# Supplementary material for: A systematic study of the interplay between guest molecule structure and intermolecular interactions in crystalline sponges
Source: IUCrJ. 2023 Jul 1;10(Pt 4):497–508. doi: 10.1107/S2052252523005146 (PMC10324488; doi:10.1107/S2052252523005146)
Supplement: Supplementary file 1 [file m-10-00497-sup1.cif]

data_BBA-9-Methyl_CrystallineSponge
#==============================================================================

# PROCESSING SUMMARY (IUCr Office Use Only)

_journal_date_recd_electronic      2023-04-14
_journal_date_to_coeditor         ?
_journal_date_from_coeditor       ?
_journal_date_accepted     ?
_journal_date_printers_first      ?
_journal_date_printers_final      ?
_journal_date_proofs_out          ?
_journal_date_proofs_in           ?
_journal_coeditor_name            ?
_journal_coeditor_code      LT5059
_journal_coeditor_notes
; ?
;
_journal_paper_category      FA
_journal_techeditor_code      ?
_iucr_compatibility_tag          ACTA95
_journal_techeditor_notes  
;
;
_journal_coden_ASTM               ?
_journal_name_full                ?
_journal_year                     ?
_journal_volume                   ?
_journal_issue                    ?
_journal_page_first               ?
_journal_page_last                ?
_journal_suppl_publ_number        ?
_journal_suppl_publ_pages         ?

#==============================================================================

#2022ncs7260a_rc1
_audit_creation_date               2023-04-04
_audit_creation_method
;
Olex2 1.5
(compiled 2023.03.06 svn.rbb2c1857 for OlexSys, GUI svn.r6748)
;
_shelx_SHELXL_version_number       '2018/3'
loop_
  _audit_author_name
  _audit_author_email
  _audit_author_address
 'Carroll, R.' R.C.Carroll@soton.ac.uk
;
University of Southampton
SO17 1BJ
United Kingdom
;
 'Coles, S.' S.J.Coles@soton.ac.uk
;
University of Southampton
SO17 1BJ
United Kingdom
;
 'Harrowven, D.' dch2@soton.ac.uk
;
University of Southampton
SO17 1BJ
United Kingdom
;
 'Pearce, J.' J.E.Pearce@soton.ac.uk
;
University of Southampton
SO17 1BJ
United Kingdom
;

_audit_contact_author_address
;
University of Southampton
SO17 1BJ
United Kingdom
;
_audit_contact_author_email        R.C.Carroll@soton.ac.uk
_audit_contact_author_name         'Carroll, R.'
_audit_contact_author_phone        ''
_publ_contact_author_id_orcid      0000-0001-9249-4033
_publ_section_references
;
D. Kratzert, I. Krossing, (2018), J. Appl. Cryst. 51, 928-934. 

Dolomanov, O.V., Bourhis, L.J., Gildea, R.J, Howard, J.A.K. & Puschmann, H.
 (2009), J. Appl. Cryst. 42, 339-341.

Kratzert, D., Holstein, J.J. & Krossing, I. (2015). J. Appl. Cryst. 48, 933-938.

Sheldrick, G.M. (2015). Acta Cryst. A71, 3-8.

Sheldrick, G.M. (2015). Acta Cryst. C71, 3-8.
;
_chemical_name_common              'Benzyl Biaryl Alcohol-9-Methyl (absorbed in crystalline sponge)'
_chemical_name_systematic         
 '(2',3',6'-trimethyl-[1,1'-biphenyl]-2-yl)methanol (absorbed in crystalline sponge)'
_chemical_formula_moiety          
 'C36 H24 I6 N12 Zn3, 1.01(C16 H18 O), 0.155(C6 H12)'
_chemical_formula_sum              'C53.14 H44.05 I6 N12 O1.01 Zn3'
_chemical_formula_weight           1824.46
_chemical_melting_point            ?
_chemical_oxdiff_formula           '(Zn3 I6 N12 H24 C36) (C16 H18 O)'
_chemical_oxdiff_usercomment       JP-9300-64
loop_
  _atom_type_symbol
  _atom_type_description
  _atom_type_scat_dispersion_real
  _atom_type_scat_dispersion_imag
  _atom_type_scat_source
 'C' 'C' 0.0181 0.0091 'International Tables Vol C Tables 4.2.6.8 and 6.1.1.4'
 'H' 'H' 0.0000 0.0000 'International Tables Vol C Tables 4.2.6.8 and 6.1.1.4'
 'I' 'I' -0.3257 6.8362 'International Tables Vol C Tables 4.2.6.8 and 6.1.1.4'
 'N' 'N' 0.0311 0.0180 'International Tables Vol C Tables 4.2.6.8 and 6.1.1.4'
 'O' 'O' 0.0492 0.0322 'International Tables Vol C Tables 4.2.6.8 and 6.1.1.4'
 'Zn' 'Zn' -1.5491 0.6778
 'International Tables Vol C Tables 4.2.6.8 and 6.1.1.4'

_shelx_space_group_comment
;
The symmetry employed for this shelxl refinement is uniquely defined
by the following loop, which should always be used as a source of
symmetry information in preference to the above space-group names.
They are only intended as comments.
;
_space_group_crystal_system        'monoclinic'
_space_group_IT_number             15
_space_group_name_H-M_alt          'C 1 2/c 1'
_space_group_name_Hall             '-C 2yc'
loop_
  _space_group_symop_operation_xyz
 'x, y, z'
 '-x, y, -z+1/2'
 'x+1/2, y+1/2, z'
 '-x+1/2, y+1/2, -z+1/2'
 '-x, -y, -z'
 'x, -y, z-1/2'
 '-x+1/2, -y+1/2, -z'
 'x+1/2, -y+1/2, z-1/2'

_cell_length_a                     35.5224(6)
_cell_length_b                     14.9127(2)
_cell_length_c                     30.9220(5)
_cell_angle_alpha                  90
_cell_angle_beta                   102.400(2)
_cell_angle_gamma                  90
_cell_volume                       15998.3(4)
_cell_formula_units_Z              8
_cell_measurement_reflns_used      11664
_cell_measurement_temperature      100(2)
_cell_measurement_theta_max        73.3960
_cell_measurement_theta_min        2.9190
_shelx_estimated_absorpt_T_max     0.387
_shelx_estimated_absorpt_T_min     0.094
_exptl_absorpt_coefficient_mu      19.515
_exptl_absorpt_correction_T_max    0.392
_exptl_absorpt_correction_T_min    0.104
_exptl_absorpt_correction_type     analytical
_exptl_absorpt_process_details
;
CrysAlisPro 1.171.42.72a (Rigaku Oxford Diffraction, 2022)
Analytical numeric absorption correction using a multifaceted crystal
model based on expressions derived by R.C. Clark & J.S. Reid.
(Clark, R. C. & Reid, J. S. (1995). Acta Cryst. A51, 887-897)
Empirical absorption correction using spherical harmonics,
implemented in SCALE3 ABSPACK scaling algorithm.
;
_exptl_absorpt_special_details     ?
_exptl_crystal_colour              colourless
_exptl_crystal_colour_modifier     ?
_exptl_crystal_colour_primary      colourless
_exptl_crystal_density_diffrn      1.515
_exptl_crystal_density_meas        ?
_exptl_crystal_density_method      ?
_exptl_crystal_description         block
_exptl_crystal_F_000               6904
loop_
  _exptl_crystal_face_index_h
  _exptl_crystal_face_index_k
  _exptl_crystal_face_index_l
  _exptl_crystal_face_perp_dist
 -1 0 0 0.0541
 1 0 0 0.0919
 2 1 0 0.1193
 -2 -1 0 0.0818
 0 0 1 0.0267
 0 0 -1 0.0361
 1 -1 1 0.0929
 -1 1 1 0.0979
 -1 0 1 0.0475
 1 0 -1 0.0733
 -1 -2 2 0.0822
 2 -2 -1 0.1185
 1 2 -2 0.1024
 -2 2 1 0.1032
 2 0 1 0.0742
 -2 0 -1 0.0429
 -1 -2 -2 0.0947

_exptl_crystal_size_max            0.23
_exptl_crystal_size_mid            0.15
_exptl_crystal_size_min            0.06
loop_
  _exptl_oxdiff_crystal_face_indexfrac_h
  _exptl_oxdiff_crystal_face_indexfrac_k
  _exptl_oxdiff_crystal_face_indexfrac_l
  _exptl_oxdiff_crystal_face_x
  _exptl_oxdiff_crystal_face_y
  _exptl_oxdiff_crystal_face_z
 -1.0000 -0.0000 -0.0000 -0.0184 0.0379 -0.0141
 1.0000 0.0000 0.0000 0.0184 -0.0379 0.0141
 2.0000 1.0000 0.0000 0.0382 -0.1111 -0.0689
 -2.0000 -1.0000 -0.0000 -0.0382 0.1111 0.0689
 0.0000 -0.0000 1.0000 0.0499 0.0103 -0.0030
 -0.0000 0.0000 -1.0000 -0.0499 -0.0103 0.0030
 1.0000 -1.0000 1.0000 0.0669 0.0078 0.1081
 -1.0000 1.0000 1.0000 0.0329 0.0128 -0.1142
 -1.0000 -0.0000 1.0000 0.0315 0.0482 -0.0171
 1.0000 0.0000 -1.0000 -0.0315 -0.0482 0.0171
 -1.0000 -2.0000 2.0000 0.0785 0.1291 0.1740
 2.0000 -2.0000 -1.0000 -0.0159 -0.0153 0.2253
 1.0000 2.0000 -2.0000 -0.0785 -0.1291 -0.1740
 -2.0000 2.0000 1.0000 0.0159 0.0153 -0.2253
 2.0000 -0.0000 1.0000 0.0867 -0.0654 0.0251
 -2.0000 0.0000 -1.0000 -0.0867 0.0654 -0.0251
 -1.0000 -2.0000 -2.0000 -0.1210 0.0880 0.1861

_exptl_transmission_factor_max     ?
_exptl_transmission_factor_min     ?
_diffrn_reflns_av_R_equivalents    0.0187
_diffrn_reflns_av_unetI/netI       0.0184
_diffrn_reflns_Laue_measured_fraction_full  0.992
_diffrn_reflns_Laue_measured_fraction_max  0.991
_diffrn_reflns_limit_h_max         42
_diffrn_reflns_limit_h_min         -41
_diffrn_reflns_limit_k_max         8
_diffrn_reflns_limit_k_min         -17
_diffrn_reflns_limit_l_max         37
_diffrn_reflns_limit_l_min         -36
_diffrn_reflns_number              52459
_diffrn_reflns_point_group_measured_fraction_full  0.992
_diffrn_reflns_point_group_measured_fraction_max  0.991
_diffrn_reflns_theta_full          67.684
_diffrn_reflns_theta_max           68.248
_diffrn_reflns_theta_min           2.926
_diffrn_ambient_environment        N~2~
_diffrn_ambient_temperature        100(2)
_diffrn_detector                   'hybrid pixel array detector'
_diffrn_detector_area_resol_mean   10
_diffrn_detector_dtime             0.000
_diffrn_detector_type              'Rigaku, HyPix 6000HE'
_diffrn_measured_fraction_theta_full  0.992
_diffrn_measured_fraction_theta_max  0.991
_diffrn_measurement_details
;
List of Runs (angles in degrees, time in seconds):

  # Type    Start    End  Width  t~exp~   \w     \q     \k     \f   Frames
--------------------------------------------------------------------------
  1  \w   -163.00 -91.00   0.50    0.80    -- -103.00 -26.00-169.00  144
  2  \w   -172.00-132.00   0.50    0.80    -- -103.00 -61.00 -30.00   80
  3  \w    -61.00 -36.00   0.50    0.80    -- -103.00  61.00 -90.00   50
  4  \w    -69.00 -43.00   0.50    0.80    -- -103.00  61.00  90.00   52
  5  \w    -61.00 -35.00   0.50    0.80    -- -103.00  77.00-180.00   52
  6  \w   -103.00 -71.00   0.50    0.80    -- -103.00  77.00-180.00   64
  7  \w    -76.00 -45.00   0.50    0.80    -- -103.00  77.00  90.00   62
  8  \w   -126.00-100.00   0.50    0.80    -- -103.00 -61.00 -30.00   52
  9  \w     90.00 134.00   0.50    0.80    --  101.75  26.00  -6.00   88
 10  \w     30.00  71.00   0.50    0.80    --  101.75 -61.00  90.00   82
 11  \w     84.00 110.00   0.50    0.80    --  101.75-125.00-180.00   52
 12  \w     34.00  73.00   0.50    0.80    --  101.75 -61.00-180.00   78
 13  \w     30.00  71.00   0.50    0.80    --  101.75 -61.00   0.00   82
 14  \w     36.00  72.00   0.50    0.80    --  101.75 -61.00  60.00   72
 15  \w     32.00  73.00   0.50    0.80    --  101.75 -61.00-120.00   82
 16  \w     36.00  67.00   0.50    0.80    --  101.75-125.00-180.00   62
 17  \w     36.00  63.00   0.50    0.80    --  101.75 -61.00 -30.00   54
 18  \w     35.00  68.00   0.50    0.80    --  101.75 -61.00-150.00   66
 19  \w     30.00  66.00   0.50    0.80    --  101.75 -61.00  30.00   72
 20  \w     29.00  67.00   0.50    0.80    --  101.75 -61.00 -90.00   76
 21  \w    -74.00 -34.00   0.50    0.30    --  -46.47 -26.00-169.00   80
 22  \w   -115.00 -89.00   0.50    0.30    --  -46.47 -26.00-169.00   52
 23  \w     35.00 120.00   0.50    0.30    --   46.47  26.00  -6.00  170
 24  \w     -4.00  25.00   0.50    0.30    --   46.47 -26.00-169.00   58
 25  \w    -39.00  27.00   0.50    0.30    --  -46.47  37.00 120.00  132
 26  \w    -22.00  20.00   0.50    0.30    --  -46.47  19.00 -90.00   84
 27  \w    -29.00  12.00   0.50    0.30    --  -46.47  26.00  -6.00   82
;
_diffrn_measurement_device         'four-circle diffractometer'
_diffrn_measurement_device_details 
 'Rigaku Oxford Difffraction, UG2 \k goniometer'
_diffrn_measurement_device_type   
 'Rigaku 007HF equipped with Varimax confocal mirrors and a UG2 goniometer and HyPix 6000HE detector'
_diffrn_measurement_method         'profile data from \w-scans'
_diffrn_measurement_specimen_support  'MiTeGen loops'
_diffrn_orient_matrix_type        
 'CrysAlisPro convention (1999,Acta A55,543-557)'
_diffrn_orient_matrix_UB_11        0.0184117000
_diffrn_orient_matrix_UB_12        0.0014176000
_diffrn_orient_matrix_UB_13        0.0498716000
_diffrn_orient_matrix_UB_21        -0.0378675000
_diffrn_orient_matrix_UB_22        -0.0353475000
_diffrn_orient_matrix_UB_23        0.0102906000
_diffrn_orient_matrix_UB_31        0.0140850000
_diffrn_orient_matrix_UB_32        -0.0970648000
_diffrn_orient_matrix_UB_33        -0.0030245000
_diffrn_radiation_collimation      0.3
_diffrn_radiation_monochromator    'Varimax focusing mirrors'
_diffrn_radiation_probe            x-ray
_diffrn_radiation_type             'Cu K\a'
_diffrn_radiation_wavelength       1.54184
_diffrn_source                     'Rotating anode'
_diffrn_source_current             30.0
_diffrn_source_power               1.2
_diffrn_source_target              Cu
_diffrn_source_type                'Rigaku 007 HF'
_diffrn_source_voltage             40.0
_reflns_Friedel_coverage           0.000
_reflns_Friedel_fraction_full      .
_reflns_Friedel_fraction_max       .
_reflns_number_gt                  13103
_reflns_number_total               14531
_reflns_special_details
;
 Reflections were merged by SHELXL according to the crystal
 class for the calculation of statistics and refinement.
 
 _reflns_Friedel_fraction is defined as the number of unique
 Friedel pairs measured divided by the number that would be
 possible theoretically, ignoring centric projections and
 systematic absences.
;
_reflns_threshold_expression       'I > 2\s(I)'
_computing_cell_refinement         'CrysAlisPro 1.171.42.72a (Rigaku OD, 2022)'
_computing_data_collection         'CrysAlisPro 1.171.42.72a (Rigaku OD, 2022)'
_computing_data_reduction          'CrysAlisPro 1.171.42.72a (Rigaku OD, 2022)'
_computing_molecular_graphics      'Olex2 1.5 (Dolomanov et al., 2009)'
_computing_publication_material    'Olex2 1.5 (Dolomanov et al., 2009)'
_computing_structure_refinement    'SHELXL 2018/3 (Sheldrick, 2015)'
_computing_structure_solution      'SHELXT 2014/5 (Sheldrick, 2014)'
_refine_diff_density_max           0.662
_refine_diff_density_min           -0.786
_refine_diff_density_rms           0.107
_refine_ls_extinction_coef         .
_refine_ls_extinction_method       none
_refine_ls_goodness_of_fit_ref     1.163
_refine_ls_hydrogen_treatment      constr
_refine_ls_matrix_type             full
_refine_ls_number_parameters       1054
_refine_ls_number_reflns           14531
_refine_ls_number_restraints       322
_refine_ls_R_factor_all            0.0519
_refine_ls_R_factor_gt             0.0480
_refine_ls_restrained_S_all        1.162
_refine_ls_shift/su_max            0.001
_refine_ls_shift/su_mean           0.000
_refine_ls_structure_factor_coef   Fsqd
_refine_ls_weighting_details      
 'w=1/[\s^2^(Fo^2^)+(0.0604P)^2^+80.9999P] where P=(Fo^2^+2Fc^2^)/3'
_refine_ls_weighting_scheme        calc
_refine_ls_wR_factor_gt            0.1424
_refine_ls_wR_factor_ref           0.1447
_refine_special_details
;
All non-hydrogen atoms for framework and guest molecules were resolved from the electron difference map (EDM). 
Guest molecule A possessed disorder of methyl and hydroxyl groups in two evenly occupied positions of around 27%. 
Guest molecule B was located over a 2-fold symmetry axis and modelled in PART -1. 
Guest molecule C was found to be disordered with a molecule of cyclohexane, thr low occupancy of the solvent molecule and overlapping nature led to isotropic refinement of the solvent.
During initial structure refinement, the isotropic Uij values of the guest atoms were fixed at 0.08 and the linked occupancy allowed to refine freely. The molecular occupancy for each guest molecule was then fixed for all subsquent refinements.
;
_olex2_refinement_description
;
1. Fixed Uiso
 At 1.2 times of:
  All C(H) groups, All C(H,H) groups
 At 1.5 times of:
  All C(H,H,H) groups, All O(H) groups
2. Restrained distances
 O2A-C16A
 1.43 with sigma of 0.02
 C7C-C4C
 1.54 with sigma of 0.02
 O1C-C14C
 1.43 with sigma of 0.02
 C7B-C4B
 1.54 with sigma of 0.02
 C14B-C5B
 1.54 with sigma of 0.02
 C16C-C12C
 1.54 with sigma of 0.02
 C16B-C12B = C15B-C9B
 1.54 with sigma of 0.02
 O1B-C14B
 1.43 with sigma of 0.02
 C13B-C8B
 1.54 with sigma of 0.02
 C13C-C8C
 1.54 with sigma of 0.02
 C5C-C14C
 1.54 with sigma of 0.02
 C801-C802 = C801-C806 = C802-C803 = C803-C804 = C804-C805 = C805-C806
 1.54 with sigma of 0.02
 C5C-O1C
 2.4 with sigma of 0.04
 C8C-C15C
 2.5 with sigma of 0.04
 C10C-C15C
 2.5 with sigma of 0.04
 C11B-C16B
 2.5 with sigma of 0.04
 C7B-C16B
 2.5 with sigma of 0.04
 C8B-C15B
 2.5 with sigma of 0.04
 C10B-C15B
 2.5 with sigma of 0.04
 C7C-C13C
 2.5 with sigma of 0.04
 C9B-C13B
 2.5 with sigma of 0.04
 C9C-C13C
 2.5 with sigma of 0.04
 C7B-C13B
 2.5 with sigma of 0.04
 O1C-C5C
 2.4 with sigma of 0.04
 C6B-C14B
 2.5 with sigma of 0.04
 C4B-C14B
 2.5 with sigma of 0.04
 C801-C803 = C801-C805 = C802-C804 = C803-C805 = C804-C806
 2.54 with sigma of 0.04
 C8B-C4B \\sim C4B-C12B
 with sigma of 0.04
 C3B-C7B \\sim C7B-C5B
 with sigma of 0.04
 C8C-C4C \\sim C4C-C12C
 with sigma of 0.04
 C5C-C7C \\sim C7C-C3C
 with sigma of 0.04
 C4C-C14C \\sim C14C-C6C
 with sigma of 0.02
 C11C-C16C \\sim C16C-C7C
 with sigma of 0.02
 I305-Zn33 \\sim I405-Zn43
 with sigma of 0.02
 I306-Zn33 \\sim I406-Zn43
 with sigma of 0.02
 Zn33-N312 \\sim Zn43-N312
 with sigma of 0.02
 I306-N312 \\sim I406-N312
 with sigma of 0.04
 I305-I306 \\sim I405-I406
 with sigma of 0.04
 I305-N312 \\sim I405-N312
 with sigma of 0.04
 I304-N307 \\sim I404-N307
 with sigma of 0.04
 I303-N307 \\sim I403-N307
 with sigma of 0.04
 I303-Zn32 \\sim I403-Zn42
 with sigma of 0.02
 I303-I304 \\sim I403-I404
 with sigma of 0.04
 I303-N306 \\sim I403-N306
 with sigma of 0.04
 I304-Zn32 \\sim I404-Zn42
 with sigma of 0.02
 I304-N306 \\sim I404-N306
 with sigma of 0.04
 Zn32-N307 \\sim Zn42-N307
 with sigma of 0.02
 Zn32-N306 \\sim Zn42-N306
 with sigma of 0.02
 I302-I301 \\sim I402-I401
 with sigma of 0.04
 I302-Zn31 \\sim I402-Zn41
 with sigma of 0.02
 I302-N301 \\sim I402-N301
 with sigma of 0.04
 I301-Zn31 \\sim I401-Zn41
 with sigma of 0.02
 I301-N301 \\sim I401-N301
 with sigma of 0.04
 Zn31-N301 \\sim Zn41-N301
 with sigma of 0.02
 I405-Zn43 \\sim I505-Zn53
 with sigma of 0.02
 I406-Zn43 \\sim I506-Zn53
 with sigma of 0.02
 C801-C805 \\sim C803-C805 \\sim C802-C806 \\sim C802-C804 \\sim C804-C806
\\sim C801-C803
 with sigma of 0.04
 C801-C802 \\sim C802-C803 \\sim C803-C804 \\sim C804-C805 \\sim C805-C806
\\sim C806-C801
 with sigma of 0.02
3. Restrained planarity
 C8B, C7B, C12B, C4B
 with sigma of 0.05
 C4B, C5B, C6B, C14B
 with sigma of 0.05
4. Uiso/Uaniso restraints and constraints
C12C \\sim C7C \\sim C8C \\sim C4C \\sim C11C \\sim C16C \\sim C9C \\sim C13C
\\sim C5C \\sim C3C \\sim C10C \\sim C15C \\sim C14C \\sim C6C \\sim C2C \\sim
O1C \\sim C1C: within 1.7A with sigma of 0.02 and sigma for terminal atoms of
0.04 within 1.7A
C4B \\sim C5B \\sim C3B \\sim C7B \\sim C6B \\sim C14B \\sim C2B \\sim C8B
\\sim C12B \\sim C1B \\sim O1B \\sim C9B \\sim C13B \\sim C11B \\sim C16B \\sim
C10B \\sim C15B: within 1.7A with sigma of 0.02 and sigma for terminal atoms of
0.04 within 1.7A
C801 \\sim C802 \\sim C803 \\sim C804 \\sim C805 \\sim C806: within 2A with
sigma of 0.04 and sigma for terminal atoms of 0.08 within 2A
5. Rigid body (RIGU) restrains
 C801, C802, C803, C804, C805, C806
 with sigma for 1-2 distances of 0.004 and sigma for 1-3 distances of 0.004
6. Others
 Fixed Sof: I303(0.6268) I305(0.52802) I304(0.6268) I302(0.57096)
 I301(0.57096) I306(0.52802) Zn32(0.6268) Zn33(0.52802) Zn31(0.57096)
 C7A(0.53538) C12A(0.53538) C11A(0.53538) H11A(0.53538) C10A(0.53538)
 H10A(0.53538) C9A(0.53538) H9A(0.21415) C8A(0.53538) H8A(0.21415)
 C16A(0.53538) H16A(0.32123) H16B(0.32123) H16C(0.32123) H16D(0.21415)
 H16E(0.21415) C4A(0.53538) C5A(0.53538) C6A(0.53538) H6A(0.53538) C1A(0.53538)
 H1A(0.53538) C2A(0.53538) H2A(0.32123) C3A(0.53538) H3A(0.32123) I405(0.44717)
 Zn43(0.44717) I406(0.44717) I403(0.319) Zn42(0.319) I404(0.319) I503(0.05421)
 I504(0.05421) Zn52(0.05421) I505(0.02479) I506(0.02479) Zn53(0.02479)
 C15A(0.32123) H15A(0.32123) H15B(0.32123) H15C(0.32123) C13A(0.32123)
 H13A(0.32123) H13B(0.32123) H13C(0.32123) O2A(0.21415) H2AA(0.21415)
 C14A(0.53538) H14C(0.21415) H14D(0.21415) H14E(0.27877) H14A(0.32123)
 H14B(0.21415) C4B(0.28669) C5B(0.28669) C6B(0.28669) H6B(0.28669) C1B(0.28669)
 H1B(0.28669) C2B(0.28669) H2B(0.28669) C3B(0.28669) H3B(0.28669) C7B(0.28669)
 C8B(0.28669) C9B(0.28669) C10B(0.28669) H10B(0.28669) C11B(0.28669)
 H11B(0.28669) C12B(0.28669) O1B(0.28669) H1BA(0.28669) C7C(0.19118)
 C12C(0.19118) C11C(0.19118) H11C(0.19118) C10C(0.19118) H10C(0.19118)
 C9C(0.19118) C8C(0.19118) C15C(0.19118) H15G(0.19118) H15H(0.19118)
 H15I(0.19118) O1A(0.32123) H1AA(0.32123) C17A(0.21415) H17A(0.21415)
 H17B(0.21415) H17C(0.21415) C18A(0.21415) H18A(0.21415) H18B(0.21415)
 H18C(0.21415) I402(0.40378) Zn41(0.40378) I401(0.40378) I501(0.02525)
 I502(0.02525) Zn51(0.02525) C16C(0.19118) H16I(0.19118) H16J(0.19118)
 H16K(0.19118) C14C(0.19118) H14H(0.19118) H14I(0.19118) C13C(0.19118)
 H13G(0.19118) H13H(0.19118) H13I(0.19118) C4C(0.19118) C5C(0.19118)
 C6C(0.19118) H6C(0.19118) C1C(0.19118) H1C(0.19118) C2C(0.19118) H2C(0.19118)
 C3C(0.19118) H3C(0.19118) O1C(0.19118) H1CA(0.19118) C16B(0.28669)
 H16F(0.28669) H16G(0.28669) H16H(0.28669) C13B(0.28669) H13D(0.28669)
 H13E(0.28669) H13F(0.28669) C15B(0.28669) H15D(0.28669) H15E(0.28669)
 H15F(0.28669) C14B(0.28669) H14F(0.28669) H14G(0.28669) C801(0.15458)
 H80A(0.15458) H80B(0.15458) C802(0.15458) H80C(0.15458) H80D(0.15458)
 C803(0.15458) H80E(0.15458) H80F(0.15458) C804(0.15458) H80G(0.15458)
 H80H(0.15458) C805(0.15458) H80I(0.15458) H80J(0.15458) C806(0.15458)
 H80K(0.15458) H80L(0.15458)
 Fixed Uiso: I503(0.08) I504(0.08) Zn52(0.08) I505(0.08) I506(0.08) Zn53(0.08)
 I501(0.08) I502(0.08) Zn51(0.08) C801(0.08) C802(0.08) C803(0.08) C804(0.08)
 C805(0.08) C806(0.08)
7.a Secondary CH2 refined with riding coordinates:
 C16A(H16D,H16E), C14A(H14A,H14B), C14C(H14H,H14I), C14B(H14F,H14G), C801(H80A,
 H80B), C802(H80C,H80D), C803(H80E,H80F), C804(H80G,H80H), C805(H80I,H80J),
 C806(H80K,H80L)
7.b Aromatic/amide H refined with riding coordinates:
 C333(H333), C322(H322), C323(H323), C332(H332), C312(H312), C319(H319),
 C313(H313), C320(H320), C330(H330), C301(H301), C317(H317), C318(H318),
 C329(H329), C310(H310), C328(H328), C335(H335), C331(H331), C311(H311),
 C302(H302), C314(H314), C336(H336), C315(H315), C305(H305), C304(H304),
 C11A(H11A), C10A(H10A), C9A(H9A), C8A(H8A), C6A(H6A), C1A(H1A), C2A(H2A),
 C3A(H3A), C6B(H6B), C1B(H1B), C2B(H2B), C3B(H3B), C10B(H10B), C11B(H11B),
 C11C(H11C), C10C(H10C), C6C(H6C), C1C(H1C), C2C(H2C), C3C(H3C)
7.c Fitted hexagon refined as free rotating group:
 C7A(C12A,C11A,C10A,C9A,C8A), C4A(C5A,C6A,C1A,C2A,C3A), C4B(C5B,C6B,C1B,C2B,
 C3B), C7B(C8B,C9B,C10B,C11B,C12B), C7C(C12C,C11C,C10C,C9C,C8C), C4C(C5C,C6C,
 C1C,C2C,C3C)
7.d Tetrahedral OH refined with everything fixed:
 O2A(H2AA), O1B(H1BA), O1A(H1AA), O1C(H1CA)
7.e Idealised Me refined with everything fixed:
 C16A(H16A,H16B,H16C), C15A(H15A,H15B,H15C), C13A(H13A,H13B,H13C), C14A(H14C,
 H14D,H14E), C15C(H15G,H15H,H15I), C17A(H17A,H17B,H17C), C18A(H18A,H18B,H18C),
 C16C(H16I,H16J,H16K), C13C(H13G,H13H,H13I), C16B(H16F,H16G,H16H), C13B(H13D,
 H13E,H13F), C15B(H15D,H15E,H15F)
;
_atom_sites_solution_hydrogens     geom
_atom_sites_solution_primary       dual
_atom_sites_solution_secondary     ?
loop_
  _atom_site_label
  _atom_site_type_symbol
  _atom_site_fract_x
  _atom_site_fract_y
  _atom_site_fract_z
  _atom_site_U_iso_or_equiv
  _atom_site_adp_type
  _atom_site_occupancy
  _atom_site_site_symmetry_order
  _atom_site_calc_flag
  _atom_site_refinement_flags_posn
  _atom_site_refinement_flags_adp
  _atom_site_refinement_flags_occupancy
  _atom_site_disorder_assembly
  _atom_site_disorder_group
 I303 I 0.39107(5) 0.26009(13) 0.39610(10) 0.0690(4) Uani 0.6268 1 d D . P A
 4
 I305 I 0.10553(8) 0.2597(2) 0.06588(10) 0.0618(5) Uani 0.528 1 d D . P B 6
 I304 I 0.36020(7) 0.41452(17) 0.50837(7) 0.0700(4) Uani 0.6268 1 d D . P A 4
 I302 I 0.63241(18) 0.6754(3) 0.20234(15) 0.0882(10) Uani 0.571 1 d D . P C 8
 I301 I 0.74092(13) 0.7263(3) 0.30676(17) 0.0767(8) Uani 0.571 1 d D . P C 8
 I306 I 0.01370(12) 0.3688(3) 0.13265(15) 0.0750(6) Uani 0.528 1 d D . P B 6
 Zn32 Zn 0.37784(11) 0.4046(3) 0.43217(14) 0.0525(10) Uani 0.6268 1 d D . P A
 4
 Zn33 Zn 0.0720(2) 0.3823(7) 0.0995(3) 0.0483(9) Uani 0.528 1 d D . P B 6
 Zn31 Zn 0.67727(19) 0.6477(6) 0.2772(2) 0.0580(13) Uani 0.571 1 d D . P C 8
 N308 N 0.21958(12) 0.5532(3) 0.27153(15) 0.0456(10) Uani 1 1 d . . . . .
 N304 N 0.52462(13) 0.7272(3) 0.47095(15) 0.0492(10) Uani 1 1 d . . . . .
 N309 N 0.23616(13) 0.6919(3) 0.30818(15) 0.0494(10) Uani 1 1 d . . . . .
 N303 N 0.57638(14) 0.7769(3) 0.43996(15) 0.0509(10) Uani 1 1 d . . . . .
 N307 N 0.33417(13) 0.4712(3) 0.38872(16) 0.0532(11) Uani 1 1 d D . . . .
 N310 N 0.18067(13) 0.6805(3) 0.24980(16) 0.0498(10) Uani 1 1 d . . . . .
 N302 N 0.54045(14) 0.6491(3) 0.41026(17) 0.0570(12) Uani 1 1 d . . . . .
 N305 N 0.56409(15) 1.0134(3) 0.55194(16) 0.0560(12) Uani 1 1 d . . . . .
 N312 N 0.11445(15) 0.4473(3) 0.14540(17) 0.0622(14) Uani 1 1 d D . . . .
 N301 N 0.64299(17) 0.6635(4) 0.32289(19) 0.0655(13) Uani 1 1 d D . . . .
 N311 N 0.18702(15) 1.0089(3) 0.27858(17) 0.0577(12) Uani 1 1 d . . . . .
 N306 N 0.42347(14) 0.4902(3) 0.43677(18) 0.0599(13) Uani 1 1 d D . . . .
 C307 C 0.55290(15) 0.7849(4) 0.46772(18) 0.0480(12) Uani 1 1 d . . . . .
 C308 C 0.51910(16) 0.6615(4) 0.44037(19) 0.0519(13) Uani 1 1 d . . . . .
 C326 C 0.18931(16) 0.5950(3) 0.24676(18) 0.0472(12) Uani 1 1 d . . . . .
 C321 C 0.27381(15) 0.5585(3) 0.33313(18) 0.0469(12) Uani 1 1 d . . . . .
 C324 C 0.24130(15) 0.6041(3) 0.30278(18) 0.0465(12) Uani 1 1 d . . . . .
 C334 C 0.16332(16) 0.5420(3) 0.21182(18) 0.0503(13) Uani 1 1 d . . . . .
 C309 C 0.55709(16) 0.8648(3) 0.49703(17) 0.0479(12) Uani 1 1 d . . . . .
 C316 C 0.48622(16) 0.6014(4) 0.4399(2) 0.0532(13) Uani 1 1 d . . . . .
 C325 C 0.20572(16) 0.7270(3) 0.28019(19) 0.0487(12) Uani 1 1 d . . . . .
 C333 C 0.17184(17) 0.4552(4) 0.20169(19) 0.0553(14) Uani 1 1 d . . . . .
 H333 H 0.194514 0.426630 0.217603 0.066 Uiso 1 1 calc R U . . .
 C322 C 0.28052(17) 0.4692(4) 0.3277(2) 0.0584(15) Uani 1 1 d . . . . .
 H322 H 0.264396 0.436221 0.304670 0.070 Uiso 1 1 calc R U . . .
 C303 C 0.59508(17) 0.6922(4) 0.3810(2) 0.0585(14) Uani 1 1 d . . . . .
 C306 C 0.56929(16) 0.7065(4) 0.41251(19) 0.0541(13) Uani 1 1 d . . . . .
 C327 C 0.19898(16) 0.8251(3) 0.2808(2) 0.0509(13) Uani 1 1 d . . . . .
 C323 C 0.31066(17) 0.4273(4) 0.3558(2) 0.0613(16) Uani 1 1 d . . . . .
 H323 H 0.314971 0.365303 0.351701 0.074 Uiso 1 1 calc R U . . .
 C332 C 0.14696(18) 0.4104(4) 0.16812(19) 0.0573(14) Uani 1 1 d . . . . .
 H332 H 0.153248 0.351103 0.160947 0.069 Uiso 1 1 calc R U . . .
 C312 C 0.53400(18) 0.9610(4) 0.54779(19) 0.0570(14) Uani 1 1 d . . . . .
 H312 H 0.514731 0.975274 0.563758 0.068 Uiso 1 1 calc R U . . .
 C319 C 0.32764(18) 0.5585(4) 0.3938(2) 0.0661(18) Uani 1 1 d . . . . .
 H319 H 0.344172 0.590250 0.417049 0.079 Uiso 1 1 calc R U . . .
 C313 C 0.52906(17) 0.8850(4) 0.52086(19) 0.0549(14) Uani 1 1 d . . . . .
 H313 H 0.507034 0.847808 0.518809 0.066 Uiso 1 1 calc R U . . .
 C320 C 0.29801(19) 0.6043(4) 0.3669(2) 0.0626(16) Uani 1 1 d . . . . .
 H320 H 0.294226 0.666341 0.371502 0.075 Uiso 1 1 calc R U . . .
 C330 C 0.1609(2) 0.9536(4) 0.2547(3) 0.0700(18) Uani 1 1 d . . . . .
 H330 H 0.137903 0.978103 0.237282 0.084 Uiso 1 1 calc R U . . .
 C301 C 0.6533(2) 0.7161(5) 0.3580(2) 0.0701(17) Uani 1 1 d . . . . .
 H301 H 0.677943 0.743788 0.363000 0.084 Uiso 1 1 calc R U . . .
 C317 C 0.47063(18) 0.5906(4) 0.4757(2) 0.0601(15) Uani 1 1 d . . . . .
 H317 H 0.481072 0.622088 0.502300 0.072 Uiso 1 1 calc R U . . .
 C318 C 0.43942(18) 0.5337(4) 0.4738(2) 0.0626(16) Uani 1 1 d . . . . .
 H318 H 0.429199 0.525515 0.499522 0.075 Uiso 1 1 calc R U . . .
 C329 C 0.21852(19) 0.9741(4) 0.3034(2) 0.0622(15) Uani 1 1 d . . . . .
 H329 H 0.237202 1.013512 0.319992 0.075 Uiso 1 1 calc R U . D 11
 C310 C 0.5879(2) 0.9204(5) 0.5010(2) 0.0700(18) Uani 1 1 d . . . . .
 H310 H 0.607430 0.908669 0.485002 0.084 Uiso 1 1 calc R U . . .
 C328 C 0.22555(19) 0.8823(4) 0.3063(2) 0.0604(15) Uani 1 1 d . . . . .
 H328 H 0.248082 0.859310 0.325342 0.073 Uiso 1 1 calc R U . . .
 C335 C 0.1304(2) 0.5802(4) 0.1878(3) 0.086(3) Uani 1 1 d . . . . .
 H335 H 0.124452 0.640717 0.193110 0.103 Uiso 1 1 calc R U . . .
 C331 C 0.16651(19) 0.8620(4) 0.2545(3) 0.0688(18) Uani 1 1 d . . . . .
 H331 H 0.147986 0.824587 0.236285 0.083 Uiso 1 1 calc R U . . .
 C311 C 0.5906(2) 0.9947(5) 0.5287(2) 0.0743(19) Uani 1 1 d . . . . .
 H311 H 0.612123 1.033522 0.531185 0.089 Uiso 1 1 calc R U . E 9
 C302 C 0.6304(2) 0.7327(5) 0.3873(2) 0.0699(17) Uani 1 1 d . . . . .
 H302 H 0.638819 0.771824 0.411647 0.084 Uiso 1 1 calc R U . . .
 C314 C 0.4381(2) 0.5034(6) 0.4013(3) 0.090(3) Uani 1 1 d . . . . .
 H314 H 0.426556 0.473719 0.374572 0.109 Uiso 1 1 calc R U . . .
 C336 C 0.1058(2) 0.5311(4) 0.1558(3) 0.093(3) Uani 1 1 d . . . . .
 H336 H 0.082199 0.557220 0.140884 0.112 Uiso 1 1 calc R U . . .
 C315 C 0.4691(2) 0.5576(6) 0.4014(3) 0.086(2) Uani 1 1 d . . . . .
 H315 H 0.478802 0.565034 0.375279 0.103 Uiso 1 1 calc R U . . .
 C305 C 0.6088(3) 0.6241(7) 0.3174(3) 0.103(3) Uani 1 1 d . . . . .
 H305 H 0.601095 0.584907 0.292884 0.123 Uiso 1 1 calc R U . . .
 C304 C 0.5843(3) 0.6370(7) 0.3449(3) 0.105(3) Uani 1 1 d . . . . .
 H304 H 0.559917 0.608049 0.339317 0.126 Uiso 1 1 calc R U . . .
 C7A C 0.2761(2) 1.0195(4) 0.4748(2) 0.057(3) Uani 0.5354 1 d G . P . .
 C12A C 0.2990(2) 1.0741(5) 0.4546(2) 0.055(2) Uani 0.5354 1 d G . P T .
 C11A C 0.3096(2) 1.1589(4) 0.4716(2) 0.058(3) Uani 0.5354 1 d G . P . .
 H11A H 0.325253 1.196195 0.457860 0.070 Uiso 0.5354 1 calc R U P . .
 C10A C 0.2973(2) 1.1890(4) 0.5089(2) 0.064(3) Uani 0.5354 1 d G . P M .
 H10A H 0.304556 1.246969 0.520487 0.076 Uiso 0.5354 1 calc R U P . .
 C9A C 0.2744(2) 1.1344(5) 0.5290(2) 0.060(3) Uani 0.5354 1 d G . P . .
 H9A H 0.266007 1.155033 0.554452 0.072 Uiso 0.2141 1 calc R U P F 2
 C8A C 0.2638(2) 1.0496(4) 0.5120(2) 0.062(3) Uani 0.5354 1 d G . P M .
 H8A H 0.248155 1.012320 0.525790 0.074 Uiso 0.2141 1 calc R U P G 2
 C16A C 0.3114(4) 1.0470(10) 0.4138(4) 0.072(3) Uani 0.5354 1 d D . P . .
 H16A H 0.327471 0.993169 0.419735 0.109 Uiso 0.3212 1 calc . U P H 1
 H16B H 0.326243 1.095736 0.404273 0.109 Uiso 0.3212 1 calc . U P I 1
 H16C H 0.288649 1.034271 0.390453 0.109 Uiso 0.3212 1 calc . U P J 1
 H16D H 0.337677 1.071196 0.415957 0.087 Uiso 0.2141 1 calc R U P J 2
 H16E H 0.313688 0.980868 0.414475 0.087 Uiso 0.2141 1 calc R U P J 2
 C4A C 0.2634(3) 0.9296(5) 0.4553(3) 0.075(4) Uani 0.5354 1 d G . P . .
 C5A C 0.2283(3) 0.9184(6) 0.4256(3) 0.081(4) Uani 0.5354 1 d G . P E .
 C6A C 0.2163(3) 0.8333(7) 0.4103(3) 0.096(5) Uani 0.5354 1 d G . P . .
 H6A H 0.192338 0.825628 0.390011 0.115 Uiso 0.5354 1 calc R U P . .
 C1A C 0.2394(3) 0.7592(5) 0.4247(3) 0.097(6) Uani 0.5354 1 d G . P K .
 H1A H 0.231175 0.701015 0.414296 0.117 Uiso 0.5354 1 calc R U P . .
 C2A C 0.2745(3) 0.7704(5) 0.4544(4) 0.115(8) Uani 0.5354 1 d G . P . .
 H2A H 0.290218 0.719798 0.464303 0.138 Uiso 0.3212 1 calc R U P K 1
 C3A C 0.2865(3) 0.8556(6) 0.4697(3) 0.087(4) Uani 0.5354 1 d G . P G .
 H3A H 0.310425 0.863195 0.490026 0.104 Uiso 0.3212 1 calc R U P L 1
 I405 I 0.11449(13) 0.2663(3) 0.05776(15) 0.0973(13) Uani 0.4472 1 d D . P B
 7
 Zn43 Zn 0.0789(3) 0.3804(8) 0.0944(4) 0.067(2) Uani 0.4472 1 d D . P B 7
 I406 I 0.02073(15) 0.3521(4) 0.12741(17) 0.1052(14) Uani 0.4472 1 d D . P B
 7
 I403 I 0.39174(16) 0.2669(3) 0.4008(2) 0.140(3) Uani 0.319 1 d D . P A 5
 Zn42 Zn 0.3749(3) 0.4095(6) 0.4355(3) 0.082(4) Uani 0.319 1 d D . P A 5
 I404 I 0.3526(2) 0.4117(6) 0.5083(2) 0.141(3) Uani 0.319 1 d D . P A 5
 I503 I 0.3961(6) 0.2691(11) 0.3757(5) 0.080 Uiso 0.0542 1 d . U P A 6
 I504 I 0.3557(6) 0.3786(17) 0.4961(7) 0.080 Uiso 0.0542 1 d . U P A 6
 Zn52 Zn 0.3721(19) 0.401(4) 0.438(3) 0.080 Uiso 0.0542 1 d . U P A 6
 I505 I 0.1411(7) 0.2768(17) 0.0507(8) 0.080 Uiso 0.0248 1 d D U P B 8
 I506 I 0.0443(7) 0.3239(16) 0.1114(8) 0.080 Uiso 0.0248 1 d D U P B 8
 Zn53 Zn 0.1000(11) 0.384(2) 0.0824(17) 0.080 Uiso 0.0248 1 d D U P B 8
 C15A C 0.2637(5) 1.1687(14) 0.5700(7) 0.059(4) Uani 0.3212 1 d . . P M 1
 H15A H 0.287180 1.180009 0.592589 0.089 Uiso 0.3212 1 calc . U P N 1
 H15B H 0.247844 1.124097 0.580999 0.089 Uiso 0.3212 1 calc . U P O 1
 H15C H 0.249166 1.224661 0.563322 0.089 Uiso 0.3212 1 calc . U P P 1
 C13A C 0.2454(6) 0.9872(14) 0.5400(7) 0.063(5) Uani 0.3212 1 d . . P M 1
 H13A H 0.221319 0.963267 0.522121 0.095 Uiso 0.3212 1 calc . U P Q 1
 H13B H 0.239871 1.020153 0.565331 0.095 Uiso 0.3212 1 calc . U P R 1
 H13C H 0.263046 0.937555 0.550660 0.095 Uiso 0.3212 1 calc . U P S 1
 O2A O 0.2902(5) 1.0700(15) 0.3728(7) 0.090(9) Uani 0.2141 1 d D . P T 2
 H2AA H 0.281950 1.023264 0.358689 0.134 Uiso 0.2141 1 calc . U P U 2
 C14A C 0.2038(5) 1.0009(13) 0.4117(5) 0.091(4) Uani 0.5354 1 d . . P . .
 H14C H 0.198120 1.030048 0.437969 0.136 Uiso 0.2141 1 calc . U P V 2
 H14D H 0.179622 0.983207 0.391723 0.136 Uiso 0.2141 1 calc . U P W 2
 H14E H 0.217782 1.042691 0.396401 0.136 Uiso 0.2788 1 calc . U P X 2
 H14A H 0.203593 1.037644 0.438299 0.109 Uiso 0.3212 1 calc R U P X 1
 H14B H 0.215908 1.037080 0.391545 0.109 Uiso 0.2141 1 calc R U P X 1
 C4B C 0.4785(6) 0.4766(10) 0.2629(6) 0.105(7) Uani 0.2867 1 d DG U P Y -1
 C5B C 0.5071(6) 0.4866(12) 0.2388(7) 0.135(9) Uani 0.2867 1 d DG U P Y -1
 C6B C 0.5217(6) 0.5712(13) 0.2333(7) 0.136(10) Uani 0.2867 1 d DG U P Y -1
 H6B H 0.541281 0.578034 0.216862 0.163 Uiso 0.2867 1 calc R U P Y -1
 C1B C 0.5079(6) 0.6458(11) 0.2519(7) 0.132(10) Uani 0.2867 1 d G U P Y -1
 H1B H 0.517906 0.703628 0.248110 0.158 Uiso 0.2867 1 calc R U P Y -1
 C2B C 0.4793(6) 0.6358(11) 0.2760(6) 0.117(9) Uani 0.2867 1 d G U P Y -1
 H2B H 0.469797 0.686776 0.288653 0.141 Uiso 0.2867 1 calc R U P Y -1
 C3B C 0.4646(6) 0.5512(12) 0.2815(6) 0.098(8) Uani 0.2867 1 d DG U P Y -1
 H3B H 0.445062 0.544329 0.297950 0.117 Uiso 0.2867 1 calc R U P Y -1
 C7B C 0.4664(6) 0.3828(11) 0.2718(7) 0.114(7) Uani 0.2867 1 d DG U P Y -1
 C8B C 0.4820(7) 0.3378(15) 0.3109(7) 0.139(8) Uani 0.2867 1 d DG U P Y -1
 C9B C 0.4709(8) 0.2502(16) 0.3170(9) 0.156(9) Uani 0.2867 1 d DG U P Y -1
 C10B C 0.4440(8) 0.2076(13) 0.2841(11) 0.157(10) Uani 0.2867 1 d DG U P Y -1
 H10B H 0.436390 0.147764 0.288246 0.188 Uiso 0.2867 1 calc R U P Y -1
 C11B C 0.4284(7) 0.2527(16) 0.2450(10) 0.150(9) Uani 0.2867 1 d DG U P Y -1
 H11B H 0.410046 0.223611 0.222461 0.180 Uiso 0.2867 1 calc R U P Y -1
 C12B C 0.4396(6) 0.3403(15) 0.2389(7) 0.126(8) Uani 0.2867 1 d DG U P Y -1
 O1B O 0.5616(9) 0.399(3) 0.2239(15) 0.201(15) Uani 0.2867 1 d D U P Y -1
 H1BA H 0.567939 0.348940 0.215380 0.302 Uiso 0.2867 1 calc . U P Z -1
 C7C C 0.3903(6) 1.0718(13) 0.1620(8) 0.097(7) Uani 0.1912 1 d DG U P A 3
 C12C C 0.3550(6) 1.0274(14) 0.1540(8) 0.083(7) Uani 0.1912 1 d DG U P A 3
 C11C C 0.3510(7) 0.9486(13) 0.1765(9) 0.077(7) Uani 0.1912 1 d DG U P A 3
 H11C H 0.326907 0.918220 0.171099 0.093 Uiso 0.1912 1 calc R U P A 3
 C10C C 0.3821(8) 0.9142(13) 0.2071(9) 0.086(8) Uani 0.1912 1 d DG U P A 3
 H10C H 0.379379 0.860300 0.222518 0.103 Uiso 0.1912 1 calc R U P A 3
 C9C C 0.4174(8) 0.9586(15) 0.2151(9) 0.098(8) Uani 0.1912 1 d DG U P A 3
 C8C C 0.4214(6) 1.0374(14) 0.1925(9) 0.093(8) Uani 0.1912 1 d DG U P A 3
 C15C C 0.4512(13) 0.906(3) 0.2398(18) 0.127(15) Uani 0.1912 1 d D U P A 3
 H15G H 0.446019 0.885853 0.268128 0.190 Uiso 0.1912 1 calc . U P B 3
 H15H H 0.474227 0.943798 0.245155 0.190 Uiso 0.1912 1 calc . U P C 3
 H15I H 0.455301 0.853608 0.222166 0.190 Uiso 0.1912 1 calc . U P D 3
 O1A O 0.1667(6) 0.983(2) 0.3911(9) 0.153(11) Uani 0.3212 1 d . . P E 1
 H1AA H 0.162728 0.927399 0.391949 0.229 Uiso 0.3212 1 calc . U P F 1
 C17A C 0.3225(13) 0.863(2) 0.5071(13) 0.086(12) Uani 0.2141 1 d . . P G 2
 H17A H 0.340519 0.905630 0.498679 0.129 Uiso 0.2141 1 calc . U P H 2
 H17B H 0.334872 0.803679 0.512148 0.129 Uiso 0.2141 1 calc . U P I 2
 H17C H 0.315126 0.882963 0.534216 0.129 Uiso 0.2141 1 calc . U P J 2
 C18A C 0.2954(14) 0.693(3) 0.474(2) 0.120(18) Uani 0.2141 1 d . . P K 2
 H18A H 0.277918 0.652484 0.485169 0.180 Uiso 0.2141 1 calc . U P L 2
 H18B H 0.316204 0.711764 0.498607 0.180 Uiso 0.2141 1 calc . U P M 2
 H18C H 0.306399 0.661781 0.451732 0.180 Uiso 0.2141 1 calc . U P N 2
 I402 I 0.6245(3) 0.6669(5) 0.2001(3) 0.100(2) Uani 0.4038 1 d D . P C 9
 Zn41 Zn 0.6722(3) 0.6426(9) 0.2735(3) 0.070(2) Uani 0.4038 1 d D . P C 9
 I401 I 0.7325(2) 0.7392(5) 0.2962(3) 0.0844(14) Uani 0.4038 1 d D . P C 9
 I501 I 0.7573(7) 0.7125(18) 0.3337(8) 0.080 Uiso 0.0253 1 d . U P C 10
 I502 I 0.6605(7) 0.7027(16) 0.2201(8) 0.080 Uiso 0.0253 1 d . U P C 10
 Zn51 Zn 0.7010(15) 0.643(3) 0.3040(17) 0.080 Uiso 0.0253 1 d . U P C 10
 C16C C 0.3206(8) 1.064(2) 0.1215(11) 0.100(12) Uani 0.1912 1 d D U P A 3
 H16I H 0.314197 1.123669 0.131186 0.151 Uiso 0.1912 1 calc . U P O 3
 H16J H 0.298534 1.023840 0.120131 0.151 Uiso 0.1912 1 calc . U P P 3
 H16K H 0.326632 1.068480 0.092118 0.151 Uiso 0.1912 1 calc . U P Q 3
 C14C C 0.4168(16) 1.108(2) 0.0811(16) 0.140(12) Uani 0.1912 1 d D U P A 3
 H14H H 0.428783 1.061301 0.102538 0.168 Uiso 0.1912 1 calc R U P A 3
 H14I H 0.396352 1.080136 0.058199 0.168 Uiso 0.1912 1 calc R U P A 3
 C13C C 0.4603(9) 1.085(3) 0.2016(18) 0.129(16) Uani 0.1912 1 d D U P A 3
 H13G H 0.470200 1.087042 0.174364 0.194 Uiso 0.1912 1 calc . U P R 3
 H13H H 0.478552 1.052159 0.224463 0.194 Uiso 0.1912 1 calc . U P S 3
 H13I H 0.457263 1.146132 0.211863 0.194 Uiso 0.1912 1 calc . U P T 3
 C4C C 0.3920(9) 1.1719(14) 0.1456(9) 0.119(8) Uani 0.1912 1 d DG U P A 3
 C5C C 0.4009(10) 1.1861(17) 0.1045(9) 0.140(10) Uani 0.1912 1 d DG U P A 3
 C6C C 0.4006(12) 1.273(2) 0.0876(10) 0.141(11) Uani 0.1912 1 d DG U P A 3
 H6C H 0.406710 1.282173 0.059513 0.169 Uiso 0.1912 1 calc R U P A 3
 C1C C 0.3914(12) 1.3448(15) 0.1118(13) 0.139(11) Uani 0.1912 1 d G U P A 3
 H1C H 0.391247 1.403837 0.100228 0.167 Uiso 0.1912 1 calc R U P A 3
 C2C C 0.3825(11) 1.3306(16) 0.1529(12) 0.128(11) Uani 0.1912 1 d G U P A 3
 H2C H 0.376248 1.380021 0.169407 0.154 Uiso 0.1912 1 calc R U P A 3
 C3C C 0.3828(9) 1.2442(18) 0.1698(9) 0.105(9) Uani 0.1912 1 d DG U P A 3
 H3C H 0.376713 1.234541 0.197873 0.126 Uiso 0.1912 1 calc R U P A 3
 O1C O 0.4452(14) 1.153(4) 0.0617(19) 0.190(17) Uani 0.1912 1 d D U P A 3
 H1CA H 0.451826 1.118992 0.042926 0.284 Uiso 0.1912 1 calc . U P U 3
 C16B C 0.4243(10) 0.394(2) 0.1975(10) 0.133(12) Uani 0.2867 1 d D U P Y -1
 H16F H 0.410370 0.446409 0.204883 0.199 Uiso 0.2867 1 calc . U P V -1
 H16G H 0.406812 0.356500 0.176033 0.199 Uiso 0.2867 1 calc . U P W -1
 H16H H 0.445874 0.413538 0.184652 0.199 Uiso 0.2867 1 calc . U P X -1
 C13B C 0.5124(11) 0.380(3) 0.3484(11) 0.160(15) Uani 0.2867 1 d D U P Y -1
 H13D H 0.535240 0.396501 0.337111 0.240 Uiso 0.2867 1 calc . U P Y -1
 H13E H 0.519725 0.336863 0.372631 0.240 Uiso 0.2867 1 calc . U P Z -1
 H13F H 0.501655 0.433899 0.359375 0.240 Uiso 0.2867 1 calc . U P A -1
 C15B C 0.4919(13) 0.203(3) 0.3597(14) 0.193(17) Uani 0.2867 1 d D U P Y -1
 H15D H 0.519613 0.215521 0.364741 0.290 Uiso 0.2867 1 calc . U P B -1
 H15E H 0.487703 0.138030 0.356725 0.290 Uiso 0.2867 1 calc . U P C -1
 H15F H 0.481909 0.225012 0.384902 0.290 Uiso 0.2867 1 calc . U P D -1
 C14B C 0.5214(10) 0.401(2) 0.2212(12) 0.162(12) Uani 0.2867 1 d D U P Y -1
 H14F H 0.514410 0.349267 0.238173 0.194 Uiso 0.2867 1 calc R U P Y -1
 H14G H 0.508010 0.392875 0.189925 0.194 Uiso 0.2867 1 calc R U P Y -1
 C801 C 0.4125(8) 0.979(3) 0.1422(11) 0.080 Uiso 0.1546 1 d D U P E 4
 H80A H 0.419457 1.041525 0.151640 0.096 Uiso 0.1546 1 calc R U P E 4
 H80B H 0.426631 0.963761 0.118842 0.096 Uiso 0.1546 1 calc R U P E 4
 C802 C 0.4263(9) 0.917(3) 0.1817(12) 0.080 Uiso 0.1546 1 d D U P E 4
 H80C H 0.453758 0.929663 0.194729 0.096 Uiso 0.1546 1 calc R U P E 4
 H80D H 0.424345 0.854035 0.171339 0.096 Uiso 0.1546 1 calc R U P E 4
 C803 C 0.4027(10) 0.929(4) 0.2174(9) 0.080 Uiso 0.1546 1 d D U P E 4
 H80E H 0.409320 0.879823 0.239447 0.096 Uiso 0.1546 1 calc R U P E 4
 H80F H 0.409634 0.986293 0.232861 0.096 Uiso 0.1546 1 calc R U P E 4
 C804 C 0.3596(9) 0.927(3) 0.1978(12) 0.080 Uiso 0.1546 1 d D U P E 4
 H80G H 0.351957 0.864160 0.189841 0.096 Uiso 0.1546 1 calc R U P E 4
 H80H H 0.346001 0.945615 0.221153 0.096 Uiso 0.1546 1 calc R U P E 4
 C805 C 0.3456(9) 0.985(3) 0.1574(12) 0.080 Uiso 0.1546 1 d D U P E 4
 H80I H 0.346218 1.048872 0.166867 0.096 Uiso 0.1546 1 calc R U P E 4
 H80J H 0.318502 0.969827 0.144128 0.096 Uiso 0.1546 1 calc R U P E 4
 C806 C 0.3695(9) 0.976(3) 0.1221(9) 0.080 Uiso 0.1546 1 d D U P E 4
 H80K H 0.363180 0.917920 0.106479 0.096 Uiso 0.1546 1 calc R U P E 4
 H80L H 0.362674 1.024516 0.100142 0.096 Uiso 0.1546 1 calc R U P E 4

loop_
  _atom_site_aniso_label
  _atom_site_aniso_U_11
  _atom_site_aniso_U_22
  _atom_site_aniso_U_33
  _atom_site_aniso_U_23
  _atom_site_aniso_U_13
  _atom_site_aniso_U_12
 I303 0.0710(8) 0.0437(7) 0.0859(8) 0.0044(6) 0.0030(7) 0.0073(5)
 I305 0.0749(7) 0.0326(6) 0.0671(11) -0.0008(7) -0.0086(7) -0.0006(4)
 I304 0.0769(8) 0.0692(7) 0.0622(7) 0.0137(5) 0.0115(7) -0.0164(6)
 I302 0.138(2) 0.0509(12) 0.0808(17) 0.0237(11) 0.0343(16) 0.0273(17)
 I301 0.0867(15) 0.0395(13) 0.118(2) -0.0243(13) 0.0522(14) -0.0200(11)
 I306 0.0818(9) 0.0726(13) 0.0711(8) -0.0065(8) 0.0177(7) -0.0312(8)
 Zn32 0.0465(15) 0.042(2) 0.0643(18) 0.0133(13) 0.0020(18) -0.0054(12)
 Zn33 0.0541(13) 0.0375(14) 0.0450(17) 0.0033(11) -0.0078(10) -0.0102(9)
 Zn31 0.078(2) 0.0274(16) 0.078(3) -0.0047(16) 0.038(2) -0.0004(14)
 N308 0.047(2) 0.029(2) 0.053(2) -0.0011(17) -0.0065(19) -0.0038(17)
 N304 0.051(2) 0.040(2) 0.051(2) -0.0046(19) -0.0019(19) -0.0058(19)
 N309 0.057(3) 0.031(2) 0.053(2) -0.0029(18) -0.004(2) -0.0057(18)
 N303 0.056(3) 0.045(2) 0.047(2) -0.0050(19) 0.001(2) -0.007(2)
 N307 0.050(2) 0.039(2) 0.062(3) 0.004(2) -0.008(2) -0.0121(19)
 N310 0.049(2) 0.031(2) 0.061(3) 0.0008(19) -0.006(2) -0.0037(18)
 N302 0.048(3) 0.054(3) 0.064(3) -0.016(2) 0.000(2) -0.005(2)
 N305 0.064(3) 0.042(2) 0.054(3) -0.006(2) -0.007(2) 0.002(2)
 N312 0.073(3) 0.032(2) 0.063(3) 0.005(2) -0.024(2) -0.005(2)
 N301 0.074(3) 0.049(3) 0.075(3) -0.009(2) 0.018(3) -0.004(2)
 N311 0.069(3) 0.034(2) 0.070(3) -0.002(2) 0.015(2) -0.002(2)
 N306 0.048(3) 0.052(3) 0.071(3) 0.003(2) -0.009(2) -0.008(2)
 C307 0.048(3) 0.040(3) 0.048(3) -0.005(2) -0.007(2) -0.004(2)
 C308 0.047(3) 0.043(3) 0.057(3) -0.005(2) -0.007(2) -0.005(2)
 C326 0.052(3) 0.031(2) 0.053(3) 0.000(2) -0.003(2) -0.006(2)
 C321 0.046(3) 0.035(3) 0.053(3) 0.001(2) -0.003(2) -0.009(2)
 C324 0.051(3) 0.032(2) 0.051(3) 0.000(2) -0.002(2) -0.007(2)
 C334 0.056(3) 0.030(2) 0.055(3) 0.001(2) -0.009(2) -0.003(2)
 C309 0.055(3) 0.036(3) 0.045(3) -0.001(2) -0.006(2) -0.003(2)
 C316 0.052(3) 0.040(3) 0.061(3) -0.004(2) -0.004(3) -0.002(2)
 C325 0.053(3) 0.032(3) 0.056(3) -0.003(2) 0.001(2) -0.004(2)
 C333 0.060(3) 0.036(3) 0.059(3) 0.001(2) -0.012(3) 0.000(2)
 C322 0.054(3) 0.037(3) 0.072(4) -0.002(3) -0.014(3) -0.003(2)
 C303 0.056(3) 0.052(3) 0.063(3) -0.013(3) 0.004(3) -0.004(3)
 C306 0.050(3) 0.049(3) 0.057(3) -0.008(3) -0.003(2) -0.004(2)
 C327 0.052(3) 0.032(3) 0.065(3) -0.002(2) 0.003(2) -0.003(2)
 C323 0.056(3) 0.036(3) 0.078(4) 0.000(3) -0.017(3) -0.007(2)
 C332 0.072(4) 0.033(3) 0.057(3) 0.002(2) -0.008(3) -0.003(2)
 C312 0.064(4) 0.050(3) 0.050(3) -0.004(2) -0.004(3) 0.007(3)
 C319 0.063(4) 0.040(3) 0.078(4) 0.002(3) -0.023(3) -0.009(3)
 C313 0.053(3) 0.048(3) 0.056(3) -0.009(3) -0.005(3) 0.000(2)
 C320 0.068(4) 0.040(3) 0.065(4) -0.005(3) -0.019(3) -0.004(3)
 C330 0.072(4) 0.033(3) 0.094(5) -0.003(3) -0.008(3) -0.002(3)
 C301 0.074(4) 0.059(4) 0.081(4) -0.012(3) 0.024(4) -0.017(3)
 C317 0.057(3) 0.047(3) 0.067(4) -0.001(3) -0.007(3) -0.007(3)
 C318 0.056(3) 0.049(3) 0.072(4) 0.006(3) -0.010(3) -0.006(3)
 C329 0.072(4) 0.036(3) 0.075(4) -0.011(3) 0.007(3) -0.007(3)
 C310 0.067(4) 0.065(4) 0.078(4) -0.021(3) 0.015(3) -0.016(3)
 C328 0.068(4) 0.036(3) 0.068(4) -0.008(3) -0.004(3) -0.007(3)
 C335 0.090(5) 0.033(3) 0.103(5) -0.015(3) -0.052(4) 0.012(3)
 C331 0.060(4) 0.039(3) 0.094(5) -0.007(3) -0.013(3) 0.000(3)
 C311 0.079(5) 0.055(4) 0.083(5) -0.017(3) 0.004(4) -0.027(3)
 C302 0.075(4) 0.063(4) 0.072(4) -0.018(3) 0.016(3) -0.015(3)
 C314 0.089(5) 0.102(6) 0.077(5) -0.028(4) 0.010(4) -0.049(5)
 C336 0.097(5) 0.043(3) 0.105(6) -0.013(4) -0.054(5) 0.012(3)
 C315 0.086(5) 0.100(6) 0.070(4) -0.028(4) 0.011(4) -0.051(5)
 C305 0.087(5) 0.131(8) 0.095(6) -0.066(6) 0.032(5) -0.031(5)
 C304 0.084(5) 0.127(8) 0.110(7) -0.065(6) 0.034(5) -0.039(5)
 C7A 0.068(7) 0.048(6) 0.062(6) 0.007(5) 0.030(5) -0.002(5)
 C12A 0.039(5) 0.061(6) 0.063(6) -0.002(5) 0.008(4) 0.004(5)
 C11A 0.046(6) 0.054(6) 0.074(7) 0.004(5) 0.012(5) -0.010(5)
 C10A 0.060(7) 0.054(6) 0.078(8) 0.004(6) 0.016(6) -0.006(5)
 C9A 0.061(7) 0.060(7) 0.059(6) 0.001(5) 0.012(5) -0.003(5)
 C8A 0.067(7) 0.054(6) 0.072(7) -0.004(5) 0.032(6) -0.010(5)
 C16A 0.074(8) 0.087(9) 0.063(7) 0.002(7) 0.029(6) -0.011(7)
 C4A 0.098(10) 0.067(8) 0.075(8) -0.010(6) 0.052(8) -0.024(7)
 C5A 0.092(10) 0.090(10) 0.071(8) -0.012(7) 0.037(8) -0.034(8)
 C6A 0.119(13) 0.116(14) 0.061(8) -0.014(8) 0.037(8) -0.053(11)
 C1A 0.139(16) 0.073(10) 0.093(11) -0.017(9) 0.056(11) -0.049(11)
 C2A 0.19(2) 0.051(8) 0.132(16) -0.015(9) 0.107(17) -0.016(11)
 C3A 0.095(11) 0.070(9) 0.105(11) -0.010(8) 0.044(9) -0.013(8)
 I405 0.152(3) 0.0436(11) 0.0812(16) 0.0037(9) -0.0079(17) 0.0136(18)
 Zn43 0.095(5) 0.036(2) 0.052(3) 0.0098(17) -0.023(3) -0.017(3)
 I406 0.125(3) 0.086(2) 0.085(2) 0.0166(17) -0.0209(17) -0.042(2)
 I403 0.139(3) 0.0433(16) 0.180(6) -0.0091(18) -0.096(3) 0.0164(15)
 Zn42 0.068(5) 0.040(4) 0.105(6) 0.017(3) -0.057(3) -0.015(3)
 I404 0.107(3) 0.169(6) 0.116(4) 0.075(3) -0.041(3) -0.049(3)
 C15A 0.049(10) 0.063(11) 0.063(11) 0.000(9) 0.005(8) -0.008(8)
 C13A 0.074(12) 0.060(11) 0.064(11) -0.003(9) 0.033(10) -0.017(10)
 O2A 0.051(11) 0.085(16) 0.14(2) -0.063(16) 0.035(13) -0.027(11)
 C14A 0.077(9) 0.112(13) 0.077(9) -0.008(9) 0.005(7) -0.008(9)
 C4B 0.101(15) 0.117(13) 0.090(12) 0.002(13) 0.003(11) 0.025(12)
 C5B 0.136(19) 0.147(15) 0.104(15) 0.010(15) -0.011(14) 0.007(15)
 C6B 0.13(2) 0.153(18) 0.098(17) 0.013(16) -0.042(15) -0.005(17)
 C1B 0.12(2) 0.148(17) 0.092(17) 0.007(15) -0.067(16) 0.001(16)
 C2B 0.105(17) 0.124(16) 0.090(16) -0.013(13) -0.051(14) 0.011(15)
 C3B 0.092(15) 0.103(14) 0.078(13) -0.003(12) -0.027(12) 0.036(13)
 C7B 0.101(14) 0.132(15) 0.128(15) 0.010(14) 0.070(12) 0.025(13)
 C8B 0.126(16) 0.151(18) 0.164(18) 0.031(16) 0.083(14) 0.029(15)
 C9B 0.137(18) 0.16(2) 0.19(2) 0.037(18) 0.089(16) 0.026(16)
 C10B 0.135(19) 0.16(2) 0.20(2) 0.025(19) 0.083(17) 0.010(17)
 C11B 0.124(17) 0.15(2) 0.19(2) 0.013(18) 0.083(17) 0.004(16)
 C12B 0.107(15) 0.135(18) 0.160(18) 0.007(16) 0.081(14) 0.015(14)
 O1B 0.14(2) 0.16(3) 0.25(3) -0.03(3) -0.06(2) 0.02(2)
 C7C 0.108(15) 0.089(14) 0.103(15) -0.018(13) 0.047(13) -0.012(13)
 C12C 0.111(16) 0.067(14) 0.093(15) -0.021(12) 0.074(13) -0.025(13)
 C11C 0.123(18) 0.038(13) 0.087(16) -0.020(12) 0.060(14) -0.015(13)
 C10C 0.109(18) 0.062(14) 0.100(17) -0.035(13) 0.052(14) -0.035(14)
 C9C 0.125(18) 0.067(15) 0.108(17) -0.024(14) 0.041(15) -0.026(14)
 C8C 0.117(17) 0.074(15) 0.097(16) -0.013(14) 0.046(14) -0.023(14)
 C15C 0.18(4) 0.09(3) 0.10(3) 0.02(2) 0.02(3) 0.03(3)
 O1A 0.084(14) 0.23(3) 0.132(19) -0.04(2) -0.011(13) -0.043(17)
 C17A 0.13(3) 0.043(16) 0.10(3) 0.024(16) 0.07(3) 0.034(19)
 C18A 0.11(3) 0.09(3) 0.18(5) 0.00(3) 0.07(3) -0.05(3)
 I402 0.151(4) 0.0597(16) 0.0798(19) 0.0081(12) 0.0025(19) -0.0010(15)
 Zn41 0.095(4) 0.033(3) 0.080(3) -0.007(2) 0.014(2) -0.003(2)
 I401 0.104(3) 0.0394(15) 0.121(3) -0.0175(15) 0.051(2) -0.0142(15)
 C16C 0.13(3) 0.08(2) 0.12(3) -0.02(2) 0.09(2) -0.01(2)
 C14C 0.12(2) 0.17(3) 0.15(2) -0.04(2) 0.056(19) 0.04(2)
 C13C 0.16(3) 0.11(3) 0.11(3) -0.01(3) 0.01(3) 0.03(3)
 C4C 0.097(15) 0.136(17) 0.127(17) -0.016(16) 0.029(14) 0.003(15)
 C5C 0.113(17) 0.16(2) 0.15(2) -0.020(18) 0.035(16) 0.018(17)
 C6C 0.116(19) 0.15(2) 0.16(2) 0.00(2) 0.026(19) 0.01(2)
 C1C 0.109(19) 0.16(2) 0.15(2) 0.00(2) 0.038(19) 0.00(2)
 C2C 0.091(18) 0.15(2) 0.14(2) 0.00(2) 0.031(18) -0.001(19)
 C3C 0.070(16) 0.13(2) 0.12(2) -0.014(18) 0.034(16) 0.014(17)
 O1C 0.13(3) 0.21(4) 0.24(4) 0.03(3) 0.07(3) 0.06(3)
 C16B 0.09(2) 0.14(3) 0.17(3) -0.04(2) 0.05(2) -0.02(2)
 C13B 0.18(3) 0.19(3) 0.12(3) 0.05(2) 0.05(2) 0.10(3)
 C15B 0.16(3) 0.23(4) 0.22(4) 0.06(3) 0.11(3) 0.04(3)
 C14B 0.16(2) 0.17(2) 0.14(2) 0.00(2) 0.00(2) 0.01(2)

_geom_special_details
;
 All esds (except the esd in the dihedral angle between two l.s. planes)
 are estimated using the full covariance matrix.  The cell esds are taken
 into account individually in the estimation of esds in distances, angles
 and torsion angles; correlations between esds in cell parameters are only
 used when they are defined by crystal symmetry.  An approximate (isotropic)
 treatment of cell esds is used for estimating esds involving l.s. planes.
;
loop_
  _geom_bond_atom_site_label_1
  _geom_bond_atom_site_label_2
  _geom_bond_distance
  _geom_bond_site_symmetry_2
  _geom_bond_publ_flag
 I303 Zn32 2.517(5) . ?
 I305 Zn33 2.523(7) . ?
 I304 Zn32 2.569(4) . ?
 I302 Zn31 2.545(7) . ?
 I301 Zn31 2.537(7) . ?
 I306 Zn33 2.509(7) . ?
 Zn32 N307 2.074(6) . ?
 Zn32 N306 2.044(6) . ?
 Zn33 N305 2.116(13) 8_465 ?
 Zn33 N312 2.077(9) . ?
 Zn31 N301 2.068(7) . ?
 Zn31 N311 2.098(10) 3_545 ?
 N308 C326 1.334(7) . ?
 N308 C324 1.336(6) . ?
 N304 C307 1.342(7) . ?
 N304 C308 1.347(7) . ?
 N309 C324 1.338(7) . ?
 N309 C325 1.338(7) . ?
 N303 C307 1.324(7) . ?
 N303 C306 1.338(7) . ?
 N307 C323 1.341(7) . ?
 N307 C319 1.339(8) . ?
 N307 Zn42 2.034(9) . ?
 N307 Zn52 2.08(6) . ?
 N310 C326 1.320(7) . ?
 N310 C325 1.340(7) . ?
 N302 C308 1.334(8) . ?
 N302 C306 1.325(8) . ?
 N305 C312 1.308(8) . ?
 N305 C311 1.329(9) . ?
 N305 Zn43 2.051(15) 8_566 ?
 N305 Zn53 2.09(5) 8_566 ?
 N312 C332 1.335(7) . ?
 N312 C336 1.343(9) . ?
 N312 Zn43 2.056(10) . ?
 N312 Zn53 2.13(5) . ?
 N301 C301 1.326(9) . ?
 N301 C305 1.326(10) . ?
 N301 Zn41 2.045(11) . ?
 N301 Zn51 2.28(5) . ?
 N311 C330 1.339(8) . ?
 N311 C329 1.319(8) . ?
 N311 Zn41 2.059(14) 3_455 ?
 N311 Zn51 2.17(5) 3_455 ?
 N306 C318 1.332(8) . ?
 N306 C314 1.326(10) . ?
 N306 Zn42 2.097(11) . ?
 N306 Zn52 2.27(6) . ?
 C307 C309 1.485(7) . ?
 C308 C316 1.469(8) . ?
 C326 C334 1.489(7) . ?
 C321 C324 1.487(7) . ?
 C321 C322 1.371(8) . ?
 C321 C320 1.383(7) . ?
 C334 C333 1.380(8) . ?
 C334 C335 1.367(8) . ?
 C309 C313 1.393(9) . ?
 C309 C310 1.357(9) . ?
 C316 C317 1.351(9) . ?
 C316 C315 1.378(9) . ?
 C325 C327 1.484(7) . ?
 C333 H333 0.9500 . ?
 C333 C332 1.382(8) . ?
 C322 H322 0.9500 . ?
 C322 C323 1.374(8) . ?
 C303 C306 1.488(9) . ?
 C303 C302 1.367(9) . ?
 C303 C304 1.374(10) . ?
 C327 C328 1.385(8) . ?
 C327 C331 1.376(8) . ?
 C323 H323 0.9500 . ?
 C332 H332 0.9500 . ?
 C312 H312 0.9500 . ?
 C312 C313 1.395(8) . ?
 C319 H319 0.9500 . ?
 C319 C320 1.374(8) . ?
 C313 H313 0.9500 . ?
 C320 H320 0.9500 . ?
 C330 H330 0.9500 . ?
 C330 C331 1.380(9) . ?
 C301 H301 0.9500 . ?
 C301 C302 1.364(10) . ?
 C317 H317 0.9500 . ?
 C317 C318 1.388(9) . ?
 C318 H318 0.9500 . ?
 C329 H329 0.9500 . ?
 C329 C328 1.392(8) . ?
 C310 H310 0.9500 . ?
 C310 C311 1.393(9) . ?
 C328 H328 0.9500 . ?
 C335 H335 0.9500 . ?
 C335 C336 1.380(9) . ?
 C331 H331 0.9500 . ?
 C311 H311 0.9500 . ?
 C311 Zn53 2.43(5) 8_566 ?
 C302 H302 0.9500 . ?
 C314 H314 0.9500 . ?
 C314 C315 1.365(10) . ?
 C336 H336 0.9500 . ?
 C315 H315 0.9500 . ?
 C305 H305 0.9500 . ?
 C305 C304 1.355(12) . ?
 C304 H304 0.9500 . ?
 C7A C12A 1.3900 . ?
 C7A C8A 1.3900 . ?
 C7A C4A 1.499(8) . ?
 C12A C11A 1.3900 . ?
 C12A C16A 1.478(14) . ?
 C11A H11A 0.9500 . ?
 C11A C10A 1.3900 . ?
 C10A H10A 0.9500 . ?
 C10A C9A 1.3900 . ?
 C9A H9A 0.9500 . ?
 C9A C8A 1.3900 . ?
 C9A C15A 1.49(2) . ?
 C8A H8A 0.9500 . ?
 C8A C13A 1.513(19) . ?
 C16A H16A 0.9800 . ?
 C16A H16B 0.9800 . ?
 C16A H16C 0.9800 . ?
 C16A H16D 0.9900 . ?
 C16A H16E 0.9900 . ?
 C16A O2A 1.373(18) . ?
 C4A C5A 1.3900 . ?
 C4A C3A 1.3900 . ?
 C5A C6A 1.3900 . ?
 C5A C14A 1.51(2) . ?
 C6A H6A 0.9500 . ?
 C6A C1A 1.3900 . ?
 C1A H1A 0.9500 . ?
 C1A C2A 1.3900 . ?
 C2A H2A 0.9500 . ?
 C2A C3A 1.3900 . ?
 C2A C18A 1.44(6) . ?
 C3A H3A 0.9500 . ?
 C3A C17A 1.53(5) . ?
 I405 Zn43 2.527(9) . ?
 Zn43 I406 2.530(9) . ?
 I403 Zn42 2.511(11) . ?
 Zn42 I404 2.543(13) . ?
 I503 Zn52 2.99(9) . ?
 I504 Zn52 2.04(8) . ?
 I505 Zn53 2.500(17) . ?
 I506 Zn53 2.505(18) . ?
 C15A H15A 0.9800 . ?
 C15A H15B 0.9800 . ?
 C15A H15C 0.9800 . ?
 C13A H13A 0.9800 . ?
 C13A H13B 0.9800 . ?
 C13A H13C 0.9800 . ?
 O2A H2AA 0.8400 . ?
 C14A H14C 0.9800 . ?
 C14A H14D 0.9800 . ?
 C14A H14E 0.9800 . ?
 C14A H14A 0.9900 . ?
 C14A H14B 0.9900 . ?
 C14A O1A 1.36(2) . ?
 C4B C5B 1.3900 . ?
 C4B C3B 1.3900 . ?
 C4B C7B 1.505(17) . ?
 C5B C6B 1.3900 . ?
 C5B C14B 1.521(17) . ?
 C6B H6B 0.9500 . ?
 C6B C1B 1.3900 . ?
 C1B H1B 0.9500 . ?
 C1B C2B 1.3900 . ?
 C2B H2B 0.9500 . ?
 C2B C3B 1.3900 . ?
 C3B H3B 0.9500 . ?
 C7B C8B 1.3900 . ?
 C7B C12B 1.3900 . ?
 C8B C9B 1.3900 . ?
 C8B C13B 1.540(17) . ?
 C9B C10B 1.3900 . ?
 C9B C15B 1.542(17) . ?
 C10B H10B 0.9500 . ?
 C10B C11B 1.3900 . ?
 C11B H11B 0.9500 . ?
 C11B C12B 1.3900 . ?
 C12B C16B 1.507(17) . ?
 O1B H1BA 0.8400 . ?
 O1B C14B 1.412(19) . ?
 C7C C12C 1.3900 . ?
 C7C C8C 1.3900 . ?
 C7C C4C 1.582(18) . ?
 C12C C11C 1.3900 . ?
 C12C C16C 1.51(2) . ?
 C11C H11C 0.9500 . ?
 C11C C10C 1.3900 . ?
 C10C H10C 0.9500 . ?
 C10C C9C 1.3900 . ?
 C9C C8C 1.3900 . ?
 C9C C15C 1.50(3) . ?
 C8C C13C 1.525(17) . ?
 C15C H15G 0.9800 . ?
 C15C H15H 0.9800 . ?
 C15C H15I 0.9800 . ?
 O1A H1AA 0.8400 . ?
 C17A H17A 0.9800 . ?
 C17A H17B 0.9800 . ?
 C17A H17C 0.9800 . ?
 C18A H18A 0.9800 . ?
 C18A H18B 0.9800 . ?
 C18A H18C 0.9800 . ?
 I402 Zn41 2.551(11) . ?
 Zn41 I401 2.553(11) . ?
 I501 Zn51 2.26(6) . ?
 I502 Zn51 2.82(6) . ?
 C16C H16I 0.9800 . ?
 C16C H16J 0.9800 . ?
 C16C H16K 0.9800 . ?
 C14C H14H 0.9900 . ?
 C14C H14I 0.9900 . ?
 C14C C5C 1.54(2) . ?
 C14C O1C 1.45(2) . ?
 C13C H13G 0.9800 . ?
 C13C H13H 0.9800 . ?
 C13C H13I 0.9800 . ?
 C4C C5C 1.3900 . ?
 C4C C3C 1.3900 . ?
 C5C C6C 1.3900 . ?
 C6C H6C 0.9500 . ?
 C6C C1C 1.3900 . ?
 C1C H1C 0.9500 . ?
 C1C C2C 1.3900 . ?
 C2C H2C 0.9500 . ?
 C2C C3C 1.3900 . ?
 C3C H3C 0.9500 . ?
 O1C H1CA 0.8400 . ?
 C16B H16F 0.9800 . ?
 C16B H16G 0.9800 . ?
 C16B H16H 0.9800 . ?
 C13B H13D 0.9800 . ?
 C13B H13E 0.9800 . ?
 C13B H13F 0.9800 . ?
 C15B H15D 0.9800 . ?
 C15B H15E 0.9800 . ?
 C15B H15F 0.9800 . ?
 C14B H14F 0.9900 . ?
 C14B H14G 0.9900 . ?
 C801 H80A 0.9900 . ?
 C801 H80B 0.9900 . ?
 C801 C802 1.528(13) . ?
 C801 C806 1.523(13) . ?
 C802 H80C 0.9900 . ?
 C802 H80D 0.9900 . ?
 C802 C803 1.531(13) . ?
 C803 H80E 0.9900 . ?
 C803 H80F 0.9900 . ?
 C803 C804 1.522(13) . ?
 C804 H80G 0.9900 . ?
 C804 H80H 0.9900 . ?
 C804 C805 1.519(13) . ?
 C805 H80I 0.9900 . ?
 C805 H80J 0.9900 . ?
 C805 C806 1.524(13) . ?
 C806 H80K 0.9900 . ?
 C806 H80L 0.9900 . ?

loop_
  _geom_angle_atom_site_label_1
  _geom_angle_atom_site_label_2
  _geom_angle_atom_site_label_3
  _geom_angle
  _geom_angle_site_symmetry_1
  _geom_angle_site_symmetry_3
  _geom_angle_publ_flag
 I303 Zn32 I304 124.14(17) . . ?
 N307 Zn32 I303 107.9(2) . . ?
 N307 Zn32 I304 105.7(2) . . ?
 N306 Zn32 I303 110.2(2) . . ?
 N306 Zn32 I304 104.3(3) . . ?
 N306 Zn32 N307 102.6(2) . . ?
 I306 Zn33 I305 127.9(4) . . ?
 N305 Zn33 I305 104.5(4) 8_465 . ?
 N305 Zn33 I306 110.1(4) 8_465 . ?
 N312 Zn33 I305 106.4(4) . . ?
 N312 Zn33 I306 107.4(4) . . ?
 N312 Zn33 N305 95.8(4) . 8_465 ?
 I301 Zn31 I302 126.1(3) . . ?
 N301 Zn31 I302 104.9(3) . . ?
 N301 Zn31 I301 108.1(3) . . ?
 N301 Zn31 N311 102.5(4) . 3_545 ?
 N311 Zn31 I302 104.3(3) 3_545 . ?
 N311 Zn31 I301 108.5(3) 3_545 . ?
 C326 N308 C324 114.8(4) . . ?
 C307 N304 C308 114.4(5) . . ?
 C324 N309 C325 114.5(4) . . ?
 C307 N303 C306 115.0(5) . . ?
 C323 N307 Zn32 121.0(4) . . ?
 C323 N307 Zn42 123.5(4) . . ?
 C323 N307 Zn52 120.3(19) . . ?
 C319 N307 Zn32 120.9(4) . . ?
 C319 N307 C323 118.0(5) . . ?
 C319 N307 Zn42 118.1(5) . . ?
 C319 N307 Zn52 121(2) . . ?
 C326 N310 C325 114.8(4) . . ?
 C306 N302 C308 115.0(5) . . ?
 C312 N305 Zn33 119.4(5) . 8_566 ?
 C312 N305 C311 118.6(5) . . ?
 C312 N305 Zn43 128.0(5) . 8_566 ?
 C312 N305 Zn53 153.0(9) . 8_566 ?
 C311 N305 Zn33 121.7(4) . 8_566 ?
 C311 N305 Zn43 113.2(5) . 8_566 ?
 C311 N305 Zn53 87.9(9) . 8_566 ?
 C332 N312 Zn33 125.9(5) . . ?
 C332 N312 C336 118.3(5) . . ?
 C332 N312 Zn43 121.6(5) . . ?
 C332 N312 Zn53 108.0(12) . . ?
 C336 N312 Zn33 115.4(5) . . ?
 C336 N312 Zn43 120.1(5) . . ?
 C336 N312 Zn53 127.8(12) . . ?
 C301 N301 Zn31 121.8(5) . . ?
 C301 N301 C305 116.8(6) . . ?
 C301 N301 Zn41 127.3(6) . . ?
 C301 N301 Zn51 100.4(14) . . ?
 C305 N301 Zn31 121.3(5) . . ?
 C305 N301 Zn41 115.7(6) . . ?
 C305 N301 Zn51 139.7(13) . . ?
 Zn31 N311 Zn51 28.4(14) 3_455 3_455 ?
 C330 N311 Zn31 120.3(5) . 3_455 ?
 C330 N311 Zn41 114.7(5) . 3_455 ?
 C330 N311 Zn51 147.7(15) . 3_455 ?
 C329 N311 Zn31 121.0(4) . 3_455 ?
 C329 N311 C330 118.7(5) . . ?
 C329 N311 Zn41 126.6(5) . 3_455 ?
 C329 N311 Zn51 93.1(15) . 3_455 ?
 Zn41 N311 Zn51 33.7(14) 3_455 3_455 ?
 C318 N306 Zn32 123.2(5) . . ?
 C318 N306 Zn42 119.5(6) . . ?
 C318 N306 Zn52 118(2) . . ?
 C314 N306 Zn32 118.8(4) . . ?
 C314 N306 C318 118.0(6) . . ?
 C314 N306 Zn42 122.5(5) . . ?
 C314 N306 Zn52 124(2) . . ?
 N304 C307 C309 116.6(5) . . ?
 N303 C307 N304 125.1(5) . . ?
 N303 C307 C309 118.3(5) . . ?
 N304 C308 C316 116.5(5) . . ?
 N302 C308 N304 124.9(5) . . ?
 N302 C308 C316 118.5(5) . . ?
 N308 C326 C334 117.8(4) . . ?
 N310 C326 N308 125.6(5) . . ?
 N310 C326 C334 116.6(5) . . ?
 C322 C321 C324 120.0(5) . . ?
 C322 C321 C320 118.4(5) . . ?
 C320 C321 C324 121.6(5) . . ?
 N308 C324 N309 125.0(5) . . ?
 N308 C324 C321 116.5(4) . . ?
 N309 C324 C321 118.5(4) . . ?
 C333 C334 C326 122.1(5) . . ?
 C335 C334 C326 119.9(5) . . ?
 C335 C334 C333 118.1(5) . . ?
 C313 C309 C307 120.4(5) . . ?
 C310 C309 C307 121.2(6) . . ?
 C310 C309 C313 118.4(5) . . ?
 C317 C316 C308 121.9(5) . . ?
 C317 C316 C315 118.0(6) . . ?
 C315 C316 C308 120.0(6) . . ?
 N309 C325 N310 125.1(5) . . ?
 N309 C325 C327 119.2(5) . . ?
 N310 C325 C327 115.7(5) . . ?
 C334 C333 H333 120.4 . . ?
 C334 C333 C332 119.2(5) . . ?
 C332 C333 H333 120.4 . . ?
 C321 C322 H322 120.1 . . ?
 C321 C322 C323 119.8(5) . . ?
 C323 C322 H322 120.1 . . ?
 C302 C303 C306 121.3(5) . . ?
 C302 C303 C304 117.8(7) . . ?
 C304 C303 C306 120.9(6) . . ?
 N303 C306 C303 117.9(5) . . ?
 N302 C306 N303 125.3(6) . . ?
 N302 C306 C303 116.8(5) . . ?
 C328 C327 C325 121.5(5) . . ?
 C331 C327 C325 120.2(5) . . ?
 C331 C327 C328 118.2(5) . . ?
 N307 C323 C322 122.1(5) . . ?
 N307 C323 H323 119.0 . . ?
 C322 C323 H323 119.0 . . ?
 N312 C332 C333 122.5(5) . . ?
 N312 C332 H332 118.7 . . ?
 C333 C332 H332 118.7 . . ?
 N305 C312 H312 118.7 . . ?
 N305 C312 C313 122.6(6) . . ?
 C313 C312 H312 118.7 . . ?
 N307 C319 H319 118.6 . . ?
 N307 C319 C320 122.8(5) . . ?
 C320 C319 H319 118.6 . . ?
 C309 C313 C312 118.6(6) . . ?
 C309 C313 H313 120.7 . . ?
 C312 C313 H313 120.7 . . ?
 C321 C320 H320 120.5 . . ?
 C319 C320 C321 118.9(6) . . ?
 C319 C320 H320 120.5 . . ?
 N311 C330 H330 119.0 . . ?
 N311 C330 C331 121.9(6) . . ?
 C331 C330 H330 119.0 . . ?
 N301 C301 H301 118.3 . . ?
 N301 C301 C302 123.4(6) . . ?
 C302 C301 H301 118.3 . . ?
 C316 C317 H317 119.9 . . ?
 C316 C317 C318 120.2(6) . . ?
 C318 C317 H317 119.9 . . ?
 N306 C318 C317 121.5(7) . . ?
 N306 C318 H318 119.3 . . ?
 C317 C318 H318 119.3 . . ?
 N311 C329 H329 118.6 . . ?
 N311 C329 C328 122.8(6) . . ?
 C328 C329 H329 118.6 . . ?
 C309 C310 H310 120.4 . . ?
 C309 C310 C311 119.2(7) . . ?
 C311 C310 H310 120.4 . . ?
 C327 C328 C329 118.5(6) . . ?
 C327 C328 H328 120.7 . . ?
 C329 C328 H328 120.7 . . ?
 C334 C335 H335 119.8 . . ?
 C334 C335 C336 120.3(6) . . ?
 C336 C335 H335 119.8 . . ?
 C327 C331 C330 119.8(6) . . ?
 C327 C331 H331 120.1 . . ?
 C330 C331 H331 120.1 . . ?
 N305 C311 C310 122.5(6) . . ?
 N305 C311 H311 118.7 . . ?
 N305 C311 Zn53 59.0(7) . 8_566 ?
 C310 C311 H311 118.7 . . ?
 C310 C311 Zn53 174.3(13) . 8_566 ?
 C303 C302 H302 120.4 . . ?
 C301 C302 C303 119.1(6) . . ?
 C301 C302 H302 120.4 . . ?
 N306 C314 H314 118.5 . . ?
 N306 C314 C315 123.1(7) . . ?
 C315 C314 H314 118.5 . . ?
 N312 C336 C335 121.6(6) . . ?
 N312 C336 H336 119.2 . . ?
 C335 C336 H336 119.2 . . ?
 C316 C315 H315 120.4 . . ?
 C314 C315 C316 119.3(7) . . ?
 C314 C315 H315 120.4 . . ?
 N301 C305 H305 118.3 . . ?
 N301 C305 C304 123.4(7) . . ?
 C304 C305 H305 118.3 . . ?
 C303 C304 H304 120.3 . . ?
 C305 C304 C303 119.4(7) . . ?
 C305 C304 H304 120.3 . . ?
 C12A C7A C8A 120.0 . . ?
 C12A C7A C4A 119.9(5) . . ?
 C8A C7A C4A 120.1(5) . . ?
 C7A C12A C11A 120.0 . . ?
 C7A C12A C16A 122.2(7) . . ?
 C11A C12A C16A 117.7(7) . . ?
 C12A C11A H11A 120.0 . . ?
 C12A C11A C10A 120.0 . . ?
 C10A C11A H11A 120.0 . . ?
 C11A C10A H10A 120.0 . . ?
 C9A C10A C11A 120.0 . . ?
 C9A C10A H10A 120.0 . . ?
 C10A C9A H9A 120.0 . . ?
 C10A C9A C15A 117.5(9) . . ?
 C8A C9A C10A 120.0 . . ?
 C8A C9A H9A 120.0 . . ?
 C8A C9A C15A 122.5(9) . . ?
 C7A C8A H8A 120.0 . . ?
 C7A C8A C13A 121.7(9) . . ?
 C9A C8A C7A 120.0 . . ?
 C9A C8A H8A 120.0 . . ?
 C9A C8A C13A 117.3(9) . . ?
 C12A C16A H16A 109.5 . . ?
 C12A C16A H16B 109.5 . . ?
 C12A C16A H16C 109.5 . . ?
 C12A C16A H16D 107.1 . . ?
 C12A C16A H16E 107.1 . . ?
 H16A C16A H16B 109.5 . . ?
 H16A C16A H16C 109.5 . . ?
 H16B C16A H16C 109.5 . . ?
 H16D C16A H16E 106.8 . . ?
 O2A C16A C12A 121.1(14) . . ?
 O2A C16A H16D 107.1 . . ?
 O2A C16A H16E 107.1 . . ?
 C5A C4A C7A 121.5(6) . . ?
 C5A C4A C3A 120.0 . . ?
 C3A C4A C7A 118.4(6) . . ?
 C4A C5A C14A 118.0(8) . . ?
 C6A C5A C4A 120.0 . . ?
 C6A C5A C14A 122.0(8) . . ?
 C5A C6A H6A 120.0 . . ?
 C1A C6A C5A 120.0 . . ?
 C1A C6A H6A 120.0 . . ?
 C6A C1A H1A 120.0 . . ?
 C2A C1A C6A 120.0 . . ?
 C2A C1A H1A 120.0 . . ?
 C1A C2A H2A 120.0 . . ?
 C1A C2A C3A 120.0 . . ?
 C1A C2A C18A 120(2) . . ?
 C3A C2A H2A 120.0 . . ?
 C3A C2A C18A 120(2) . . ?
 C4A C3A H3A 120.0 . . ?
 C4A C3A C17A 121.8(13) . . ?
 C2A C3A C4A 120.0 . . ?
 C2A C3A H3A 120.0 . . ?
 C2A C3A C17A 117.7(13) . . ?
 N305 Zn43 N312 98.5(5) 8_465 . ?
 N305 Zn43 I405 108.5(5) 8_465 . ?
 N305 Zn43 I406 105.5(5) 8_465 . ?
 N312 Zn43 I405 112.7(5) . . ?
 N312 Zn43 I406 101.0(4) . . ?
 I405 Zn43 I406 126.8(5) . . ?
 N307 Zn42 N306 102.2(4) . . ?
 N307 Zn42 I403 106.1(4) . . ?
 N307 Zn42 I404 108.3(6) . . ?
 N306 Zn42 I403 103.0(5) . . ?
 N306 Zn42 I404 112.8(4) . . ?
 I403 Zn42 I404 122.5(5) . . ?
 N307 Zn52 N306 95(2) . . ?
 N307 Zn52 I503 96(3) . . ?
 N306 Zn52 I503 92(3) . . ?
 I504 Zn52 N307 117(4) . . ?
 I504 Zn52 N306 119(3) . . ?
 I504 Zn52 I503 129(3) . . ?
 N305 Zn53 N312 95.1(13) 8_465 . ?
 N305 Zn53 C311 33.1(7) 8_465 8_465 ?
 N305 Zn53 I505 130(2) 8_465 . ?
 N305 Zn53 I506 88.3(13) 8_465 . ?
 N312 Zn53 C311 105.3(14) . 8_465 ?
 N312 Zn53 I505 127(2) . . ?
 N312 Zn53 I506 83.4(13) . . ?
 C311 Zn53 I505 102.4(15) 8_465 . ?
 C311 Zn53 I506 120.4(18) 8_465 . ?
 I505 Zn53 I506 119.1(16) . . ?
 C9A C15A H15A 109.5 . . ?
 C9A C15A H15B 109.5 . . ?
 C9A C15A H15C 109.5 . . ?
 H15A C15A H15B 109.5 . . ?
 H15A C15A H15C 109.5 . . ?
 H15B C15A H15C 109.5 . . ?
 C8A C13A H13A 109.5 . . ?
 C8A C13A H13B 109.5 . . ?
 C8A C13A H13C 109.5 . . ?
 H13A C13A H13B 109.5 . . ?
 H13A C13A H13C 109.5 . . ?
 H13B C13A H13C 109.5 . . ?
 C16A O2A H2AA 109.5 . . ?
 C5A C14A H14C 109.5 . . ?
 C5A C14A H14D 109.5 . . ?
 C5A C14A H14E 109.5 . . ?
 C5A C14A H14A 108.7 . . ?
 C5A C14A H14B 108.7 . . ?
 H14C C14A H14D 109.5 . . ?
 H14C C14A H14E 109.5 . . ?
 H14D C14A H14E 109.5 . . ?
 H14A C14A H14B 107.6 . . ?
 O1A C14A C5A 114(2) . . ?
 O1A C14A H14A 108.7 . . ?
 O1A C14A H14B 108.7 . . ?
 C5B C4B C3B 120.0 . . ?
 C5B C4B C7B 117.9(8) . . ?
 C3B C4B C7B 121.8(8) . . ?
 C4B C5B C14B 116.1(16) . . ?
 C6B C5B C4B 120.0 . . ?
 C6B C5B C14B 123.8(16) . . ?
 C5B C6B H6B 120.0 . . ?
 C5B C6B C1B 120.0 . . ?
 C1B C6B H6B 120.0 . . ?
 C6B C1B H1B 120.0 . . ?
 C6B C1B C2B 120.0 . . ?
 C2B C1B H1B 120.0 . . ?
 C1B C2B H2B 120.0 . . ?
 C3B C2B C1B 120.0 . . ?
 C3B C2B H2B 120.0 . . ?
 C4B C3B H3B 120.0 . . ?
 C2B C3B C4B 120.0 . . ?
 C2B C3B H3B 120.0 . . ?
 C8B C7B C4B 122.1(12) . . ?
 C8B C7B C12B 120.0 . . ?
 C12B C7B C4B 117.9(12) . . ?
 C7B C8B C13B 122.8(16) . . ?
 C9B C8B C7B 120.0 . . ?
 C9B C8B C13B 117.2(16) . . ?
 C8B C9B C10B 120.0 . . ?
 C8B C9B C15B 116.5(19) . . ?
 C10B C9B C15B 123.3(19) . . ?
 C9B C10B H10B 120.0 . . ?
 C11B C10B C9B 120.0 . . ?
 C11B C10B H10B 120.0 . . ?
 C10B C11B H11B 120.0 . . ?
 C10B C11B C12B 120.0 . . ?
 C12B C11B H11B 120.0 . . ?
 C7B C12B C16B 116.4(16) . . ?
 C11B C12B C7B 120.0 . . ?
 C11B C12B C16B 123.6(16) . . ?
 C14B O1B H1BA 109.5 . . ?
 C12C C7C C8C 120.0 . . ?
 C12C C7C C4C 119.2(12) . . ?
 C8C C7C C4C 119.0(13) . . ?
 C7C C12C C11C 120.0 . . ?
 C7C C12C C16C 121.0(8) . . ?
 C11C C12C C16C 118.9(8) . . ?
 C12C C11C H11C 120.0 . . ?
 C12C C11C C10C 120.0 . . ?
 C10C C11C H11C 120.0 . . ?
 C11C C10C H10C 120.0 . . ?
 C9C C10C C11C 120.0 . . ?
 C9C C10C H10C 120.0 . . ?
 C10C C9C C15C 115.6(18) . . ?
 C8C C9C C10C 120.0 . . ?
 C8C C9C C15C 122.7(19) . . ?
 C7C C8C C13C 120.8(18) . . ?
 C9C C8C C7C 120.0 . . ?
 C9C C8C C13C 119.2(18) . . ?
 C9C C15C H15G 109.5 . . ?
 C9C C15C H15H 109.5 . . ?
 C9C C15C H15I 109.5 . . ?
 H15G C15C H15H 109.5 . . ?
 H15G C15C H15I 109.5 . . ?
 H15H C15C H15I 109.5 . . ?
 C14A O1A H1AA 109.5 . . ?
 C3A C17A H17A 109.5 . . ?
 C3A C17A H17B 109.5 . . ?
 C3A C17A H17C 109.5 . . ?
 H17A C17A H17B 109.5 . . ?
 H17A C17A H17C 109.5 . . ?
 H17B C17A H17C 109.5 . . ?
 C2A C18A H18A 109.5 . . ?
 C2A C18A H18B 109.5 . . ?
 C2A C18A H18C 109.5 . . ?
 H18A C18A H18B 109.5 . . ?
 H18A C18A H18C 109.5 . . ?
 H18B C18A H18C 109.5 . . ?
 N301 Zn41 N311 104.7(6) . 3_545 ?
 N301 Zn41 I402 107.3(5) . . ?
 N301 Zn41 I401 103.9(5) . . ?
 N311 Zn41 I402 108.4(5) 3_545 . ?
 N311 Zn41 I401 109.8(5) 3_545 . ?
 I402 Zn41 I401 121.4(5) . . ?
 N301 Zn51 I502 83.3(17) . . ?
 N311 Zn51 N301 93.8(18) 3_545 . ?
 N311 Zn51 I501 133(2) 3_545 . ?
 N311 Zn51 I502 85.7(18) 3_545 . ?
 I501 Zn51 N301 127(2) . . ?
 I501 Zn51 I502 117(2) . . ?
 C12C C16C H16I 109.5 . . ?
 C12C C16C H16J 109.5 . . ?
 C12C C16C H16K 109.5 . . ?
 H16I C16C H16J 109.5 . . ?
 H16I C16C H16K 109.5 . . ?
 H16J C16C H16K 109.5 . . ?
 H14H C14C H14I 109.3 . . ?
 C5C C14C H14H 111.4 . . ?
 C5C C14C H14I 111.4 . . ?
 O1C C14C H14H 111.4 . . ?
 O1C C14C H14I 111.4 . . ?
 O1C C14C C5C 102(2) . . ?
 C8C C13C H13G 109.5 . . ?
 C8C C13C H13H 109.5 . . ?
 C8C C13C H13I 109.5 . . ?
 H13G C13C H13H 109.5 . . ?
 H13G C13C H13I 109.5 . . ?
 H13H C13C H13I 109.5 . . ?
 C5C C4C C7C 117.9(13) . . ?
 C5C C4C C3C 120.0 . . ?
 C3C C4C C7C 122.0(13) . . ?
 C4C C5C C14C 119.5(8) . . ?
 C6C C5C C14C 119.9(8) . . ?
 C6C C5C C4C 120.0 . . ?
 C5C C6C H6C 120.0 . . ?
 C5C C6C C1C 120.0 . . ?
 C1C C6C H6C 120.0 . . ?
 C6C C1C H1C 120.0 . . ?
 C2C C1C C6C 120.0 . . ?
 C2C C1C H1C 120.0 . . ?
 C1C C2C H2C 120.0 . . ?
 C1C C2C C3C 120.0 . . ?
 C3C C2C H2C 120.0 . . ?
 C4C C3C H3C 120.0 . . ?
 C2C C3C C4C 120.0 . . ?
 C2C C3C H3C 120.0 . . ?
 C14C O1C H1CA 109.5 . . ?
 C12B C16B H16F 109.5 . . ?
 C12B C16B H16G 109.5 . . ?
 C12B C16B H16H 109.5 . . ?
 H16F C16B H16G 109.5 . . ?
 H16F C16B H16H 109.5 . . ?
 H16G C16B H16H 109.5 . . ?
 C8B C13B H13D 109.5 . . ?
 C8B C13B H13E 109.5 . . ?
 C8B C13B H13F 109.5 . . ?
 H13D C13B H13E 109.5 . . ?
 H13D C13B H13F 109.5 . . ?
 H13E C13B H13F 109.5 . . ?
 C9B C15B H15D 109.5 . . ?
 C9B C15B H15E 109.5 . . ?
 C9B C15B H15F 109.5 . . ?
 H15D C15B H15E 109.5 . . ?
 H15D C15B H15F 109.5 . . ?
 H15E C15B H15F 109.5 . . ?
 C5B C14B H14F 108.8 . . ?
 C5B C14B H14G 108.8 . . ?
 O1B C14B C5B 114(3) . . ?
 O1B C14B H14F 108.8 . . ?
 O1B C14B H14G 108.8 . . ?
 H14F C14B H14G 107.7 . . ?
 H80A C801 H80B 107.5 . . ?
 C802 C801 H80A 108.5 . . ?
 C802 C801 H80B 108.5 . . ?
 C806 C801 H80A 108.5 . . ?
 C806 C801 H80B 108.5 . . ?
 C806 C801 C802 115(2) . . ?
 C801 C802 H80C 109.2 . . ?
 C801 C802 H80D 109.2 . . ?
 C801 C802 C803 112.2(18) . . ?
 H80C C802 H80D 107.9 . . ?
 C803 C802 H80C 109.2 . . ?
 C803 C802 H80D 109.2 . . ?
 C802 C803 H80E 109.2 . . ?
 C802 C803 H80F 109.2 . . ?
 H80E C803 H80F 107.9 . . ?
 C804 C803 C802 111.8(18) . . ?
 C804 C803 H80E 109.2 . . ?
 C804 C803 H80F 109.2 . . ?
 C803 C804 H80G 108.3 . . ?
 C803 C804 H80H 108.3 . . ?
 H80G C804 H80H 107.4 . . ?
 C805 C804 C803 116.1(19) . . ?
 C805 C804 H80G 108.3 . . ?
 C805 C804 H80H 108.3 . . ?
 C804 C805 H80I 108.8 . . ?
 C804 C805 H80J 108.8 . . ?
 C804 C805 C806 113.6(18) . . ?
 H80I C805 H80J 107.7 . . ?
 C806 C805 H80I 108.8 . . ?
 C806 C805 H80J 108.8 . . ?
 C801 C806 C805 111.7(17) . . ?
 C801 C806 H80K 109.3 . . ?
 C801 C806 H80L 109.3 . . ?
 C805 C806 H80K 109.3 . . ?
 C805 C806 H80L 109.3 . . ?
 H80K C806 H80L 107.9 . . ?

loop_
  _geom_torsion_atom_site_label_1
  _geom_torsion_atom_site_label_2
  _geom_torsion_atom_site_label_3
  _geom_torsion_atom_site_label_4
  _geom_torsion
  _geom_torsion_site_symmetry_1
  _geom_torsion_site_symmetry_2
  _geom_torsion_site_symmetry_3
  _geom_torsion_site_symmetry_4
  _geom_torsion_publ_flag
 Zn32 N307 C323 C322 177.2(5) . . . . ?
 Zn32 N307 C319 C320 -177.2(6) . . . . ?
 Zn32 N306 C318 C317 179.4(5) . . . . ?
 Zn32 N306 C314 C315 -178.4(8) . . . . ?
 Zn33 N305 C312 C313 -172.7(5) 8_566 . . . ?
 Zn33 N305 C311 C310 172.7(6) 8_566 . . . ?
 Zn33 N312 C332 C333 -172.7(6) . . . . ?
 Zn33 N312 C336 C335 176.2(8) . . . . ?
 Zn31 N301 C301 C302 175.6(6) . . . . ?
 Zn31 N301 C305 C304 -175.7(10) . . . . ?
 Zn31 N311 C330 C331 179.5(6) 3_455 . . . ?
 Zn31 N311 C329 C328 178.0(5) 3_455 . . . ?
 N308 C326 C334 C333 -6.7(9) . . . . ?
 N308 C326 C334 C335 175.2(7) . . . . ?
 N304 C307 C309 C313 -10.1(7) . . . . ?
 N304 C307 C309 C310 170.6(6) . . . . ?
 N304 C308 C316 C317 -22.4(8) . . . . ?
 N304 C308 C316 C315 154.3(7) . . . . ?
 N309 C325 C327 C328 6.8(9) . . . . ?
 N309 C325 C327 C331 -175.6(6) . . . . ?
 N303 C307 C309 C313 168.3(5) . . . . ?
 N303 C307 C309 C310 -11.0(8) . . . . ?
 N307 C319 C320 C321 0.1(12) . . . . ?
 N310 C326 C334 C333 171.9(6) . . . . ?
 N310 C326 C334 C335 -6.2(9) . . . . ?
 N310 C325 C327 C328 -171.1(6) . . . . ?
 N310 C325 C327 C331 6.5(9) . . . . ?
 N302 C308 C316 C317 159.5(6) . . . . ?
 N302 C308 C316 C315 -23.8(9) . . . . ?
 N305 C312 C313 C309 -0.8(9) . . . . ?
 N301 C301 C302 C303 1.1(12) . . . . ?
 N301 C305 C304 C303 -1.1(18) . . . . ?
 N311 C330 C331 C327 2.5(12) . . . . ?
 N311 C329 C328 C327 2.4(11) . . . . ?
 N306 C314 C315 C316 -0.2(15) . . . . ?
 C307 N304 C308 N302 3.4(8) . . . . ?
 C307 N304 C308 C316 -174.6(5) . . . . ?
 C307 N303 C306 N302 2.9(8) . . . . ?
 C307 N303 C306 C303 -178.7(5) . . . . ?
 C307 C309 C313 C312 -179.6(5) . . . . ?
 C307 C309 C310 C311 179.8(6) . . . . ?
 C308 N304 C307 N303 -5.5(8) . . . . ?
 C308 N304 C307 C309 172.8(5) . . . . ?
 C308 N302 C306 N303 -4.7(9) . . . . ?
 C308 N302 C306 C303 176.9(5) . . . . ?
 C308 C316 C317 C318 179.6(5) . . . . ?
 C308 C316 C315 C314 -178.8(8) . . . . ?
 C326 N308 C324 N309 -4.9(8) . . . . ?
 C326 N308 C324 C321 176.0(5) . . . . ?
 C326 N310 C325 N309 -4.3(9) . . . . ?
 C326 N310 C325 C327 173.5(5) . . . . ?
 C326 C334 C333 C332 -178.4(6) . . . . ?
 C326 C334 C335 C336 -178.9(8) . . . . ?
 C321 C322 C323 N307 -0.1(11) . . . . ?
 C324 N308 C326 N310 2.8(9) . . . . ?
 C324 N308 C326 C334 -178.8(5) . . . . ?
 C324 N309 C325 N310 2.5(9) . . . . ?
 C324 N309 C325 C327 -175.2(5) . . . . ?
 C324 C321 C322 C323 179.8(6) . . . . ?
 C324 C321 C320 C319 -179.8(6) . . . . ?
 C334 C333 C332 N312 -1.2(10) . . . . ?
 C334 C335 C336 N312 -4.3(16) . . . . ?
 C309 C310 C311 N305 0.4(12) . . . . ?
 C316 C317 C318 N306 -1.7(9) . . . . ?
 C325 N309 C324 N308 2.4(9) . . . . ?
 C325 N309 C324 C321 -178.4(5) . . . . ?
 C325 N310 C326 N308 1.4(9) . . . . ?
 C325 N310 C326 C334 -177.0(5) . . . . ?
 C325 C327 C328 C329 176.3(6) . . . . ?
 C325 C327 C331 C330 -178.7(7) . . . . ?
 C333 C334 C335 C336 2.9(13) . . . . ?
 C322 C321 C324 N308 1.0(8) . . . . ?
 C322 C321 C324 N309 -178.2(6) . . . . ?
 C322 C321 C320 C319 -0.3(10) . . . . ?
 C306 N303 C307 N304 2.6(8) . . . . ?
 C306 N303 C307 C309 -175.7(5) . . . . ?
 C306 N302 C308 N304 1.3(8) . . . . ?
 C306 N302 C308 C316 179.2(5) . . . . ?
 C306 C303 C302 C301 178.7(7) . . . . ?
 C306 C303 C304 C305 -178.7(9) . . . . ?
 C323 N307 C319 C320 0.1(11) . . . . ?
 C332 N312 C336 C335 2.8(14) . . . . ?
 C312 N305 C311 C310 -1.5(10) . . . . ?
 C312 N305 C311 Zn53 -175.0(14) . . . 8_566 ?
 C319 N307 C323 C322 -0.1(10) . . . . ?
 C313 C309 C310 C311 0.4(10) . . . . ?
 C320 C321 C324 N308 -179.5(6) . . . . ?
 C320 C321 C324 N309 1.3(9) . . . . ?
 C320 C321 C322 C323 0.3(10) . . . . ?
 C330 N311 C329 C328 -1.0(10) . . . . ?
 C301 N301 C305 C304 1.5(16) . . . . ?
 C317 C316 C315 C314 -1.9(12) . . . . ?
 C318 N306 C314 C315 1.4(13) . . . . ?
 C329 N311 C330 C331 -1.5(11) . . . . ?
 C310 C309 C313 C312 -0.3(8) . . . . ?
 C328 C327 C331 C330 -1.0(11) . . . . ?
 C335 C334 C333 C332 -0.3(10) . . . . ?
 C331 C327 C328 C329 -1.3(10) . . . . ?
 C311 N305 C312 C313 1.7(9) . . . . ?
 C302 C303 C306 N303 17.5(9) . . . . ?
 C302 C303 C306 N302 -164.0(6) . . . . ?
 C302 C303 C304 C305 0.5(15) . . . . ?
 C314 N306 C318 C317 -0.5(10) . . . . ?
 C336 N312 C332 C333 -0.1(11) . . . . ?
 C315 C316 C317 C318 2.8(10) . . . . ?
 C305 N301 C301 C302 -1.6(12) . . . . ?
 C304 C303 C306 N303 -163.3(8) . . . . ?
 C304 C303 C306 N302 15.2(10) . . . . ?
 C304 C303 C302 C301 -0.6(12) . . . . ?
 C7A C12A C11A C10A 0.0 . . . . ?
 C7A C12A C16A O2A 92.2(16) . . . . ?
 C7A C4A C5A C6A -175.9(7) . . . . ?
 C7A C4A C5A C14A 2.7(10) . . . . ?
 C7A C4A C3A C2A 176.0(7) . . . . ?
 C7A C4A C3A C17A 4.6(16) . . . . ?
 C12A C7A C8A C9A 0.0 . . . . ?
 C12A C7A C8A C13A -168.3(12) . . . . ?
 C12A C7A C4A C5A -93.2(7) . . . . ?
 C12A C7A C4A C3A 90.8(7) . . . . ?
 C12A C11A C10A C9A 0.0 . . . . ?
 C11A C12A C16A O2A -85.0(16) . . . . ?
 C11A C10A C9A C8A 0.0 . . . . ?
 C11A C10A C9A C15A 177.1(11) . . . . ?
 C10A C9A C8A C7A 0.0 . . . . ?
 C10A C9A C8A C13A 168.8(12) . . . . ?
 C8A C7A C12A C11A 0.0 . . . . ?
 C8A C7A C12A C16A -177.1(9) . . . . ?
 C8A C7A C4A C5A 84.3(7) . . . . ?
 C8A C7A C4A C3A -91.6(6) . . . . ?
 C16A C12A C11A C10A 177.3(9) . . . . ?
 C4A C7A C12A C11A 177.5(8) . . . . ?
 C4A C7A C12A C16A 0.4(10) . . . . ?
 C4A C7A C8A C9A -177.5(8) . . . . ?
 C4A C7A C8A C13A 14.1(13) . . . . ?
 C4A C5A C6A C1A 0.0 . . . . ?
 C4A C5A C14A O1A -165.7(15) . . . . ?
 C5A C4A C3A C2A 0.0 . . . . ?
 C5A C4A C3A C17A -171.5(17) . . . . ?
 C5A C6A C1A C2A 0.0 . . . . ?
 C6A C5A C14A O1A 13(2) . . . . ?
 C6A C1A C2A C3A 0.0 . . . . ?
 C6A C1A C2A C18A 171(2) . . . . ?
 C1A C2A C3A C4A 0.0 . . . . ?
 C1A C2A C3A C17A 171.8(16) . . . . ?
 C3A C4A C5A C6A 0.0 . . . . ?
 C3A C4A C5A C14A 178.6(10) . . . . ?
 Zn43 N305 C312 C313 -173.2(5) 8_566 . . . ?
 Zn43 N305 C311 C310 174.1(7) 8_566 . . . ?
 Zn43 N312 C332 C333 178.1(6) . . . . ?
 Zn43 N312 C336 C335 -175.3(8) . . . . ?
 Zn42 N307 C323 C322 172.3(7) . . . . ?
 Zn42 N307 C319 C320 -172.7(7) . . . . ?
 Zn42 N306 C318 C317 -177.4(5) . . . . ?
 Zn42 N306 C314 C315 178.3(8) . . . . ?
 Zn52 N307 C323 C322 168(3) . . . . ?
 Zn52 N307 C319 C320 -168(3) . . . . ?
 Zn52 N306 C318 C317 -179(2) . . . . ?
 Zn52 N306 C314 C315 -180(2) . . . . ?
 Zn53 N305 C312 C313 -167(3) 8_566 . . . ?
 Zn53 N305 C311 C310 173.5(14) 8_566 . . . ?
 Zn53 N312 C332 C333 154.9(11) . . . . ?
 Zn53 N312 C336 C335 -146.6(12) . . . . ?
 C15A C9A C8A C7A -177.0(11) . . . . ?
 C15A C9A C8A C13A -8.2(15) . . . . ?
 C14A C5A C6A C1A -178.5(10) . . . . ?
 C4B C5B C6B C1B 0.0 . . . . ?
 C4B C5B C14B O1B -141(3) . . . . ?
 C4B C7B C8B C9B -177.9(11) . . . . ?
 C4B C7B C8B C13B 1(3) . . . . ?
 C4B C7B C12B C11B 178.0(11) . . . . ?
 C4B C7B C12B C16B -2(2) . . . . ?
 C5B C4B C3B C2B 0.0 . . . . ?
 C5B C4B C7B C8B 95.2(13) . . . . ?
 C5B C4B C7B C12B -82.8(13) . . . . ?
 C5B C6B C1B C2B 0.0 . . . . ?
 C6B C5B C14B O1B 37(4) . . . . ?
 C6B C1B C2B C3B 0.0 . . . . ?
 C1B C2B C3B C4B 0.0 . . . . ?
 C3B C4B C5B C6B 0.0 . . . . ?
 C3B C4B C5B C14B 177.9(12) . . . . ?
 C3B C4B C7B C8B -78.7(14) . . . . ?
 C3B C4B C7B C12B 103.3(13) . . . . ?
 C7B C4B C5B C6B -174.0(13) . . . . ?
 C7B C4B C5B C14B 3.9(16) . . . . ?
 C7B C4B C3B C2B 173.7(13) . . . . ?
 C7B C8B C9B C10B 0.0 . . . . ?
 C7B C8B C9B C15B 175(3) . . . . ?
 C8B C7B C12B C11B 0.0 . . . . ?
 C8B C7B C12B C16B -180(2) . . . . ?
 C8B C9B C10B C11B 0.0 . . . . ?
 C9B C10B C11B C12B 0.0 . . . . ?
 C10B C11B C12B C7B 0.0 . . . . ?
 C10B C11B C12B C16B 180(3) . . . . ?
 C12B C7B C8B C9B 0.0 . . . . ?
 C12B C7B C8B C13B 179(3) . . . . ?
 C7C C12C C11C C10C 0.0 . . . . ?
 C7C C4C C5C C14C -13(4) . . . . ?
 C7C C4C C5C C6C 176(2) . . . . ?
 C7C C4C C3C C2C -176(3) . . . . ?
 C12C C7C C8C C9C 0.0 . . . . ?
 C12C C7C C8C C13C 180(4) . . . . ?
 C12C C7C C4C C5C -94(2) . . . . ?
 C12C C7C C4C C3C 82(2) . . . . ?
 C12C C11C C10C C9C 0.0 . . . . ?
 C11C C10C C9C C8C 0.0 . . . . ?
 C11C C10C C9C C15C -166(4) . . . . ?
 C10C C9C C8C C7C 0.0 . . . . ?
 C10C C9C C8C C13C -180(4) . . . . ?
 C8C C7C C12C C11C 0.0 . . . . ?
 C8C C7C C12C C16C 179(3) . . . . ?
 C8C C7C C4C C5C 101(2) . . . . ?
 C8C C7C C4C C3C -83(2) . . . . ?
 C15C C9C C8C C7C 165(4) . . . . ?
 C15C C9C C8C C13C -15(4) . . . . ?
 C18A C2A C3A C4A -171(2) . . . . ?
 C18A C2A C3A C17A 1(3) . . . . ?
 Zn41 N301 C301 C302 173.7(7) . . . . ?
 Zn41 N301 C305 C304 -174.3(11) . . . . ?
 Zn41 N311 C330 C331 -179.9(7) 3_455 . . . ?
 Zn41 N311 C329 C328 177.2(6) 3_455 . . . ?
 Zn51 N301 C301 C302 -165.8(14) . . . . ?
 Zn51 N301 C305 C304 157(2) . . . . ?
 Zn51 N311 C330 C331 -170(2) 3_455 . . . ?
 Zn51 N311 C329 C328 172.9(13) 3_455 . . . ?
 C16C C12C C11C C10C -179(3) . . . . ?
 C14C C5C C6C C1C -171(4) . . . . ?
 C4C C7C C12C C11C -164.9(19) . . . . ?
 C4C C7C C12C C16C 14(3) . . . . ?
 C4C C7C C8C C9C 164.9(19) . . . . ?
 C4C C7C C8C C13C -15(4) . . . . ?
 C4C C5C C6C C1C 0.0 . . . . ?
 C5C C4C C3C C2C 0.0 . . . . ?
 C5C C6C C1C C2C 0.0 . . . . ?
 C6C C1C C2C C3C 0.0 . . . . ?
 C1C C2C C3C C4C 0.0 . . . . ?
 C3C C4C C5C C14C 171(4) . . . . ?
 C3C C4C C5C C6C 0.0 . . . . ?
 O1C C14C C5C C4C -142(4) . . . . ?
 O1C C14C C5C C6C 30(5) . . . . ?
 C13B C8B C9B C10B -179(3) . . . . ?
 C13B C8B C9B C15B -3(3) . . . . ?
 C15B C9B C10B C11B -175(3) . . . . ?
 C14B C5B C6B C1B -177.7(13) . . . . ?
 C801 C802 C803 C804 48(5) . . . . ?
 C802 C801 C806 C805 50(5) . . . . ?
 C802 C803 C804 C805 -48(5) . . . . ?
 C803 C804 C805 C806 47(5) . . . . ?
 C804 C805 C806 C801 -46(5) . . . . ?
 C806 C801 C802 C803 -52(5) . . . . ?

_shelx_res_file
;
TITL 2022ncs7260a_rc1_a.res in C2/c
    2022ncs7260a_rc1.res
    created by SHELXL-2018/3 at 11:35:31 on 04-Apr-2023
REM Old TITL
REM SHELXT solution in C2/c
REM R1 0.309, Rweak 0.051, Alpha 0.050, Orientation as input
REM Formula found by SHELXT: C46 N10 O2A Zn6 I503
CELL 1.54184 35.5224 14.9127 30.922 90 102.4 90
ZERR 8 0.0006 0.0002 0.0005 0 0.002 0
LATT 7
SYMM -X,+Y,0.5-Z
SFAC C H I N O Zn
UNIT 425.12 352.41 48 96 8.11 24
DFIX 1.43 O2A C16A
SADI 0.04 C8B C4B C4B C12B
DFIX 1.54 C7C C4C
DFIX 1.43 O1C C14C
SADI 0.04 C3B C7B C7B C5B
DFIX 1.54 C7B C4B
DANG 2.4 C5C O1C
DANG 2.5 C8C C15C
FLAT 0.05 C8B C7B C12B C4B
DFIX 1.54 C14B C5B
DFIX 1.54 C16C C12C
DFIX 1.54 C16B C12B C15B C9B
DANG 2.5 C10C C15C
SADI 0.04 C8C C4C C4C C12C
DANG 2.5 C11B C16B
DANG 2.5 C7B C16B
SADI 0.04 C5C C7C C7C C3C
SADI C4C C14C C14C C6C
DANG 2.5 C8B C15B
DANG 2.5 C10B C15B
SADI C11C C16C C16C C7C
SIMU 0.02 0.04 1.7 C12C C7C C8C C4C C11C C16C C9C C13C C5C C3C C10C C15C =
 C14C C6C C2C O1C C1C
DFIX 1.43 O1B C14B
DANG 2.5 C7C C13C
DANG 2.5 C9B C13B
DANG 2.5 C9C C13C
DANG 2.5 C7B C13B
DFIX 1.54 C13B C8B
DFIX 1.54 C13C C8C
SIMU 0.02 0.04 1.7 C4B C5B C3B C7B C6B C14B C2B C8B C12B C1B O1B C9B C13B =
 C11B C16B C10B C15B
DFIX 1.54 C5C C14C
DANG 2.4 O1C C5C
DANG 2.5 C6B C14B
DANG 2.5 C4B C14B
SADI I305 Zn33 I405 Zn43
SADI I306 Zn33 I406 Zn43
SADI Zn33 N312 Zn43 N312
SADI 0.04 I306 N312 I406 N312
SADI 0.04 I305 I306 I405 I406
SADI 0.04 I305 N312 I405 N312
SADI 0.04 I304 N307 I404 N307
SADI 0.04 I303 N307 I403 N307
SADI I303 Zn32 I403 Zn42
SADI 0.04 I303 I304 I403 I404
SADI 0.04 I303 N306 I403 N306
SADI I304 Zn32 I404 Zn42
SADI 0.04 I304 N306 I404 N306
SADI Zn32 N307 Zn42 N307
SADI Zn32 N306 Zn42 N306
SADI 0.04 I302 I301 I402 I401
SADI I302 Zn31 I402 Zn41
SADI 0.04 I302 N301 I402 N301
SADI I301 Zn31 I401 Zn41
SADI 0.04 I301 N301 I401 N301
SADI Zn31 N301 Zn41 N301
SADI I405 Zn43 I505 Zn53
SADI I406 Zn43 I506 Zn53
SADI 0.04 C801 C805 C803 C805 C802 C806 C802 C804 C804 C806 C801 C803
DFIX 1.54 C801 C802 C801 C806 C802 C803 C803 C804 C804 C805 C805 C806
SIMU C801 C802 C803 C804 C805 C806
SADI C801 C802 C802 C803 C803 C804 C804 C805 C805 C806 C806 C801
RIGU C801 C802 C803 C804 C805 C806
DANG 2.54 C801 C803 C801 C805 C802 C804 C803 C805 C804 C806
FLAT 0.05 C4B C5B C6B C14B

L.S. 5
PLAN  50
SIZE 0.06 0.15 0.23
TEMP -173(2)
CONF
FREE Zn52 C314
BIND I505 Zn53
FREE C13C C15C
BOND $H
list 4
MORE -1
fmap 2
acta
OMIT -2 2 4
OMIT -3 1 1
OMIT 0 0 6
OMIT -1 1 3
OMIT 2 0 0
OMIT 1 3 0
OMIT -1 1 2
OMIT 1 1 3
OMIT -12 0 10
OMIT -3 1 2
OMIT -2 0 8
OMIT 4 0 4
OMIT 3 1 1
OMIT -7 1 5
OMIT -2 0 2
OMIT -4 0 10
REM <olex2.extras>
REM <HklSrc "%.\\2022NCS7260a_RC1.hkl">
REM </olex2.extras>

WGHT    0.060400   80.999901
FVAR       0.05045
PART 4
I303  3    0.391073    0.260086    0.396100    10.62680    0.07103    0.04371 =
         0.08587    0.00437    0.00300    0.00729
PART 6
I305  3    0.105533    0.259703    0.065877    10.52802    0.07487    0.03265 =
         0.06705   -0.00078   -0.00857   -0.00063
PART 4
I304  3    0.360196    0.414515    0.508370    10.62680    0.07686    0.06924 =
         0.06224    0.01370    0.01152   -0.01642
PART 8
I302  3    0.632411    0.675407    0.202343    10.57096    0.13773    0.05092 =
         0.08077    0.02374    0.03427    0.02735
I301  3    0.740923    0.726310    0.306756    10.57096    0.08672    0.03952 =
         0.11758   -0.02432    0.05217   -0.01996
PART 6
I306  3    0.013701    0.368837    0.132651    10.52802    0.08183    0.07262 =
         0.07113   -0.00652    0.01766   -0.03117
PART 4
ZN32  6    0.377839    0.404611    0.432175    10.62680    0.04645    0.04232 =
         0.06429    0.01334    0.00197   -0.00544
PART 6
ZN33  6    0.072007    0.382258    0.099457    10.52802    0.05410    0.03753 =
         0.04502    0.00334   -0.00780   -0.01018
PART 8
ZN31  6    0.677269    0.647721    0.277152    10.57096    0.07812    0.02736 =
         0.07823   -0.00472    0.03809   -0.00037
PART 0
N308  4    0.219581    0.553209    0.271533    11.00000    0.04673    0.02946 =
         0.05292   -0.00111   -0.00654   -0.00379
N304  4    0.524619    0.727220    0.470949    11.00000    0.05146    0.03967 =
         0.05065   -0.00460   -0.00185   -0.00585
N309  4    0.236158    0.691892    0.308181    11.00000    0.05709    0.03121 =
         0.05278   -0.00288   -0.00387   -0.00572
N303  4    0.576375    0.776851    0.439956    11.00000    0.05575    0.04520 =
         0.04725   -0.00503    0.00115   -0.00664
N307  4    0.334168    0.471187    0.388717    11.00000    0.04952    0.03945 =
         0.06151    0.00439   -0.00821   -0.01206
N310  4    0.180672    0.680542    0.249800    11.00000    0.04947    0.03076 =
         0.06126    0.00084   -0.00568   -0.00366
N302  4    0.540449    0.649140    0.410260    11.00000    0.04801    0.05380 =
         0.06407   -0.01579    0.00037   -0.00550
N305  4    0.564094    1.013440    0.551943    11.00000    0.06380    0.04150 =
         0.05364   -0.00588   -0.00729    0.00224
N312  4    0.114451    0.447291    0.145400    11.00000    0.07348    0.03241 =
         0.06317    0.00522   -0.02430   -0.00543
N301  4    0.642989    0.663460    0.322894    11.00000    0.07394    0.04872 =
         0.07486   -0.00871    0.01848   -0.00422
N311  4    0.187024    1.008888    0.278581    11.00000    0.06914    0.03360 =
         0.07018   -0.00216    0.01454   -0.00234
N306  4    0.423475    0.490240    0.436770    11.00000    0.04756    0.05184 =
         0.07054    0.00258   -0.00878   -0.00814
C307  1    0.552901    0.784894    0.467721    11.00000    0.04767    0.04012 =
         0.04845   -0.00511   -0.00722   -0.00370
C308  1    0.519105    0.661497    0.440375    11.00000    0.04700    0.04325 =
         0.05711   -0.00451   -0.00737   -0.00499
C326  1    0.189307    0.595040    0.246760    11.00000    0.05163    0.03114 =
         0.05251    0.00002   -0.00292   -0.00594
C321  1    0.273806    0.558535    0.333127    11.00000    0.04626    0.03505 =
         0.05323    0.00096   -0.00289   -0.00941
C324  1    0.241302    0.604084    0.302780    11.00000    0.05109    0.03221 =
         0.05061   -0.00024   -0.00177   -0.00744
C334  1    0.163324    0.542007    0.211817    11.00000    0.05631    0.03026 =
         0.05480    0.00110   -0.00905   -0.00329
C309  1    0.557091    0.864826    0.497026    11.00000    0.05469    0.03638 =
         0.04513   -0.00138   -0.00618   -0.00277
C316  1    0.486220    0.601443    0.439854    11.00000    0.05152    0.03996 =
         0.06062   -0.00390   -0.00447   -0.00162
C325  1    0.205716    0.726968    0.280194    11.00000    0.05263    0.03241 =
         0.05619   -0.00324    0.00063   -0.00354
C333  1    0.171837    0.455220    0.201694    11.00000    0.06008    0.03561 =
         0.05890    0.00122   -0.01208    0.00025
AFIX  43
H333  2    0.194514    0.426630    0.217603    11.00000   -1.20000
AFIX   0
C322  1    0.280524    0.469153    0.327732    11.00000    0.05373    0.03673 =
         0.07217   -0.00200   -0.01437   -0.00279
AFIX  43
H322  2    0.264396    0.436221    0.304670    11.00000   -1.20000
AFIX   0
C303  1    0.595080    0.692249    0.381029    11.00000    0.05605    0.05214 =
         0.06306   -0.01330    0.00364   -0.00374
C306  1    0.569292    0.706541    0.412514    11.00000    0.04995    0.04926 =
         0.05679   -0.00835   -0.00283   -0.00385
C327  1    0.198984    0.825146    0.280808    11.00000    0.05199    0.03189 =
         0.06454   -0.00173    0.00288   -0.00260
C323  1    0.310660    0.427302    0.355781    11.00000    0.05642    0.03602 =
         0.07761    0.00005   -0.01664   -0.00697
AFIX  43
H323  2    0.314971    0.365303    0.351701    11.00000   -1.20000
AFIX   0
C332  1    0.146962    0.410409    0.168120    11.00000    0.07246    0.03308 =
         0.05662    0.00204   -0.00750   -0.00313
AFIX  43
H332  2    0.153248    0.351103    0.160947    11.00000   -1.20000
AFIX   0
C312  1    0.533996    0.961012    0.547789    11.00000    0.06400    0.04988 =
         0.05000   -0.00413   -0.00390    0.00669
AFIX  43
H312  2    0.514731    0.975274    0.563758    11.00000   -1.20000
AFIX   0
C319  1    0.327636    0.558543    0.393842    11.00000    0.06268    0.04011 =
         0.07815    0.00172   -0.02340   -0.00871
AFIX  43
H319  2    0.344172    0.590250    0.417049    11.00000   -1.20000
AFIX   0
C313  1    0.529055    0.885014    0.520856    11.00000    0.05325    0.04750 =
         0.05632   -0.00856   -0.00495   -0.00045
AFIX  43
H313  2    0.507034    0.847808    0.518809    11.00000   -1.20000
AFIX   0
C320  1    0.298012    0.604287    0.366940    11.00000    0.06802    0.03997 =
         0.06498   -0.00491   -0.01891   -0.00405
AFIX  43
H320  2    0.294226    0.666341    0.371502    11.00000   -1.20000
AFIX   0
C330  1    0.160929    0.953596    0.254656    11.00000    0.07189    0.03284 =
         0.09383   -0.00255   -0.00761   -0.00178
AFIX  43
H330  2    0.137903    0.978103    0.237282    11.00000   -1.20000
AFIX   0
C301  1    0.653294    0.716129    0.357982    11.00000    0.07418    0.05874 =
         0.08070   -0.01224    0.02403   -0.01726
AFIX  43
H301  2    0.677943    0.743788    0.363000    11.00000   -1.20000
AFIX   0
C317  1    0.470634    0.590626    0.475715    11.00000    0.05682    0.04746 =
         0.06687   -0.00071   -0.00720   -0.00660
AFIX  43
H317  2    0.481072    0.622088    0.502300    11.00000   -1.20000
AFIX   0
C318  1    0.439423    0.533691    0.473818    11.00000    0.05625    0.04919 =
         0.07179    0.00650   -0.00968   -0.00577
AFIX  43
H318  2    0.429199    0.525515    0.499522    11.00000   -1.20000
AFIX   0
C329  1    0.218516    0.974141    0.303390    11.00000    0.07203    0.03584 =
         0.07497   -0.01092    0.00738   -0.00747
PART 11
AFIX  43
H329  2    0.237202    1.013512    0.319992    11.00000   -1.20000
AFIX   0
PART 0
C310  1    0.587906    0.920357    0.500976    11.00000    0.06685    0.06502 =
         0.07807   -0.02092    0.01536   -0.01587
AFIX  43
H310  2    0.607430    0.908669    0.485002    11.00000   -1.20000
AFIX   0
C328  1    0.225552    0.882302    0.306296    11.00000    0.06811    0.03624 =
         0.06842   -0.00836   -0.00427   -0.00736
AFIX  43
H328  2    0.248082    0.859310    0.325342    11.00000   -1.20000
AFIX   0
C335  1    0.130410    0.580155    0.187787    11.00000    0.08979    0.03283 =
         0.10291   -0.01451   -0.05203    0.01163
AFIX  43
H335  2    0.124452    0.640717    0.193110    11.00000   -1.20000
AFIX   0
C331  1    0.166507    0.862019    0.254497    11.00000    0.05977    0.03950 =
         0.09362   -0.00662   -0.01343    0.00026
AFIX  43
H331  2    0.147986    0.824587    0.236285    11.00000   -1.20000
AFIX   0
C311  1    0.590562    0.994709    0.528741    11.00000    0.07863    0.05543 =
         0.08265   -0.01687    0.00380   -0.02741
PART 9
AFIX  43
H311  2    0.612123    1.033522    0.531185    11.00000   -1.20000
AFIX   0
PART 0
C302  1    0.630372    0.732691    0.387251    11.00000    0.07495    0.06320 =
         0.07169   -0.01790    0.01615   -0.01514
AFIX  43
H302  2    0.638819    0.771824    0.411647    11.00000   -1.20000
AFIX   0
C314  1    0.438148    0.503402    0.401302    11.00000    0.08935    0.10168 =
         0.07683   -0.02777    0.01015   -0.04918
AFIX  43
H314  2    0.426556    0.473719    0.374572    11.00000   -1.20000
AFIX   0
C336  1    0.105808    0.531091    0.155842    11.00000    0.09746    0.04285 =
         0.10504   -0.01253   -0.05428    0.01197
AFIX  43
H336  2    0.082199    0.557220    0.140884    11.00000   -1.20000
AFIX   0
C315  1    0.469130    0.557608    0.401411    11.00000    0.08641    0.09975 =
         0.06974   -0.02770    0.01130   -0.05126
AFIX  43
H315  2    0.478802    0.565034    0.375279    11.00000   -1.20000
AFIX   0
C305  1    0.608810    0.624131    0.317395    11.00000    0.08682    0.13103 =
         0.09525   -0.06642    0.03192   -0.03078
AFIX  43
H305  2    0.601095    0.584907    0.292884    11.00000   -1.20000
AFIX   0
C304  1    0.584310    0.636981    0.344926    11.00000    0.08395    0.12703 =
         0.10998   -0.06475    0.03434   -0.03892
AFIX  43
H304  2    0.559917    0.608049    0.339317    11.00000   -1.20000
AFIX  66

C7A   1    0.276100    1.019484    0.474799    10.53538    0.06776    0.04778 =
         0.06212    0.00683    0.03018   -0.00242
C12A  1    0.298999    1.074097    0.454623    10.53538    0.03911    0.06069 =
         0.06290   -0.00219    0.00818    0.00374
C11A  1    0.309603    1.158870    0.471649    10.53538    0.04566    0.05399 =
         0.07438    0.00424    0.01197   -0.00951
AFIX  43
H11A  2    0.325253    1.196195    0.457860    10.53538   -1.20000
AFIX  65
C10A  1    0.297308    1.189031    0.508851    10.53538    0.06028    0.05365 =
         0.07751    0.00382    0.01562   -0.00556
AFIX  43
H10A  2    0.304556    1.246969    0.520487    10.53538   -1.20000
AFIX  65
C9A   1    0.274410    1.134419    0.529026    10.53538    0.06079    0.06047 =
         0.05888    0.00130    0.01185   -0.00318
PART 2
AFIX  43
H9A   2    0.266007    1.155033    0.554452    10.21415   -1.20000
AFIX  65
PART 0
C8A   1    0.263805    1.049645    0.512001    10.53538    0.06725    0.05446 =
         0.07165   -0.00371    0.03184   -0.01026
PART 2
AFIX  43
H8A   2    0.248155    1.012320    0.525790    10.21415   -1.20000
AFIX   0
PART 0
C16A  1    0.311384    1.047038    0.413833    10.53538    0.07437    0.08668 =
         0.06268    0.00181    0.02939   -0.01075
PART 1
AFIX 131
H16A  2    0.327471    0.993169    0.419735    10.32123   -1.50000
H16B  2    0.326243    1.095736    0.404273    10.32123   -1.50000
H16C  2    0.288649    1.034271    0.390453    10.32123   -1.50000
AFIX  23
PART 2
H16D  2    0.337677    1.071196    0.415957    10.21415   -1.20000
H16E  2    0.313688    0.980868    0.414475    10.21415   -1.20000
AFIX  66
PART 0
C4A   1    0.263384    0.929594    0.455298    10.53538    0.09837    0.06671 =
         0.07478   -0.01045    0.05195   -0.02413
C5A   1    0.228312    0.918435    0.425593    10.53538    0.09203    0.08955 =
         0.07100   -0.01165    0.03742   -0.03408
C6A   1    0.216309    0.833254    0.410313    10.53538    0.11894    0.11613 =
         0.06103   -0.01397    0.03711   -0.05259
AFIX  43
H6A   2    0.192338    0.825628    0.390011    10.53538   -1.20000
AFIX  65
C1A   1    0.239378    0.759232    0.424739    10.53538    0.13927    0.07319 =
         0.09305   -0.01653    0.05583   -0.04930
AFIX  43
H1A   2    0.231175    0.701015    0.414296    10.53538   -1.20000
AFIX  65
C2A   1    0.274451    0.770389    0.454444    10.53538    0.19462    0.05148 =
         0.13242   -0.01534    0.10698   -0.01613
PART 1
AFIX  43
H2A   2    0.290218    0.719798    0.464303    10.32123   -1.20000
AFIX  65
PART 0
C3A   1    0.286454    0.855569    0.469724    10.53538    0.09541    0.06987 =
         0.10479   -0.00970    0.04382   -0.01284
PART 1
AFIX  43
H3A   2    0.310425    0.863195    0.490026    10.32123   -1.20000
AFIX   0

PART 7
I405  3    0.114493    0.266313    0.057761    10.44717    0.15236    0.04364 =
         0.08117    0.00370   -0.00789    0.01357
ZN43  6    0.078901    0.380414    0.094350    10.44717    0.09491    0.03620 =
         0.05150    0.00976   -0.02301   -0.01694
I406  3    0.020735    0.352050    0.127413    10.44717    0.12483    0.08634 =
         0.08482    0.01656   -0.02086   -0.04228
PART 5
I403  3    0.391740    0.266880    0.400769    10.31900    0.13886    0.04327 =
         0.17962   -0.00911   -0.09619    0.01645
ZN42  6    0.374928    0.409469    0.435484    10.31900    0.06782    0.03952 =
         0.10511    0.01662   -0.05744   -0.01483
I404  3    0.352607    0.411682    0.508316    10.31900    0.10747    0.16909 =
         0.11649    0.07544   -0.04134   -0.04939
PART 6
I503  3    0.396144    0.269105    0.375741    10.05421   10.08000
I504  3    0.355714    0.378555    0.496084    10.05421   10.08000
ZN52  6    0.372084    0.400617    0.437539    10.05421   10.08000
PART 8
I505  3    0.141120    0.276794    0.050694    10.02479   10.08000
I506  3    0.044307    0.323868    0.111384    10.02479   10.08000
ZN53  6    0.100028    0.383691    0.082438    10.02479   10.08000

PART 1
C15A  1    0.263739    1.168726    0.569982    10.32123    0.04886    0.06310 =
         0.06279   -0.00028    0.00520   -0.00760
AFIX 131
H15A  2    0.287180    1.180009    0.592589    10.32123   -1.50000
H15B  2    0.247844    1.124097    0.580999    10.32123   -1.50000
H15C  2    0.249166    1.224661    0.563322    10.32123   -1.50000
AFIX   0
C13A  1    0.245388    0.987152    0.539993    10.32123    0.07385    0.05986 =
         0.06390   -0.00327    0.03296   -0.01672
AFIX 131
H13A  2    0.221319    0.963267    0.522121    10.32123   -1.50000
H13B  2    0.239871    1.020153    0.565331    10.32123   -1.50000
H13C  2    0.263046    0.937555    0.550660    10.32123   -1.50000
AFIX   0
PART 2
O2A   5    0.290162    1.069980    0.372776    10.21415    0.05065    0.08467 =
         0.13995   -0.06293    0.03496   -0.02712
AFIX  81
H2AA  2    0.281950    1.023264    0.358689    10.21415   -1.50000
AFIX   0
PART 0
C14A  1    0.203796    1.000868    0.411695    10.53538    0.07749    0.11204 =
         0.07710   -0.00776    0.00542   -0.00831
PART 2
AFIX 131
H14C  2    0.198120    1.030048    0.437969    10.21415   -1.50000
H14D  2    0.179622    0.983207    0.391723    10.21415   -1.50000
H14E  2    0.217782    1.042691    0.396401    10.27877   -1.50000
AFIX  23
PART 1
H14A  2    0.203593    1.037644    0.438299    10.32123   -1.20000
H14B  2    0.215908    1.037080    0.391545    10.21415   -1.20000
AFIX  66

PART -1
C4B   1    0.478479    0.476564    0.262928    10.28669    0.10127    0.11700 =
         0.08976    0.00236    0.00265    0.02474
C5B   1    0.507057    0.486576    0.238844    10.28669    0.13623    0.14726 =
         0.10443    0.00986   -0.01057    0.00651
C6B   1    0.521749    0.571192    0.233322    10.28669    0.12667    0.15272 =
         0.09758    0.01331   -0.04163   -0.00530
AFIX  43
H6B   2    0.541281    0.578034    0.216862    10.28669   -1.20000
AFIX  65
C1B   1    0.507864    0.645797    0.251884    10.28669    0.11531    0.14790 =
         0.09213    0.00667   -0.06686    0.00064
AFIX  43
H1B   2    0.517906    0.703628    0.248110    10.28669   -1.20000
AFIX  65
C2B   1    0.479287    0.635786    0.275967    10.28669    0.10486    0.12441 =
         0.09015   -0.01341   -0.05103    0.01131
AFIX  43
H2B   2    0.469797    0.686776    0.288653    10.28669   -1.20000
AFIX  65
C3B   1    0.464594    0.551171    0.281490    10.28669    0.09189    0.10278 =
         0.07837   -0.00263   -0.02678    0.03591
AFIX  43
H3B   2    0.445062    0.544329    0.297950    10.28669   -1.20000
AFIX  66
C7B   1    0.466381    0.382826    0.271828    10.28669    0.10100    0.13189 =
         0.12826    0.00962    0.07041    0.02510
C8B   1    0.482030    0.337771    0.310905    10.28669    0.12620    0.15108 =
         0.16360    0.03136    0.08298    0.02948
C9B   1    0.470854    0.250174    0.317024    10.28669    0.13688    0.16500 =
         0.19097    0.03747    0.08949    0.02607
C10B  1    0.444029    0.207632    0.284064    10.28669    0.13473    0.15876 =
         0.19891    0.02509    0.08339    0.00954
AFIX  43
H10B  2    0.436390    0.147764    0.288246    10.28669   -1.20000
AFIX  65
C11B  1    0.428380    0.252687    0.244987    10.28669    0.12407    0.15484 =
         0.19349    0.01341    0.08254    0.00443
AFIX  43
H11B  2    0.410046    0.223611    0.222461    10.28669   -1.20000
AFIX  65
C12B  1    0.439555    0.340284    0.238868    10.28669    0.10726    0.13503 =
         0.16027    0.00740    0.08085    0.01518
AFIX   0
O1B   5    0.561578    0.399123    0.223875    10.28669    0.14375    0.16451 =
         0.24967   -0.02662   -0.05966    0.01912
AFIX  81
H1BA  2    0.567939    0.348940    0.215380    10.28669   -1.50000
AFIX  66

PART 3
C7C   1    0.390251    1.071777    0.161953    10.19118    0.10843    0.08933 =
         0.10349   -0.01840    0.04661   -0.01246
C12C  1    0.355030    1.027374    0.153979    10.19118    0.11129    0.06686 =
         0.09305   -0.02080    0.07429   -0.02516
C11C  1    0.350979    0.948567    0.176549    10.19118    0.12252    0.03824 =
         0.08733   -0.01988    0.05953   -0.01474
AFIX  43
H11C  2    0.326907    0.918220    0.171099    10.19118   -1.20000
AFIX  65
C10C  1    0.382148    0.914161    0.207093    10.19118    0.10942    0.06240 =
         0.09970   -0.03536    0.05183   -0.03477
AFIX  43
H10C  2    0.379379    0.860300    0.222518    10.19118   -1.20000
AFIX  65
C9C   1    0.417369    0.958563    0.215067    10.19118    0.12471    0.06708 =
         0.10831   -0.02434    0.04093   -0.02556
C8C   1    0.421421    1.037370    0.192497    10.19118    0.11685    0.07445 =
         0.09706   -0.01315    0.04586   -0.02321
AFIX   0
C15C  1    0.451153    0.905897    0.239767    10.19118    0.17954    0.09271 =
         0.10382    0.02368    0.02111    0.02684
AFIX 131
H15G  2    0.446019    0.885853    0.268128    10.19118   -1.50000
H15H  2    0.474227    0.943798    0.245155    10.19118   -1.50000
H15I  2    0.455301    0.853608    0.222166    10.19118   -1.50000
AFIX   0

PART 1
O1A   5    0.166743    0.982811    0.391066    10.32123    0.08382    0.22650 =
         0.13164   -0.03583   -0.01142   -0.04328
AFIX  81
H1AA  2    0.162728    0.927399    0.391949    10.32123   -1.50000
AFIX   0
PART 2
C17A  1    0.322489    0.862593    0.507055    10.21415    0.13487    0.04329 =
         0.10036    0.02369    0.06884    0.03423
AFIX 131
H17A  2    0.340519    0.905630    0.498679    10.21415   -1.50000
H17B  2    0.334872    0.803679    0.512148    10.21415   -1.50000
H17C  2    0.315126    0.882963    0.534216    10.21415   -1.50000
AFIX   0
C18A  1    0.295406    0.692962    0.474043    10.21415    0.10901    0.09060 =
         0.17842   -0.00007    0.07076   -0.04704
AFIX 131
H18A  2    0.277918    0.652484    0.485169    10.21415   -1.50000
H18B  2    0.316204    0.711764    0.498607    10.21415   -1.50000
H18C  2    0.306399    0.661781    0.451732    10.21415   -1.50000
AFIX   0

PART 9
I402  3    0.624520    0.666916    0.200063    10.40378    0.15128    0.05971 =
         0.07977    0.00814    0.00245   -0.00097
ZN41  6    0.672176    0.642551    0.273524    10.40378    0.09490    0.03278 =
         0.07981   -0.00714    0.01429   -0.00256
I401  3    0.732534    0.739184    0.296162    10.40378    0.10440    0.03938 =
         0.12141   -0.01751    0.05108   -0.01416
PART 10
I501  3    0.757315    0.712506    0.333687    10.02525   10.08000
I502  3    0.660462    0.702694    0.220148    10.02525   10.08000
ZN51  6    0.700958    0.643472    0.304046    10.02525   10.08000

PART 3
C16C  1    0.320578    1.064056    0.121507    10.19118    0.12987    0.08361 =
         0.11794   -0.01868    0.09328   -0.01444
AFIX 131
H16I  2    0.314197    1.123669    0.131186    10.19118   -1.50000
H16J  2    0.298534    1.023840    0.120131    10.19118   -1.50000
H16K  2    0.326632    1.068480    0.092118    10.19118   -1.50000
AFIX   0
C14C  1    0.416797    1.107850    0.081136    10.19118    0.11541    0.16726 =
         0.14920   -0.04192    0.05646    0.04180
AFIX  23
H14H  2    0.428783    1.061301    0.102538    10.19118   -1.20000
H14I  2    0.396352    1.080136    0.058199    10.19118   -1.20000
AFIX   0
C13C  1    0.460336    1.084925    0.201611    10.19118    0.15917    0.11313 =
         0.10771   -0.00580    0.01269    0.03184
AFIX 131
H13G  2    0.470200    1.087042    0.174364    10.19118   -1.50000
H13H  2    0.478552    1.052159    0.224463    10.19118   -1.50000
H13I  2    0.457263    1.146132    0.211863    10.19118   -1.50000
AFIX  66
C4C   1    0.391988    1.171937    0.145601    10.19118    0.09700    0.13561 =
         0.12707   -0.01584    0.02896    0.00299
C5C   1    0.400897    1.186085    0.104508    10.19118    0.11264    0.15775 =
         0.15372   -0.02019    0.03506    0.01803
C6C   1    0.400621    1.272503    0.087599    10.19118    0.11591    0.15039 =
         0.15515   -0.00256    0.02598    0.00593
AFIX  43
H6C   2    0.406710    1.282173    0.059513    10.19118   -1.20000
AFIX  65
C1C   1    0.391436    1.344774    0.111784    10.19118    0.10942    0.16120 =
         0.15068    0.00155    0.03750    0.00386
AFIX  43
H1C   2    0.391247    1.403837    0.100228    10.19118   -1.20000
AFIX  65
C2C   1    0.382526    1.330627    0.152878    10.19118    0.09084    0.15483 =
         0.14191   -0.00085    0.03141   -0.00095
AFIX  43
H2C   2    0.376248    1.380021    0.169407    10.19118   -1.20000
AFIX  65
C3C   1    0.382802    1.244209    0.169787    10.19118    0.06992    0.12900 =
         0.12219   -0.01416    0.03422    0.01424
AFIX  43
H3C   2    0.376713    1.234541    0.197873    10.19118   -1.20000
AFIX   0
O1C   5    0.445174    1.152830    0.061679    10.19118    0.13330    0.21253 =
         0.23626    0.02761    0.06955    0.05512
AFIX  81
H1CA  2    0.451826    1.118992    0.042926    10.19118   -1.50000
AFIX   0

PART -1
C16B  1    0.424321    0.393867    0.197492    10.28669    0.09142    0.14357 =
         0.17407   -0.03753    0.05090   -0.01523
AFIX 131
H16F  2    0.410370    0.446409    0.204883    10.28669   -1.50000
H16G  2    0.406812    0.356500    0.176033    10.28669   -1.50000
H16H  2    0.445874    0.413538    0.184652    10.28669   -1.50000
AFIX   0
C13B  1    0.512426    0.380108    0.348417    10.28669    0.17954    0.18823 =
         0.12197    0.05058    0.05439    0.10135
AFIX 131
H13D  2    0.535240    0.396501    0.337111    10.28669   -1.50000
H13E  2    0.519725    0.336863    0.372631    10.28669   -1.50000
H13F  2    0.501655    0.433899    0.359375    10.28669   -1.50000
AFIX   0
C15B  1    0.491942    0.202873    0.359741    10.28669    0.16274    0.22667 =
         0.22153    0.05873    0.10884    0.03949
AFIX 131
H15D  2    0.519613    0.215521    0.364741    10.28669   -1.50000
H15E  2    0.487703    0.138030    0.356725    10.28669   -1.50000
H15F  2    0.481909    0.225012    0.384902    10.28669   -1.50000
AFIX   0
C14B  1    0.521403    0.400712    0.221245    10.28669    0.16285    0.16711 =
         0.14008    0.00095   -0.00189    0.00699
AFIX  23
H14F  2    0.514410    0.349267    0.238173    10.28669   -1.20000
H14G  2    0.508010    0.392875    0.189925    10.28669   -1.20000
AFIX   0

PART 4
C801  1    0.412521    0.979167    0.142179    10.15458   10.08000
AFIX  23
H80A  2    0.419457    1.041525    0.151640    10.15458   -1.20000
H80B  2    0.426631    0.963761    0.118842    10.15458   -1.20000
AFIX   0
C802  1    0.426306    0.917019    0.181698    10.15458   10.08000
AFIX  23
H80C  2    0.453758    0.929663    0.194729    10.15458   -1.20000
H80D  2    0.424345    0.854035    0.171339    10.15458   -1.20000
AFIX   0
C803  1    0.402744    0.928560    0.217376    10.15458   10.08000
AFIX  23
H80E  2    0.409320    0.879823    0.239447    10.15458   -1.20000
H80F  2    0.409634    0.986293    0.232861    10.15458   -1.20000
AFIX   0
C804  1    0.359589    0.926856    0.197845    10.15458   10.08000
AFIX  23
H80G  2    0.351957    0.864160    0.189841    10.15458   -1.20000
H80H  2    0.346001    0.945615    0.221153    10.15458   -1.20000
AFIX   0
C805  1    0.345619    0.985392    0.157375    10.15458   10.08000
AFIX  23
H80I  2    0.346218    1.048872    0.166867    10.15458   -1.20000
H80J  2    0.318502    0.969827    0.144128    10.15458   -1.20000
AFIX   0
C806  1    0.369473    0.975698    0.122130    10.15458   10.08000
AFIX  23
H80K  2    0.363180    0.917920    0.106479    10.15458   -1.20000
H80L  2    0.362674    1.024516    0.100142    10.15458   -1.20000
AFIX   0
HKLF 4


REM  2022ncs7260a_rc1_a.res in C2/c
REM wR2 = 0.1447, GooF = S = 1.163, Restrained GooF = 1.162 for all data
REM R1 = 0.0480 for 13103 Fo > 4sig(Fo) and 0.0519 for all 14531 data
REM 1054 parameters refined using 322 restraints

END

WGHT      0.0604     81.0740

REM Highest difference peak  0.662,  deepest hole -0.786,  1-sigma level  0.107
Q1    1   0.5472  0.3858  0.4058  11.00000  0.05    0.66
Q2    1   0.5217  0.3112  0.3992  11.00000  0.05    0.64
Q3    1   0.4124  1.2408  0.0686  11.00000  0.05    0.63
Q4    1   0.3666  0.9687  0.1816  11.00000  0.05    0.60
Q5    1   0.4273  1.3176  0.0710  11.00000  0.05    0.54
Q6    1   0.4528  1.2587  0.0736  11.00000  0.05    0.51
Q7    1   0.3011  1.0616  0.4392  11.00000  0.05    0.51
Q8    1   0.4237  0.8753  0.2208  11.00000  0.05    0.51
Q9    1   0.4178  0.9322  0.2432  11.00000  0.05    0.51
Q10   1   0.3803  1.0346  0.1873  11.00000  0.05    0.51
Q11   1   0.5417  0.2780  0.4218  11.00000  0.05    0.50
Q12   1   0.2257  1.0784  0.4081  11.00000  0.05    0.48
Q13   1   0.5208  0.2265  0.3895  11.00000  0.05    0.46
Q14   1   0.3341  1.0350  0.1330  11.00000  0.05    0.46
Q15   1   0.2835  1.0241  0.4154  11.00000  0.05    0.45
Q16   1   0.7714  0.6920  0.3620  11.00000  0.05    0.45
Q17   1   0.5696  0.4206  0.2565  11.00000  0.05    0.45
Q18   1   0.2906  1.0803  0.4036  11.00000  0.05    0.45
Q19   1   0.4165  0.2669  0.4003  11.00000  0.05    0.42
Q20   1   0.3075  1.1226  0.4666  11.00000  0.05    0.42
Q21   1   0.6850  0.7196  0.2407  11.00000  0.05    0.41
Q22   1   0.2849  1.1658  0.5115  11.00000  0.05    0.41
Q23   1   0.4459  0.3630  0.2472  11.00000  0.05    0.41
Q24   1   0.4157  1.4013  0.0960  11.00000  0.05    0.40
Q25   1   0.3334  0.9530  0.1731  11.00000  0.05    0.40
Q26   1   0.5648  0.4062  0.2016  11.00000  0.05    0.38
Q27   1   0.3706  0.2584  0.4326  11.00000  0.05    0.38
Q28   1   0.5140  0.6231  0.2440  11.00000  0.05    0.38
Q29   1   0.0646  0.2804  0.0669  11.00000  0.05    0.38
Q30   1   0.5558  0.4459  0.2097  11.00000  0.05    0.37
Q31   1   0.0568  0.2989  0.0857  11.00000  0.05    0.36
Q32   1   0.5419  0.3967  0.3638  11.00000  0.05    0.36
Q33   1   0.3958  0.8990  0.1941  11.00000  0.05    0.36
Q34   1   0.2751  1.0252  0.4545  11.00000  0.05    0.36
Q35   1   0.4558  1.1711  0.0909  11.00000  0.05    0.35
Q36   1   0.3281  0.9793  0.1389  11.00000  0.05    0.35
Q37   1   0.5590  0.3910  0.3616  11.00000  0.05    0.35
Q38   1   0.4815  0.5043  0.4152  11.00000  0.05    0.34
Q39   1   0.4652  0.4667  0.2690  11.00000  0.05    0.34
Q40   1   0.5399  0.7549  0.4725  11.00000  0.05    0.33
Q41   1   0.4424  1.0458  0.0879  11.00000  0.05    0.33
Q42   1   0.5000  0.6029  0.2500  10.50000  0.05    0.33
Q43   1   0.3018  0.9548  0.1201  11.00000  0.05    0.33
Q44   1   0.2734  1.1613  0.4440  11.00000  0.05    0.32
Q45   1   0.7058  0.7313  0.2926  11.00000  0.05    0.32
Q46   1   0.4583  0.4091  0.2614  11.00000  0.05    0.32
Q47   1   0.1686  0.2990  0.0562  11.00000  0.05    0.32
Q48   1   0.4097  1.0828  0.0824  11.00000  0.05    0.32
Q49   1   0.2778  1.1925  0.4315  11.00000  0.05    0.31
Q50   1   0.8054  0.7238  0.3468  11.00000  0.05    0.31
;
_shelx_res_checksum                98742
_shelx_hkl_file
;
   0   0  -2    3.75    0.20
   0   0  -2    3.52    0.20
   0   0  -3    0.47    0.22
   0   0  -3    0.82    0.23
   0   0  -4   38.42    0.99
   0   0  -4   38.57    0.99
   0   0  -5    0.46    0.35
   0   0  -5   -0.05    0.34
   0   0  -6  768.13   16.58
   0   0  -6  750.84   16.57
   0   0  -7    1.06    0.41
   0   0  -7    0.58    0.42
   0   0  -8  158.61    3.65
   0   0  -8  156.73    3.64
   0   0  -9    2.46    0.50
   0   0  -9    0.11    0.47
   0   0 -10 1821.24   39.44
   0   0 -10 1806.93   39.43
   0   0 -11    0.12    0.48
   0   0 -11    0.03    0.48
   0   0 -12  181.97    4.34
   0   0 -12  191.43    4.36
   0   0  12  185.95    4.34
   0   0  13   -0.08    0.51
   0   0 -13    0.59    0.49
   0   0  14  350.92    7.99
   0   0 -14  357.01    8.01
   0   0 -15   -0.19    0.53
   0   0  15   -0.27    0.54
   0   0  16  321.85    7.43
   0   0 -16  331.32    7.47
   0   0 -17    0.42    0.56
   0   0  17    0.06    0.56
   0   0  18    8.92    0.71
   0   0 -18    8.21    0.72
   0   0  18    7.40    0.42
   0   0 -19    0.26    0.32
   0   0  19    0.42    0.62
   0   0  19    0.35    0.32
   0   0 -20  204.97    4.64
   0   0  20  204.61    4.93
   0   0  20  207.03    4.63
   0   0 -21    0.58    0.35
   0   0  21    0.68    0.62
   0   0  21    0.74    0.35
   0   0 -22   14.04    0.57
   0   0  22   12.63    0.84
   0   0  22   13.57    0.55
   0   0 -23    0.36    0.36
   0   0  23    0.73    0.63
   0   0  23    0.66    0.34
   0   0 -24   44.22    1.21
   0   0  24   42.71    1.53
   0   0  24   43.79    1.19
   0   0 -25    0.35    0.43
   0   0  25    0.51    0.74
   0   0  25    0.76    0.42
   0   0 -26   51.30    1.44
   0   0  26   56.76    1.42
   0   0  27    0.18    0.43
   0   0  28    8.96    0.56
   0   0  29    0.12    0.44
   0   0  30  102.91    2.43
   0   0  31   -0.12    0.35
   0   0  32   11.29    0.48
   0   0  33   -0.03    0.29
   0   0  34    1.89    0.28
   0   0  35    0.36    0.23
   0   0  36   -0.20    0.21
   0  -2   0 1047.21   22.66
   0  -2  -1  179.52    3.92
   0  -2  -2  112.49    2.43
   0   2  -2  106.65    2.42
   0  -2  -3 2083.09   43.51
   0   2  -3 2003.68   43.50
   0   2  -3 1967.58   43.48
   0   2  -4  282.00    6.22
   0   2  -4  276.56    6.18
   0  -2  -4  289.42    6.23
   0  -2  -5  168.61    3.77
   0   2  -5  163.58    3.77
   0   2  -5  167.55    3.74
   0  -2  -6  582.54   12.77
   0   2  -6  581.82   12.77
   0   2  -6  583.71   12.75
   0  -2  -7  879.61   19.14
   0   2  -7  877.52   19.11
   0   2  -7  872.03   19.13
   0   2  -8  712.76   15.62
   0  -2  -8  721.23   15.63
   0   2  -8  705.31   15.60
   0   2  -9   73.23    1.85
   0  -2  -9   75.23    1.88
   0   2  -9   73.09    1.87
   0   2 -10  259.07    5.86
   0  -2 -10  257.65    5.87
   0   2 -10  258.32    5.83
   0   2  10  256.40    5.86
   0  -2  10  260.94    5.86
   0  -2 -11  462.35   10.18
   0   2  11  458.43   10.17
   0  -2  11  456.28   10.17
   0   2 -11  446.18   10.13
   0   2 -11  464.29   10.18
   0   2 -12  357.28    8.11
   0  -2  12  359.52    8.14
   0   2 -12  366.48    8.15
   0   2  12  361.97    8.14
   0  -2 -12  367.23    8.15
   0   2 -13   62.67    1.75
   0   2  13   66.12    1.75
   0  -2  13   63.63    1.74
   0   2 -13   62.77    1.70
   0  -2 -13   61.12    1.74
   0   2 -14    1.00    0.55
   0  -2 -14    0.74    0.55
   0   2  14    0.85    0.55
   0  -2  14    1.67    0.55
   0   2 -14    1.81    0.49
   0  -2 -15   76.21    2.07
   0  -2  15   74.91    2.04
   0   2 -15   78.91    2.08
   0   2  15   75.65    2.05
   0   2  16   59.73    1.74
   0  -2  16   60.20    1.73
   0   2 -16   61.38    1.76
   0  -2 -16   60.27    1.76
   0   2 -17    3.67    0.64
   0   2  17    4.23    0.65
   0  -2 -17    4.96    0.66
   0  -2  17    4.71    0.64
   0  -2 -18    5.57    0.39
   0   2 -18    4.77    0.38
   0  -2 -18    4.98    0.68
   0   2  18    4.85    0.66
   0  -2  18    5.37    0.65
   0  -2  18    5.36    0.38
   0   2  18    5.29    0.38
   0  -2 -19    1.56    0.33
   0   2 -19    1.22    0.32
   0   2  19    0.94    0.60
   0  -2  19    2.06    0.60
   0  -2  19    2.03    0.32
   0   2  19    1.80    0.34
   0   2 -20   35.26    0.98
   0  -2 -20   35.22    0.98
   0  -2  20   32.74    1.26
   0   2  20   33.60    1.27
   0  -2  20   34.57    0.96
   0   2  20   34.61    0.96
   0   2 -21   66.99    1.65
   0  -2 -21   63.91    1.64
   0  -2  21   65.19    1.94
   0   2  21   67.04    1.97
   0  -2  21   65.21    1.62
   0   2  21   65.50    1.63
   0   2 -22   54.89    1.42
   0  -2 -22   55.22    1.42
   0  -2  22   53.21    1.73
   0   2  22   54.48    1.73
   0  -2  22   53.76    1.39
   0   2  22   55.60    1.40
   0  -2 -23    0.38    0.37
   0   2 -23    0.34    0.38
   0   2  23    1.01    0.67
   0  -2  23    0.60    0.66
   0   2  23    0.66    0.37
   0  -2  23    1.00    0.37
   0   2 -24   19.57    0.72
   0  -2 -24   19.46    0.72
   0   2  24   17.99    1.02
   0  -2  24   19.68    1.03
   0  -2  24   19.58    0.68
   0   2  24   19.45    0.70
   0   2 -25    2.13    0.43
   0  -2 -25    1.35    0.42
   0   2  25    1.88    0.70
   0   2  25    1.76    0.42
   0  -2  25    1.97    0.40
   0  -2 -26    2.68    0.43
   0  -2  26    2.37    0.42
   0   2  26    3.33    0.44
   0  -2  27   79.68    1.96
   0   2  27   80.73    1.97
   0   2  28    0.65    0.42
   0  -2  28    0.30    0.39
   0  -2  29   18.15    0.65
   0   2  29   16.65    0.64
   0   2  30   14.29    0.58
   0  -2  30   14.40    0.58
   0  -2  31    0.85    0.34
   0   2  31    0.46    0.34
   0   2  32    3.51    0.36
   0  -2  32    3.55    0.35
   0   2  33    7.29    0.38
   0  -2  33    5.88    0.37
   0   2  34    0.60    0.26
   0  -2  34    0.81    0.26
   0   2  35    0.35    0.22
   0  -2  35    0.48    0.22
   0   2  36    0.66    0.20
   0  -2  36    0.30    0.20
   0  -4   0    6.73    0.36
   0  -4   1  724.40   15.57
   0  -4  -1  708.19   15.54
   0  -4   2   66.65    1.62
   0  -4  -2   67.76    1.56
   0  -4   3  933.59   19.97
   0   4   3  905.43   19.86
   0  -4  -3  927.33   19.90
   0   4  -4  106.95    2.40
   0  -4   4  108.67    2.41
   0   4   4  105.10    2.41
   0  -4  -4  105.92    2.40
   0  -4   4  107.44    2.51
   0  -4  -5   25.54    0.71
   0   4  -5   24.71    0.70
   0  -4   5   26.77    0.75
   0  -4   5   26.34    0.86
   0   4   5   24.34    0.75
   0   4   6  474.05   10.43
   0  -4  -6  481.92   10.41
   0   4  -6  460.18   10.40
   0   4  -6  477.03   10.40
   0  -4   6  473.01   10.42
   0  -4   6  485.74   10.49
   0   4  -7  100.52    2.37
   0   4  -7   98.53    2.39
   0  -4   7  102.89    2.41
   0   4   7  102.08    2.42
   0  -4  -7  100.44    2.39
   0   4   8 1137.39   24.13
   0  -4  -8 1103.69   24.11
   0  -4   8 1150.93   24.13
   0   4  -8 1079.93   24.10
   0   4  -8 1070.29   24.07
   0   4   9  656.33   14.24
   0   4  -9  627.43   14.17
   0  -4  -9  647.85   14.22
   0   4  -9  637.05   14.22
   0  -4   9  669.33   14.23
   0   4 -10   10.28    0.62
   0  -4  10   11.73    0.66
   0   4  10   11.70    0.67
   0   4 -10   10.56    0.55
   0  -4 -10   10.70    0.62
   0   4 -11    4.36    0.48
   0   4  11    4.63    0.61
   0  -4  11    4.64    0.59
   0  -4 -11    4.39    0.57
   0   4 -11    4.50    0.58
   0  -4  12  107.50    2.72
   0  -4 -12  112.83    2.75
   0   4  12  110.91    2.74
   0   4 -12  109.47    2.74
   0   4 -12  110.90    2.68
   0  -4 -13  162.51    3.88
   0   4  13  159.59    3.86
   0   4 -13  160.88    3.80
   0  -4  13  159.56    3.85
   0   4 -13  166.64    3.89
   0  -4  14  172.73    4.16
   0   4  14  169.66    4.16
   0  -4 -14  179.18    4.20
   0   4 -14  178.70    4.12
   0   4  15   18.21    0.89
   0  -4  15   17.53    0.86
   0   4  16   33.06    1.21
   0  -4  16   32.17    1.19
   0   4  17    7.96    0.73
   0  -4  17    9.28    0.73
   0  -4 -18   48.93    1.28
   0   4 -18   49.53    1.28
   0   4  18   51.20    1.58
   0  -4  18   54.00    1.57
   0  -4  18   49.10    1.26
   0   4  18   49.32    1.26
   0  -4  18   49.01    1.26
   0  -4 -19  157.86    3.65
   0   4 -19  159.56    3.65
   0  -4  19  162.19    3.93
   0   4  19  161.75    3.94
   0   4  19  160.14    3.63
   0  -4  19  161.89    3.61
   0  -4  19  155.81    3.61
   0  -4 -20   26.72    0.82
   0   4 -20   26.33    0.82
   0  -4  20   26.13    0.79
   0   4  20   26.77    0.80
   0  -4  20   26.10    0.78
   0   4  20   24.79    1.11
   0  -4  20   24.86    1.09
   0  -4 -21    3.05    0.39
   0   4 -21    3.22    0.41
   0  -4  21    2.89    0.38
   0   4  21    3.53    0.39
   0  -4  21    2.69    0.37
   0   4  21    3.28    0.68
   0  -4  21    3.42    0.67
   0  -4  21    3.12    0.43
   0  -4 -22  144.85    3.44
   0   4 -22  146.22    3.45
   0  -4  22  150.62    3.41
   0   4  22  150.92    3.42
   0  -4  22  146.19    3.38
   0   4  22  146.33    3.75
   0  -4  22  151.33    3.74
   0  -4  22  154.45    3.44
   0  -4  23   48.09    1.25
   0   4  23   48.86    1.26
   0  -4 -23   47.45    1.28
   0   4 -23   46.27    1.28
   0  -4  23   45.63    1.26
   0  -4  24   57.55    1.47
   0   4  24   58.53    1.48
   0  -4  24   57.74    1.48
   0  -4  25   28.13    0.85
   0   4  25   28.27    0.86
   0  -4  25   27.30    0.84
   0   4  26    2.20    0.40
   0  -4  26    1.74    0.39
   0  -4  26    1.84    0.36
   0   4  27    1.08    0.37
   0  -4  27    1.27    0.36
   0   4  28    4.85    0.41
   0  -4  28    4.16    0.39
   0   4  29    7.35    0.45
   0  -4  29    7.10    0.43
   0  -4  30    6.67    0.41
   0   4  30    6.80    0.41
   0   4  31    0.22    0.30
   0  -4  31    0.16    0.29
   0   4  32    1.96    0.29
   0  -4  32    2.13    0.29
   0  -4  33    6.93    0.33
   0   4  33    6.23    0.33
   0  -4  34    3.61    0.27
   0   4  34    3.18    0.25
   0  -4  34    3.02    0.25
   0   4  35    0.32    0.18
   0  -4  35    0.17    0.18
   0  -6   0 1035.09   22.54
   0  -6  -1  300.29    6.62
   0  -6   1  295.56    6.65
   0  -6  -2 1233.37   26.72
   0  -6   2 1224.81   26.78
   0  -6   3    3.04    0.50
   0   6  -3    3.27    0.22
   0  -6  -3    3.35    0.35
   0  -6   4   16.68    0.74
   0  -6  -4   16.09    0.58
   0   6  -4   16.98    0.50
   0   6  -5  191.23    4.21
   0  -6   5  191.71    4.39
   0  -6  -5  185.33    4.23
   0  -6  -6   40.93    1.08
   0   6  -6   42.85    1.08
   0  -6   6   43.63    1.30
   0  -6  -7    6.42    0.37
   0   6  -7    5.76    0.38
   0  -6  -8   26.94    0.78
   0   6  -8   26.48    0.81
   0   6  -9    7.48    0.46
   0  -6  -9    6.84    0.42
   0   6   9    7.58    0.55
   0   6  10   29.79    1.00
   0  -6  10   28.71    0.95
   0  -6 -10   26.63    0.83
   0   6 -10   28.18    0.89
   0  -6  11  224.05    5.10
   0   6  11  221.27    5.12
   0   6 -11  216.81    5.03
   0  -6  12  263.37    5.93
   0   6  12  250.20    5.94
   0   6  13    4.69    0.63
   0  -6  13    4.28    0.60
   0  -6 -14   24.63    0.79
   0  -6  14   23.33    0.78
   0  -6  14   25.34    1.00
   0   6  14   25.88    1.03
   0  -6  14   24.98    0.83
   0  -6 -15    8.15    0.50
   0  -6  15    8.45    0.50
   0  -6  15    8.12    0.47
   0   6  15    9.86    0.74
   0  -6  15    9.34    0.69
   0  -6  15    9.53    0.55
   0  -6  16  111.38    2.57
   0  -6  16  106.83    2.59
   0  -6  16  108.95    2.82
   0   6  16  105.58    2.85
   0  -6 -16  110.00    2.58
   0  -6  16  104.68    2.62
   0  -6  17   47.08    1.27
   0  -6  17   49.13    1.26
   0  -6  17   48.15    1.23
   0  -6 -17   50.54    1.30
   0  -6 -17   47.21    1.26
   0  -6  17   46.88    1.32
   0  -6  18  118.03    2.77
   0  -6  18  120.24    2.81
   0  -6  18  120.16    2.79
   0  -6 -18  126.41    2.84
   0  -6 -18  116.73    2.81
   0  -6  18  121.71    2.86
   0   6  19   67.78    1.65
   0  -6  19   67.90    1.64
   0  -6  19   64.23    1.62
   0  -6  19   66.31    1.66
   0  -6  19   66.51    1.71
   0   6  20   43.37    1.13
   0  -6  20   43.05    1.15
   0  -6  20   41.66    1.11
   0  -6  20   39.92    1.19
   0  -6  21   19.70    0.66
   0   6  21   19.56    0.67
   0  -6  21   19.43    0.68
   0  -6  21   20.29    0.74
   0   6  22   14.64    0.57
   0  -6  22   14.36    0.58
   0  -6  22   14.25    0.55
   0  -6  22   14.87    0.63
   0  -6  23    3.21    0.37
   0  -6  23    3.43    0.39
   0   6  23    3.92    0.40
   0  -6  23    3.50    0.45
   0   6  24   57.80    1.44
   0  -6  24   57.08    1.43
   0  -6  24   54.49    1.47
   0  -6  25   13.63    0.56
   0   6  25   14.50    0.58
   0  -6  25   14.60    0.62
   0  -6  26    7.91    0.47
   0   6  26    8.20    0.48
   0  -6  26    8.12    0.51
   0   6  27    0.53    0.36
   0  -6  27    0.42    0.34
   0  -6  27    0.95    0.37
   0   6  28   17.63    0.60
   0  -6  28   16.28    0.58
   0  -6  28   16.42    0.58
   0   6  29    5.81    0.38
   0  -6  29    6.00    0.37
   0  -6  30    5.17    0.33
   0   6  30    5.35    0.34
   0  -6  31    1.25    0.32
   0   6  31    1.39    0.26
   0  -6  32    0.83    0.28
   0   6  32    1.18    0.22
   0  -6  33    3.12    0.28
   0  -6  34    0.87    0.21
   0  -6 -34    1.32    0.22
   0  -8   0  840.05   18.44
   0  -8  -1   35.59    1.10
   0  -8   1   35.86    1.16
   0  -8   2  137.24    3.35
   0  -8  -2  139.94    3.27
   0  -8  -3  189.55    4.41
   0  -8   3  197.52    4.55
   0  -8  -4  262.11    5.98
   0  -8   4  272.99    6.16
   0  -8  -5  361.65    8.03
   0  -8  -6  392.54    8.68
   0  -8   8    2.57    0.43
   0  -8  -8    3.26    0.35
   0  -8   9  216.72    4.79
   0  -8  -9  219.43    4.85
   0  -8  -9  216.27    4.87
   0  -8   9  211.89    4.86
   0  -8  -9  208.59    4.92
   0  -8  -9  218.20    4.83
   0  -8  10    4.05    0.42
   0  -8  10    4.64    0.31
   0  -8 -10    4.22    0.44
   0  -8 -10    4.87    0.39
   0  -8 -10    5.38    0.53
   0  -8  11  119.77    2.88
   0  -8 -11  127.73    2.91
   0  -8 -11  119.88    2.93
   0  -8 -11  126.20    2.87
   0  -8  12    5.72    0.47
   0  -8 -12    6.47    0.52
   0  -8  12    6.05    0.55
   0  -8  13   49.93    1.33
   0  -8  13   48.16    1.32
   0  -8 -13   49.27    1.35
   0  -8  13   48.02    1.40
   0  -8  14    4.46    0.46
   0  -8  14    2.84    0.46
   0  -8  14    2.87    0.52
   0  -8 -14    3.04    0.48
   0  -8  15    3.42    0.46
   0  -8  15    3.88    0.48
   0  -8 -15    3.52    0.49
   0  -8 -15    3.06    0.48
   0  -8  15    3.51    0.54
   0  -8  16    2.50    0.48
   0  -8  16    2.75    0.45
   0  -8 -16    2.74    0.49
   0  -8  16    2.49    0.53
   0  -8 -16    2.42    0.47
   0  -8  17  152.39    3.47
   0  -8  17  151.04    3.46
   0  -8 -17  150.43    3.49
   0  -8  17  144.47    3.51
   0  -8 -17  148.70    3.47
   0  -8  18   15.80    0.66
   0  -8  18   16.71    0.68
   0  -8 -18   15.58    0.69
   0  -8  18   15.99    0.73
   0  -8 -18   16.59    0.66
   0  -8  19    5.20    0.48
   0  -8  19    4.91    0.46
   0  -8 -19    4.62    0.44
   0  -8  19    5.24    0.53
   0  -8  20    1.73    0.40
   0  -8  20    1.19    0.38
   0  -8 -20    1.06    0.35
   0  -8  20    1.68    0.47
   0  -8  21    9.92    0.52
   0  -8  21    9.87    0.57
   0  -8  22   10.48    0.54
   0  -8  22   10.95    0.59
   0  -8  23    1.39    0.41
   0  -8  23    0.97    0.45
   0  -8  24   25.61    0.86
   0  -8  25   30.31    0.93
   0  -8  26   10.51    0.61
   0  -8  26   11.07    0.54
   0  -8  27   26.13    0.86
   0  -8  28    1.05    0.40
   0  -8 -29   17.06    0.63
   0  -8  29   19.50    0.64
   0  -8 -30   17.09    0.59
   0  -8  30   18.28    0.59
   0  -8 -31    0.44    0.26
   0  -8  31   -0.02    0.26
   0  -8 -32   10.97    0.40
   0  -8  32   10.90    0.39
   0 -10   0  367.39    8.08
   0 -10   0  369.41    8.06
   0 -10   0  346.51    8.13
   0 -10   0  367.33    8.06
   0 -10   0  381.02    8.14
   0 -10   1  140.64    3.16
   0 -10  -1  135.90    3.25
   0 -10  -1  140.87    3.19
   0 -10   1  140.59    3.17
   0 -10   1  135.18    3.19
   0 -10  -1  140.14    3.16
   0 -10  -1  145.16    3.26
   0 -10   1  140.49    3.18
   0 -10  -1  138.62    3.17
   0 -10   2  139.21    3.08
   0 -10   2  138.32    3.10
   0 -10  -2  133.13    3.11
   0 -10  -2  127.42    3.17
   0 -10  -2  137.70    3.08
   0 -10  -2  137.50    3.19
   0 -10  -2  134.92    3.09
   0 -10   2  136.61    3.10
   0 -10   3  355.28    7.81
   0 -10   3  357.18    7.84
   0 -10  -3  340.86    7.90
   0 -10   3  363.95    7.84
   0 -10  -3  352.94    7.84
   0 -10  -3  364.98    7.93
   0 -10  -3  352.55    7.82
   0 -10   4   39.64    0.99
   0 -10  -4   40.78    1.02
   0 -10  -4   36.45    1.10
   0 -10   4   38.13    1.16
   0 -10   4   38.10    1.03
   0 -10   4   37.12    1.04
   0 -10  -4   37.19    1.00
   0 -10  -4   37.57    1.03
   0 -10  -5   29.56    0.84
   0 -10   5   29.84    0.80
   0 -10   5   30.22    0.86
   0 -10   5   29.13    0.97
   0 -10   5   29.73    0.87
   0 -10  -5   28.57    0.85
   0 -10  -6   61.02    1.50
   0 -10   6   60.74    1.46
   0 -10   6   60.28    1.61
   0 -10   6   59.91    1.52
   0 -10  -6   58.83    1.58
   0 -10   6   63.38    1.57
   0 -10  -6   59.43    1.63
   0 -10   6   59.63    1.53
   0 -10  -6   59.73    1.51
   0 -10   7   61.52    1.48
   0 -10  -7   62.51    1.54
   0 -10  -7   61.07    1.61
   0 -10   7   61.36    1.56
   0 -10  -7   62.24    1.54
   0 -10  -7   59.35    1.66
   0 -10   7   61.90    1.56
   0 -10   7   58.12    1.58
   0 -10   8    1.86    0.29
   0 -10  -8    2.06    0.36
   0 -10  -8    1.97    0.44
   0 -10  -8    1.91    0.38
   0 -10   8    1.91    0.29
   0 -10   8    1.44    0.41
   0 -10   8    1.37    0.44
   0 -10  -8    1.90    0.54
   0 -10   9    9.79    0.42
   0 -10  -9   10.75    0.52
   0 -10   9    9.55    0.58
   0 -10  -9    8.69    0.57
   0 -10  -9    9.34    0.51
   0 -10   9    9.65    0.60
   0 -10  -9    9.83    0.68
   0 -10 -10    2.90    0.43
   0 -10  10    1.64    0.50
   0 -10  10    1.45    0.47
   0 -10  10    1.63    0.32
   0 -10 -10    1.96    0.42
   0 -10 -10    1.16    0.46
   0 -10  10    1.55    0.48
   0 -10  10    1.52    0.50
   0 -10 -10    1.73    0.55
   0 -10 -11   20.33    0.76
   0 -10  11   19.58    0.80
   0 -10  11   19.80    0.78
   0 -10  11   17.57    0.80
   0 -10 -11   18.48    0.78
   0 -10 -11   19.66    0.86
   0 -10  12   99.85    2.47
   0 -10 -12  107.38    2.50
   0 -10  12   98.58    2.52
   0 -10  12  100.57    2.46
   0 -10 -12  100.88    2.48
   0 -10 -12   97.24    2.51
   0 -10 -13   11.97    0.67
   0 -10 -13   10.44    0.65
   0 -10  13   10.21    0.63
   0 -10  13   10.95    0.74
   0 -10 -13    9.85    0.68
   0 -10  14    1.08    0.52
   0 -10 -14    0.80    0.53
   0 -10  14    0.62    0.62
   0 -10 -14    0.62    0.55
   0 -10  15    6.67    0.57
   0 -10  15    6.54    0.68
   0 -10 -15    6.64    0.62
   0 -10  16    7.80    0.54
   0 -10  16    7.06    0.54
   0 -10  16    7.00    0.63
   0 -10 -16    7.37    0.58
   0 -10  17    6.78    0.52
   0 -10  17    6.19    0.51
   0 -10  17    6.14    0.58
   0 -10 -17    6.92    0.54
   0 -10  18    2.51    0.44
   0 -10  18    3.45    0.46
   0 -10  18    2.48    0.52
   0 -10 -18    3.37    0.47
   0 -10  19    1.08    0.41
   0 -10  19    1.43    0.40
   0 -10  19    1.28    0.60
   0 -10  19    1.00    0.48
   0 -10  20    1.09    0.40
   0 -10  20    1.08    0.58
   0 -10  20    0.13    0.46
   0 -10  21   64.53    1.63
   0 -10  21   63.56    1.77
   0 -10  21   65.60    1.68
   0 -10  22    1.56    0.40
   0 -10  22    1.46    0.56
   0 -10  22    1.38    0.46
   0 -10  23   13.46    0.69
   0 -10  24    4.35    0.51
   0 -10 -25   25.59    0.86
   0 -10  25   26.49    0.86
   0 -10 -26    0.34    0.35
   0 -10  26    0.70    0.38
   0 -10 -27    1.87    0.33
   0 -10  27    2.02    0.36
   0 -10 -28    3.28    0.32
   0 -10  28    3.43    0.33
   0 -10 -29    6.10    0.33
   0 -10 -29    6.35    0.38
   0 -10  29    7.06    0.35
   0 -10 -30    0.92    0.22
   0 -10  30    0.76    0.23
   0 -10 -30    1.12    0.28
   0 -12   0  196.29    4.32
   0 -12   0  180.11    4.41
   0 -12   0  194.94    4.52
   0 -12   0  194.12    4.33
   0 -12   0  189.07    4.35
   0 -12  -1    4.69    0.72
   0 -12   1    4.80    0.63
   0 -12   1    5.44    0.69
   0 -12   1    5.59    0.40
   0 -12  -1    5.87    0.41
   0 -12   1    4.90    0.53
   0 -12   1    5.68    0.44
   0 -12  -1    4.63    0.55
   0 -12   1    5.86    0.46
   0 -12   1    5.82    0.49
   0 -12  -1    5.66    0.48
   0 -12  -1    4.83    0.45
   0 -12   2   18.23    0.89
   0 -12  -2   16.98    0.64
   0 -12   2   17.91    0.62
   0 -12   2   18.06    0.89
   0 -12  -2   19.77    0.91
   0 -12   2   17.16    0.70
   0 -12  -2   18.04    0.79
   0 -12   2   17.56    0.66
   0 -12  -2   17.86    0.67
   0 -12  -2   18.15    0.70
   0 -12   2   17.33    0.68
   0 -12   3  181.04    4.04
   0 -12   3  183.89    4.23
   0 -12   3  180.38    4.06
   0 -12   3  178.20    4.22
   0 -12  -3  170.05    4.16
   0 -12  -3  170.04    4.19
   0 -12   3  178.48    4.09
   0 -12  -3  178.95    4.09
   0 -12   3  183.38    4.07
   0 -12   4   52.45    1.32
   0 -12   4   54.70    1.53
   0 -12   4   50.04    1.38
   0 -12  -4   52.12    1.48
   0 -12   4   52.89    1.53
   0 -12  -4   51.42    1.47
   0 -12   4   52.09    1.36
   0 -12   4   50.68    1.36
   0 -12  -4   50.07    1.37
   0 -12   5    1.39    0.58
   0 -12   5    1.68    0.57
   0 -12   5    1.12    0.31
   0 -12  -5    1.88    0.51
   0 -12  -5    1.35    0.52
   0 -12   5    1.02    0.40
   0 -12  -5    0.78    0.41
   0 -12   5    1.43    0.41
   0 -12   5    0.80    0.42
   0 -12   6    8.85    0.67
   0 -12   6    8.71    0.45
   0 -12   6    8.46    0.46
   0 -12   6    8.90    0.68
   0 -12   6    8.82    0.54
   0 -12  -6    9.01    0.63
   0 -12   6    9.06    0.55
   0 -12   6    8.80    0.55
   0 -12  -6    8.30    0.54
   0 -12   7   15.06    0.76
   0 -12   7   15.81    0.57
   0 -12   7   15.58    0.58
   0 -12   7   15.35    0.67
   0 -12   7   15.16    0.79
   0 -12  -7   15.26    0.75
   0 -12  -7   14.11    0.66
   0 -12   7   14.59    0.67
   0 -12   8   75.27    1.80
   0 -12   8   74.95    1.94
   0 -12  -8   74.15    1.95
   0 -12   8   72.33    1.78
   0 -12   8   76.24    1.90
   0 -12   8   76.55    1.98
   0 -12  -8   74.40    1.89
   0 -12   8   72.91    1.90
   0 -12   9   58.21    1.43
   0 -12   9   53.80    1.55
   0 -12  -9   59.30    1.51
   0 -12   9   57.59    1.54
   0 -12  -9   57.33    1.58
   0 -12   9   53.75    1.39
   0 -12   9   55.61    1.53
   0 -12  -9   57.44    1.52
   0 -12 -10   29.09    0.94
   0 -12  10   26.93    0.96
   0 -12 -10   28.42    1.00
   0 -12  10   26.10    0.97
   0 -12  10   26.36    0.97
   0 -12  11   11.15    0.68
   0 -12  11   11.50    0.67
   0 -12 -11   12.22    0.64
   0 -12 -11   11.19    0.69
   0 -12  11   11.75    0.71
   0 -12  11   12.65    0.72
   0 -12  12    5.64    0.56
   0 -12  12    5.03    0.55
   0 -12 -12    6.06    0.55
   0 -12 -12    3.54    0.56
   0 -12  12    4.91    0.62
   0 -12  12    4.39    0.61
   0 -12 -13   10.70    0.64
   0 -12  13   10.30    0.63
   0 -12  13   10.07    0.62
   0 -12  13    9.35    0.72
   0 -12 -13   10.32    0.64
   0 -12  13    8.79    0.72
   0 -12 -14   33.71    1.12
   0 -12  14   32.53    1.03
   0 -12  14   32.74    1.02
   0 -12 -14   31.62    1.03
   0 -12  14   30.17    1.15
   0 -12  14   29.99    1.15
   0 -12  15   10.59    0.60
   0 -12 -15   11.15    0.72
   0 -12  15   10.91    0.76
   0 -12 -15   10.85    0.62
   0 -12  15    9.81    0.79
   0 -12 -16   39.48    1.27
   0 -12  16   38.08    1.10
   0 -12 -16   37.20    1.12
   0 -12  16   37.92    1.28
   0 -12  16   35.10    1.30
   0 -12 -17    6.96    0.68
   0 -12  17    7.46    0.51
   0 -12  17    7.26    0.76
   0 -12 -18   15.42    0.79
   0 -12  18   14.45    0.92
   0 -12  19    0.53    0.39
   0 -12  19    0.94    0.67
   0 -12  20   10.96    0.52
   0 -12  20   10.57    0.77
   0 -12  21    8.71    0.68
   0 -12  22   47.03    1.35
   0 -12  23    2.14    0.42
   0 -12  23    1.75    0.46
   0 -12  24    1.36    0.35
   0 -12  24    0.98    0.39
   0 -12  25    8.56    0.43
   0 -12  25    9.16    0.45
   0 -12  26    0.29    0.27
   0 -12  26    0.57    0.28
   0 -12  27    6.11    0.31
   0 -12  27    6.69    0.32
   0 -14   0   29.71    1.13
   0 -14   0   29.12    0.87
   0 -14   0   27.96    0.92
   0 -14   1   19.03    0.93
   0 -14  -1   17.39    0.88
   0 -14  -1   17.18    0.63
   0 -14   1   16.51    0.62
   0 -14  -1   15.91    0.74
   0 -14  -1   16.76    0.70
   0 -14   1   16.73    0.70
   0 -14   2    0.89    0.36
   0 -14   2    0.80    0.67
   0 -14  -2    0.65    0.38
   0 -14  -2    0.74    0.61
   0 -14  -2    0.25    0.48
   0 -14  -2    1.06    0.51
   0 -14   2    0.88    0.46
   0 -14   2    0.76    0.45
   0 -14   3  180.71    4.09
   0 -14   3  185.21    4.28
   0 -14   3  185.00    4.20
   0 -14  -3  175.96    4.21
   0 -14  -3  184.06    4.12
   0 -14   3  181.61    4.13
   0 -14  -3  175.06    4.21
   0 -14   3  179.96    4.13
   0 -14  -3  179.32    4.16
   0 -14   3  176.91    4.15
   0 -14  -4    5.92    0.58
   0 -14   4    5.38    0.42
   0 -14   4    6.35    0.64
   0 -14  -4    5.60    0.47
   0 -14   4    5.55    0.69
   0 -14   4    5.34    0.47
   0 -14  -4    6.15    0.55
   0 -14  -4    5.24    0.60
   0 -14   4    5.43    0.53
   0 -14   4    6.73    0.53
   0 -14   5   37.53    1.19
   0 -14  -5   35.42    1.03
   0 -14   5   35.79    1.19
   0 -14   5   35.15    0.98
   0 -14   5   35.23    1.00
   0 -14  -5   35.43    1.15
   0 -14   5   33.92    1.05
   0 -14  -5   35.67    1.09
   0 -14   5   32.24    1.05
   0 -14   6   30.12    1.02
   0 -14   6   27.28    0.83
   0 -14  -6   27.91    0.89
   0 -14   6   27.42    1.01
   0 -14  -6   28.38    1.00
   0 -14   6   26.72    0.83
   0 -14   6   27.15    0.90
   0 -14   6   27.38    0.92
   0 -14   6   28.04    0.90
   0 -14   7   24.68    0.91
   0 -14   7   23.79    0.92
   0 -14  -7   21.75    0.79
   0 -14   7   22.54    0.82
   0 -14   7   23.65    0.73
   0 -14  -7   22.99    0.89
   0 -14   7   23.39    0.81
   0 -14   7   21.70    0.83
   0 -14   8   38.76    1.18
   0 -14   8   38.67    1.15
   0 -14   8   35.92    0.99
   0 -14  -8   36.96    1.15
   0 -14   8   37.57    1.11
   0 -14   8   36.51    1.12
   0 -14   8   34.91    1.07
   0 -14   9    2.86    0.52
   0 -14   9    4.52    0.56
   0 -14   9    2.15    0.50
   0 -14  -9    3.21    0.52
   0 -14   9    3.66    0.54
   0 -14  10   31.55    1.00
   0 -14 -10   30.27    1.01
   0 -14  10   31.88    1.03
   0 -14  10   29.98    1.03
   0 -14  11  103.70    2.50
   0 -14 -11  104.18    2.53
   0 -14  11  105.60    2.56
   0 -14  11  102.93    2.57
   0 -14  12    1.31    0.43
   0 -14  12    1.12    0.52
   0 -14 -12    1.44    0.45
   0 -14  12    1.73    0.54
   0 -14  13    9.51    0.52
   0 -14  13    8.81    0.54
   0 -14  13    8.73    0.63
   0 -14  13    9.28    0.64
   0 -14  14    1.23    0.41
   0 -14  14    1.86    0.40
   0 -14  14    1.18    0.52
   0 -14  14    1.08    0.55
   0 -14  15   14.00    0.60
   0 -14  15   14.72    0.58
   0 -14  15   14.87    0.74
   0 -14  15   14.04    0.74
   0 -14  16    0.94    0.36
   0 -14  16    0.82    0.54
   0 -14  16    0.84    0.53
   0 -14  17   26.07    0.94
   0 -14  17   24.85    0.94
   0 -14  18    0.41    0.47
   0 -14  18    0.60    0.48
   0 -14  19   48.61    1.30
   0 -14  19   47.31    1.29
   0 -14  20   25.08    0.78
   0 -14 -20   24.14    0.67
   0 -14  20   23.97    0.76
   0 -14  21    0.64    0.34
   0 -14 -21    0.95    0.22
   0 -14  21    0.72    0.30
   0 -16   0    3.62    0.43
   0 -16   0    3.26    0.35
   0 -16   1    1.11    0.37
   0 -16  -1    1.10    0.41
   0 -16   1    0.90    0.51
   0 -16  -1    1.07    0.32
   0 -16   1    0.93    0.31
   0 -16  -2    0.58    0.44
   0 -16   2    1.29    0.37
   0 -16  -2    0.87    0.32
   0 -16   2    0.69    0.56
   0 -16   2    0.78    0.31
   0 -16  -3   85.68    2.10
   0 -16   3   81.96    2.01
   0 -16  -3   84.27    2.02
   0 -16   3   82.02    2.00
   0 -16   4   11.83    0.52
   0 -16  -4   13.11    0.67
   0 -16   4   14.11    0.72
   0 -16  -4   12.94    0.55
   0 -16  -5   27.19    0.94
   0 -16  -5   27.85    0.83
   0 -16   5   27.58    0.95
   0 -16  -6   15.53    0.73
   0 -16   6   14.57    0.69
   0 -16  -6   16.05    0.60
   0 -16  -7   37.17    1.06
   0 -16   7   40.54    1.13
   0 -16  -8    8.50    0.48
   0 -16   8    9.47    0.54
   0 -16  -9    0.58    0.47
   0 -16  -9    0.19    0.35
   0 -16 -10    1.31    0.45
   0 -16 -10    2.15    0.39
   0 -16 -11   19.26    0.72
   0 -16 -11   20.41    0.71
   0 -16 -12    1.96    0.40
   0 -16 -12    1.78    0.41
   0 -16 -13   16.24    0.60
   0 -16 -13   16.43    0.65
   0 -16 -14    0.75    0.33
   0 -16 -14    0.47    0.38
   0 -16 -15    1.78    0.30
   0 -16 -15    1.49    0.38
   0 -16 -16   10.66    0.40
   0 -16 -16    9.75    0.46
  -1   1  36    0.01    0.21
  -1   1  35    2.91    0.27
  -1   1  34    0.32    0.27
  -1   1  33    0.71    0.29
  -1   1  32    1.03    0.32
  -1   1  31    1.17    0.36
  -1   1  30    0.75    0.38
  -1   1  29   40.88    1.14
  -1   1  28    5.85    0.50
  -1   1  27   29.68    0.93
  -1   1  26    1.77    0.75
  -1   1  26    1.29    0.43
   1   1 -25   22.26    0.79
  -1   1  25   21.05    1.11
  -1   1  25   22.61    0.76
   1   1 -24   97.39    2.37
  -1   1  24   98.67    2.70
  -1   1  24   98.11    2.34
   1   1 -23   10.24    0.53
  -1   1  23   11.12    0.84
  -1   1  23    9.80    0.51
   1   1 -22   63.87    1.61
  -1   1  22   63.83    1.93
  -1   1  22   63.10    1.58
   1   1 -21   11.11    0.52
  -1   1  21   11.03    0.84
  -1   1  21   11.01    0.50
   1   1 -20    3.68    0.36
  -1   1  20    3.42    0.63
  -1   1  20    3.77    0.36
   1   1 -19   10.57    0.48
  -1   1  19   10.59    0.46
  -1   1  19   10.05    0.74
  -1   1  18   24.06    0.73
  -1   1  18   25.37    1.03
  -1   1  17  246.89    5.75
   1   1 -16    3.79    0.58
   1   1 -16    3.14    0.61
  -1   1  16    3.60    0.61
  -1   1  15   16.73    0.84
   1   1 -15   17.87    0.82
   1   1 -15   16.51    0.84
   1   1 -14   29.49    1.04
   1   1 -14   27.14    1.05
   1   1 -13  389.91    8.78
   1   1 -13  383.54    8.79
   1  -1 -13  402.35    8.82
   1   1 -12   28.64    1.01
   1  -1 -12   30.98    1.03
   1   1 -12   29.70    1.00
   1   1 -11  313.44    7.10
   1   1 -11  313.76    7.11
   1  -1 -11  321.09    7.13
   1   1 -10    9.59    0.58
   1   1 -10    8.79    0.59
   1  -1 -10   10.55    0.62
   1   1  -9  560.92   12.24
   1  -1  -9  550.49   12.25
   1   1  -9  554.72   12.24
   1   1  -8   47.63    1.32
   1   1  -8   50.27    1.33
   1   1  -7 1041.36   22.57
   1   1  -7 1030.77   22.56
   1   1  -6  306.00    6.75
   1   1  -6  303.24    6.76
   1   1  -5  401.91    8.84
  -1  -1   5  392.83    8.82
   1   1  -5  397.81    8.83
  -1   1   5  422.23    8.85
   1   1  -4  431.24    9.62
   1   1  -4  437.40    9.62
  -1  -1   4  434.39    9.61
  -1   1   4  463.59    9.64
   1   1  -3   63.54    1.48
  -1  -1   3   65.17    1.49
  -1   1   3   67.37    1.50
  -1  -1   2    1.63    0.15
  -1   1   2    1.43    0.14
  -1   1  -1  119.53    2.61
  -1   1  -2   11.48    0.33
   1   1   2   11.02    0.33
  -1   1  -2   10.62    0.33
  -1   1  -3  128.58    2.91
   1   1   3  126.70    2.90
  -1   1  -3  134.97    2.91
  -1   1  -4  615.57   13.50
  -1   1  -4  622.19   13.49
   1   1   4  619.04   13.49
  -1   1  -5   13.54    0.54
  -1   1  -5   13.96    0.58
   1   1   5   14.54    0.59
  -1   1  -6    2.66    0.45
   1   1   6    3.39    0.49
  -1   1  -6    3.51    0.40
  -1   1  -7   27.54    0.91
  -1   1  -7   28.23    0.88
   1   1   8   57.41    1.51
  -1   1  -8   55.88    1.49
  -1   1  -8   55.11    1.46
   1   1   9  295.24    6.64
  -1   1  -9  294.58    6.62
  -1   1  -9  296.35    6.64
  -1   1 -10  437.69    9.77
  -1   1 -10  439.76    9.75
   1   1  10  441.18    9.77
  -1   1 -11   54.26    1.48
  -1   1 -11   54.80    1.50
   1   1  11   50.76    1.49
  -1   1 -12  229.76    5.18
   1   1  12  219.37    5.16
  -1   1 -13  482.01   10.73
   1   1  13  479.55   10.71
   1   1  14  283.58    6.55
  -1   1 -14  291.04    6.58
   1   1  15   69.86    1.93
  -1   1 -15   71.34    1.95
  -1   1 -16   15.82    0.84
   1   1  16   16.28    0.84
  -1   1 -17   68.16    1.95
   1   1  17   69.59    1.95
  -1   1 -18   46.66    1.23
  -1   1 -18   49.70    1.55
   1   1  18   47.77    1.52
   1   1  18   47.75    1.22
  -1   1 -19    4.76    0.38
   1   1  19    4.97    0.67
  -1   1 -19    4.88    0.65
   1   1  19    5.47    0.38
  -1   1 -20    4.16    0.38
   1   1  20    4.26    0.66
   1   1  20    4.09    0.37
  -1   1 -21    4.98    0.40
   1   1  21    4.52    0.67
   1   1  21    5.08    0.39
  -1   1 -22   17.49    0.64
   1   1  22   18.98    0.95
   1   1  22   18.63    0.63
  -1   1 -23    1.04    0.36
   1   1  23    1.64    0.64
   1   1  23    1.16    0.36
  -1   1 -24   12.63    0.59
   1   1  24   14.16    0.92
   1   1  24   12.63    0.57
  -1   1 -25   30.69    0.95
   1   1  25   30.48    0.92
  -1   1 -26   35.33    1.04
   1   1  26   33.71    1.00
  -1   1 -27   23.60    0.85
   1   1  27   25.28    0.83
   1   1  28   26.59    0.87
   1   1  29   29.10    0.90
   1   1  30   -0.19    0.37
   1   1  31    1.24    0.34
   1   1  32    0.67    0.30
   1   1  33    2.28    0.30
   1   1  34    5.44    0.33
   1   1  35    5.64    0.31
   1   1  36    0.14    0.20
  -1   3  36    0.60    0.18
  -1  -3  36    0.70    0.18
  -1  -3  35    2.29    0.23
  -1   3  35    1.96    0.23
  -1  -3  34    1.13    0.24
  -1  -3  34    0.83    0.25
  -1   3  34    0.73    0.25
  -1   3  33   22.50    0.67
  -1  -3  33   22.39    0.66
  -1   3  32    6.97    0.40
  -1  -3  32    6.94    0.39
  -1   3  31    7.51    0.43
  -1  -3  31    7.62    0.43
  -1   3  30   -0.07    0.34
  -1  -3  30    0.55    0.35
  -1   3  29    0.55    0.37
  -1  -3  29    0.69    0.36
  -1   3  28    4.31    0.42
  -1  -3  28    4.07    0.41
  -1  -3  27   17.04    0.64
  -1   3  27   16.59    0.65
  -1  -3  26   76.21    1.88
  -1   3  26   77.37    1.89
  -1   3  25   19.44    1.03
  -1  -3  25   17.39    0.97
  -1   3  25   18.27    0.68
  -1  -3  25   17.56    0.66
   1   3 -24   21.01    0.78
   1  -3 -24   21.76    0.77
  -1   3  24   23.15    1.11
  -1  -3  24   21.73    1.09
  -1   3  24   23.16    0.76
  -1  -3  24   23.54    0.76
   1  -3 -23  121.76    2.86
   1   3 -23  122.45    2.86
  -1   3  23  122.69    2.83
  -1  -3  23  120.51    2.82
  -1  -3  23  118.29    3.16
  -1   3  23  115.71    3.16
   1  -3 -22    6.82    0.48
   1   3 -22    6.97    0.48
  -1   3  22    8.34    0.48
  -1  -3  22    7.66    0.46
  -1   3  22    6.81    0.78
  -1  -3  22    7.84    0.78
  -1  -3  22    7.34    0.46
   1   3 -21   66.06    1.68
   1  -3 -21   65.84    1.68
  -1  -3  21   68.44    1.65
  -1   3  21   67.56    1.66
  -1   3  21   64.94    1.98
  -1  -3  21   65.18    1.96
  -1  -3  21   67.53    1.66
   1   3 -20   68.27    1.68
   1  -3 -20   67.11    1.68
  -1   3  20   68.05    1.98
  -1  -3  20   65.61    1.94
  -1  -3  20   67.00    1.61
  -1  -3  20   66.34    1.64
  -1   3  20   67.49    1.65
   1  -3 -19    8.34    0.44
   1   3 -19    8.57    0.45
  -1   3  19    8.91    0.71
  -1  -3  19    8.63    0.71
  -1   3  19    8.91    0.44
  -1  -3  19    8.06    0.41
   1  -3 -18   26.27    0.79
   1   3 -18   26.48    0.79
  -1   3  18   25.74    1.07
  -1  -3  18   27.26    1.06
  -1  -3  18   25.83    0.76
  -1   3  18   25.34    0.77
  -1  -3  17   95.87    2.51
  -1   3  17   96.16    2.53
  -1   3  16   49.64    1.52
  -1  -3  16   49.52    1.51
   1   3 -16   50.44    1.49
   1   3 -15  418.57    9.38
  -1   3  15  417.86    9.41
  -1  -3  15  418.27    9.40
  -1  -3  14   43.26    1.37
  -1   3  14   44.71    1.38
   1   3 -14   42.59    1.31
   1   3 -14   44.37    1.39
   1  -3 -14   43.17    1.39
  -1  -3  13 2196.02   48.23
  -1   3  13 2220.11   48.24
   1  -3 -13 2236.97   48.26
   1   3 -13 2190.80   48.21
   1   3 -13 2257.38   48.27
   1  -3 -12   26.35    1.01
   1   3 -12   27.16    0.96
   1   3 -12   26.64    1.01
  -1   3  12   30.47    1.04
  -1  -3  12   29.16    1.03
  -1  -3  11  289.42    6.61
   1   3 -11  293.56    6.60
   1  -3 -11  294.98    6.63
   1   3 -11  293.43    6.63
   1  -3 -10   95.62    2.37
   1   3 -10   95.04    2.34
   1   3 -10   96.11    2.37
   1   3  -9   25.48    0.87
   1  -3  -9   24.28    0.87
   1   3  -9   24.46    0.83
   1   3  -8  516.67   11.33
  -1  -3   8  519.91   11.37
   1  -3  -8  518.93   11.35
   1   3  -8  504.99   11.34
   1   3  -7  438.65    9.64
   1  -3  -7  443.96    9.66
   1   3  -7  432.87    9.65
   1  -3  -6  143.73    3.21
   1   3  -6  139.35    3.20
   1   3  -6  139.91    3.20
   1  -3  -5  199.11    4.34
   1   3  -5  191.55    4.34
   1  -3  -3 2187.11   47.28
  -1  -3   2  933.78   20.20
   1  -3  -2  928.96   20.15
   1  -3  -1  498.28   10.77
  -1  -3   1  492.21   10.80
   1  -3   0  167.55    3.63
  -1  -3   0  160.78    3.63
  -1  -3  -1    6.07    0.29
  -1  -3  -1    6.69    0.25
   1  -3   1    5.70    0.35
  -1   3  -1    6.03    0.21
  -1  -3  -2   90.82    1.96
  -1   3  -2   86.09    1.95
  -1   3  -2   84.95    1.91
   1  -3   2   86.05    2.01
   1  -3   3 1420.82   31.17
  -1  -3  -3 1497.48   31.21
   1  -3   3 1458.54   31.24
  -1   3  -3 1481.73   31.20
  -1   3  -3 1427.21   31.16
   1   3   3 1399.48   31.16
  -1   3  -4  326.99    7.06
  -1   3  -4  322.82    7.10
   1   3   4  317.90    7.07
   1  -3   4  321.92    7.14
   1  -3   4  316.85    7.07
  -1  -3  -4  327.70    7.10
  -1  -3  -5 1462.56   30.80
  -1   3  -5 1425.11   30.76
  -1   3  -5 1423.76   30.80
   1  -3   5 1393.15   30.77
   1   3   5 1395.70   30.77
   1   3   6    9.54    0.53
  -1   3  -6    9.79    0.52
   1  -3   6    9.91    0.53
  -1  -3  -6   10.15    0.54
  -1   3  -6    9.17    0.46
   1  -3   7  819.87   17.59
  -1   3  -7  785.78   17.54
   1   3   7  816.11   17.59
  -1   3  -7  799.36   17.58
  -1  -3  -7  806.78   17.59
   1  -3   8  427.98    9.22
  -1   3  -8  392.84    9.14
  -1   3  -8  415.57    9.20
  -1  -3  -8  419.27    9.20
   1   3   8  427.16    9.23
  -1   3  -9  321.62    7.45
  -1   3  -9  337.22    7.51
  -1  -3  -9  338.66    7.51
   1   3   9  336.19    7.52
   1  -3   9  346.67    7.52
   1   3  10   84.95    2.10
  -1   3 -10   79.57    2.06
  -1  -3 -10   81.17    2.08
   1  -3  10   84.02    2.09
  -1   3 -10   79.13    2.01
   1   3  11 1105.29   24.28
  -1   3 -11 1093.25   24.23
  -1  -3 -11 1127.54   24.28
   1  -3  11 1107.19   24.27
  -1   3 -11 1121.42   24.28
  -1   3 -12   48.88    1.37
   1  -3  12   48.25    1.44
  -1  -3 -12   49.36    1.44
  -1   3 -12   49.04    1.43
   1   3  12   46.12    1.42
  -1  -3 -13   27.24    1.05
   1   3  13   26.56    1.06
  -1   3 -13   28.24    1.05
   1  -3  13   27.04    1.04
   1  -3  14  138.06    3.40
   1   3  14  135.97    3.41
  -1  -3 -14  142.12    3.42
  -1   3 -14  141.77    3.42
  -1  -3 -15   58.54    1.70
  -1   3 -15   58.55    1.69
   1   3  15   52.10    1.66
   1  -3  15   54.40    1.67
   1   3  16  334.36    7.76
  -1  -3 -16  342.06    7.79
   1  -3  16  335.31    7.75
  -1   3 -16  348.84    7.79
   1   3  17  440.41   10.27
  -1   3 -17  472.65   10.32
   1  -3  17  444.23   10.26
  -1  -3 -17  469.66   10.32
  -1  -3 -18   47.09    1.23
  -1   3 -18   48.23    1.23
  -1  -3 -18   48.65    1.57
  -1   3 -18   47.16    1.55
   1   3  18   47.50    1.53
   1  -3  18   46.80    1.50
   1  -3  18   46.83    1.21
   1   3  18   47.31    1.22
  -1   3 -19   42.99    1.14
  -1  -3 -19   42.44    1.14
   1   3  19   42.98    1.44
   1  -3  19   42.49    1.42
   1  -3  19   44.21    1.10
   1   3  19   43.69    1.13
   1  -3  19   41.16    1.12
  -1  -3 -20   24.54    0.79
  -1   3 -20   25.00    0.80
   1   3  20   27.50    1.13
   1  -3  20   25.85    1.09
   1  -3  20   25.96    0.76
   1  -3  20   27.08    0.79
   1   3  20   27.35    0.80
  -1   3 -21   14.18    0.58
  -1  -3 -21   13.94    0.59
   1  -3  21   12.39    0.87
   1   3  21   13.57    0.90
   1  -3  21   14.48    0.57
   1   3  21   14.88    0.58
  -1   3 -22   36.44    1.04
  -1  -3 -22   36.55    1.04
   1  -3  22   34.99    1.33
   1   3  22   34.73    1.35
   1   3  22   37.23    1.02
   1  -3  22   36.73    1.02
   1   3  23   32.31    0.93
   1  -3  23   31.74    0.92
  -1  -3 -23   32.18    0.95
  -1   3 -23   30.80    0.95
   1  -3  24   26.61    0.82
   1   3  24   26.63    0.83
  -1   3 -24   25.24    0.84
  -1  -3 -24   24.97    0.85
   1  -3  24   25.04    0.80
   1   3  25   80.14    1.91
   1  -3  25   78.21    1.90
  -1   3 -25   75.84    1.92
  -1  -3 -25   74.57    1.92
   1  -3  26    3.51    0.43
   1   3  26    3.00    0.43
   1  -3  27    1.15    0.37
   1   3  27    1.40    0.38
   1   3  28    2.20    0.38
   1  -3  28    1.80    0.36
   1  -3  29    2.19    0.37
   1   3  29    1.77    0.37
   1   3  30   12.22    0.51
   1  -3  30   10.61    0.50
   1  -3  31   11.91    0.49
   1   3  31   11.41    0.49
   1  -3  32    5.69    0.36
   1   3  32    4.77    0.36
   1   3  33    0.52    0.27
   1  -3  33    0.30    0.26
   1   3  34    5.32    0.30
   1  -3  34    4.35    0.29
   1   3  35    0.27    0.20
   1  -3  35    0.34    0.20
  -1   5  35    0.20    0.16
  -1   5  34    0.03    0.19
  -1  -5  34    0.30    0.21
  -1  -5  33    4.14    0.27
  -1   5  33    4.29    0.28
  -1  -5  33    4.94    0.31
  -1  -5  32    0.30    0.25
  -1   5  32    0.86    0.26
  -1  -5  32    0.65    0.30
  -1   5  31    7.76    0.39
  -1  -5  31    7.15    0.37
  -1   5  30   22.99    0.70
  -1  -5  30   22.42    0.69
  -1   5  29   16.71    0.60
  -1  -5  29   16.23    0.58
  -1  -5  28    0.74    0.34
  -1   5  28    1.13    0.36
  -1  -5  27   20.61    0.69
  -1   5  27   22.20    0.72
  -1  -5  27   20.33    0.68
  -1   5  26    1.98    0.38
  -1  -5  26    1.69    0.36
  -1  -5  26    1.74    0.37
  -1   5  25    1.32    0.37
  -1  -5  25    0.58    0.34
  -1  -5  25    1.11    0.37
  -1  -5  24   31.90    0.92
  -1   5  24   31.86    0.93
  -1  -5  24   31.05    0.94
  -1  -5  23   17.39    0.61
  -1   5  23   16.63    0.63
  -1  -5  23   16.56    0.61
  -1  -5  23   17.63    0.67
  -1  -5  22   24.32    0.76
  -1   5  22   24.53    0.77
  -1  -5  22   23.86    0.75
  -1   5  22   25.05    1.09
  -1  -5  22   23.27    1.05
  -1  -5  22   23.91    0.81
  -1   5  21  110.43    2.55
  -1  -5  21  108.74    2.53
  -1  -5  21  107.94    2.53
  -1  -5  21  104.50    2.84
  -1   5  21  105.87    2.87
  -1  -5  21  108.64    2.58
   1   5 -20   32.24    0.96
   1  -5 -20   29.16    0.94
  -1  -5  20   31.37    0.91
  -1  -5  20   32.48    0.93
  -1   5  20   34.13    0.93
  -1   5  20   30.75    1.24
  -1  -5  20   30.06    1.22
  -1  -5  20   32.53    0.98
   1  -5 -19  137.51    3.21
   1   5 -19  136.85    3.21
  -1  -5  19  136.35    3.16
  -1  -5  19  139.80    3.18
  -1   5  19  139.26    3.18
  -1   5  19  139.05    3.49
  -1  -5  19  136.93    3.46
  -1  -5  19  141.88    3.23
   1   5 -18  120.06    2.85
   1  -5 -18  120.40    2.85
  -1   5  18  121.92    2.82
  -1  -5  18  119.71    2.81
  -1  -5  18  122.22    2.83
  -1  -5  18  123.75    2.81
  -1   5  18  122.20    3.12
  -1  -5  18  126.45    3.11
  -1  -5  18  125.54    2.88
   1  -5 -17   72.87    1.88
  -1  -5  17   77.18    1.85
  -1   5  17   80.51    1.86
  -1  -5  17   75.16    1.88
  -1  -5  17   80.32    2.14
  -1   5  17   79.74    2.16
  -1  -5  17   79.05    1.93
   1  -5 -16  107.74    2.44
  -1  -5  16  100.57    2.42
  -1   5  16  102.88    2.68
  -1  -5  16  105.83    2.67
  -1  -5  16  101.06    2.46
   1   5 -15  106.60    2.62
  -1   5  15  102.46    2.66
  -1  -5  15  100.98    2.63
  -1  -5  14    4.80    0.62
  -1   5  14    3.86    0.64
   1   5 -14    3.81    0.54
   1   5 -13  318.42    7.10
  -1  -5  13  316.48    7.14
  -1   5  13  307.15    7.15
  -1  -5  12   36.98    1.17
  -1   5  12   37.27    1.19
   1   5 -11   12.24    0.61
  -1   5  11   11.11    0.71
  -1  -5  11   12.39    0.69
  -1  -5  10  730.36   15.37
  -1   5  10  687.89   15.37
   1   5 -10  680.08   15.32
  -1   5   9  559.68   12.55
   1   5  -9  560.00   12.50
  -1  -5   9  586.59   12.55
  -1  -5   8   30.48    0.96
  -1  -5   8   29.75    1.05
   1   5  -8   29.51    0.90
  -1   5   8   30.99    0.99
  -1  -5   7  573.68   12.20
  -1  -5   7  565.41   12.28
   1  -5  -7  546.84   12.10
   1   5  -7  556.84   12.17
  -1   5   7  545.17   12.20
  -1  -5   6  108.11    2.62
   1  -5  -6  108.02    2.44
  -1  -5   6  111.94    2.52
   1   5  -6  106.26    2.49
  -1   5   6  107.68    2.52
   1  -5  -5  760.70   16.34
   1   5  -5  744.13   16.37
  -1  -5   5  761.18   16.36
  -1  -5   5  759.30   16.48
  -1   5   5  737.44   16.36
  -1  -5   4  508.13   10.85
   1  -5  -4  499.80   10.73
  -1   5   4  481.61   10.70
  -1  -5   3  445.41    9.75
   1  -5  -3  441.11    9.66
  -1  -5   2  470.45   10.40
   1  -5  -2  475.62   10.34
  -1  -5   1  198.26    4.47
   1  -5  -1  200.16    4.44
   1  -5   0   36.25    0.97
  -1  -5   0   35.01    0.96
  -1  -5  -1 1545.96   33.65
   1  -5   1 1559.37   33.68
   1  -5   2  223.99    5.06
  -1  -5  -2  225.46    4.99
  -1  -5  -3  206.98    4.55
   1  -5   3  209.55    4.65
  -1   5  -3  202.69    4.47
  -1   5  -4  244.57    5.40
  -1  -5  -4  244.31    5.45
   1  -5   4  255.68    5.58
  -1  -5  -5  163.92    3.60
   1  -5   5  164.87    3.75
  -1   5  -5  155.49    3.56
  -1  -5  -6    2.82    0.33
  -1   5  -6    2.25    0.31
  -1   5  -7  375.07    8.36
  -1   5  -7  370.76    8.32
  -1  -5  -7  387.28    8.37
   1   5   7  381.43    8.36
   1   5   8  135.37    3.15
  -1  -5  -8  139.65    3.17
  -1   5  -8  128.96    3.15
   1  -5   8  137.02    3.14
  -1   5  -8  131.06    3.09
  -1   5  -9  109.00    2.70
   1   5   9  109.79    2.70
  -1   5  -9  110.09    2.62
  -1  -5  -9  112.81    2.69
   1  -5   9  112.52    2.68
  -1  -5 -10   95.33    2.39
   1   5  10   99.68    2.43
  -1   5 -10   95.76    2.33
   1  -5  10   98.99    2.41
  -1   5 -10   90.20    2.39
  -1  -5 -11 1163.78   25.81
   1  -5  11 1206.80   25.83
   1   5  11 1190.35   25.84
  -1   5 -11 1161.23   25.81
  -1  -5 -12  395.66    9.00
  -1   5 -12  394.53    9.01
   1   5  12  399.72    9.02
   1  -5  12  410.13    9.02
  -1  -5 -13  401.64    9.14
   1  -5  13  409.74    9.14
   1   5  13  403.83    9.14
   1  -5  14  390.55    8.86
   1   5  14  393.24    8.88
  -1  -5 -15   16.03    0.62
   1   5  15   15.43    0.85
   1  -5  15   15.74    0.83
   1  -5  15   15.41    0.61
  -1  -5 -16  119.16    2.76
   1   5  16  119.25    3.02
   1  -5  16  116.83    2.99
   1  -5  16  117.17    2.74
  -1  -5 -17  235.25    5.12
  -1   5 -17  229.42    5.11
  -1  -5 -17  224.51    5.11
   1   5  17  232.08    5.39
   1  -5  17  225.94    5.36
   1   5  17  230.49    5.09
   1  -5  17  224.76    5.08
   1  -5  17  223.61    5.10
   1  -5  17  226.43    5.08
  -1  -5 -18   17.19    0.64
  -1   5 -18   17.59    0.64
  -1  -5 -18   17.43    0.66
   1   5  18   17.20    0.92
   1  -5  18   18.62    0.93
   1   5  18   17.60    0.62
   1  -5  18   17.81    0.61
   1  -5  18   17.52    0.62
   1  -5  18   17.72    0.65
   1  -5  19   14.59    0.58
   1   5  19   15.53    0.57
   1  -5  19   14.57    0.55
  -1  -5 -19   13.87    0.58
  -1   5 -19   14.12    0.58
   1   5  20    2.17    0.37
   1  -5  20    1.22    0.37
   1  -5  20    1.95    0.35
  -1  -5 -20    2.45    0.38
  -1   5 -20    2.29    0.38
   1  -5  20    2.31    0.44
   1  -5  21    4.85    0.43
   1   5  21    4.10    0.41
   1  -5  21    3.71    0.39
  -1   5 -21    3.14    0.42
  -1  -5 -21    3.37    0.42
   1  -5  21    4.36    0.47
   1  -5  22    0.37    0.36
   1  -5  22    0.44    0.35
   1   5  22    0.62    0.35
  -1  -5 -22    0.40    0.36
  -1   5 -22    0.47    0.37
   1  -5  22    1.23    0.43
   1   5  23    8.37    0.47
   1  -5  23    7.43    0.45
  -1  -5 -23    8.14    0.49
   1  -5  23    7.47    0.50
   1   5  24    2.89    0.40
   1  -5  24    3.46    0.38
   1  -5  24    2.97    0.43
   1  -5  25   40.56    1.12
   1   5  25   42.68    1.14
   1  -5  25   41.86    1.15
   1   5  26   51.15    1.30
   1  -5  26   49.06    1.28
   1  -5  26   47.56    1.28
   1  -5  27    5.85    0.42
   1   5  27    6.15    0.44
   1  -5  27    5.60    0.42
   1   5  28    5.66    0.41
   1  -5  28    5.51    0.40
   1  -5  28    4.52    0.37
   1  -5  29    2.12    0.32
   1   5  29    2.21    0.34
   1   5  30    1.14    0.30
   1  -5  30    0.67    0.28
   1  -5  31    0.49    0.25
   1   5  31    0.34    0.26
   1   5  32    4.50    0.30
   1  -5  32    4.63    0.29
   1   5  33    0.36    0.22
   1  -5  33    0.40    0.21
   1  -5  33    0.45    0.26
   1   5  34    2.05    0.21
   1  -5  34    2.36    0.24
   1  -7 -33    1.61    0.25
  -1  -7  33    1.38    0.24
  -1  -7  32    0.02    0.25
  -1  -7  31    0.91    0.30
  -1  -7  30    0.87    0.34
  -1  -7  29    2.63    0.41
  -1  -7  27    2.37    0.33
  -1  -7  27    2.10    0.40
  -1  -7  26   60.98    1.50
  -1  -7  26   61.44    1.55
  -1  -7  25   57.57    1.45
  -1  -7  25   60.02    1.52
  -1  -7  24   16.23    0.62
  -1  -7  24   14.69    0.56
  -1  -7  24   15.61    0.66
  -1  -7  23    3.23    0.34
  -1  -7  23    3.07    0.41
  -1  -7  23    3.55    0.45
  -1  -7  22    8.06    0.42
  -1  -7  22    9.41    0.50
  -1  -7  22    8.92    0.54
  -1  -7  21    2.63    0.42
  -1  -7  21    2.96    0.33
  -1  -7  21    2.71    0.45
  -1  -7  20    7.96    0.51
  -1  -7  20    7.03    0.47
  -1  -7  19   76.54    1.87
  -1  -7  19   77.66    1.89
  -1  -7  19   75.42    1.93
  -1  -7  18   52.15    1.36
  -1  -7  18   53.89    1.38
   1  -7 -18   52.78    1.40
   1  -7 -18   49.27    1.34
  -1  -7  18   51.91    1.43
  -1  -7  17   22.33    0.77
  -1  -7  17   22.47    0.79
   1  -7 -17   21.94    0.80
  -1  -7  17   21.98    0.85
   1  -7 -17   23.21    0.76
  -1  -7  16   83.64    2.04
  -1  -7  16   82.39    2.02
   1  -7 -16   85.24    2.06
   1  -7 -16   83.63    2.03
  -1  -7  16   83.42    2.09
  -1  -7  15   73.15    1.82
  -1  -7  15   71.13    1.80
   1  -7 -15   76.82    1.84
  -1  -7  15   74.80    1.87
   1  -7 -15   70.92    1.81
   1  -7 -14   89.40    2.09
  -1  -7  14   83.10    2.04
  -1  -7  14   83.01    2.11
   1  -7 -14   82.52    2.05
  -1  -7  13   69.05    1.70
   1  -7 -13   69.37    1.73
  -1  -7  13   68.20    1.78
  -1  -7  12  107.49    2.55
  -1  -7  12  111.38    2.62
  -1  -7   7   16.83    0.84
   1  -7  -7   16.30    0.54
  -1  -7   6   16.92    0.85
   1  -7  -6   16.97    0.58
  -1  -7   5  548.06   12.03
   1  -7  -5  538.46   11.85
  -1  -7   4  160.85    3.75
   1  -7  -4  157.42    3.61
   1  -7  -3   12.51    0.56
  -1  -7   3   12.84    0.69
   1  -7  -2  254.47    5.69
  -1  -7   2  252.48    5.76
  -1  -7   1    8.93    0.58
   1  -7  -1    9.52    0.55
  -1  -7   0  101.87    2.46
   1  -7   0  102.02    2.47
  -1  -7  -1  145.09    3.34
   1  -7   1  141.27    3.38
   1  -7   2  169.73    3.93
  -1  -7  -2  166.49    3.85
  -1  -7  -3  336.30    7.55
   1  -7   3  345.72    7.67
   1  -7   4  278.22    6.43
  -1  -7  -4  282.92    6.28
  -1  -7  -5  156.17    3.58
  -1  -7  -6  139.89    3.23
  -1  -7  -7   80.73    1.96
  -1  -7  -8 1028.25   22.40
  -1  -7  -9   61.96    1.57
  -1  -7 -10    0.74    0.37
   1  -7  11  383.26    8.42
   1  -7  11  378.02    8.47
   1  -7  12   45.45    1.25
   1  -7  12   45.52    1.24
  -1  -7 -12   48.52    1.26
   1  -7  12   47.28    1.33
   1  -7  13   29.46    0.94
   1  -7  13   30.86    0.93
  -1  -7 -13   32.41    0.95
  -1  -7 -13   30.29    0.96
   1  -7  13   28.53    1.00
   1  -7  14  131.80    3.08
   1  -7  14  129.11    3.07
  -1  -7 -14  137.08    3.10
  -1  -7 -14  136.56    3.10
   1  -7  14  126.72    3.13
   1  -7  15   79.39    1.95
   1  -7  15   79.47    1.96
  -1  -7 -15   83.68    2.00
  -1  -7 -15   80.23    1.98
   1  -7  15   77.89    2.02
   1  -7  16   93.24    2.24
   1  -7  16   91.97    2.25
  -1  -7 -16   97.21    2.29
   1  -7  16   90.14    2.31
  -1  -7 -16   96.29    2.27
   1  -7  17   59.34    1.52
   1  -7  17   58.91    1.50
  -1  -7 -17   60.07    1.54
   1  -7  17   56.00    1.57
  -1  -7 -17   58.48    1.51
   1  -7  18    1.58    0.43
   1  -7  18    2.95    0.42
  -1  -7 -18    2.25    0.43
  -1  -7 -18    2.17    0.42
   1  -7  18    2.32    0.49
   1  -7  19    3.97    0.42
   1  -7  19    3.81    0.41
   1  -7  19    3.38    0.47
   1  -7  20    0.47    0.38
   1  -7  20    0.46    0.31
   1  -7  20    0.25    0.43
   1  -7  21   27.99    0.83
   1  -7  21   29.96    0.88
   1  -7  21   28.13    0.92
   1  -7  22   70.62    1.76
   1  -7  22   75.79    1.80
   1  -7  22   73.34    1.85
   1  -7  23   50.54    1.30
   1  -7  23   52.06    1.38
   1  -7  24    0.32    0.32
   1  -7  24    0.32    0.43
   1  -7  25    7.99    0.43
   1  -7  25    7.91    0.53
   1  -7  26    2.19    0.32
   1  -7  26    2.11    0.41
   1  -7  27    1.92    0.29
   1  -7  27    1.97    0.37
   1  -7  28    0.38    0.32
   1  -7  30    9.23    0.46
   1  -7  31    0.63    0.30
  -1  -7 -32    0.44    0.25
   1  -7  32    0.30    0.26
  -1  -7 -33    8.00    0.34
   1  -7  33    8.91    0.34
   1  -9 -31    4.65    0.29
  -1  -9  31    5.10    0.29
   1  -9 -30    0.94    0.27
  -1  -9  30    1.06    0.28
   1  -9 -29   11.78    0.50
  -1  -9  29   13.42    0.50
   1  -9 -28   16.14    0.61
  -1  -9  28   17.25    0.62
   1  -9 -27    3.73    0.44
  -1  -9  27    4.47    0.45
   1  -9 -26    1.07    0.43
  -1  -9  26    1.41    0.43
  -1  -9  25    0.78    0.47
  -1  -9  24   16.93    0.76
  -1  -9  24   16.22    0.67
  -1  -9  23    4.81    0.44
  -1  -9  23    5.31    0.59
  -1  -9  23    5.96    0.50
  -1  -9  22   14.52    0.61
  -1  -9  22   13.68    0.75
  -1  -9  22   14.18    0.66
  -1  -9  21   56.02    1.43
  -1  -9  21   54.26    1.57
  -1  -9  21   54.79    1.48
  -1  -9  20    3.67    0.44
  -1  -9  20    3.54    0.42
  -1  -9  20    3.84    0.60
  -1  -9  20    3.68    0.49
  -1  -9  19   19.55    0.69
  -1  -9  19   18.82    0.71
  -1  -9  19   17.53    0.88
   1  -9 -19   18.24    0.68
  -1  -9  19   17.43    0.75
  -1  -9  18   12.73    0.60
  -1  -9  18   12.17    0.62
  -1  -9  18   11.53    0.81
  -1  -9  18   11.79    0.66
   1  -9 -18   12.33    0.60
  -1  -9  17    5.00    0.51
  -1  -9  17    5.42    0.48
  -1  -9  17    4.93    0.68
  -1  -9  17    5.30    0.56
   1  -9 -17    5.05    0.50
  -1  -9  16   29.70    0.96
  -1  -9  16   30.79    0.95
  -1  -9  16   28.13    1.10
   1  -9 -16   30.19    0.96
  -1  -9  16   29.21    1.02
  -1  -9  15  110.97    2.65
  -1  -9  15  112.54    2.64
   1  -9 -15  116.57    2.67
  -1  -9  15  108.99    2.71
  -1  -9  14   69.62    1.83
   1  -9 -14   74.31    1.93
  -1  -9  14   73.27    1.83
  -1  -9  14   71.07    1.91
   1  -9 -14   68.75    1.85
   1  -9 -13  440.59    9.35
   1  -9 -13  431.84    9.32
  -1  -9  13  410.28    9.28
  -1  -9  13  405.22    9.33
   1  -9 -13  408.42    9.31
   1  -9 -12    8.09    0.55
   1  -9 -12    8.66    0.56
  -1  -9  12    8.19    0.55
   1  -9 -12    7.70    0.59
   1  -9 -11  179.13    4.04
   1  -9 -11  180.06    4.06
  -1  -9  11  172.56    4.03
   1  -9 -11  170.04    4.08
  -1  -9  10   33.63    0.88
   1  -9 -10   31.02    0.95
  -1  -9  10   31.80    0.99
  -1  -9  10   32.36    1.00
   1  -9 -10   32.62    1.00
   1  -9 -10   30.41    1.04
   1  -9 -10   34.28    0.95
  -1  -9   9  168.90    3.75
   1  -9  -9  171.92    3.82
  -1  -9   9  169.35    3.84
   1  -9  -9  164.56    3.85
  -1  -9   9  164.24    3.84
   1  -9  -9  163.63    3.90
  -1  -9   9  163.36    3.85
   1  -9  -9  166.76    3.80
  -1  -9   8  134.31    3.04
   1  -9  -8  138.65    3.10
   1  -9  -8  131.47    3.14
  -1  -9   8  138.46    3.12
   1  -9  -8  131.08    3.19
   1  -9  -8  133.86    3.09
  -1  -9   8  131.74    3.13
   1  -9  -7   63.00    1.58
  -1  -9   7   65.94    1.54
   1  -9  -7   63.34    1.64
  -1  -9   7   65.56    1.61
   1  -9  -7   62.81    1.69
   1  -9  -7   65.58    1.58
  -1  -9   7   65.50    1.64
   1  -9  -6  117.59    2.72
  -1  -9   6  118.24    2.68
   1  -9  -6  114.51    2.77
  -1  -9   6  121.92    2.74
   1  -9  -6  113.86    2.81
  -1  -9   6  121.18    2.76
   1  -9  -6  116.73    2.71
   1  -9  -5   83.96    2.01
  -1  -9   5   83.54    1.98
  -1  -9   5   85.80    2.03
  -1  -9   5   89.25    2.06
  -1  -9   5   86.86    2.03
   1  -9  -5   85.63    2.10
  -1  -9   4   58.45    1.46
  -1  -9   4   59.32    1.42
   1  -9  -4   59.02    1.44
  -1  -9   4   61.83    1.81
   1  -9  -3  147.53    3.33
  -1  -9   3  146.38    3.31
  -1  -9   3  152.44    3.65
   1  -9  -2   38.54    0.98
  -1  -9   2   37.23    0.97
  -1  -9   2   40.54    1.32
   1  -9  -2   40.08    1.08
  -1  -9   1    1.66    0.57
  -1  -9   0   59.20    1.69
  -1  -9  -1  145.45    3.50
  -1  -9  -2  111.94    2.59
  -1  -9  -2  113.75    2.79
  -1  -9  -2  114.13    2.67
  -1  -9  -3  591.96   12.96
   1  -9   3  588.96   12.93
  -1  -9  -3  609.49   13.14
   1  -9   4  258.74    5.76
  -1  -9  -4  265.11    5.79
  -1  -9  -4  259.18    5.94
   1  -9   5    7.24    0.35
  -1  -9  -5    7.70    0.40
   1  -9   5    7.56    0.56
  -1  -9  -5    6.73    0.48
   1  -9   5    7.20    0.45
  -1  -9  -5    7.47    0.41
   1  -9   5    7.07    0.47
  -1  -9  -6  219.48    4.97
   1  -9   6  222.38    4.92
  -1  -9  -6  220.32    5.01
   1  -9   6  218.24    5.04
   1  -9   6  228.92    4.98
  -1  -9  -6  215.22    5.06
   1  -9   6  226.67    5.01
  -1  -9  -6  222.44    4.95
  -1  -9  -7   88.21    2.15
   1  -9   7   90.77    2.10
   1  -9   7   92.11    2.18
  -1  -9  -7   93.63    2.21
  -1  -9  -7   90.56    2.27
   1  -9   7   92.60    2.21
  -1  -9  -7   91.14    2.14
   1  -9   8   53.80    1.32
   1  -9   8   56.11    1.42
  -1  -9  -8   55.46    1.44
   1  -9   8   56.13    1.46
  -1  -9  -8   52.54    1.52
  -1  -9  -8   54.35    1.37
   1  -9   9  124.77    2.84
   1  -9   9  123.57    2.94
   1  -9   9  127.12    2.94
  -1  -9  -9  125.66    2.95
  -1  -9  -9  122.25    3.03
  -1  -9  -9  126.06    2.89
   1  -9   9  124.58    2.97
   1  -9  10   40.79    1.20
   1  -9  10   42.68    1.08
   1  -9  10   41.37    1.19
  -1  -9 -10   42.77    1.19
   1  -9  10   41.28    1.20
  -1  -9 -10   41.17    1.26
  -1  -9 -10   43.45    1.14
   1  -9  11   58.32    1.53
  -1  -9 -11   59.21    1.53
   1  -9  11   53.72    1.55
  -1  -9 -11   57.62    1.59
  -1  -9 -11   58.93    1.49
   1  -9  12   95.03    2.46
   1  -9  12  102.42    2.40
  -1  -9 -12   97.74    2.45
   1  -9  13   51.14    1.38
  -1  -9 -13   49.66    1.44
   1  -9  13   52.00    1.49
   1  -9  14  101.30    2.45
   1  -9  14  103.81    2.46
   1  -9  14   96.68    2.53
  -1  -9 -14  102.96    2.49
   1  -9  15   38.58    1.13
   1  -9  15   38.58    1.14
  -1  -9 -15   41.61    1.19
   1  -9  15   37.06    1.22
   1  -9  16   20.73    0.79
   1  -9  16   20.87    0.78
  -1  -9 -16   20.08    0.81
  -1  -9 -16   21.56    0.82
   1  -9  16   21.12    0.87
   1  -9  17  169.19    3.95
   1  -9  17  175.84    3.94
  -1  -9 -17  174.58    3.98
  -1  -9 -17  173.20    3.96
   1  -9  17  163.73    4.00
   1  -9  18    0.85    0.42
   1  -9  18    0.62    0.41
  -1  -9 -18    0.38    0.42
  -1  -9 -18    0.99    0.43
   1  -9  18    0.95    0.48
   1  -9  19    1.55    0.40
   1  -9  19    1.47    0.41
   1  -9  19    1.95    0.46
  -1  -9 -19    1.36    0.39
   1  -9  20   10.47    0.53
  -1  -9 -20   10.90    0.52
   1  -9  20    9.53    0.59
   1  -9  21    7.58    0.54
  -1  -9 -21    7.07    0.45
   1  -9  22   36.56    1.02
   1  -9  22   34.37    1.16
   1  -9  22   35.44    1.06
   1  -9  23    0.64    0.52
   1  -9  23   -0.09    0.42
  -1  -9 -24    1.48    0.50
   1  -9  24    1.21    0.51
   1  -9  24    1.00    0.41
  -1  -9 -25    2.13    0.48
   1  -9  25    2.26    0.49
   1  -9  25    2.53    0.41
  -1  -9 -26   31.41    0.99
   1  -9  26   34.21    1.00
  -1  -9 -27    7.06    0.46
   1  -9  27    7.47    0.48
  -1  -9 -28    1.90    0.34
   1  -9  28    2.58    0.37
  -1  -9 -29   11.85    0.48
   1  -9  29   13.16    0.50
  -1  -9 -30    5.37    0.32
   1  -9  30    5.91    0.34
  -1  -9 -31    0.64    0.21
   1  -9  31    0.61    0.24
   1 -11 -28    9.44    0.41
  -1 -11  28    9.55    0.39
  -1 -11  28    9.24    0.41
   1 -11 -27    1.63    0.34
  -1 -11  27    0.97    0.30
  -1 -11  26    6.12    0.40
   1 -11 -26    6.87    0.45
   1 -11 -25    5.35    0.49
  -1 -11  25    5.98    0.44
  -1 -11  24   11.08    0.57
  -1 -11  23    2.69    0.48
  -1 -11  22    2.44    0.39
  -1 -11  22    2.37    0.52
  -1 -11  21   16.09    0.62
  -1 -11  21   14.65    0.77
  -1 -11  20    0.78    0.41
  -1 -11  20    1.26    0.57
  -1 -11  19   43.79    1.19
  -1 -11  19   42.07    1.18
  -1 -11  19   42.20    1.36
  -1 -11  18    1.63    0.44
  -1 -11  18    1.73    0.43
   1 -11 -18    1.63    0.65
  -1 -11  17   12.42    0.61
   1 -11 -17   11.94    0.80
  -1 -11  17   10.11    0.60
  -1 -11  16  258.64    5.97
   1 -11 -16  270.57    6.14
   1 -11 -16  268.05    6.00
  -1 -11  15   14.74    0.73
   1 -11 -15   15.09    0.75
   1 -11 -14    1.55    0.57
  -1 -11  14    2.13    0.53
   1 -11 -14    2.39    0.54
   1 -11 -14    1.62    0.57
  -1 -11  13   78.23    2.02
   1 -11 -13   83.74    2.08
  -1 -11  13   79.18    2.02
  -1 -11  13   76.36    2.09
   1 -11 -13   79.58    2.04
   1 -11 -13   76.77    2.07
   1 -11 -12   99.23    2.38
  -1 -11  12   94.98    2.36
  -1 -11  12   92.92    2.40
  -1 -11  12   97.63    2.37
   1 -11 -12   94.49    2.38
   1 -11 -12   89.35    2.41
   1 -11 -11    3.97    0.50
  -1 -11  11    5.11    0.59
  -1 -11  11    4.50    0.58
  -1 -11  11    4.25    0.60
   1 -11 -11    4.61    0.58
   1 -11 -11    4.76    0.67
  -1 -11  11    5.27    0.61
  -1 -11  10   75.74    1.80
  -1 -11  10   74.22    1.93
   1 -11 -10   75.47    1.88
   1 -11 -10   73.30    1.94
  -1 -11  10   74.50    1.91
  -1 -11  10   73.15    1.92
  -1 -11  10   71.49    1.91
   1 -11 -10   72.39    2.00
  -1 -11   9   80.30    1.93
   1 -11  -9   82.00    2.01
  -1 -11   9   80.24    2.07
   1 -11  -9   81.07    2.08
  -1 -11   9   80.04    2.03
   1 -11  -9   81.16    2.01
  -1 -11   9   80.63    2.03
   1 -11  -9   80.29    2.15
   1 -11  -8  167.48    3.74
  -1 -11   8  162.58    3.67
   1 -11  -8  160.90    3.81
  -1 -11   8  162.85    3.76
  -1 -11   8  157.92    3.65
   1 -11  -8  162.63    3.74
   1 -11  -8  160.90    3.87
  -1 -11   8  162.40    3.75
   1 -11  -7   82.29    1.96
  -1 -11   7   81.37    1.91
  -1 -11   7   81.25    2.07
   1 -11  -7   76.48    2.04
  -1 -11   7   80.11    1.98
  -1 -11   7   77.75    1.98
   1 -11  -7   79.10    2.09
   1 -11  -7   79.30    1.97
   1 -11  -6  353.15    7.65
  -1 -11   6  343.81    7.60
  -1 -11   6  348.52    7.66
  -1 -11   6  349.60    7.75
   1 -11  -6  332.64    7.72
   1 -11  -6  336.26    7.65
  -1 -11   6  345.90    7.66
   1 -11  -6  345.59    7.76
  -1 -11   5   31.57    0.86
  -1 -11   5   30.26    0.92
  -1 -11   5   30.63    1.07
   1 -11  -5   29.35    1.00
   1 -11  -5   30.58    1.01
  -1 -11   5   30.16    0.93
   1 -11  -5   30.64    0.92
  -1 -11   4   58.51    1.39
   1 -11  -4   53.15    1.53
   1 -11  -4   53.57    1.51
  -1 -11   4   56.51    1.43
  -1 -11   4   56.17    1.57
   1 -11  -4   55.21    1.44
  -1 -11   4   58.54    1.45
  -1 -11   3   47.10    1.20
   1 -11  -3   48.86    1.39
  -1 -11   3   47.71    1.39
  -1 -11   3   45.79    1.25
   1 -11  -3   46.06    1.33
  -1 -11   3   45.15    1.30
  -1 -11   3   47.88    1.24
   1 -11  -3   47.18    1.24
  -1 -11   3   48.09    1.25
   1 -11  -3   46.48    1.21
  -1 -11   2  318.28    6.93
  -1 -11   2  318.82    6.96
   1 -11  -2  313.59    7.09
  -1 -11   2  323.10    6.94
  -1 -11   2  299.51    7.01
   1 -11  -2  299.69    7.02
   1 -11  -2  308.80    6.95
  -1 -11   2  316.82    6.94
   1 -11  -2  312.01    6.93
  -1 -11   1   12.64    0.50
  -1 -11   1   12.31    0.63
   1 -11  -1   13.55    0.52
   1 -11  -1   12.56    0.78
   1 -11  -1   11.21    0.62
  -1 -11   1   12.74    0.53
  -1 -11   1   12.32    0.55
   1 -11  -1   12.28    0.53
  -1 -11   1   12.71    0.55
   1 -11  -1   11.57    0.54
   1 -11   0  196.01    4.36
   1 -11   0  197.65    4.49
  -1 -11   0  197.25    4.37
  -1 -11   0  191.66    4.47
   1 -11   0  185.99    4.45
  -1 -11   0  194.32    4.40
   1 -11   0  194.51    4.54
  -1 -11   0  197.87    4.37
   1 -11   0  194.51    4.36
   1 -11   0  191.58    4.39
   1 -11   0  193.51    4.37
  -1 -11   0  196.08    4.38
   1 -11   1   10.69    0.73
   1 -11   1   12.12    0.48
   1 -11   1   11.03    0.54
  -1 -11  -1   11.75    0.55
  -1 -11  -1   10.88    0.63
   1 -11   1   12.10    0.51
   1 -11   1   11.25    0.74
  -1 -11  -1   12.04    0.53
   1 -11   1   11.89    0.53
  -1 -11  -1   12.28    0.64
   1 -11   2   12.02    0.47
   1 -11   2   12.19    0.74
   1 -11   2   11.17    0.53
   1 -11   2   11.73    0.51
   1 -11   2   11.02    0.72
  -1 -11  -2   10.87    0.62
  -1 -11  -2   12.93    0.64
  -1 -11  -2   12.11    0.54
  -1 -11  -2   11.07    0.51
   1 -11   2   10.28    0.51
   1 -11   3    7.21    0.65
   1 -11   3    7.16    0.37
   1 -11   3    7.36    0.63
   1 -11   3    6.47    0.42
   1 -11   3    6.73    0.44
  -1 -11  -3    6.17    0.53
  -1 -11  -3    6.98    0.42
  -1 -11  -3    6.76    0.44
   1 -11   3    6.91    0.45
  -1 -11  -3    6.96    0.55
   1 -11   4   78.55    1.85
   1 -11   4   79.61    2.03
   1 -11   4   79.11    1.89
  -1 -11  -4   76.29    1.98
   1 -11   4   80.11    2.04
   1 -11   4   75.77    1.89
   1 -11   4   77.98    1.89
  -1 -11  -4   77.12    1.90
   1 -11   5   13.97    0.51
   1 -11   5   13.54    0.75
   1 -11   5   13.04    0.58
   1 -11   5   13.50    0.73
  -1 -11  -5   13.78    0.68
   1 -11   5   12.48    0.59
  -1 -11  -5   14.56    0.59
  -1 -11  -6  220.90    4.87
   1 -11   6  213.32    4.95
   1 -11   6  213.75    4.81
   1 -11   6  220.09    4.98
  -1 -11  -6  209.34    4.94
   1 -11   6  218.39    4.88
  -1 -11  -6  213.00    4.87
   1 -11   6  216.59    4.88
   1 -11   7   88.40    2.24
  -1 -11  -7   91.29    2.16
   1 -11   7   89.48    2.10
   1 -11   7   89.27    2.11
   1 -11   7   89.17    2.18
   1 -11   7   90.94    2.26
  -1 -11  -7   88.63    2.24
  -1 -11  -7   87.27    2.16
   1 -11   7   89.92    2.18
  -1 -11  -7   89.20    2.30
   1 -11   8    0.46    0.29
  -1 -11  -8    0.23    0.38
   1 -11   8    0.17    0.51
   1 -11   8    0.77    0.44
  -1 -11  -8    0.27    0.46
  -1 -11  -8    0.39    0.39
   1 -11   8    0.37    0.31
  -1 -11  -8    0.26    0.61
   1 -11   8    0.57    0.45
   1 -11   9  113.80    2.63
   1 -11   9  115.11    2.76
  -1 -11  -9  116.16    2.72
  -1 -11  -9  112.41    2.76
   1 -11   9  113.74    2.61
   1 -11   9  113.80    2.74
  -1 -11  -9  113.60    2.70
  -1 -11  -9  108.97    2.85
   1 -11   9  114.86    2.78
   1 -11   9  110.42    2.72
  -1 -11 -10    2.94    0.48
   1 -11  10    2.74    0.56
   1 -11  10    3.16    0.56
  -1 -11 -10    2.99    0.54
  -1 -11 -10    3.44    0.49
  -1 -11 -10    3.81    0.68
   1 -11  10    3.59    0.55
   1 -11  10    3.70    0.59
   1 -11  11   14.89    0.74
   1 -11  11   16.32    0.75
  -1 -11 -11   15.64    0.74
   1 -11  11   13.08    0.76
  -1 -11 -11   14.36    0.82
   1 -11  11   14.97    0.82
   1 -11  12    1.07    0.53
   1 -11  12    0.68    0.53
   1 -11  12    1.17    0.59
  -1 -11 -12    1.66    0.54
   1 -11  12    1.53    0.63
  -1 -11 -12    1.55    0.61
   1 -11  13   33.55    1.10
   1 -11  13   32.83    1.09
  -1 -11 -13   33.12    1.13
   1 -11  13   33.45    1.22
  -1 -11 -13   32.06    1.16
   1 -11  14  630.53   13.69
   1 -11  14  592.53   13.80
  -1 -11 -14  629.20   13.72
  -1 -11 -14  627.74   13.74
   1 -11  15   15.67    0.73
  -1 -11 -15   16.21    0.77
   1 -11  15   13.58    0.92
  -1 -11 -15   15.28    0.80
   1 -11  16    5.16    0.51
   1 -11  16    4.31    0.73
   1 -11  16    4.63    0.62
  -1 -11 -16    6.21    0.57
   1 -11  17   99.11    2.36
   1 -11  17   97.24    2.35
   1 -11  17   95.06    2.44
  -1 -11 -17   99.22    2.39
   1 -11  18    2.72    0.44
   1 -11  18    3.04    0.43
   1 -11  18    2.77    0.52
   1 -11  19    5.50    0.45
   1 -11  19    4.71    0.52
   1 -11  20    2.16    0.40
   1 -11  22    7.96    0.60
  -1 -11 -23    8.88    0.56
   1 -11  23    8.62    0.57
  -1 -11 -24   21.95    0.75
   1 -11  24   21.58    0.76
  -1 -11 -25    0.10    0.33
   1 -11  25    0.49    0.35
  -1 -11 -26    4.09    0.33
   1 -11  26    4.15    0.36
  -1 -11 -26    3.94    0.39
  -1 -11 -27    6.64    0.35
  -1 -11 -27    7.59    0.39
   1 -11  27    6.83    0.39
  -1 -11 -28    2.69    0.25
   1 -11  28    3.04    0.27
   1 -11  28    3.05    0.29
  -1 -13  25    0.33    0.24
  -1 -13  25    0.18    0.24
  -1 -13  24    2.29    0.31
  -1 -13  24    2.37    0.31
   1 -13 -23    0.32    0.31
  -1 -13  23    0.43    0.33
  -1 -13  23    0.44    0.35
   1 -13 -22    2.75    0.38
   1 -13 -22    2.04    0.24
  -1 -13  22    3.03    0.42
   1 -13 -21   11.59    0.57
  -1 -13  21   10.75    0.60
   1 -13 -20    2.31    0.49
  -1 -13  20    2.57    0.54
   1 -13 -19    5.41    0.59
  -1 -13  19    5.68    0.66
   1 -13 -18   26.57    0.99
  -1 -13  18   23.48    1.02
   1 -13 -17   10.31    0.71
  -1 -13  17   11.19    0.55
  -1 -13  17    9.25    0.72
  -1 -13  17    8.61    0.76
   1 -13 -16   83.13    2.13
  -1 -13  16   78.02    1.97
  -1 -13  16   82.53    1.99
  -1 -13  16   84.22    2.14
  -1 -13  15   12.30    0.61
  -1 -13  15   13.62    0.63
   1 -13 -15   13.06    0.73
  -1 -13  15   14.17    0.78
  -1 -13  15   13.21    0.82
  -1 -13  14    2.45    0.46
   1 -13 -14    1.77    0.51
  -1 -13  14    2.12    0.47
  -1 -13  14    3.09    0.58
  -1 -13  14    2.70    0.62
   1 -13 -13    1.08    0.48
  -1 -13  13    2.90    0.48
  -1 -13  13    0.93    0.45
  -1 -13  13    1.35    0.54
   1 -13 -13    1.16    0.45
  -1 -13  13    0.87    0.57
  -1 -13  12   18.77    0.76
  -1 -13  12   18.64    0.77
   1 -13 -12   19.26    0.78
  -1 -13  12   18.87    0.84
  -1 -13  12   18.45    0.85
  -1 -13  11    5.35    0.55
   1 -13 -11    4.94    0.55
  -1 -13  11    4.81    0.51
  -1 -13  11    4.43    0.59
  -1 -13  11    4.32    0.61
  -1 -13  10   53.71    1.49
  -1 -13  10   52.23    1.46
  -1 -13  10   53.66    1.49
   1 -13 -10   53.63    1.50
  -1 -13  10   54.08    1.51
  -1 -13   9    0.76    0.53
  -1 -13   9    0.92    0.48
   1 -13  -9    0.45    0.51
  -1 -13   9    1.29    0.48
  -1 -13   9    1.42    0.51
  -1 -13   8   25.43    0.96
  -1 -13   8   25.62    0.78
  -1 -13   8   22.45    0.87
  -1 -13   8   27.63    1.00
  -1 -13   8   23.37    0.75
  -1 -13   8   23.11    0.88
   1 -13  -8   23.33    0.95
  -1 -13   8   23.39    0.90
  -1 -13   7  123.33    2.78
  -1 -13   7  121.89    2.93
  -1 -13   7  118.22    2.76
   1 -13  -7  121.80    2.94
  -1 -13   7  113.56    2.85
  -1 -13   7  117.86    2.84
  -1 -13   7  121.57    2.95
   1 -13  -7  119.48    2.87
  -1 -13   7  116.95    2.86
  -1 -13   6  202.58    4.65
  -1 -13   6  201.77    4.51
  -1 -13   6  196.10    4.58
   1 -13  -6  200.95    4.66
  -1 -13   6  198.81    4.56
  -1 -13   6  198.57    4.51
  -1 -13   6  208.81    4.69
   1 -13  -6  197.42    4.58
  -1 -13   6  197.10    4.57
  -1 -13   5    7.77    0.69
  -1 -13   5    7.63    0.44
  -1 -13   5    7.81    0.53
  -1 -13   5    7.81    0.72
   1 -13  -5    7.37    0.64
  -1 -13   5    8.31    0.57
   1 -13  -5    6.82    0.55
  -1 -13   5    8.14    0.56
  -1 -13   4    7.14    0.69
  -1 -13   4    6.68    0.70
   1 -13  -4    7.64    0.46
  -1 -13   4    7.51    0.43
  -1 -13   4    7.18    0.53
  -1 -13   4    6.97    0.49
   1 -13  -4    6.69    0.59
   1 -13  -4    7.09    0.60
  -1 -13   4    6.62    0.52
   1 -13  -4    6.56    0.52
  -1 -13   3    3.90    0.66
   1 -13  -3    3.43    0.62
  -1 -13   3    4.19    0.67
  -1 -13   3    4.22    0.39
   1 -13  -3    4.50    0.41
   1 -13  -3    3.31    0.55
  -1 -13   3    4.18    0.47
   1 -13  -3    4.26    0.48
  -1 -13   3    3.97    0.45
  -1 -13   3    3.94    0.47
   1 -13  -2   23.18    0.74
  -1 -13   2   22.74    0.72
  -1 -13   2   23.02    0.93
   1 -13  -2   20.99    0.86
  -1 -13   2   21.43    0.98
   1 -13  -2   22.07    0.96
  -1 -13   2   22.86    0.80
  -1 -13   2   21.96    0.77
   1 -13  -2   21.77    0.79
  -1 -13   1    1.73    0.68
   1 -13  -1    0.53    0.35
   1 -13  -1    0.98    0.66
  -1 -13   1    0.86    0.36
  -1 -13   1    0.62    0.55
  -1 -13   1    0.61    0.48
   1 -13  -1    0.61    0.42
  -1 -13   1    1.00    0.44
   1 -13  -1    0.70    0.49
  -1 -13   1    0.36    0.42
   1 -13   0   44.57    1.18
  -1 -13   0   45.21    1.19
  -1 -13   0   43.21    1.30
  -1 -13   0   45.08    1.46
   1 -13   0   47.19    1.48
  -1 -13   0   44.05    1.21
   1 -13   0   43.22    1.20
   1 -13   0   44.09    1.23
  -1 -13   0   45.17    1.25
   1 -13   1   17.55    0.62
  -1 -13  -1   16.91    0.63
  -1 -13  -1   15.74    0.77
   1 -13   1   17.34    0.91
  -1 -13  -1   17.69    0.92
   1 -13   1   16.41    0.68
  -1 -13  -1   16.60    0.70
   1 -13   1   16.03    0.65
   1 -13   2    5.95    0.63
   1 -13   2    5.75    0.42
  -1 -13  -2    5.62    0.45
   1 -13   2    5.80    0.74
  -1 -13  -2    5.44    0.72
  -1 -13  -2    4.86    0.59
   1 -13   2    4.83    0.49
  -1 -13  -2    5.90    0.53
   1 -13   2    5.41    0.50
  -1 -13  -3   94.56    2.23
   1 -13   3   95.90    2.36
   1 -13   3   96.21    2.20
  -1 -13  -3   89.37    2.34
   1 -13   3   93.49    2.42
  -1 -13  -3   91.20    2.38
   1 -13   3   91.70    2.22
   1 -13   3   90.26    2.23
   1 -13   3   90.40    2.25
  -1 -13  -3   92.26    2.26
   1 -13   4   74.17    1.90
  -1 -13  -4   70.67    1.73
   1 -13   4   69.50    1.69
   1 -13   4   70.41    1.73
   1 -13   4   68.23    1.73
  -1 -13  -4   67.70    1.85
  -1 -13  -4   68.53    1.85
   1 -13   4   70.71    1.91
  -1 -13  -4   67.11    1.76
   1 -13   4   68.73    1.74
   1 -13   4   65.79    1.75
   1 -13   5   73.53    1.77
   1 -13   5   77.96    1.97
  -1 -13  -5   74.05    1.94
   1 -13   5   71.17    1.82
  -1 -13  -5   72.40    1.90
   1 -13   5   75.29    1.81
   1 -13   5   73.82    1.98
   1 -13   5   71.13    1.84
   1 -13   5   71.52    1.83
  -1 -13  -5   70.60    1.85
   1 -13   6  123.58    2.78
   1 -13   6  127.78    2.93
   1 -13   6  122.82    2.95
  -1 -13  -6  118.98    2.93
   1 -13   6  119.73    2.78
   1 -13   6  117.15    2.83
   1 -13   6  115.05    2.82
   1 -13   6  115.78    2.83
  -1 -13  -6  115.75    2.85
   1 -13   7    9.24    0.67
   1 -13   7    8.85    0.69
   1 -13   7    9.54    0.48
   1 -13   7    9.71    0.59
   1 -13   7    9.91    0.56
  -1 -13  -7    9.07    0.67
   1 -13   7    9.24    0.48
  -1 -13  -7    9.58    0.61
   1 -13   7    9.46    0.60
   1 -13   8   35.07    1.10
   1 -13   8   35.43    1.14
   1 -13   8   32.25    1.01
  -1 -13  -8   32.89    1.12
   1 -13   8   32.66    1.04
   1 -13   8   32.31    0.93
  -1 -13  -8   34.25    1.06
   1 -13   8   32.48    1.05
   1 -13   9   38.28    1.17
   1 -13   9   39.20    1.21
   1 -13   9   37.47    1.01
   1 -13   9   37.77    1.16
  -1 -13  -9   37.79    1.21
   1 -13   9   36.97    1.17
   1 -13  10   94.38    2.32
   1 -13  10   92.08    2.34
  -1 -13 -10   94.30    2.36
   1 -13  10   93.92    2.35
   1 -13  11    1.13    0.48
  -1 -13 -11    1.07    0.50
   1 -13  11    1.24    0.53
   1 -13  11    1.21    0.54
   1 -13  12    0.37    0.46
   1 -13  12    0.38    0.44
  -1 -13 -12   -0.15    0.47
   1 -13  12   -0.06    0.54
   1 -13  12    0.44    0.54
  -1 -13 -13   25.40    0.92
   1 -13  13   23.88    0.85
   1 -13  13   24.27    0.84
   1 -13  13   22.77    0.95
  -1 -13 -13   24.08    0.87
   1 -13  13   23.56    0.97
   1 -13  14   52.43    1.43
   1 -13  14   54.33    1.45
   1 -13  14   53.51    1.58
  -1 -13 -14   54.50    1.47
   1 -13  14   52.95    1.59
   1 -13  15    5.40    0.50
  -1 -13 -15    5.57    0.61
   1 -13  15    4.85    0.47
  -1 -13 -15    5.91    0.50
   1 -13  15    5.07    0.65
   1 -13  15    5.94    0.70
   1 -13  16   10.80    0.57
   1 -13  16   10.49    0.54
   1 -13  16   11.30    0.75
   1 -13  16    9.80    0.76
   1 -13  17    1.44    0.61
   1 -13  17    1.07    0.60
   1 -13  18   11.80    0.72
   1 -13  18   11.55    0.77
   1 -13  19    2.54    0.53
   1 -13  19    2.21    0.57
   1 -13  20   27.27    0.91
   1 -13  20   27.77    0.93
   1 -13  21   14.87    0.64
  -1 -13 -22    5.47    0.28
   1 -13  22    5.49    0.43
   1 -13  23    3.76    0.34
   1 -13  24    2.93    0.28
   1 -15 -20    0.63    0.26
   1 -15 -20    0.40    0.19
  -1 -15  20    0.63    0.28
   1 -15 -19    0.94    0.30
   1 -15 -19    0.80    0.23
  -1 -15  19    0.39    0.31
  -1 -15  18   11.04    0.51
   1 -15 -18   10.11    0.41
  -1 -15  18   11.18    0.47
   1 -15 -17    2.27    0.31
  -1 -15  17    2.04    0.43
  -1 -15  17    1.91    0.40
  -1 -15  16    1.75    0.47
   1 -15 -16    1.55    0.34
  -1 -15  16    1.53    0.46
   1 -15 -15    3.77    0.39
  -1 -15  15    3.20    0.49
  -1 -15  15    3.56    0.49
   1 -15 -14    2.45    0.47
  -1 -15  14    2.52    0.36
  -1 -15  14    2.69    0.50
  -1 -15  14    2.71    0.50
   1 -15 -13   15.78    0.68
  -1 -15  13   14.98    0.58
  -1 -15  13   15.25    0.70
  -1 -15  13   15.00    0.71
   1 -15 -12    1.18    0.43
  -1 -15  12    0.73    0.38
  -1 -15  12    0.91    0.47
  -1 -15  12    1.07    0.49
   1 -15 -11    5.57    0.50
  -1 -15  11    4.97    0.46
  -1 -15  11    5.20    0.54
  -1 -15  11    6.90    0.57
  -1 -15  10   69.66    1.76
  -1 -15  10   69.70    1.79
   1 -15 -10   71.52    1.79
  -1 -15  10   71.10    1.81
  -1 -15  10   69.85    1.82
  -1 -15   9   26.59    0.90
   1 -15  -9   24.83    0.85
  -1 -15   9   26.46    0.87
  -1 -15   9   26.20    0.90
  -1 -15   8    2.23    0.49
  -1 -15   8    1.77    0.50
   1 -15  -8    1.28    0.41
  -1 -15   8    1.77    0.48
  -1 -15   7   16.87    0.75
   1 -15  -7   17.52    0.66
  -1 -15   7   18.09    0.75
  -1 -15   7   15.83    0.56
  -1 -15   7   17.03    0.70
   1 -15  -6    7.10    0.47
  -1 -15   6    7.56    0.60
  -1 -15   6    7.79    0.62
  -1 -15   6    7.04    0.42
   1 -15  -6    7.64    0.52
  -1 -15   6    6.96    0.53
  -1 -15   5   24.48    0.88
   1 -15  -5   24.49    0.79
  -1 -15   5   25.79    0.95
  -1 -15   5   24.65    0.75
   1 -15  -5   24.63    0.83
  -1 -15   5   23.30    0.75
  -1 -15   5   23.76    0.81
  -1 -15   5   22.59    0.82
   1 -15  -4    2.53    0.39
  -1 -15   4    1.95    0.59
  -1 -15   4    2.46    0.35
  -1 -15   4    2.62    0.39
  -1 -15   4    2.94    0.44
  -1 -15   3   20.72    0.68
  -1 -15   3   20.54    0.91
   1 -15  -3   20.80    0.70
  -1 -15   3   22.11    0.72
  -1 -15   3   19.98    0.76
  -1 -15   2    1.32    0.35
   1 -15  -2    0.64    0.48
  -1 -15   2    1.71    0.63
   1 -15  -2    1.14    0.35
  -1 -15   2    1.52    0.41
   1 -15  -2    1.24    0.47
  -1 -15   2    1.12    0.43
   1 -15  -1   23.81    0.92
  -1 -15   1   26.23    1.01
  -1 -15   1   24.82    0.77
   1 -15  -1   24.85    0.77
  -1 -15   1   25.37    0.83
   1 -15  -1   25.26    0.86
  -1 -15   1   23.14    0.83
   1 -15  -1   23.25    0.83
  -1 -15   0   33.19    1.14
   1 -15   0   33.13    0.92
  -1 -15   0   32.07    0.92
   1 -15   0   31.76    1.12
   1 -15   0   32.19    0.99
   1 -15   0   30.43    0.97
  -1 -15   0   29.87    0.98
  -1 -15  -1   37.20    1.04
  -1 -15  -1   38.10    1.21
   1 -15   1   40.89    1.25
   1 -15   1   36.18    1.02
   1 -15   1   37.13    1.09
   1 -15   1   36.71    1.08
  -1 -15  -1   37.06    1.10
   1 -15   2    2.23    0.35
   1 -15   2    2.54    0.63
  -1 -15  -2    1.81    0.52
  -1 -15  -2    2.34    0.38
   1 -15   2    1.99    0.40
  -1 -15  -2    2.48    0.47
  -1 -15  -2    2.67    0.46
   1 -15   2    2.41    0.42
   1 -15   3   -0.18    0.58
   1 -15   3    0.19    0.31
  -1 -15  -3    0.46    0.36
  -1 -15  -3    0.48    0.45
  -1 -15  -3    0.24    0.45
   1 -15   3    0.95    0.38
   1 -15   4   23.16    0.72
  -1 -15  -4   24.37    0.77
   1 -15   4   24.17    0.93
   1 -15   4   22.22    0.75
  -1 -15  -4   22.05    0.84
   1 -15   5   27.59    0.98
  -1 -15  -5   27.45    0.85
   1 -15   5   26.45    0.90
   1 -15   5   26.21    0.81
  -1 -15  -5   27.41    0.93
   1 -15   6   39.45    1.18
  -1 -15  -6   38.01    1.08
   1 -15   6   38.79    1.14
  -1 -15  -6   37.26    1.13
   1 -15   6   36.34    1.02
   1 -15   6   38.26    1.10
   1 -15   7   18.53    0.76
   1 -15   7   17.84    0.75
  -1 -15  -7   17.01    0.68
   1 -15   7   16.62    0.59
  -1 -15  -7   17.36    0.72
   1 -15   7   17.93    0.71
   1 -15   8   30.41    0.98
   1 -15   8   30.03    0.96
  -1 -15  -8   29.54    0.94
  -1 -15  -8   30.00    0.96
   1 -15   8   30.47    0.96
   1 -15   9   10.95    0.63
   1 -15   9   11.64    0.61
  -1 -15  -9   12.53    0.61
   1 -15   9   12.62    0.63
  -1 -15  -9   12.17    0.61
   1 -15   9   11.88    0.64
   1 -15  10   17.98    0.72
   1 -15  10   17.47    0.68
  -1 -15 -10   18.14    0.72
   1 -15  10   18.33    0.73
   1 -15  10   16.03    0.72
  -1 -15 -11    1.95    0.45
   1 -15  11    2.26    0.49
   1 -15  11    1.59    0.48
  -1 -15 -12    7.49    0.53
   1 -15  12    7.54    0.56
   1 -15  12    7.12    0.54
  -1 -15 -13    0.59    0.44
   1 -15  13    0.71    0.47
   1 -15  13    0.31    0.45
  -1 -15 -14   15.66    0.70
   1 -15  14   16.06    0.71
   1 -15  14   15.45    0.66
   1 -15  15    3.17    0.50
   1 -15  16    0.84    0.44
  -1 -15 -17    1.55    0.30
   1 -15  17    1.95    0.42
  -1 -15 -18    4.34    0.31
  -1 -15 -18    3.86    0.38
   1 -15  19    4.27    0.35
  -1 -15 -19    3.87    0.27
  -1 -15 -19    3.60    0.33
   1 -17 -11    9.02    0.45
   1 -17 -11    8.41    0.42
   1 -17 -10   48.33    1.24
   1 -17 -10   46.98    1.21
   1 -17  -9   16.67    0.58
   1 -17  -8    1.29    0.32
   1 -17  -7    0.68    0.30
   1 -17  -6    1.65    0.43
   1 -17  -6    1.36    0.30
   1 -17  -5    2.90    0.44
   1 -17  -5    3.09    0.32
   1 -17  -4   20.63    0.75
   1 -17  -4   21.71    0.65
   1 -17  -3    0.52    0.39
   1 -17  -3    0.36    0.28
   1 -17  -2   21.69    0.72
  -1 -17   2   19.87    0.64
   1 -17  -2   21.52    0.63
  -1 -17   1    0.65    0.31
   1 -17  -1    0.58    0.34
   1 -17  -1    0.52    0.27
   1 -17   0    4.79    0.39
  -1 -17   0    4.85    0.39
  -1 -17   0    5.21    0.34
   1 -17   1    0.35    0.31
  -1 -17  -1    0.38    0.35
  -1 -17  -1    0.32    0.28
   1 -17   2   10.19    0.45
  -1 -17  -2   10.39    0.52
  -1 -17  -2   11.24    0.45
  -1 -17  -3    2.28    0.40
  -1 -17  -3    1.68    0.31
  -1 -17  -4    1.04    0.41
  -1 -17  -4    1.32    0.31
  -1 -17  -5   -0.23    0.42
  -1 -17  -5   -0.01    0.31
  -1 -17  -6   25.05    0.84
  -1 -17  -6   24.39    0.74
  -1 -17  -7    4.18    0.49
  -1 -17  -7    4.64    0.36
  -1 -17  -8    8.72    0.43
  -1 -17  -9    6.00    0.39
  -1 -17 -10    0.86    0.36
  -1 -17 -10    0.55    0.32
  -1 -17 -11   -0.03    0.33
  -1 -17 -11   -0.26    0.32
  -2   0  36    4.65    0.28
  -2   0  35   -0.15    0.25
  -2   0  34    0.71    0.28
  -2   0  33    0.24    0.30
  -2   0  32   13.39    0.53
  -2   0  31   -0.03    0.35
  -2   0  30    4.46    0.44
  -2   0  29   -0.55    0.42
  -2   0  28  247.90    5.56
  -2   0  27    1.16    0.78
  -2   0  27    0.43    0.46
  -2   0  26  164.32    4.23
  -2   0  26  170.37    3.87
  -2   0  25    0.68    0.80
  -2   0  25    1.16    0.45
   2   0 -24   73.61    1.86
  -2   0  24   74.63    2.22
  -2   0  24   74.06    1.83
   2   0 -23    0.60    0.40
  -2   0  23    0.05    0.71
  -2   0  23    0.01    0.39
   2   0 -22  140.17    3.30
  -2   0  22  142.04    3.61
  -2   0  22  144.13    3.27
   2   0 -21    0.45    0.34
  -2   0  21   -0.02    0.62
  -2   0  21    0.02    0.32
   2   0 -20    7.07    0.43
  -2   0  20    6.73    0.70
  -2   0  20    6.61    0.42
   2   0 -19    0.01    0.32
  -2   0  19   -0.02    0.30
  -2   0  19    0.02    0.56
  -2   0  18  156.92    3.83
  -2   0  17    0.36    0.55
  -2   0  16    1.20    0.56
   2   0 -16    0.76    0.55
   2   0 -15    0.08    0.55
   2   0 -15    0.02    0.52
   2   0 -14  810.25   18.07
   2   0 -14  831.03   18.08
   2   0 -13    0.25    0.51
   2   0 -13    1.13    0.50
   2   0 -12    3.10    0.50
   2   0 -12    2.26    0.50
   2   0 -11    0.17    0.49
   2   0 -11   -0.09    0.48
   2   0 -10 1580.96   34.85
   2   0 -10 1624.04   34.86
   2   0  -9    0.22    0.47
   2   0  -9    0.23    0.44
   2   0  -8  121.04    2.93
   2   0  -8  124.39    2.94
  -2   0   8  128.74    2.93
   2   0  -7    0.17    0.38
   2   0  -7    0.53    0.40
  -2   0   7    0.41    0.42
   2   0  -6  241.89    5.53
   2   0  -6  250.98    5.55
  -2   0   6  254.90    5.53
  -2   0   5    0.08    0.27
   2   0  -5    0.11    0.27
   2   0  -5    0.20    0.26
  -2   0   5    0.38    0.30
   2   0  -4    7.30    0.31
  -2   0   4    7.18    0.29
  -2   0   4    7.43    0.31
  -2   0   3    0.32    0.13
  -2   0   3    0.21    0.14
  -2   0   2 4750.39  102.61
   2   0  -1    0.07    0.05
   2   0  -1    0.15    0.08
   2   0   0    0.58    0.06
  -2   0  -1    0.49    0.08
   2   0   2  138.57    3.05
  -2   0  -2  137.92    3.04
  -2   0  -3    0.21    0.20
   2   0   3    0.59    0.21
   2   0   4 5095.07  110.58
  -2   0  -4 5135.73  110.58
  -2   0  -5    0.63    0.34
   2   0   5    0.77    0.35
   2   0   6  702.16   15.50
  -2   0  -6  716.45   15.50
  -2   0  -7    0.32    0.44
   2   0   7    0.66    0.49
  -2   0  -8 2098.54   45.97
   2   0   8 2137.24   45.98
  -2   0  -9    0.04    0.47
   2   0   9    0.46    0.50
   2   0  10    9.01    0.63
  -2   0 -10    7.73    0.60
  -2   0 -11    0.98    0.49
   2   0  11    0.18    0.50
  -2   0 -12    0.77    0.49
   2   0  12    0.44    0.49
  -2   0 -13    0.95    0.51
   2   0  13    0.65    0.51
   2   0  14  551.25   12.30
  -2   0 -14  554.49   12.31
   2   0  15    0.07    0.58
  -2   0 -15    1.14    0.57
  -2   0 -16   11.99    0.75
   2   0  16   10.75    0.74
  -2   0 -17   -0.04    0.57
   2   0  17   -0.02    0.59
  -2   0 -18  202.99    4.48
   2   0  18  194.04    4.75
  -2   0 -18  201.87    4.78
   2   0  18  196.18    4.47
  -2   0 -19    0.21    0.37
  -2   0 -19   -0.02    0.66
   2   0  19    0.71    0.68
   2   0  19    0.64    0.38
  -2   0 -20   91.10    2.16
  -2   0 -20   94.36    2.52
   2   0  20   89.09    2.46
   2   0  20   89.17    2.15
  -2   0 -21    0.02    0.33
  -2   0 -21    0.41    0.63
   2   0  21   -0.05    0.61
   2   0  21    0.79    0.34
  -2   0 -22   20.72    0.70
   2   0  22   21.50    1.01
   2   0  22   20.73    0.69
  -2   0 -23    0.18    0.34
   2   0  23    0.60    0.60
   2   0  23   -0.32    0.36
  -2   0 -24   44.11    1.21
   2   0  24   43.34    1.19
  -2   0 -25    0.73    0.41
   2   0  25    0.01    0.40
  -2   0 -26    7.13    0.51
   2   0  26    7.02    0.50
  -2   0 -27    0.12    0.45
   2   0  27   -0.09    0.44
   2   0  28  174.42    3.98
   2   0  29    0.39    0.42
   2   0  30   24.77    0.78
   2   0  31    0.33    0.33
   2   0  32    3.92    0.35
   2   0  33   -0.01    0.27
   2   0  34    0.46    0.26
   2   0  35    0.38    0.23
  -2   2  36    0.35    0.20
  -2  -2  36    0.41    0.20
  -2  -2  35    1.05    0.24
  -2   2  35    1.37    0.24
  -2  -2  34    3.08    0.30
  -2   2  34    3.10    0.30
  -2   2  33    7.52    0.40
  -2  -2  33    7.84    0.40
  -2   2  32    8.25    0.44
  -2  -2  32    7.84    0.43
  -2  -2  31    0.50    0.35
  -2   2  31    0.59    0.35
  -2   2  30    4.58    0.42
  -2  -2  30    5.17    0.43
  -2   2  29    6.93    0.46
  -2  -2  29    6.41    0.45
  -2  -2  28    1.82    0.39
  -2   2  28    1.46    0.40
  -2  -2  27   10.30    0.90
  -2   2  27   11.25    0.93
  -2   2  27   11.41    0.58
  -2  -2  27   11.82    0.57
  -2  -2  26    0.77    0.69
  -2   2  26    1.17    0.71
  -2   2  26    0.46    0.41
  -2  -2  26    0.13    0.39
  -2  -2  25  123.12    3.38
  -2   2  25  124.78    3.39
  -2   2  25  134.06    3.04
  -2  -2  25  131.27    3.03
   2   2 -24    2.75    0.42
   2  -2 -24    2.31    0.42
  -2  -2  24    2.65    0.71
  -2   2  24    1.93    0.70
  -2  -2  24    2.50    0.40
  -2   2  24    2.13    0.41
   2  -2 -23    1.23    0.40
   2   2 -23    1.15    0.40
  -2  -2  23    0.60    0.67
  -2   2  23    0.87    0.68
  -2   2  23    1.12    0.39
  -2  -2  23    1.38    0.37
   2  -2 -22   85.25    2.08
   2   2 -22   88.40    2.09
  -2  -2  22   82.79    2.38
  -2   2  22   82.05    2.39
  -2  -2  22   84.62    2.04
  -2   2  22   84.95    2.05
   2   2 -21   54.86    1.41
   2  -2 -21   53.41    1.41
  -2   2  21   54.03    1.72
  -2  -2  21   55.59    1.72
  -2  -2  21   54.04    1.38
  -2   2  21   55.44    1.39
   2   2 -20   15.16    0.58
   2  -2 -20   15.03    0.58
  -2  -2  20   14.14    0.83
  -2   2  20   15.19    0.87
  -2  -2  20   14.71    0.55
  -2   2  20   15.58    0.55
   2  -2 -19    5.06    0.39
   2   2 -19    4.91    0.38
  -2   2  19    5.53    0.38
  -2  -2  19    6.37    0.39
  -2   2  19    5.91    0.66
  -2  -2  19    6.81    0.66
  -2  -2  18   47.52    1.19
  -2   2  18   45.58    1.20
   2   2 -18   48.47    1.48
  -2  -2  18   47.68    1.48
  -2   2  18   45.58    1.48
   2   2 -17   84.83    2.20
  -2  -2  17   78.37    2.19
  -2   2  17   80.35    2.20
   2   2 -16    2.62    0.55
  -2   2  16    2.06    0.62
  -2  -2  16    1.77    0.60
  -2  -2  15    2.48    0.58
  -2   2  15    2.31    0.59
   2   2 -15    1.86    0.50
   2   2 -14   59.45    1.66
   2  -2 -13  991.08   21.71
   2   2 -13  987.98   21.68
   2   2 -12  207.27    4.74
   2  -2 -12  205.28    4.76
   2   2 -12  202.59    4.76
   2  -2 -11   24.14    0.93
   2   2 -11   25.71    0.90
   2   2 -11   26.49    0.94
   2  -2 -10  113.59    2.71
   2   2 -10  108.93    2.70
   2   2 -10  112.59    2.69
   2  -2  -9    3.86    0.50
   2   2  -9    3.41    0.47
   2   2  -9    3.98    0.44
   2  -2  -8    1.97    0.43
   2   2  -8    2.38    0.43
   2   2  -8    2.42    0.40
  -2  -2   8    2.09    0.45
   2  -2  -8    2.49    0.49
   2   2  -7  732.18   16.43
   2   2  -7  740.80   16.43
  -2  -2   7  740.37   16.43
   2  -2  -7  763.66   16.49
   2  -2  -7  748.75   16.43
  -2  -2   7  775.56   16.45
  -2   2   7  778.10   16.46
   2   2  -6    5.39    0.36
  -2  -2   6    5.58    0.42
   2  -2  -6    5.80    0.48
  -2   2   6    5.78    0.47
  -2  -2   6    5.11    0.46
  -2  -2   5    7.52    0.40
   2  -2  -5    6.86    0.49
  -2  -2   5    7.04    0.43
  -2   2   5    7.97    0.44
  -2  -2   4  119.55    2.74
   2  -2  -4  121.24    2.80
  -2   2   4  123.34    2.74
  -2  -2   4  122.60    2.74
   2  -2  -3  152.24    3.36
  -2   2   3  150.93    3.30
  -2  -2   3  146.48    3.29
   2  -2  -2  792.60   17.13
  -2   2   2  793.82   17.09
  -2  -2   2  783.83   17.09
   2  -2  -1   24.73    0.57
   2  -2  -1   26.45    0.60
   2   2  -1   24.24    0.57
   2  -2  -1   24.68    0.59
   2   2   0    3.90    0.14
   2  -2   0    4.22    0.27
   2  -2   0    4.18    0.13
  -2   2  -1 3573.30   77.45
  -2  -2  -1 3596.69   77.45
  -2  -2  -2  119.81    2.66
  -2   2  -2  119.74    2.66
  -2   2  -3   74.02    1.74
   2   2   3   76.25    1.73
  -2  -2  -3   74.42    1.74
   2  -2   3   76.73    1.73
   2  -2   4  626.67   13.61
   2   2   4  630.58   13.61
  -2  -2  -4  634.43   13.62
  -2   2  -4  605.19   13.59
  -2   2  -4  631.73   13.62
   2   2   5 1116.72   24.33
  -2  -2  -5 1141.90   24.35
  -2   2  -5 1137.92   24.35
  -2   2  -5 1104.44   24.32
   2  -2   5 1104.22   24.33
  -2   2  -6  120.66    2.75
  -2   2  -6  113.46    2.70
  -2  -2  -6  117.20    2.75
   2  -2   6  115.78    2.73
   2   2   6  118.26    2.73
   2   2   7   67.57    1.72
  -2  -2  -7   68.24    1.73
  -2   2  -7   67.20    1.72
  -2   2  -7   65.21    1.66
   2  -2   7   68.14    1.72
   2  -2   8  818.74   17.43
   2   2   8  805.17   17.43
  -2   2  -8  793.69   17.42
  -2   2  -8  768.52   17.37
  -2  -2  -8  797.42   17.42
   2  -2   9  169.99    3.88
  -2  -2  -9  163.71    3.86
  -2   2  -9  163.16    3.85
   2   2   9  165.81    3.87
  -2   2 -10   29.03    0.97
   2  -2  10   27.16    0.98
  -2  -2 -10   28.71    0.97
   2   2  10   26.48    0.98
  -2  -2 -11  241.95    5.41
  -2   2 -11  237.89    5.41
   2  -2  11  228.30    5.40
   2   2  11  233.70    5.41
   2  -2  12    1.36    0.55
  -2   2 -12    0.69    0.52
  -2  -2 -12    0.79    0.52
   2  -2  13  171.67    4.08
   2   2  13  165.66    4.07
  -2  -2 -13  177.01    4.09
  -2   2 -13  173.55    4.08
  -2  -2 -14    4.49    0.62
   2   2  14    5.38    0.65
   2  -2  14    4.75    0.62
  -2   2 -14    5.31    0.63
   2  -2  15   24.44    1.01
  -2  -2 -15   23.56    1.02
   2   2  15   25.47    1.03
  -2  -2 -16   11.31    0.81
  -2   2 -16   12.12    0.82
   2   2  16   12.25    0.83
   2  -2  16   13.12    0.83
   2  -2  17  375.77    8.64
   2   2  17  377.82    8.65
  -2  -2 -17  380.14    8.66
  -2   2 -17  387.27    8.67
  -2  -2 -18   11.62    0.50
  -2   2 -18   12.65    0.51
  -2  -2 -18   11.95    0.80
  -2   2 -18   12.00    0.82
   2  -2  18    9.50    0.76
   2   2  18   10.66    0.79
   2   2  18   11.35    0.50
   2  -2  18   10.70    0.49
  -2   2 -19    7.31    0.44
  -2  -2 -19    7.06    0.43
   2   2  19    8.40    0.75
  -2   2 -19    6.77    0.72
   2  -2  19    7.74    0.72
  -2  -2 -19    8.29    0.75
   2   2  19    8.30    0.44
   2  -2  19    9.09    0.45
  -2  -2 -20  189.55    4.31
  -2   2 -20  192.79    4.32
  -2  -2 -20  202.76    4.69
  -2   2 -20  197.14    4.68
   2   2  20  186.02    4.61
   2  -2  20  187.40    4.60
   2   2  20  189.90    4.30
   2  -2  20  186.14    4.29
  -2   2 -21   13.46    0.56
  -2  -2 -21   14.44    0.56
   2   2  21   14.47    0.86
   2  -2  21   14.10    0.85
   2   2  21   12.93    0.55
   2  -2  21   13.93    0.54
  -2  -2 -22   87.81    2.11
  -2   2 -22   89.32    2.11
   2  -2  22   84.37    2.40
   2   2  22   85.11    2.42
   2  -2  22   86.72    2.09
   2   2  22   86.53    2.09
  -2  -2 -23   56.62    1.49
  -2   2 -23   58.17    1.50
   2   2  23   58.18    1.48
   2  -2  23   58.22    1.47
  -2  -2 -24    1.52    0.40
  -2   2 -24    2.38    0.42
   2   2  24    1.66    0.40
   2  -2  24    1.74    0.40
  -2   2 -25    7.82    0.51
  -2  -2 -25    8.02    0.51
   2   2  25    8.07    0.50
   2  -2  25    7.70    0.49
  -2   2 -26    5.41    0.50
  -2  -2 -26    5.37    0.50
   2   2  26    5.40    0.49
   2  -2  26    6.48    0.50
  -2  -2 -27    6.26    0.50
  -2   2 -27    6.30    0.50
   2   2  27    6.04    0.48
   2  -2  27    5.64    0.48
   2   2  28   10.23    0.54
   2  -2  28   10.27    0.54
   2  -2  29    6.67    0.46
   2   2  29    6.81    0.45
   2   2  30    0.70    0.35
   2  -2  30    1.07    0.35
   2   2  31   21.12    0.68
   2  -2  31   20.58    0.67
   2  -2  32    5.61    0.37
   2   2  32    5.25    0.37
   2  -2  33   13.09    0.48
   2   2  33   13.95    0.49
   2   2  34    0.60    0.25
   2  -2  34    0.10    0.24
   2  -2  35    2.57    0.24
   2   2  35    2.87    0.25
  -2   4  35    0.23    0.20
  -2  -4  35    0.08    0.18
  -2  -4  34    3.50    0.27
  -2   4  34    3.66    0.27
  -2  -4  34    4.04    0.27
  -2  -4  33    1.28    0.28
  -2   4  33    1.54    0.28
  -2  -4  33    1.34    0.27
  -2   4  32    0.12    0.28
  -2  -4  32    0.04    0.28
  -2   4  31    0.19    0.31
  -2  -4  31    0.69    0.31
  -2  -4  30    1.11    0.34
  -2   4  30    0.67    0.35
  -2  -4  29    2.07    0.37
  -2   4  29    2.16    0.38
  -2  -4  28   25.35    0.79
  -2   4  28   25.27    0.80
  -2   4  27    5.22    0.44
  -2  -4  27    6.17    0.44
  -2  -4  26    1.18    0.36
  -2   4  26    1.10    0.38
  -2   4  25    6.18    0.44
  -2  -4  25    6.27    0.43
  -2   4  25    5.81    0.72
  -2  -4  25    6.49    0.72
  -2  -4  24    0.64    0.33
  -2   4  24    0.05    0.35
  -2  -4  24    1.13    0.62
  -2   4  24    0.72    0.62
  -2  -4  24    1.37    0.35
  -2   4  23   14.01    0.57
  -2  -4  23   13.25    0.52
  -2  -4  23   13.25    0.55
  -2  -4  23   12.35    0.85
  -2   4  23   13.38    0.89
  -2  -4  23   13.09    0.56
  -2  -4  22   10.31    0.49
  -2   4  22   11.01    0.52
  -2  -4  22   10.36    0.51
  -2   4  22    9.99    0.84
  -2  -4  22    9.12    0.81
  -2  -4  22   10.47    0.54
   2  -4 -21    0.28    0.37
   2   4 -21    0.47    0.37
  -2  -4  21   -0.05    0.36
  -2  -4  21    0.29    0.34
  -2   4  21    0.50    0.36
  -2   4  21    1.29    0.66
  -2  -4  21    0.22    0.62
  -2  -4  21    0.36    0.39
   2   4 -20   81.78    2.02
   2  -4 -20   82.39    2.02
  -2  -4  20   82.04    1.98
  -2  -4  20   82.98    1.97
  -2   4  20   83.62    1.99
  -2   4  20   82.88    2.32
  -2  -4  20   83.72    2.30
  -2  -4  20   85.09    2.02
   2   4 -19    6.84    0.46
   2  -4 -19    6.68    0.46
  -2  -4  19    7.30    0.45
  -2  -4  19    6.66    0.42
  -2   4  19    6.58    0.43
  -2   4  19    7.59    0.77
  -2  -4  19    6.51    0.72
  -2  -4  19    7.22    0.49
   2   4 -18  156.44    3.69
   2  -4 -18  156.43    3.69
  -2  -4  18  162.18    3.66
  -2   4  18  164.95    3.67
  -2  -4  18  161.86    3.67
  -2  -4  18  160.99    3.94
  -2   4  18  162.86    3.96
  -2  -4  18  168.55    3.71
   2   4 -17    0.35    0.48
  -2  -4  17    0.75    0.55
  -2   4  17    0.98    0.56
  -2   4  16  229.08    5.39
  -2  -4  16  220.84    5.36
  -2  -4  15  106.42    2.69
   2   4 -15  107.84    2.66
  -2   4  15  103.77    2.70
  -2   4  14    0.49    0.56
  -2  -4  14    0.80    0.57
   2   4 -14    1.10    0.49
   2   4 -13    6.08    0.56
  -2  -4  13    7.88    0.65
  -2   4  13    8.36    0.68
  -2  -4  12   28.33    1.00
  -2   4  12   27.06    1.00
   2   4 -12   27.70    0.94
   2   4 -11  201.48    4.64
   2   4 -10  114.00    2.73
   2   4  -9    2.04    0.39
   2   4  -8   21.24    0.71
   2   4  -7   77.81    1.87
   2  -4  -6   11.10    0.35
   2  -4  -5  372.55    8.10
   2  -4  -4 1151.73   25.02
  -2  -4   4 1168.86   25.13
   2  -4  -3   17.84    0.50
  -2  -4   3   18.42    0.62
   2  -4  -2  722.40   15.53
  -2  -4   2  703.29   15.58
  -2  -4   1  469.62   10.49
   2  -4  -1  488.68   10.47
   2  -4   0  619.86   13.24
  -2  -4   0  595.67   13.23
   2  -4   1   77.97    1.72
  -2   4  -1   75.66    1.74
   2   4   1   78.87    1.72
  -2  -4  -1   81.11    1.83
  -2  -4  -1   83.28    1.77
   2  -4   1   79.67    1.88
  -2  -4  -2    7.55    0.36
  -2  -4  -2    7.54    0.39
  -2   4  -2    7.67    0.35
   2  -4   2    8.47    0.52
   2  -4   3  118.82    2.79
  -2   4  -3  116.25    2.69
  -2  -4  -3  121.12    2.70
  -2   4  -4   25.68    0.76
  -2  -4  -4   25.05    0.76
  -2   4  -5  929.52   20.44
  -2  -4  -5  947.60   20.44
   2   4   6  191.47    4.28
   2  -4   6  190.12    4.28
  -2   4  -6  185.25    4.25
  -2  -4  -6  194.48    4.32
  -2   4  -6  190.96    4.32
  -2   4  -7   70.34    1.78
   2   4   7   69.66    1.76
  -2  -4  -7   72.12    1.79
   2  -4   7   70.23    1.76
   2  -4   8    2.56    0.47
  -2   4  -8    2.75    0.46
  -2  -4  -8    2.98    0.46
   2   4   8    2.39    0.47
   2  -4   9   64.64    1.77
  -2  -4  -9   69.71    1.78
  -2   4  -9   69.95    1.78
   2   4   9   66.36    1.79
   2  -4  10  205.81    4.72
   2   4  10  203.28    4.73
  -2  -4 -10  204.22    4.71
  -2   4 -10  200.54    4.70
  -2  -4 -11    2.29    0.53
  -2   4 -11    2.21    0.52
   2  -4  11    1.73    0.60
   2   4  11    2.25    0.62
   2   4  12  217.14    5.02
  -2  -4 -12  211.35    4.99
   2  -4  12  219.76    5.01
  -2   4 -12  210.64    4.99
  -2  -4 -13   76.95    2.02
   2   4  13   71.00    2.02
   2  -4  13   71.66    2.01
  -2   4 -13   76.69    2.02
  -2  -4 -14   87.06    2.34
   2   4  14   90.06    2.37
   2  -4  14   91.06    2.36
  -2   4 -14   87.71    2.34
   2   4  15  448.71   10.41
  -2   4 -15  468.20   10.43
   2  -4  15  461.75   10.40
  -2  -4 -15  473.33   10.43
  -2   4 -16   43.86    1.44
   2   4  16   42.66    1.44
  -2  -4 -16   42.72    1.44
   2  -4  16   43.64    1.43
  -2  -4 -17   87.30    2.08
  -2  -4 -17   87.01    2.09
  -2   4 -17   86.73    2.09
   2  -4  17   91.18    2.37
   2   4  17   90.21    2.38
  -2  -4 -17   90.64    2.41
  -2   4 -17   90.24    2.41
   2   4  17   87.88    2.08
   2  -4  17   87.81    2.07
   2  -4  17   86.36    2.07
  -2  -4 -18   16.38    0.58
  -2   4 -18   15.64    0.58
   2  -4  18   15.29    0.84
  -2  -4 -18   17.23    0.90
   2   4  18   14.19    0.85
   2   4  18   15.87    0.57
   2  -4  18   15.07    0.55
   2  -4  18   14.91    0.57
  -2  -4 -19   53.73    1.36
  -2   4 -19   53.02    1.36
   2   4  19   49.86    1.64
   2  -4  19   53.43    1.64
   2  -4  19   52.78    1.34
   2   4  19   52.13    1.34
   2  -4  19   52.68    1.33
   2  -4  20  109.93    2.56
   2  -4  20  110.00    2.55
   2   4  20  108.97    2.57
  -2   4 -20  110.54    2.59
  -2  -4 -20  109.36    2.59
   2   4  21    1.24    0.36
   2  -4  21    1.51    0.36
  -2   4 -21    0.62    0.37
  -2  -4 -21    0.64    0.36
   2   4  22   78.40    1.86
   2  -4  22   75.13    1.84
  -2   4 -22   73.64    1.87
  -2  -4 -22   75.80    1.87
   2   4  23    5.86    0.46
   2  -4  23    5.33    0.43
  -2  -4 -23    5.29    0.45
  -2   4 -23    5.26    0.46
   2  -4  23    5.99    0.47
   2   4  24   48.16    1.27
   2  -4  24   46.95    1.26
  -2   4 -24   45.55    1.28
  -2  -4 -24   45.93    1.28
   2  -4  24   48.39    1.27
   2  -4  25   30.97    0.92
   2   4  25   30.26    0.93
  -2   4 -25   30.39    0.95
  -2  -4 -25   31.57    0.95
   2  -4  25   30.71    0.92
   2   4  26   41.32    1.12
   2  -4  26   40.30    1.11
   2  -4  26   41.07    1.10
   2  -4  27    3.38    0.38
   2   4  27    3.51    0.39
   2  -4  27    3.00    0.36
   2   4  28    1.01    0.35
   2  -4  28    1.02    0.33
   2   4  29   11.62    0.51
   2  -4  29   11.31    0.49
   2  -4  30    8.18    0.42
   2   4  30    8.57    0.43
   2  -4  31    0.11    0.28
   2   4  31    0.01    0.28
   2   4  32    0.03    0.26
   2  -4  32    0.38    0.25
   2   4  33    2.49    0.26
   2  -4  33    2.20    0.25
   2   4  34   -0.20    0.21
   2  -4  34    0.05    0.23
   2  -4  35    1.54    0.18
   2   4  35    1.48    0.19
  -2  -6  34    0.72    0.21
  -2   6  33    0.44    0.20
  -2  -6  33    0.72    0.25
  -2   6  32    0.82    0.23
  -2  -6  32    1.36    0.30
  -2   6  31    0.25    0.26
  -2  -6  31    0.42    0.32
  -2  -6  30    8.84    0.40
  -2   6  30    9.49    0.42
  -2  -6  29    7.09    0.39
  -2   6  29    6.91    0.40
  -2   6  28    1.64    0.35
  -2  -6  28    1.96    0.33
  -2  -6  27    2.47    0.37
  -2   6  27    2.73    0.40
  -2  -6  27    2.95    0.40
  -2  -6  26  141.97    3.28
  -2   6  26  146.25    3.29
  -2  -6  26  141.53    3.29
  -2   6  25   15.77    0.62
  -2  -6  25   15.91    0.60
  -2  -6  25   15.69    0.65
  -2  -6  24   10.16    0.48
  -2  -6  24   10.12    0.50
  -2   6  24   10.86    0.51
  -2  -6  24   11.02    0.55
  -2  -6  23   13.81    0.54
  -2   6  23   12.12    0.53
  -2  -6  23   11.84    0.51
  -2  -6  23   12.35    0.58
  -2  -6  22    0.93    0.32
  -2  -6  22    0.35    0.37
  -2   6  22    0.51    0.33
  -2  -6  22    0.86    0.41
  -2  -6  21   37.00    1.02
  -2  -6  21   35.01    0.98
  -2   6  21   36.41    1.00
  -2   6  21   36.63    1.33
  -2  -6  21   36.52    1.07
  -2  -6  20    0.79    0.36
  -2  -6  20    1.10    0.39
  -2  -6  20    0.97    0.32
  -2   6  20    1.25    0.34
  -2   6  20    1.32    0.61
  -2  -6  20    1.30    0.58
  -2  -6  20    1.32    0.44
  -2  -6  19    0.97    0.40
  -2   6  19    1.88    0.37
  -2  -6  19    1.30    0.35
  -2  -6  19    1.20    0.44
  -2  -6  19    1.86    0.64
  -2   6  19    2.13    0.68
  -2  -6  19    1.44    0.49
  -2  -6  18   59.16    1.49
  -2  -6  18   58.72    1.46
  -2  -6  18   56.18    1.43
  -2  -6  18   57.15    1.73
  -2   6  18   56.30    1.77
  -2  -6  18   56.68    1.53
   2  -6 -17   11.82    0.58
  -2  -6  17   10.51    0.57
  -2  -6  17   10.39    0.47
  -2  -6  17   10.50    0.53
  -2  -6  17   10.50    0.77
  -2   6  17   10.80    0.80
  -2  -6  17    9.89    0.60
  -2  -6  16  651.28   14.54
   2  -6 -16  699.39   14.58
  -2  -6  16  653.43   14.56
  -2  -6  16  674.17   14.77
  -2   6  16  670.68   14.80
  -2  -6  16  655.23   14.59
  -2  -6  15   27.52    0.85
   2  -6 -15   30.14    0.90
  -2  -6  15   29.69    1.07
  -2   6  15   29.59    1.10
   2   6 -15   29.85    1.04
  -2  -6  15   29.43    0.93
   2  -6 -14    4.59    0.42
  -2   6  14    5.54    0.62
   2   6 -14    5.85    0.52
  -2  -6  14    5.71    0.58
  -2  -6  14    5.92    0.48
  -2  -6  13  115.16    2.81
   2   6 -13  112.06    2.76
  -2   6  13  111.35    2.83
  -2  -6  12  130.61    3.11
  -2   6  12  125.09    3.12
   2   6 -12  125.76    3.05
  -2  -6  11    3.46    0.52
   2   6 -11    2.52    0.44
  -2   6  11    2.05    0.55
   2   6 -10  323.72    7.52
  -2  -6  10  349.55    7.59
  -2   6  10  338.82    7.59
  -2   6   9   22.46    0.85
  -2  -6   9   23.17    0.81
  -2  -6   9   21.59    0.94
   2  -6  -9   20.44    0.57
   2   6  -9   21.82    0.76
  -2  -6   8  101.35    2.56
  -2  -6   8  105.76    2.43
  -2   6   8  101.02    2.45
   2  -6  -8   99.60    2.28
   2   6  -8  103.45    2.42
  -2  -6   7  155.35    3.67
  -2  -6   7  160.40    3.53
   2  -6  -7  150.05    3.43
   2   6  -7  157.29    3.54
  -2   6   7  156.86    3.54
  -2  -6   6  336.73    7.49
  -2   6   6  328.24    7.32
   2   6  -6  335.62    7.35
   2  -6  -6  329.18    7.28
  -2  -6   6  338.33    7.31
  -2  -6   5  302.20    6.53
   2  -6  -5  297.02    6.35
   2   6  -5  286.58    6.29
   2  -6  -5  285.10    6.29
  -2  -6   4 1121.43   24.49
   2  -6  -4 1122.99   24.36
  -2  -6   3  145.54    3.41
   2  -6  -3  147.10    3.32
   2  -6  -2  673.77   14.57
  -2  -6   2  657.93   14.62
   2  -6  -1    1.37    0.41
  -2  -6   1    1.02    0.43
   2  -6   0   79.99    2.02
  -2  -6   0   85.79    2.02
  -2  -6  -1    3.40    0.41
   2  -6   1    3.25    0.49
   2  -6   2  217.33    4.80
  -2  -6  -2  204.22    4.70
  -2  -6  -3   87.43    2.09
   2   6   4  469.00   10.18
   2  -6   4  462.86   10.18
  -2  -6  -5    1.04    0.36
  -2  -6  -6    2.67    0.39
  -2  -6  -7  335.25    7.45
   2  -6  13   14.26    0.64
  -2  -6 -13   15.31    0.63
   2  -6  14   45.02    1.22
   2  -6  14   47.17    1.24
  -2  -6 -14   49.15    1.26
   2  -6  15    1.14    0.38
   2  -6  15    0.95    0.36
  -2  -6 -15    0.98    0.38
  -2  -6 -15    0.84    0.39
   2  -6  16  104.40    2.53
   2  -6  16  106.20    2.51
   2  -6  16  109.19    2.50
  -2  -6 -16  107.60    2.55
  -2  -6 -16  109.86    2.54
   2  -6  17   20.22    0.73
   2  -6  17   19.51    0.70
   2  -6  17   20.28    0.67
  -2  -6 -17   19.76    0.68
  -2  -6 -17   20.19    0.71
   2  -6  18    2.26    0.38
   2   6  18    3.85    0.38
   2  -6  18    3.16    0.35
   2  -6  18    2.56    0.40
  -2   6 -18    3.21    0.39
  -2  -6 -18    3.19    0.41
  -2  -6 -18    2.89    0.36
   2  -6  18    2.34    0.46
   2   6  19    1.49    0.36
   2  -6  19    1.82    0.35
   2  -6  19    1.42    0.40
  -2   6 -19    1.97    0.38
  -2  -6 -19    2.00    0.37
  -2  -6 -19    1.71    0.39
   2  -6  19    1.58    0.45
   2   6  20   29.18    0.86
   2  -6  20   27.88    0.84
   2  -6  20   29.53    0.88
  -2  -6 -20   27.70    0.87
  -2   6 -20   29.76    0.89
   2  -6  20   27.52    0.92
   2  -6  21   25.09    0.79
   2   6  21   26.86    0.81
   2  -6  21   26.28    0.81
  -2  -6 -21   25.28    0.82
  -2   6 -21   25.64    0.83
   2  -6  21   25.82    0.86
   2  -6  22    1.30    0.33
   2   6  22    1.11    0.36
   2  -6  22    1.07    0.42
   2  -6  23   41.13    1.12
   2   6  23   43.15    1.14
   2  -6  23   41.77    1.18
   2  -6  24   29.81    0.87
   2   6  24   29.83    0.88
   2  -6  24   29.61    0.92
   2   6  25   30.68    0.91
   2  -6  25   30.02    0.89
   2  -6  25   32.13    0.94
   2   6  26  119.58    2.73
   2  -6  26  114.24    2.71
   2  -6  26  117.64    2.73
   2   6  27    1.30    0.35
   2  -6  27    1.32    0.33
   2  -6  27    0.99    0.36
   2  -6  28   29.34    0.82
   2   6  28   30.88    0.84
   2  -6  28   27.97    0.83
   2   6  29    0.37    0.29
   2  -6  29    0.12    0.26
   2  -6  29    0.17    0.28
   2   6  30    5.30    0.33
   2  -6  30    5.01    0.31
   2   6  31    7.16    0.33
   2   6  32    1.27    0.22
   2  -6  32    0.73    0.28
  -2  -6 -33    2.22    0.26
   2  -6  33    2.93    0.27
   2  -8 -32    6.75    0.34
  -2  -8  32    6.86    0.32
   2  -8 -31    1.01    0.28
  -2  -8  31    1.18    0.28
   2  -8 -30    1.05    0.32
  -2  -8  30    1.19    0.32
  -2  -8  29   11.64    0.52
  -2  -8  28    4.25    0.44
  -2  -8  27    3.86    0.48
  -2  -8  26   47.52    1.33
  -2  -8  25    2.95    0.53
  -2  -8  25    2.95    0.45
  -2  -8  24   11.34    0.53
  -2  -8  24    9.52    0.57
  -2  -8  23   47.74    1.23
  -2  -8  23   43.78    1.27
  -2  -8  22   84.06    2.01
  -2  -8  22   80.22    2.04
  -2  -8  21   16.42    0.66
  -2  -8  21   16.34    0.63
  -2  -8  21   16.86    0.71
  -2  -8  20    5.36    0.44
  -2  -8  20    5.89    0.48
  -2  -8  20    5.26    0.51
  -2  -8  19  183.20    4.14
  -2  -8  19  183.50    4.12
   2  -8 -19  178.31    4.10
  -2  -8  19  177.33    4.17
  -2  -8  18   36.47    1.12
   2  -8 -18   38.08    1.09
  -2  -8  18   35.63    1.15
  -2  -8  17    0.62    0.43
  -2  -8  17    0.73    0.45
   2  -8 -17    1.15    0.45
  -2  -8  17    0.29    0.48
   2  -8 -17    0.60    0.41
  -2  -8  16    6.65    0.53
  -2  -8  16    7.51    0.51
   2  -8 -16    6.69    0.51
  -2  -8  16    6.77    0.58
  -2  -8  15  228.82    5.21
  -2  -8  15  234.17    5.19
   2  -8 -15  229.06    5.20
  -2  -8  15  226.93    5.25
  -2  -8  14   27.54    0.96
   2  -8 -14   25.58    0.90
  -2  -8  13   19.83    0.71
   2  -8 -13   21.29    0.77
   2  -8 -13   18.76    0.74
  -2  -8  13   19.84    0.78
   2  -8 -12   66.02    1.65
  -2  -8  12   62.67    1.60
  -2  -8  12   64.63    1.66
   2  -8 -12   61.98    1.64
  -2  -8  11   79.11    1.82
   2  -8 -11   79.10    1.92
  -2  -8  11   74.27    1.88
   2  -8 -11   73.48    1.92
  -2  -8  11   76.35    1.92
  -2  -8  10  116.22    2.67
   2  -8 -10  120.90    2.77
   2  -8 -10  120.54    2.73
   2  -8  -9  207.55    4.68
  -2  -8   9  214.49    4.63
   2  -8  -9  197.72    4.74
  -2  -8   8   72.64    2.08
  -2  -8   7  230.35    5.43
  -2  -8   6  180.70    4.34
  -2  -8   5    2.59    0.63
  -2  -8   4  406.54    9.15
  -2  -8   3   40.77    1.29
  -2  -8   2  521.77   11.60
  -2  -8   1  311.31    7.04
  -2  -8   0  201.06    4.66
  -2  -8  -1 1205.14   26.31
  -2  -8  -2    8.60    0.60
  -2  -8  -3   13.28    0.68
  -2  -8  -4 1776.73   38.63
  -2  -8  -5    8.93    0.58
  -2  -8  -6   55.79    1.49
  -2  -8  -7    1.34    0.41
  -2  -8  -8   87.58    2.08
   2  -8   8   85.41    2.10
  -2  -8  -8   85.53    2.15
  -2  -8  -8   85.52    2.18
  -2  -8  -8   87.40    2.03
   2  -8   8   86.53    2.12
   2  -8   9  148.58    3.46
   2  -8   9  147.07    3.34
   2  -8   9  147.14    3.44
  -2  -8  -9  152.80    3.43
   2  -8   9  149.42    3.48
  -2  -8  -9  145.95    3.51
  -2  -8  -9  151.60    3.39
   2  -8  10    3.06    0.45
  -2  -8 -10    3.07    0.38
  -2  -8 -10    2.64    0.52
   2  -8  11  229.30    5.21
  -2  -8 -11  226.80    5.26
  -2  -8 -11  234.12    5.17
   2  -8  12    1.16    0.44
  -2  -8 -12    1.16    0.49
   2  -8  13   22.91    0.79
   2  -8  13   21.81    0.79
  -2  -8 -13   24.59    0.81
   2  -8  13   23.04    0.89
  -2  -8 -13   22.74    0.85
   2  -8  14   44.59    1.23
   2  -8  14   44.98    1.25
  -2  -8 -14   46.86    1.26
  -2  -8 -14   46.15    1.29
   2  -8  14   44.45    1.33
   2  -8  15   67.03    1.72
   2  -8  15   68.80    1.73
  -2  -8 -15   68.06    1.75
  -2  -8 -15   71.23    1.77
   2  -8  15   65.13    1.79
   2  -8  16   68.61    1.76
   2  -8  16   70.68    1.76
  -2  -8 -16   69.51    1.79
   2  -8  16   66.49    1.82
  -2  -8 -16   72.75    1.79
   2  -8  17   15.10    0.63
   2  -8  17   14.68    0.64
  -2  -8 -17   14.85    0.67
  -2  -8 -17   14.30    0.65
   2  -8  17   13.28    0.69
   2  -8  18   29.41    0.92
   2  -8  18   30.70    0.91
  -2  -8 -18   30.41    0.95
   2  -8  18   28.59    0.98
  -2  -8 -18   30.24    0.93
   2  -8  19   10.71    0.55
  -2  -8 -19   10.70    0.57
   2  -8  19   11.36    0.62
  -2  -8 -19   10.65    0.54
   2  -8  20   20.40    0.72
   2  -8  20   20.44    0.78
  -2  -8 -20   21.11    0.71
   2  -8  21   61.94    1.56
   2  -8  21   60.63    1.61
   2  -8  22    8.72    0.56
   2  -8  23   21.88    0.79
   2  -8  24   25.64    0.85
   2  -8  25    0.88    0.40
   2  -8  26    0.93    0.37
   2  -8  27    2.04    0.35
  -2  -8 -28    2.36    0.37
   2  -8  28    2.70    0.41
  -2  -8 -29   10.50    0.48
   2  -8  29   12.12    0.52
  -2  -8 -30    4.12    0.33
   2  -8  30    5.53    0.37
  -2  -8 -31    5.47    0.32
   2  -8  31    6.34    0.34
  -2  -8 -32    1.20    0.22
   2  -8  32    1.66    0.24
  -2 -10  30    0.93    0.23
   2 -10 -30    0.96    0.29
  -2 -10  29   14.82    0.51
   2 -10 -29   15.88    0.56
  -2 -10  28    0.15    0.31
  -2 -10  27    0.63    0.34
  -2 -10  26    0.97    0.39
  -2 -10  25    1.26    0.42
  -2 -10  24    0.60    0.35
  -2 -10  24    0.72    0.46
  -2 -10  23   34.82    0.99
  -2 -10  23   34.37    1.11
  -2 -10  22   40.03    1.12
  -2 -10  22   41.20    1.26
  -2 -10  21   13.82    0.59
  -2 -10  21   13.69    0.61
  -2 -10  21   13.84    0.77
   2 -10 -20    3.17    0.72
  -2 -10  20    3.66    0.44
  -2 -10  20    3.15    0.46
  -2 -10  20    2.94    0.62
  -2 -10  20    2.69    0.51
  -2 -10  19   59.93    1.54
  -2 -10  19   59.83    1.53
   2 -10 -19   60.37    1.80
  -2 -10  19   57.31    1.70
  -2 -10  19   56.14    1.58
   2 -10 -18    8.65    0.77
  -2 -10  18    8.84    0.54
  -2 -10  18    9.78    0.57
  -2 -10  18    8.52    0.77
  -2 -10  18    8.90    0.63
   2 -10 -17   32.01    1.21
  -2 -10  17   33.56    0.99
  -2 -10  17   32.27    1.00
  -2 -10  17   29.28    1.16
  -2 -10  17   29.68    1.06
   2 -10 -16   81.80    2.12
  -2 -10  16   76.42    1.95
  -2 -10  16   77.77    1.94
   2 -10 -16   76.19    1.96
  -2 -10  16   74.50    2.07
   2 -10 -16   76.71    1.96
  -2 -10  16   76.23    2.02
  -2 -10  15    5.26    0.55
   2 -10 -15    5.52    0.64
  -2 -10  15    5.91    0.57
   2 -10 -15    6.23    0.57
  -2 -10  15    4.75    0.65
   2 -10 -15    5.22    0.58
   2 -10 -14   29.47    1.04
   2 -10 -14   29.21    0.98
  -2 -10  14   28.07    0.96
  -2 -10  14   28.31    1.05
   2 -10 -14   29.50    1.00
   2 -10 -13    1.77    0.50
  -2 -10  13    1.40    0.49
   2 -10 -13    1.11    0.51
  -2 -10  13    1.65    0.56
   2 -10 -13    1.19    0.54
   2 -10 -12   60.22    1.57
   2 -10 -12   57.41    1.58
  -2 -10  12   57.02    1.55
   2 -10 -12   56.68    1.60
  -2 -10  11    5.09    0.54
   2 -10 -11    4.96    0.49
   2 -10 -11    5.81    0.55
   2 -10 -11    5.49    0.60
  -2 -10  10   17.06    0.59
   2 -10 -10   18.07    0.68
  -2 -10  10   16.92    0.73
  -2 -10  10   16.81    0.72
   2 -10 -10   16.77    0.75
   2 -10 -10   16.70    0.81
   2 -10 -10   16.50    0.68
   2 -10  -9  140.00    3.19
  -2 -10   9  137.01    3.13
   2 -10  -9  133.29    3.25
  -2 -10   9  136.67    3.23
  -2 -10   9  139.07    3.22
  -2 -10   9  141.05    3.25
   2 -10  -9  135.16    3.19
   2 -10  -9  135.12    3.30
  -2 -10   8   23.86    0.71
   2 -10  -8   25.72    0.77
  -2 -10   8   23.30    0.81
   2 -10  -8   24.44    0.86
   2 -10  -8   23.48    0.91
  -2 -10   8   24.22    0.81
   2 -10  -8   23.69    0.78
  -2 -10   7  282.18    6.20
   2 -10  -7  288.13    6.24
  -2 -10   7  283.85    6.26
   2 -10  -7  269.83    6.31
   2 -10  -7  273.08    6.34
   2 -10  -7  276.33    6.24
  -2 -10   7  282.66    6.26
   2 -10  -6   12.01    0.50
  -2 -10   6   12.17    0.46
  -2 -10   6   10.94    0.54
   2 -10  -6   12.38    0.62
   2 -10  -6   11.42    0.52
   2 -10  -6   11.29    0.65
  -2 -10   6   11.11    0.56
  -2 -10   5   16.61    0.55
   2 -10  -5   17.01    0.58
  -2 -10   5   16.85    0.62
   2 -10  -5   15.53    0.68
  -2 -10   5   17.63    0.63
   2 -10  -5   16.13    0.60
   2 -10  -4   11.32    0.67
   2 -10  -4   11.56    0.62
  -2 -10   4   14.55    0.56
   2 -10  -4   14.06    0.52
  -2 -10   4   12.78    0.49
  -2 -10   4   14.81    0.97
  -2 -10   4   14.83    0.58
   2 -10  -4   13.06    0.51
   2 -10  -4   12.77    0.54
  -2 -10   3  278.36    6.13
   2 -10  -3  265.28    6.20
   2 -10  -3  271.93    6.24
  -2 -10   3  281.78    6.12
  -2 -10   3  291.92    6.52
   2 -10  -3  274.52    6.14
  -2 -10   3  280.97    6.14
   2 -10  -3  272.41    6.11
   2 -10  -2  142.67    3.52
  -2 -10   2  152.46    3.38
   2 -10  -2  135.79    3.43
   2 -10  -2  150.13    3.34
  -2 -10   2  150.52    3.36
  -2 -10   2  149.52    3.73
  -2 -10   2  158.11    3.43
   2 -10  -2  146.86    3.35
   2 -10  -2  146.32    3.38
  -2 -10   2  151.23    3.39
  -2 -10   1    2.61    0.34
   2 -10  -1    1.88    0.31
   2 -10  -1    2.37    0.34
   2 -10  -1    2.31    0.57
  -2 -10   1    1.35    0.66
  -2 -10   1    1.96    0.41
  -2 -10   1    2.37    0.35
   2 -10  -1    2.29    0.33
   2 -10   0    4.68    0.38
  -2 -10   0    4.26    0.36
  -2 -10   0    4.38    0.39
   2 -10   0    3.98    0.35
   2 -10   0    4.30    0.60
  -2 -10   0    5.12    0.69
   2 -10   0    4.23    0.37
  -2 -10   0    3.71    0.46
  -2 -10   0    4.27    0.39
   2 -10   1  636.21   14.06
  -2 -10  -1  638.55   13.95
  -2 -10  -1  621.46   14.01
  -2 -10  -1  645.87   13.92
   2 -10   1  640.03   13.92
   2 -10   1  625.41   13.94
   2 -10   1  630.30   13.91
   2 -10   1  650.64   14.06
  -2 -10  -1  656.91   14.23
  -2 -10  -1  640.62   13.93
  -2 -10  -1  656.96   14.02
   2 -10   1  634.75   13.92
   2 -10   2    8.37    0.44
   2 -10   2   10.12    0.45
  -2 -10  -2    9.54    0.55
   2 -10   2    8.94    0.64
  -2 -10  -2    9.30    0.47
  -2 -10  -2    9.33    0.61
   2 -10   2    9.95    0.68
   2 -10   2    9.21    0.39
  -2 -10  -2    9.24    0.71
  -2 -10  -2    9.40    0.57
  -2 -10  -2    9.28    0.45
   2 -10   2    9.19    0.45
   2 -10   3  105.57    2.40
  -2 -10  -3   99.94    2.50
   2 -10   3  101.40    2.56
  -2 -10  -3  102.73    2.51
   2 -10   3  102.97    2.56
   2 -10   3  106.34    2.43
  -2 -10  -3  103.48    2.43
   2 -10   3  106.09    2.43
  -2 -10  -3  108.40    2.55
  -2 -10  -3  105.39    2.42
  -2 -10  -4  161.24    3.98
   2 -10   4  173.12    3.89
   2 -10   4  170.30    4.04
  -2 -10  -4  181.13    3.94
  -2 -10  -4  170.66    4.00
   2 -10   4  177.23    3.94
   2 -10   4  171.19    4.04
  -2 -10  -4  171.67    3.93
   2 -10   4  180.83    3.97
   2 -10   4  176.76    3.93
  -2 -10  -4  173.50    3.91
  -2 -10  -5   71.27    1.72
   2 -10   5   71.36    1.67
   2 -10   5   70.46    1.84
   2 -10   5   71.96    1.84
  -2 -10  -5   70.69    1.80
   2 -10   5   70.17    1.73
  -2 -10  -5   70.25    1.72
   2 -10   5   70.52    1.76
   2 -10   5   67.96    1.72
   2 -10   6   74.64    1.78
   2 -10   6   72.32    1.93
   2 -10   6   75.12    1.85
  -2 -10  -6   74.96    1.90
   2 -10   6   76.97    1.95
  -2 -10  -6   74.49    1.97
  -2 -10  -6   76.78    1.83
   2 -10   6   75.38    1.84
   2 -10   6   76.09    1.89
   2 -10   7  380.57    8.31
   2 -10   7  371.05    8.43
   2 -10   7  381.61    8.31
   2 -10   7  381.51    8.38
  -2 -10  -7  380.55    8.42
  -2 -10  -7  368.65    8.49
   2 -10   7  372.58    8.36
  -2 -10  -7  378.08    8.35
   2 -10   7  381.01    8.41
   2 -10   8    6.63    0.35
   2 -10   8    6.03    0.56
  -2 -10  -8    6.82    0.51
   2 -10   8    6.07    0.49
   2 -10   8    5.76    0.36
  -2 -10  -8    5.88    0.62
  -2 -10  -8    5.85    0.43
   2 -10   8    7.33    0.54
   2 -10   9    1.29    0.48
   2 -10   9    1.21    0.29
   2 -10   9    1.59    0.30
  -2 -10  -9    1.45    0.39
   2 -10   9    1.20    0.45
  -2 -10  -9    1.87    0.45
   2 -10   9    0.96    0.49
  -2 -10  -9    1.45    0.56
   2 -10  10    5.95    0.55
  -2 -10 -10    5.95    0.52
   2 -10  10    6.54    0.54
   2 -10  10    5.94    0.54
  -2 -10 -10    6.07    0.47
   2 -10  10    5.73    0.59
  -2 -10 -10    6.45    0.64
   2 -10  11   39.84    1.18
   2 -10  11   41.01    1.19
  -2 -10 -11   39.72    1.18
   2 -10  11   38.68    1.22
   2 -10  11   39.82    1.25
  -2 -10 -11   38.62    1.26
  -2 -10 -11   41.53    1.15
   2 -10  12   34.84    1.09
   2 -10  12   34.79    1.07
  -2 -10 -12   34.82    1.10
   2 -10  12   34.18    1.16
  -2 -10 -12   35.01    1.17
   2 -10  13  179.61    4.09
   2 -10  13  171.66    4.19
  -2 -10 -13  177.62    4.15
   2 -10  14   19.04    0.79
   2 -10  14   18.42    0.96
  -2 -10 -14   20.68    0.86
   2 -10  15    3.33    0.49
   2 -10  15    3.12    0.70
   2 -10  15    3.06    0.60
  -2 -10 -15    2.51    0.54
   2 -10  16   23.29    0.82
  -2 -10 -16   21.61    0.96
   2 -10  16   22.47    0.81
  -2 -10 -16   24.22    0.87
   2 -10  16   22.41    0.90
   2 -10  17    5.46    0.49
  -2 -10 -17    6.00    0.67
   2 -10  17    5.86    0.50
  -2 -10 -17    5.52    0.51
  -2 -10 -17    5.42    0.52
   2 -10  17    6.23    0.59
   2 -10  18    1.65    0.41
   2 -10  18    1.34    0.41
  -2 -10 -18    1.39    0.60
  -2 -10 -18    1.79    0.44
  -2 -10 -18    2.05    0.44
   2 -10  18    1.41    0.50
  -2 -10 -19   10.63    0.78
   2 -10  19   11.65    0.55
   2 -10  19   10.58    0.62
  -2 -10 -19   11.73    0.56
   2 -10  20    4.42    0.44
  -2 -10 -20    4.31    0.65
   2 -10  20    4.50    0.51
  -2 -10 -20    4.12    0.42
   2 -10  21    5.07    0.44
  -2 -10 -21    4.43    0.60
   2 -10  21    4.79    0.61
   2 -10  21    5.00    0.51
  -2 -10 -22    7.81    0.62
   2 -10  22    7.25    0.63
   2 -10  22    6.34    0.52
  -2 -10 -23    0.32    0.47
   2 -10  23    0.81    0.49
   2 -10  23    0.54    0.40
  -2 -10 -24    1.20    0.43
   2 -10  24    1.88    0.46
   2 -10  24    1.77    0.38
  -2 -10 -25    0.80    0.38
   2 -10  25    0.28    0.40
  -2 -10 -26    0.77    0.34
   2 -10  26    1.63    0.37
  -2 -10 -27    9.13    0.42
   2 -10  27    9.58    0.45
  -2 -10 -28   -0.07    0.25
   2 -10  28    0.54    0.30
  -2 -10 -29    0.60    0.23
   2 -10  29    0.02    0.26
   2 -12 -27    5.02    0.30
  -2 -12  27    5.34    0.33
   2 -12 -26    0.27    0.26
  -2 -12  26    0.03    0.27
  -2 -12  26    0.22    0.31
   2 -12 -25    3.51    0.34
  -2 -12  25    3.09    0.36
  -2 -12  25    3.96    0.40
   2 -12 -24   51.83    1.36
  -2 -12  24   53.18    1.36
  -2 -12  24   54.06    1.40
   2 -12 -23    5.58    0.48
  -2 -12  23    5.69    0.47
  -2 -12  23    5.83    0.54
  -2 -12  22    0.65    0.33
   2 -12 -22    0.53    0.45
  -2 -12  22    0.75    0.43
  -2 -12  22    0.13    0.52
  -2 -12  21    0.87    0.35
   2 -12 -21    0.90    0.51
  -2 -12  21    0.98    0.46
   2 -12 -21    0.44    0.48
  -2 -12  21    0.65    0.57
  -2 -12  20    0.54    0.38
   2 -12 -20   -0.07    0.57
   2 -12 -20    0.19    0.52
  -2 -12  20    0.07    0.51
  -2 -12  20    0.32    0.64
   2 -12 -19    0.64    0.60
  -2 -12  19    0.92    0.39
  -2 -12  19    1.50    0.39
   2 -12 -19    1.29    0.55
  -2 -12  19    0.53    0.68
  -2 -12  18    7.12    0.49
  -2 -12  18    6.66    0.48
   2 -12 -18    6.62    0.70
   2 -12 -18    6.73    0.63
  -2 -12  18    6.30    0.77
  -2 -12  17   14.74    0.64
   2 -12 -17   15.49    0.83
   2 -12 -17   13.64    0.74
  -2 -12  17   12.76    0.87
  -2 -12  16    7.37    0.54
   2 -12 -16    8.13    0.68
  -2 -12  16    6.67    0.74
   2 -12 -15    4.14    0.61
  -2 -12  15    3.20    0.52
  -2 -12  15    2.27    0.68
  -2 -12  14  145.65    3.43
  -2 -12  14  146.09    3.43
   2 -12 -14  154.82    3.52
   2 -12 -14  148.25    3.45
  -2 -12  13   13.51    0.68
  -2 -12  13   13.80    0.69
   2 -12 -13   13.88    0.70
   2 -12 -13   13.29    0.69
  -2 -12  13   12.80    0.76
  -2 -12  13   14.50    0.80
  -2 -12  12    1.85    0.53
   2 -12 -12    2.03    0.48
  -2 -12  12    2.00    0.53
  -2 -12  12    1.55    0.55
   2 -12 -12    1.62    0.51
  -2 -12  12    1.54    0.59
  -2 -12  11  114.48    2.83
   2 -12 -11  123.18    2.83
   2 -12 -11  112.33    2.84
  -2 -12  11  116.69    2.85
  -2 -12  11  117.73    2.85
  -2 -12  11  116.20    2.86
   2 -12 -10   47.24    1.28
  -2 -12  10   45.95    1.35
   2 -12 -10   44.60    1.35
  -2 -12  10   44.50    1.32
  -2 -12  10   44.62    1.34
   2 -12  -9   46.95    1.29
  -2 -12   9   46.44    1.38
  -2 -12   9   47.86    1.23
   2 -12  -9   49.22    1.40
  -2 -12   9   45.03    1.33
  -2 -12   9   44.74    1.34
  -2 -12   8   55.47    1.62
  -2 -12   8   59.82    1.47
  -2 -12   8   56.99    1.55
  -2 -12   8   58.60    1.44
   2 -12  -8   59.41    1.64
  -2 -12   8   58.02    1.57
   2 -12  -8   57.64    1.56
  -2 -12   7  102.86    2.38
  -2 -12   7  103.77    2.54
   2 -12  -7  100.18    2.53
  -2 -12   7   98.97    2.44
  -2 -12   7  104.53    2.55
  -2 -12   7   99.17    2.46
   2 -12  -7   98.76    2.45
  -2 -12   6   47.54    1.23
  -2 -12   6   47.95    1.30
   2 -12  -6   45.15    1.38
  -2 -12   6   48.15    1.42
   2 -12  -6   48.05    1.31
  -2 -12   6   47.88    1.32
  -2 -12   5    9.97    0.47
  -2 -12   5    9.04    0.56
   2 -12  -5    9.10    0.64
  -2 -12   5    9.36    0.71
  -2 -12   5    9.73    0.55
   2 -12  -5    9.15    0.63
   2 -12  -5    9.21    0.56
  -2 -12   5    9.61    0.58
  -2 -12   4   11.64    0.50
  -2 -12   4   10.99    0.74
  -2 -12   4   10.84    0.59
  -2 -12   4   10.60    0.55
   2 -12  -4   11.30    0.66
   2 -12  -4   11.96    0.70
  -2 -12   4   10.78    0.57
   2 -12  -4   10.17    0.56
  -2 -12   3   13.74    0.53
  -2 -12   3   12.85    0.56
   2 -12  -3   11.84    0.67
  -2 -12   3   12.66    0.60
  -2 -12   3   13.54    0.78
   2 -12  -3   12.60    0.76
  -2 -12   3   11.06    0.63
  -2 -12   3   12.39    0.59
   2 -12  -3   12.57    0.58
   2 -12  -2   68.22    1.63
  -2 -12   2   67.98    1.63
  -2 -12   2   66.10    1.82
  -2 -12   2   65.91    1.64
   2 -12  -2   62.12    1.72
  -2 -12   2   66.04    1.68
   2 -12  -2   66.81    1.83
  -2 -12   2   67.76    1.66
   2 -12  -2   65.90    1.66
   2 -12  -1    8.52    0.44
  -2 -12   1    8.91    0.45
  -2 -12   1    8.50    0.72
   2 -12  -1    8.37    0.73
   2 -12  -1    6.78    0.55
  -2 -12   1    7.08    0.58
  -2 -12   1    9.02    0.52
  -2 -12   1    8.27    0.50
   2 -12  -1    8.59    0.47
   2 -12  -1    7.46    0.49
  -2 -12   0   15.88    0.60
   2 -12   0   15.84    0.58
  -2 -12   0   15.78    0.86
   2 -12   0   16.43    0.90
  -2 -12   0   15.09    0.74
   2 -12   0   14.86    0.59
  -2 -12   0   15.41    0.65
  -2 -12   0   14.96    0.63
   2 -12   0   15.06    0.61
   2 -12   0   16.06    0.65
   2 -12   1  327.26    7.20
   2 -12   1  327.44    7.31
  -2 -12  -1  329.23    7.22
  -2 -12  -1  319.42    7.40
  -2 -12  -1  309.23    7.31
   2 -12   1  326.57    7.20
   2 -12   1  330.50    7.41
   2 -12   1  319.52    7.24
  -2 -12  -1  330.09    7.22
  -2 -12  -1  327.60    7.25
   2 -12   1  326.24    7.21
   2 -12   2   77.30    1.98
   2 -12   2   73.69    1.80
  -2 -12  -2   75.03    2.04
  -2 -12  -2   72.61    1.95
   2 -12   2   75.12    1.83
   2 -12   2   76.67    2.05
   2 -12   2   74.11    1.83
  -2 -12  -2   75.68    1.84
   2 -12   2   73.61    1.85
  -2 -12  -2   75.06    1.87
   2 -12   3   74.59    1.92
   2 -12   3   73.00    1.72
   2 -12   3   74.49    1.95
   2 -12   3   71.02    1.75
  -2 -12  -3   68.77    1.87
  -2 -12  -3   71.54    1.92
  -2 -12  -3   70.42    1.78
   2 -12   3   68.08    1.76
   2 -12   3   68.46    1.75
  -2 -12  -3   72.33    1.89
   2 -12   4    5.70    0.64
   2 -12   4    5.66    0.65
  -2 -12  -4    4.04    0.60
   2 -12   4    4.95    0.36
  -2 -12  -4    4.80    0.47
   2 -12   4    4.43    0.43
  -2 -12  -4    4.53    0.54
   2 -12   4    4.23    0.43
  -2 -12  -4    5.36    0.61
   2 -12   4    4.70    0.45
   2 -12   5    4.35    0.62
   2 -12   5    3.94    0.61
  -2 -12  -5    3.66    0.56
   2 -12   5    4.75    0.35
   2 -12   5    3.98    0.40
   2 -12   5    4.43    0.45
  -2 -12  -5    4.13    0.45
   2 -12   5    3.64    0.44
  -2 -12  -5    3.39    0.54
   2 -12   5    4.57    0.46
   2 -12   6   35.48    1.13
   2 -12   6   33.99    0.94
   2 -12   6   35.98    1.16
   2 -12   6   33.19    1.00
  -2 -12  -6   35.18    1.12
   2 -12   6   34.40    1.02
   2 -12   6   35.28    0.97
  -2 -12  -6   33.75    1.02
   2 -12   6   33.42    1.02
   2 -12   7   24.28    0.74
   2 -12   7   26.14    0.94
   2 -12   7   26.76    0.96
   2 -12   7   24.24    0.85
   2 -12   7   24.51    0.76
  -2 -12  -7   25.15    0.92
   2 -12   7   24.21    0.81
   2 -12   7   24.37    0.84
  -2 -12  -7   24.15    1.02
  -2 -12  -7   25.22    0.84
   2 -12   8    1.59    0.54
   2 -12   8    2.84    0.53
   2 -12   8    1.51    0.33
   2 -12   8    1.66    0.34
  -2 -12  -8    1.67    0.51
  -2 -12  -8    1.98    0.44
   2 -12   8    1.73    0.46
   2 -12   8    1.90    0.46
  -2 -12  -8    1.02    0.64
   2 -12   9    1.82    0.52
  -2 -12  -9    1.97    0.46
   2 -12   9    1.06    0.50
   2 -12   9    1.35    0.32
  -2 -12  -9    1.15    0.50
  -2 -12  -9    1.29    0.68
   2 -12   9    1.37    0.49
   2 -12  10   21.63    0.84
  -2 -12 -10   22.07    0.86
   2 -12  10   21.19    0.85
  -2 -12 -10   21.70    0.97
   2 -12  10   22.59    0.87
   2 -12  11    2.22    0.51
  -2 -12 -11    2.74    0.54
   2 -12  11    2.25    0.54
   2 -12  11    2.73    0.56
  -2 -12 -11    1.87    0.62
   2 -12  12   23.40    0.84
   2 -12  12   24.22    0.88
   2 -12  12   23.28    0.95
  -2 -12 -12   21.58    0.89
   2 -12  12   22.90    0.94
  -2 -12 -12   23.54    0.97
   2 -12  13   34.13    1.07
   2 -12  13   33.66    1.05
  -2 -12 -13   34.06    1.10
   2 -12  13   35.30    1.20
   2 -12  13   33.17    1.18
  -2 -12 -13   33.26    1.15
   2 -12  14   38.28    1.13
   2 -12  14   39.51    1.13
   2 -12  14   37.04    1.29
  -2 -12 -14   36.25    1.15
   2 -12  14   37.72    1.29
  -2 -12 -14   39.61    1.22
   2 -12  15    0.74    0.44
   2 -12  15    0.83    0.44
  -2 -12 -15    0.01    0.45
   2 -12  15    0.39    0.62
  -2 -12 -15    0.94    0.51
   2 -12  15    0.29    0.63
   2 -12  16    9.03    0.54
   2 -12  16    9.46    0.75
   2 -12  16    7.53    0.75
   2 -12  17    0.36    0.65
   2 -12  17    0.54    0.65
   2 -12  18    2.18    0.63
   2 -12  18    2.48    0.69
   2 -12  19   21.24    0.89
   2 -12  19   19.02    0.94
   2 -12  20    3.90    0.61
  -2 -12 -21    2.38    0.47
   2 -12  21    2.73    0.54
  -2 -12 -22    9.52    0.54
   2 -12  22    9.82    0.58
  -2 -12 -23    1.28    0.35
   2 -12  23    1.69    0.41
  -2 -12 -24    8.88    0.42
   2 -12  24    8.74    0.46
  -2 -12 -25    7.79    0.37
   2 -12  25    8.68    0.40
  -2 -12 -26   10.44    0.39
   2 -12  26   10.65    0.40
  -2 -14  23    0.28    0.24
  -2 -14  22    7.74    0.39
   2 -14 -21   22.52    0.62
  -2 -14  21   25.23    0.74
   2 -14 -20    7.44    0.34
  -2 -14  20    5.70    0.48
   2 -14 -19   18.43    0.58
  -2 -14  19   17.75    0.74
   2 -14 -18    2.36    0.34
  -2 -14  18    2.23    0.54
  -2 -14  17   24.08    0.75
  -2 -14  17   25.78    0.92
  -2 -14  17   24.51    0.95
  -2 -14  16    0.72    0.39
  -2 -14  16    0.36    0.36
  -2 -14  16    0.79    0.52
  -2 -14  16    1.07    0.57
  -2 -14  15    9.64    0.52
  -2 -14  15   10.55    0.54
  -2 -14  15   11.12    0.67
  -2 -14  15    9.90    0.69
  -2 -14  14    1.72    0.41
  -2 -14  14    1.85    0.44
  -2 -14  14    2.09    0.54
  -2 -14  14    1.67    0.56
  -2 -14  13   34.29    1.01
  -2 -14  13   34.16    1.04
  -2 -14  13   33.17    1.10
  -2 -14  13   35.63    1.15
  -2 -14  12    6.95    0.53
  -2 -14  12    7.09    0.61
  -2 -14  12    7.19    0.50
  -2 -14  12    7.12    0.64
  -2 -14  11   14.84    0.67
  -2 -14  11   14.28    0.65
  -2 -14  11   15.46    0.71
  -2 -14  11   14.32    0.72
  -2 -14  10    1.21    0.47
  -2 -14  10    1.35    0.44
  -2 -14  10    0.92    0.48
  -2 -14  10    0.76    0.50
  -2 -14   9    9.00    0.65
  -2 -14   9    8.62    0.62
  -2 -14   9    9.65    0.59
   2 -14  -9   10.79    0.62
  -2 -14   9    8.90    0.59
  -2 -14   9    9.48    0.62
  -2 -14   8   84.87    2.11
  -2 -14   8   86.76    2.14
  -2 -14   8   83.11    2.07
   2 -14  -8   85.21    2.10
  -2 -14   8   82.37    2.08
  -2 -14   8   78.01    1.94
  -2 -14   8   83.08    2.08
  -2 -14   7   60.76    1.61
   2 -14  -7   56.78    1.51
  -2 -14   7   58.86    1.47
  -2 -14   7   60.54    1.64
  -2 -14   7   56.24    1.53
  -2 -14   7   55.24    1.44
   2 -14  -7   59.82    1.59
  -2 -14   7   56.92    1.55
  -2 -14   7   57.72    1.56
   2 -14  -6   19.01    0.70
  -2 -14   6   19.95    0.87
  -2 -14   6   19.46    0.67
  -2 -14   6   19.39    0.75
  -2 -14   6   19.79    0.88
  -2 -14   6   19.12    0.66
   2 -14  -6   19.13    0.80
  -2 -14   6   19.51    0.77
  -2 -14   6   17.76    0.76
  -2 -14   5   39.69    1.09
   2 -14  -5   40.23    1.12
  -2 -14   5   44.10    1.31
   2 -14  -5   39.19    1.20
  -2 -14   5   40.16    1.10
  -2 -14   5   41.88    1.31
  -2 -14   5   40.38    1.17
  -2 -14   5   39.97    1.19
  -2 -14   4    5.99    0.67
   2 -14  -4    7.72    0.56
  -2 -14   4    7.46    0.44
   2 -14  -4    8.36    0.48
  -2 -14   4    7.57    0.48
  -2 -14   4    7.41    0.73
   2 -14  -4    7.45    0.57
  -2 -14   4    7.47    0.56
   2 -14  -4    7.06    0.55
  -2 -14   4    7.50    0.54
   2 -14  -3   70.70    1.88
  -2 -14   3   72.56    1.92
   2 -14  -3   73.37    1.78
  -2 -14   3   72.60    1.77
  -2 -14   3   72.02    1.99
   2 -14  -3   68.81    1.83
  -2 -14   3   72.37    1.81
  -2 -14   3   71.68    1.84
   2 -14  -2   93.22    2.28
  -2 -14   2   99.37    2.29
  -2 -14   2   94.87    2.39
   2 -14  -2   96.67    2.43
  -2 -14   2   98.25    2.52
   2 -14  -2   94.34    2.33
  -2 -14   2   93.10    2.35
  -2 -14   2   95.84    2.32
  -2 -14   1   48.36    1.28
   2 -14  -1   48.09    1.26
   2 -14  -1   50.77    1.47
  -2 -14   1   47.71    1.38
  -2 -14   1   49.97    1.55
   2 -14  -1   45.51    1.32
  -2 -14   1   46.45    1.34
   2 -14   0   -0.25    0.67
  -2 -14   0    0.45    0.39
   2 -14   0    0.55    0.36
  -2 -14   0    0.45    0.75
   2 -14   0    0.75    0.47
  -2 -14   0    0.07    0.52
   2 -14   0    1.06    0.46
  -2 -14   0    0.19    0.48
   2 -14   1  230.32    5.09
  -2 -14  -1  231.46    5.12
   2 -14   1  241.74    5.31
  -2 -14  -1  218.29    5.21
   2 -14   1  224.28    5.15
  -2 -14  -1  231.69    5.30
   2 -14   1  216.38    5.13
  -2 -14  -1  226.16    5.16
   2 -14   2   71.98    1.90
   2 -14   2   67.00    1.66
  -2 -14  -2   67.17    1.70
   2 -14   2   66.83    1.72
  -2 -14  -2   67.39    1.81
  -2 -14  -2   66.01    1.87
   2 -14   2   65.58    1.70
  -2 -14  -2   66.85    1.74
  -2 -14  -3    1.41    0.40
   2 -14   3    2.11    0.64
  -2 -14  -3    0.76    0.58
   2 -14   3    1.75    0.35
   2 -14   3    2.22    0.50
   2 -14   3    2.20    0.44
  -2 -14  -3    1.66    0.48
  -2 -14  -3    1.36    0.54
   2 -14   3    1.06    0.44
  -2 -14  -4    0.18    0.37
  -2 -14  -4    0.18    0.50
   2 -14   4    0.87    0.58
   2 -14   4    0.35    0.32
   2 -14   4    0.26    0.50
   2 -14   4    0.49    0.38
  -2 -14  -4    0.13    0.50
  -2 -14  -4    0.60    0.44
   2 -14   4    0.39    0.41
   2 -14   5    5.37    0.39
  -2 -14  -5    5.55    0.46
   2 -14   5    4.25    0.62
   2 -14   5    4.35    0.58
  -2 -14  -5    4.89    0.52
   2 -14   5    4.86    0.43
  -2 -14  -5    3.96    0.57
   2 -14   5    5.07    0.46
   2 -14   5    5.11    0.49
   2 -14   6   47.58    1.24
   2 -14   6   49.45    1.42
   2 -14   6   50.73    1.41
  -2 -14  -6   48.67    1.31
  -2 -14  -6   49.76    1.42
   2 -14   6   46.62    1.30
   2 -14   6   47.22    1.26
  -2 -14  -6   49.78    1.35
   2 -14   6   45.58    1.31
  -2 -14  -7    2.52    0.43
   2 -14   7    2.99    0.55
   2 -14   7    3.07    0.54
  -2 -14  -7    3.05    0.55
   2 -14   7    2.14    0.46
   2 -14   7    2.96    0.37
   2 -14   7    2.54    0.47
   2 -14   8   27.29    0.94
   2 -14   8   27.26    0.92
   2 -14   8   24.92    0.77
   2 -14   8   25.11    0.88
  -2 -14  -8   27.19    0.95
   2 -14   8   25.49    0.89
   2 -14   9   26.76    0.91
   2 -14   9   26.09    0.88
  -2 -14  -9   25.42    0.91
   2 -14   9   24.96    0.88
   2 -14   9   23.94    0.73
   2 -14   9   24.84    0.88
   2 -14  10    2.79    0.46
   2 -14  10    2.54    0.50
   2 -14  10    2.30    0.50
  -2 -14 -10    2.31    0.49
   2 -14  10    2.16    0.51
   2 -14  11    3.43    0.45
   2 -14  11    3.66    0.52
  -2 -14 -11    3.38    0.48
   2 -14  11    3.21    0.53
   2 -14  12    5.28    0.46
  -2 -14 -12    4.03    0.49
   2 -14  12    5.33    0.58
   2 -14  12    4.05    0.56
   2 -14  13    5.86    0.45
   2 -14  13    5.05    0.58
  -2 -14 -13    5.49    0.48
   2 -14  13    5.25    0.57
   2 -14  14    9.26    0.64
   2 -14  14    9.26    0.63
   2 -14  15    0.56    0.53
   2 -14  15    0.28    0.49
   2 -14  16   10.84    0.69
   2 -14  16   10.35    0.65
   2 -14  17   80.32    2.05
   2 -14  17   79.79    2.01
   2 -14  18    9.69    0.60
   2 -14  18   10.55    0.55
   2 -14  19   10.58    0.55
   2 -14  20   13.47    0.55
   2 -14  21    0.31    0.31
  -2 -14 -21    0.30    0.20
   2 -14  22    1.04    0.27
   2 -16 -16    0.87    0.31
   2 -16 -16    1.24    0.27
   2 -16 -15    1.33    0.36
   2 -16 -15    0.78    0.30
   2 -16 -14    1.49    0.38
   2 -16 -14    1.57    0.33
   2 -16 -13    0.94    0.37
   2 -16 -13    1.12    0.36
  -2 -16  13    0.97    0.40
   2 -16 -12    4.12    0.41
   2 -16 -12    3.20    0.42
  -2 -16  12    3.99    0.45
  -2 -16  11    0.70    0.37
   2 -16 -11   -0.01    0.38
   2 -16 -11    0.79    0.43
  -2 -16  11    0.95    0.42
  -2 -16  10    8.29    0.50
   2 -16 -10    8.22    0.48
   2 -16 -10    8.65    0.55
  -2 -16   9    6.33    0.47
   2 -16  -9    5.87    0.42
   2 -16  -9    4.76    0.53
  -2 -16   8    8.88    0.54
   2 -16  -8    8.84    0.47
   2 -16  -7    4.30    0.39
  -2 -16   7    4.78    0.50
  -2 -16   6    0.95    0.49
   2 -16  -6    0.70    0.34
  -2 -16   5   77.14    1.95
   2 -16  -5   74.49    1.85
   2 -16  -5   79.74    1.96
   2 -16  -4    1.76    0.34
  -2 -16   4    1.40    0.55
   2 -16  -4    1.04    0.47
  -2 -16   4    1.27    0.34
  -2 -16   3    4.29    0.36
  -2 -16   3    3.87    0.59
   2 -16  -3    4.44    0.36
   2 -16  -3    4.70    0.49
  -2 -16   3    3.71    0.38
  -2 -16   2    1.27    0.31
   2 -16  -2    1.05    0.30
  -2 -16   2    1.80    0.57
   2 -16  -2    0.85    0.42
  -2 -16   2    1.38    0.36
   2 -16  -1    4.06    0.35
  -2 -16   1    3.72    0.35
  -2 -16   1    4.32    0.58
  -2 -16   1    3.77    0.41
   2 -16  -1    3.93    0.45
  -2 -16   0    6.26    0.57
  -2 -16   0    6.28    0.40
   2 -16   0    6.00    0.39
  -2 -16   0    6.27    0.48
   2 -16   0    6.85    0.48
  -2 -16   0    6.59    0.50
  -2 -16  -1   61.72    1.57
   2 -16   1   62.09    1.54
  -2 -16  -1   59.80    1.51
   2 -16   1   60.21    1.49
  -2 -16  -2   13.25    0.64
   2 -16   2   14.15    0.57
  -2 -16  -2   13.42    0.55
   2 -16   2   13.22    0.51
  -2 -16  -3    3.18    0.49
   2 -16   3    2.92    0.38
  -2 -16  -3    2.94    0.37
  -2 -16  -4   12.12    0.64
   2 -16   4   10.66    0.50
  -2 -16  -4   11.16    0.52
   2 -16   5   78.26    1.89
  -2 -16  -5   82.47    1.95
  -2 -16  -6    0.73    0.38
  -2 -16  -7    2.19    0.38
  -2 -16  -8    6.18    0.46
  -2 -16  -9   55.27    1.44
  -2 -16 -10    0.69    0.39
  -2 -16 -11   17.87    0.68
  -2 -16 -12    0.45    0.38
  -2 -16 -13    0.13    0.34
  -2 -16 -13    0.39    0.38
  -2 -16 -14    7.78    0.41
  -2 -16 -14    7.75    0.49
  -2 -16 -15    5.93    0.35
  -2 -16 -15    4.98    0.41
  -2 -16 -16    2.65    0.27
  -2 -16 -16    2.24    0.32
  -3   1  36    0.14    0.21
  -3   1  35    3.30    0.29
  -3   1  34    0.94    0.29
  -3   1  33    4.36    0.36
  -3   1  32    0.21    0.33
  -3   1  31   16.51    0.61
  -3   1  30    8.72    0.48
  -3   1  29    3.90    0.43
  -3   1  28    0.33    0.71
  -3   1  28    1.09    0.41
  -3   1  27    2.96    0.78
  -3   1  27    3.15    0.45
  -3   1  26    4.22    0.84
  -3   1  26    5.33    0.49
  -3   1  25    0.28    0.73
  -3   1  25    0.44    0.41
  -3   1  24   65.17    2.03
  -3   1  24   64.93    1.64
   3   1 -23   10.72    0.58
  -3   1  23   10.27    0.91
  -3   1  23   11.82    0.56
   3   1 -22   33.88    1.01
  -3   1  22   35.74    1.35
  -3   1  22   35.34    0.99
   3   1 -21   82.97    2.07
  -3   1  21   86.66    2.37
  -3   1  21   87.53    2.05
   3   1 -20    6.37    0.42
  -3   1  20    7.14    0.70
  -3   1  20    7.01    0.41
   3   1 -19   10.74    0.50
  -3   1  19   12.47    0.50
  -3   1  19   11.77    0.78
  -3   1  18   17.72    0.91
   3   1 -18   20.74    0.93
   3   1 -17   58.78    1.72
   3  -1 -16   77.98    2.08
   3   1 -16   72.53    2.04
   3   1 -15  844.42   18.74
   3  -1 -15  857.25   18.76
   3  -1 -14  531.81   11.88
   3   1 -14  534.19   11.86
   3   1 -13  236.15    5.40
   3  -1 -13  231.90    5.40
   3  -1 -12    1.29    0.51
   3   1 -12    1.01    0.51
   3   1 -11    4.51    0.54
   3   1 -10  314.54    7.06
   3   1  -9  978.19   21.62
  -3   1   9 1002.44   21.61
   3   1  -8 1217.05   26.74
  -3  -1   8 1209.75   26.71
  -3   1   8 1263.65   26.74
  -3  -1   7   15.14    0.58
   3   1  -7   16.17    0.59
  -3   1   7   16.84    0.62
  -3  -1   6  160.33    3.69
  -3   1   6  170.33    3.71
  -3  -1   5  395.15    8.86
  -3   1   5  416.45    8.86
  -3  -1   4   12.97    0.41
  -3   1   4   13.49    0.41
  -3   1   4   12.71    0.37
  -3  -1   3 1820.45   39.57
  -3   1   3 1832.43   39.53
  -3  -1   2   61.01    1.38
   3   1  -1   56.18    1.23
   3   1  -1   53.95    1.23
   3   1   0  970.85   21.00
  -3   1  -1   28.92    0.68
  -3   1  -2   12.50    0.36
  -3   1  -3   84.11    1.92
  -3   1  -4    3.24    0.31
   3   1   4    5.63    0.35
   3   1   5  117.80    2.75
  -3   1  -5  121.62    2.75
  -3   1  -6  818.68   17.83
   3   1   6  815.91   17.84
   3   1   7 2778.30   59.73
  -3   1  -7 2734.18   59.73
   3   1   8    3.89    0.55
  -3   1  -8    2.44    0.50
   3   1   9    6.59    0.62
  -3   1  -9    5.73    0.57
   3   1  10   45.05    1.34
  -3   1 -10   44.10    1.32
  -3   1 -11  203.08    4.70
   3   1  11  202.27    4.71
  -3   1 -12   70.79    1.91
   3   1  12   71.58    1.92
   3   1  13    9.68    0.70
  -3   1 -13    9.61    0.68
   3   1  14    8.35    0.69
  -3   1 -14    9.81    0.69
   3   1  15  139.50    3.41
  -3   1 -15  137.31    3.41
   3   1  16  234.44    5.55
  -3   1 -16  240.29    5.57
   3   1  17   24.49    1.06
   3   1  17   24.60    0.75
  -3   1 -18   28.25    0.85
  -3   1 -18   29.47    1.17
   3   1  18   29.56    1.17
   3   1  18   29.16    0.85
  -3   1 -19   27.11    0.80
   3   1  19   25.18    1.09
  -3   1 -19   26.42    1.11
   3   1  19   25.90    0.79
  -3   1 -20    1.36    0.33
   3   1  20    2.07    0.61
  -3   1 -20    1.42    0.61
   3   1  20    1.37    0.34
  -3   1 -21   68.96    1.72
  -3   1 -21   71.42    2.08
   3   1  21   67.06    2.01
   3   1  21   70.33    1.71
  -3   1 -22    2.95    0.38
   3   1  22    2.95    0.37
  -3   1 -23   30.18    0.91
   3   1  23   29.69    0.90
  -3   1 -24   32.92    1.00
   3   1  24   34.76    1.00
  -3   1 -25    0.91    0.43
   3   1  25    0.54    0.41
  -3   1 -26    6.92    0.53
   3   1  26    6.14    0.50
  -3   1 -27  108.51    2.65
   3   1  27  112.82    2.62
  -3   1 -28    1.98    0.46
   3   1  28    1.85    0.45
   3   1  29    0.22    0.38
   3   1  30    4.29    0.40
   3   1  31    1.01    0.32
   3   1  32    1.20    0.31
   3   1  33    5.57    0.34
   3   1  34    5.56    0.32
   3   1  35    1.14    0.24
  -3  -3  36    1.33    0.20
  -3   3  36    0.81    0.19
  -3  -3  35    1.00    0.22
  -3   3  35    0.82    0.22
  -3  -3  34    1.84    0.27
  -3   3  34    1.96    0.27
  -3   3  33    0.52    0.28
  -3  -3  33    0.16    0.28
  -3  -3  32    0.74    0.31
  -3   3  32    0.72    0.32
  -3   3  31    2.14    0.38
  -3  -3  31    1.76    0.36
  -3   3  30    4.70    0.41
  -3  -3  30    4.78    0.41
  -3  -3  29   20.11    0.69
  -3   3  29   19.46    0.69
  -3  -3  28    8.52    0.49
  -3   3  28    8.90    0.50
  -3  -3  27   21.28    1.07
  -3   3  27   22.60    1.10
  -3  -3  27   22.57    0.74
  -3   3  27   22.35    0.75
  -3  -3  26    3.86    0.74
  -3   3  26    4.30    0.75
  -3   3  26    4.42    0.45
  -3  -3  26    4.81    0.43
  -3  -3  25   10.12    0.79
  -3   3  25    8.46    0.78
  -3  -3  25    7.97    0.47
  -3   3  25    8.81    0.48
  -3  -3  24   57.93    1.84
  -3   3  24   56.19    1.85
  -3  -3  24   59.87    1.50
  -3   3  24   59.56    1.51
  -3  -3  23   84.54    2.44
  -3   3  23   87.06    2.48
  -3   3  23   88.10    2.12
  -3  -3  23   89.71    2.12
  -3  -3  22    3.91    0.70
  -3   3  22    2.82    0.72
  -3   3  22    3.56    0.40
  -3  -3  22    4.14    0.41
   3  -3 -21   22.46    0.76
   3   3 -21   22.50    0.76
  -3   3  21   23.45    1.06
  -3  -3  21   23.39    1.04
  -3   3  21   23.09    0.73
  -3  -3  21   22.07    0.72
   3  -3 -20   15.60    0.61
   3   3 -20   15.72    0.62
  -3  -3  20   15.90    0.89
  -3   3  20   15.90    0.91
  -3   3  20   16.14    0.59
  -3  -3  20   15.29    0.58
   3   3 -19   17.75    0.65
   3  -3 -19   16.71    0.64
  -3   3  19   17.33    0.93
   3   3 -19   18.99    0.91
  -3  -3  19   16.73    0.90
  -3   3  19   18.43    0.63
  -3  -3  19   18.46    0.62
   3   3 -18    0.94    0.33
  -3   3  18    0.58    0.31
  -3  -3  18    1.03    0.30
  -3  -3  18    1.13    0.57
   3   3 -18    0.97    0.51
  -3   3  18    1.32    0.58
  -3  -3  17  331.03    7.62
  -3   3  17  331.05    7.64
   3   3 -17  338.86    7.62
  -3  -3  16    4.12    0.67
  -3   3  16    4.39    0.67
   3   3 -16    5.79    0.62
   3   3 -15  530.92   11.83
   3   3 -14  405.03    9.10
   3   3 -13  171.94    4.06
   3   3 -12  366.64    8.23
   3  -3 -11  328.58    7.41
   3   3 -11  326.34    7.36
  -3  -3  10  147.24    3.46
   3  -3 -10  147.04    3.50
   3   3 -10  146.17    3.44
  -3  -3   9  719.52   15.76
   3   3  -9  712.32   15.75
   3  -3  -9  727.21   15.82
  -3  -3   8   39.12    1.10
   3  -3  -8   37.66    1.15
   3   3  -8   36.42    1.05
  -3   3   8   40.84    1.13
  -3  -3   7  507.47   11.34
   3  -3  -7  517.09   11.40
  -3  -3   7  523.75   11.34
  -3   3   7  517.97   11.35
   3  -3  -6  174.28    4.04
  -3   3   6  178.91    3.97
  -3  -3   6  174.75    3.97
   3  -3  -5 2567.04   56.15
  -3  -3   5 2597.10   56.08
  -3   3   5 2601.72   56.08
   3  -3  -4  130.34    3.01
  -3  -3   4  132.35    2.95
  -3   3   4  132.14    2.95
  -3   3   3  335.16    7.27
  -3  -3   3  333.89    7.26
   3  -3  -3  329.07    7.31
   3  -3  -2  272.66    5.96
   3   3  -2  270.76    5.96
  -3  -3   2  279.49    5.97
  -3  -3   1  506.80   11.05
  -3   3   0 1501.50   32.47
  -3  -3   0 1508.46   32.53
   3  -3   0 1499.29   32.47
   3   3   0 1502.75   32.47
  -3  -3  -1   68.31    1.53
  -3   3  -1   69.43    1.53
   3   3   1   67.91    1.52
   3  -3   1   66.75    1.52
  -3   3  -2  961.34   20.93
  -3  -3  -2  969.56   20.93
  -3   3  -3   33.73    0.87
  -3  -3  -3   33.17    0.87
  -3  -3  -4  626.35   13.56
  -3   3  -4  616.43   13.56
  -3  -3  -5 1637.27   35.43
  -3   3  -5 1628.22   35.43
  -3  -3  -6  885.99   19.22
   3   3   6  877.51   19.18
  -3   3  -6  881.89   19.22
   3  -3   6  876.90   19.19
   3   3   7  252.60    5.81
  -3  -3  -7  265.59    5.85
  -3   3  -7  261.39    5.84
   3  -3   7  257.39    5.81
   3  -3   8   96.40    2.34
  -3  -3  -8   97.50    2.37
   3   3   8   94.98    2.34
  -3   3  -8   93.19    2.34
  -3   3  -9  311.20    7.04
   3   3   9  308.76    7.04
  -3  -3  -9  315.12    7.05
   3  -3   9  315.11    7.04
   3   3  10  256.90    5.86
  -3  -3 -10  253.77    5.84
   3  -3  10  261.39    5.86
  -3   3 -10  252.44    5.83
   3   3  11  185.89    4.32
   3  -3  11  182.06    4.31
  -3  -3 -11  183.38    4.29
  -3   3 -11  180.36    4.28
   3   3  12  244.86    5.73
  -3  -3 -12  251.24    5.72
   3  -3  12  246.40    5.73
  -3   3 -12  249.51    5.72
  -3  -3 -13 1129.63   24.65
   3  -3  13 1114.58   24.65
  -3   3 -13 1130.88   24.65
   3   3  13 1123.22   24.66
   3  -3  14   48.02    1.52
  -3   3 -14   47.03    1.49
  -3  -3 -14   48.83    1.51
   3   3  14   48.38    1.52
  -3   3 -15 1932.75   41.86
  -3  -3 -15 1943.44   41.86
   3   3  15 1911.02   41.85
   3  -3  15 1891.38   41.84
   3  -3  16   27.28    1.13
   3   3  16   27.17    1.16
  -3   3 -16   27.21    1.13
  -3  -3 -16   27.43    1.14
  -3  -3 -17   17.88    0.62
  -3   3 -17   17.46    0.62
   3  -3  17   19.44    0.93
   3   3  17   17.80    0.93
  -3  -3 -17   17.27    0.91
  -3   3 -17   17.37    0.91
   3   3  17   19.78    0.63
   3  -3  17   18.23    0.62
  -3   3 -18   73.40    1.80
  -3  -3 -18   74.56    1.80
   3   3  18   74.42    2.11
  -3   3 -18   76.09    2.12
   3  -3  18   72.52    2.08
  -3  -3 -18   74.60    2.11
   3  -3  18   73.61    1.77
   3   3  18   74.82    1.79
   3  -3  18   73.51    1.79
  -3   3 -19    8.29    0.46
  -3  -3 -19    8.27    0.45
  -3   3 -19    9.21    0.77
  -3  -3 -19    9.31    0.76
   3   3  19    9.19    0.75
   3   3  19    9.44    0.47
   3  -3  19    9.57    0.46
  -3  -3 -20    0.69    0.32
  -3   3 -20    0.69    0.33
  -3   3 -20   -0.11    0.60
  -3  -3 -20    0.11    0.58
   3  -3  20    0.39    0.32
   3   3  20    0.27    0.32
   3   3  21   15.06    0.57
   3  -3  21   14.66    0.56
  -3   3 -21   13.77    0.57
  -3  -3 -21   14.30    0.56
   3  -3  22   18.32    0.64
   3   3  22   17.52    0.64
  -3   3 -22   16.88    0.65
  -3  -3 -22   17.11    0.64
   3   3  23    1.16    0.39
   3  -3  23    0.64    0.37
  -3   3 -23    0.54    0.38
  -3  -3 -23    0.92    0.38
   3  -3  24    3.97    0.44
   3   3  24    3.49    0.44
  -3   3 -24    3.72    0.44
  -3  -3 -24    3.73    0.44
   3  -3  25   36.80    1.03
   3   3  25   36.71    1.05
  -3  -3 -25   34.95    1.05
  -3   3 -25   34.63    1.05
   3  -3  25   35.21    1.01
   3   3  26    2.52    0.41
   3  -3  26    1.98    0.40
  -3  -3 -26    3.02    0.43
  -3   3 -26    2.50    0.43
   3  -3  26    2.33    0.38
   3   3  27   27.98    0.84
   3  -3  27   27.59    0.83
  -3   3 -27   26.36    0.85
  -3  -3 -27   26.70    0.85
   3   3  28    0.61    0.36
   3  -3  28    0.64    0.35
   3   3  29   17.93    0.63
   3  -3  29   17.46    0.62
   3   3  30   34.20    0.94
   3  -3  30   33.17    0.93
   3  -3  31    8.42    0.42
   3   3  31    8.57    0.43
   3   3  32    0.50    0.28
   3  -3  32    0.31    0.28
   3   3  33    1.14    0.26
   3  -3  33    1.03    0.25
   3  -3  34    4.39    0.27
   3   3  34    4.12    0.27
   3   3  35    0.61    0.20
   3  -3  35    0.87    0.20
   3  -3  35    0.97    0.19
  -3   5  35    2.13    0.20
  -3   5  34    0.99    0.22
  -3  -5  34    0.59    0.22
  -3  -5  33   13.19    0.43
  -3   5  33   12.46    0.44
  -3  -5  33   12.92    0.45
  -3  -5  32   16.90    0.55
  -3   5  32   17.50    0.56
  -3  -5  32   17.70    0.58
  -3  -5  31    1.40    0.31
  -3   5  31    1.36    0.33
  -3   5  30    3.40    0.36
  -3  -5  30    3.33    0.34
  -3  -5  29    1.74    0.34
  -3   5  29    1.58    0.35
  -3  -5  28    0.56    0.34
  -3   5  28    0.63    0.36
  -3   5  27    1.52    0.38
  -3  -5  27    1.77    0.36
  -3   5  26    3.03    0.41
  -3  -5  26    3.87    0.40
  -3  -5  26    2.78    0.38
  -3  -5  25   43.22    1.15
  -3  -5  25   41.00    1.15
  -3  -5  24    3.44    0.36
  -3   5  24    3.67    0.39
  -3  -5  24    3.42    0.36
  -3  -5  24    2.58    0.62
  -3   5  24    4.22    0.68
  -3  -5  24    3.61    0.39
  -3  -5  23    0.56    0.33
  -3   5  23    0.67    0.35
  -3  -5  23    0.34    0.34
  -3  -5  23    1.21    0.61
  -3   5  23    1.07    0.64
  -3  -5  23    1.25    0.39
  -3  -5  22   96.57    2.32
  -3   5  22  100.43    2.34
  -3  -5  22  100.44    2.32
  -3   5  22   95.51    2.67
  -3  -5  22   96.96    2.64
  -3  -5  22   97.73    2.36
  -3   5  21    5.10    0.40
  -3  -5  21    3.87    0.41
  -3  -5  21    4.57    0.38
  -3  -5  21    4.74    0.67
  -3   5  21    4.97    0.68
  -3  -5  21    4.37    0.44
  -3  -5  20   28.97    0.86
  -3   5  20   29.46    0.88
  -3  -5  20   31.17    0.90
  -3  -5  20   30.85    1.19
  -3   5  20   30.19    1.22
  -3  -5  20   30.66    0.93
  -3  -5  19    8.74    0.48
  -3   5  19    8.98    0.49
  -3  -5  19    8.54    0.53
  -3   5  19    8.84    0.81
  -3  -5  19    8.92    0.79
  -3  -5  19   10.42    0.58
  -3  -5  18   31.25    0.92
  -3  -5  18   31.01    0.87
  -3   5  18   30.35    0.88
   3   5 -18   32.34    1.15
  -3  -5  18   31.74    1.18
  -3   5  18   31.16    1.19
  -3  -5  18   32.97    0.97
  -3  -5  17  273.33    6.09
  -3  -5  17  268.95    6.32
   3   5 -17  278.05    6.32
  -3   5  17  270.89    6.33
  -3  -5  17  274.31    6.12
  -3   5  16  233.71    5.48
   3   5 -16  238.23    5.45
  -3  -5  16  230.84    5.45
  -3  -5  15   80.06    2.14
  -3   5  15   83.26    2.17
   3   5 -15   79.61    2.12
  -3  -5  14  207.11    4.78
   3   5 -14  200.00    4.75
  -3   5  14  205.77    4.79
   3   5 -13    6.36    0.58
  -3  -5  13    6.52    0.63
  -3   5  13    6.64    0.64
  -3  -5  12 1120.38   24.36
  -3   5  12 1114.77   24.37
   3   5 -12 1105.51   24.36
  -3  -5  11  116.12    2.80
   3   5 -11  113.01    2.78
   3   5 -10    1.24    0.41
   3  -5 -10    1.29    0.20
   3  -5  -9   57.62    1.32
   3   5  -9   65.39    1.55
   3   5  -8    4.90    0.40
   3  -5  -8    2.94    0.14
  -3  -5   7   29.79    0.98
   3  -5  -6    8.77    0.27
  -3  -5   6    9.86    0.56
   3  -5  -5  117.30    2.61
  -3  -5   5  119.33    2.78
   3  -5  -4  160.38    3.60
  -3  -5   4  166.53    3.76
   3   5  -4  160.42    3.60
   3  -5  -4  172.70    3.63
   3  -5  -3  533.50   11.59
  -3  -5   3  528.57   11.67
  -3  -5   2 1623.68   35.62
   3  -5  -2 1654.79   35.58
  -3  -5   1  153.83    3.57
   3  -5  -1  160.25    3.57
  -3  -5   0   89.17    2.11
  -3  -5  -1    2.71    0.19
  -3  -5  -1    2.20    0.35
  -3  -5  -2  104.16    2.40
   3  -5   2  101.54    2.26
  -3   5  -2  100.03    2.30
   3   5   2  101.99    2.26
  -3   5  -3  171.62    3.85
  -3  -5  -3  171.58    3.90
   3   5   3  170.31    3.80
  -3  -5  -3  179.60    3.87
  -3  -5  -4  545.88   11.83
  -3  -5  -4  541.72   11.84
  -3   5  -4  533.99   11.83
  -3  -5  -5  482.72   10.50
  -3   5  -5  472.39   10.50
  -3   5  -6   57.47    1.50
  -3  -5  -6   58.20    1.49
  -3  -5  -7   72.03    1.83
  -3   5  -7   72.91    1.84
  -3   5  -8  590.55   13.15
  -3  -5  -8  602.86   13.16
  -3  -5  -9 1280.53   27.83
  -3   5  -9 1269.94   27.83
  -3  -5 -10  127.00    3.07
  -3   5 -10  125.51    3.07
  -3  -5 -11   33.62    1.16
  -3   5 -11   34.32    1.17
  -3  -5 -12   89.30    2.34
  -3   5 -12   90.85    2.35
  -3   5 -13  159.64    3.84
  -3  -5 -13  158.34    3.83
  -3  -5 -14   60.51    1.74
  -3   5 -14   57.80    1.74
  -3  -5 -15  268.93    5.91
  -3  -5 -15  268.97    6.17
  -3   5 -15  269.37    6.18
   3  -5  15  257.55    5.89
  -3  -5 -16   31.97    0.93
  -3   5 -16   33.92    1.23
  -3  -5 -16   33.82    1.23
   3  -5  16   31.37    0.90
   3  -5  16   31.88    0.90
   3   5  16   29.77    0.90
   3  -5  16   33.21    0.93
  -3   5 -17   81.28    1.97
  -3  -5 -17   81.69    1.97
  -3  -5 -17   84.68    1.99
  -3  -5 -17   87.49    2.32
   3  -5  17   81.02    1.97
   3  -5  17   79.46    1.95
   3   5  17   82.53    1.97
   3  -5  18  126.72    2.95
   3  -5  18  126.07    2.95
   3   5  18  129.77    2.96
  -3  -5 -18  127.53    2.97
  -3   5 -18  129.17    2.97
  -3  -5 -18  128.79    2.97
   3   5  19   46.50    1.22
   3  -5  19   48.16    1.22
   3  -5  19   45.16    1.21
  -3  -5 -19   45.65    1.23
  -3   5 -19   47.14    1.24
   3  -5  20    3.04    0.38
   3  -5  20    2.89    0.36
   3   5  20    3.78    0.38
  -3   5 -20    2.51    0.37
  -3  -5 -20    2.40    0.37
   3  -5  21   16.23    0.60
   3   5  21   16.15    0.61
  -3   5 -21   16.04    0.62
  -3  -5 -21   15.64    0.62
   3   5  22    2.65    0.39
   3  -5  22    2.27    0.36
  -3   5 -22    2.85    0.40
  -3  -5 -22    2.70    0.39
   3  -5  22    2.82    0.44
   3  -5  23   15.29    0.61
   3   5  23   15.61    0.63
  -3   5 -23   16.14    0.64
  -3  -5 -23   15.52    0.64
   3  -5  23   15.81    0.67
   3   5  24   13.90    0.59
   3  -5  24   14.74    0.58
  -3  -5 -24   13.98    0.59
  -3   5 -24   13.84    0.60
   3  -5  24   14.23    0.62
   3   5  25   45.42    1.20
   3  -5  25   44.41    1.19
   3  -5  25   44.99    1.22
   3   5  26   14.06    0.57
   3  -5  26   12.48    0.55
   3  -5  26   13.24    0.57
   3   5  27    1.41    0.36
   3  -5  27    1.87    0.35
   3  -5  27    1.23    0.35
   3  -5  28    5.19    0.38
   3   5  28    5.26    0.40
   3  -5  28    5.74    0.38
   3   5  29    0.61    0.30
   3  -5  29    0.72    0.29
   3  -5  29    0.55    0.27
   3  -5  30    1.05    0.28
   3   5  30    0.93    0.29
   3   5  31    0.70    0.27
   3  -5  31    0.98    0.25
   3   5  32    0.02    0.23
   3  -5  32    0.09    0.22
   3   5  33   -0.04    0.21
  -3  -5 -34    1.44    0.21
   3   5  34    1.41    0.18
   3  -5  34    1.17    0.22
   3  -7 -33    3.04    0.28
  -3  -7  33    2.73    0.24
  -3  -7  32    1.44    0.27
  -3  -7  31   -0.05    0.30
  -3  -7  30    1.12    0.35
  -3  -7  29    0.87    0.39
  -3  -7  28   17.44    0.69
  -3  -7  27    1.09    0.31
  -3  -7  27    0.77    0.46
  -3  -7  26    3.48    0.35
  -3  -7  26    3.81    0.44
  -3  -7  25    2.59    0.40
  -3  -7  25    2.38    0.34
  -3  -7  25    2.32    0.44
  -3  -7  24   -0.16    0.38
  -3  -7  24    0.36    0.31
  -3  -7  24    0.18    0.41
  -3  -7  23    3.82    0.36
  -3  -7  23    4.01    0.44
  -3  -7  23    4.06    0.49
  -3  -7  22   14.22    0.54
  -3  -7  22   15.54    0.62
  -3  -7  22   15.32    0.65
  -3  -7  21    0.22    0.29
  -3  -7  21    0.75    0.34
  -3  -7  21    1.00    0.38
  -3  -7  21    0.29    0.42
  -3  -7  20  127.21    2.96
  -3  -7  20  130.87    2.94
  -3  -7  19   24.61    0.83
  -3  -7  19   23.76    0.80
  -3  -7  19   26.01    0.88
  -3  -7  18   29.04    0.91
  -3  -7  18   29.03    0.88
  -3  -7  18   29.03    1.10
  -3  -7  18   28.98    0.95
  -3  -7  17    1.60    0.42
  -3  -7  17    1.30    0.46
  -3  -7  17    0.95    0.58
   3  -7 -17    1.32    0.39
  -3  -7  17    1.23    0.49
   3  -7 -16    7.92    0.53
  -3  -7  16    6.91    0.49
  -3  -7  16    6.83    0.66
  -3  -7  16    6.86    0.57
   3  -7 -16    6.76    0.48
  -3  -7  15    2.12    0.40
  -3  -7  15    2.83    0.54
  -3  -7  15    2.22    0.48
   3  -7 -15    3.12    0.41
  -3  -7  14    2.85    0.40
  -3  -7  14    3.48    0.54
  -3  -7  14    3.59    0.50
   3  -7 -14    3.11    0.41
  -3  -7  13   24.89    0.80
  -3  -7  13   26.25    0.87
   3  -7 -12   20.09    0.71
  -3  -7  12   19.39    0.82
  -3  -7  12   17.41    0.70
  -3  -7  11  139.64    3.34
   3   7 -10   79.17    2.04
  -3  -7  10   81.89    2.03
  -3  -7  10   79.96    2.22
  -3  -7   9   15.59    0.61
   3   7  -9   14.46    0.63
  -3  -7   9   13.77    0.83
  -3  -7   8   24.27    0.99
   3  -7  -8   23.80    0.68
   3   7  -8   26.64    0.81
  -3  -7   7  103.30    2.68
   3   7  -7  108.22    2.52
   3   7  -6   98.02    2.30
  -3  -7   6   96.47    2.47
  -3  -7   5    3.63    0.55
  -3  -7   4   19.11    0.81
  -3  -7   3   11.74    0.64
  -3  -7   2   60.23    1.61
  -3  -7   1  118.87    2.85
  -3  -7   0  220.46    5.02
  -3  -7  -1   15.53    0.68
  -3  -7  -2  923.81   20.19
  -3  -7  -3    2.09    0.48
  -3  -7  -4   15.89    0.67
  -3  -7  -5   39.37    1.14
  -3  -7  -6    3.95    0.46
  -3  -7  -7  141.90    3.34
  -3  -7  -8   28.13    0.94
  -3  -7  -9  370.54    8.30
  -3  -7 -10   28.34    0.99
  -3  -7 -11    6.76    0.48
   3  -7  11    7.43    0.52
  -3  -7 -11    5.91    0.64
  -3  -7 -12  422.11    9.10
   3  -7  12  405.07    9.09
   3  -7  12  404.09    9.09
  -3  -7 -12  412.38    9.29
  -3  -7 -12  415.98    9.14
   3  -7  13    4.89    0.48
   3  -7  13    4.38    0.46
  -3  -7 -13    5.09    0.46
  -3  -7 -13    4.38    0.52
   3  -7  14   26.53    0.84
   3  -7  14   26.60    0.85
  -3  -7 -14   26.85    0.86
  -3  -7 -14   26.49    0.89
   3  -7  14   25.87    0.92
   3  -7  15    2.62    0.42
   3  -7  15    2.47    0.41
  -3  -7 -15    2.69    0.43
   3  -7  15    2.79    0.49
  -3  -7 -15    2.86    0.46
   3  -7  16   19.76    0.69
   3  -7  16   18.92    0.70
  -3  -7 -16   19.17    0.72
  -3  -7 -16   19.60    0.72
   3  -7  16   20.14    0.77
   3  -7  17    0.77    0.38
   3  -7  17    0.86    0.39
  -3  -7 -17    0.65    0.40
   3  -7  17    0.25    0.45
  -3  -7 -17    0.49    0.40
   3  -7  18   12.56    0.57
  -3  -7 -18   13.80    0.60
   3  -7  18   11.60    0.63
  -3  -7 -18   13.04    0.58
   3  -7  19   47.50    1.27
  -3  -7 -19   47.22    1.26
   3  -7  19   45.09    1.33
   3  -7  20    1.57    0.33
   3  -7  20    1.53    0.40
   3  -7  20    1.56    0.45
   3  -7  21    1.48    0.39
   3  -7  21    1.32    0.32
   3  -7  21    1.52    0.44
   3  -7  22   22.43    0.72
   3  -7  22   24.73    0.82
   3  -7  23    2.36    0.34
   3  -7  23    2.59    0.45
   3  -7  24    1.41    0.32
   3  -7  24    1.54    0.42
   3  -7  25   16.33    0.56
   3  -7  25   16.71    0.65
   3  -7  26    0.47    0.27
   3  -7  26    0.14    0.37
   3  -7  27   10.63    0.49
   3  -7  28   -0.20    0.32
   3  -7  29   10.59    0.43
   3  -7  30    4.33    0.38
  -3  -7 -31   10.81    0.44
   3  -7  31   11.22    0.46
  -3  -7 -32    1.27    0.24
   3  -7  32    1.52    0.27
   3  -9 -31    0.84    0.32
  -3  -9  31    0.36    0.23
  -3  -9  30    0.79    0.28
  -3  -9  29    0.57    0.32
  -3  -9  28    0.93    0.37
  -3  -9  27   10.19    0.53
  -3  -9  26    1.98    0.45
  -3  -9  25   57.02    1.44
  -3  -9  25   58.31    1.54
  -3  -9  24    4.29    0.43
  -3  -9  24    5.10    0.56
  -3  -9  23    3.29    0.44
  -3  -9  23    3.12    0.56
  -3  -9  22   15.37    0.64
  -3  -9  22   15.88    0.78
  -3  -9  22   16.10    0.69
  -3  -9  21   10.99    0.53
  -3  -9  21    9.78    0.55
  -3  -9  21    9.35    0.68
  -3  -9  21   10.06    0.60
  -3  -9  20    3.37    0.45
  -3  -9  20    4.00    0.48
  -3  -9  20    4.08    0.64
  -3  -9  20    2.79    0.52
  -3  -9  19    0.94    0.41
  -3  -9  19    1.08    0.44
  -3  -9  19    1.92    0.60
  -3  -9  19    0.92    0.48
  -3  -9  18   16.14    0.69
  -3  -9  18   16.19    0.66
  -3  -9  18   13.65    0.83
  -3  -9  18   14.22    0.71
  -3  -9  17    3.82    0.46
  -3  -9  17    4.20    0.49
  -3  -9  17    3.23    0.62
  -3  -9  17    3.47    0.52
  -3  -9  16    3.03    0.52
  -3  -9  16    4.25    0.49
  -3  -9  16    2.74    0.61
   3  -9 -16    3.58    0.51
   3  -9 -16    2.71    0.49
  -3  -9  16    3.22    0.57
  -3  -9  15   91.71    2.46
  -3  -9  15   96.98    2.38
   3  -9 -15  103.79    2.42
  -3  -9  15   95.61    2.45
   3  -9 -15  100.92    2.40
  -3  -9  14    2.80    0.49
  -3  -9  14    2.24    0.58
   3  -9 -14    2.85    0.51
   3  -9 -14    2.62    0.51
  -3  -9  14    2.68    0.57
   3  -9 -13    6.88    0.55
   3  -9 -13    6.53    0.55
  -3  -9  13    6.64    0.59
  -3  -9  13    6.37    0.53
   3  -9 -13    6.29    0.57
  -3  -9  13    6.68    0.59
   3  -9 -12    7.37    0.52
  -3  -9  12    7.23    0.53
   3  -9 -12    7.26    0.56
   3  -9 -12    6.68    0.58
  -3  -9  12    8.03    0.59
  -3  -9  11  218.33    4.80
   3  -9 -11  220.19    4.88
  -3  -9  11  211.37    4.86
   3  -9 -11  217.06    4.91
   3  -9 -11  203.78    4.90
   3  -9 -10   11.71    0.53
  -3  -9  10   12.01    0.47
   3  -9 -10   13.20    0.63
   3  -9 -10   10.95    0.66
  -3  -9   9  151.68    3.37
   3  -9  -9  152.40    3.42
   3  -9  -9  151.53    3.48
   3  -9  -9  148.42    3.42
   3  -9  -8   51.95    1.39
  -3  -9   8   52.15    1.27
   3  -9  -8   51.98    1.32
  -3  -9   8   54.29    1.73
  -3  -9   8   52.47    1.38
   3  -9  -8   49.10    1.41
   3  -9  -8   50.78    1.32
  -3  -9   7   10.73    0.50
   3  -9  -7    9.46    0.54
   3  -9  -7   10.91    0.45
  -3  -9   7   10.72    0.42
   3  -9  -7   10.67    0.48
   3  -9  -7    9.91    0.57
  -3  -9   6    7.37    0.44
   3  -9  -6    7.30    0.38
  -3  -9   6    6.47    0.35
  -3  -9   6    7.71    0.77
   3  -9  -6    7.07    0.52
  -3  -9   5  438.91    9.51
   3  -9  -5  434.52    9.50
  -3  -9   5  431.23    9.48
  -3  -9   5  435.37    9.82
   3  -9  -5  415.43    9.57
  -3  -9   5  439.77    9.52
  -3  -9   4    1.65    0.34
  -3  -9   4    1.59    0.26
   3  -9  -4    1.45    0.26
  -3  -9   4    1.27    0.62
  -3  -9   4    1.50    0.35
  -3  -9   3   19.13    0.60
   3  -9  -3   19.13    0.57
  -3  -9   3   19.06    0.57
  -3  -9   3   18.31    0.70
  -3  -9   3   18.66    0.62
  -3  -9   2    7.58    0.70
  -3  -9   1  124.31    3.09
  -3  -9   0    3.23    0.61
  -3  -9  -1  172.71    4.14
  -3  -9  -1  175.10    3.99
   3  -9   2   84.62    2.16
  -3  -9  -2   88.84    2.04
  -3  -9  -2   87.33    2.26
  -3  -9  -2   88.29    2.13
  -3  -9  -2   86.08    2.03
  -3  -9  -3  136.30    3.04
   3  -9   3  132.57    3.15
  -3  -9  -3  132.73    3.24
  -3  -9  -3  130.22    3.02
  -3  -9  -3  136.75    3.14
  -3  -9  -4  158.64    3.56
  -3  -9  -4  162.35    3.62
   3  -9   4  157.38    3.67
   3  -9   4  156.34    3.52
   3  -9   4  154.89    3.67
  -3  -9  -4  156.78    3.75
  -3  -9  -4  156.80    3.55
  -3  -9  -5   69.86    1.73
   3  -9   5   67.10    1.78
   3  -9   5   70.31    1.69
   3  -9   5   68.72    1.62
   3  -9   5   66.17    1.77
  -3  -9  -5   68.90    1.84
  -3  -9  -5   69.73    1.66
   3  -9   5   69.80    1.72
   3  -9   6   14.67    0.58
  -3  -9  -6   15.19    0.60
   3  -9   6   14.38    0.66
   3  -9   6   13.92    0.47
   3  -9   6   13.90    0.66
  -3  -9  -6   13.64    0.70
  -3  -9  -6   12.95    0.70
  -3  -9  -6   13.99    0.53
   3  -9   6   14.68    0.62
   3  -9   7  177.44    4.02
   3  -9   7  175.38    4.15
   3  -9   7  185.75    4.11
  -3  -9  -7  184.64    4.13
  -3  -9  -7  176.55    4.22
   3  -9   7  181.47    4.14
  -3  -9  -7  182.23    4.07
   3  -9   8   62.89    1.68
   3  -9   8   64.49    1.54
   3  -9   8   62.72    1.64
  -3  -9  -8   67.58    1.65
   3  -9   8   65.66    1.55
  -3  -9  -8   64.11    1.59
  -3  -9  -8   64.30    1.77
   3  -9   8   62.51    1.68
   3  -9   9    3.34    0.48
   3  -9   9    2.79    0.29
   3  -9   9    3.95    0.49
   3  -9   9    3.20    0.46
   3  -9   9    3.15    0.30
  -3  -9  -9    2.92    0.42
  -3  -9  -9    3.46    0.38
  -3  -9  -9    3.37    0.58
   3  -9   9    3.38    0.51
   3  -9  10    2.64    0.47
  -3  -9 -10    2.83    0.42
   3  -9  10    3.65    0.49
  -3  -9 -10    2.75    0.39
   3  -9  10    2.89    0.50
   3  -9  10    2.87    0.54
  -3  -9 -10    2.88    0.57
   3  -9  11   83.19    2.06
   3  -9  11   83.18    2.07
  -3  -9 -11   83.44    2.08
  -3  -9 -11   81.63    2.14
  -3  -9 -11   83.60    2.02
   3  -9  12   57.83    1.56
  -3  -9 -12   61.34    1.61
  -3  -9 -12   61.01    1.64
   3  -9  13  104.58    2.52
  -3  -9 -13  104.20    2.59
  -3  -9 -13  105.42    2.59
   3  -9  14    0.94    0.47
  -3  -9 -14    0.14    0.53
  -3  -9 -14    1.21    0.48
   3  -9  14    1.00    0.59
  -3  -9 -14    0.94    0.54
  -3  -9 -15  194.85    4.51
   3  -9  15  187.03    4.36
   3  -9  15  192.03    4.37
  -3  -9 -15  194.39    4.40
  -3  -9 -15  194.95    4.42
   3  -9  15  184.53    4.45
   3  -9  16    4.98    0.50
   3  -9  16    4.79    0.49
  -3  -9 -16    4.84    0.64
  -3  -9 -16    4.07    0.52
  -3  -9 -16    4.49    0.54
   3  -9  16    4.77    0.59
  -3  -9 -17   54.71    1.62
   3  -9  17   57.01    1.45
   3  -9  17   55.37    1.45
  -3  -9 -17   53.41    1.47
  -3  -9 -17   54.81    1.48
   3  -9  17   53.25    1.52
  -3  -9 -18   11.51    0.78
   3  -9  18   11.11    0.56
  -3  -9 -18   10.99    0.59
  -3  -9 -18   10.62    0.58
   3  -9  18   10.90    0.64
  -3  -9 -19   10.18    0.78
   3  -9  19   11.68    0.56
  -3  -9 -19   10.95    0.58
  -3  -9 -19   10.37    0.55
   3  -9  19   10.34    0.63
  -3  -9 -20    1.87    0.59
   3  -9  20    1.72    0.41
   3  -9  20    1.26    0.46
  -3  -9 -20    1.12    0.38
  -3  -9 -21    0.33    0.53
  -3  -9 -21    0.68    0.36
   3  -9  21    0.67    0.45
  -3  -9 -22    9.85    0.64
   3  -9  22    7.99    0.55
  -3  -9 -23    0.15    0.48
   3  -9  23    0.36    0.40
  -3  -9 -24    3.82    0.50
   3  -9  24    3.48    0.52
   3  -9  24    3.50    0.44
  -3  -9 -25   26.16    0.87
   3  -9  25   27.01    0.88
   3  -9  25   25.56    0.80
  -3  -9 -26    1.04    0.38
   3  -9  26    0.68    0.41
   3  -9  26    0.77    0.34
  -3  -9 -27    0.62    0.34
   3  -9  27    0.46    0.37
  -3  -9 -28   17.26    0.60
   3  -9  28   18.92    0.62
  -3  -9 -29    0.78    0.27
   3  -9  29    0.98    0.30
  -3  -9 -30    1.15    0.24
   3  -9  30    1.78    0.27
   3 -11 -29    0.30    0.21
   3 -11 -29    0.53    0.26
  -3 -11  29    0.14    0.22
  -3 -11  29   -0.03    0.26
   3 -11 -28    9.76    0.41
  -3 -11  28   10.45    0.41
   3 -11 -28   11.16    0.45
  -3 -11  28   10.41    0.45
   3 -11 -27    0.37    0.29
  -3 -11  27    0.55    0.30
   3 -11 -27    1.01    0.36
   3 -11 -26    3.39    0.38
  -3 -11  26    4.01    0.37
   3 -11 -26    4.07    0.44
   3 -11 -25   11.26    0.55
  -3 -11  25   10.54    0.52
   3 -11 -25   11.30    0.59
   3 -11 -24    1.21    0.45
   3 -11 -24    1.29    0.48
  -3 -11  24    1.43    0.42
   3 -11 -23    7.31    0.60
  -3 -11  23    7.55    0.44
  -3 -11  23    7.46    0.55
   3 -11 -23    7.47    0.60
  -3 -11  22    1.66    0.39
   3 -11 -22    1.02    0.55
  -3 -11  22    1.16    0.51
   3 -11 -21    0.74    0.61
  -3 -11  21    0.90    0.39
  -3 -11  21    0.82    0.40
  -3 -11  21    0.89    0.54
  -3 -11  20    0.90    0.42
  -3 -11  20    0.47    0.40
   3 -11 -20    0.11    0.68
  -3 -11  20    0.48    0.57
  -3 -11  19    0.90    0.41
   3 -11 -19    1.11    0.68
  -3 -11  19    0.71    0.42
  -3 -11  19    0.79    0.59
  -3 -11  18    1.38    0.43
  -3 -11  18    1.43    0.44
   3 -11 -18    1.29    0.63
  -3 -11  18    1.57    0.61
  -3 -11  17    5.81    0.52
  -3 -11  17    6.42    0.51
   3 -11 -17    6.10    0.70
  -3 -11  17    6.06    0.68
   3 -11 -16    2.55    0.63
  -3 -11  16    3.11    0.51
  -3 -11  16    1.54    0.66
   3 -11 -15  251.09    5.59
   3 -11 -15  242.62    5.49
  -3 -11  15  233.33    5.47
   3 -11 -14   78.04    2.01
   3 -11 -14   77.13    1.95
  -3 -11  14   77.03    1.94
   3 -11 -13    2.37    0.54
  -3 -11  13    2.84    0.56
   3 -11 -13    2.95    0.53
   3 -11 -13    2.89    0.55
   3 -11 -12  248.49    5.69
  -3 -11  12  251.50    5.70
   3 -11 -12  250.50    5.70
  -3 -11  12  249.31    5.69
   3 -11 -11   28.86    0.95
  -3 -11  11   28.41    1.00
   3 -11 -11   28.59    1.01
  -3 -11  11   25.85    1.00
  -3 -11  10   60.05    1.46
   3 -11 -10   57.30    1.52
  -3 -11  10   56.10    1.56
   3 -11 -10   57.35    1.60
  -3 -11  10   56.30    1.58
  -3 -11  10   56.46    1.57
   3 -11  -9  107.02    2.49
  -3 -11   9  104.04    2.43
   3 -11  -9  102.45    2.57
  -3 -11   9  102.98    2.52
  -3 -11   9  102.07    2.52
   3 -11  -8  142.54    3.23
  -3 -11   8  140.40    3.19
   3 -11  -8  133.28    3.32
  -3 -11   8  139.05    3.26
  -3 -11   8  140.88    3.27
   3 -11  -8  137.63    3.25
  -3 -11   7    2.93    0.36
   3 -11  -7    2.98    0.40
   3 -11  -7    3.10    0.44
  -3 -11   7    2.80    0.47
   3 -11  -7    2.62    0.54
  -3 -11   7    2.93    0.49
  -3 -11   6    1.76    0.33
   3 -11  -6    1.97    0.35
   3 -11  -6    1.19    0.40
  -3 -11   6    2.18    0.42
   3 -11  -6    1.13    0.48
  -3 -11   6    1.63    0.44
  -3 -11   5  185.35    4.12
  -3 -11   5  187.73    4.16
   3 -11  -5  172.55    4.23
  -3 -11   5  187.98    4.17
   3 -11  -5  178.74    4.16
  -3 -11   4    6.35    0.39
   3 -11  -4    5.49    0.58
   3 -11  -4    5.59    0.52
  -3 -11   4    6.80    0.45
   3 -11  -4    6.80    0.45
  -3 -11   4    6.62    0.47
  -3 -11   3   32.10    0.87
   3 -11  -3   27.06    1.04
  -3 -11   3   31.95    0.90
   3 -11  -3   27.04    0.97
  -3 -11   3   32.52    0.92
   3 -11  -3   30.70    0.90
  -3 -11   2   58.81    1.48
  -3 -11   2   59.49    1.45
   3 -11  -2   55.74    1.62
   3 -11  -2   52.77    1.52
  -3 -11   2   58.27    1.43
  -3 -11   2   65.38    1.93
  -3 -11   2   61.15    1.52
  -3 -11   2   59.05    1.47
   3 -11  -2   55.39    1.46
   3 -11  -2   56.67    1.42
   3 -11  -1   51.00    1.28
  -3 -11   1   51.31    1.31
  -3 -11   1   49.71    1.41
  -3 -11   1   52.53    1.34
   3 -11  -1   52.44    1.53
  -3 -11   1   51.75    1.30
   3 -11  -1   52.03    1.29
  -3 -11   1   54.44    1.75
  -3 -11   1   52.45    1.33
   3 -11  -1   51.10    1.32
  -3 -11   1   55.48    1.40
   3 -11  -1   49.21    1.29
   3 -11   0    1.31    0.60
  -3 -11   0    1.70    0.31
   3 -11   0    1.44    0.29
   3 -11   0    1.00    0.34
   3 -11   0    1.33    0.32
  -3 -11   0    1.80    0.38
  -3 -11   0    0.80    0.44
  -3 -11   0    1.55    0.34
  -3 -11   0    1.14    0.36
  -3 -11   0    1.58    0.44
   3 -11   0    1.40    0.33
   3 -11   1   39.90    1.17
   3 -11   1   36.98    0.99
  -3 -11  -1   36.38    1.13
  -3 -11  -1   38.32    1.05
   3 -11   1   38.44    1.01
   3 -11   1   38.58    1.23
   3 -11   1   37.42    1.01
   3 -11   1   36.78    1.03
  -3 -11  -1   38.65    1.13
  -3 -11  -1   38.13    1.03
   3 -11   2   84.25    2.14
   3 -11   2   83.78    1.97
  -3 -11  -2   82.63    2.11
   3 -11   2   84.92    2.19
   3 -11   2   85.88    2.00
   3 -11   2   81.14    2.00
   3 -11   2   82.47    1.99
  -3 -11  -2   86.40    2.12
  -3 -11  -2   84.65    2.03
  -3 -11  -2   85.13    2.01
   3 -11   3    2.78    0.61
   3 -11   3    2.44    0.61
   3 -11   3    2.44    0.32
  -3 -11  -3    2.39    0.40
  -3 -11  -3    2.61    0.48
   3 -11   3    2.28    0.38
   3 -11   3    2.24    0.38
   3 -11   3    3.57    0.40
  -3 -11  -3    3.30    0.41
  -3 -11  -3    2.99    0.54
   3 -11   4  282.69    6.30
   3 -11   4  293.86    6.46
   3 -11   4  272.81    6.33
   3 -11   4  290.76    6.34
  -3 -11  -4  282.02    6.43
   3 -11   4  291.18    6.49
  -3 -11  -4  286.55    6.35
  -3 -11  -4  286.80    6.47
   3 -11   4  283.96    6.34
   3 -11   5   34.86    0.94
   3 -11   5   36.37    1.14
   3 -11   5   36.85    0.99
   3 -11   5   36.58    1.02
  -3 -11  -5   35.67    1.10
   3 -11   5   37.75    1.18
  -3 -11  -5   35.07    1.02
   3 -11   5   35.24    1.01
   3 -11   6   26.78    0.76
   3 -11   6   26.02    0.94
  -3 -11  -6   26.44    0.92
   3 -11   6   26.76    0.79
   3 -11   6   27.31    0.98
   3 -11   6   26.17    0.85
   3 -11   6   24.97    0.84
  -3 -11  -6   27.42    0.84
   3 -11   6   27.44    0.91
   3 -11   7  166.23    3.90
   3 -11   7  167.60    3.77
   3 -11   7  165.89    3.79
   3 -11   7  168.21    3.93
   3 -11   7  167.53    3.85
  -3 -11  -7  170.70    3.91
  -3 -11  -7  162.57    4.00
   3 -11   7  169.03    3.84
   3 -11   7  169.79    3.90
  -3 -11  -7  164.73    3.83
   3 -11   8   75.25    1.76
   3 -11   8   74.48    1.91
   3 -11   8   72.04    1.76
  -3 -11  -8   74.77    1.90
   3 -11   8   72.06    1.87
  -3 -11  -8   72.85    1.83
  -3 -11  -8   70.00    2.01
   3 -11   8   71.87    1.85
   3 -11   8   74.39    1.92
   3 -11   9   10.31    0.65
   3 -11   9   10.06    0.47
   3 -11   9    8.98    0.62
  -3 -11  -9   10.09    0.63
  -3 -11  -9   10.10    0.57
   3 -11   9    9.61    0.70
   3 -11   9    8.61    0.60
  -3 -11  -9    9.65    0.78
   3 -11  10    1.74    0.53
   3 -11  10    0.78    0.52
  -3 -11 -10    1.67    0.51
   3 -11  10    1.73    0.33
  -3 -11 -10    1.24    0.46
   3 -11  10    0.75    0.58
   3 -11  10    0.71    0.51
  -3 -11 -10    1.12    0.64
   3 -11  11   77.14    1.96
   3 -11  11   77.74    1.96
  -3 -11 -11   76.46    1.98
   3 -11  11   75.06    2.02
  -3 -11 -11   79.44    1.95
   3 -11  11   78.57    2.07
  -3 -11 -11   74.08    2.06
   3 -11  11   72.92    1.98
   3 -11  12  190.75    4.41
   3 -11  12  194.13    4.40
  -3 -11 -12  192.89    4.44
   3 -11  12  187.35    4.49
   3 -11  12  194.25    4.52
  -3 -11 -12  185.63    4.48
   3 -11  13    7.01    0.61
   3 -11  13    6.69    0.61
   3 -11  13    4.48    0.74
  -3 -11 -13    5.72    0.63
  -3 -11 -13    6.30    0.70
   3 -11  13    5.90    0.79
  -3 -11 -14   58.04    1.67
   3 -11  14   59.33    1.57
  -3 -11 -14   61.87    1.66
   3 -11  15  152.15    3.48
  -3 -11 -15  147.85    3.60
   3 -11  15  141.02    3.65
  -3 -11 -15  152.09    3.54
  -3 -11 -16    6.07    0.65
   3 -11  16    7.76    0.55
   3 -11  16    6.56    0.78
  -3 -11 -16    6.41    0.59
  -3 -11 -17   15.56    0.83
   3 -11  17   14.35    0.91
  -3 -11 -17   15.48    0.66
  -3 -11 -17   15.21    0.68
   3 -11  17   13.30    0.74
   3 -11  18   15.21    0.63
  -3 -11 -18   15.64    0.83
  -3 -11 -18   16.02    0.67
   3 -11  18   14.93    0.87
   3 -11  18   15.84    0.74
  -3 -11 -18   15.53    0.66
   3 -11  19    9.90    0.52
  -3 -11 -19    9.50    0.70
  -3 -11 -19    9.88    0.54
   3 -11  19    9.32    0.60
  -3 -11 -20   26.61    1.00
   3 -11  20   27.19    0.91
  -3 -11 -21   27.92    0.99
   3 -11  21   29.45    0.92
  -3 -11 -22   27.64    0.93
  -3 -11 -23    7.20    0.50
  -3 -11 -24    0.48    0.34
  -3 -11 -25   12.50    0.50
   3 -11  25   13.94    0.55
  -3 -11 -26    0.34    0.27
   3 -11  26    0.59    0.30
  -3 -11 -27    0.79    0.24
   3 -11  27    0.57    0.27
   3 -11  27    0.74    0.27
  -3 -11 -28    5.30    0.28
   3 -11  28    5.50    0.29
  -3 -13  25   20.80    0.60
  -3 -13  25   20.72    0.62
  -3 -13  24   -0.18    0.30
  -3 -13  24    0.38    0.32
   3 -13 -23    2.65    0.35
  -3 -13  23    3.06    0.36
  -3 -13  23    3.19    0.40
   3 -13 -22    4.60    0.43
  -3 -13  22    4.75    0.48
  -3 -13  21    3.45    0.34
   3 -13 -21    3.59    0.45
  -3 -13  21    3.09    0.43
   3 -13 -21    3.77    0.29
  -3 -13  21    4.08    0.52
   3 -13 -20   13.96    0.71
  -3 -13  20   14.39    0.54
  -3 -13  20   14.17    0.66
   3 -13 -20   13.80    0.50
  -3 -13  20   13.37    0.75
  -3 -13  19    1.04    0.37
   3 -13 -19    0.58    0.55
  -3 -13  19    0.80    0.63
  -3 -13  18   35.02    1.00
  -3 -13  18   32.74    1.23
   3 -13 -17    6.69    0.65
  -3 -13  17    6.36    0.49
  -3 -13  17    5.96    0.72
   3 -13 -16    0.64    0.53
  -3 -13  16    1.09    0.44
  -3 -13  16    0.38    0.64
   3 -13 -15   15.14    0.75
  -3 -13  15   15.03    0.66
  -3 -13  15   15.13    0.67
  -3 -13  14    1.45    0.45
   3 -13 -14    1.30    0.49
  -3 -13  14    2.30    0.45
  -3 -13  14    0.55    0.55
  -3 -13  14    2.12    0.60
  -3 -13  13   18.02    0.75
  -3 -13  13   18.54    0.76
  -3 -13  13   16.87    0.81
  -3 -13  13   16.86    0.86
  -3 -13  12  103.67    2.52
  -3 -13  12  102.35    2.52
  -3 -13  12  103.64    2.56
  -3 -13  12  101.71    2.58
  -3 -13  11    0.13    0.52
  -3 -13  11   -0.14    0.53
   3 -13 -11    0.30    0.50
  -3 -13  11   -0.10    0.55
  -3 -13  10   22.94    0.88
   3 -13 -10   22.89    0.86
  -3 -13  10   21.74    0.86
  -3 -13  10   20.43    0.87
  -3 -13   9    3.43    0.60
  -3 -13   9    3.30    0.54
   3 -13  -9    3.97    0.56
  -3 -13   9    3.86    0.55
  -3 -13   9    4.13    0.58
  -3 -13   8  163.87    3.71
  -3 -13   8  162.45    3.83
  -3 -13   8  168.38    3.87
   3 -13  -8  161.21    3.82
  -3 -13   8  158.62    3.80
  -3 -13   8  164.99    3.78
  -3 -13   8  159.30    3.67
  -3 -13   8  161.45    3.79
  -3 -13   7    5.27    0.65
  -3 -13   7    4.84    0.43
  -3 -13   7    5.25    0.66
  -3 -13   7    5.09    0.53
  -3 -13   7    5.15    0.55
   3 -13  -7    5.76    0.60
  -3 -13   7    5.22    0.41
  -3 -13   7    5.08    0.56
  -3 -13   6    6.97    0.44
  -3 -13   6    7.01    0.68
  -3 -13   6    6.63    0.51
  -3 -13   6    7.67    0.67
  -3 -13   6    7.91    0.58
   3 -13  -6    7.14    0.61
  -3 -13   6    6.48    0.55
  -3 -13   5    4.80    0.68
  -3 -13   5    5.41    0.41
  -3 -13   5    5.45    0.67
   3 -13  -5    5.15    0.42
   3 -13  -5    4.91    0.58
  -3 -13   5    5.48    0.53
  -3 -13   5    4.92    0.49
   3 -13  -5    5.32    0.51
  -3 -13   5    5.74    0.52
   3 -13  -4   53.22    1.50
  -3 -13   4   55.93    1.60
  -3 -13   4   54.40    1.39
   3 -13  -4   54.37    1.40
  -3 -13   4   55.40    1.43
  -3 -13   4   54.66    1.59
  -3 -13   4   56.03    1.48
   3 -13  -4   52.91    1.51
  -3 -13   4   52.85    1.44
   3 -13  -4   52.54    1.45
   3 -13  -3    2.73    0.38
   3 -13  -3    2.35    0.59
  -3 -13   3    3.36    0.39
  -3 -13   3    2.69    0.68
  -3 -13   3    2.80    0.71
  -3 -13   3    2.43    0.52
   3 -13  -3    2.87    0.53
   3 -13  -3    1.91    0.46
  -3 -13   3    2.20    0.50
  -3 -13   3    2.29    0.47
  -3 -13   2  179.13    4.20
  -3 -13   2  181.36    4.03
   3 -13  -2  175.81    4.17
   3 -13  -2  180.96    4.02
  -3 -13   2  168.24    4.13
  -3 -13   2  177.30    4.22
   3 -13  -2  164.58    4.05
  -3 -13   2  181.51    4.06
  -3 -13   2  181.50    4.09
  -3 -13   1    2.37    0.39
  -3 -13   1    1.93    0.70
   3 -13  -1    2.17    0.37
  -3 -13   1    1.46    0.60
   3 -13  -1    1.95    0.66
   3 -13  -1    1.79    0.44
  -3 -13   1    1.86    0.53
  -3 -13   1    1.62    0.48
  -3 -13   1    1.54    0.46
   3 -13   0   32.23    0.91
  -3 -13   0   33.41    0.94
   3 -13   0   32.96    1.19
  -3 -13   0   32.12    1.21
  -3 -13   0   29.27    1.07
   3 -13   0   30.01    0.96
  -3 -13   0   32.93    1.00
  -3 -13   0   31.60    0.97
   3 -13   1   16.11    0.89
  -3 -13  -1   15.46    0.62
   3 -13   1   15.88    0.59
  -3 -13  -1   15.25    0.92
  -3 -13  -1   15.91    0.78
   3 -13   1   14.99    0.65
   3 -13   1   14.83    0.62
  -3 -13  -1   14.98    0.68
  -3 -13  -2   16.53    0.64
   3 -13   2   16.74    0.75
   3 -13   2   19.83    0.90
   3 -13   2   16.93    0.60
  -3 -13  -2   17.73    0.90
   3 -13   2   16.10    0.68
  -3 -13  -2   17.69    0.80
   3 -13   2   15.81    0.63
   3 -13   2   16.57    0.65
   3 -13   2   17.42    0.66
  -3 -13  -2   16.51    0.69
   3 -13   3    5.69    0.66
  -3 -13  -3    6.49    0.67
  -3 -13  -3    6.79    0.45
   3 -13   3    6.72    0.60
   3 -13   3    5.85    0.39
   3 -13   3    5.73    0.44
   3 -13   3    6.65    0.47
  -3 -13  -3    5.75    0.59
   3 -13   3    6.33    0.47
  -3 -13  -3    6.67    0.51
   3 -13   4   19.89    0.86
   3 -13   4   19.81    0.65
   3 -13   4   19.47    0.88
  -3 -13  -4   19.91    0.70
  -3 -13  -4   18.32    0.83
   3 -13   4   20.48    0.71
  -3 -13  -4   18.85    0.85
   3 -13   4   19.65    0.71
   3 -13   4   19.56    0.71
  -3 -13  -4   19.96    0.75
   3 -13   5   90.71    2.29
   3 -13   5   94.88    2.29
   3 -13   5   88.48    2.10
  -3 -13  -5   86.24    2.26
   3 -13   5   87.79    2.15
  -3 -13  -5   83.18    2.22
   3 -13   5   90.61    2.15
  -3 -13  -5   90.01    2.19
   3 -13   5   88.30    2.16
   3 -13   6    1.62    0.55
   3 -13   6    1.90    0.34
   3 -13   6    2.84    0.58
   3 -13   6    1.85    0.38
  -3 -13  -6    1.27    0.53
   3 -13   6    1.52    0.44
  -3 -13  -6    2.23    0.46
   3 -13   6    1.84    0.46
   3 -13   7   66.25    1.75
   3 -13   7   67.18    1.74
  -3 -13  -7   64.06    1.74
   3 -13   7   63.31    1.66
   3 -13   7   63.65    1.60
  -3 -13  -7   63.99    1.68
   3 -13   7   64.02    1.66
   3 -13   8   22.06    0.89
   3 -13   8   22.20    0.86
   3 -13   8   21.75    0.71
  -3 -13  -8   21.89    0.88
   3 -13   8   21.67    0.82
  -3 -13  -8   22.51    0.82
   3 -13   8   22.63    0.83
   3 -13   9    5.36    0.56
   3 -13   9    5.93    0.59
  -3 -13  -9    5.51    0.59
   3 -13   9    5.90    0.39
   3 -13   9    4.48    0.53
   3 -13   9    4.75    0.54
   3 -13  10   28.66    0.97
  -3 -13 -10   31.98    1.04
   3 -13  10   29.01    1.01
   3 -13  10   28.93    1.00
   3 -13  11   44.24    1.27
   3 -13  11   45.07    1.35
  -3 -13 -11   45.20    1.32
   3 -13  11   44.03    1.33
   3 -13  12  101.76    2.48
  -3 -13 -12  106.56    2.54
   3 -13  12  101.76    2.58
   3 -13  12  101.59    2.57
   3 -13  13    9.89    0.58
   3 -13  13    9.58    0.56
  -3 -13 -13    9.27    0.59
   3 -13  13    8.34    0.68
   3 -13  13    8.25    0.68
   3 -13  14    2.44    0.42
   3 -13  14    2.59    0.46
   3 -13  14    2.86    0.60
  -3 -13 -14    2.74    0.46
   3 -13  14    2.60    0.59
   3 -13  15    2.65    0.42
   3 -13  15    2.82    0.62
  -3 -13 -15    2.56    0.43
   3 -13  15    2.83    0.59
   3 -13  16    5.38    0.68
   3 -13  16    5.20    0.64
   3 -13  17   38.12    1.27
   3 -13  17   38.24    1.24
   3 -13  18   35.24    1.14
   3 -13  18   34.60    1.14
  -3 -13 -19   10.69    0.59
   3 -13  19   12.55    0.66
   3 -13  19   11.29    0.63
  -3 -13 -20    8.52    0.51
   3 -13  20    9.59    0.57
   3 -13  20    8.73    0.53
  -3 -13 -21    4.24    0.40
   3 -13  21    5.33    0.46
   3 -13  21    5.07    0.43
   3 -13  22   13.23    0.54
   3 -13  23   -0.14    0.29
   3 -15 -20   22.05    0.65
   3 -15 -20   20.91    0.57
   3 -15 -19    0.67    0.31
  -3 -15  19    1.27    0.33
   3 -15 -19    1.00    0.24
  -3 -15  19    1.41    0.32
   3 -15 -18    4.44    0.41
   3 -15 -18    4.24    0.31
  -3 -15  18    4.38    0.41
  -3 -15  18    4.89    0.42
   3 -15 -17    0.32    0.39
   3 -15 -17   -0.09    0.29
  -3 -15  17    0.04    0.40
  -3 -15  17   -0.17    0.43
   3 -15 -16    9.10    0.55
  -3 -15  16    9.75    0.44
  -3 -15  16    9.94    0.58
   3 -15 -16    9.53    0.46
  -3 -15  16    9.19    0.59
  -3 -15  15    1.10    0.34
   3 -15 -15    1.41    0.43
  -3 -15  15    1.06    0.36
   3 -15 -15    1.22    0.37
  -3 -15  15    1.01    0.46
  -3 -15  15    1.75    0.50
  -3 -15  14    0.31    0.34
   3 -15 -14    0.50    0.42
  -3 -15  14    0.42    0.37
  -3 -15  14   -0.16    0.47
   3 -15 -14    0.91    0.39
  -3 -15  14    0.17    0.48
  -3 -15  13   -0.03    0.38
   3 -15 -13    0.53    0.42
  -3 -15  13    0.27    0.48
   3 -15 -13   -0.39    0.45
  -3 -15  13   -0.11    0.52
   3 -15 -12   49.78    1.39
  -3 -15  12   50.28    1.34
  -3 -15  12   53.65    1.42
   3 -15 -12   50.94    1.39
  -3 -15  12   52.94    1.43
   3 -15 -11    0.32    0.40
  -3 -15  11    0.23    0.42
   3 -15 -11    0.29    0.49
  -3 -15  11    0.72    0.50
   3 -15 -10   29.14    0.91
  -3 -15  10   29.40    0.95
  -3 -15  10   28.80    0.92
   3 -15 -10   27.87    0.98
  -3 -15  10   28.57    0.96
  -3 -15   9    2.81    0.48
   3 -15  -9    2.62    0.41
  -3 -15   9    3.07    0.51
   3 -15  -9    3.48    0.56
  -3 -15   9    2.31    0.42
  -3 -15   9    2.66    0.50
  -3 -15   8   16.21    0.71
   3 -15  -8   15.67    0.62
  -3 -15   8   15.63    0.72
   3 -15  -8   14.47    0.75
  -3 -15   8   15.20    0.67
  -3 -15   8   16.38    0.69
  -3 -15   7    0.36    0.52
  -3 -15   7    0.51    0.49
   3 -15  -7    0.35    0.36
  -3 -15   7    0.61    0.44
  -3 -15   7    0.73    0.45
  -3 -15   6    0.09    0.53
  -3 -15   6    0.49    0.52
   3 -15  -6    0.52    0.35
  -3 -15   6    0.49    0.34
  -3 -15   6    0.15    0.31
  -3 -15   6    0.18    0.43
  -3 -15   6    0.50    0.43
   3 -15  -5    7.99    0.46
  -3 -15   5    8.56    0.45
  -3 -15   5    8.53    0.61
  -3 -15   5    7.46    0.65
  -3 -15   5    7.53    0.43
  -3 -15   5    8.28    0.54
  -3 -15   5    7.25    0.54
  -3 -15   4   22.80    0.93
   3 -15  -4   22.79    0.72
  -3 -15   4   22.22    0.71
  -3 -15   4   20.53    0.71
   3 -15  -4   22.15    0.85
  -3 -15   4   21.19    0.80
  -3 -15   3   51.62    1.32
   3 -15  -3   49.37    1.31
  -3 -15   3   51.74    1.52
  -3 -15   3   50.13    1.33
   3 -15  -3   51.88    1.42
  -3 -15   3   50.14    1.39
   3 -15  -2   50.29    1.40
  -3 -15   2   51.95    1.53
   3 -15  -2   50.85    1.30
  -3 -15   2   50.68    1.31
  -3 -15   2   49.10    1.33
   3 -15  -2   51.06    1.40
  -3 -15   2   48.81    1.38
  -3 -15   1   11.26    0.81
   3 -15  -1   11.19    0.67
  -3 -15   1   11.96    0.52
   3 -15  -1   11.07    0.50
   3 -15  -1   11.56    0.62
  -3 -15   1   10.88    0.61
  -3 -15   0    0.04    0.34
  -3 -15   0   -0.51    0.63
   3 -15   0    0.74    0.56
   3 -15   0    0.44    0.31
  -3 -15   0    0.61    0.46
  -3 -15   0    0.65    0.44
   3 -15   0    1.03    0.43
   3 -15   1   24.84    0.77
   3 -15   1   27.35    0.99
  -3 -15  -1   25.78    0.80
  -3 -15  -1   26.27    0.99
   3 -15   1   25.16    0.85
  -3 -15  -1   26.15    0.92
  -3 -15  -1   25.62    0.88
   3 -15   2   24.16    0.96
  -3 -15  -2   23.03    0.76
   3 -15   2   22.35    0.71
  -3 -15  -2   22.34    0.90
  -3 -15  -2   22.01    0.87
   3 -15   2   23.19    0.79
  -3 -15  -2   23.65    0.83
   3 -15   3    1.12    0.32
   3 -15   3    0.66    0.59
  -3 -15  -3    0.63    0.37
  -3 -15  -3    0.52    0.47
  -3 -15  -3    1.84    0.51
   3 -15   3    1.29    0.39
  -3 -15  -3    0.64    0.46
   3 -15   4   51.43    1.45
  -3 -15  -4   52.47    1.35
  -3 -15  -4   48.96    1.43
   3 -15   4   50.18    1.32
  -3 -15  -4   49.92    1.38
   3 -15   5    1.62    0.53
  -3 -15  -5    1.66    0.39
   3 -15   5    1.83    0.36
  -3 -15  -5    1.47    0.50
  -3 -15  -6    3.75    0.44
   3 -15   6    3.48    0.53
   3 -15   6    3.55    0.38
  -3 -15  -6    3.75    0.52
  -3 -15  -7   39.78    1.13
   3 -15   7   39.67    1.18
   3 -15   7   37.82    1.04
  -3 -15  -7   40.00    1.17
   3 -15   7   37.89    1.10
  -3 -15  -8   72.00    1.79
   3 -15   8   72.03    1.80
  -3 -15  -8   69.88    1.79
   3 -15   8   66.18    1.74
   3 -15   9    3.06    0.48
  -3 -15  -9    4.10    0.49
  -3 -15  -9    2.63    0.49
   3 -15  10   72.09    1.83
  -3 -15 -10   72.51    1.82
  -3 -15 -10   72.36    1.84
  -3 -15 -11    0.25    0.40
   3 -15  11    0.63    0.46
  -3 -15 -11    0.07    0.45
   3 -15  12   65.80    1.64
  -3 -15 -12   57.84    1.62
   3 -15  13   43.22    1.24
   3 -15  14   10.47    0.62
   3 -15  15   12.37    0.64
   3 -15  16   12.40    0.62
   3 -15  17   11.43    0.55
  -3 -15 -18   15.96    0.51
   3 -15  18   18.58    0.60
   3 -15  19   17.50    0.54
  -3 -15 -19   15.79    0.47
   3 -17 -12   38.73    1.01
   3 -17 -11   16.38    0.59
   3 -17 -10    4.06    0.42
   3 -17  -8    4.19    0.33
   3 -17  -7    3.24    0.31
   3 -17  -6    3.81    0.45
   3 -17  -6    4.04    0.32
   3 -17  -5    1.40    0.41
  -3 -17   5    2.04    0.46
   3 -17  -4   18.65    0.70
  -3 -17   4   21.34    0.78
   3 -17  -3    3.82    0.42
   3 -17  -2    8.34    0.47
   3 -17  -1    0.07    0.35
  -3 -17   1   -0.04    0.31
   3 -17   0    1.99    0.35
  -3 -17   0    1.53    0.33
  -3 -17   0    1.67    0.29
  -3 -17  -1    1.45    0.36
   3 -17   1    1.31    0.34
  -3 -17  -1    1.63    0.30
  -3 -17  -2    1.85    0.38
   3 -17   2    2.02    0.33
  -3 -17  -2    2.11    0.32
  -3 -17  -3    5.76    0.47
  -3 -17  -3    6.24    0.39
  -3 -17  -4   86.16    2.09
  -3 -17  -4   85.17    2.02
  -3 -17  -5   37.53    1.10
  -3 -17  -5   37.66    1.01
  -3 -17  -6    1.63    0.44
  -3 -17  -6    1.10    0.32
  -3 -17  -7    1.84    0.45
  -3 -17  -7    1.90    0.33
  -3 -17  -8   14.24    0.54
  -3 -17  -9    0.56    0.33
  -3 -17 -10   45.01    1.17
  -4   0  36    1.48    0.24
  -4   0  35   -0.13    0.26
  -4   0  34    0.88    0.29
  -4   0  33   -0.13    0.31
  -4   0  32   26.19    0.79
  -4   0  31    0.15    0.35
  -4   0  30   24.71    0.78
  -4   0  29    0.68    0.67
  -4   0  29    0.52    0.39
  -4   0  28   35.31    1.40
  -4   0  28   33.35    1.00
  -4   0  27    0.17    0.75
  -4   0  27    0.08    0.42
  -4   0  26    9.97    0.91
  -4   0  26    7.75    0.52
  -4   0  25   -0.06    0.80
  -4   0  25   -0.27    0.46
  -4   0  24  204.46    5.18
  -4   0  24  216.58    4.82
  -4   0  23   -0.46    0.76
  -4   0  23   -0.09    0.42
   4   0 -22  303.96    6.90
  -4   0  22  302.91    7.20
  -4   0  22  315.77    6.87
   4   0 -21    0.80    0.38
  -4   0  21    0.85    0.67
  -4   0  21    0.48    0.35
   4   0 -20  144.14    3.32
  -4   0  20  149.43    3.62
  -4   0  20  142.47    3.29
   4   0 -19    0.08    0.32
  -4   0  19    0.24    0.59
   4   0 -19    0.29    0.58
   4   0 -18  361.99    8.28
   4   0 -17   -0.25    0.54
   4   0 -16   41.32    1.34
   4   0 -15    0.84    0.58
   4   0 -14   45.37    1.40
   4   0 -13    0.58    0.49
   4   0 -12  560.44   12.43
   4   0 -11    1.04    0.49
  -4   0  11    0.97    0.52
   4   0 -10   21.25    0.85
  -4   0  10   22.80    0.84
   4   0  -9    1.02    0.47
  -4   0   9    1.42    0.48
   4   0  -8  384.61    8.46
  -4   0   8  378.22    8.39
  -4   0   8  383.00    8.42
  -4   0   7    0.50    0.34
   4   0  -7    0.57    0.36
  -4   0   7    0.95    0.38
  -4   0   6  737.44   16.05
  -4   0   6  740.70   16.07
  -4   0   5    0.18    0.21
  -4   0   5    0.25    0.23
  -4   0   4   56.85    1.30
  -4   0   3    0.18    0.14
   4   0  -2    3.91    0.20
   4   0  -2    4.40    0.18
   4   0  -1    0.10    0.11
   4   0  -1    0.14    0.13
   4   0   0 1315.98   28.47
  -4   0  -2 2699.66   58.37
  -4   0  -3    0.36    0.20
  -4   0  -4   17.15    0.53
  -4   0  -5    0.52    0.32
   4   0   5    0.62    0.35
  -4   0  -6   21.38    0.72
   4   0   6   22.38    0.74
  -4   0  -7    0.70    0.41
   4   0   7    0.88    0.45
  -4   0  -8  966.79   21.31
   4   0   8  984.92   21.32
   4   0   9    0.13    0.50
  -4   0  -9    0.77    0.48
   4   0  10 1196.05   25.69
  -4   0 -10 1155.32   25.68
   4   0  11    0.85    0.54
  -4   0 -11    0.40    0.50
   4   0  12  460.80   10.26
  -4   0 -12  456.90   10.26
  -4   0 -13    0.38    0.54
   4   0  13    0.29    0.59
   4   0  14  311.72    7.24
  -4   0 -14  321.67    7.24
  -4   0 -15    0.22    0.55
   4   0  15    0.40    0.59
   4   0  16   24.62    1.01
  -4   0 -16   22.32    0.98
  -4   0 -17    0.18    0.30
  -4   0 -17   -0.02    0.56
   4   0  17   -0.28    0.59
   4   0  17    0.32    0.32
  -4   0 -18  588.79   12.76
  -4   0 -18  596.35   13.07
   4   0  18  574.59   13.04
   4   0  18  574.49   12.75
  -4   0 -19   -0.06    0.33
   4   0  19   -0.12    0.64
  -4   0 -19   -0.07    0.60
   4   0  19    0.18    0.33
  -4   0 -20  346.50    7.65
  -4   0 -20  348.29    7.99
   4   0  20  342.16    7.63
  -4   0 -21    0.49    0.35
  -4   0 -21   -0.03    0.61
   4   0  21    0.58    0.34
  -4   0 -22   10.25    0.53
  -4   0 -22    9.69    0.87
   4   0  22   11.22    0.53
  -4   0 -23    0.37    0.37
   4   0  23    0.28    0.37
  -4   0 -24    0.86    0.39
   4   0  24    0.94    0.41
  -4   0 -25    0.19    0.41
   4   0  25    0.22    0.40
  -4   0 -26   13.78    0.64
   4   0  26   14.81    0.64
  -4   0 -27   -0.05    0.44
   4   0  27   -0.15    0.44
  -4   0 -28   19.03    0.73
   4   0  28   19.08    0.71
   4   0  29    0.25    0.37
   4   0  30    1.23    0.35
   4   0  31    0.32    0.32
   4   0  32   11.21    0.46
   4   0  33    0.01    0.26
   4   0  34   10.27    0.40
   4   0  35    0.03    0.22
  -4   2  36    0.24    0.21
  -4  -2  36    0.31    0.21
  -4  -2  35    5.78    0.32
  -4   2  35    5.91    0.32
  -4  -2  34    0.65    0.27
  -4   2  34    0.92    0.27
  -4  -2  33    0.27    0.29
  -4   2  33    0.42    0.29
  -4   2  32    2.89    0.37
  -4  -2  32    3.00    0.37
  -4   2  31    8.64    0.47
  -4  -2  31    8.61    0.46
  -4   2  30    2.68    0.38
  -4  -2  30    2.61    0.38
  -4   2  29    0.45    0.37
  -4  -2  29    0.68    0.36
  -4   2  28    2.42    0.73
  -4  -2  28    2.34    0.70
  -4  -2  28    1.98    0.40
  -4   2  28    2.07    0.41
  -4   2  27  126.86    3.37
  -4  -2  27  123.31    3.35
  -4   2  27  128.51    2.98
  -4  -2  27  127.45    2.97
  -4  -2  26    3.43    0.78
  -4   2  26    3.56    0.79
  -4   2  26    3.06    0.44
  -4  -2  26    3.77    0.45
  -4   2  25   79.08    2.36
  -4  -2  25   79.42    2.34
  -4   2  25   81.11    1.97
  -4  -2  25   80.96    1.97
  -4   2  24   10.11    0.89
  -4  -2  24   10.55    0.87
  -4  -2  24    9.56    0.53
  -4   2  24   10.42    0.54
  -4   2  23    1.93    0.70
  -4  -2  23    0.96    0.69
  -4  -2  23    0.84    0.37
  -4   2  23    0.92    0.38
  -4   2  22   13.87    0.91
  -4  -2  22   11.82    0.87
  -4   2  22   13.14    0.56
  -4  -2  22   13.24    0.56
   4  -2 -21   20.44    0.73
   4   2 -21   21.83    0.73
  -4  -2  21   22.72    1.04
  -4   2  21   21.88    1.03
  -4  -2  21   22.45    0.70
  -4   2  21   21.31    0.71
   4   2 -20    1.59    0.36
   4  -2 -20    1.64    0.35
  -4  -2  20    1.02    0.61
   4   2 -20    2.15    0.61
  -4   2  20    1.45    0.61
  -4   2  20    1.42    0.35
  -4  -2  20    1.79    0.34
   4   2 -19    2.37    0.36
   4  -2 -19    2.67    0.36
  -4   2  19    1.97    0.35
  -4  -2  19    2.41    0.35
  -4  -2  19    2.86    0.63
  -4   2  19    1.86    0.64
   4   2 -19    2.58    0.61
  -4   2  18  123.64    3.17
  -4  -2  18  125.25    3.16
   4   2 -18  126.33    3.16
   4   2 -17  365.87    8.33
   4   2 -16    7.69    0.67
   4   2 -15   53.35    1.58
   4   2 -14    1.87    0.56
   4   2 -13   21.61    0.89
   4   2 -12    8.85    0.62
   4   2 -11  428.68    9.44
   4  -2 -11  418.28    9.46
   4  -2 -10    8.99    0.61
   4   2 -10    8.50    0.55
  -4  -2  10    8.40    0.56
  -4   2  10   10.54    0.61
  -4  -2  10    9.31    0.60
   4  -2  -9  278.34    6.27
  -4  -2   9  267.71    6.19
   4   2  -9  274.97    6.22
  -4  -2   9  283.09    6.21
  -4   2   9  283.26    6.22
   4   2  -8   73.58    1.82
   4  -2  -8   77.26    1.90
  -4  -2   8   73.09    1.81
  -4   2   8   74.53    1.83
  -4  -2   8   74.29    1.82
   4  -2  -7   97.39    2.32
  -4  -2   7   92.90    2.23
  -4  -2   7   94.51    2.23
  -4   2   7   95.82    2.23
   4  -2  -6  749.05   16.07
  -4  -2   6  720.98   16.00
  -4   2   6  744.38   16.00
  -4  -2   6  729.78   15.99
  -4  -2   5  167.14    3.79
  -4   2   5  172.73    3.78
  -4  -2   5  167.51    3.77
   4  -2  -5  172.73    3.85
  -4   2   4   21.95    0.59
  -4  -2   4   22.91    0.63
   4  -2  -4   22.74    0.67
  -4  -2   4   20.96    0.59
  -4  -2   3    4.63    0.29
   4  -2  -3    4.78    0.30
   4  -2  -2   12.65    0.36
   4   2  -2   12.70    0.36
   4   2  -1   34.43    0.80
   4  -2  -1   33.71    0.79
   4  -2   0   73.68    1.65
   4   2   0   74.03    1.65
  -4  -2  -1  458.62    9.95
  -4   2  -1  457.06    9.95
  -4   2  -2  427.49    9.33
  -4  -2  -2  429.55    9.33
  -4   2  -3  926.87   20.11
  -4  -2  -3  926.09   20.11
  -4   2  -4 1205.27   26.16
  -4  -2  -4 1205.45   26.16
  -4  -2  -5 3665.27   79.51
  -4   2  -5 3684.37   79.51
  -4   2  -6 1707.41   37.03
  -4  -2  -6 1704.43   37.03
  -4   2  -7    3.44    0.48
   4   2   7    3.86    0.48
  -4  -2  -7    3.90    0.47
   4  -2   7    4.05    0.49
   4  -2   8  383.83    8.40
   4   2   8  383.99    8.40
  -4  -2  -8  369.30    8.40
  -4   2  -8  370.83    8.40
   4   2   9   63.97    1.69
  -4  -2  -9   61.09    1.68
   4  -2   9   64.30    1.69
  -4   2  -9   61.84    1.68
  -4  -2 -10   51.97    1.50
  -4   2 -10   50.30    1.48
   4  -2  10   52.50    1.51
   4   2  10   55.12    1.52
  -4   2 -11  853.10   18.88
   4  -2  11  867.57   18.92
  -4  -2 -11  845.94   18.89
   4   2  11  872.28   18.91
   4  -2  12    6.22    0.70
   4   2  12    7.16    0.70
  -4  -2 -12    5.92    0.64
  -4   2 -12    6.14    0.64
  -4   2 -13  293.61    6.68
   4  -2  13  291.12    6.70
   4   2  13  295.61    6.70
  -4  -2 -13  287.34    6.68
   4   2  14  131.72    3.31
   4  -2  14  133.05    3.31
  -4  -2 -14  135.40    3.31
  -4   2 -14  134.56    3.31
   4  -2  15   11.58    0.81
  -4   2 -15    9.52    0.76
   4   2  15   10.94    0.81
  -4  -2 -15   10.22    0.77
  -4  -2 -16   11.79    0.78
   4  -2  16   10.42    0.79
  -4   2 -16   11.32    0.79
   4   2  16   10.04    0.79
  -4  -2 -17   23.55    0.72
  -4   2 -17   23.12    0.72
   4   2  17   21.74    1.02
  -4   2 -17   24.50    1.04
   4  -2  17   22.82    1.02
  -4  -2 -17   23.07    1.02
   4  -2  17   23.57    0.73
   4   2  17   24.11    0.73
  -4   2 -18   87.74    2.07
  -4  -2 -18   86.27    2.06
  -4   2 -18   85.80    2.37
   4   2  18   85.84    2.37
  -4  -2 -18   87.22    2.38
   4   2  18   87.66    2.06
   4  -2  18   84.78    2.05
  -4   2 -19    9.12    0.46
  -4  -2 -19    9.30    0.46
  -4   2 -19    8.45    0.74
  -4  -2 -19    9.26    0.75
   4  -2  19    9.17    0.45
   4   2  19    9.65    0.47
  -4  -2 -20   39.58    1.07
  -4   2 -20   38.33    1.07
  -4  -2 -20   40.10    1.40
  -4   2 -20   40.11    1.41
   4  -2  20   38.32    1.06
   4   2  20   39.13    1.06
  -4   2 -21    0.65    0.35
  -4  -2 -21    0.48    0.34
  -4   2 -21    0.25    0.59
  -4  -2 -21   -0.03    0.63
   4   2  21    0.55    0.35
   4  -2  21    0.82    0.34
  -4  -2 -22   12.94    0.58
  -4   2 -22   13.70    0.59
  -4  -2 -22   13.25    0.93
   4  -2  22   12.57    0.57
   4   2  22   13.36    0.58
  -4  -2 -23    0.36    0.38
   4   2  23    0.82    0.40
   4  -2  23    0.55    0.40
  -4  -2 -24   27.03    0.86
  -4   2 -24   27.48    0.87
   4  -2  24   26.73    0.85
   4   2  24   26.00    0.84
  -4  -2 -25   38.95    1.12
  -4   2 -25   39.87    1.13
   4  -2  25   39.38    1.11
   4   2  25   39.84    1.12
  -4   2 -26   33.12    1.00
  -4  -2 -26   32.52    1.00
   4  -2  26   33.75    0.98
   4   2  26   33.31    0.99
  -4  -2 -27    0.57    0.39
  -4   2 -27    0.37    0.40
   4  -2  27    0.54    0.39
   4   2  27    0.99    0.39
  -4   2 -28    1.30    0.38
  -4  -2 -28    1.03    0.38
   4   2  28    1.42    0.39
   4  -2  28    1.49    0.38
   4   2  29    7.90    0.46
   4  -2  29    8.09    0.45
   4   2  30   12.45    0.52
   4  -2  30   13.07    0.52
   4  -2  31   19.33    0.63
   4   2  31   19.87    0.64
   4   2  32    0.43    0.29
   4  -2  32    0.65    0.29
   4   2  33    3.60    0.30
   4  -2  33    3.42    0.30
   4  -2  34    0.23    0.23
   4   2  34    0.34    0.23
   4   2  35    2.41    0.23
   4  -2  35    1.92    0.22
   4  -4 -36   -0.01    0.24
  -4   4  36    0.30    0.17
  -4  -4  36    0.08    0.17
  -4   4  35    0.52    0.21
  -4  -4  35    0.41    0.20
  -4   4  34    0.40    0.24
  -4  -4  34    0.29    0.23
  -4  -4  33    7.90    0.37
  -4   4  33    8.06    0.39
  -4  -4  33    7.95    0.38
  -4  -4  32    5.76    0.39
  -4  -4  32    6.89    0.38
  -4   4  32    6.64    0.39
  -4  -4  31    1.44    0.33
  -4   4  31    1.45    0.33
  -4   4  30    0.95    0.35
  -4  -4  30    1.09    0.34
  -4  -4  29   13.02    0.56
  -4   4  29   13.95    0.58
  -4   4  28    0.64    0.38
  -4  -4  28    1.30    0.37
  -4   4  27    1.86    0.39
  -4  -4  27    1.90    0.38
  -4   4  27    1.23    0.69
  -4  -4  27    2.65    0.67
  -4   4  26   45.71    1.21
  -4  -4  26   45.88    1.20
  -4   4  26   43.38    1.57
  -4  -4  26   42.07    1.53
  -4   4  25    3.28    0.39
  -4  -4  25    3.49    0.38
  -4   4  25    4.23    0.69
  -4  -4  25    3.24    0.65
  -4  -4  24    0.53    0.33
  -4   4  24    0.76    0.34
  -4  -4  24    0.21    0.59
  -4   4  24    0.81    0.62
  -4   4  23   85.60    2.00
  -4  -4  23   81.21    1.98
  -4  -4  23   82.20    2.33
  -4   4  22   10.35    0.50
  -4  -4  22    9.62    0.48
  -4  -4  22   10.25    0.47
  -4  -4  22    9.08    0.78
  -4   4  22    9.92    0.83
  -4  -4  22    9.19    0.50
  -4  -4  21    2.14    0.37
  -4  -4  21    2.51    0.35
  -4   4  21    1.97    0.37
  -4   4  21    2.38    0.67
  -4  -4  21    2.28    0.64
  -4  -4  21    2.22    0.39
  -4  -4  20   87.12    2.07
  -4  -4  20   86.82    2.07
  -4   4  20   89.14    2.09
   4   4 -20   88.98    2.39
  -4  -4  20   85.83    2.38
  -4   4  20   86.19    2.40
  -4  -4  20   87.48    2.10
  -4  -4  19   38.66    1.05
  -4   4  19   37.83    1.04
  -4  -4  19   38.80    1.04
  -4   4  19   38.84    1.37
  -4  -4  19   39.46    1.35
   4   4 -19   40.80    1.34
  -4  -4  19   39.06    1.08
  -4  -4  18   43.18    1.16
   4  -4 -18   46.98    1.22
  -4  -4  18   45.40    1.19
  -4   4  18   45.61    1.18
  -4  -4  18   43.51    1.46
   4   4 -18   47.09    1.44
  -4   4  18   42.85    1.47
   4  -4 -17    8.01    0.50
  -4   4  17    7.66    0.71
   4   4 -17    9.10    0.66
  -4  -4  17    7.77    0.70
  -4   4  16    3.22    0.62
  -4  -4  16    2.04    0.56
   4   4 -16    2.51    0.51
   4   4 -15   15.19    0.77
   4   4 -14   16.29    0.80
   4   4 -13  255.64    5.87
   4   4 -12   35.16    1.14
  -4  -4  12   37.31    1.23
   4   4 -11    7.84    0.55
  -4  -4  11    8.92    0.66
  -4  -4  10  140.04    3.34
   4   4 -10  141.06    3.31
  -4  -4   9  102.50    2.48
   4   4  -9  101.12    2.44
  -4   4   8  155.84    3.61
  -4   4   7  242.95    5.44
  -4  -4   7  242.30    5.43
  -4   4   6  866.81   18.88
  -4  -4   6  866.78   18.87
  -4   4   5   10.48    0.47
  -4  -4   5   10.49    0.45
   4  -4  -4 1766.67   38.63
   4   4  -4 1772.72   38.63
  -4  -4   4 1794.69   38.65
  -4   4   4 1813.81   38.65
   4  -4  -3  171.67    3.82
  -4  -4   3  173.86    3.83
  -4   4   3  177.98    3.84
  -4  -4   3  172.95    3.92
   4   4  -3  173.08    3.82
  -4  -4   2  243.70    5.32
  -4  -4   2  244.40    5.42
  -4  -4   1    1.70    0.33
  -4  -4   0   72.18    1.59
   4  -4   0   70.47    1.58
  -4  -4   0   72.26    1.70
   4   4   0   69.25    1.58
  -4   4   0   71.24    1.59
   4  -4   1  805.60   17.40
  -4   4  -1  790.45   17.42
  -4  -4  -1  812.95   17.49
   4   4   1  797.02   17.40
  -4  -4  -1  817.59   17.42
  -4  -4  -2  745.13   15.94
   4   4   2  727.67   15.91
  -4   4  -2  729.73   15.94
  -4   4  -3    5.35    0.36
  -4  -4  -3    4.97    0.36
  -4  -4  -4 1205.17   25.92
  -4   4  -4 1180.42   25.92
  -4  -4  -5   10.31    0.54
  -4   4  -5   11.13    0.55
  -4  -4  -6  370.31    8.22
  -4   4  -6  368.61    8.22
  -4  -4  -7   24.99    0.88
  -4   4  -7   24.90    0.87
  -4  -4  -8  438.66    9.65
  -4   4  -8  428.17    9.64
  -4  -4  -9   23.30    0.89
  -4   4  -9   21.61    0.85
  -4   4 -10  881.13   19.46
  -4  -4 -10  891.95   19.47
  -4   4 -11   13.00    0.73
  -4  -4 -11   13.13    0.75
  -4  -4 -12  211.05    4.91
  -4   4 -12  208.75    4.91
  -4  -4 -13  177.20    4.27
  -4   4 -13  181.58    4.28
  -4  -4 -14  142.99    3.49
  -4   4 -14  139.42    3.48
  -4   4 -15    5.86    0.71
  -4  -4 -15    6.86    0.72
  -4  -4 -16    8.47    0.46
  -4  -4 -16    8.73    0.72
  -4   4 -16    9.17    0.74
   4  -4  16    8.30    0.46
   4  -4  16    8.81    0.45
   4   4  16    9.32    0.46
  -4   4 -17    2.19    0.35
  -4  -4 -17    2.30    0.36
  -4  -4 -17    1.67    0.34
  -4  -4 -17    1.64    0.60
  -4   4 -17    2.21    0.62
   4  -4  17    2.48    0.38
   4   4  17    3.36    0.37
   4  -4  17    2.53    0.35
  -4  -4 -18   17.66    0.60
  -4  -4 -18   16.59    0.61
  -4   4 -18   17.31    0.61
  -4   4 -18   17.88    0.92
  -4  -4 -18   16.44    0.91
   4   4  18   16.02    0.60
   4  -4  18   15.89    0.59
   4  -4  18   16.77    0.60
  -4   4 -19   10.79    0.50
  -4  -4 -19   10.81    0.50
  -4  -4 -19   11.68    0.82
  -4   4 -19   11.68    0.82
   4   4  19   12.82    0.51
   4  -4  19   11.40    0.50
  -4   4 -20    2.63    0.37
  -4  -4 -20    2.43    0.36
  -4  -4 -20    2.21    0.64
   4  -4  20    2.54    0.36
   4   4  20    2.81    0.37
   4   4  21   13.85    0.56
   4  -4  21   12.75    0.54
  -4  -4 -21   12.35    0.55
  -4   4 -21   12.84    0.56
   4  -4  22    3.41    0.40
   4   4  22    3.17    0.40
  -4   4 -22    3.49    0.40
  -4  -4 -22    2.56    0.39
   4  -4  23   57.08    1.50
   4   4  23   59.00    1.51
  -4  -4 -23   59.27    1.52
  -4   4 -23   59.88    1.52
   4  -4  24   74.59    1.82
   4   4  24   75.27    1.83
  -4  -4 -24   71.96    1.83
  -4   4 -24   73.81    1.84
   4   4  25    0.30    0.38
   4  -4  25    0.73    0.38
  -4  -4 -25    0.86    0.40
  -4   4 -25    0.55    0.39
   4  -4  25    0.72    0.40
   4   4  26   58.25    1.46
   4  -4  26   57.40    1.45
  -4   4 -26   56.84    1.47
  -4  -4 -26   54.38    1.46
   4  -4  26   56.87    1.44
   4  -4  27   10.41    0.49
   4   4  27    9.95    0.50
   4  -4  27    9.50    0.47
   4   4  28    0.42    0.33
   4  -4  28   -0.02    0.31
   4  -4  28    0.40    0.30
   4   4  29   13.66    0.53
   4  -4  29   12.40    0.51
   4  -4  30    3.01    0.32
   4   4  30    2.92    0.33
   4   4  31    0.27    0.27
   4  -4  31    0.25    0.26
   4   4  32    0.41    0.25
   4  -4  32    0.42    0.25
   4   4  33    3.71    0.28
   4  -4  33    3.82    0.27
   4   4  34    1.61    0.21
   4  -4  34    1.22    0.20
  -4   6  33    3.30    0.24
  -4  -6  33    3.70    0.28
  -4   6  32    4.81    0.30
  -4  -6  32    4.60    0.34
  -4  -6  31    1.22    0.26
  -4   6  31    1.13    0.27
  -4  -6  31    1.28    0.33
  -4   6  30    1.55    0.31
  -4  -6  30    1.64    0.29
  -4  -6  30    1.88    0.38
  -4   6  29   12.05    0.50
  -4  -6  29   11.46    0.48
  -4  -6  29   11.65    0.57
  -4   6  28   28.47    0.83
  -4  -6  28   27.25    0.81
  -4   6  27    8.73    0.48
  -4  -6  27    8.39    0.47
  -4  -6  26   17.27    0.63
  -4   6  26   18.56    0.66
  -4  -6  26   17.29    0.65
  -4   6  25    1.32    0.37
  -4  -6  25    1.00    0.37
  -4  -6  25    0.91    0.35
  -4  -6  25    1.13    0.39
  -4  -6  24   19.97    0.68
  -4   6  24   20.89    0.70
  -4  -6  24   21.76    0.70
  -4  -6  24   20.74    0.73
  -4  -6  23   22.96    0.74
  -4  -6  23   24.71    0.77
  -4   6  23   25.01    0.76
  -4  -6  23   24.40    1.05
  -4   6  23   23.40    1.07
  -4  -6  23   23.93    0.80
  -4   6  22    6.66    0.42
  -4  -6  22    6.79    0.41
  -4  -6  22    6.93    0.45
  -4   6  22    6.63    0.71
  -4  -6  22    5.65    0.66
  -4  -6  22    6.24    0.48
  -4  -6  21   50.05    1.31
  -4  -6  21   54.00    1.36
  -4   6  21   51.96    1.34
  -4   6  21   52.78    1.67
  -4  -6  21   50.81    1.63
  -4  -6  21   51.57    1.39
  -4  -6  20   81.95    2.00
  -4  -6  20   80.07    1.97
  -4   6  20   83.87    1.98
  -4  -6  20   82.96    1.97
  -4   6  20   82.36    2.30
  -4  -6  20   82.76    2.27
  -4  -6  20   83.97    2.04
  -4  -6  19    3.01    0.34
  -4   6  19    3.67    0.37
  -4  -6  19    3.08    0.44
  -4  -6  19    2.45    0.39
  -4  -6  19    3.39    0.64
  -4   6  19    3.14    0.66
  -4  -6  19    2.53    0.46
  -4  -6  18  288.43    6.40
  -4  -6  18  281.49    6.38
  -4  -6  18  287.28    6.43
   4   6 -18  304.54    6.69
  -4  -6  18  289.81    6.67
  -4   6  18  285.37    6.70
  -4  -6  18  291.83    6.47
  -4  -6  17   99.70    2.36
  -4  -6  17   98.92    2.33
   4   6 -17  102.29    2.60
  -4  -6  17  100.64    2.61
  -4   6  17  101.08    2.64
  -4  -6  17  101.78    2.42
  -4  -6  16   35.91    1.01
   4   6 -16   38.61    1.23
  -4   6  16   36.41    1.26
  -4  -6  16   37.01    1.23
  -4  -6  16   37.84    1.08
  -4  -6  15   54.12    1.37
   4  -6 -15   54.07    1.42
  -4   6  15   52.75    1.60
   4   6 -15   55.99    1.58
  -4  -6  15   54.92    1.58
  -4  -6  15   55.13    1.45
   4   6 -14   23.38    0.88
  -4   6  14   20.43    0.91
  -4  -6  14   21.24    0.86
  -4   6  13    2.08    0.53
   4   6 -13    2.90    0.48
  -4  -6  13    1.44    0.47
  -4  -6  12   72.24    1.90
  -4   6  12   70.98    1.93
   4   6 -12   71.99    1.91
  -4   6  11   13.46    0.76
   4   6 -11   13.58    0.67
  -4  -6  11   12.64    0.69
  -4  -6  10   19.92    0.79
  -4   6  10   19.12    0.82
   4   6 -10   18.85    0.75
   4   6  -9   13.84    0.61
  -4  -6   9   14.96    0.66
  -4  -6   9   14.35    0.78
  -4  -6   8  316.44    7.25
   4   6  -8  312.53    7.15
  -4  -6   8  332.73    7.17
  -4  -6   7    4.22    0.55
   4   6  -7    3.97    0.34
   4  -6  -7    3.65    0.31
  -4  -6   6  201.69    4.74
   4  -6  -6  205.59    4.54
   4   6  -6  207.69    4.55
  -4  -6   5    6.63    0.55
  -4  -6   4  500.44   11.09
  -4  -6   4  554.99   11.30
  -4  -6   3  173.92    4.01
  -4  -6   2 1745.05   37.91
  -4  -6   1  228.32    5.16
  -4  -6   0  453.40   10.01
  -4  -6  -1  525.63   11.56
  -4  -6  -2 2080.77   43.31
  -4  -6  -2 1977.16   43.14
  -4  -6  -3    9.59    0.39
   4   6   3   10.23    0.31
  -4  -6  -3    9.91    0.58
   4  -6   3   10.02    0.30
  -4  -6  -4   43.93    1.23
   4   6   4   46.47    1.08
   4  -6   4   45.63    1.06
  -4   6  -4   42.70    1.13
  -4  -6  -4   44.45    1.16
  -4  -6  -5  202.92    4.40
  -4  -6  -5  191.40    4.43
  -4   6  -5  188.11    4.38
  -4  -6  -6  226.22    4.97
  -4  -6  -6  212.78    4.99
  -4   6  -6  218.67    4.97
  -4  -6  -7   23.63    0.82
  -4   6  -7   24.11    0.84
  -4  -6  -8  102.76    2.52
  -4   6  -8  103.30    2.53
  -4   6  -9    2.47    0.55
  -4  -6  -9    2.80    0.51
  -4   6 -10  203.82    4.77
  -4  -6 -10  204.93    4.76
  -4   6 -11   27.08    1.04
  -4  -6 -11   26.86    1.02
  -4  -6 -12  834.97   17.84
  -4   6 -12  829.38   17.86
   4  -6  12  786.46   17.63
  -4  -6 -13  165.15    3.68
  -4   6 -13  170.36    3.94
  -4  -6 -13  171.06    3.93
   4  -6  13  155.89    3.68
   4  -6  13  155.13    3.67
  -4  -6 -14   26.23    0.81
  -4  -6 -14   25.91    1.04
  -4   6 -14   27.18    1.06
   4  -6  14   25.36    0.80
   4  -6  14   25.44    0.81
  -4  -6 -15  104.25    2.45
   4  -6  15  100.23    2.43
   4  -6  15  101.37    2.42
   4  -6  16  230.46    5.13
   4  -6  16  226.12    5.13
   4  -6  16  223.90    5.13
  -4  -6 -16  226.83    5.12
  -4  -6 -16  233.82    5.17
  -4  -6 -16  232.92    5.16
   4  -6  17    2.49    0.40
   4  -6  17    3.16    0.36
  -4  -6 -17    2.75    0.41
  -4  -6 -17    2.62    0.35
  -4  -6 -17    2.65    0.41
   4  -6  18  208.04    4.75
   4   6  18  215.71    4.77
   4  -6  18  209.57    4.76
  -4  -6 -18  206.39    4.76
  -4   6 -18  213.88    4.77
  -4  -6 -18  216.94    4.79
  -4  -6 -18  210.25    4.76
   4  -6  19    7.69    0.45
   4   6  19    8.16    0.48
   4  -6  19    8.02    0.50
  -4  -6 -19    7.84    0.50
  -4   6 -19    8.30    0.47
  -4  -6 -19    8.10    0.47
   4   6  20    6.53    0.44
   4  -6  20    6.30    0.43
  -4  -6 -20    6.59    0.44
  -4   6 -20    6.46    0.45
   4  -6  21    1.83    0.36
   4   6  21    1.72    0.38
  -4   6 -21    1.52    0.38
  -4  -6 -21    1.89    0.37
   4  -6  21    2.29    0.45
   4  -6  22   64.55    1.64
   4   6  22   66.48    1.66
  -4   6 -22   68.00    1.67
  -4  -6 -22   66.15    1.66
   4  -6  22   66.48    1.70
   4  -6  23   17.70    0.62
   4   6  23   17.97    0.64
  -4   6 -23   16.37    0.64
  -4  -6 -23   16.94    0.64
   4  -6  23   17.30    0.69
   4   6  24   41.50    1.12
   4  -6  24   40.00    1.10
   4  -6  24   40.93    1.15
   4  -6  25    6.41    0.42
   4   6  25    5.78    0.42
   4  -6  25    5.50    0.47
   4   6  26   12.33    0.52
   4  -6  26   11.85    0.49
   4  -6  26   12.31    0.55
   4   6  27    5.14    0.39
   4  -6  27    6.27    0.38
   4  -6  27    6.32    0.43
   4   6  28    6.74    0.39
   4  -6  28    6.41    0.37
   4  -6  28    6.71    0.40
   4   6  29    3.07    0.32
   4  -6  29    2.60    0.30
   4  -6  29    3.08    0.32
   4   6  30    5.98    0.33
   4  -6  30    4.94    0.32
   4   6  31    1.60    0.25
   4   6  32   12.07    0.40
  -4  -6 -32   12.57    0.45
  -4  -6 -33    1.20    0.21
   4  -6  33    1.44    0.23
  -4  -8  33    0.16    0.18
  -4  -8  32    1.56    0.25
  -4  -8  31    0.59    0.27
  -4  -8  30    1.42    0.33
  -4  -8  29   41.59    1.12
  -4  -8  28   41.70    1.15
  -4  -8  27    1.25    0.43
  -4  -8  26    9.23    0.58
  -4  -8  25   49.80    1.29
  -4  -8  25   49.51    1.39
  -4  -8  24   64.01    1.59
  -4  -8  24   61.37    1.68
  -4  -8  23    9.33    0.52
  -4  -8  23    8.57    0.66
  -4  -8  23    8.68    0.57
  -4  -8  22    0.26    0.41
  -4  -8  22    0.40    0.37
  -4  -8  22    0.63    0.52
  -4  -8  22    0.90    0.45
  -4  -8  21    9.04    0.51
  -4  -8  21    9.02    0.56
  -4  -8  21    8.34    0.66
  -4  -8  21    8.83    0.59
  -4  -8  20    5.80    0.53
  -4  -8  20    5.29    0.48
  -4  -8  20    6.72    0.66
  -4  -8  20    5.42    0.56
  -4  -8  19    6.09    0.55
  -4  -8  19    5.48    0.50
  -4  -8  19    5.61    0.66
  -4  -8  19    4.85    0.56
  -4  -8  18  316.61    7.05
  -4  -8  18  320.00    7.03
  -4  -8  18  308.13    7.08
  -4  -8  17   44.33    1.23
  -4  -8  17   44.54    1.21
  -4  -8  17   44.79    1.27
  -4  -8  16    2.60    0.44
  -4  -8  16    1.96    0.55
  -4  -8  16    2.34    0.51
   4  -8 -16    2.65    0.43
   4  -8 -15  276.52    5.99
  -4  -8  15  269.06    5.94
   4  -8 -15  261.10    5.95
  -4  -8  15  269.04    6.01
  -4  -8  14   46.52    1.26
  -4  -8  14   43.87    1.32
   4  -8 -14   46.77    1.28
  -4  -8  14   45.53    1.33
   4  -8 -13   99.99    2.40
  -4  -8  13   96.36    2.40
  -4  -8  13  101.59    2.36
   4  -8 -13   95.42    2.38
  -4  -8  13  100.60    2.42
   4  -8 -12  211.01    4.63
  -4  -8  12  203.06    4.60
   4  -8 -12  192.07    4.60
  -4  -8  12  203.80    4.61
  -4  -8  11    6.21    0.36
   4  -8 -11    6.98    0.53
  -4  -8  11    7.40    0.49
   4  -8 -11    5.16    0.51
  -4  -8  11    8.21    0.51
   4  -8 -10   66.14    1.63
  -4  -8  10   60.70    1.58
  -4  -8  10   63.62    1.51
  -4  -8  10   65.99    1.92
   4  -8 -10   60.03    1.63
  -4  -8  10   63.44    1.60
   4  -8  -9  247.35    5.51
  -4  -8   9  249.40    5.47
  -4  -8   9  251.97    5.83
   4  -8  -9  240.91    5.58
  -4  -8   8  128.47    2.93
  -4  -8   8  134.20    3.28
  -4  -8   7    2.33    0.65
  -4  -8   6  553.97   12.37
  -4  -8   5    7.80    0.68
  -4  -8   4  175.87    4.18
  -4  -8   3   15.58    0.81
  -4  -8   2    8.09    0.66
  -4  -8   1  811.11   17.84
  -4  -8   0   13.75    0.75
  -4  -8  -1  942.61   20.66
  -4  -8  -2 1424.45   31.06
  -4  -8  -3  113.63    2.78
  -4  -8  -4   30.23    1.02
  -4  -8  -5   94.54    2.37
  -4  -8  -6  297.38    6.58
  -4  -8  -6  296.86    6.74
  -4  -8  -7  254.53    5.51
   4  -8   7  241.95    5.54
  -4  -8  -7  245.01    5.48
  -4  -8  -7  248.98    5.65
  -4  -8  -7  236.49    5.60
  -4  -8  -8  280.44    6.16
   4  -8   8  271.32    6.20
  -4  -8  -8  285.81    6.33
  -4  -8  -8  270.39    6.28
   4  -8   8  276.32    6.23
   4  -8   9  472.06   10.48
  -4  -8  -9  476.70   10.46
   4  -8   9  476.30   10.48
  -4  -8  -9  481.12   10.62
   4  -8   9  472.92   10.53
  -4  -8  -9  470.96   10.55
  -4  -8 -10   27.71    0.87
   4  -8  10   26.47    0.88
   4  -8  10   27.55    0.90
  -4  -8 -10   27.36    1.03
  -4  -8 -10   27.40    0.98
   4  -8  10   25.55    0.97
   4  -8  11   23.05    0.81
  -4  -8 -11   23.41    0.79
  -4  -8 -11   24.58    0.90
   4  -8  12  198.29    4.59
  -4  -8 -12  206.57    4.60
  -4  -8 -12  202.01    4.66
   4  -8  13  186.20    4.29
   4  -8  13  187.46    4.29
  -4  -8 -13  190.35    4.29
   4  -8  13  181.98    4.37
  -4  -8 -13  193.13    4.35
   4  -8  14   89.45    2.17
   4  -8  14   89.61    2.17
  -4  -8 -14   91.06    2.18
  -4  -8 -14   93.67    2.24
   4  -8  15    3.20    0.43
  -4  -8 -15    2.09    0.44
  -4  -8 -15    2.53    0.49
   4  -8  15    2.30    0.53
   4  -8  16   17.25    0.69
   4  -8  16   18.48    0.69
  -4  -8 -16   18.05    0.71
  -4  -8 -16   18.62    0.73
   4  -8  16   15.99    0.76
   4  -8  17   13.62    0.62
  -4  -8 -17   14.51    0.66
  -4  -8 -17   15.78    0.67
   4  -8  17   15.63    0.72
   4  -8  18   54.31    1.42
  -4  -8 -18   55.56    1.46
   4  -8  18   52.28    1.50
  -4  -8 -18   54.03    1.44
   4  -8  19   11.43    0.57
  -4  -8 -19   11.65    0.59
  -4  -8 -19   10.75    0.57
   4  -8  19   11.48    0.65
   4  -8  20    0.37    0.40
   4  -8  20    1.08    0.47
  -4  -8 -20    0.84    0.38
  -4  -8 -21   16.72    0.62
   4  -8  21   17.59    0.72
   4  -8  22    7.46    0.53
   4  -8  23    2.07    0.44
   4  -8  24   28.06    0.88
   4  -8  25    2.49    0.40
   4  -8  26    0.67    0.35
  -4  -8 -27   17.71    0.65
   4  -8  27   16.88    0.59
  -4  -8 -28    1.09    0.35
   4  -8  28    1.43    0.38
   4  -8  28    1.45    0.32
  -4  -8 -29   40.68    1.09
   4  -8  29   45.18    1.12
  -4  -8 -30    1.04    0.27
   4  -8  30    1.41    0.31
  -4  -8 -31   -0.27    0.22
   4  -8  31    0.21    0.26
   4 -10 -30    0.28    0.24
   4 -10 -30    0.18    0.30
  -4 -10  30    0.10    0.23
   4 -10 -29    0.48    0.28
   4 -10 -29    0.49    0.36
  -4 -10  29    0.43    0.27
   4 -10 -28    0.30    0.31
   4 -10 -28    0.53    0.39
  -4 -10  28    0.55    0.30
   4 -10 -27    0.38    0.35
  -4 -10  27    0.10    0.33
   4 -10 -26    1.56    0.40
  -4 -10  26    2.12    0.38
  -4 -10  25    4.36    0.37
   4 -10 -25    3.82    0.49
  -4 -10  25    5.15    0.47
   4 -10 -24   33.82    1.12
  -4 -10  24   34.50    0.95
  -4 -10  24   34.33    1.06
  -4 -10  23    0.66    0.39
   4 -10 -23    0.99    0.57
  -4 -10  23    0.79    0.50
  -4 -10  22    0.50    0.43
   4 -10 -22   -0.38    0.64
  -4 -10  22    0.21    0.40
  -4 -10  22   -0.60    0.57
  -4 -10  21  203.02    4.57
   4 -10 -21  198.57    4.85
  -4 -10  21  204.09    4.59
  -4 -10  21  200.04    4.71
  -4 -10  20    9.70    0.58
   4 -10 -20    7.70    0.90
  -4 -10  20    8.82    0.55
  -4 -10  20    8.29    0.74
   4 -10 -19    6.71    0.80
  -4 -10  19    8.07    0.53
  -4 -10  19    8.04    0.55
  -4 -10  19    7.42    0.70
  -4 -10  18    8.11    0.53
   4 -10 -18    9.15    0.79
  -4 -10  18    8.82    0.56
  -4 -10  18    8.07    0.72
  -4 -10  17   11.87    0.62
   4 -10 -17   11.47    0.81
  -4 -10  17   12.55    0.65
  -4 -10  17   11.99    0.77
  -4 -10  16    1.16    0.49
  -4 -10  16    0.69    0.45
   4 -10 -16    0.64    0.56
  -4 -10  16    0.66    0.57
  -4 -10  15    3.58    0.52
  -4 -10  15    2.55    0.49
   4 -10 -15    2.94    0.55
   4 -10 -15    2.93    0.51
  -4 -10  15    2.44    0.59
   4 -10 -14   47.43    1.38
  -4 -10  14   47.18    1.39
  -4 -10  14   46.50    1.32
   4 -10 -14   45.93    1.33
   4 -10 -13   12.66    0.65
  -4 -10  13   12.84    0.65
  -4 -10  13   11.74    0.70
   4 -10 -13   12.83    0.67
   4 -10 -12   44.65    1.27
   4 -10 -12   43.09    1.29
  -4 -10  12   43.03    1.26
   4 -10 -11  319.21    7.10
  -4 -10  11  316.48    7.03
  -4 -10  11  314.94    7.11
   4 -10 -11  318.57    7.14
   4 -10 -10   36.71    1.05
  -4 -10  10   37.23    1.00
   4 -10 -10   35.49    1.14
  -4 -10   9  275.19    6.11
   4 -10  -9  279.04    6.15
   4 -10  -9  269.25    6.22
  -4 -10   8    3.30    0.33
   4 -10  -8    3.69    0.37
  -4 -10   8    3.79    0.46
   4 -10  -8    2.57    0.49
   4 -10  -8    3.19    0.42
  -4 -10   8    3.24    0.46
   4 -10  -7   80.87    2.05
  -4 -10   7   81.17    1.99
   4 -10  -7   81.52    1.95
  -4 -10   7   84.32    1.93
  -4 -10   7   84.72    2.41
  -4 -10   7   80.15    1.99
   4 -10  -7   78.78    1.97
   4 -10  -6   65.33    1.78
  -4 -10   6   70.60    1.72
   4 -10  -6   72.10    1.69
  -4 -10   6   71.26    1.67
  -4 -10   6   73.00    2.13
  -4 -10   6   70.05    1.73
   4 -10  -6   65.87    1.70
  -4 -10   5    0.35    0.34
   4 -10  -5    0.53    0.32
   4 -10  -5    0.84    0.41
   4 -10  -5    0.71    0.29
  -4 -10   5    0.73    0.28
  -4 -10   5    0.84    0.69
  -4 -10   5    0.79    0.36
   4 -10  -4    3.59    0.46
  -4 -10   4    3.31    0.38
   4 -10  -4    3.70    0.52
  -4 -10   4    4.13    0.33
  -4 -10   4    4.02    0.72
  -4 -10   4    3.98    0.39
  -4 -10   4    3.72    0.41
   4 -10  -4    3.59    0.37
   4 -10  -3   16.66    0.76
   4 -10  -3   15.57    0.66
  -4 -10   3   17.58    0.61
  -4 -10   3   16.72    0.96
  -4 -10   3   18.42    0.64
   4 -10  -3   17.11    0.60
   4 -10  -3   16.80    0.56
  -4 -10   3   18.84    0.63
   4 -10  -2   64.58    1.51
  -4 -10   2   63.90    1.55
   4 -10  -2   61.47    1.71
  -4 -10   2   61.92    1.64
  -4 -10   2   64.71    1.90
   4 -10  -2   61.97    1.51
  -4 -10   2   65.94    1.61
   4 -10  -2   60.48    1.54
  -4 -10   2   65.51    1.56
   4 -10  -1  519.73   11.57
  -4 -10   1  528.33   11.42
   4 -10  -1  520.98   11.39
  -4 -10   1  514.39   11.48
  -4 -10   1  535.23   11.75
   4 -10  -1  511.52   11.39
   4 -10  -1  507.57   11.42
  -4 -10   1  526.55   11.42
  -4 -10   1  547.80   11.49
  -4 -10   0    2.09    0.37
   4 -10   0    1.82    0.31
  -4 -10   0    2.65    0.34
   4 -10   0    2.23    0.59
  -4 -10   0    1.95    0.51
   4 -10   0    2.03    0.27
  -4 -10   0    2.56    0.67
  -4 -10   0    2.44    0.37
   4 -10   0    1.96    0.32
  -4 -10   0    2.97    0.44
   4 -10   1   96.31    2.18
  -4 -10  -1   94.79    2.21
   4 -10   1   90.70    2.35
   4 -10   1   91.94    2.16
   4 -10   1   92.06    2.30
  -4 -10  -1   90.83    2.27
  -4 -10  -1   95.42    2.50
   4 -10   1   92.34    2.17
  -4 -10  -1   96.39    2.29
  -4 -10  -1   96.85    2.20
   4 -10   2   11.24    0.46
   4 -10   2    9.59    0.66
  -4 -10  -2    9.91    0.47
   4 -10   2    9.86    0.40
   4 -10   2    9.27    0.64
  -4 -10  -2    9.54    0.61
  -4 -10  -2   11.37    0.76
  -4 -10  -2    9.56    0.59
   4 -10   2   10.73    0.49
   4 -10   2    9.86    0.45
  -4 -10  -2   11.52    0.48
   4 -10   3    0.95    0.34
  -4 -10  -3    0.82    0.41
  -4 -10  -3    1.23    0.34
   4 -10   3    1.13    0.26
   4 -10   3    0.89    0.54
   4 -10   3    0.83    0.54
  -4 -10  -3    1.24    0.50
  -4 -10  -3    1.48    0.58
   4 -10   3    1.23    0.33
  -4 -10  -3    1.18    0.47
   4 -10   3    1.54    0.37
  -4 -10  -3    1.22    0.34
   4 -10   4   64.93    1.70
   4 -10   4   63.70    1.51
  -4 -10  -4   62.38    1.65
   4 -10   4   65.53    1.72
  -4 -10  -4   63.94    1.65
   4 -10   4   62.10    1.57
   4 -10   4   62.08    1.56
  -4 -10  -4   64.25    1.56
  -4 -10  -4   63.04    1.57
   4 -10   4   62.94    1.60
   4 -10   5  403.98    8.91
   4 -10   5  399.78    9.05
  -4 -10  -5  391.82    9.00
  -4 -10  -5  414.98    9.03
   4 -10   5  407.45    9.07
   4 -10   5  416.24    8.97
   4 -10   5  402.72    8.94
   4 -10   5  408.32    8.95
   4 -10   5  412.53    9.00
  -4 -10  -5  407.30    8.96
   4 -10   6   16.85    0.54
   4 -10   6   17.24    0.75
   4 -10   6   16.92    0.64
   4 -10   6   16.56    0.58
   4 -10   6   17.32    0.77
  -4 -10  -6   17.58    0.69
  -4 -10  -6   16.41    0.61
   4 -10   6   15.33    0.63
   4 -10   6   15.95    0.68
   4 -10   7   19.16    0.78
   4 -10   7   19.02    0.59
   4 -10   7   19.87    0.63
   4 -10   7   18.84    0.71
  -4 -10  -7   19.33    0.74
   4 -10   7   18.62    0.78
  -4 -10  -7   19.23    0.66
   4 -10   7   18.32    0.68
   4 -10   7   20.72    0.77
  -4 -10  -7   19.38    0.89
   4 -10   8   96.17    2.26
   4 -10   8   95.42    2.39
  -4 -10  -8  101.68    2.35
   4 -10   8   95.66    2.27
  -4 -10  -8  101.54    2.39
   4 -10   8   99.84    2.38
   4 -10   8   97.77    2.42
  -4 -10  -8   93.03    2.51
  -4 -10  -8   97.84    2.32
   4 -10   9  294.31    6.50
  -4 -10  -9  294.34    6.48
  -4 -10  -9  291.87    6.50
   4 -10   9  292.69    6.39
   4 -10   9  281.41    6.50
  -4 -10  -9  286.70    6.44
  -4 -10  -9  273.07    6.60
   4 -10   9  286.42    6.54
  -4 -10 -10   25.57    0.86
   4 -10  10   25.22    0.88
   4 -10  10   25.10    0.89
   4 -10  10   24.87    0.74
  -4 -10 -10   26.35    0.89
   4 -10  10   25.31    0.92
   4 -10  10   25.80    0.98
  -4 -10 -10   24.92    1.00
  -4 -10 -10   26.07    0.83
  -4 -10 -11   53.03    1.44
   4 -10  11   52.75    1.43
   4 -10  11   51.43    1.42
   4 -10  11   49.21    1.48
   4 -10  11   50.32    1.52
  -4 -10 -11   51.88    1.52
  -4 -10 -11   52.18    1.38
   4 -10  12   46.12    1.31
  -4 -10 -12   47.62    1.36
   4 -10  12   46.35    1.31
   4 -10  12   44.59    1.42
  -4 -10 -12   45.19    1.41
   4 -10  12   44.96    1.45
   4 -10  13    0.46    0.47
  -4 -10 -13    0.51    0.50
   4 -10  13    0.55    0.62
  -4 -10 -13    0.47    0.57
   4 -10  14   74.09    1.87
  -4 -10 -14   74.95    1.97
  -4 -10 -14   71.40    1.88
   4 -10  14   70.56    2.03
  -4 -10 -14   76.18    1.95
   4 -10  15    1.04    0.46
  -4 -10 -15    1.14    0.55
   4 -10  15    1.39    0.69
  -4 -10 -15    1.16    0.48
  -4 -10 -15    1.39    0.54
  -4 -10 -16    9.76    0.70
   4 -10  16    8.85    0.55
   4 -10  16    8.43    0.54
  -4 -10 -16    7.74    0.56
   4 -10  16    6.71    0.78
   4 -10  16    7.43    0.64
  -4 -10 -16    8.46    0.60
   4 -10  17    9.24    0.54
  -4 -10 -17    9.15    0.72
   4 -10  17    8.59    0.81
  -4 -10 -17    8.93    0.57
  -4 -10 -17    8.60    0.58
   4 -10  17    8.76    0.64
  -4 -10 -18    6.24    0.69
   4 -10  18    5.91    0.50
  -4 -10 -18    5.80    0.51
   4 -10  18    4.47    0.72
  -4 -10 -18    6.15    0.52
   4 -10  18    5.68    0.58
  -4 -10 -19    7.29    0.71
  -4 -10 -19    8.27    0.54
  -4 -10 -19    8.36    0.52
   4 -10  19    7.66    0.59
  -4 -10 -20    4.72    0.63
  -4 -10 -20    5.47    0.45
   4 -10  20    4.54    0.53
  -4 -10 -21   48.23    1.39
  -4 -10 -21   45.50    1.21
   4 -10  21   45.66    1.28
  -4 -10 -22   13.60    0.69
   4 -10  22   13.74    0.61
  -4 -10 -23    3.35    0.48
   4 -10  23    3.28    0.42
  -4 -10 -24   35.15    1.02
   4 -10  24   34.49    1.03
   4 -10  24   33.98    0.97
  -4 -10 -25    6.14    0.43
   4 -10  25    6.71    0.47
   4 -10  25    6.60    0.41
  -4 -10 -26    0.71    0.31
   4 -10  26    0.62    0.35
  -4 -10 -27    9.03    0.41
   4 -10  27   10.03    0.45
  -4 -10 -28    0.58    0.24
   4 -10  28    0.63    0.29
  -4 -10 -29    1.43    0.22
   4 -10  29    1.86    0.26
   4 -12 -27    1.11    0.24
  -4 -12  27    0.85    0.25
  -4 -12  27    1.21    0.29
   4 -12 -26    0.25    0.27
  -4 -12  26   -0.25    0.27
  -4 -12  26    0.26    0.32
   4 -12 -25    1.12    0.33
  -4 -12  25    0.94    0.32
  -4 -12  25    1.05    0.39
   4 -12 -24    3.47    0.41
  -4 -12  24    4.15    0.39
  -4 -12  24    4.28    0.47
  -4 -12  23    0.61    0.30
   4 -12 -23    0.76    0.40
  -4 -12  23    0.64    0.37
   4 -12 -23    0.60    0.43
  -4 -12  23    0.51    0.46
  -4 -12  22    0.83    0.33
   4 -12 -22   -0.11    0.46
   4 -12 -22    0.61    0.49
  -4 -12  22    0.56    0.42
  -4 -12  22    0.93    0.52
   4 -12 -21   25.17    0.95
  -4 -12  21   25.61    0.76
  -4 -12  21   25.00    0.87
   4 -12 -21   23.06    0.69
   4 -12 -21   22.59    0.90
  -4 -12  21   24.08    0.98
  -4 -12  20    9.13    0.49
   4 -12 -20    9.77    0.73
  -4 -12  20    9.28    0.50
   4 -12 -20    7.98    0.68
  -4 -12  20   10.35    0.65
  -4 -12  20    8.47    0.77
  -4 -12  19   13.01    0.58
  -4 -12  19   12.87    0.57
   4 -12 -19   12.81    0.80
  -4 -12  19   11.86    0.72
   4 -12 -19   11.22    0.75
  -4 -12  19   10.25    0.84
   4 -12 -18    1.13    0.60
  -4 -12  18    1.88    0.44
  -4 -12  18    2.27    0.44
  -4 -12  18    3.00    0.61
   4 -12 -18    2.06    0.58
  -4 -12  18    2.31    0.67
  -4 -12  17    1.67    0.46
   4 -12 -17    1.26    0.59
   4 -12 -17    1.34    0.57
  -4 -12  17    1.08    0.60
  -4 -12  17    0.84    0.69
  -4 -12  16   51.00    1.37
   4 -12 -16   52.14    1.50
   4 -12 -16   48.73    1.41
  -4 -12  16   46.80    1.55
   4 -12 -15    2.69    0.56
  -4 -12  15    2.57    0.49
  -4 -12  15    2.24    0.66
  -4 -12  14   11.62    0.65
   4 -12 -14   11.77    0.66
  -4 -12  14   12.36    0.65
  -4 -12  14   10.96    0.76
   4 -12 -13    8.28    0.57
  -4 -12  13    8.41    0.61
  -4 -12  13    7.74    0.60
  -4 -12  13    7.40    0.68
  -4 -12  12    1.72    0.54
   4 -12 -12    1.30    0.46
  -4 -12  12    1.34    0.52
   4 -12 -12    1.57    0.51
  -4 -12  12    1.56    0.58
  -4 -12  11   45.59    1.33
   4 -12 -11   47.18    1.27
   4 -12 -11   45.70    1.31
  -4 -12  11   41.47    1.31
  -4 -12  11   43.77    1.32
  -4 -12  11   43.41    1.33
   4 -12 -10   16.80    0.71
   4 -12 -10   18.11    0.80
  -4 -12  10   15.78    0.77
  -4 -12  10   16.00    0.80
   4 -12  -9  220.76    4.84
  -4 -12   9  215.21    4.79
  -4 -12   9  210.88    4.86
   4 -12  -9  207.62    4.90
  -4 -12   9  205.49    4.87
  -4 -12   8   20.82    0.71
   4 -12  -8   19.30    0.85
  -4 -12   8   21.22    0.81
  -4 -12   8   22.09    0.85
  -4 -12   7   76.50    1.83
  -4 -12   7   76.59    2.00
   4 -12  -7   70.83    1.95
  -4 -12   7   75.91    1.89
  -4 -12   7   75.35    1.91
  -4 -12   6    3.06    0.38
  -4 -12   6    3.56    0.62
  -4 -12   6    3.16    0.47
   4 -12  -6    2.35    0.53
   4 -12  -6    2.49    0.47
  -4 -12   6    2.76    0.50
  -4 -12   5   24.46    0.75
  -4 -12   5   23.47    0.88
  -4 -12   5   24.07    0.80
   4 -12  -5   23.77    0.90
  -4 -12   5   25.01    0.83
   4 -12  -5   22.50    0.81
  -4 -12   4    1.96    0.36
   4 -12  -4    2.51    0.54
  -4 -12   4    2.23    0.42
   4 -12  -4    1.94    0.51
  -4 -12   4    2.53    0.45
  -4 -12   4    2.60    0.51
   4 -12  -4    1.85    0.42
  -4 -12   4    2.73    0.44
   4 -12  -3    9.46    0.45
  -4 -12   3   10.31    0.48
   4 -12  -3    8.89    0.66
   4 -12  -3    9.29    0.61
  -4 -12   3    9.33    0.55
  -4 -12   3    8.25    0.61
  -4 -12   3   10.31    0.52
  -4 -12   3    9.37    0.53
   4 -12  -3    8.52    0.51
  -4 -12   2    7.94    0.45
   4 -12  -2    7.47    0.66
   4 -12  -2    7.82    0.42
  -4 -12   2    6.59    0.51
  -4 -12   2    7.27    0.47
  -4 -12   2    7.25    0.49
   4 -12  -2    6.50    0.48
   4 -12  -1  125.54    2.88
   4 -12  -1  129.48    3.10
  -4 -12   1  127.01    2.90
  -4 -12   1  127.14    2.95
  -4 -12   1  119.43    3.02
   4 -12  -1  123.94    2.88
  -4 -12   1  126.77    2.92
   4 -12  -1  119.24    2.91
   4 -12   0  363.22    7.86
   4 -12   0  375.17    8.08
  -4 -12   0  354.71    7.88
   4 -12   0  356.63    7.85
  -4 -12   0  340.28    7.99
  -4 -12   0  358.53    7.91
  -4 -12   0  356.65    7.89
  -4 -12   0  375.95    7.98
   4 -12   0  353.76    7.86
   4 -12   0  333.69    7.88
   4 -12   1   73.15    1.76
   4 -12   1   75.20    2.02
   4 -12   1   73.30    1.89
  -4 -12  -1   70.56    1.92
   4 -12   1   71.34    1.77
  -4 -12  -1   74.90    1.82
   4 -12   1   70.96    1.78
  -4 -12  -1   72.58    1.84
  -4 -12  -1   75.84    1.93
   4 -12   2   31.59    1.04
   4 -12   2   31.06    0.86
   4 -12   2   29.73    1.10
  -4 -12  -2   29.67    1.03
   4 -12   2   31.04    0.89
   4 -12   2   29.07    0.89
  -4 -12  -2   31.20    0.94
  -4 -12  -2   31.68    1.06
   4 -12   3   10.38    0.67
   4 -12   3    9.47    0.43
   4 -12   3    9.65    0.71
   4 -12   3    8.80    0.48
   4 -12   3   10.02    0.52
  -4 -12  -3    9.55    0.63
  -4 -12  -3    9.97    0.67
   4 -12   3    8.54    0.48
  -4 -12  -3    8.78    0.53
   4 -12   4    2.08    0.59
   4 -12   4    2.01    0.60
   4 -12   4    1.77    0.32
   4 -12   4    2.05    0.41
   4 -12   4    1.49    0.40
  -4 -12  -4    1.88    0.51
  -4 -12  -4    2.60    0.44
   4 -12   4    1.82    0.42
  -4 -12  -4    2.13    0.60
   4 -12   5  131.78    3.02
   4 -12   5  130.78    3.20
   4 -12   5  139.31    3.20
   4 -12   5  134.29    3.08
  -4 -12  -5  131.48    3.18
   4 -12   5  130.36    3.07
   4 -12   5  129.77    3.07
  -4 -12  -5  133.37    3.10
   4 -12   6   45.81    1.34
   4 -12   6   44.59    1.15
   4 -12   6   44.85    1.32
   4 -12   6   45.26    1.19
  -4 -12  -6   43.64    1.31
   4 -12   6   43.82    1.22
   4 -12   6   44.07    1.22
  -4 -12  -6   43.75    1.23
   4 -12   7    8.53    0.64
   4 -12   7    8.11    0.42
   4 -12   7    9.19    0.61
  -4 -12  -7    7.91    0.60
   4 -12   7    8.81    0.54
   4 -12   7    8.18    0.46
  -4 -12  -7    9.00    0.54
   4 -12   7    8.25    0.54
   4 -12   8   33.81    1.09
   4 -12   8   35.75    1.13
   4 -12   8   34.38    1.07
  -4 -12  -8   34.83    1.12
   4 -12   8   34.85    0.97
   4 -12   8   36.00    1.06
  -4 -12  -8   35.37    1.05
  -4 -12  -8   33.77    1.27
   4 -12   9   27.31    0.91
   4 -12   9   26.27    0.77
   4 -12   9   24.51    0.90
  -4 -12  -9   24.54    0.92
  -4 -12  -9   24.22    0.86
  -4 -12  -9   25.11    1.07
   4 -12   9   23.78    0.88
   4 -12  10   24.76    0.87
   4 -12  10   23.10    0.72
  -4 -12 -10   23.63    0.89
   4 -12  10   22.84    0.90
  -4 -12 -10   22.89    1.01
   4 -12  10   23.70    0.98
  -4 -12 -10   25.05    0.87
   4 -12  10   24.00    0.89
   4 -12  11    2.22    0.47
  -4 -12 -11    1.64    0.50
   4 -12  11    1.78    0.55
  -4 -12 -11    2.13    0.63
   4 -12  11    2.59    0.63
   4 -12  11    1.72    0.54
   4 -12  12    1.30    0.45
  -4 -12 -12    1.45    0.50
   4 -12  12    1.71    0.48
   4 -12  12    1.64    0.59
  -4 -12 -12    1.82    0.49
   4 -12  12    1.59    0.56
  -4 -12 -12    1.04    0.58
   4 -12  12    1.56    0.62
   4 -12  13    1.53    0.48
   4 -12  13    1.40    0.45
  -4 -12 -13    1.80    0.52
   4 -12  13    1.55    0.60
  -4 -12 -13    1.40    0.50
   4 -12  13    1.89    0.66
  -4 -12 -13    1.42    0.58
   4 -12  13    0.77    0.58
   4 -12  14    1.78    0.46
   4 -12  14    1.86    0.48
  -4 -12 -14    1.49    0.54
   4 -12  14    2.46    0.65
   4 -12  14    1.41    0.61
   4 -12  14    2.74    0.66
  -4 -12 -14    1.51    0.56
  -4 -12 -15    4.13    0.60
   4 -12  15    4.49    0.49
   4 -12  15    4.19    0.72
   4 -12  15    4.28    0.66
  -4 -12 -15    4.54    0.58
   4 -12  15    4.50    0.69
  -4 -12 -16   80.20    2.08
   4 -12  16   76.87    2.14
  -4 -12 -16   81.25    1.99
  -4 -12 -17   13.19    0.75
   4 -12  17   13.71    0.87
   4 -12  17   13.00    0.82
  -4 -12 -17   13.94    0.65
  -4 -12 -18    8.31    0.65
   4 -12  18    7.91    0.70
   4 -12  18    7.14    0.72
  -4 -12 -19    1.43    0.52
   4 -12  19    2.30    0.58
   4 -12  19    1.76    0.58
  -4 -12 -20   29.43    0.98
   4 -12  20   29.76    1.03
   4 -12  20   28.01    1.01
  -4 -12 -21   41.40    1.20
   4 -12  21   41.73    1.23
  -4 -12 -22    3.86    0.41
   4 -12  22    4.83    0.47
   4 -12  22    3.45    0.44
  -4 -12 -23    0.86    0.31
   4 -12  23    1.57    0.35
  -4 -12 -24    7.82    0.38
  -4 -12 -25    0.30    0.23
  -4 -12 -26    0.03    0.20
  -4 -14  23    2.55    0.28
  -4 -14  23    2.39    0.29
  -4 -14  22    8.65    0.41
  -4 -14  22    8.96    0.44
  -4 -14  21    1.02    0.33
   4 -14 -21    0.95    0.22
  -4 -14  21    1.39    0.37
   4 -14 -20    1.25    0.26
  -4 -14  20    1.36    0.42
   4 -14 -19    0.53    0.28
  -4 -14  19    0.77    0.48
  -4 -14  18    1.07    0.35
   4 -14 -18    1.17    0.32
  -4 -14  18    1.10    0.55
  -4 -14  17    5.10    0.43
  -4 -14  17    4.95    0.41
   4 -14 -17    5.55    0.42
  -4 -14  17    5.93    0.63
  -4 -14  16    9.61    0.51
  -4 -14  16    8.37    0.49
   4 -14 -16    8.44    0.49
  -4 -14  16    8.60    0.68
  -4 -14  15    2.12    0.41
  -4 -14  15    2.71    0.43
  -4 -14  15    1.83    0.58
  -4 -14  14    0.77    0.42
  -4 -14  14   -0.22    0.43
  -4 -14  14    0.95    0.52
  -4 -14  14    0.48    0.44
  -4 -14  14    0.50    0.56
  -4 -14  13   44.13    1.26
  -4 -14  13   43.70    1.23
  -4 -14  13   44.77    1.29
  -4 -14  13   46.06    1.32
  -4 -14  13   44.95    1.34
  -4 -14  12   14.93    0.69
  -4 -14  12   15.80    0.69
  -4 -14  12   15.15    0.73
  -4 -14  12   14.79    0.72
  -4 -14  12   14.95    0.76
  -4 -14  11   12.79    0.64
  -4 -14  11   12.46    0.67
  -4 -14  11   13.58    0.68
  -4 -14  11   12.32    0.68
  -4 -14  10   41.48    1.22
  -4 -14  10   41.06    1.24
  -4 -14  10   42.19    1.22
  -4 -14  10   39.70    1.23
  -4 -14   9   59.62    1.63
  -4 -14   9   60.44    1.64
  -4 -14   9   60.69    1.61
  -4 -14   9   59.86    1.62
  -4 -14   8   17.74    0.80
   4 -14  -8   17.69    0.67
  -4 -14   8   16.66    0.73
  -4 -14   8   18.27    0.83
  -4 -14   8   16.65    0.76
  -4 -14   8   16.66    0.75
  -4 -14   7    1.14    0.56
   4 -14  -7    1.92    0.38
  -4 -14   7    1.47    0.58
  -4 -14   7    1.76    0.36
  -4 -14   7    1.43    0.32
  -4 -14   7    1.33    0.49
  -4 -14   7    1.44    0.47
  -4 -14   6    1.91    0.58
  -4 -14   6    2.01    0.61
   4 -14  -6    1.83    0.38
  -4 -14   6    2.25    0.37
  -4 -14   6    1.86    0.36
  -4 -14   6    1.81    0.50
  -4 -14   6    2.42    0.49
  -4 -14   5    6.52    0.70
  -4 -14   5    5.73    0.70
   4 -14  -5    6.61    0.47
  -4 -14   5    7.07    0.46
  -4 -14   5    7.15    0.59
  -4 -14   5    7.63    0.56
  -4 -14   4  112.01    2.63
  -4 -14   4  115.98    2.83
   4 -14  -4  111.99    2.63
  -4 -14   4  111.55    2.83
  -4 -14   4  112.05    2.71
  -4 -14   4  109.24    2.67
   4 -14  -3  145.80    3.41
  -4 -14   3  146.24    3.42
  -4 -14   3  153.04    3.58
   4 -14  -3  147.34    3.50
  -4 -14   3  151.17    3.62
   4 -14  -3  151.42    3.51
  -4 -14   3  146.64    3.52
  -4 -14   3  151.90    3.50
  -4 -14   3  146.30    3.45
   4 -14  -2    3.24    0.40
  -4 -14   2    3.51    0.75
   4 -14  -2    3.86    0.60
  -4 -14   2    3.66    0.42
  -4 -14   2    3.29    0.61
   4 -14  -2    3.60    0.54
  -4 -14   2    3.12    0.56
  -4 -14   2    3.13    0.53
  -4 -14   2    3.00    0.51
   4 -14  -1   43.57    1.30
   4 -14  -1   38.54    1.09
  -4 -14   1   40.72    1.12
  -4 -14   1   41.60    1.39
   4 -14  -1   41.80    1.21
  -4 -14   1   39.90    1.26
  -4 -14   1   40.12    1.19
   4 -14   0   83.15    2.01
  -4 -14   0   83.95    2.05
  -4 -14   0   79.91    2.17
   4 -14   0   85.82    2.11
  -4 -14   0   84.38    2.29
  -4 -14   0   83.13    2.10
  -4 -14  -1   44.99    1.23
   4 -14   1   48.72    1.44
   4 -14   1   45.36    1.19
   4 -14   1   46.24    1.28
  -4 -14  -1   42.39    1.35
  -4 -14  -1   45.71    1.46
  -4 -14  -1   45.17    1.29
  -4 -14  -2    1.80    0.64
  -4 -14  -2    2.67    0.42
   4 -14   2    2.61    0.35
   4 -14   2    2.52    0.65
  -4 -14  -2    2.28    0.55
  -4 -14  -2    2.67    0.48
   4 -14   2    2.54    0.45
  -4 -14  -3   43.27    1.21
   4 -14   3   43.04    1.14
   4 -14   3   45.91    1.37
   4 -14   3   45.22    1.22
  -4 -14  -3   42.39    1.34
  -4 -14  -3   43.11    1.32
  -4 -14  -3   44.81    1.25
  -4 -14  -4    0.58    0.51
   4 -14   4    0.39    0.59
  -4 -14  -4   -0.08    0.40
   4 -14   4    0.17    0.31
  -4 -14  -4   -0.02    0.54
   4 -14   4   -0.21    0.40
  -4 -14  -4    0.21    0.45
   4 -14   4    0.08    0.43
   4 -14   5   70.60    1.86
   4 -14   5   69.24    1.69
   4 -14   5   72.26    1.82
  -4 -14  -5   68.41    1.85
   4 -14   5   71.43    1.73
   4 -14   5   70.10    1.74
  -4 -14  -5   63.26    1.77
   4 -14   5   68.17    1.74
  -4 -14  -5   71.79    1.79
   4 -14   6    8.61    0.65
   4 -14   6    9.51    0.64
  -4 -14  -6    9.08    0.64
   4 -14   6    9.42    0.49
   4 -14   6    8.66    0.53
   4 -14   6    8.30    0.54
  -4 -14  -6    8.96    0.58
   4 -14   7    0.43    0.49
   4 -14   7    0.81    0.51
  -4 -14  -7    0.56    0.45
   4 -14   7    0.74    0.42
  -4 -14  -7    0.52    0.49
   4 -14   7    0.62    0.35
   4 -14   7    0.11    0.42
   4 -14   8    4.95    0.52
   4 -14   8    4.26    0.54
   4 -14   8    4.92    0.39
  -4 -14  -8    4.86    0.55
   4 -14   8    4.67    0.49
   4 -14   8    4.29    0.47
   4 -14   9    1.91    0.49
  -4 -14  -9    1.76    0.49
   4 -14   9    2.48    0.47
   4 -14   9    2.12    0.44
   4 -14  10    3.17    0.49
  -4 -14 -10    2.90    0.49
   4 -14  10    3.40    0.50
   4 -14  10    2.84    0.47
  -4 -14 -11    0.38    0.44
   4 -14  11   -0.13    0.47
   4 -14  11   -0.02    0.44
  -4 -14 -12    2.10    0.45
   4 -14  12    2.07    0.51
   4 -14  12    2.39    0.47
   4 -14  13   27.64    0.99
  -4 -14 -13   28.14    0.89
   4 -14  13   27.89    0.92
  -4 -14 -14    0.57    0.39
   4 -14  14    0.23    0.53
   4 -14  14    0.11    0.43
   4 -14  15   20.23    0.87
   4 -14  16    4.21    0.60
   4 -14  17    4.92    0.57
   4 -14  18    7.52    0.53
   4 -14  19    4.73    0.43
   4 -14  20    2.89    0.36
   4 -14  21    8.27    0.39
  -4 -14 -21    7.19    0.28
   4 -16 -16    0.12    0.28
   4 -16 -16    0.49    0.25
  -4 -16  16    0.11    0.32
   4 -16 -15    4.20    0.37
   4 -16 -15    4.46    0.34
  -4 -16  15    4.51    0.42
   4 -16 -14   11.53    0.51
   4 -16 -14   11.68    0.49
  -4 -16  14   11.66    0.56
   4 -16 -13    0.87    0.36
   4 -16 -13    1.40    0.37
  -4 -16  13    1.44    0.44
   4 -16 -12    4.00    0.39
  -4 -16  12    3.62    0.37
   4 -16 -12    3.60    0.43
  -4 -16  12    3.86    0.48
  -4 -16  11    1.28    0.38
   4 -16 -11    0.09    0.34
  -4 -16  11    0.06    0.35
   4 -16 -11    0.58    0.42
  -4 -16  11    0.50    0.43
  -4 -16  10    9.64    0.52
   4 -16 -10    8.82    0.48
  -4 -16  10    9.56    0.50
   4 -16 -10   10.16    0.57
   4 -16  -9    6.13    0.42
  -4 -16   9    6.42    0.48
   4 -16  -9    6.36    0.54
  -4 -16   8    1.91    0.45
   4 -16  -8    1.73    0.34
  -4 -16   7    8.39    0.56
   4 -16  -7    7.86    0.43
   4 -16  -6    2.39    0.33
  -4 -16   6    2.09    0.49
  -4 -16   5    3.39    0.54
   4 -16  -5    2.98    0.34
   4 -16  -5    3.32    0.49
  -4 -16   4   21.08    0.84
  -4 -16   4   20.27    0.66
   4 -16  -4   19.37    0.64
   4 -16  -4   20.15    0.77
  -4 -16   4   18.37    0.63
  -4 -16   4   20.79    0.73
   4 -16  -3   41.50    1.12
  -4 -16   3   44.96    1.15
  -4 -16   3   45.80    1.33
   4 -16  -3   44.48    1.23
  -4 -16   3   42.22    1.14
  -4 -16   3   43.67    1.21
   4 -16  -2    6.14    0.40
  -4 -16   2    7.40    0.69
  -4 -16   2    6.90    0.44
  -4 -16   2    6.05    0.45
   4 -16  -2    6.56    0.53
  -4 -16   2    7.15    0.53
   4 -16  -1   92.67    2.22
  -4 -16   1   94.12    2.25
  -4 -16   1   99.66    2.40
  -4 -16   1   93.63    2.27
   4 -16  -1   97.85    2.31
  -4 -16   1   98.72    2.32
   4 -16   0    0.60    0.39
  -4 -16   0   -0.01    0.41
  -4 -16   0    0.76    0.43
  -4 -16   0    0.30    0.50
   4 -16   0    0.43    0.29
  -4 -16   0    0.27    0.33
  -4 -16  -1    4.60    0.44
   4 -16   1    4.36    0.42
  -4 -16  -1    4.56    0.47
  -4 -16  -1    3.80    0.38
   4 -16   2    4.09    0.42
  -4 -16  -2    5.06    0.40
   4 -16   3   47.37    1.23
  -4 -16  -3   46.81    1.24
   4 -16   4    3.43    0.38
  -4 -16  -4    2.91    0.40
  -4 -16  -5   22.90    0.77
   4 -16   5   21.85    0.70
  -4 -16  -5   22.95    0.74
  -4 -16  -6    3.49    0.42
  -4 -16  -6    3.88    0.41
  -4 -16  -7    0.11    0.39
  -4 -16  -7    0.14    0.37
  -4 -16  -8    6.53    0.48
  -4 -16  -9   14.87    0.62
  -4 -16 -10    0.71    0.38
  -4 -16 -11    0.70    0.38
  -4 -16 -15    2.99    0.30
  -5   1  37    2.64    0.22
   5  -1 -36    4.32    0.28
  -5   1  36    4.43    0.28
  -5   1  35    0.26    0.26
  -5   1  34    2.40    0.31
  -5   1  33    3.81    0.35
  -5   1  32    2.62    0.36
  -5   1  31    1.15    0.34
  -5   1  30    0.66    0.34
  -5   1  29    0.58    0.63
  -5   1  29    0.25    0.36
  -5   1  28   28.99    1.27
  -5   1  28   28.81    0.89
  -5   1  27   25.32    1.23
  -5   1  27   25.73    0.84
  -5   1  26    3.26    0.80
  -5   1  26    3.09    0.45
  -5   1  25   32.04    1.38
  -5   1  25   33.99    1.00
  -5   1  24    0.76    0.74
  -5   1  24    0.42    0.42
  -5   1  23   39.86    1.49
  -5   1  23   41.86    1.14
  -5   1  22   20.46    1.07
  -5   1  22   20.50    0.71
   5   1 -21  119.50    3.04
  -5   1  21  117.17    3.00
  -5   1  21  110.56    2.65
  -5   1  20   66.54    1.99
   5   1 -20   70.42    2.02
   5   1 -19   13.66    0.58
   5   1 -19   15.40    0.88
   5  -1 -19   16.10    0.93
   5   1 -18  196.85    4.77
   5  -1 -18  201.74    4.79
   5   1 -17  274.67    6.42
   5  -1 -17  278.86    6.43
   5  -1 -16  207.01    4.91
   5   1 -16  207.54    4.91
   5   1 -15  140.05    3.35
   5  -1 -15  130.01    3.32
   5   1 -14  158.56    3.82
   5   1 -13  135.00    3.28
   5   1 -12   91.70    2.35
  -5   1  12   94.71    2.34
   5   1 -11  291.21    6.58
  -5   1  11  290.45    6.54
  -5  -1  10  175.74    4.02
   5   1 -10  172.41    4.07
  -5   1  10  180.30    4.05
   5   1  -9   11.58    0.60
  -5  -1   9   12.61    0.56
  -5   1   9   12.85    0.59
  -5  -1   8   18.66    0.66
  -5   1   8   19.89    0.68
  -5   1   7 1830.97   40.46
  -5  -1   7 1886.56   40.49
  -5   1   7 1904.86   40.50
  -5  -1   6  166.01    3.67
  -5   1   6  161.93    3.63
  -5   1   6  166.33    3.68
  -5  -1   5  127.77    2.85
  -5   1   5  126.71    2.80
  -5   1   5  126.66    2.85
  -5   1   4  199.52    4.36
  -5  -1   4  200.36    4.41
   5   1  -3    7.83    0.31
  -5  -1   3    7.32    0.30
   5   1  -2  700.83   15.83
   5   1  -2  760.47   15.83
   5   1  -1   47.58    1.09
   5   1  -1   46.72    1.09
   5   1   0    9.93    0.32
  -5   1  -2    9.28    0.33
  -5   1  -3  327.13    7.17
  -5   1  -4  144.30    3.25
  -5   1  -5 1934.68   41.93
  -5   1  -6  367.08    8.12
  -5   1  -7    5.58    0.48
  -5   1  -8   66.18    1.69
   5   1   8   64.35    1.70
   5   1   9  762.05   16.58
  -5   1  -9  746.70   16.57
   5   1  10   90.22    2.26
  -5   1 -10   85.61    2.23
  -5   1 -11  270.37    6.20
   5   1  11  270.96    6.21
   5   1  12   37.55    1.27
  -5   1 -12   37.95    1.25
  -5   1 -13  309.24    7.11
   5   1  13  313.07    7.13
  -5   1 -14  513.36   11.59
   5   1  14  523.15   11.61
  -5   1 -15   80.07    2.21
   5   1  15   81.52    2.23
  -5   1 -16  193.40    4.61
   5   1  16  190.37    4.59
  -5   1 -17   28.08    0.81
  -5   1 -17   28.48    1.13
   5   1  17   26.30    0.80
  -5   1 -18    8.07    0.44
  -5   1 -18    7.61    0.73
   5   1  18    8.98    0.45
  -5   1 -19    7.17    0.43
  -5   1 -19    7.36    0.72
   5   1  19    7.98    0.44
  -5   1 -20    7.60    0.45
  -5   1 -20    7.33    0.75
   5   1  20    8.43    0.46
  -5   1 -21   46.72    1.25
  -5   1 -21   48.90    1.62
   5   1  21   46.33    1.24
  -5   1 -22    5.63    0.45
  -5   1 -22    6.87    0.82
   5   1  22    5.61    0.46
  -5   1 -23   44.61    1.25
  -5   1 -23   46.57    1.66
   5   1  23   46.88    1.25
  -5   1 -24   52.83    1.41
   5   1  24   53.47    1.40
  -5   1 -25   22.48    0.80
   5   1  25   23.20    0.79
  -5   1 -26    2.05    0.46
   5   1  26    0.96    0.45
  -5   1 -27    7.04    0.51
   5   1  27    7.42    0.50
  -5   1 -28   10.69    0.55
   5   1  28   10.95    0.53
   5   1  29    0.31    0.35
   5   1  30   11.98    0.51
   5   1  31    7.83    0.41
   5   1  32   -0.37    0.29
   5   1  33    0.16    0.26
   5   1  34   -0.27    0.24
   5   1  35   15.07    0.46
   5  -3 -36    0.32    0.25
  -5   3  36    0.31    0.20
  -5  -3  36    0.19    0.19
  -5  -3  35    0.76    0.23
  -5   3  35    0.76    0.24
  -5  -3  34    0.56    0.26
  -5   3  34    0.27    0.27
  -5   3  33    0.37    0.29
  -5  -3  33    0.83    0.29
  -5  -3  32    0.31    0.31
  -5   3  32    0.33    0.32
  -5  -3  31   25.85    0.79
  -5   3  31   26.90    0.80
  -5   3  30    2.48    0.39
  -5  -3  30    1.97    0.38
  -5   3  29   17.71    0.66
  -5  -3  29   18.51    0.66
  -5  -3  28   30.36    0.90
  -5   3  28   31.04    0.92
  -5  -3  28   29.53    1.27
  -5  -3  27    3.26    0.42
  -5   3  27    2.51    0.43
  -5  -3  27    3.05    0.72
  -5   3  27    2.66    0.72
  -5   3  26   28.74    0.86
  -5  -3  26   26.66    0.85
  -5   3  26   27.04    1.23
  -5  -3  26   26.32    1.20
  -5   3  25    1.28    0.38
  -5  -3  25    0.84    0.37
  -5  -3  25    2.41    0.67
  -5   3  25    1.23    0.67
  -5   3  24   13.11    0.57
  -5  -3  24   12.25    0.56
  -5   3  24   12.95    0.92
  -5  -3  24   12.62    0.88
  -5  -3  23    3.18    0.40
  -5   3  23    3.28    0.41
  -5   3  23    3.28    0.73
  -5  -3  23    3.27    0.71
  -5  -3  22    5.72    0.43
  -5   3  22    6.11    0.45
  -5   3  22    6.89    0.75
  -5  -3  22    6.34    0.74
  -5  -3  21   46.25    1.23
  -5   3  21   47.53    1.24
  -5  -3  21   44.89    1.55
  -5   3  21   46.39    1.58
  -5  -3  20    0.97    0.34
  -5   3  20    0.59    0.34
   5  -3 -20    0.75    0.39
   5   3 -20    0.71    0.60
  -5   3  20    1.04    0.64
  -5  -3  20    0.84    0.63
   5  -3 -19  141.05    3.20
   5   3 -19  144.15    3.51
  -5  -3  19  134.50    3.49
  -5   3  19  134.59    3.50
   5  -3 -18  210.93    4.76
   5   3 -18  216.23    5.05
   5   3 -17   81.50    2.22
   5   3 -16  486.94   10.93
   5   3 -15  439.25   10.06
   5  -3 -15  456.14   10.10
   5  -3 -14   89.10    2.32
   5   3 -14   85.19    2.28
   5   3 -13  893.76   20.05
   5  -3 -13  933.20   20.08
   5   3 -12   14.40    0.75
   5  -3 -12   14.92    0.78
  -5  -3  12   17.04    0.82
  -5  -3  11 1106.89   24.40
   5   3 -11 1115.36   24.43
   5  -3 -11 1133.27   24.46
  -5   3  11 1114.20   24.41
  -5  -3  11 1120.87   24.41
  -5  -3  10   35.26    1.10
   5  -3 -10   38.00    1.16
   5   3 -10   35.23    1.10
  -5  -3  10   36.67    1.11
  -5   3  10   38.49    1.13
  -5  -3   9   31.58    0.98
   5  -3  -9   33.72    1.06
  -5   3   9   32.94    1.00
  -5  -3   9   32.08    0.98
   5  -3  -8   12.08    0.63
  -5  -3   8   11.24    0.56
  -5   3   8   10.35    0.56
  -5  -3   8   11.66    0.55
   5  -3  -7  727.07   15.97
  -5  -3   7  725.85   15.91
  -5  -3   7  724.40   15.89
  -5   3   7  736.14   15.90
   5  -3  -6  399.17    8.66
  -5  -3   6  390.12    8.60
  -5   3   6  390.07    8.57
  -5  -3   6  386.54    8.57
  -5   3   5  322.83    7.11
  -5  -3   5  322.01    7.11
   5  -3  -5  332.10    7.21
  -5  -3   5  322.78    7.15
   5   3  -4  575.35   12.47
   5  -3  -4  571.02   12.46
   5  -3  -4  576.75   12.54
  -5   3   4  571.61   12.46
  -5  -3   4  571.08   12.46
   5  -3  -3  131.91    2.86
   5  -3  -3  123.28    2.79
   5   3  -3  124.04    2.79
   5  -3  -2  188.76    4.11
   5  -3  -2  184.77    4.08
   5   3  -2  184.01    4.08
   5   3  -1 1750.91   37.82
   5  -3  -1 1741.28   37.82
   5  -3  -1 1753.32   37.81
   5  -3   0  544.36   11.80
   5   3   0  542.63   11.80
   5   3   1 1010.94   21.98
   5  -3   1 1013.98   21.98
  -5  -3  -1 1020.82   21.98
  -5   3  -1 1012.48   21.98
  -5  -3  -2  891.47   19.37
  -5   3  -2  893.39   19.37
  -5  -3  -3  194.69    4.32
  -5   3  -3  193.79    4.32
  -5  -3  -4   33.91    0.92
  -5   3  -4   34.17    0.92
  -5  -3  -5 1810.56   39.15
  -5   3  -5 1798.75   39.15
  -5   3  -6  254.19    5.70
  -5  -3  -6  253.86    5.70
  -5  -3  -7    6.55    0.51
  -5   3  -7    6.87    0.51
  -5  -3  -8  479.93   10.72
  -5   3  -8  487.72   10.73
  -5   3  -9  100.26    2.49
  -5  -3  -9   99.84    2.49
  -5  -3 -10   19.60    0.85
  -5   3 -10   18.46    0.83
  -5   3 -11  336.32    7.63
  -5  -3 -11  337.59    7.64
  -5  -3 -12  385.91    8.68
  -5   3 -12  382.56    8.67
  -5  -3 -13  794.97   17.60
  -5   3 -13  798.44   17.59
  -5  -3 -14   14.23    0.86
  -5   3 -14   16.03    0.87
  -5   3 -15  150.22    3.77
  -5  -3 -15  157.22    3.78
  -5   3 -16   33.90    1.27
  -5  -3 -16   34.18    1.28
   5  -3  16   35.46    0.98
   5   3  16   36.92    0.99
  -5   3 -17  215.82    4.78
  -5  -3 -17  216.21    4.78
  -5   3 -17  216.65    5.09
  -5  -3 -17  219.11    5.09
   5   3  17  211.01    4.78
   5  -3  17  204.77    4.77
  -5  -3 -18   16.39    0.61
  -5   3 -18   16.42    0.61
  -5  -3 -18   16.63    0.92
  -5   3 -18   16.85    0.93
   5  -3  18   17.21    0.61
   5   3  18   17.02    0.62
  -5   3 -19  307.18    6.75
  -5  -3 -19  299.78    6.75
  -5   3 -19  309.78    7.09
  -5  -3 -19  308.76    7.09
   5   3  19  306.75    6.75
   5  -3  19  297.14    6.74
  -5  -3 -20    5.87    0.41
  -5   3 -20    5.95    0.41
  -5   3 -20    4.83    0.68
  -5  -3 -20    4.60    0.68
   5  -3  20    5.40    0.41
   5   3  20    6.44    0.42
  -5  -3 -21    0.81    0.35
  -5   3 -21    1.01    0.36
  -5  -3 -21    0.58    0.64
  -5   3 -21    0.28    0.65
   5   3  21    0.97    0.36
   5  -3  21    0.98    0.36
  -5   3 -22   19.35    0.69
  -5  -3 -22   18.69    0.68
  -5  -3 -22   17.79    1.03
   5  -3  22   18.60    0.67
   5   3  22   18.12    0.68
   5   3  23   22.73    0.76
   5  -3  23   21.78    0.75
  -5   3 -23   20.87    0.75
  -5  -3 -23   20.23    0.74
   5   3  24   37.23    1.07
   5  -3  24   37.76    1.07
  -5   3 -24   37.13    1.08
  -5  -3 -24   37.92    1.07
   5   3  25    7.82    0.49
   5  -3  25    7.70    0.49
  -5   3 -25    7.84    0.50
  -5  -3 -25    7.52    0.49
   5   3  26   12.23    0.55
   5  -3  26   11.89    0.54
  -5   3 -26   11.40    0.56
  -5  -3 -26   11.61    0.55
   5  -3  26   11.44    0.52
   5  -3  27   19.26    0.66
   5   3  27   18.85    0.67
  -5   3 -27   18.37    0.68
  -5  -3 -27   18.55    0.67
   5  -3  27   18.76    0.63
  -5  -3 -28   13.81    0.57
   5   3  28   13.76    0.56
   5  -3  28   14.36    0.56
   5  -3  29    6.57    0.41
   5   3  29    6.68    0.42
   5   3  30    3.70    0.36
   5  -3  30    4.15    0.35
   5  -3  31    2.27    0.31
   5   3  31    2.58    0.32
   5   3  32    5.97    0.35
   5  -3  32    5.70    0.34
   5  -3  33    1.70    0.26
   5   3  33    1.65    0.25
   5  -3  34    1.36    0.22
   5   3  34    1.08    0.23
  -5   5  35    0.26    0.18
  -5   5  34    0.16    0.22
  -5  -5  34    0.24    0.21
  -5  -5  33    0.66    0.26
  -5  -5  33    0.76    0.25
  -5   5  33    0.85    0.26
  -5  -5  32    0.46    0.30
  -5  -5  32    0.47    0.27
  -5   5  32    0.15    0.28
  -5  -5  31   17.66    0.61
  -5   5  31   17.27    0.59
  -5  -5  31   17.10    0.57
  -5  -5  30    4.39    0.40
  -5  -5  30    3.76    0.35
  -5   5  30    4.18    0.37
  -5   5  29    0.80    0.35
  -5  -5  29    1.38    0.34
  -5   5  28    9.01    0.49
  -5  -5  28    9.17    0.47
  -5  -5  27    0.75    0.37
  -5   5  27    0.64    0.37
  -5  -5  26   56.03    1.40
  -5   5  26   55.00    1.41
  -5   5  26   50.94    1.74
  -5  -5  26   51.58    1.71
  -5   5  25   12.95    0.54
  -5  -5  25   12.39    0.53
  -5  -5  25   11.13    0.49
  -5   5  25   13.06    0.87
  -5  -5  25   12.15    0.83
  -5  -5  25   11.32    0.51
  -5  -5  24    0.52    0.33
  -5  -5  24    0.51    0.33
  -5   5  24    0.64    0.35
  -5   5  24    1.18    0.63
  -5  -5  24    0.68    0.61
  -5  -5  24    0.40    0.35
  -5  -5  23    0.88    0.35
  -5  -5  23    0.32    0.33
  -5   5  23    0.16    0.34
  -5  -5  23   -0.17    0.57
  -5   5  23    0.03    0.61
  -5  -5  23    0.70    0.35
  -5  -5  22   13.78    0.55
  -5   5  22   14.24    0.57
  -5  -5  22   13.80    0.57
  -5  -5  22   12.27    0.84
  -5   5  22   13.36    0.90
  -5  -5  22   13.46    0.58
  -5   5  21  100.48    2.29
  -5  -5  21   95.93    2.29
  -5  -5  21   96.01    2.28
  -5  -5  21   95.27    2.59
  -5   5  21   94.69    2.62
  -5  -5  21   95.15    2.30
  -5  -5  20   80.12    1.96
  -5   5  20   82.05    1.98
  -5  -5  20   83.72    1.99
   5   5 -20   85.64    2.29
  -5   5  20   84.29    2.31
  -5  -5  20   81.59    2.27
  -5  -5  20   81.70    2.00
  -5   5  19  375.23    8.18
  -5  -5  19  364.85    8.16
  -5  -5  19  376.12    8.19
  -5   5  19  362.51    8.47
  -5  -5  19  366.04    8.45
   5   5 -19  380.87    8.47
  -5  -5  19  366.32    8.21
  -5   5  18    1.24    0.35
   5  -5 -18    1.02    0.46
  -5  -5  18    0.48    0.33
  -5  -5  18    0.80    0.60
   5   5 -18    0.87    0.55
  -5   5  18    0.69    0.64
  -5  -5  18    0.46    0.42
   5  -5 -17   30.51    0.93
   5   5 -17   30.86    1.12
  -5  -5  17   29.06    1.13
  -5   5  17   31.17    1.16
  -5  -5  17   31.37    0.94
   5  -5 -16    6.17    0.49
  -5  -5  16    7.06    0.66
  -5   5  16    5.85    0.67
   5   5 -16    6.07    0.61
   5  -5 -15    8.24    0.53
   5   5 -15    8.97    0.66
  -5  -5  15    9.60    0.69
   5   5 -14  102.66    2.62
   5   5 -13  381.97    8.74
  -5  -5  13  396.60    8.82
  -5  -5  12  200.89    4.72
   5   5 -12  199.86    4.66
  -5  -5  11  108.37    2.72
   5   5 -11  107.83    2.65
   5   5 -10  542.71   12.00
  -5  -5   7   80.64    1.96
  -5   5   7   79.83    1.97
   5   5  -6  139.62    3.14
   5  -5  -6  138.35    3.14
  -5  -5   6  140.67    3.19
  -5   5   6  137.39    3.19
   5  -5  -5   84.39    1.94
   5   5  -5   83.94    1.94
  -5  -5   5   87.17    2.09
  -5  -5   5   84.99    1.99
  -5   5   5   86.45    2.01
   5   5  -4  906.04   19.48
  -5  -5   4  909.73   19.61
   5  -5  -4  880.54   19.47
  -5  -5   4  902.37   19.51
  -5   5   4  903.02   19.51
  -5  -5   3  429.55    9.48
  -5   5   3  431.43    9.37
  -5  -5   3  427.68    9.36
  -5  -5   2   62.49    1.44
  -5   5   2   64.14    1.45
  -5  -5   2   62.86    1.59
  -5  -5   1   16.75    0.45
  -5   5   1   17.03    0.45
  -5  -5   1   17.15    0.66
  -5  -5   0   15.01    0.43
  -5   5   0   14.87    0.43
  -5  -5   0   14.06    0.60
  -5  -5  -1   15.39    0.47
   5  -5   1   15.52    0.41
  -5   5  -1   15.24    0.48
  -5  -5  -1   15.80    0.61
   5   5   1   14.97    0.42
   5   5   2   62.86    1.47
   5  -5   2   63.58    1.47
  -5  -5  -2   66.60    1.54
  -5  -5  -2   63.30    1.61
  -5   5  -2   66.31    1.54
   5   5   3   27.53    0.73
   5  -5   3   26.50    0.72
  -5  -5  -3   27.15    0.86
  -5  -5  -3   28.14    0.80
  -5   5  -4  191.72    4.37
  -5  -5  -4  194.21    4.37
  -5   5  -5  113.47    2.69
  -5  -5  -5  112.19    2.68
  -5  -5  -6  343.82    7.62
  -5   5  -6  336.97    7.61
  -5   5  -7    3.58    0.51
  -5  -5  -7    2.30    0.48
  -5  -5  -8   48.64    1.38
  -5   5  -8   47.30    1.38
  -5  -5  -9  310.90    7.03
  -5   5  -9  309.38    7.02
  -5  -5 -10   86.15    2.21
  -5   5 -10   83.65    2.20
  -5   5 -11  916.76   20.04
  -5  -5 -11  905.85   20.04
  -5   5 -12  158.13    3.82
  -5  -5 -12  157.54    3.82
  -5   5 -13  669.75   14.81
  -5  -5 -13  663.61   14.80
  -5  -5 -14   81.59    2.21
  -5   5 -14   86.39    2.23
   5  -5  14   78.88    1.95
  -5  -5 -15    4.14    0.41
  -5   5 -15    2.79    0.62
  -5  -5 -15    3.05    0.63
   5  -5  15    2.93    0.41
  -5  -5 -16  279.66    6.23
  -5   5 -16  278.91    6.22
  -5  -5 -16  276.93    6.21
  -5   5 -16  284.48    6.52
  -5  -5 -16  288.13    6.53
   5  -5  16  278.28    6.22
   5   5  16  281.92    6.23
   5  -5  16  275.97    6.21
  -5  -5 -17  136.13    3.17
  -5  -5 -17  136.61    3.16
  -5   5 -17  137.45    3.16
  -5   5 -17  143.98    3.49
  -5  -5 -17  139.68    3.48
   5   5  17  136.57    3.17
   5  -5  17  136.01    3.16
   5  -5  17  139.12    3.16
  -5   5 -18    7.53    0.43
  -5  -5 -18    6.65    0.45
  -5  -5 -18    7.54    0.43
  -5  -5 -18    7.99    0.73
  -5   5 -18    7.81    0.73
   5   5  18    8.05    0.46
   5  -5  18    7.53    0.44
   5  -5  18    6.39    0.45
  -5  -5 -19   98.21    2.38
  -5   5 -19  102.42    2.39
  -5  -5 -19  100.45    2.39
  -5  -5 -19  104.85    2.76
   5  -5  19   98.93    2.38
   5   5  19  102.93    2.39
   5  -5  20   15.04    0.60
   5   5  20   15.45    0.61
  -5  -5 -20   15.41    0.60
  -5   5 -20   15.41    0.60
   5  -5  21   46.02    1.24
   5   5  21   47.19    1.25
  -5   5 -21   47.56    1.26
  -5  -5 -21   47.46    1.25
   5   5  22    3.03    0.41
   5  -5  22    2.68    0.39
  -5   5 -22    3.07    0.41
  -5  -5 -22    2.92    0.40
   5   5  23   32.95    0.96
   5  -5  23   32.04    0.93
  -5  -5 -23   31.15    0.95
  -5   5 -23   32.39    0.96
   5  -5  24    1.25    0.36
   5   5  24    1.13    0.37
  -5   5 -24    0.88    0.36
  -5  -5 -24    1.00    0.36
   5  -5  24    0.79    0.41
   5  -5  25    0.32    0.35
   5   5  25    0.71    0.37
  -5  -5 -25    1.17    0.36
  -5   5 -25    1.36    0.37
   5  -5  25    0.96    0.40
   5  -5  26   42.98    1.16
   5   5  26   44.30    1.18
   5  -5  26   44.97    1.18
   5  -5  27    0.96    0.31
   5   5  27    0.71    0.33
   5  -5  27    1.08    0.34
   5   5  28   16.85    0.57
   5  -5  28   15.68    0.55
   5  -5  28   15.02    0.55
   5   5  29    0.24    0.30
   5  -5  29    0.67    0.28
   5  -5  29    0.28    0.28
   5   5  30    5.29    0.34
   5  -5  30    4.42    0.33
   5  -5  31    0.72    0.24
   5   5  31    1.05    0.26
   5   5  32    1.61    0.24
   5  -5  32    1.42    0.23
   5   5  33    2.13    0.21
  -5  -5 -33    2.00    0.23
   5  -7 -34    1.61    0.28
  -5  -7  33    0.85    0.22
  -5  -7  32    1.04    0.26
  -5  -7  31    1.19    0.31
  -5  -7  30   11.17    0.50
  -5  -7  29   12.85    0.57
  -5  -7  28    4.08    0.46
  -5  -7  27    0.48    0.29
  -5  -7  27    0.92    0.45
  -5  -7  26   12.08    0.49
  -5  -7  26   12.80    0.53
  -5  -7  26   12.67    0.65
  -5  -7  25    2.32    0.34
  -5  -7  25    2.20    0.41
  -5  -7  25    2.55    0.53
  -5  -7  24   23.95    0.73
  -5  -7  24   23.67    0.78
  -5  -7  23   13.87    0.53
  -5  -7  23   14.54    0.61
  -5  -7  23   14.77    0.64
  -5  -7  22    0.47    0.42
  -5  -7  22    1.49    0.31
  -5  -7  22    1.05    0.43
  -5  -7  21   14.54    0.54
  -5  -7  21   16.63    0.64
  -5  -7  21   15.48    0.59
  -5  -7  21   15.04    0.82
  -5  -7  21   16.49    0.67
  -5  -7  20    3.64    0.40
  -5  -7  20    4.21    0.45
  -5  -7  20    4.59    0.59
  -5  -7  20    3.58    0.47
  -5  -7  19  143.28    3.27
  -5  -7  19  141.07    3.23
  -5  -7  19  131.59    3.46
  -5  -7  19  140.72    3.29
  -5  -7  18   27.77    0.85
  -5  -7  18   27.18    1.05
  -5  -7  18   26.35    0.91
  -5  -7  17    4.59    0.44
  -5  -7  17    4.54    0.58
  -5  -7  17    4.30    0.51
  -5  -7  16  312.07    6.95
  -5  -7  16  321.16    7.17
  -5  -7  16  320.97    7.02
   5  -7 -16  304.84    6.95
  -5  -7  15   35.43    1.00
  -5  -7  15   37.37    1.21
   5   7 -15   35.88    1.19
  -5  -7  15   34.31    1.09
   5  -7 -15   34.21    1.00
   5  -7 -14   54.01    1.37
   5   7 -14   47.09    1.48
  -5  -7  14   53.89    1.50
   5  -7 -14   47.29    1.31
  -5  -7  14   51.02    1.38
   5  -7 -13   30.62    0.92
   5  -7 -13   27.97    0.92
   5   7 -13   29.05    1.03
  -5  -7  13   30.14    1.01
  -5  -7  13   29.54    0.92
   5  -7 -12   15.75    0.65
  -5  -7  12   15.32    0.62
   5  -7 -12   16.15    0.67
  -5  -7  12   14.82    0.93
   5   7 -12   15.07    0.72
  -5  -7  12   15.74    0.72
  -5  -7  12   15.22    0.64
  -5  -7  11   55.08    1.67
  -5  -7  11   54.95    1.48
   5   7 -11   51.18    1.48
   5  -7 -11   51.54    1.43
   5   7 -10   16.77    0.70
  -5  -7  10   15.94    0.69
  -5  -7  10   17.10    0.87
   5  -7 -10   15.65    0.61
   5   7  -9  130.12    3.21
   5  -7  -9  134.26    3.11
  -5  -7   9  135.89    3.36
  -5  -7   8   35.87    1.19
  -5  -7   8   34.56    0.98
   5  -7  -8   34.81    0.89
   5   7  -8   32.36    1.01
  -5  -7   7   27.49    1.03
  -5  -7   6   48.25    1.43
  -5  -7   5   16.69    0.78
  -5  -7   4    3.41    0.52
  -5  -7   3   53.57    1.50
  -5  -7   2   66.05    1.75
  -5  -7   1   12.03    0.65
  -5  -7   0    5.33    0.54
  -5  -7  -1  795.87   17.46
  -5  -7  -2    7.51    0.62
  -5  -7  -3    1.15    0.48
  -5  -7  -4  218.50    5.01
  -5  -7  -5  118.75    2.69
  -5  -7  -5  114.20    2.85
   5  -7   6  511.11   11.39
  -5  -7  -6  536.23   11.47
  -5  -7  -6  526.13   11.58
   5  -7   7   33.76    0.95
  -5  -7  -7   34.92    1.14
  -5  -7  -7   36.21    1.04
  -5  -7  -8  267.11    6.25
  -5  -7  -8  277.59    6.18
   5  -7   9   26.68    0.88
  -5  -7  -9   24.88    1.07
  -5  -7 -10  247.61    5.52
   5  -7  10  242.17    5.55
  -5  -7 -10  254.38    5.70
  -5  -7 -10  247.62    5.50
  -5  -7 -11  607.88   13.28
   5  -7  11  586.34   13.29
  -5  -7 -11  639.13   13.48
  -5  -7 -11  607.05   13.25
  -5  -7 -12  126.94    2.97
   5  -7  12  125.98    2.98
   5  -7  12  124.72    2.98
  -5  -7 -12  134.02    3.19
  -5  -7 -12  130.01    2.96
   5  -7  13    8.10    0.51
   5  -7  13    8.17    0.50
  -5  -7 -13    8.73    0.49
   5  -7  14   20.98    0.72
   5  -7  14   20.17    0.71
  -5  -7 -14   19.24    0.70
  -5  -7 -14   20.89    0.77
   5  -7  15   16.61    0.63
   5  -7  15   15.77    0.63
  -5  -7 -15   15.77    0.64
  -5  -7 -15   16.49    0.68
   5  -7  16   40.57    1.13
  -5  -7 -16   41.28    1.16
  -5  -7 -16   42.02    1.17
   5  -7  17    1.24    0.41
  -5  -7 -17    1.01    0.42
  -5  -7 -17    1.30    0.43
   5  -7  18  104.36    2.50
  -5  -7 -18  107.48    2.53
  -5  -7 -18  105.82    2.52
   5  -7  18  104.45    2.56
   5  -7  19    1.85    0.38
  -5  -7 -19    2.01    0.43
  -5  -7 -19    1.62    0.36
  -5  -7 -19    1.45    0.43
   5  -7  19    2.19    0.49
   5  -7  20   15.86    0.60
  -5  -7 -20   15.47    0.60
  -5  -7 -20   15.88    0.62
   5  -7  20   15.65    0.70
   5  -7  21   15.83    0.59
  -5  -7 -21   16.03    0.61
   5  -7  21   17.17    0.70
   5  -7  22   28.29    0.84
   5  -7  22   29.45    0.92
   5  -7  23   16.21    0.58
   5  -7  23   16.48    0.67
   5  -7  24    7.41    0.40
   5  -7  24    9.00    0.51
   5  -7  25    1.36    0.29
   5  -7  25    1.46    0.38
   5  -7  26   24.24    0.71
   5  -7  26   25.15    0.78
   5  -7  27    0.33    0.34
   5  -7  28    0.10    0.32
  -5  -7 -29    8.92    0.44
   5  -7  29    8.93    0.40
  -5  -7 -30    1.83    0.30
  -5  -7 -31    8.01    0.36
   5  -7  31    8.77    0.40
  -5  -7 -32    0.48    0.20
   5  -7  32    0.74    0.24
   5  -9 -32    0.47    0.22
   5  -9 -32    0.17    0.28
  -5  -9  32    0.43    0.19
   5  -9 -31    1.81    0.27
   5  -9 -31    2.05    0.35
  -5  -9  31    1.42    0.24
   5  -9 -30    4.06    0.35
   5  -9 -30    4.76    0.42
  -5  -9  30    4.38    0.33
   5  -9 -29    1.40    0.35
  -5  -9  29    1.67    0.33
   5  -9 -28   11.86    0.55
  -5  -9  28   11.80    0.52
   5  -9 -27    1.87    0.42
  -5  -9  27    2.09    0.39
  -5  -9  26    3.01    0.35
  -5  -9  26    2.90    0.44
  -5  -9  25   25.20    0.78
  -5  -9  25   25.45    0.88
  -5  -9  24    2.84    0.42
  -5  -9  24    3.15    0.53
  -5  -9  23   15.53    0.64
  -5  -9  23   15.23    0.75
  -5  -9  22   22.46    0.75
  -5  -9  22   23.06    0.79
  -5  -9  21    3.53    0.44
  -5  -9  21    4.08    0.50
  -5  -9  21    3.90    0.62
  -5  -9  20   42.17    1.19
  -5  -9  20   44.41    1.23
  -5  -9  20   42.65    1.34
  -5  -9  19    4.56    0.49
  -5  -9  19    4.58    0.54
  -5  -9  19    4.46    0.68
  -5  -9  18   22.98    0.83
  -5  -9  18   23.03    0.80
  -5  -9  18   22.90    0.96
  -5  -9  17    0.10    0.43
  -5  -9  17    0.02    0.56
  -5  -9  17    1.11    0.51
  -5  -9  16   20.87    0.77
  -5  -9  16   18.45    0.86
  -5  -9  16   20.58    0.85
  -5  -9  15  151.24    3.74
   5  -9 -15  162.71    3.72
  -5  -9  15  159.84    3.68
  -5  -9  15  161.51    3.76
   5  -9 -14   32.02    1.04
  -5  -9  14   32.27    0.99
   5  -9 -14   31.58    1.01
  -5  -9  14   30.61    1.05
  -5  -9  14   33.13    1.07
   5  -9 -13   15.70    0.71
   5  -9 -13   17.64    0.73
  -5  -9  13   17.28    0.70
  -5  -9  13   15.56    0.74
  -5  -9  13   15.98    0.76
   5  -9 -12  142.19    3.40
  -5  -9  12  142.34    3.39
   5  -9 -12  149.28    3.39
  -5  -9  11  541.47   12.27
   5  -9 -11  576.73   12.31
   5  -9 -11  558.68   12.26
  -5  -9  11  556.26   12.20
  -5  -9  10   12.87    0.62
   5  -9 -10   12.99    0.67
  -5  -9  10   13.68    1.01
   5  -9 -10   13.55    0.57
   5  -9  -9    1.68    0.45
   5  -9  -9    1.47    0.32
  -5  -9   9    1.35    0.69
   5  -9  -8   90.01    2.24
   5  -9  -8   91.67    2.16
  -5  -9   8   93.77    2.54
   5  -9  -8   91.07    2.18
   5  -9  -7  103.32    2.33
  -5  -9   7  102.04    2.69
   5  -9  -6    2.10    0.29
  -5  -9   6    2.21    0.65
  -5  -9   6    1.48    0.36
  -5  -9   5    1.10    0.34
   5  -9  -5    0.49    0.26
  -5  -9   5    1.34    0.45
  -5  -9   5    0.49    0.63
  -5  -9   5    0.67    0.34
  -5  -9   4  121.37    2.81
   5  -9  -4  121.95    2.78
  -5  -9   4  120.03    2.85
  -5  -9   4  129.05    3.13
  -5  -9   4  124.92    2.82
  -5  -9   3   31.28    0.84
  -5  -9   3   30.37    0.92
  -5  -9   3   30.01    1.15
  -5  -9   3   28.99    0.85
  -5  -9   2   40.73    1.05
  -5  -9   2   41.37    1.13
  -5  -9   2   42.13    1.36
  -5  -9   2   39.74    1.06
  -5  -9   1  315.72    6.86
  -5  -9   1  312.11    6.91
  -5  -9   1  312.83    7.13
  -5  -9   1  304.95    6.86
  -5  -9   0   48.94    1.22
  -5  -9   0   50.37    1.52
  -5  -9   0   50.16    1.31
  -5  -9   0   48.67    1.23
  -5  -9  -1   27.54    0.77
   5  -9   1   25.96    0.96
  -5  -9  -1   27.29    1.04
  -5  -9  -1   28.21    0.89
  -5  -9  -1   27.09    0.77
   5  -9   2   21.33    0.86
  -5  -9  -2   20.54    0.66
  -5  -9  -2   19.51    0.63
  -5  -9  -2   19.91    0.93
  -5  -9  -2   20.29    0.78
  -5  -9  -2   20.44    0.65
   5  -9   3  387.33    8.62
  -5  -9  -3  387.99    8.50
  -5  -9  -3  380.72    8.50
  -5  -9  -3  386.19    8.74
  -5  -9  -3  386.43    8.49
  -5  -9  -3  394.51    8.62
  -5  -9  -4   24.86    0.75
   5  -9   4   26.42    0.93
   5  -9   4   26.11    0.92
  -5  -9  -4   24.69    0.74
  -5  -9  -4   25.07    1.00
  -5  -9  -4   25.85    0.75
   5  -9   4   25.61    0.81
   5  -9   5  388.03    8.61
   5  -9   5  386.50    8.72
  -5  -9  -5  405.42    8.68
   5  -9   5  406.27    8.64
   5  -9   5  388.05    8.58
   5  -9   5  382.93    8.71
  -5  -9  -5  388.99    8.63
  -5  -9  -5  388.38    8.85
  -5  -9  -5  390.23    8.62
   5  -9   5  392.77    8.68
  -5  -9  -6    7.03    0.52
   5  -9   6    7.08    0.49
   5  -9   6    5.88    0.61
   5  -9   6    6.68    0.41
   5  -9   6    6.17    0.35
  -5  -9  -6    7.18    0.44
   5  -9   6    6.03    0.59
  -5  -9  -6    5.85    0.68
   5  -9   6    7.62    0.56
  -5  -9  -6    6.94    0.68
  -5  -9  -6    6.54    0.43
   5  -9   7  175.20    3.89
  -5  -9  -7  179.61    3.97
   5  -9   7  171.46    3.96
   5  -9   7  173.58    3.87
  -5  -9  -7  170.27    3.93
   5  -9   7  170.24    3.99
  -5  -9  -7  172.78    4.17
  -5  -9  -7  169.14    4.09
   5  -9   7  172.61    4.01
   5  -9   8  276.85    6.06
  -5  -9  -8  273.54    6.13
   5  -9   8  270.70    6.17
   5  -9   8  270.59    6.16
   5  -9   8  281.21    6.07
   5  -9   8  273.03    6.22
  -5  -9  -8  264.83    6.28
  -5  -9  -9  164.08    3.66
   5  -9   9  155.25    3.68
   5  -9   9  159.22    3.57
   5  -9   9  156.95    3.74
  -5  -9  -9  153.87    3.78
   5  -9  10    1.18    0.44
  -5  -9 -10    1.68    0.38
   5  -9  10    1.67    0.46
   5  -9  10    1.78    0.30
   5  -9  10    1.45    0.56
  -5  -9 -10    1.08    0.55
  -5  -9 -11   67.40    1.71
   5  -9  11   65.79    1.69
   5  -9  11   64.67    1.69
  -5  -9 -11   64.89    1.67
  -5  -9 -11   66.48    1.79
   5  -9  11   63.78    1.81
   5  -9  12    3.94    0.50
  -5  -9 -12    3.21    0.48
  -5  -9 -12    2.87    0.45
  -5  -9 -12    2.87    0.57
  -5  -9 -13    4.92    0.55
   5  -9  13    5.10    0.50
  -5  -9 -13    5.42    0.50
  -5  -9 -13    4.90    0.61
  -5  -9 -14   78.63    2.02
   5  -9  14   75.29    1.91
  -5  -9 -14   75.64    1.93
  -5  -9 -14   76.98    1.99
   5  -9  15   27.41    0.91
  -5  -9 -15   29.20    1.05
   5  -9  15   29.04    0.92
  -5  -9 -15   27.26    0.94
  -5  -9 -15   29.41    0.99
   5  -9  15   27.89    1.03
  -5  -9 -16   16.37    0.83
   5  -9  16   16.52    0.69
  -5  -9 -16   17.59    0.73
   5  -9  16   15.69    0.79
  -5  -9 -16   17.25    0.75
  -5  -9 -17   36.21    1.24
   5  -9  17   35.07    1.05
  -5  -9 -17   36.02    1.09
  -5  -9 -17   36.94    1.10
   5  -9  17   34.26    1.14
  -5  -9 -18    8.04    0.69
   5  -9  18    6.87    0.50
  -5  -9 -18    6.28    0.52
   5  -9  18    7.30    0.59
  -5  -9 -18    8.31    0.54
  -5  -9 -19   26.61    1.04
  -5  -9 -19   26.04    0.87
   5  -9  19   25.94    0.93
  -5  -9 -19   26.85    0.86
  -5  -9 -20    0.20    0.54
  -5  -9 -20    0.44    0.37
   5  -9  20    0.69    0.45
  -5  -9 -21   20.55    0.85
  -5  -9 -21   20.07    0.68
   5  -9  21   20.12    0.77
  -5  -9 -22    4.17    0.52
   5  -9  22    3.54    0.46
  -5  -9 -22    4.15    0.37
  -5  -9 -23    8.68    0.57
   5  -9  23    8.43    0.51
  -5  -9 -24    1.95    0.42
   5  -9  24    2.14    0.40
  -5  -9 -25    2.72    0.40
   5  -9  25    3.24    0.45
   5  -9  25    3.48    0.38
  -5  -9 -26    7.38    0.45
   5  -9  26    8.22    0.50
   5  -9  26    7.81    0.43
  -5  -9 -27    1.11    0.32
   5  -9  27    0.79    0.37
   5  -9  27    1.24    0.31
  -5  -9 -28    6.59    0.37
   5  -9  28    7.26    0.42
  -5  -9 -29    0.82    0.24
   5  -9  29    1.57    0.30
  -5  -9 -30    0.65    0.20
   5  -9  30    0.68    0.25
   5 -11 -29    4.39    0.28
  -5 -11  29    4.00    0.27
   5 -11 -29    4.40    0.32
  -5 -11  29    5.14    0.33
   5 -11 -28    3.45    0.31
  -5 -11  28    3.98    0.31
   5 -11 -28    4.52    0.37
  -5 -11  28    4.20    0.37
   5 -11 -27    2.84    0.33
  -5 -11  27    3.39    0.33
   5 -11 -27    3.61    0.41
   5 -11 -26    3.44    0.39
   5 -11 -26    3.80    0.45
  -5 -11  26    3.97    0.37
   5 -11 -25    8.02    0.50
   5 -11 -25    7.57    0.54
  -5 -11  25    7.56    0.46
  -5 -11  24   10.40    0.46
   5 -11 -24    9.43    0.59
   5 -11 -24    9.96    0.62
  -5 -11  24   10.50    0.54
  -5 -11  23    0.31    0.35
   5 -11 -23    1.31    0.51
   5 -11 -23    0.42    0.55
  -5 -11  23    0.60    0.45
  -5 -11  22   59.71    1.47
  -5 -11  22   59.46    1.49
   5 -11 -22   58.27    1.70
   5 -11 -22   54.32    1.62
  -5 -11  22   59.31    1.59
  -5 -11  21    9.42    0.50
  -5 -11  21    8.04    0.52
   5 -11 -21    8.71    0.75
   5 -11 -21    7.56    0.71
  -5 -11  21    8.57    0.65
  -5 -11  20   42.40    1.14
   5 -11 -20   41.77    1.42
  -5 -11  20   41.85    1.16
  -5 -11  20   40.85    1.28
  -5 -11  19    4.46    0.47
  -5 -11  19    4.96    0.49
   5 -11 -19    3.86    0.70
   5 -11 -19    4.24    0.70
  -5 -11  19    3.65    0.64
  -5 -11  18    1.97    0.46
  -5 -11  18    1.84    0.48
   5 -11 -18    2.05    0.66
   5 -11 -18    2.15    0.66
  -5 -11  18    2.02    0.61
   5 -11 -17  155.44    3.66
  -5 -11  17  150.93    3.49
  -5 -11  17  153.62    3.48
  -5 -11  17  148.53    3.60
   5 -11 -16   14.29    0.82
  -5 -11  16   14.71    0.71
  -5 -11  16   14.59    0.80
  -5 -11  16   15.01    0.70
   5 -11 -16   13.07    0.78
   5 -11 -15   31.83    1.07
  -5 -11  15   27.73    1.06
   5 -11 -15   29.94    1.04
  -5 -11  15   29.66    0.99
   5 -11 -14   36.35    1.15
  -5 -11  14   37.92    1.12
  -5 -11  14   35.25    1.16
   5 -11 -13   26.84    0.93
   5 -11 -13   24.78    0.90
   5 -11 -13   27.81    0.94
  -5 -11  13   26.30    0.93
  -5 -11  13   23.49    0.98
   5 -11 -12   81.13    1.96
   5 -11 -12   75.37    1.91
   5 -11 -12   76.55    1.97
  -5 -11  12   77.65    1.98
  -5 -11  12   72.59    2.00
   5 -11 -11  138.85    3.18
  -5 -11  11  135.80    3.21
   5 -11 -11  133.37    3.21
  -5 -11  11  129.86    3.21
  -5 -11  10    4.90    0.56
  -5 -11  10    4.58    0.41
   5 -11 -10    4.69    0.45
   5 -11 -10    5.13    0.56
  -5 -11  10    4.31    0.56
  -5 -11   9    3.32    0.38
   5 -11  -9    3.46    0.43
   5 -11  -9    3.23    0.54
  -5 -11   9    2.97    0.53
   5 -11  -8  309.53    6.76
  -5 -11   8  306.05    6.74
  -5 -11   8  301.45    6.79
   5 -11  -8  293.01    6.85
  -5 -11   8  303.87    6.81
  -5 -11   7  249.47    5.50
   5 -11  -7  252.45    5.52
   5 -11  -7  232.13    5.60
  -5 -11   7  248.46    5.55
   5 -11  -7  239.10    5.55
  -5 -11   7  251.38    5.56
   5 -11  -6    3.42    0.44
  -5 -11   6    3.12    0.44
   5 -11  -6    3.38    0.53
  -5 -11   6    3.93    0.89
  -5 -11   6    3.86    0.47
   5 -11  -5    7.41    0.58
  -5 -11   5    6.22    0.48
  -5 -11   5    8.42    0.93
  -5 -11   5    6.96    0.51
   5 -11  -5    7.60    0.49
  -5 -11   4  218.33    4.83
   5 -11  -4  204.45    4.90
   5 -11  -4  209.62    4.90
  -5 -11   4  230.08    5.29
   5 -11  -4  209.61    4.83
  -5 -11   4  222.45    4.84
  -5 -11   3    8.73    0.48
   5 -11  -3    9.85    0.66
  -5 -11   3   10.85    0.90
  -5 -11   3    9.59    0.52
   5 -11  -3    8.76    0.48
  -5 -11   3    8.29    0.50
  -5 -11   2   16.04    0.60
  -5 -11   2   16.06    0.62
   5 -11  -2   16.25    0.79
  -5 -11   2   16.85    1.00
   5 -11  -2   15.54    0.55
  -5 -11   2   16.33    0.66
   5 -11  -2   15.05    0.59
  -5 -11   2   16.23    0.62
   5 -11  -1   26.22    0.76
  -5 -11   1   27.05    0.81
  -5 -11   1   27.98    0.84
   5 -11  -1   26.71    0.76
   5 -11  -1   26.84    1.02
  -5 -11   1   26.06    1.19
  -5 -11   1   27.39    0.82
   5 -11  -1   26.04    0.77
  -5 -11   1   28.00    0.89
   5 -11   0   81.34    1.90
  -5 -11   0   82.17    1.97
   5 -11   0   81.57    2.13
   5 -11   0   79.09    1.90
  -5 -11   0   79.09    2.04
  -5 -11   0   86.31    2.35
  -5 -11   0   80.92    1.95
   5 -11   0   77.77    1.90
  -5 -11   0   84.52    2.03
  -5 -11  -1    6.65    0.46
   5 -11   1    6.02    0.40
  -5 -11  -1    6.38    0.54
   5 -11   1    6.12    0.36
   5 -11   1    7.48    0.69
  -5 -11  -1    6.19    0.62
   5 -11   1    6.81    0.55
  -5 -11  -1    6.55    0.78
  -5 -11  -1    6.92    0.56
   5 -11   1    6.57    0.41
  -5 -11  -1    6.62    0.46
   5 -11   2    3.79    0.32
   5 -11   2    3.81    0.55
   5 -11   2    4.22    0.61
  -5 -11  -2    4.06    0.58
   5 -11   2    3.94    0.38
  -5 -11  -2    4.69    0.51
  -5 -11  -2    3.82    0.42
   5 -11   2    3.45    0.37
  -5 -11  -2    3.86    0.40
  -5 -11  -2    5.53    0.55
   5 -11   3   20.27    0.63
   5 -11   3   20.49    0.87
  -5 -11  -3   22.25    0.87
   5 -11   3   21.79    0.86
   5 -11   3   21.49    0.71
  -5 -11  -3   20.04    0.80
   5 -11   3   22.35    0.69
  -5 -11  -3   20.20    0.70
   5 -11   3   19.51    0.67
  -5 -11  -3   21.15    0.72
  -5 -11  -3   21.79    0.86
   5 -11   4   53.92    1.50
   5 -11   4   52.28    1.29
  -5 -11  -4   49.09    1.47
   5 -11   4   56.04    1.51
   5 -11   4   51.22    1.34
  -5 -11  -4   52.58    1.45
   5 -11   4   52.39    1.35
   5 -11   4   52.83    1.39
  -5 -11  -4   52.36    1.52
  -5 -11  -4   52.94    1.36
   5 -11   4   50.19    1.33
   5 -11   5   13.29    0.74
  -5 -11  -5   14.01    0.75
   5 -11   5   13.94    0.50
   5 -11   5   13.46    0.72
  -5 -11  -5   15.05    0.69
   5 -11   5   13.13    0.56
   5 -11   5   15.63    0.61
  -5 -11  -5   14.54    0.60
   5 -11   5   15.03    0.66
   5 -11   5   14.62    0.58
   5 -11   6   74.40    1.96
  -5 -11  -6   71.54    1.95
   5 -11   6   77.45    1.95
   5 -11   6   73.64    1.78
  -5 -11  -6   75.41    1.86
   5 -11   6   74.26    1.82
   5 -11   6   76.20    1.87
  -5 -11  -6   76.27    1.93
  -5 -11  -6   77.16    1.86
   5 -11   6   75.52    1.85
   5 -11   6   76.90    1.93
   5 -11   7    6.82    0.61
   5 -11   7    7.41    0.62
   5 -11   7    7.15    0.39
  -5 -11  -7    6.92    0.47
  -5 -11  -7    7.11    0.57
   5 -11   7    6.16    0.52
   5 -11   7    6.95    0.44
  -5 -11  -7    6.18    0.73
  -5 -11  -7    7.19    0.49
   5 -11   7    6.74    0.50
   5 -11   7    7.33    0.60
  -5 -11  -8  118.67    2.75
   5 -11   8  112.37    2.80
   5 -11   8  114.55    2.78
   5 -11   8  114.20    2.67
   5 -11   8  115.33    2.77
  -5 -11  -8  116.92    2.79
   5 -11   8  115.05    2.74
  -5 -11  -8  110.15    2.93
  -5 -11  -8  116.07    2.73
   5 -11   8  116.33    2.82
   5 -11   9    5.29    0.55
  -5 -11  -9    5.46    0.50
   5 -11   9    6.24    0.41
  -5 -11  -9    6.26    0.55
   5 -11   9    5.50    0.56
  -5 -11  -9    6.68    0.50
  -5 -11  -9    5.44    0.73
   5 -11   9    6.03    0.62
   5 -11   9    6.50    0.54
  -5 -11 -10   17.48    0.72
   5 -11  10   17.18    0.74
   5 -11  10   17.15    0.78
  -5 -11 -10   16.92    0.74
   5 -11  10   17.25    0.61
   5 -11  10   18.15    0.86
   5 -11  10   17.59    0.75
  -5 -11 -10   16.30    0.88
  -5 -11 -10   17.11    0.70
  -5 -11 -11   28.43    0.99
   5 -11  11   28.33    0.98
   5 -11  11   28.50    0.97
   5 -11  11   27.87    1.06
   5 -11  11   29.65    1.12
  -5 -11 -11   27.17    0.94
  -5 -11 -11   28.13    1.11
   5 -11  11   28.30    1.01
   5 -11  12  209.02    4.80
  -5 -11 -12  212.78    4.85
   5 -11  12  210.60    4.78
   5 -11  12  200.15    4.89
  -5 -11 -12  212.05    4.90
   5 -11  12  210.51    4.94
  -5 -11 -13  149.25    3.57
   5 -11  13  153.05    3.51
   5 -11  13  150.72    3.50
   5 -11  13  139.08    3.64
   5 -11  13  151.11    3.66
  -5 -11 -13  150.66    3.60
  -5 -11 -14   44.36    1.39
   5 -11  14   48.19    1.31
   5 -11  14   47.21    1.29
   5 -11  14   42.69    1.49
  -5 -11 -14   45.43    1.38
   5 -11  14   42.68    1.45
  -5 -11 -15   27.04    1.03
  -5 -11 -15   27.51    0.94
   5 -11  15   24.77    1.13
  -5 -11 -15   27.61    0.98
  -5 -11 -16   57.53    1.66
  -5 -11 -16   57.43    1.55
   5 -11  16   56.09    1.77
  -5 -11 -16   59.94    1.59
  -5 -11 -17   15.33    0.81
  -5 -11 -17   13.91    0.66
   5 -11  17   13.61    0.91
  -5 -11 -17   14.87    0.69
  -5 -11 -18    9.60    0.70
   5 -11  18    8.59    0.76
  -5 -11 -18    9.36    0.55
   5 -11  18    9.39    0.63
  -5 -11 -18    8.62    0.56
  -5 -11 -19   33.23    1.13
   5 -11  19   33.94    1.19
  -5 -11 -19   34.07    0.99
   5 -11  19   33.54    1.06
  -5 -11 -20    1.24    0.50
   5 -11  20    1.19    0.57
   5 -11  20    1.94    0.47
  -5 -11 -20    1.69    0.39
  -5 -11 -21   10.56    0.61
   5 -11  21   11.04    0.67
   5 -11  21   10.90    0.58
  -5 -11 -22    7.18    0.51
   5 -11  22    7.50    0.49
  -5 -11 -23   13.60    0.57
  -5 -11 -24    0.30    0.31
  -5 -11 -25    0.41    0.28
   5 -11  25    0.60    0.31
  -5 -11 -26    3.99    0.29
  -5 -11 -27    0.52    0.21
  -5 -13  25    1.15    0.26
  -5 -13  25    1.33    0.31
  -5 -13  24   11.47    0.46
  -5 -13  24   11.43    0.51
   5 -13 -23    2.18    0.35
  -5 -13  23    1.84    0.35
  -5 -13  23    2.21    0.42
  -5 -13  22    2.12    0.30
   5 -13 -22    1.26    0.38
  -5 -13  22    1.57    0.36
  -5 -13  22    1.36    0.45
  -5 -13  21    1.87    0.33
   5 -13 -21    2.57    0.45
   5 -13 -21    2.00    0.27
  -5 -13  21    1.66    0.41
  -5 -13  21    1.98    0.51
  -5 -13  20    1.01    0.33
  -5 -13  20    1.11    0.33
   5 -13 -20    1.25    0.47
   5 -13 -20    1.00    0.28
  -5 -13  20    1.12    0.43
  -5 -13  20    0.91    0.54
  -5 -13  19    0.28    0.35
  -5 -13  19    0.60    0.35
   5 -13 -19   -0.09    0.50
   5 -13 -19    0.20    0.31
  -5 -13  19    0.41    0.47
  -5 -13  19    0.56    0.59
  -5 -13  18    4.19    0.44
   5 -13 -18    4.07    0.57
  -5 -13  18    5.07    0.60
   5 -13 -18    3.70    0.40
  -5 -13  18    4.75    0.69
   5 -13 -17   73.02    1.86
  -5 -13  17   69.65    1.73
   5 -13 -16    2.83    0.55
  -5 -13  16    3.60    0.48
  -5 -13  16    2.67    0.67
  -5 -13  15    4.54    0.53
   5 -13 -15    4.00    0.54
  -5 -13  15    4.67    0.52
  -5 -13  15    3.32    0.67
  -5 -13  14  198.32    4.54
  -5 -13  14  200.94    4.55
  -5 -13  14  193.77    4.64
  -5 -13  13    6.32    0.58
  -5 -13  13    7.53    0.60
  -5 -13  13    6.94    0.67
  -5 -13  12   27.12    0.94
  -5 -13  12   26.79    0.95
  -5 -13  12   27.69    1.00
  -5 -13  11   40.48    1.24
  -5 -13  11   41.46    1.24
  -5 -13  11   43.07    1.26
  -5 -13  11   40.25    1.26
  -5 -13  10   14.94    0.78
  -5 -13  10   14.99    0.74
  -5 -13  10   15.89    0.77
  -5 -13   9    0.38    0.37
  -5 -13   9    0.17    0.54
  -5 -13   9    0.81    0.49
  -5 -13   9    0.19    0.52
  -5 -13   8   40.62    1.09
  -5 -13   8   40.85    1.26
  -5 -13   8   37.17    1.03
  -5 -13   8   39.79    1.17
  -5 -13   8   38.87    1.18
  -5 -13   7   57.13    1.44
  -5 -13   7   55.79    1.50
  -5 -13   7   56.87    1.55
  -5 -13   7   58.48    1.62
   5 -13  -7   56.04    1.53
  -5 -13   7   54.89    1.52
  -5 -13   6    1.88    0.37
  -5 -13   6    1.95    0.60
  -5 -13   6    2.39    0.50
  -5 -13   6    1.76    0.50
  -5 -13   6    2.15    0.45
   5 -13  -6    1.90    0.48
  -5 -13   6    2.44    0.48
  -5 -13   5   12.76    0.56
   5 -13  -5   11.75    0.55
   5 -13  -5   10.67    0.63
  -5 -13   5   12.35    0.80
  -5 -13   5   12.60    0.68
  -5 -13   5   11.54    0.71
  -5 -13   5   11.96    0.63
  -5 -13   5   11.58    0.65
   5 -13  -4  233.70    5.20
  -5 -13   4  236.97    5.21
   5 -13  -4  227.40    5.27
  -5 -13   4  233.81    5.38
  -5 -13   4  235.92    5.28
  -5 -13   4  217.14    5.32
  -5 -13   4  232.51    5.24
   5 -13  -3    8.71    0.65
   5 -13  -3    9.01    0.46
  -5 -13   3    8.53    0.48
  -5 -13   3    8.52    0.64
  -5 -13   3    8.19    0.75
  -5 -13   3    8.33    0.58
   5 -13  -3    7.74    0.53
  -5 -13   3    7.32    0.56
   5 -13  -2    6.29    0.64
   5 -13  -2    6.11    0.41
  -5 -13   2    6.27    0.52
  -5 -13   2    4.45    0.59
  -5 -13   2    7.05    0.74
  -5 -13   2    5.82    0.52
   5 -13  -1   60.23    1.69
   5 -13  -1   59.10    1.49
   5 -13  -1   60.16    1.59
  -5 -13   1   56.81    1.65
  -5 -13   1   60.85    1.76
  -5 -13   1   59.70    1.57
  -5 -13   1   59.76    1.55
   5 -13   0    8.32    0.74
   5 -13   0    6.88    0.42
   5 -13   0    6.46    0.54
  -5 -13   0    6.11    0.63
  -5 -13   0    6.13    0.53
  -5 -13   0    6.88    0.55
   5 -13   1    0.81    0.31
   5 -13   1    1.03    0.65
   5 -13   1    1.37    0.44
  -5 -13  -1    1.34    0.44
  -5 -13  -1    0.69    0.53
   5 -13   2    1.80    0.48
   5 -13   2    1.65    0.63
   5 -13   2    1.70    0.32
   5 -13   2    1.61    0.38
  -5 -13  -2    1.78    0.53
   5 -13   2    2.07    0.43
  -5 -13  -2    1.87    0.45
   5 -13   2    1.41    0.39
   5 -13   3  131.62    2.96
   5 -13   3  134.62    3.17
   5 -13   3  132.15    3.08
   5 -13   3  126.81    2.98
  -5 -13  -3  123.14    3.12
   5 -13   3  133.48    3.03
  -5 -13  -3  127.31    3.16
   5 -13   3  122.44    2.98
  -5 -13  -3  130.58    3.04
   5 -13   4    6.77    0.40
   5 -13   4    6.34    0.67
   5 -13   4    7.17    0.62
  -5 -13  -4    6.09    0.66
   5 -13   4    6.98    0.50
  -5 -13  -4    6.46    0.62
   5 -13   4    5.84    0.47
   5 -13   4    6.71    0.49
  -5 -13  -4    7.06    0.71
  -5 -13  -4    7.14    0.53
   5 -13   5   11.88    0.48
   5 -13   5   11.41    0.72
   5 -13   5   12.72    0.70
  -5 -13  -5   11.27    0.68
  -5 -13  -5   11.84    0.67
   5 -13   5   11.77    0.56
   5 -13   5   11.40    0.54
  -5 -13  -5   11.06    0.78
   5 -13   5   11.19    0.55
  -5 -13  -5   11.93    0.60
   5 -13   6    6.70    0.59
  -5 -13  -6    5.88    0.53
   5 -13   6    7.06    0.61
   5 -13   6    6.48    0.49
   5 -13   6    5.94    0.44
  -5 -13  -6    5.41    0.59
  -5 -13  -6    5.90    0.50
   5 -13   6    5.24    0.47
   5 -13   7    0.92    0.50
   5 -13   7    1.20    0.52
  -5 -13  -7    1.22    0.44
  -5 -13  -7    0.90    0.50
   5 -13   7    1.54    0.37
   5 -13   7    0.39    0.43
   5 -13   7    0.79    0.42
   5 -13   8   52.67    1.46
   5 -13   8   53.64    1.44
   5 -13   8   50.38    1.33
  -5 -13  -8   52.72    1.47
   5 -13   8   51.28    1.41
  -5 -13  -8   53.09    1.41
  -5 -13  -8   49.22    1.63
   5 -13   8   50.05    1.39
   5 -13   9   10.76    0.66
   5 -13   9   10.85    0.63
[truncated: 34,646,167 more chars]
