# Supplementary material for: A systematic study of the interplay between guest molecule structure and intermolecular interactions in crystalline sponges
Source: IUCrJ. 2023 Jul 1;10(Pt 4):497–508. doi: 10.1107/S2052252523005146 (PMC10324488; doi:10.1107/S2052252523005146)
Supplement: Supplementary file 2 [file m-10-00497-BBA_CrystallineSpongesup2.hkl]

data_BBA_CrystallineSponge                                                      
_shelx_title ' '                                                                
_shelx_refln_list_code          4                                               
_shelx_F_calc_maximum     1910.73                                               
_exptl_crystal_F_000      7067.46                                               
_reflns_d_resolution_high  0.8300                                               
                                                                                
loop_                                                                           
 _space_group_symop_operation_xyz                                               
 'x, y, z'                                                                      
 '-x, y, -z+1/2'                                                                
 'x+1/2, y+1/2, z'                                                              
 '-x+1/2, y+1/2, -z+1/2'                                                        
 '-x, -y, -z'                                                                   
 'x, -y, z-1/2'                                                                 
 '-x+1/2, -y+1/2, -z'                                                           
 'x+1/2, -y+1/2, z-1/2'                                                         
                                                                                
_cell_length_a    35.6703                                                       
_cell_length_b    14.9029                                                       
_cell_length_c    30.5678                                                       
_cell_angle_alpha  90.000                                                       
_cell_angle_beta  102.121                                                       
_cell_angle_gamma  90.000                                                       
                                                                                
_shelx_F_squared_multiplier     1.000                                           
                                                                                
loop_                                                                           
 _refln_index_h                                                                 
 _refln_index_k                                                                 
 _refln_index_l                                                                 
 _refln_F_squared_calc                                                          
 _refln_F_squared_meas                                                          
 _refln_F_squared_sigma                                                         
 _refln_observed_status                                                         
   2   0   0        869.21         97.98        43.11 o                         
   4   0   0     692204.44     571072.44     10934.71 o                         
   6   0   0      54116.22      73652.77      1420.89 o                         
   8   0   0    1222285.00    1069560.62     35326.35 o                         
  10   0   0      20497.66      44366.43      2543.47 o                         
  12   0   0      34071.07      24781.54       669.24 o                         
  14   0   0      84194.63      65963.20      1637.77 o                         
  16   0   0      53887.02      52288.43      1344.02 o                         
  18   0   0       1335.49       1510.35       298.94 o                         
  20   0   0     113070.83     111253.45      2767.01 o                         
  22   0   0      40413.57      44100.98       647.14 o                         
  24   0   0     118231.71     105395.74      1032.50 o                         
  26   0   0       7113.17       6127.03       169.18 o                         
  28   0   0      11100.13      12194.87       185.67 o                         
  30   0   0        752.91        969.34       116.03 o                         
  32   0   0      55018.41      51979.23       629.09 o                         
  34   0   0       9017.31       6937.20       180.13 o                         
  36   0   0        152.98        474.03       184.02 o                         
  38   0   0         52.46         90.63       239.83 o                         
  40   0   0        396.68        525.15       301.77 o                         
  42   0   0         58.18        532.99       266.50 o                         
   3   1   0     615091.81     342248.50      6535.33 o                         
   5   1   0      12702.85      16026.69       632.93 o                         
   7   1   0     273442.50     323820.56      6239.63 o                         
   9   1   0      19592.31      23776.00       430.47 o                         
  11   1   0     217472.98     203224.14      3921.96 o                         
  13   1   0       3915.47       5471.84       211.72 o                         
  15   1   0      23221.22      19251.26       584.72 o                         
  17   1   0       1979.81       8119.01       503.60 o                         
  19   1   0      12499.42      19691.03       752.46 o                         
  21   1   0       4969.62       5965.76       137.17 o                         
  23   1   0      35698.83      34204.68       339.64 o                         
  25   1   0        486.98        553.42        68.92 o                         
  27   1   0        225.95       1427.04        80.32 o                         
  29   1   0       3179.04       6739.20       127.12 o                         
  31   1   0        459.84        834.76       107.88 o                         
  33   1   0       1451.25       2244.92       125.34 o                         
  35   1   0       4378.32       5943.52       192.33 o                         
  37   1   0         61.55        757.24       166.74 o                         
  39   1   0        135.10        763.07       228.22 o                         
  41   1   0        533.11        666.24       286.09 o                         
   0   2   0     452052.53     372219.00      8709.84 o                         
   2   2   0       3231.66       1198.62        36.76 o                         
   4   2   0      72786.32      34766.83       638.08 o                         
   6   2   0     344364.00     325688.69      4820.15 o                         
   8   2   0     846516.44     817105.19     10192.14 o                         
  10   2   0     135234.11     133750.19      2184.28 o                         
  12   2   0       6898.81       6832.73       159.94 o                         
  14   2   0     382457.16     367800.88      5483.00 o                         
  16   2   0       5695.46       7810.74       268.46 o                         
  18   2   0      21045.62      23928.84       517.79 o                         
  20   2   0      38105.53      44770.83       874.43 o                         
  22   2   0      32354.63      33211.47       300.76 o                         
  24   2   0      49260.38      45666.34       397.32 o                         
  26   2   0       1717.42       4047.09        90.95 o                         
  28   2   0       5388.31       7619.99       113.70 o                         
  30   2   0       1733.01       2661.04        98.91 o                         
  32   2   0      39974.79      37322.17       354.16 o                         
  34   2   0        485.04        612.99        98.85 o                         
  36   2   0       3250.12       2437.80       143.56 o                         
  38   2   0      13554.60      12329.87       323.25 o                         
  40   2   0         25.06        -16.25       172.68 o                         
   1   3   0      31129.01      54944.00       954.67 o                         
   3   3   0     565750.75     601203.19      6964.47 o                         
   5   3   0     216017.91     219749.23      2760.34 o                         
   7   3   0     152550.23     171034.34      2110.24 o                         
   9   3   0       1829.38       5317.12       127.90 o                         
  11   3   0      82220.59      72422.40      1020.55 o                         
  13   3   0      36177.30      33609.56       513.25 o                         
  15   3   0       2846.23       6946.39       244.25 o                         
  17   3   0      10392.89      10449.30       341.41 o                         
  19   3   0        962.86       2064.03       235.02 o                         
  21   3   0      23144.30      24297.10       233.69 o                         
  23   3   0      30999.14      33320.70       301.75 o                         
  25   3   0       1764.98       2143.10        80.85 o                         
  27   3   0        890.37       1025.04        82.63 o                         
  29   3   0      15540.87      14250.66       165.39 o                         
  31   3   0       2636.87       4144.63       102.66 o                         
  33   3   0       3514.39       4237.73       107.30 o                         
  35   3   0       4601.10       4924.12       159.76 o                         
  37   3   0        772.26       1147.59       196.59 o                         
  39   3   0        103.69       -104.01       222.96 o                         
  41   3   0         75.12         93.85       272.37 o                         
   0   4   0       7099.55       3099.00       230.57 o                         
   2   4   0     253774.59     248370.73      4799.08 o                         
   4   4   0      22301.48      29413.70       478.63 o                         
   6   4   0    1050403.38     967219.88     10495.77 o                         
   8   4   0      38153.04      40860.46       551.48 o                         
  10   4   0      42506.02      45614.72       592.97 o                         
  12   4   0        741.58       2260.08       172.64 o                         
  14   4   0     358481.19     325748.03      4527.57 o                         
  16   4   0      26293.41      28576.58       516.45 o                         
  18   4   0     234506.78     231734.38      3951.65 o                         
  20   4   0     128400.98     127234.54      1196.06 o                         
  22   4   0      20059.93      23316.46       226.93 o                         
  24   4   0      26765.18      24999.03       240.49 o                         
  26   4   0      14588.52      13394.05       151.63 o                         
  28   4   0      21760.42      20809.67       214.19 o                         
  30   4   0      19004.21      18853.57       194.75 o                         
  32   4   0        211.11        393.31       105.34 o                         
  34   4   0         18.57        315.82       108.75 o                         
  36   4   0       9278.63       7448.78       229.61 o                         
  38   4   0      20274.21      16017.55       346.79 o                         
  40   4   0       1320.78       1504.92       372.31 o                         
   1   5   0       9764.03      11155.49       344.87 o                         
   3   5   0       9197.99      13271.39       384.76 o                         
   5   5   0        959.12       9198.52       298.82 o                         
   7   5   0      56117.39      59945.27       933.71 o                         
   9   5   0        656.32       9663.85       266.83 o                         
  11   5   0      22973.70      29578.27       592.44 o                         
  13   5   0      60032.47      63889.21       944.39 o                         
  15   5   0        173.77       3307.21       397.10 o                         
  17   5   0       1004.20       7005.02       284.64 o                         
  19   5   0       4783.18       5585.78       174.31 o                         
  21   5   0        298.88       2555.42        85.53 o                         
  23   5   0      10267.24      16005.55       180.21 o                         
  25   5   0       1775.39       2078.29        86.49 o                         
  27   5   0        866.50       1225.85        84.23 o                         
  29   5   0       3089.79       4274.39       101.88 o                         
  31   5   0         71.82        257.54        90.12 o                         
  33   5   0        814.44        915.94       116.12 o                         
  35   5   0       9259.72       8086.47       172.57 o                         
  37   5   0       2305.42       2315.21       138.82 o                         
  39   5   0        275.66        223.62       223.39 o                         
   0   6   0     264811.81     293263.12      6983.34 o                         
   2   6   0      72736.86      71385.87      1288.10 o                         
   4   6   0     139647.03     142054.67      2829.62 o                         
   6   6   0     406812.94     419902.69      8120.64 o                         
   8   6   0     402335.56     388165.44      7101.64 o                         
  10   6   0      10750.34      13603.74       577.74 o                         
  12   6   0      31446.97      30314.36       556.18 o                         
  14   6   0      59890.35      60072.99      1246.73 o                         
  16   6   0        292.26       2599.43       119.66 o                         
  18   6   0      33408.08      30122.02       339.81 o                         
  20   6   0      51765.32      51451.94       626.35 o                         
  22   6   0      10386.23      10566.91       209.81 o                         
  24   6   0      24440.74      22411.91       249.82 o                         
  26   6   0      46402.57      42376.71       410.89 o                         
  28   6   0      14301.89      14875.41       211.19 o                         
  30   6   0       6456.92       7160.29       142.39 o                         
  32   6   0       5831.10       5197.36       146.70 o                         
  34   6   0        867.47        846.61       114.68 o                         
  36   6   0       2126.83       1880.71       124.12 o                         
  38   6   0       2141.34       2331.60       192.04 o                         
   1   7   0      64919.86      58143.45      1098.82 o                         
   3   7   0     131958.50     130062.71      2636.60 o                         
   5   7   0       1530.69       5841.58       338.60 o                         
   7   7   0      39917.11      32316.25      1058.53 o                         
   9   7   0      55765.85      55983.75      1229.74 o                         
  11   7   0      19824.65      21886.09       593.14 o                         
  13   7   0      50935.95      52907.82      1000.57 o                         
  15   7   0        929.74       7663.67       434.07 o                         
  17   7   0       9295.72      11421.21       218.81 o                         
  19   7   0      19587.83      21162.31       283.82 o                         
  21   7   0       4937.47       5574.25       146.83 o                         
  23   7   0      47790.23      53845.86       796.00 o                         
  25   7   0       4873.50       5975.94       193.59 o                         
  27   7   0       9151.43      10224.28       272.76 o                         
  29   7   0        127.09        552.45       143.94 o                         
  31   7   0       2176.28       3341.34       180.70 o                         
  33   7   0       1374.58       1737.54       135.86 o                         
  35   7   0       3136.30       2727.50       130.75 o                         
  37   7   0        116.39         27.55       133.09 o                         
   0   8   0     355444.19     365172.88      8745.81 o                         
   2   8   0      37834.81      40511.62       985.01 o                         
   4   8   0       8259.49      12392.48       474.30 o                         
   6   8   0     189234.19     194299.27      3368.20 o                         
   8   8   0      13790.61      15302.62       502.13 o                         
  10   8   0     103486.66     106539.84      2178.41 o                         
  12   8   0      69505.74      63208.27       809.98 o                         
  14   8   0      61242.05      60843.82       736.05 o                         
  16   8   0        184.10       1069.69       113.11 o                         
  18   8   0      72267.01      66171.88       774.58 o                         
  20   8   0       2080.53       2417.58       118.57 o                         
  22   8   0      57705.56      57815.33       839.69 o                         
  24   8   0      20851.63      18391.49       340.14 o                         
  26   8   0       7538.67       6501.41       259.28 o                         
  28   8   0       4659.00       4328.45       213.38 o                         
  30   8   0        451.74        623.18       140.67 o                         
  32   8   0      17061.98      14304.69       271.18 o                         
  34   8   0       1868.92       1626.70       131.31 o                         
  36   8   0       1141.61       1555.27       125.71 o                         
   1   9   0      15997.79      20127.39       592.25 o                         
   3   9   0      17065.32      18525.33       415.46 o                         
   5   9   0      25903.65      37105.07       819.92 o                         
   7   9   0       1537.80       1909.18       199.96 o                         
   9   9   0      31848.33      32230.10       477.39 o                         
  11   9   0       3533.41       2941.45       148.44 o                         
  13   9   0       2232.75       5140.23       149.94 o                         
  15   9   0      71840.41      71794.37       857.47 o                         
  17   9   0       1272.69        851.03       131.06 o                         
  19   9   0        461.82        469.02       121.35 o                         
  21   9   0       1966.16       2020.82       123.93 o                         
  23   9   0      30837.64      29788.06       441.92 o                         
  25   9   0        413.00       1070.36       149.68 o                         
  27   9   0       1588.01       2674.38       160.47 o                         
  29   9   0       1276.09       1962.82       168.85 o                         
  31   9   0       1427.76       2906.59       156.84 o                         
  33   9   0       1786.40       1532.83       122.28 o                         
  35   9   0          6.64        478.19       133.64 o                         
   0  10   0     214409.12     217075.09      3312.78 o                         
   2  10   0        543.57       3768.57       161.27 o                         
   4  10   0       5370.59       6560.48       202.30 o                         
   6  10   0       2657.10       6023.27       177.85 o                         
   8  10   0      32099.90      35805.16       548.25 o                         
  10  10   0      46156.82      51415.93       638.15 o                         
  12  10   0       3403.57       5655.06       284.81 o                         
  14  10   0     130892.62     118795.09      1379.31 o                         
  16  10   0      17882.32      14669.38       269.59 o                         
  18  10   0      77429.92      70852.37      1012.09 o                         
  20  10   0       6728.86       9914.75       235.98 o                         
  22  10   0       7369.82       7000.26       212.49 o                         
  24  10   0      16823.74      18251.63       501.19 o                         
  26  10   0        565.79       1100.43       141.29 o                         
  28  10   0        273.68        252.47       134.97 o                         
  30  10   0        183.28        528.95       145.61 o                         
  32  10   0      18386.45      13272.48       270.87 o                         
  34  10   0       1371.33       2108.42       131.76 o                         
   1  11   0      69328.18      73350.17       861.84 o                         
   3  11   0        909.39       1157.90       139.33 o                         
   5  11   0      22869.27      25161.45       395.44 o                         
   7  11   0      61899.58      63109.02       904.17 o                         
   9  11   0      21005.20      20715.32       400.49 o                         
  11  11   0       9554.08      10031.03       190.56 o                         
  13  11   0       6182.84       7224.44       171.49 o                         
  15  11   0     126430.05     120715.62      1572.88 o                         
  17  11   0      14419.46      15795.66       276.12 o                         
  19  11   0        287.29       2371.73       148.42 o                         
  21  11   0      14655.72      15865.70       362.65 o                         
  23  11   0       8806.47       7031.19       211.49 o                         
  25  11   0       3583.62       3923.73       166.71 o                         
  27  11   0         76.13        517.72       154.95 o                         
  29  11   0       6903.69       5805.89       192.60 o                         
  31  11   0          4.04        585.53       200.82 o                         
  33  11   0       5323.53       4201.32       231.38 o                         
   0  12   0     103946.27     114175.66      1842.56 o                         
   2  12   0       9271.88       8647.79       213.10 o                         
   4  12   0      85695.80      85824.61      1181.93 o                         
   6  12   0        455.01        949.23       161.96 o                         
   8  12   0     112083.70     116597.02      1580.63 o                         
  10  12   0       4194.89       6081.30       218.61 o                         
  12  12   0      92085.40      88128.23      1036.35 o                         
  14  12   0      17560.24      18018.65       304.88 o                         
  16  12   0      11595.40      12040.92       245.07 o                         
  18  12   0       2631.32       2460.08       141.98 o                         
  20  12   0       2335.24       4230.82       179.61 o                         
  22  12   0       3603.78       4117.12       206.47 o                         
  24  12   0       4475.07       3852.18       214.95 o                         
  26  12   0        117.20         59.46       177.06 o                         
  28  12   0        165.05        227.84       156.60 o                         
  30  12   0        295.09        857.73       162.82 o                         
   1  13   0      13198.74      15042.45       285.30 o                         
   3  13   0      27823.34      32865.03       533.26 o                         
   5  13   0        167.52       1208.16       175.30 o                         
   7  13   0      10233.48      12608.02       312.88 o                         
   9  13   0        394.08        759.91       154.10 o                         
  11  13   0        310.83       2129.49       199.22 o                         
  13  13   0       1386.00       1844.99       162.97 o                         
  15  13   0      10549.88      10669.44       223.14 o                         
  17  13   0      44794.86      46117.32       747.00 o                         
  19  13   0      23163.62      22159.61       379.78 o                         
  21  13   0       3885.50       3946.38       192.79 o                         
  23  13   0        816.67       1241.11       201.38 o                         
  25  13   0       5958.81       6934.49       294.89 o                         
  27  13   0       1189.00        711.11       144.89 o                         
   0  14   0       9028.67       9686.52       353.74 o                         
   2  14   0       3731.18       2812.96       148.20 o                         
   4  14   0      24325.33      27735.45       385.79 o                         
   6  14   0      13916.41      15935.78       341.65 o                         
   8  14   0      16200.85      17367.17       320.27 o                         
  10  14   0        364.16       1426.30       214.76 o                         
  12  14   0      23197.82      24370.71       607.11 o                         
  14  14   0         82.31        230.97       186.63 o                         
  16  14   0         42.24        503.95       205.99 o                         
  18  14   0       1926.57       3351.02       224.99 o                         
  20  14   0         87.47        367.75       181.58 o                         
  22  14   0        205.35        904.17       154.64 o                         
  24  14   0        443.13        641.13       186.67 o                         
  26  14   0       6025.32       4806.23       258.48 o                         
   1  15   0      16285.50      16001.84       345.03 o                         
   3  15   0       1417.85       2168.70       145.27 o                         
   5  15   0        339.21       1518.10       146.56 o                         
   7  15   0        683.88       1005.16       157.31 o                         
   9  15   0      34267.65      35180.06       656.49 o                         
  11  15   0      19005.95      17437.48       700.76 o                         
  13  15   0       3057.54       2688.16       248.21 o                         
  15  15   0       1013.82       1999.29       243.97 o                         
  17  15   0      14538.05      16715.47       564.54 o                         
  19  15   0       7498.25       7693.94       220.59 o                         
  21  15   0        196.70        667.86       158.92 o                         
  23  15   0        935.03        956.25       231.22 o                         
   0  16   0       3729.32       3772.45       286.95 o                         
   2  16   0         19.42        235.84       182.09 o                         
   4  16   0        103.35        404.83       154.72 o                         
   6  16   0       6198.70       7428.14       227.79 o                         
   8  16   0        500.95        636.15       174.65 o                         
  10  16   0        530.68       1839.26       181.51 o                         
  12  16   0        791.70       1445.51       203.40 o                         
  14  16   0       8039.47       6129.13       239.28 o                         
  16  16   0        983.62       1110.49       139.47 o                         
  18  16   0       1653.84       1619.05       219.62 o                         
   1  17   0        189.56        514.69       175.44 o                         
   3  17   0        416.90       1054.26       175.78 o                         
   5  17   0       1989.23       2327.52       243.75 o                         
   7  17   0       2313.87       2170.26       415.42 o                         
   9  17   0      13341.05      17531.48      1030.71 o                         
  11  17   0      14449.51      12433.87       587.86 o                         
  13  17   0       1839.71       2251.77       264.54 o                         
 -41   1   1         96.65        164.60       286.09 o                         
 -39   1   1         25.50        134.64       224.48 o                         
 -37   1   1        223.46        377.49       174.17 o                         
 -35   1   1       1384.64       2052.50       126.65 o                         
 -33   1   1       7531.91       8078.17       166.22 o                         
 -31   1   1      15768.47      16994.30       206.13 o                         
 -29   1   1       1650.72       2263.87        97.26 o                         
 -27   1   1      20274.11      20975.94       213.20 o                         
 -25   1   1       5817.67       7349.34       100.83 o                         
 -23   1   1         74.94       2212.56        87.59 o                         
 -21   1   1       1403.44       2956.20       139.05 o                         
 -19   1   1     341551.34     316959.62      7532.08 o                         
 -17   1   1       4106.28       4107.06       300.21 o                         
 -15   1   1      16546.28      16388.95       509.88 o                         
 -13   1   1      30051.13      30247.09       915.10 o                         
 -11   1   1     179359.02     176850.45      5097.32 o                         
  -9   1   1      46894.43      59839.88      1181.85 o                         
  -7   1   1      83780.16      53770.31       815.25 o                         
  -5   1   1      13369.43      17972.30       261.12 o                         
  -3   1   1       2064.21      21067.56       321.63 o                         
   1   1   1      97141.90      56017.99      1086.65 o                         
   3   1   1      27370.28      14216.23       356.09 o                         
   5   1   1      64844.06      55563.07      1357.87 o                         
   7   1   1     100750.11     130290.80      2545.93 o                         
   9   1   1       4509.83      16386.33      1426.54 o                         
  11   1   1        201.44       1690.59        95.83 o                         
  13   1   1     277347.75     251970.83      4145.20 o                         
  15   1   1      16457.38      15296.49      1205.11 o                         
  17   1   1      12822.68      13239.34       494.60 o                         
  19   1   1      40083.04      44557.19      1549.98 o                         
  21   1   1      12863.25      15766.04       608.61 o                         
  23   1   1       2263.78       6827.45       161.26 o                         
  25   1   1        745.26       1118.96        73.49 o                         
  27   1   1      16427.03      17147.58       231.87 o                         
  29   1   1       1783.28       2079.34       102.54 o                         
  31   1   1       1152.56       2344.41       115.15 o                         
  33   1   1        420.78        501.49       116.04 o                         
  35   1   1       4722.35       4512.68       174.27 o                         
  37   1   1       6494.91       6078.03       221.42 o                         
  39   1   1        132.87        319.20       198.82 o                         
  41   1   1        339.95        591.78       282.17 o                         
 -40   2   1       5043.55       4590.59       207.64 o                         
 -38   2   1         57.61        623.01       178.77 o                         
 -36   2   1        129.48        305.34       106.71 o                         
 -34   2   1       5690.69       5906.69       130.53 o                         
 -32   2   1        550.22       2583.84       105.82 o                         
 -30   2   1      40003.23      37936.59       330.09 o                         
 -28   2   1      17319.70      18734.77       181.74 o                         
 -26   2   1      14400.49      12776.69       137.94 o                         
 -24   2   1       7125.67       7282.44       100.39 o                         
 -22   2   1     108558.98     109194.80       934.65 o                         
 -20   2   1        759.49       3435.59       271.37 o                         
 -18   2   1      12175.55      14549.12       370.83 o                         
 -16   2   1     145529.03     138388.11      2364.16 o                         
 -14   2   1      12575.83      16223.79       315.88 o                         
 -12   2   1      26115.70      31622.60       524.04 o                         
 -10   2   1        211.47       3494.13       150.31 o                         
  -8   2   1      58539.56      81020.30      1038.10 o                         
  -6   2   1     160942.08     158470.59      1750.18 o                         
  -4   2   1      31536.23      11569.84       139.32 o                         
  -2   2   1      26252.22      10268.52       156.90 o                         
   0   2   1      69012.66      55905.90       769.73 o                         
   2   2   1    1555557.88    1472781.75     21751.12 o                         
   4   2   1     237150.16     201784.33      3851.79 o                         
   6   2   1     297974.97     380921.81      5633.37 o                         
   8   2   1      12683.56      11127.99       256.69 o                         
  10   2   1     153572.48     137533.52      2067.46 o                         
  12   2   1       5592.00       5077.93       143.53 o                         
  14   2   1      89079.31     103478.36      1419.29 o                         
  16   2   1      16305.12      14268.17       317.33 o                         
  18   2   1      73079.46      73040.67      1316.80 o                         
  20   2   1        458.02       1561.82       346.37 o                         
  22   2   1      22362.92      21040.75       191.40 o                         
  24   2   1       5774.79       8191.71       105.59 o                         
  26   2   1        422.05       1055.65        77.40 o                         
  28   2   1        515.62       1165.70        81.08 o                         
  30   2   1       3987.24       5186.93       106.43 o                         
  32   2   1       2086.73       3062.16       104.44 o                         
  34   2   1       3583.62       4794.60       129.87 o                         
  36   2   1       2181.23       3647.56       238.49 o                         
  38   2   1       5853.01       5026.39       342.29 o                         
  40   2   1       4099.58       3032.64       191.02 o                         
 -41   3   1       1775.74       1399.10       399.74 o                         
 -39   3   1         71.60        332.44       159.44 o                         
 -37   3   1        177.04       1160.80       144.09 o                         
 -35   3   1       2779.85       3358.74       127.97 o                         
 -33   3   1       7523.95       6958.94       127.14 o                         
 -31   3   1      17272.95      17761.38       202.44 o                         
 -29   3   1        164.60       1867.65        94.52 o                         
 -27   3   1       3386.07       3722.98        94.21 o                         
 -25   3   1       5517.76       5641.59       114.11 o                         
 -23   3   1       8461.27      10555.59       124.11 o                         
 -21   3   1      84898.53      81055.20       697.26 o                         
 -19   3   1        836.10       2502.27       236.59 o                         
 -17   3   1      26751.29      26625.61       479.01 o                         
 -15   3   1       5253.61      10301.18       300.00 o                         
 -13   3   1     310848.53     291153.22      4351.83 o                         
 -11   3   1     312840.06     338097.78      4235.48 o                         
  -9   3   1      16125.76      16254.46       221.14 o                         
  -7   3   1       8577.99       8238.47       181.85 o                         
  -5   3   1     718134.25     724124.88      8439.30 o                         
  -3   3   1     197832.56     174688.25      2352.61 o                         
  -1   3   1      89269.77     109091.79      1499.31 o                         
   1   3   1       4042.97       4265.01       147.54 o                         
   3   3   1       8773.42      13737.32       336.14 o                         
   5   3   1     468552.88     445931.22      8493.20 o                         
   7   3   1     137553.17     129561.54      2078.37 o                         
   9   3   1     110984.79     104376.17      1450.49 o                         
  11   3   1      57902.07      57549.38       830.96 o                         
  13   3   1      26638.73      26472.53       423.42 o                         
  15   3   1      47365.13      49019.99       804.74 o                         
  17   3   1      16349.73      21558.90       576.08 o                         
  19   3   1     127953.30     146849.69      3393.32 o                         
  21   3   1        355.38       1368.91        71.81 o                         
  23   3   1       3704.14       7864.57       121.97 o                         
  25   3   1      33838.45      31584.72       279.94 o                         
  27   3   1      20277.27      17963.82       196.16 o                         
  29   3   1       2336.25       2317.79        87.02 o                         
  31   3   1       2086.12       1167.37        83.33 o                         
  33   3   1       4807.85       5218.71       121.22 o                         
  35   3   1       1040.71       1328.12       117.79 o                         
  37   3   1       7364.31       6369.73       248.21 o                         
  39   3   1         28.96       -167.91       222.96 o                         
  41   3   1       1272.61        916.62       196.52 o                         
 -40   4   1        444.15       1387.34       372.31 o                         
 -38   4   1         70.19        179.58       164.50 o                         
 -36   4   1       6759.64       5151.97       184.89 o                         
 -34   4   1       4118.48       5020.48       133.86 o                         
 -32   4   1       1241.74        665.79        92.62 o                         
 -30   4   1         96.84       1034.46        89.90 o                         
 -28   4   1       1365.31       3010.92        94.08 o                         
 -26   4   1       3973.49       6060.25       111.56 o                         
 -24   4   1       2779.93       3811.91        85.59 o                         
 -22   4   1      51286.05      47004.12       408.79 o                         
 -20   4   1       1028.92       1553.91       111.71 o                         
 -18   4   1      14997.59      18792.78       396.96 o                         
 -16   4   1       8624.51       9412.53       311.25 o                         
 -14   4   1     181086.44     171781.61      2419.64 o                         
 -12   4   1     228951.94     237945.38      3062.68 o                         
 -10   4   1      93333.12      87029.77      1160.13 o                         
  -8   4   1       4308.42       4988.26       112.37 o                         
  -6   4   1     185733.66     170869.42      2154.64 o                         
  -4   4   1       6785.00      13455.16       235.44 o                         
  -2   4   1     203324.30     180268.20      3507.07 o                         
   0   4   1     212118.61     282700.50      4712.14 o                         
   2   4   1      94043.12     103486.00      1735.60 o                         
   4   4   1     428561.44     410440.50      6130.61 o                         
   6   4   1     121173.52     117449.42      1789.94 o                         
   8   4   1      82848.12      94845.90      1456.29 o                         
  10   4   1     125207.84     128935.54      1868.34 o                         
  12   4   1     165453.61     172646.61      2068.69 o                         
  14   4   1     105460.15     108698.96      1914.57 o                         
  16   4   1     234577.72     200433.69      3935.46 o                         
  18   4   1        423.87        891.24       241.90 o                         
  20   4   1      63269.99      67693.34       607.35 o                         
  22   4   1       1290.64       1979.95        73.98 o                         
  24   4   1      38656.18      39631.89       345.65 o                         
  26   4   1       1581.41       2690.97        90.01 o                         
  28   4   1       3387.04       2990.96        93.96 o                         
  30   4   1        169.09        264.22        86.39 o                         
  32   4   1        487.76        716.84        91.83 o                         
  34   4   1       4880.39       5341.30       134.09 o                         
  36   4   1        570.75        513.32       132.82 o                         
  38   4   1        935.21       1175.65       170.89 o                         
  40   4   1       1193.75       1160.07       180.87 o                         
 -39   5   1        372.53        584.54       250.82 o                         
 -37   5   1        374.54       1267.03       145.38 o                         
 -35   5   1        203.15         35.04       124.33 o                         
 -33   5   1       3584.53       3572.65       133.25 o                         
 -31   5   1       6033.08       6270.43       111.80 o                         
 -29   5   1       4296.41       5917.96       134.01 o                         
 -27   5   1       2057.02       3672.14        96.76 o                         
 -25   5   1      28154.56      26804.76       255.34 o                         
 -23   5   1      18700.47      20540.99       236.90 o                         
 -21   5   1      71329.64      73527.64       656.61 o                         
 -19   5   1       2091.35       5331.03       191.75 o                         
 -17   5   1     142422.23     139461.73      2744.34 o                         
 -15   5   1       1231.07       4845.19       220.32 o                         
 -13   5   1      46973.14      53478.03       818.48 o                         
 -11   5   1      20988.29      24765.46       419.58 o                         
  -9   5   1      36618.93      33825.29       433.41 o                         
  -7   5   1     178195.45     152497.16      2066.29 o                         
  -5   5   1       5621.85       7628.30       273.40 o                         
  -3   5   1      28910.85      31329.61       709.82 o                         
  -1   5   1     129773.30     104030.54      1798.70 o                         
   1   5   1     698390.56     663222.25     11001.25 o                         
   3   5   1        310.58        728.18       265.85 o                         
   5   5   1        120.57       2642.27       113.52 o                         
   7   5   1      97355.34      83423.19      1297.45 o                         
   9   5   1      74026.84      73128.86      1274.83 o                         
  11   5   1     110151.03     101207.90      1440.83 o                         
  13   5   1      23726.68      24034.54       462.34 o                         
  15   5   1     127388.45     124140.80      2264.12 o                         
  17   5   1      47996.62      46073.21       951.45 o                         
  19   5   1       8850.26       9887.13       208.67 o                         
  21   5   1      67826.67      72777.12       596.42 o                         
  23   5   1      10007.77      10392.25       132.06 o                         
  25   5   1      13426.17      15241.62       167.87 o                         
  27   5   1       1790.69       2134.10        96.89 o                         
  29   5   1       3112.26       3636.02       111.07 o                         
  31   5   1        213.95        543.28       105.04 o                         
  33   5   1       7369.91       7127.63       146.46 o                         
  35   5   1       6461.96       6688.56       162.13 o                         
  37   5   1        725.56       1413.16       154.25 o                         
  39   5   1        310.34        152.68       175.62 o                         
 -38   6   1        214.93        449.61       135.46 o                         
 -36   6   1       9659.18       8709.15       192.16 o                         
 -34   6   1       2780.59       3012.04       142.03 o                         
 -32   6   1         51.42       -116.43       116.77 o                         
 -30   6   1        163.59        654.62       103.18 o                         
 -28   6   1      26506.04      24870.68       252.97 o                         
 -26   6   1       5785.64      10637.74       207.40 o                         
 -24   6   1       3855.07       3773.86       102.85 o                         
 -22   6   1      10100.79       9703.29       158.85 o                         
 -20   6   1       1505.41       1227.55        87.78 o                         
 -18   6   1     125344.33     116760.49      1330.22 o                         
 -16   6   1      67551.07      59622.12       765.06 o                         
 -14   6   1      46626.24      42992.24       746.97 o                         
 -12   6   1      86101.69      86871.80      1702.62 o                         
 -10   6   1      10179.94       7288.09       288.48 o                         
  -8   6   1       3443.20       5978.26       249.28 o                         
  -6   6   1      76546.64      91295.87      1857.45 o                         
  -4   6   1      91963.39      94895.33      1941.84 o                         
  -2   6   1        796.30       1667.73       191.16 o                         
   0   6   1      95636.83     105161.23      1839.27 o                         
   2   6   1        873.87       1935.75       192.60 o                         
   4   6   1     159754.25     146222.33      2909.55 o                         
   6   6   1      12166.32       9559.70       278.76 o                         
   8   6   1     193186.94     177560.05      2654.18 o                         
  10   6   1     119301.87     119254.88      1826.11 o                         
  12   6   1        947.22       1300.93       155.64 o                         
  14   6   1      73166.59      70650.29      1152.37 o                         
  16   6   1     145317.30     136142.03      1458.00 o                         
  18   6   1        915.18       1341.77       102.81 o                         
  20   6   1      12442.31      16366.99       215.44 o                         
  22   6   1      12371.02      15541.40       181.68 o                         
  24   6   1        924.96       3220.75       103.15 o                         
  26   6   1       3471.79       4155.33       109.77 o                         
  28   6   1         36.68        436.52       112.05 o                         
  30   6   1        206.65       1190.70       109.58 o                         
  32   6   1         99.10        506.88       103.26 o                         
  34   6   1          2.10        865.38       115.15 o                         
  36   6   1       1211.52       1113.60       153.94 o                         
  38   6   1       4658.05       3985.07       211.10 o                         
 -37   7   1        464.54        433.90       134.75 o                         
 -35   7   1         58.81        485.61       126.39 o                         
 -33   7   1       8203.59       6769.61       180.42 o                         
 -31   7   1       5870.14       4522.13       185.90 o                         
 -29   7   1        292.75       1247.05       135.99 o                         
 -27   7   1        179.20       1354.40       136.22 o                         
 -25   7   1       8217.51       9315.14       312.56 o                         
 -23   7   1       9842.54      10407.18       320.98 o                         
 -21   7   1        424.74        695.09       114.69 o                         
 -19   7   1       4070.01       5235.47       128.54 o                         
 -17   7   1      14668.19      15352.42       221.33 o                         
 -15   7   1      95803.55      95198.08      1115.36 o                         
 -13   7   1      33353.30      33570.13       832.02 o                         
 -11   7   1      21620.47      22834.90      1379.51 o                         
  -9   7   1     117953.57     122592.77      3059.15 o                         
  -7   7   1     266538.12     281606.75      5507.24 o                         
  -5   7   1        726.90       1993.10       249.28 o                         
  -3   7   1      46218.04      41502.10       964.67 o                         
  -1   7   1        142.87        647.68       194.58 o                         
   1   7   1     125101.62     117291.02      2062.64 o                         
   3   7   1       6765.81      10044.72       394.13 o                         
   5   7   1     188773.39     197619.28      3395.70 o                         
   7   7   1      62693.25      59722.07      1306.16 o                         
   9   7   1     128767.94     114415.62      2349.39 o                         
  11   7   1        136.23       2661.04       318.93 o                         
  13   7   1     275119.44     272364.12      4066.15 o                         
  15   7   1       5472.07       5734.84       141.37 o                         
  17   7   1       3157.36       3245.98       105.80 o                         
  19   7   1        739.32       1580.26       104.55 o                         
  21   7   1      22369.84      20929.21       290.06 o                         
  23   7   1      10419.98      11297.42       233.67 o                         
  25   7   1       4338.71       4797.69       181.59 o                         
  27   7   1          1.34        532.67       130.40 o                         
  29   7   1       6287.74       6885.96       165.52 o                         
  31   7   1       5295.01       5577.58       170.51 o                         
  33   7   1       3521.06       3620.87       146.20 o                         
  35   7   1       3282.78       3208.26       156.02 o                         
  37   7   1        656.86        744.45       174.64 o                         
 -36   8   1        178.40        345.59       135.74 o                         
 -34   8   1        433.80        920.21       134.75 o                         
 -32   8   1          8.06       1268.13       149.56 o                         
 -30   8   1        537.85        757.37       172.86 o                         
 -28   8   1      22514.26      20209.81       418.19 o                         
 -26   8   1      14081.03      16575.36       423.82 o                         
 -24   8   1       7197.58       7909.79       282.50 o                         
 -22   8   1       1944.09       3236.87       144.82 o                         
 -20   8   1       5309.43       5219.56       141.84 o                         
 -18   8   1      24353.48      23307.40       324.03 o                         
 -16   8   1      76487.63      71812.55       802.47 o                         
 -14   8   1       9680.18      12782.02       210.61 o                         
 -12   8   1      15657.58      16886.10       296.07 o                         
 -10   8   1       4720.17       6047.11       344.79 o                         
  -8   8   1      45533.29      46856.36      1347.82 o                         
  -6   8   1     305659.03     304235.19      7329.77 o                         
  -4   8   1     440868.25     440259.41     10512.48 o                         
  -2   8   1     133078.12     127047.45      2257.60 o                         
   0   8   1      13971.11      14724.63       435.81 o                         
   2   8   1     359719.22     388695.81      7595.70 o                         
   4   8   1     442687.62     440077.34      8584.48 o                         
   6   8   1     271325.25     286447.50      4891.32 o                         
   8   8   1      77325.32      80051.43      1731.45 o                         
  10   8   1     177610.41     182309.83      3151.02 o                         
  12   8   1      60274.19      65318.06       840.06 o                         
  14   8   1      91288.28      87772.30      1480.89 o                         
  16   8   1       6099.07       6339.16       170.51 o                         
  18   8   1      26877.41      27001.12       357.23 o                         
  20   8   1       7042.35       9006.84       192.69 o                         
  22   8   1      28562.49      29809.39       429.81 o                         
  24   8   1       2032.41       2562.35       161.61 o                         
  26   8   1       2860.36       3263.51       206.87 o                         
  28   8   1       3908.21       4460.44       207.26 o                         
  30   8   1       4970.49       5440.77       179.78 o                         
  32   8   1       1923.09       2246.23       149.11 o                         
  34   8   1        998.49        926.13       124.97 o                         
  36   8   1         50.95        620.26       133.23 o                         
 -35   9   1       1664.53       2110.53       165.74 o                         
 -33   9   1        194.11        748.91       120.23 o                         
 -31   9   1       5272.70       4554.84       164.68 o                         
 -29   9   1       1583.35       1361.51       153.58 o                         
 -27   9   1       3702.23       4694.26       179.46 o                         
 -25   9   1       1999.17       2126.70       134.74 o                         
 -23   9   1      11069.33      13262.67       264.85 o                         
 -21   9   1        997.33       3374.94       149.59 o                         
 -19   9   1      70712.46      71000.28       875.62 o                         
 -17   9   1        947.08       1375.36       117.58 o                         
 -15   9   1      29880.46      27229.65       352.41 o                         
 -13   9   1       9543.21      10981.97       207.58 o                         
 -11   9   1        510.52       3192.59       259.63 o                         
  -9   9   1       2931.38       2983.07       133.57 o                         
  -7   9   1        420.30       1305.78       188.34 o                         
  -5   9   1     108535.64     103044.71      1505.44 o                         
  -3   9   1      45116.46      44845.54       901.48 o                         
  -1   9   1       4308.29       5298.08       315.02 o                         
   1   9   1      56416.12      51439.17      1052.40 o                         
   3   9   1      93094.20      87903.45      1426.01 o                         
   5   9   1      23921.35      26139.29       513.82 o                         
   7   9   1      17488.24      24678.98       501.43 o                         
   9   9   1      11293.11      13863.02       305.73 o                         
  11   9   1      41859.61      39078.03       617.40 o                         
  13   9   1       1201.22       1796.83       140.54 o                         
  15   9   1          0.42       1271.42       118.28 o                         
  17   9   1     160385.03     152826.88      1838.43 o                         
  19   9   1      31124.63      31284.80       409.60 o                         
  21   9   1       3083.18       2282.72       128.43 o                         
  23   9   1         19.92       3197.57       170.49 o                         
  25   9   1       5937.43       8080.35       264.65 o                         
  27   9   1       5616.70       6989.68       202.76 o                         
  29   9   1        748.14       1210.62       162.14 o                         
  31   9   1       2915.25       4035.13       233.05 o                         
  33   9   1        996.85       1047.44       129.55 o                         
  35   9   1       2346.75       2330.83       142.93 o                         
 -34  10   1       8613.92       7091.64       200.41 o                         
 -32  10   1       5701.89       4850.46       177.90 o                         
 -30  10   1       8040.14       6440.82       289.80 o                         
 -28  10   1       3199.98       3646.89       183.87 o                         
 -26  10   1        157.16       1102.91       182.85 o                         
 -24  10   1       4369.76       3605.56       147.71 o                         
 -22  10   1       1044.54       2057.08       142.01 o                         
 -20  10   1      48556.07      47498.46       655.54 o                         
 -18  10   1       4459.50       5830.12       187.83 o                         
 -16  10   1      14583.02      16922.53       274.86 o                         
 -14  10   1        645.86       1062.95       118.46 o                         
 -12  10   1      87082.31      85208.54      1077.20 o                         
 -10  10   1      15684.35      18715.23       313.73 o                         
  -8  10   1     114269.28     116464.17      1533.14 o                         
  -6  10   1      41916.39      41829.00       557.10 o                         
  -4  10   1     278705.97     276530.03      3309.14 o                         
  -2  10   1       5916.78      10885.96       225.65 o                         
   0  10   1      82592.98      82999.43       970.47 o                         
   2  10   1     255246.61     269816.09      2892.63 o                         
   4  10   1      70350.52      74041.30       955.03 o                         
   6  10   1        678.83       2377.02       199.20 o                         
   8  10   1      26970.33      27329.76       484.48 o                         
  10  10   1      31261.99      30147.95       520.17 o                         
  12  10   1       1556.58       2509.42       145.02 o                         
  14  10   1      47741.32      45986.96       590.95 o                         
  16  10   1      13667.72      14939.89       239.85 o                         
  18  10   1      15435.19      16843.11       293.75 o                         
  20  10   1        986.67       1231.32       141.96 o                         
  22  10   1      19333.51      19249.20       702.11 o                         
  24  10   1      11770.38      12875.07       264.42 o                         
  26  10   1       3756.06       4026.03       145.74 o                         
  28  10   1       4019.48       3806.94       156.93 o                         
  30  10   1       7731.29       6930.03       201.72 o                         
  32  10   1        818.30       1172.99       127.71 o                         
  34  10   1       7398.73       4998.30       151.98 o                         
 -33  11   1        151.56        745.20       131.79 o                         
 -31  11   1       1334.26       1323.42       172.22 o                         
 -29  11   1       1268.58       1315.48       163.54 o                         
 -27  11   1       2080.93       3892.77       166.31 o                         
 -25  11   1       4920.57       4438.91       175.06 o                         
 -23  11   1       1909.86       2841.98       153.30 o                         
 -21  11   1        713.14       2234.79       162.70 o                         
 -19  11   1      17819.42      20509.40       360.05 o                         
 -17  11   1      36965.00      38526.73       545.24 o                         
 -15  11   1      28080.57      30720.79       461.93 o                         
 -13  11   1       3710.59       6637.19       170.57 o                         
 -11  11   1      60182.22      63859.61       781.89 o                         
  -9  11   1       3794.19       5840.44       198.87 o                         
  -7  11   1       6849.24       8332.00       213.77 o                         
  -5  11   1      21965.92      26942.15       403.57 o                         
  -3  11   1      26731.73      27586.72       424.56 o                         
  -1  11   1      26221.50      23448.52       343.42 o                         
   1  11   1      15219.69      17118.37       277.48 o                         
   3  11   1       8359.76       8582.51       200.06 o                         
   5  11   1       9612.98      10669.10       224.15 o                         
   7  11   1       8676.90       7409.45       205.86 o                         
   9  11   1      29925.35      35166.56       549.33 o                         
  11  11   1        244.75        492.03       111.73 o                         
  13  11   1       6602.08       5903.82       179.29 o                         
  15  11   1      25818.46      23524.79       399.08 o                         
  17  11   1       1335.71       1861.75       138.21 o                         
  19  11   1      21229.81      24359.28       386.39 o                         
  21  11   1        679.49       1724.03       174.34 o                         
  23  11   1        930.54       1345.63       167.97 o                         
  25  11   1        256.06        755.74       131.90 o                         
  27  11   1       9147.66       8636.67       275.81 o                         
  29  11   1       2332.08       2073.46       150.09 o                         
  31  11   1       2764.72       2584.37       141.63 o                         
 -30  12   1       8209.54       8781.68       235.24 o                         
 -28  12   1       1466.17       1718.38       145.91 o                         
 -26  12   1       2219.20       2251.54       192.66 o                         
 -24  12   1      14119.67      13519.02       451.60 o                         
 -22  12   1      39067.59      38508.96       632.46 o                         
 -20  12   1       1265.91       2132.16       159.51 o                         
 -18  12   1         36.02        230.32       143.59 o                         
 -16  12   1       2502.57       3082.85       171.69 o                         
 -14  12   1      12973.36      15300.89       292.34 o                         
 -12  12   1     125185.48     117339.59      1446.99 o                         
 -10  12   1         86.61       1330.73       208.91 o                         
  -8  12   1      26130.84      29741.77       558.59 o                         
  -6  12   1      24182.67      23715.91       396.83 o                         
  -4  12   1      66969.62      69778.93       929.22 o                         
  -2  12   1       3560.77       3722.14       181.51 o                         
   0  12   1        793.08       4608.66       185.46 o                         
   2  12   1     224726.16     224150.88      2571.37 o                         
   4  12   1      15753.55      21925.75       436.42 o                         
   6  12   1        118.01       1530.55       173.03 o                         
   8  12   1        606.14       4880.16       307.93 o                         
  10  12   1     143587.92     147685.16      1737.75 o                         
  12  12   1      22217.62      21405.51       330.30 o                         
  14  12   1       8776.99       9938.70       218.05 o                         
  16  12   1      14582.20      13795.26       251.77 o                         
  18  12   1       4950.02       3968.26       155.12 o                         
  20  12   1      28653.15      28709.90       522.79 o                         
  22  12   1      14697.62      12163.53       407.28 o                         
  24  12   1      19753.78      18822.09       571.68 o                         
  26  12   1       9182.51       7994.93       224.26 o                         
  28  12   1        639.27        848.77       158.31 o                         
  30  12   1       2576.68       1887.61       220.17 o                         
 -29  13   1       2022.96       1843.27       122.74 o                         
 -27  13   1       1964.57       1775.77       153.98 o                         
 -25  13   1         15.62        202.32       205.77 o                         
 -23  13   1        151.07        441.30       245.69 o                         
 -21  13   1       1572.50       3250.03       207.60 o                         
 -19  13   1        968.73       1599.51       150.45 o                         
 -17  13   1        709.11        952.64       153.71 o                         
 -15  13   1       1354.42       3651.04       194.93 o                         
 -13  13   1       1961.84       4273.78       314.31 o                         
 -11  13   1      10071.12      13613.89       433.15 o                         
  -9  13   1       7197.14      10171.78       272.94 o                         
  -7  13   1         74.05       1801.42       189.00 o                         
  -5  13   1       9029.06      13412.55       269.16 o                         
  -3  13   1       6091.54       8443.90       251.19 o                         
  -1  13   1         62.87       2748.37       198.07 o                         
   1  13   1       5425.25       6150.41       201.42 o                         
   3  13   1      10197.06      12129.44       394.39 o                         
   5  13   1        858.83       1494.07       134.60 o                         
   7  13   1       6100.05       6731.28       194.42 o                         
   9  13   1        474.31       3152.90       276.26 o                         
  11  13   1      59005.83      55691.32       811.67 o                         
  13  13   1        207.94       1925.99       169.32 o                         
  15  13   1         37.24        896.36       156.32 o                         
  17  13   1       5807.39       5696.78       170.09 o                         
  19  13   1      22184.96      23188.55      1192.13 o                         
  21  13   1      11226.52      10383.04       427.08 o                         
  23  13   1       2305.04       2107.22       208.96 o                         
  25  13   1        971.70        826.64       170.96 o                         
  27  13   1       7952.81       6457.85       264.95 o                         
 -26  14   1       1766.57       1461.97       276.23 o                         
 -24  14   1        885.04       1516.11       188.60 o                         
 -22  14   1      14003.85      13692.86       364.20 o                         
 -20  14   1         16.65        346.68       174.12 o                         
 -18  14   1       9039.04       9705.13       471.20 o                         
 -16  14   1         71.18       1004.16       195.72 o                         
 -14  14   1        287.26       1881.16       196.29 o                         
 -12  14   1      45296.39      40350.46      1634.21 o                         
 -10  14   1       2600.21       3679.47       195.99 o                         
  -8  14   1       1901.38       4010.69       176.72 o                         
  -6  14   1      21075.44      22284.15       370.73 o                         
  -4  14   1      21139.25      23481.90       381.65 o                         
  -2  14   1       6448.72       7193.85       222.46 o                         
   0  14   1       9083.86       8453.30       229.95 o                         
   2  14   1     114505.88     120342.49      1330.67 o                         
   4  14   1       9694.11      10853.69       224.29 o                         
   6  14   1      13969.30      14340.89       285.31 o                         
   8  14   1       3979.88       4030.94       198.12 o                         
  10  14   1      88276.87      85129.71      1779.89 o                         
  12  14   1        935.76       1685.92       241.69 o                         
  14  14   1        976.16       2876.92       292.55 o                         
  16  14   1      87957.45      83385.32      2238.29 o                         
  18  14   1       5272.83       6028.60       239.82 o                         
  20  14   1       8985.47       8162.72       208.62 o                         
  22  14   1        714.10       1450.70       170.32 o                         
  24  14   1       9966.73       8926.37       721.11 o                         
  26  14   1       4738.78       2983.46       227.58 o                         
 -23  15   1       1120.30       1181.78       368.39 o                         
 -21  15   1       4007.12       3881.26       314.06 o                         
 -19  15   1        784.28       1244.02       173.24 o                         
 -17  15   1       3539.78       2790.81       191.79 o                         
 -15  15   1       6924.40       7522.50       234.79 o                         
 -13  15   1       6155.58       6898.13       528.90 o                         
 -11  15   1       1525.42       2109.06       290.75 o                         
  -9  15   1      13667.40      14662.57       377.13 o                         
  -7  15   1        395.68       1439.33       169.59 o                         
  -5  15   1       9224.09       8380.70       214.60 o                         
  -3  15   1       6966.56       8446.52       207.40 o                         
  -1  15   1      14998.42      14464.45       267.21 o                         
   1  15   1       7501.93       7855.67       241.97 o                         
   3  15   1       7101.91       7219.47       199.51 o                         
   5  15   1      17578.79      18823.74       335.59 o                         
   7  15   1       8194.08      10079.92       211.29 o                         
   9  15   1        688.88       1767.44       168.56 o                         
  11  15   1      23054.84      23922.21       674.90 o                         
  13  15   1        432.68       1651.36       190.56 o                         
  15  15   1       2766.29       1870.75       156.95 o                         
  17  15   1        372.63        845.74       128.62 o                         
  19  15   1        712.57       1657.53       152.45 o                         
  21  15   1        183.79        328.90       178.34 o                         
 -18  16   1      19255.64      14056.66       425.15 o                         
 -16  16   1       8964.25       8542.03       279.44 o                         
 -14  16   1       8887.72       8964.34       533.34 o                         
 -12  16   1       5274.45       4797.51       361.06 o                         
 -10  16   1       7517.93       7479.88       368.16 o                         
  -8  16   1        566.02       1097.36       177.11 o                         
  -6  16   1       6233.55       7118.40       241.55 o                         
  -4  16   1      49600.31      47823.27       777.67 o                         
  -2  16   1        365.33        601.59       178.39 o                         
   0  16   1       4879.52       5447.02       225.93 o                         
   2  16   1      33839.36      31982.80       873.96 o                         
   4  16   1       5762.24       5509.50       281.90 o                         
   6  16   1       7708.51       8595.69       304.44 o                         
   8  16   1      77271.47      74387.84      1784.48 o                         
  10  16   1      26682.84      23188.04       614.05 o                         
  12  16   1       5501.62       5193.52       342.89 o                         
  14  16   1       7188.37       4182.21       200.59 o                         
  16  16   1      37992.64      34661.09       824.15 o                         
  18  16   1       2546.34       1598.61       282.17 o                         
 -13  17   1        216.79        261.46       170.48 o                         
 -11  17   1        921.14       1471.52       221.25 o                         
  -9  17   1        223.12        677.19       142.69 o                         
  -7  17   1        271.49        253.51       167.26 o                         
  -5  17   1        256.72        784.62       167.92 o                         
  -3  17   1        256.04         88.93       183.02 o                         
  -1  17   1        289.05        689.71       176.87 o                         
   1  17   1        196.91        277.88       175.64 o                         
   3  17   1       1323.46       1757.50       187.57 o                         
   5  17   1       3596.04       2318.22       245.83 o                         
   7  17   1       1434.33       2568.74       251.17 o                         
   9  17   1         92.79        448.15       171.12 o                         
  11  17   1         15.67        390.67       157.30 o                         
  13  17   1       9959.90       8575.65       389.95 o                         
 -42   0   2        346.55       -274.33       313.52 o                         
 -40   0   2        979.57       1420.65       378.19 o                         
 -38   0   2       1622.27       1614.35       206.81 o                         
 -36   0   2        551.74        591.30       115.93 o                         
 -34   0   2       5887.35       6524.37       162.90 o                         
 -32   0   2       6027.01       5587.23       161.48 o                         
 -30   0   2        139.78       1700.81       144.22 o                         
 -28   0   2      56661.77      52698.97       632.97 o                         
 -26   0   2       9754.06       9663.75       155.82 o                         
 -24   0   2      51175.71      51251.41       549.90 o                         
 -22   0   2      29696.47      30499.31       545.78 o                         
 -20   0   2     628614.19     614135.25     14475.30 o                         
 -18   0   2      13391.93      11597.92       521.23 o                         
 -16   0   2       2019.90       3901.20       293.93 o                         
 -14   0   2       9212.64       3469.23       248.99 o                         
 -12   0   2     226855.78     246149.45      5811.18 o                         
 -10   0   2     371144.88     364448.59      6982.59 o                         
  -8   0   2       3010.66       1994.81       130.74 o                         
  -6   0   2     881334.50     786188.50     18607.66 o                         
  -4   0   2       6398.86       3451.56       211.63 o                         
   0   0   2       3188.33       1845.87       231.22 o                         
   4   0   2    1453346.00    1110197.38     36639.23 o                         
   6   0   2      19540.31      19085.88       564.42 o                         
   8   0   2      16492.91      22870.38       497.25 o                         
  10   0   2      91264.33     108172.54      2513.35 o                         
  12   0   2    1364086.38    1348888.38     31519.49 o                         
  14   0   2     106011.91     119788.20      2884.41 o                         
  16   0   2      80251.74      72108.97      1812.35 o                         
  18   0   2      73066.66      80630.61      2868.75 o                         
  20   0   2     138460.17     141791.88      3413.78 o                         
  22   0   2      39013.15      39018.38       470.56 o                         
  24   0   2       5964.91       8034.87       211.97 o                         
  26   0   2      26723.44      27360.57       333.18 o                         
  28   0   2       1035.69       1733.15       117.53 o                         
  30   0   2       6093.18       6761.41       151.17 o                         
  32   0   2      17072.99      14295.29       256.52 o                         
  34   0   2       5163.28       5418.09       304.33 o                         
  36   0   2      13431.48      12997.59       338.24 o                         
  38   0   2        102.29        397.18       176.40 o                         
  40   0   2        410.43        744.21       234.29 o                         
 -41   1   2       1669.52       1374.06       207.23 o                         
 -39   1   2        862.15        977.24       200.04 o                         
 -37   1   2          8.65         65.86       143.32 o                         
 -35   1   2        923.95       2988.52       136.21 o                         
 -33   1   2        410.47       1046.37       114.61 o                         
 -31   1   2      15830.13      15415.61       248.50 o                         
 -29   1   2       4403.59       4563.20       114.83 o                         
 -27   1   2       1537.89       2419.51        85.03 o                         
 -25   1   2        623.80       1054.07        68.26 o                         
 -23   1   2      21604.56      22828.33       261.00 o                         
 -21   1   2       2886.88       3554.75       161.77 o                         
 -19   1   2       3362.10      14180.06       883.75 o                         
 -17   1   2      60289.37      60890.34      1551.86 o                         
 -15   1   2       9611.75       8778.59       354.71 o                         
 -13   1   2      37279.49      29433.45       784.25 o                         
 -11   1   2      67296.91      84114.82      2036.82 o                         
  -9   1   2       1624.63       3503.77       124.61 o                         
  -7   1   2      78919.54      96129.66      1314.20 o                         
  -5   1   2     200912.22     312841.31      4639.97 o                         
  -1   1   2       3550.98       2508.44        85.21 o                         
   1   1   2       2584.44       1979.12        97.75 o                         
   3   1   2        583.45      11776.76       435.01 o                         
   5   1   2       1162.33       6256.44       217.61 o                         
   7   1   2     481723.78     481289.59      9209.71 o                         
   9   1   2       2765.84       4473.67       197.33 o                         
  11   1   2      64205.40      54317.93       951.09 o                         
  13   1   2      78380.74      73101.05      1262.25 o                         
  15   1   2     200098.00     184108.31      3596.13 o                         
  17   1   2        287.70       1524.38       298.67 o                         
  19   1   2        346.52       6141.16       599.62 o                         
  21   1   2      27528.73      32595.96       398.15 o                         
  23   1   2       2405.71       3954.03       123.46 o                         
  25   1   2       8245.56       7880.98       127.77 o                         
  27   1   2       1270.95       7554.69       239.86 o                         
  29   1   2       9206.12       9941.56       171.90 o                         
  31   1   2        599.36        721.42       109.65 o                         
  33   1   2        628.82       2084.01       174.25 o                         
  35   1   2        487.53       2290.32       170.88 o                         
  37   1   2       1009.69       1648.65       210.55 o                         
  39   1   2       1545.20       1358.70       227.80 o                         
  41   1   2        119.81        684.35       218.46 o                         
 -42   2   2       1080.11        960.17       352.71 o                         
 -40   2   2       4743.44       4817.47       234.89 o                         
 -38   2   2       2780.49       2846.64       161.99 o                         
 -36   2   2        130.41        270.05       103.36 o                         
 -34   2   2      49397.71      48504.65       485.10 o                         
 -32   2   2       6156.74       6923.72       128.40 o                         
 -30   2   2       1015.94       2078.87        96.79 o                         
 -28   2   2      16469.38      15472.47       159.47 o                         
 -26   2   2      25880.54      27713.85       243.57 o                         
 -24   2   2        321.17       1908.61        76.94 o                         
 -22   2   2       2235.56       4610.87       101.20 o                         
 -20   2   2     129275.31     122827.29      2144.18 o                         
 -18   2   2       7217.35       7186.29       263.51 o                         
 -16   2   2     124904.22     118539.55      2037.41 o                         
 -14   2   2     158889.22     151626.78      2260.08 o                         
 -12   2   2     229779.02     203555.22      2753.70 o                         
 -10   2   2     695357.88     612250.12      8275.72 o                         
  -8   2   2     158316.53     165587.12      1953.17 o                         
  -6   2   2     332393.50     415362.62      4130.89 o                         
  -4   2   2        244.63       3587.54        68.37 o                         
  -2   2   2     285789.47     376950.44      6488.40 o                         
   0   2   2      75555.88      53184.90       807.43 o                         
   2   2   2      49731.43      45594.39       768.87 o                         
   4   2   2     205754.97     222947.41      4281.70 o                         
   6   2   2     387814.38     439699.88     10339.29 o                         
   8   2   2        131.57      27498.80      2390.62 o                         
  10   2   2      78439.31      74479.41      1503.91 o                         
  12   2   2     461486.84     430900.53      6435.97 o                         
  14   2   2      10509.23       9554.54       234.86 o                         
  16   2   2        319.71       3031.16       302.00 o                         
  18   2   2     324393.66     323397.50      7678.96 o                         
  20   2   2      23640.38      30084.38       371.78 o                         
  22   2   2      95035.65      95775.98       725.10 o                         
  24   2   2      14628.36      13918.67       142.13 o                         
  26   2   2      68071.93      64240.39       519.56 o                         
  28   2   2       1116.37       1914.58        82.79 o                         
  30   2   2      20418.13      19305.62       201.00 o                         
  32   2   2        791.03       1280.86       106.62 o                         
  34   2   2        527.23        919.80       134.80 o                         
  36   2   2      13552.41      10849.35       241.45 o                         
  38   2   2          1.77        272.07       202.76 o                         
  40   2   2        854.01        823.25       214.65 o                         
 -41   3   2        166.17       1175.72       403.66 o                         
 -39   3   2        645.74       1026.51       163.16 o                         
 -37   3   2         20.58        265.04       140.51 o                         
 -35   3   2         47.31        244.71       111.50 o                         
 -33   3   2       2858.28       2992.80       108.48 o                         
 -31   3   2         37.16        772.20        94.87 o                         
 -29   3   2      25726.75      23923.38       230.78 o                         
 -27   3   2       3462.52       4008.11        94.32 o                         
 -25   3   2        649.31       2596.83        78.02 o                         
 -23   3   2      17827.02      18400.18       171.60 o                         
 -21   3   2       2336.47       3864.26        91.76 o                         
 -19   3   2       6018.28       8560.43       337.55 o                         
 -17   3   2     150415.12     150545.97      2304.50 o                         
 -15   3   2     180459.61     179234.64      2248.63 o                         
 -13   3   2     114886.96     111918.91      1553.20 o                         
 -11   3   2      21131.19      33675.86       441.95 o                         
  -9   3   2       3149.97       4925.09       120.91 o                         
  -7   3   2     194174.03     185929.16      1958.93 o                         
  -5   3   2      95073.05      67386.23       811.06 o                         
  -3   3   2     142454.03     116957.99      1584.09 o                         
  -1   3   2     254402.28     281801.88      3267.70 o                         
   1   3   2      49441.11      30798.01       386.41 o                         
   3   3   2     348041.62     408109.53      6029.71 o                         
   5   3   2     482752.81     428187.94     14214.41 o                         
   7   3   2     130077.96     130042.09      2550.75 o                         
   9   3   2      33781.40      33739.83      1193.35 o                         
  11   3   2       2818.74       5772.61       247.02 o                         
  13   3   2     151730.06     129078.33      2202.50 o                         
  15   3   2      54557.75      57950.56      1636.20 o                         
  17   3   2        497.01        691.63       228.63 o                         
  19   3   2      46414.83      37332.19       853.45 o                         
  21   3   2      19571.72      19176.03       188.30 o                         
  23   3   2       4672.14       5017.36        89.95 o                         
  25   3   2         40.82       3654.64        94.61 o                         
  27   3   2       4817.50       8060.87       123.05 o                         
  29   3   2       2239.14       3024.17        90.70 o                         
  31   3   2        461.16        763.52        90.32 o                         
  33   3   2       1811.45       2487.31       122.06 o                         
  35   3   2       4261.01       6343.02       198.68 o                         
  37   3   2       1409.93       2325.94       154.90 o                         
  39   3   2       5711.91       5153.44       278.41 o                         
 -40   4   2       6871.78       6459.34       491.84 o                         
 -38   4   2      11882.04      10894.04       240.84 o                         
 -36   4   2        411.92        803.31       150.21 o                         
 -34   4   2      31243.68      27632.48       326.11 o                         
 -32   4   2        222.17       1444.49        95.28 o                         
 -30   4   2       5849.07       8864.60       130.79 o                         
 -28   4   2       3824.18       4114.54        96.58 o                         
 -26   4   2     135137.78     128465.69      1008.00 o                         
 -24   4   2        681.50       1976.01        82.23 o                         
 -22   4   2        952.20       3452.44        83.97 o                         
 -20   4   2      15991.26      17480.07       269.75 o                         
 -18   4   2      67813.53      72237.55      1067.87 o                         
 -16   4   2     278499.03     285070.66      4780.87 o                         
 -14   4   2     226552.25     212196.83      2375.72 o                         
 -12   4   2     149165.27     152472.80      1875.85 o                         
 -10   4   2      72197.12      73211.37       978.89 o                         
  -8   4   2     291937.31     270266.44      3173.95 o                         
  -6   4   2     246982.53     217844.11      2976.01 o                         
  -4   4   2      84059.33      79380.80      1301.87 o                         
  -2   4   2     266121.66     330413.22      3852.20 o                         
   0   4   2      38254.97      32576.67       491.61 o                         
   2   4   2      21189.80      31509.57       604.61 o                         
   4   4   2     257321.75     295598.75      5701.16 o                         
   6   4   2     201324.75     178687.20      3493.80 o                         
   8   4   2      59079.06      61415.21      1257.22 o                         
  10   4   2     275648.25     269725.00      5227.30 o                         
  12   4   2     107235.84     107825.05      1733.48 o                         
  14   4   2      30411.31      36120.09      1023.47 o                         
  16   4   2     396934.44     394411.72      6984.85 o                         
  18   4   2     509931.12     495692.22      9896.48 o                         
  20   4   2      25508.25      29719.23       314.25 o                         
  22   4   2      32037.72      32750.36       322.37 o                         
  24   4   2        435.30       3704.06        92.83 o                         
  26   4   2      46897.04      49838.70       428.10 o                         
  28   4   2       8390.13       7015.46       118.20 o                         
  30   4   2       6959.20       8632.98       132.77 o                         
  32   4   2       3956.77       4281.07       113.58 o                         
  34   4   2       2823.80       2758.21       117.65 o                         
  36   4   2       2088.28       1720.24       143.75 o                         
  38   4   2       6216.29       5337.74       186.38 o                         
  40   4   2       3031.99       2363.52       214.65 o                         
 -39   5   2       5085.61       5150.55       261.52 o                         
 -37   5   2        396.18       1945.72       155.95 o                         
 -35   5   2       2378.14       2395.91       146.99 o                         
 -33   5   2        415.66       1191.66       115.44 o                         
 -31   5   2      19983.87      19187.93       223.16 o                         
 -29   5   2       2118.13       5846.78       114.49 o                         
 -27   5   2        418.76       1977.56        93.67 o                         
 -25   5   2        503.80       6431.32       122.10 o                         
 -23   5   2       2541.81       4568.61        96.91 o                         
 -21   5   2      29341.40      28157.52       261.47 o                         
 -19   5   2      38825.27      37572.70       481.21 o                         
 -17   5   2       6648.90      11672.24       887.01 o                         
 -15   5   2         65.90        749.67       121.39 o                         
 -13   5   2       3843.06       5115.39       167.40 o                         
 -11   5   2      77752.38      81777.94      1157.62 o                         
  -9   5   2     135034.02     132479.98      1832.04 o                         
  -7   5   2     189223.39     184729.64      2519.71 o                         
  -5   5   2      25338.50      23209.75       365.14 o                         
  -3   5   2     582007.25     632238.56     12074.26 o                         
  -1   5   2     200326.02     193012.92      3772.52 o                         
   1   5   2     100404.46     106708.04      1844.65 o                         
   3   5   2      72543.11      62175.80      1071.87 o                         
   5   5   2      29465.38      41079.12       617.28 o                         
   7   5   2     237056.88     219696.25      3314.40 o                         
   9   5   2       7898.03      12869.73       287.88 o                         
  11   5   2     341683.59     341727.88      5132.93 o                         
  13   5   2      17288.63      24617.10       713.12 o                         
  15   5   2     155581.08     163388.38      3311.90 o                         
  17   5   2          6.50       6826.54       335.88 o                         
  19   5   2      10137.30       9041.99       216.80 o                         
  21   5   2      34588.45      38798.57       351.71 o                         
  23   5   2       7349.21      10629.56       232.92 o                         
  25   5   2       1512.75       2850.14        92.28 o                         
  27   5   2       2471.76       2624.52       104.24 o                         
  29   5   2       7030.48       7301.06       164.82 o                         
  31   5   2      10376.81       7237.51       140.89 o                         
  33   5   2        534.03        937.77       106.90 o                         
  35   5   2       4500.62       3920.95       145.31 o                         
  37   5   2         97.28        562.19       150.05 o                         
  39   5   2        204.32        422.71       160.65 o                         
 -40   6   2       2433.28       1738.75       186.09 o                         
 -38   6   2         97.48        320.55       153.10 o                         
 -36   6   2       3724.47       4066.68       183.06 o                         
 -34   6   2       1345.65       1753.40       127.08 o                         
 -32   6   2        350.23        806.05       107.00 o                         
 -30   6   2       5727.42       5021.66       132.10 o                         
 -28   6   2      47449.68      45757.65       456.44 o                         
 -26   6   2      67416.19      69239.88       650.15 o                         
 -24   6   2      13612.99      15546.72       201.81 o                         
 -22   6   2       2769.57       3520.86       110.42 o                         
 -20   6   2      10440.75       9744.85       157.05 o                         
 -18   6   2      69021.20      64921.02       828.59 o                         
 -16   6   2      40342.89      38033.11       511.61 o                         
 -14   6   2      79405.73      81287.58      1185.59 o                         
 -12   6   2      10201.67      11218.23       269.30 o                         
 -10   6   2       2139.54       3130.81       157.60 o                         
  -8   6   2        161.26       1933.20       153.41 o                         
  -6   6   2       2060.77       2002.44       274.47 o                         
  -4   6   2     705634.69     700111.50     23290.94 o                         
  -2   6   2     282232.16     287891.03      4826.68 o                         
   0   6   2     503355.34     467765.28      7806.21 o                         
   2   6   2      76899.70      68067.39      1433.98 o                         
   4   6   2     806205.75     782183.81     12957.47 o                         
   6   6   2     516484.16     523291.22      7622.90 o                         
   8   6   2     458416.16     412755.62      6135.55 o                         
  10   6   2      38213.79      35648.70       574.74 o                         
  12   6   2     478043.38     462814.84      6895.75 o                         
  14   6   2      24106.98      23128.56       586.60 o                         
  16   6   2     216996.47     204703.23      2416.40 o                         
  18   6   2      20704.80      24109.36       332.64 o                         
  20   6   2      77188.02      76902.62       777.70 o                         
  22   6   2       1672.07       4245.41       147.87 o                         
  24   6   2       3077.34       3435.45       107.65 o                         
  26   6   2       1753.44       1937.25       101.56 o                         
  28   6   2        336.96        510.81       103.36 o                         
  30   6   2       5643.87       5901.70       138.62 o                         
  32   6   2       8973.49       7865.04       143.44 o                         
  34   6   2        339.58        186.14       113.97 o                         
  36   6   2        254.57        411.14       143.74 o                         
  38   6   2        179.24        324.83       178.78 o                         
 -39   7   2       1740.30       1805.59       169.70 o                         
 -37   7   2        992.80       1069.38       127.18 o                         
 -35   7   2        320.22       1291.60       149.62 o                         
 -33   7   2         70.88        306.81       157.61 o                         
 -31   7   2       2537.06       3095.57       184.93 o                         
 -29   7   2       7715.69       8642.08       175.17 o                         
 -27   7   2       1513.01       1746.62       125.73 o                         
 -25   7   2      11217.92      12732.74       264.36 o                         
 -23   7   2      61307.94      62377.44      1538.00 o                         
 -21   7   2       4973.64       3742.91       138.67 o                         
 -19   7   2       9118.25       9215.08       172.69 o                         
 -17   7   2       9607.45      11669.53       220.45 o                         
 -15   7   2     107546.34     102725.37      1468.34 o                         
 -13   7   2       9460.18      11758.03       351.88 o                         
 -11   7   2      69278.39      66788.63      1432.54 o                         
  -9   7   2      41458.77      44528.96       788.73 o                         
  -7   7   2     227971.67     217405.75      4277.86 o                         
  -5   7   2      32108.99      33634.30      1183.55 o                         
  -3   7   2      14726.02      20474.47       569.12 o                         
  -1   7   2      68979.89      80237.70      1458.94 o                         
   1   7   2      45526.71      42751.03       845.89 o                         
   3   7   2     335984.12     336766.75      6578.98 o                         
   5   7   2       8561.35       6303.96       281.79 o                         
   7   7   2      10300.42      10812.35       450.86 o                         
   9   7   2       2071.78        917.72       272.11 o                         
  11   7   2      82742.20      80397.48      1308.92 o                         
  13   7   2     100354.20     108991.80      1880.22 o                         
  15   7   2       1901.57       1288.69       121.02 o                         
  17   7   2       2694.57       3038.91       107.02 o                         
  19   7   2      70974.98      74277.50       847.34 o                         
  21   7   2      13811.65      23355.61       392.82 o                         
  23   7   2       7221.24       9357.56       203.47 o                         
  25   7   2      11298.51       9773.90       248.79 o                         
  27   7   2        270.71       1992.79       135.58 o                         
  29   7   2       1563.57       3271.53       144.44 o                         
  31   7   2         21.86        263.25       123.19 o                         
  33   7   2        538.99        965.29       126.58 o                         
  35   7   2       5283.58       4493.40       138.39 o                         
  37   7   2        400.20        344.36       171.63 o                         
 -38   8   2        273.15         88.08       114.04 o                         
 -36   8   2         68.07        259.59       137.77 o                         
 -34   8   2       5004.69       5297.80       180.20 o                         
 -32   8   2       6731.44       5652.82       173.78 o                         
 -30   8   2       8895.28       6485.42       199.28 o                         
 -28   8   2      21031.37      22151.71       545.87 o                         
 -26   8   2       8055.93       8801.84       242.89 o                         
 -24   8   2       3831.27       4835.47       189.23 o                         
 -22   8   2       2036.19       3182.73       157.30 o                         
 -20   8   2     105875.47     102070.56      1235.70 o                         
 -18   8   2        132.01        691.79        98.43 o                         
 -16   8   2       4351.51       4897.13       119.55 o                         
 -14   8   2       5378.98       6883.32       149.65 o                         
 -12   8   2      16229.51      19915.31       367.03 o                         
 -10   8   2       4582.89       4109.06       202.58 o                         
  -8   8   2      19843.60      17252.01       532.99 o                         
  -6   8   2      29094.78      32739.46       815.69 o                         
  -4   8   2       1452.28       1921.21       290.38 o                         
  -2   8   2     216734.23     206133.28      3562.22 o                         
   0   8   2      41762.70      46986.95       944.30 o                         
   2   8   2       4961.10       4522.89       325.82 o                         
   4   8   2     644743.62     645102.44     12484.56 o                         
   6   8   2       8787.89      12210.75       468.56 o                         
   8   8   2      74043.44      80767.42      1752.22 o                         
  10   8   2      20917.57      25405.67       442.66 o                         
  12   8   2     170967.27     167930.55      2170.58 o                         
  14   8   2       1715.83       2441.38       135.15 o                         
  16   8   2       2715.88       3849.39       147.60 o                         
  18   8   2       2559.25       4090.70       159.62 o                         
  20   8   2      70182.09      67171.28       754.99 o                         
  22   8   2      42413.43      42420.04       557.25 o                         
  24   8   2        441.50       1493.77       173.31 o                         
  26   8   2       5636.08       7039.39       279.52 o                         
  28   8   2         92.22        475.01       161.59 o                         
  30   8   2      19083.72      16041.33       296.93 o                         
  32   8   2        683.99        989.93       138.07 o                         
  34   8   2        145.44        513.14       113.59 o                         
  36   8   2       2171.11       1584.57       176.76 o                         
 -35   9   2         89.10        547.96       125.23 o                         
 -33   9   2       2808.69       2236.00       127.16 o                         
 -31   9   2         32.77        133.03       149.62 o                         
 -29   9   2        618.91       1048.14       137.83 o                         
 -27   9   2        543.10       1278.85       154.61 o                         
 -25   9   2        642.97        835.40       131.50 o                         
 -23   9   2      13325.65      15390.56       288.46 o                         
 -21   9   2       1060.34       2323.10       140.13 o                         
 -19   9   2       4222.57       6322.29       157.81 o                         
 -17   9   2      32721.65      27744.97       367.99 o                         
 -15   9   2      41881.89      42711.59       527.78 o                         
 -13   9   2        853.91       1771.83       119.42 o                         
 -11   9   2      34783.86      38231.80       484.17 o                         
  -9   9   2       5241.57       5766.24       159.52 o                         
  -7   9   2     174056.94     165191.34      2571.49 o                         
  -5   9   2      10513.04      11059.91       253.74 o                         
  -3   9   2       7383.35       6831.21       342.89 o                         
  -1   9   2       7596.79      10039.18       384.97 o                         
   1   9   2      32443.34      36987.88       621.54 o                         
   3   9   2      77173.88      73639.98      1129.58 o                         
   5   9   2       5147.53       5742.93       203.65 o                         
   7   9   2       9883.02      11694.96       271.85 o                         
   9   9   2        241.88        745.61       124.19 o                         
  11   9   2      79438.62      80706.21      1020.86 o                         
  13   9   2      47011.07      50010.25       759.79 o                         
  15   9   2      35689.95      30413.32       407.84 o                         
  17   9   2       2931.12       4464.48       248.26 o                         
  19   9   2       2828.13       4749.18       165.92 o                         
  21   9   2      12047.04      14937.12       289.86 o                         
  23   9   2       9121.88       8830.20       209.27 o                         
  25   9   2         72.45        224.95       147.96 o                         
  27   9   2        215.42       1050.47       148.57 o                         
  29   9   2        494.50       1866.95       169.81 o                         
  31   9   2       1726.98       1895.97       162.11 o                         
  33   9   2       5106.81       4367.94       150.96 o                         
  35   9   2       1753.94       1559.23       138.81 o                         
 -34  10   2      10672.69       8168.59       209.01 o                         
 -32  10   2        230.16        498.47       122.09 o                         
 -30  10   2        363.73        507.98       148.13 o                         
 -28  10   2       6534.58       6722.34       219.61 o                         
 -26  10   2       1583.59       1587.57       164.84 o                         
 -24  10   2       6740.62       6684.43       177.09 o                         
 -22  10   2       5127.93       5279.06       164.95 o                         
 -20  10   2     134862.00     126545.14      1642.22 o                         
 -18  10   2       2266.82       2424.89       151.87 o                         
 -16  10   2      13350.14      15381.98       275.53 o                         
 -14  10   2       2407.38       3654.17       188.63 o                         
 -12  10   2      74759.32      73702.12       833.93 o                         
 -10  10   2      74589.16      79550.78      1007.59 o                         
  -8  10   2        321.53       1355.58       119.47 o                         
  -6  10   2      42089.28      46625.20       607.64 o                         
  -4  10   2      17820.54      18936.22       317.23 o                         
  -2  10   2      64193.02      69116.09       895.87 o                         
   0  10   2      77204.17      78536.81       957.89 o                         
   2  10   2       1774.03       3000.84       151.31 o                         
   4  10   2      20199.83      21133.30       358.61 o                         
   6  10   2        461.57       4388.40       211.19 o                         
   8  10   2        924.49       5586.83       209.32 o                         
  10  10   2       4787.14       5981.90       217.80 o                         
  12  10   2     141934.56     132480.41      1866.18 o                         
  14  10   2      20295.68      21761.52       326.75 o                         
  16  10   2        355.41       1319.38       159.85 o                         
  18  10   2        335.71       1174.03       127.97 o                         
  20  10   2        621.04       1202.66       144.18 o                         
  22  10   2      22505.19      21517.63       383.97 o                         
  24  10   2       4138.88       5777.98       205.43 o                         
  26  10   2      11102.64      10727.07       224.20 o                         
  28  10   2       1573.45       2054.18       137.93 o                         
  30  10   2       1947.79       2134.27       156.64 o                         
  32  10   2         98.28        397.24       135.74 o                         
  34  10   2        928.93        950.21       112.46 o                         
 -33  11   2       1141.99       1599.31       134.53 o                         
 -31  11   2       1624.64       1405.44       191.45 o                         
 -29  11   2       1520.69       1603.14       179.95 o                         
 -27  11   2       5119.84       4046.33       157.69 o                         
 -25  11   2      16243.19      14054.63       274.44 o                         
 -23  11   2       4933.00       5185.36       165.78 o                         
 -21  11   2        975.34       1557.57       216.84 o                         
 -19  11   2        617.99       1040.83       164.98 o                         
 -17  11   2     153570.25     151581.09      1829.59 o                         
 -15  11   2      27377.74      24429.39       677.10 o                         
 -13  11   2       9721.53      13237.72       229.47 o                         
 -11  11   2       1250.96       3019.85       169.28 o                         
  -9  11   2      78609.49      84747.43      1279.93 o                         
  -7  11   2      12013.88      18321.48       366.56 o                         
  -5  11   2       3739.94      10217.58       236.72 o                         
  -3  11   2      11443.08      12535.83       256.28 o                         
  -1  11   2     109697.30     121018.38      1444.10 o                         
   1  11   2      13547.11      13871.67       244.66 o                         
   3  11   2      18974.54      22776.65       360.24 o                         
   5  11   2       5376.15       5853.38       209.41 o                         
   7  11   2        522.14       2498.79       187.90 o                         
   9  11   2      32536.44      34261.62       499.77 o                         
  11  11   2        693.57       1376.93       133.55 o                         
  13  11   2       2210.54       7507.32       414.60 o                         
  15  11   2      18359.64      20684.35       477.86 o                         
  17  11   2       3237.16       3409.28       141.18 o                         
  19  11   2      36240.25      35179.46       476.31 o                         
  21  11   2       1953.90       2819.22       164.62 o                         
  23  11   2        544.73       1077.06       161.33 o                         
  25  11   2       1558.97       2075.59       158.13 o                         
  27  11   2       5062.41       5215.06       201.71 o                         
  29  11   2       1172.35       1412.61       145.70 o                         
  31  11   2       1869.61       1677.13       120.43 o                         
 -30  12   2       2908.34       2457.66       168.57 o                         
 -28  12   2        981.93        846.63       155.81 o                         
 -26  12   2       3263.49       3924.89       175.35 o                         
 -24  12   2       1059.25       1302.09       170.56 o                         
 -22  12   2       4996.72       4351.94       212.95 o                         
 -20  12   2      12815.81      12003.29       271.02 o                         
 -18  12   2       1061.64       1816.20       163.75 o                         
 -16  12   2      31547.54      27950.23       416.52 o                         
 -14  12   2      41886.10      39732.18       565.45 o                         
 -12  12   2      23267.50      27000.72       474.78 o                         
 -10  12   2      48040.24      48298.75       913.72 o                         
  -8  12   2        319.51       1310.09       159.36 o                         
  -6  12   2      49793.20      52927.18       733.78 o                         
  -4  12   2        314.52       1282.54       167.43 o                         
  -2  12   2      43856.60      45940.62       654.04 o                         
   0  12   2        806.39        943.92       170.27 o                         
   2  12   2      13587.00      18415.86       324.62 o                         
   4  12   2      13255.27      14780.57       283.46 o                         
   6  12   2      50289.29      56981.45       726.33 o                         
   8  12   2       9321.46      10404.99       241.24 o                         
  10  12   2      11483.02      16845.03       324.74 o                         
  12  12   2       5526.43       7171.55       194.28 o                         
  14  12   2       5881.05       5880.01       169.47 o                         
  16  12   2        575.37        476.41       126.31 o                         
  18  12   2       8272.17       9203.26       197.69 o                         
  20  12   2         95.78       1238.14       147.86 o                         
  22  12   2       2700.05       3451.90       153.77 o                         
  24  12   2       2779.50       2488.98       230.99 o                         
  26  12   2        293.85        -50.58       143.49 o                         
  28  12   2       2283.25       2054.58       141.44 o                         
  30  12   2        608.55        883.48       154.79 o                         
 -29  13   2        136.32        205.41       113.99 o                         
 -27  13   2        970.37       1416.56       255.12 o                         
 -25  13   2       8096.88       8754.15       289.22 o                         
 -23  13   2        327.64       1013.29       187.97 o                         
 -21  13   2       4078.82       3966.30       166.76 o                         
 -19  13   2       6355.65       6297.11       269.62 o                         
 -17  13   2      80908.67      77800.29      1288.09 o                         
 -15  13   2      19495.23      18083.67       406.32 o                         
 -13  13   2       6002.02       8219.46       258.38 o                         
 -11  13   2       5171.75       5751.11       373.31 o                         
  -9  13   2      62451.96      62781.56       921.93 o                         
  -7  13   2       1327.83       4746.08       216.94 o                         
  -5  13   2       7227.52       6897.24       278.65 o                         
  -3  13   2      83652.48      90756.13      1162.23 o                         
  -1  13   2      12851.69      15331.67       285.20 o                         
   1  13   2       3678.52       6074.99       174.95 o                         
   3  13   2       2946.02       4324.96       151.83 o                         
   5  13   2       1622.03       2247.97       143.05 o                         
   7  13   2      20600.49      22779.47       390.31 o                         
   9  13   2      31381.86      29906.61       482.09 o                         
  11  13   2      12013.98      11190.56       372.14 o                         
  13  13   2       6023.30       8097.30       290.73 o                         
  15  13   2      30668.03      32094.09       507.95 o                         
  17  13   2      15750.28      15372.07       303.87 o                         
  19  13   2        104.01        939.26       160.39 o                         
  21  13   2       2464.72       2365.93       169.13 o                         
  23  13   2       5937.34       4936.38       204.71 o                         
  25  13   2        273.70        844.39       183.32 o                         
  27  13   2        721.13       1158.11       145.61 o                         
 -26  14   2       2753.91       2142.08       207.30 o                         
 -24  14   2       1557.28        940.57       290.01 o                         
 -22  14   2      19074.48      18662.00       557.96 o                         
 -20  14   2        299.96        801.14       198.07 o                         
 -18  14   2        756.26        956.15       189.24 o                         
 -16  14   2       3968.35       4221.01       206.92 o                         
 -14  14   2      57375.20      53389.30      1213.34 o                         
 -12  14   2       3299.04       4427.24       361.09 o                         
 -10  14   2       3248.38       3578.48       234.19 o                         
  -8  14   2       5273.60       7561.46       197.86 o                         
  -6  14   2      10031.62      10666.80       265.91 o                         
  -4  14   2       1051.60       1226.41       182.83 o                         
  -2  14   2      44348.80      47380.82       730.18 o                         
   0  14   2       2857.73       3546.03       190.18 o                         
   2  14   2      11570.11      14630.82       297.20 o                         
   4  14   2         93.64        406.32       128.62 o                         
   6  14   2      29910.25      31515.75       550.95 o                         
   8  14   2        148.50        504.83       150.62 o                         
  10  14   2      12227.30      15300.07       411.12 o                         
  12  14   2       4739.41       4808.23       193.19 o                         
  14  14   2        503.74        851.59       207.94 o                         
  16  14   2       3786.89       4251.67       221.27 o                         
  18  14   2       7563.61       8150.05       292.65 o                         
  20  14   2        822.58        844.69       131.92 o                         
  22  14   2        275.96        762.02       156.05 o                         
  24  14   2       3393.03       2758.26       206.44 o                         
 -23  15   2        362.11        755.92       174.32 o                         
 -21  15   2        592.47        504.88       144.29 o                         
 -19  15   2      15470.99      15170.02       623.67 o                         
 -17  15   2        570.08       1272.52       212.69 o                         
 -15  15   2       3092.09       2966.41       203.49 o                         
 -13  15   2       5187.94       5306.36       260.35 o                         
 -11  15   2      40324.59      39395.36      1251.07 o                         
  -9  15   2      26727.61      28916.78       584.72 o                         
  -7  15   2        882.99       1087.22       160.90 o                         
  -5  15   2       3941.02       4599.65       172.29 o                         
  -3  15   2      53866.57      52835.66       728.49 o                         
  -1  15   2       2835.56       3047.11       157.51 o                         
   1  15   2        518.29       1871.71       168.07 o                         
   3  15   2       9546.69      10853.11       242.17 o                         
   5  15   2      18584.42      21103.62       399.71 o                         
   7  15   2        600.58       2285.80       163.10 o                         
   9  15   2       8216.90       8921.49       264.62 o                         
  11  15   2         62.35       1969.06       295.20 o                         
  13  15   2         47.98       1541.02       154.39 o                         
  15  15   2        499.21       1028.96       155.42 o                         
  17  15   2       5505.03       5668.22       167.31 o                         
  19  15   2        483.02        622.18       140.81 o                         
  21  15   2       7854.48       5495.01       852.39 o                         
 -18  16   2         83.13        343.40       150.61 o                         
 -16  16   2       1346.76        885.33       175.07 o                         
 -14  16   2       4904.56       5599.59       270.03 o                         
 -12  16   2       1842.74       1899.54       189.31 o                         
 -10  16   2       4286.26       3435.28       191.43 o                         
  -8  16   2       4561.91       5124.48       213.42 o                         
  -6  16   2        502.14        910.52       152.91 o                         
  -4  16   2          6.10        483.00       152.44 o                         
  -2  16   2        385.35        525.34       181.42 o                         
   0  16   2        252.61       1018.56       186.53 o                         
   2  16   2       2855.43       2963.04       241.87 o                         
   4  16   2       2333.71       2529.85       212.74 o                         
   6  16   2         89.40        204.51       200.18 o                         
   8  16   2        636.80       2048.92       222.80 o                         
  10  16   2      13700.95      13865.16       519.27 o                         
  12  16   2       6747.92       6334.78       789.69 o                         
  14  16   2       2946.10       2646.85       159.98 o                         
  16  16   2        256.76       1573.05       149.85 o                         
  18  16   2         85.56        180.28       231.22 o                         
 -13  17   2         73.66        108.17       200.56 o                         
 -11  17   2      39028.10      36559.07      5316.20 o                         
  -9  17   2      11554.48      10886.99       773.27 o                         
  -7  17   2       2824.47       2210.69       158.69 o                         
  -5  17   2        223.36        423.99       207.67 o                         
  -3  17   2       6831.46       6197.23       269.92 o                         
  -1  17   2       8332.00       7542.32       264.39 o                         
   1  17   2       3107.39       2461.99       198.37 o                         
   3  17   2        156.73       1011.96       270.00 o                         
   5  17   2      25667.86      23697.23      2120.21 o                         
   7  17   2       8383.68       7226.65      1371.67 o                         
   9  17   2      15670.92      12991.91       473.35 o                         
  11  17   2        977.69        685.83       219.47 o                         
 -41   1   3        563.51        615.03       177.52 o                         
 -39   1   3       4905.63       4523.31       291.14 o                         
 -37   1   3         24.17         51.41       116.29 o                         
 -35   1   3       9267.10       9098.18       162.22 o                         
 -33   1   3       9996.24      11659.93       186.70 o                         
 -31   1   3       2128.71       4557.37       136.98 o                         
 -29   1   3       1406.36       5675.59       149.61 o                         
 -27   1   3       5962.18       4841.30       101.77 o                         
 -25   1   3       3136.76       4454.50        88.93 o                         
 -23   1   3       2203.21       4318.19        99.76 o                         
 -21   1   3      32446.08      33879.46       655.44 o                         
 -19   1   3      17884.25      18647.21       637.36 o                         
 -17   1   3       8736.89       6560.28       340.72 o                         
 -15   1   3     334798.53     312156.19      7375.52 o                         
 -13   1   3      78074.82      69269.86      1390.78 o                         
 -11   1   3     217133.31     199835.69      3856.34 o                         
  -9   1   3      24790.91      25705.93       409.48 o                         
  -7   1   3      63976.02      53891.90      1065.72 o                         
  -5   1   3       2553.55       3953.49       137.43 o                         
  -3   1   3     740647.94     803700.56     13278.24 o                         
   1   1   3     119497.84      42020.97      1023.73 o                         
   3   1   3      29133.14      24232.42       591.53 o                         
   5   1   3     157282.11     125303.12      3028.85 o                         
   7   1   3     648253.69     660955.81     12664.07 o                         
   9   1   3     376852.50     348876.28      8874.69 o                         
  11   1   3       1443.85       3819.54       302.42 o                         
  13   1   3     290027.00     285842.84      5702.83 o                         
  15   1   3     104958.38      92811.34      2363.75 o                         
  17   1   3     502994.19     481251.94     16048.53 o                         
  19   1   3        117.77        611.37       423.26 o                         
  21   1   3       1554.67       2496.59        93.92 o                         
  23   1   3      18715.65      20089.70       197.19 o                         
  25   1   3      40233.19      38161.04       364.45 o                         
  27   1   3        183.40       2285.26        99.72 o                         
  29   1   3        899.20       1751.48       106.89 o                         
  31   1   3       1833.11       1628.74       135.44 o                         
  33   1   3       3548.09       4462.07       217.31 o                         
  35   1   3       2888.06       3931.39       239.64 o                         
  37   1   3        819.16        684.17       201.70 o                         
  39   1   3       4167.91       4058.49       427.18 o                         
  41   1   3        870.44        675.97       214.58 o                         
 -42   2   3        282.42        549.37       246.22 o                         
 -40   2   3        849.09        772.28       196.44 o                         
 -38   2   3         92.52        596.11       117.70 o                         
 -36   2   3      14361.22      15366.80       231.00 o                         
 -34   2   3         15.19        390.76       107.97 o                         
 -32   2   3       4959.87       6065.48       119.02 o                         
 -30   2   3       1339.69       8453.53       187.45 o                         
 -28   2   3       1563.50       5201.63       123.52 o                         
 -26   2   3       2143.29       1989.65        74.45 o                         
 -24   2   3       1690.92       1871.54        70.22 o                         
 -22   2   3       5478.11       9023.86       130.35 o                         
 -20   2   3      23128.18      23572.83       531.03 o                         
 -18   2   3      53783.66      49605.77       928.32 o                         
 -16   2   3      42926.61      39888.25       754.90 o                         
 -14   2   3     188624.30     175117.19      2954.48 o                         
 -12   2   3     264343.47     240989.31      2821.88 o                         
 -10   2   3      18814.59      14288.27       186.16 o                         
  -8   2   3      62933.52      69081.42      1128.23 o                         
  -6   2   3     545594.62     570007.69      5441.62 o                         
  -4   2   3       9942.67       1767.04       131.63 o                         
  -2   2   3      39414.97      40519.05       565.19 o                         
   0   2   3     744597.81     697541.88     11496.05 o                         
   2   2   3      11993.74      24616.04       636.72 o                         
   4   2   3     537095.19     473317.62     11066.74 o                         
   6   2   3     708605.62     660443.19     10953.22 o                         
   8   2   3     136653.08     154664.67      8696.38 o                         
  10   2   3     155275.64     169037.89      4044.03 o                         
  12   2   3     197825.41     187601.53      4501.40 o                         
  14   2   3     246511.83     227273.61      5184.93 o                         
  16   2   3     187987.02     184864.27      3633.07 o                         
  18   2   3      13269.73      14523.17       528.18 o                         
  20   2   3     266268.38     246096.06      2048.17 o                         
  22   2   3      30954.33      29456.14       225.85 o                         
  24   2   3       3679.33       7994.56       132.94 o                         
  26   2   3       2053.25       2991.02        89.30 o                         
  28   2   3       2099.83       1900.23        81.02 o                         
  30   2   3      10575.96      10153.92       139.57 o                         
  32   2   3       1116.01       1377.05       115.36 o                         
  34   2   3       5171.59       4160.20       156.27 o                         
  36   2   3       1498.25       1465.77       170.17 o                         
  38   2   3        479.07        518.83       145.10 o                         
  40   2   3        847.79       1370.77       213.38 o                         
 -41   3   3       2865.76       2837.39       368.39 o                         
 -39   3   3       4395.57       2972.19       179.48 o                         
 -37   3   3       5824.82       5077.05       153.95 o                         
 -35   3   3         43.44        446.13       107.17 o                         
 -33   3   3      23363.91      23675.91       250.64 o                         
 -31   3   3       2535.57       2965.52       101.27 o                         
 -29   3   3      22391.11      20378.70       209.32 o                         
 -27   3   3        543.40       2380.12        88.30 o                         
 -25   3   3      13521.03      15963.63       180.62 o                         
 -23   3   3        338.56       1974.04        69.42 o                         
 -21   3   3      38645.57      36711.28       325.77 o                         
 -19   3   3      12711.40      14081.42       339.70 o                         
 -17   3   3       1850.28       5960.94       231.70 o                         
 -15   3   3        122.16       2362.19       250.14 o                         
 -13   3   3     239146.80     237889.02      2803.18 o                         
 -11   3   3       9516.25      12093.46       188.08 o                         
  -9   3   3     324587.88     325937.31      3413.31 o                         
  -7   3   3     482301.91     460683.56      4597.21 o                         
  -5   3   3      68795.09      92143.30      1030.70 o                         
  -3   3   3      97941.73     115619.68      1726.63 o                         
  -1   3   3     840333.88     729954.31     12039.33 o                         
   1   3   3     624743.56     632850.06     10408.50 o                         
   3   3   3        517.44       2769.75       122.90 o                         
   5   3   3      49522.68      56454.70       995.63 o                         
   7   3   3     149030.36     157188.75      6413.53 o                         
   9   3   3     234847.19     218002.12     11853.18 o                         
  11   3   3      16172.36      15558.25       556.51 o                         
  13   3   3      96024.24     100219.69      2340.20 o                         
  15   3   3      29209.48      32010.14       716.65 o                         
  17   3   3       2618.25       6405.88       356.05 o                         
  19   3   3        670.38       3697.62       448.39 o                         
  21   3   3       1997.88       3950.05        83.35 o                         
  23   3   3      81224.68      76449.56       626.34 o                         
  25   3   3       5592.83       6730.68       110.16 o                         
  27   3   3       9212.55      10452.17       137.27 o                         
  29   3   3        229.89       1091.74        88.72 o                         
  31   3   3      22461.95      21727.05       235.61 o                         
  33   3   3       1666.50       1806.56       114.02 o                         
  35   3   3        101.84        673.85       122.57 o                         
  37   3   3        173.75        453.62       137.93 o                         
  39   3   3       2153.99       3193.62       224.37 o                         
 -40   4   3        906.74       1173.52       208.69 o                         
 -38   4   3       1740.28       1796.41       148.57 o                         
 -36   4   3         99.31       1453.00       126.55 o                         
 -34   4   3       1481.40       1614.41       115.75 o                         
 -32   4   3      16442.71      16712.28       244.64 o                         
 -30   4   3      11877.96      10535.67       139.49 o                         
 -28   4   3       4142.53       5813.91       106.14 o                         
 -26   4   3      15852.65      17094.86       175.04 o                         
 -24   4   3       6725.33      10010.18       121.37 o                         
 -22   4   3      35899.27      35348.51       309.72 o                         
 -20   4   3       5979.36       5079.22       132.03 o                         
 -18   4   3        121.06       1054.23       162.55 o                         
 -16   4   3        347.84       2538.37       144.93 o                         
 -14   4   3       3859.45       4547.15       156.73 o                         
 -12   4   3       9995.73      11636.62       217.90 o                         
 -10   4   3       7703.90       9436.18       183.30 o                         
  -8   4   3      93880.70      84132.15      1019.86 o                         
  -6   4   3      38335.31      31155.34       401.88 o                         
  -4   4   3      43443.19      58158.82       818.30 o                         
  -2   4   3      16721.82      33797.22       485.31 o                         
   0   4   3     378992.06     368361.97      5455.63 o                         
   2   4   3      27202.56      44636.72       757.15 o                         
   4   4   3       6477.50      11098.23       414.63 o                         
   6   4   3       3677.68       9122.07       372.61 o                         
   8   4   3       4642.87       6328.11       248.53 o                         
  10   4   3        821.42       1459.27       195.71 o                         
  12   4   3      17116.47      30955.37       872.26 o                         
  14   4   3     108566.61     112435.42      2438.10 o                         
  16   4   3       5207.96       7199.14       380.85 o                         
  18   4   3       2344.35       6705.72       220.65 o                         
  20   4   3      10094.01       9799.89       111.38 o                         
  22   4   3      10407.43      12694.46       142.27 o                         
  24   4   3      23473.75      25873.29       248.95 o                         
  26   4   3      11058.27      11164.13       137.19 o                         
  28   4   3      20865.36      18273.60       226.15 o                         
  30   4   3       1837.73       1878.49       102.31 o                         
  32   4   3       7609.52       6930.04       131.68 o                         
  34   4   3       1749.47       1556.94       108.85 o                         
  36   4   3       1321.81       1096.05       119.76 o                         
  38   4   3       3831.42       4031.57       207.90 o                         
  40   4   3        141.99        238.33       169.47 o                         
 -39   5   3         88.19        552.50       141.34 o                         
 -37   5   3       9399.60       7595.52       204.80 o                         
 -35   5   3       1769.31       2401.01       139.28 o                         
 -33   5   3        378.42        850.82       100.83 o                         
 -31   5   3        942.95       1669.72       101.07 o                         
 -29   5   3      13699.83      12900.95       152.34 o                         
 -27   5   3       6563.14       6144.68       115.85 o                         
 -25   5   3       6822.96       8591.68       255.98 o                         
 -23   5   3      20196.45      21221.52       210.02 o                         
 -21   5   3      70009.38      69589.41       575.79 o                         
 -19   5   3       3813.95       4140.84       145.67 o                         
 -17   5   3      23208.57      20372.80       427.04 o                         
 -15   5   3      25423.28      32998.70       461.84 o                         
 -13   5   3     112550.52      92244.09      1210.24 o                         
 -11   5   3      57731.43      62012.61       833.65 o                         
  -9   5   3     237833.92     232880.08      3185.80 o                         
  -7   5   3     305786.81     303023.66      3834.39 o                         
  -5   5   3     179252.75     156416.23      2153.98 o                         
  -3   5   3     279223.97     243432.67      3642.46 o                         
  -1   5   3     226703.62     205654.64      2737.84 o                         
   1   5   3     103049.29     121022.90      1900.52 o                         
   3   5   3      99709.32      93660.66      1644.59 o                         
   5   5   3      16353.97      15544.38       381.99 o                         
   7   5   3      14274.72      13768.57       416.65 o                         
   9   5   3      58558.57      55721.27       930.54 o                         
  11   5   3      40038.02      39835.71       700.77 o                         
  13   5   3      16000.09      18309.86       543.96 o                         
  15   5   3       2070.97       1632.66       187.97 o                         
  17   5   3      23463.70      23889.52       524.16 o                         
  19   5   3      57492.51      56159.57       512.52 o                         
  21   5   3      47766.73      49157.68       659.66 o                         
  23   5   3      50786.50      44461.40       415.06 o                         
  25   5   3      18838.11      16212.52       191.02 o                         
  27   5   3       6119.72       7332.79       167.37 o                         
  29   5   3        219.49       1066.05       111.08 o                         
  31   5   3       9018.67       8515.46       151.00 o                         
  33   5   3       4170.87       3208.63       111.56 o                         
  35   5   3         19.98        201.33       116.90 o                         
  37   5   3       2075.13       2855.09       164.85 o                         
  39   5   3       2515.51       1840.18       466.37 o                         
 -40   6   3        836.30        791.24       176.68 o                         
 -38   6   3       5441.04       4626.30       197.27 o                         
 -36   6   3       4934.57       4881.63       189.78 o                         
 -34   6   3        617.36        732.68       125.95 o                         
 -32   6   3       9546.25      10185.38       246.65 o                         
 -30   6   3       2094.02       2013.54       108.43 o                         
 -28   6   3         80.64       1380.19       103.74 o                         
 -26   6   3       2787.85       3773.35       103.36 o                         
 -24   6   3      39806.04      41271.90       413.40 o                         
 -22   6   3       3883.71       3283.38       106.24 o                         
 -20   6   3       6645.70       8141.06       147.15 o                         
 -18   6   3        254.28       2071.77       112.63 o                         
 -16   6   3      84017.87      81379.49      1087.98 o                         
 -14   6   3      88388.43      79162.52      1170.19 o                         
 -12   6   3     123168.31     113248.52      1746.57 o                         
 -10   6   3       2484.15       5081.18       140.97 o                         
  -8   6   3        156.12       2236.02       252.41 o                         
  -6   6   3      79111.56      71036.17      1000.78 o                         
  -4   6   3     110230.37      99507.31      2455.20 o                         
  -2   6   3      48763.42      40607.87       790.11 o                         
   0   6   3       3751.13      11001.08       329.99 o                         
   2   6   3      36814.36      39490.51       775.36 o                         
   4   6   3       4167.62       9333.42       228.78 o                         
   6   6   3      36976.55      40481.20       677.77 o                         
   8   6   3     201845.08     205295.73      3106.08 o                         
  10   6   3       2525.82       3542.58       207.69 o                         
  12   6   3       4476.51      12995.35       932.78 o                         
  14   6   3      21496.35      19885.02       435.75 o                         
  16   6   3      10821.21      10476.57       200.64 o                         
  18   6   3      65371.70      64402.29       703.29 o                         
  20   6   3     124012.91     125989.63      1143.41 o                         
  22   6   3        346.16       2780.05       191.64 o                         
  24   6   3       1698.49       1357.97       116.31 o                         
  26   6   3        489.69        488.89       109.07 o                         
  28   6   3       5264.80       5854.60       138.04 o                         
  30   6   3       2561.36       2710.21       118.80 o                         
  32   6   3         84.75        490.34        98.33 o                         
  34   6   3       1272.56       1535.44       117.76 o                         
  36   6   3       1958.73       2004.23       156.00 o                         
  38   6   3       2523.19       2004.69       269.29 o                         
 -39   7   3        278.53        256.00       130.88 o                         
 -37   7   3       4037.50       3386.15       158.44 o                         
 -35   7   3        464.70        561.08       164.61 o                         
 -33   7   3       2057.53       2170.50       148.29 o                         
 -31   7   3        485.43        783.93       208.11 o                         
 -29   7   3      21375.38      18633.96       323.18 o                         
 -27   7   3        305.78       1008.32       118.02 o                         
 -25   7   3        569.48       2494.30       147.55 o                         
 -23   7   3       7362.71       9818.53       297.73 o                         
 -21   7   3       2500.13       2519.41       143.05 o                         
 -19   7   3      12416.00      14110.67       222.11 o                         
 -17   7   3       4617.19       4380.84       120.66 o                         
 -15   7   3     154264.86     149113.41      1976.48 o                         
 -13   7   3       5725.58       7945.32       341.06 o                         
 -11   7   3       7438.76      12570.33       492.82 o                         
  -9   7   3     138326.89     121684.73      2143.33 o                         
  -7   7   3     125978.01     128710.76      2594.41 o                         
  -5   7   3      35311.80      37620.50      1065.20 o                         
  -3   7   3        740.27       2715.09       436.97 o                         
  -1   7   3      12086.67      19798.08       488.07 o                         
   1   7   3     145649.55     130760.70      2293.22 o                         
   3   7   3       4874.74      20457.96       635.15 o                         
   5   7   3        136.05        857.84       290.87 o                         
   7   7   3      86387.23      99319.59      2506.54 o                         
   9   7   3        620.06        916.84       176.37 o                         
  11   7   3     114731.09     116854.52      2651.25 o                         
  13   7   3      32735.16      34682.61       545.35 o                         
  15   7   3        100.59       2247.84       134.08 o                         
  17   7   3      28597.06      27779.25       363.49 o                         
  19   7   3       2067.43       7197.35       168.04 o                         
  21   7   3        233.24        929.52       132.81 o                         
  23   7   3       1870.89       4365.20       182.10 o                         
  25   7   3      11686.67       9275.51       369.95 o                         
  27   7   3       2175.42       2546.68       147.15 o                         
  29   7   3       1345.90       1936.74       117.01 o                         
  31   7   3       2071.75       1991.31       132.79 o                         
  33   7   3       7203.59       6704.28       179.54 o                         
  35   7   3       4410.40       4125.01       160.07 o                         
  37   7   3        449.43        480.67       177.12 o                         
 -38   8   3       2278.25       1941.53       152.66 o                         
 -36   8   3        967.56        937.20       147.64 o                         
 -34   8   3       3876.05       3925.33       162.42 o                         
 -32   8   3         66.08        374.89       134.15 o                         
 -30   8   3       1977.19       2009.32       158.17 o                         
 -28   8   3        121.71       2470.15       162.90 o                         
 -26   8   3      55414.21      50697.81       810.99 o                         
 -24   8   3      30181.39      28588.76       424.62 o                         
 -22   8   3       6341.01       7184.66       223.89 o                         
 -20   8   3       4783.54       6358.97       170.39 o                         
 -18   8   3      14645.15      17050.30       264.02 o                         
 -16   8   3      23267.81      24774.57       303.10 o                         
 -14   8   3      43991.01      45013.67       811.07 o                         
 -12   8   3      71331.48      70815.95      1041.60 o                         
 -10   8   3      15277.64      22566.67       430.50 o                         
  -8   8   3       1355.58       8218.23       342.16 o                         
  -6   8   3     233384.73     221782.27      4393.25 o                         
  -4   8   3      19481.83      21492.94       756.40 o                         
  -2   8   3       8340.73      10815.28       370.57 o                         
   0   8   3      51799.53      57846.33      1129.17 o                         
   2   8   3       3106.08      15067.63       462.72 o                         
   4   8   3      51557.61      48175.05      1145.39 o                         
   6   8   3     159018.92     147871.95      3032.46 o                         
   8   8   3     236948.70     227358.28      4532.64 o                         
  10   8   3      29014.94      33415.86       678.95 o                         
  12   8   3        674.15       2997.15       374.33 o                         
  14   8   3      26951.29      27230.46       465.76 o                         
  16   8   3      43931.23      43031.88       607.25 o                         
  18   8   3      28516.20      33074.60       970.78 o                         
  20   8   3      37225.53      42026.78       545.19 o                         
  22   8   3      17131.40      17429.52       299.54 o                         
  24   8   3      19651.54      19207.68       421.51 o                         
  26   8   3        961.82       1418.15       223.82 o                         
  28   8   3       6733.70       7449.20       266.01 o                         
  30   8   3        436.86       1026.42       210.99 o                         
  32   8   3         70.19        112.72       131.46 o                         
  34   8   3       5652.24       4790.61       148.48 o                         
  36   8   3        298.19        305.92       169.86 o                         
 -35   9   3       3249.81       2712.25       138.83 o                         
 -33   9   3       1160.31       1180.34       119.63 o                         
 -31   9   3       3194.32       3541.61       209.51 o                         
 -29   9   3       1943.48       2124.28       148.84 o                         
 -27   9   3        479.88       2187.44       167.29 o                         
 -25   9   3       6632.48       6574.68       169.66 o                         
 -23   9   3       1815.42       4086.44       142.77 o                         
 -21   9   3        580.40       2154.81       141.58 o                         
 -19   9   3      18606.27      19278.71       297.46 o                         
 -17   9   3       1639.13       3176.15       132.01 o                         
 -15   9   3     115536.77     115343.70      1210.72 o                         
 -13   9   3       9675.00      13731.96       275.48 o                         
 -11   9   3       4016.83       4378.75       167.35 o                         
  -9   9   3       2594.10       3458.62       149.80 o                         
  -7   9   3     159538.17     172517.20      2265.26 o                         
  -5   9   3       1546.53       2476.88       186.94 o                         
  -3   9   3      14940.17      16163.92       390.73 o                         
  -1   9   3      61047.75      67220.27      1155.60 o                         
   1   9   3     261160.55     275240.50      3555.22 o                         
   3   9   3      23372.04      27131.78       475.63 o                         
   5   9   3     118335.58     121459.69      1935.86 o                         
   7   9   3      28419.72      32689.32       545.11 o                         
   9   9   3      33721.20      30714.97       515.16 o                         
  11   9   3      19623.64      18947.41       303.56 o                         
  13   9   3      16179.85      15587.99       287.39 o                         
  15   9   3         98.45        611.09       116.20 o                         
  17   9   3      34238.32      39275.73       910.07 o                         
  19   9   3       4456.30       4046.14       158.36 o                         
  21   9   3      28023.06      30525.52       538.73 o                         
  23   9   3       1572.22       1466.49       168.88 o                         
  25   9   3       4986.61       5565.00       214.11 o                         
  27   9   3      11351.29      10241.38       297.53 o                         
  29   9   3       4466.67       5681.56       206.04 o                         
  31   9   3      10551.49       8916.09       355.24 o                         
  33   9   3       6463.27       5034.92       154.13 o                         
  35   9   3       3730.02       3586.73       219.66 o                         
 -34  10   3        664.67        797.44       123.00 o                         
 -32  10   3      11095.95       7356.81       220.22 o                         
 -30  10   3      11141.01      11754.12       475.29 o                         
 -28  10   3        581.92        812.14       147.55 o                         
 -26  10   3      23237.25      20307.03       427.03 o                         
 -24  10   3       3626.18       4455.13       166.90 o                         
 -22  10   3       4954.53       6535.76       173.30 o                         
 -20  10   3       3246.41       3769.15       160.49 o                         
 -18  10   3      80322.67      80274.75       992.66 o                         
 -16  10   3          5.57       2440.49       144.00 o                         
 -14  10   3      20821.64      19667.74       299.19 o                         
 -12  10   3        415.96       2031.57       135.28 o                         
 -10  10   3     148848.70     146264.70      1782.37 o                         
  -8  10   3       1544.13       6073.60       285.33 o                         
  -6  10   3     142868.64     141103.12      1853.01 o                         
  -4  10   3       4447.27       7853.27       197.90 o                         
  -2  10   3     109166.84     110457.64      1393.84 o                         
   0  10   3     111648.02     122043.95      1529.01 o                         
   2  10   3      42534.73      45098.55       590.08 o                         
   4  10   3       3383.32       4350.26       200.38 o                         
   6  10   3      38449.19      39285.09       613.95 o                         
   8  10   3       1330.26       2670.19       140.11 o                         
  10  10   3         37.94       1930.14       144.80 o                         
  12  10   3      95027.16      95824.28      1278.69 o                         
  14  10   3      15821.76      16327.80       277.70 o                         
  16  10   3       3884.38       6310.05       191.29 o                         
  18  10   3       5270.95       5637.29       159.79 o                         
  20  10   3      34084.46      32095.58       472.84 o                         
  22  10   3      34239.54      30584.05       606.17 o                         
  24  10   3      17787.28      17379.78       545.97 o                         
  26  10   3       1219.17       1302.90       174.02 o                         
  28  10   3      20483.67      20866.13       354.17 o                         
  30  10   3       1250.99       1725.45       164.60 o                         
  32  10   3      21606.01      15942.84       592.97 o                         
 -33  11   3        281.06        593.71       149.52 o                         
 -31  11   3       2044.39       1767.63       193.76 o                         
 -29  11   3       3223.97       3561.45       164.60 o                         
 -27  11   3       3509.41       3620.78       179.20 o                         
 -25  11   3       1356.85       1826.55       152.48 o                         
 -23  11   3        948.76       1691.37       127.02 o                         
 -21  11   3        563.23        422.60       179.88 o                         
 -19  11   3       5429.64       5944.63       238.65 o                         
 -17  11   3       6300.34       6956.47       216.51 o                         
 -15  11   3        117.36       2291.00       228.77 o                         
 -13  11   3      28614.17      26571.40       417.05 o                         
 -11  11   3       9743.46      15907.20       337.06 o                         
  -9  11   3      19881.85      19067.31       301.24 o                         
  -7  11   3      43510.21      43821.05       661.24 o                         
  -5  11   3       4721.25       4584.81       175.43 o                         
  -3  11   3      39415.59      42256.85       598.35 o                         
  -1  11   3      21283.15      24902.33       386.85 o                         
   1  11   3        976.76       1397.18       153.02 o                         
   3  11   3        665.48       1640.57       168.59 o                         
   5  11   3      10669.37      11102.04       273.07 o                         
   7  11   3       5534.63       7675.99       182.06 o                         
   9  11   3       6783.80       8170.92       244.62 o                         
  11  11   3      10536.92       9265.85       233.55 o                         
  13  11   3       2186.41       3604.32       153.27 o                         
  15  11   3      19306.78      19212.98       308.76 o                         
  17  11   3      56023.96      57617.53       705.20 o                         
  19  11   3       5395.02       5416.33       164.61 o                         
  21  11   3        619.92       1604.08       140.46 o                         
  23  11   3        614.11        712.30       153.26 o                         
  25  11   3      15341.30      16745.49       361.42 o                         
  27  11   3        687.73       1145.21       156.59 o                         
  29  11   3        283.48        795.89       142.68 o                         
  31  11   3       4943.20       3633.57       133.03 o                         
 -30  12   3       3127.65       3629.32       199.11 o                         
 -28  12   3        631.19        572.92       172.56 o                         
 -26  12   3        418.95        351.24       163.71 o                         
 -24  12   3      10732.46      10079.53       259.33 o                         
 -22  12   3        613.77       1341.25       173.46 o                         
 -20  12   3       1368.94       2717.73       185.65 o                         
 -18  12   3      78321.09      72638.08      1066.49 o                         
 -16  12   3       9867.53      11340.18       254.02 o                         
 -14  12   3      20913.75      18937.42       398.73 o                         
 -12  12   3       3418.65       4272.19       234.01 o                         
 -10  12   3     111514.88     114882.41      1887.58 o                         
  -8  12   3      24448.36      25323.46       407.90 o                         
  -6  12   3      10213.28      12119.91       243.30 o                         
  -4  12   3       2375.57       2471.57       153.01 o                         
  -2  12   3      11418.64      12992.40       253.20 o                         
   0  12   3      95405.63     101816.74      1152.07 o                         
   2  12   3      22422.62      25266.99       429.14 o                         
   4  12   3       4150.54       5391.13       169.87 o                         
   6  12   3      31762.33      32497.03       443.66 o                         
   8  12   3      19604.31      20800.63       424.41 o                         
  10  12   3      17530.72      17821.19       304.10 o                         
  12  12   3       2243.10       3551.09       221.44 o                         
  14  12   3      94220.45      90997.25      1073.96 o                         
  16  12   3       8996.79       8518.05       185.63 o                         
  18  12   3       2739.39       2076.67       151.63 o                         
  20  12   3       9918.31       8076.74       236.97 o                         
  22  12   3      26405.95      27020.53       798.61 o                         
  24  12   3      18072.50      16449.06       408.45 o                         
  26  12   3       5148.50       4688.91       231.84 o                         
  28  12   3       4852.83       3801.25       223.02 o                         
  30  12   3       3279.48       2997.59       149.26 o                         
 -29  13   3        458.60        506.43       113.44 o                         
 -27  13   3       1512.62       1482.54       176.70 o                         
 -25  13   3        202.24        925.19       182.53 o                         
 -23  13   3      11428.78      10097.51       407.85 o                         
 -21  13   3        238.70        590.43       160.03 o                         
 -19  13   3       1149.76        834.42       150.36 o                         
 -17  13   3         94.45       1608.51       213.37 o                         
 -15  13   3      10796.62      10854.48       257.22 o                         
 -13  13   3      19472.83      16661.73       389.76 o                         
 -11  13   3       9099.92      10205.50       490.69 o                         
  -9  13   3       4496.19       5672.73       249.22 o                         
  -7  13   3       6313.89       7005.64       202.57 o                         
  -5  13   3       3156.26       3466.73       182.88 o                         
  -3  13   3       8181.77       9248.34       236.97 o                         
  -1  13   3      15059.72      13961.33       278.02 o                         
   1  13   3      25283.57      28027.45       418.29 o                         
   3  13   3       4168.88       4198.65       168.86 o                         
   5  13   3      52300.86      52980.05       722.89 o                         
   7  13   3       3356.49       2799.40       154.08 o                         
   9  13   3      19589.95      20216.61       333.86 o                         
  11  13   3      22732.88      21636.11       610.65 o                         
  13  13   3       2323.07       4177.40       174.64 o                         
  15  13   3        290.40       2932.85       173.17 o                         
  17  13   3      23024.79      22433.99       362.09 o                         
  19  13   3      31001.37      29388.25       478.85 o                         
  21  13   3      22434.40      20087.63       514.58 o                         
  23  13   3        667.01        910.21       128.86 o                         
  25  13   3      12247.94      11520.93       591.78 o                         
  27  13   3       2535.54       2146.75       182.01 o                         
 -26  14   3        116.61        210.56       171.86 o                         
 -24  14   3       9938.10       8687.38       361.59 o                         
 -22  14   3        284.75       1002.54       244.62 o                         
 -20  14   3       2940.07       2973.89       203.11 o                         
 -18  14   3      10514.49       9832.02       338.91 o                         
 -16  14   3       1261.81       1331.47       157.79 o                         
 -14  14   3       9940.95      11518.35       362.10 o                         
 -12  14   3      10126.93       9038.33       346.19 o                         
 -10  14   3       8524.86       9937.94       256.66 o                         
  -8  14   3      32619.81      33505.93       601.38 o                         
  -6  14   3       2071.38       4240.19       224.22 o                         
  -4  14   3      70434.18      70507.02      1137.73 o                         
  -2  14   3      15135.04      18272.10       393.93 o                         
   0  14   3      95659.16      95664.12      1403.42 o                         
   2  14   3        166.07       1052.91       151.48 o                         
   4  14   3      14477.70      13864.05       279.19 o                         
   6  14   3      50401.71      50824.11       699.30 o                         
   8  14   3      37049.93      37215.74       630.42 o                         
  10  14   3      18387.52      19060.42       495.18 o                         
  12  14   3       1242.12       1720.29       158.98 o                         
  14  14   3     154388.28     153574.56      2336.08 o                         
  16  14   3      14105.04      12646.66       242.17 o                         
  18  14   3      20909.86      17834.89       448.48 o                         
  20  14   3       5281.70       4072.92       161.09 o                         
  22  14   3      14822.85      13990.69       654.48 o                         
  24  14   3          0.51        320.63       178.34 o                         
 -23  15   3         37.33        142.79       171.21 o                         
 -21  15   3       2990.91       2137.64       182.71 o                         
 -19  15   3        653.46       1058.61       235.44 o                         
 -17  15   3       6360.34       6013.29       251.03 o                         
 -15  15   3       9053.64       9431.25       372.79 o                         
 -13  15   3        126.12        477.38       219.62 o                         
 -11  15   3       2698.45       2941.96       226.00 o                         
  -9  15   3       7443.94       9479.46       252.34 o                         
  -7  15   3       2735.30       3016.20       157.83 o                         
  -5  15   3       1265.91       1916.93       153.38 o                         
  -3  15   3      18950.70      18431.29       351.41 o                         
  -1  15   3       8025.30       7846.96       230.62 o                         
   1  15   3        834.39        795.36       162.63 o                         
   3  15   3       2240.55       3013.51       189.60 o                         
   5  15   3        125.94        971.37       151.46 o                         
   7  15   3       5812.35       7121.99       370.24 o                         
   9  15   3        515.57        450.05       168.53 o                         
  11  15   3      47876.36      42718.86       717.90 o                         
  13  15   3         19.28         31.68       148.12 o                         
  15  15   3         97.50        382.66       114.53 o                         
  17  15   3       1249.90       2354.44       244.27 o                         
  19  15   3       2271.17       2277.06       134.62 o                         
  21  15   3        144.52        178.10       158.46 o                         
 -18  16   3       3636.93       2745.17       230.76 o                         
 -16  16   3       5090.40       4325.44       412.63 o                         
 -14  16   3       1285.00       1231.34       223.02 o                         
 -12  16   3      21755.59      22824.37       601.30 o                         
 -10  16   3       4706.94       4253.98       213.31 o                         
  -8  16   3       7319.05       7878.76       212.87 o                         
  -6  16   3      31886.57      31436.00       878.52 o                         
  -4  16   3      20779.78      20535.46       359.42 o                         
  -2  16   3       3153.35       4009.27       168.46 o                         
   0  16   3      36738.79      35799.71       776.45 o                         
   2  16   3         92.49       1291.69       233.05 o                         
   4  16   3      22828.81      20101.68       439.39 o                         
   6  16   3      41546.02      45728.75      1129.63 o                         
   8  16   3      51528.63      47590.83      1143.99 o                         
  10  16   3       1322.75       1767.38       219.71 o                         
  12  16   3        523.86        781.10       153.19 o                         
  14  16   3      13060.35      12809.02       574.87 o                         
  16  16   3       5836.23       4894.43       212.35 o                         
  18  16   3       3512.70       2638.52       382.11 o                         
 -13  17   3         96.36        187.64       209.78 o                         
 -11  17   3       2823.42       2460.16       354.48 o                         
  -9  17   3       2029.08       2047.40       162.82 o                         
  -7  17   3        533.66        566.12       140.70 o                         
  -5  17   3       1319.16       2250.75       181.32 o                         
  -3  17   3       2154.61       1955.77       196.79 o                         
  -1  17   3        524.50        433.51       296.16 o                         
   1  17   3        625.71       1299.89       272.40 o                         
   3  17   3        425.97         72.74       287.22 o                         
   5  17   3       6051.47       7569.01       813.20 o                         
   7  17   3        221.85        430.62       179.63 o                         
   9  17   3          5.34        244.17       194.63 o                         
  11  17   3      12213.06       9307.75       419.34 o                         
 -42   0   4       9003.47       5972.64       415.42 o                         
 -40   0   4       1570.20       1731.52       227.13 o                         
 -38   0   4        372.68        304.38       168.87 o                         
 -36   0   4       5598.58       6019.13       169.01 o                         
 -34   0   4      36455.29      36495.03       482.70 o                         
 -32   0   4         34.54        448.75       144.71 o                         
 -30   0   4      41706.83      36236.09       508.66 o                         
 -28   0   4        759.52       2593.97       123.81 o                         
 -26   0   4      15690.46      17300.92       238.04 o                         
 -24   0   4      98883.39      98778.81      1073.84 o                         
 -22   0   4     375319.44     356476.16      4477.46 o                         
 -20   0   4       7549.71       5663.36       365.67 o                         
 -18   0   4       8386.32      11754.41       482.09 o                         
 -16   0   4     388242.91     339605.53      8029.52 o                         
 -14   0   4     239957.62     223114.80      4320.18 o                         
 -12   0   4       7761.56      11239.15       305.31 o                         
 -10   0   4     466527.31     444732.66      8440.43 o                         
  -8   0   4    1235779.25    1355019.25     25829.09 o                         
  -6   0   4     281396.31     153803.17      4553.94 o                         
  -4   0   4      18495.41      26092.96       656.75 o                         
  -2   0   4      13758.93      10659.83       536.91 o                         
   0   0   4       5877.43       2629.69       380.15 o                         
   2   0   4    2079758.25    2231140.75     73713.48 o                         
   4   0   4      12138.67       6371.94       207.62 o                         
   6   0   4     162888.66     156691.61      5235.86 o                         
   8   0   4     351625.12     408824.50      9682.36 o                         
  10   0   4     475261.19     514724.44     12162.66 o                         
  12   0   4     167580.61     167916.02      9603.64 o                         
  14   0   4      21327.77      16777.47       693.67 o                         
  16   0   4     417219.69     385137.16     12799.63 o                         
  18   0   4     155392.73     156307.53      5373.02 o                         
  20   0   4       3873.88       4982.10       151.34 o                         
  22   0   4      80128.47      66860.72       701.63 o                         
  24   0   4     149979.31     129088.59      1384.74 o                         
  26   0   4       2614.91       2421.08       126.75 o                         
  28   0   4       1871.64       2424.47       122.16 o                         
  30   0   4       1515.16       2100.68       152.67 o                         
  32   0   4      13203.98      11932.84       353.17 o                         
  34   0   4      12035.31      12037.62       361.55 o                         
  36   0   4       7520.75       6282.92       269.66 o                         
  38   0   4         58.89        293.66       199.52 o                         
  40   0   4       1033.38        987.60       297.85 o                         
 -41   1   4        130.09        396.58       214.42 o                         
 -39   1   4       2824.03       3930.07       211.41 o                         
 -37   1   4       1134.04       1305.15       122.45 o                         
 -35   1   4        189.09         14.35       116.22 o                         
 -33   1   4      12705.08      12122.85       190.98 o                         
 -31   1   4      27942.43      30877.41       359.98 o                         
 -29   1   4       7898.54       9270.38       195.68 o                         
 -27   1   4       8984.70      10736.45       168.20 o                         
 -25   1   4       5776.39       8005.60       121.59 o                         
 -23   1   4      19097.09      23300.86       265.83 o                         
 -21   1   4       8900.94      10096.43       285.08 o                         
 -19   1   4        272.32       1388.41       304.49 o                         
 -17   1   4      21714.23      24275.37       721.89 o                         
 -15   1   4       4870.71       8541.36       379.24 o                         
 -13   1   4     186723.64     168209.70      3274.08 o                         
 -11   1   4       9202.42      11217.71       247.55 o                         
  -9   1   4       3505.00      19926.69      2745.30 o                         
  -7   1   4     484070.56     477462.34     11513.39 o                         
  -5   1   4      99239.41      62383.83      1722.43 o                         
  -3   1   4       8718.20       3382.99       139.49 o                         
  -1   1   4     252941.47     161824.59      3112.64 o                         
   1   1   4     152024.59     243892.92      6806.41 o                         
   3   1   4        129.32       1415.47       130.79 o                         
   5   1   4      14025.94      37905.77      1248.22 o                         
   7   1   4     317430.81     320999.41      6131.61 o                         
   9   1   4       3378.61       3901.35       207.60 o                         
  11   1   4       8928.46      11933.79       352.44 o                         
  13   1   4       1490.87      11643.16       360.94 o                         
  15   1   4     143981.22     135615.33      2642.00 o                         
  19   1   4      93472.10      95887.48      3397.82 o                         
  21   1   4       1214.94       6685.02       186.79 o                         
  23   1   4       1828.68       3379.75       105.98 o                         
  25   1   4      35250.21      39105.27       561.36 o                         
  27   1   4       3308.85       4895.26       110.30 o                         
  29   1   4       2432.14       2959.32       124.27 o                         
  31   1   4       3689.05       5439.86       199.52 o                         
  33   1   4       4107.03       6570.69       233.02 o                         
  35   1   4       1769.05       2378.37       217.51 o                         
  37   1   4        485.98        480.93       219.47 o                         
  39   1   4         59.99        536.91       317.44 o                         
 -42   2   4         78.65        337.92       238.74 o                         
 -40   2   4       7330.00       5750.83       241.36 o                         
 -38   2   4       1190.68       1283.94       104.18 o                         
 -36   2   4       6936.60       7447.57       145.80 o                         
 -34   2   4          2.33        887.55       121.37 o                         
 -32   2   4        243.37       1237.91       101.06 o                         
 -30   2   4      53891.44      51435.12       433.34 o                         
 -28   2   4      22832.97      23706.97       213.37 o                         
 -26   2   4       2983.37       5206.39        93.63 o                         
 -24   2   4        497.84       1325.32        69.44 o                         
 -22   2   4     176880.78     163656.08      1425.15 o                         
 -20   2   4      13230.87      14779.37       401.58 o                         
 -18   2   4       9124.03      12155.42       345.64 o                         
 -16   2   4     237378.59     219061.38      3693.71 o                         
 -14   2   4     108332.52     112411.95      1571.95 o                         
 -12   2   4      59920.54      46634.01       584.67 o                         
 -10   2   4      12228.80      20788.68       261.72 o                         
  -8   2   4     954044.00     940023.00      8994.95 o                         
  -6   2   4      15869.27      29001.28       395.05 o                         
  -4   2   4       4180.59       8188.43       148.93 o                         
  -2   2   4      11930.65      49215.22       765.31 o                         
   0   2   4     164387.89     144684.64      4550.02 o                         
   2   2   4     291392.12     287317.84      6718.70 o                         
   4   2   4     449068.12     438648.69      8394.49 o                         
   6   2   4     211310.81     236729.64      5793.90 o                         
   8   2   4      30352.11      31343.67       595.99 o                         
  10   2   4     154656.91     161211.59      3888.97 o                         
  12   2   4      23381.45      21715.85       911.18 o                         
  14   2   4      28010.69      32705.35       731.37 o                         
  16   2   4     452729.84     419598.59      9940.16 o                         
  18   2   4      10473.95      14846.26       460.23 o                         
  20   2   4      26240.40      34086.59       358.71 o                         
  22   2   4      59257.00      62543.77       493.59 o                         
  24   2   4      80206.06      81234.60       632.55 o                         
  26   2   4       7196.45       6898.76       101.60 o                         
  28   2   4       2539.56       4232.26       100.42 o                         
  30   2   4      31534.08      29493.37       319.38 o                         
  32   2   4        728.66       2893.33       122.22 o                         
  34   2   4      13657.61      12021.87       285.35 o                         
  36   2   4         40.98       1075.28       157.22 o                         
  38   2   4       1185.13       1461.42       148.03 o                         
  40   2   4        229.30        336.48       205.01 o                         
 -41   3   4       1195.38       1328.56       333.12 o                         
 -39   3   4       1998.31       1868.60       135.51 o                         
 -37   3   4       1269.08       2784.56       123.06 o                         
 -35   3   4        173.66        548.04       107.05 o                         
 -33   3   4      14052.75      12924.23       181.84 o                         
 -31   3   4       9389.83      10872.89       147.03 o                         
 -29   3   4        602.33       2420.51       106.45 o                         
 -27   3   4       9575.03      10766.56       165.63 o                         
 -25   3   4       6890.65       5944.74        98.51 o                         
 -23   3   4       8032.11       6768.27        95.08 o                         
 -21   3   4      16668.31      17103.38       168.02 o                         
 -19   3   4      42930.84      45893.16       713.13 o                         
 -17   3   4       7555.17      10999.37       274.29 o                         
 -15   3   4       3348.64       3981.77       163.11 o                         
 -13   3   4     235896.08     209716.66      2100.14 o                         
 -11   3   4       1052.54       2773.89       114.40 o                         
  -9   3   4      35001.21      33801.39       368.26 o                         
  -7   3   4     230723.33     208081.83      2197.11 o                         
  -5   3   4     246794.27     258413.66      3498.23 o                         
  -3   3   4      57875.96      59599.51       832.41 o                         
  -1   3   4      88790.05      59136.00      1020.84 o                         
   1   3   4     223558.03     169966.72      2833.32 o                         
   3   3   4     192860.08     186536.27      2798.44 o                         
   5   3   4      32890.83      30891.34       762.08 o                         
   7   3   4      17981.28      21434.84       570.07 o                         
   9   3   4       1599.08       4050.04       572.18 o                         
  11   3   4       9364.26      13458.39      2008.52 o                         
  13   3   4       3287.62       7989.04       426.51 o                         
  15   3   4       3905.42       4583.43       346.88 o                         
  17   3   4       5553.41       5878.35       308.87 o                         
  19   3   4      46566.58      40102.84       350.58 o                         
  21   3   4      72620.60      71089.43       551.60 o                         
  23   3   4       8253.53      10432.64       132.62 o                         
  25   3   4       9754.35      11242.88       138.88 o                         
  27   3   4       8435.85       7103.46       115.55 o                         
  29   3   4       3518.12       4345.00       108.38 o                         
  31   3   4       1343.60       2198.17       109.50 o                         
  33   3   4       1224.25       1810.55       114.54 o                         
  35   3   4       1787.79       2036.10       127.59 o                         
  37   3   4       6372.59       5057.16       176.61 o                         
  39   3   4        308.96        951.83       198.79 o                         
 -40   4   4       1639.75       1362.99       262.58 o                         
 -38   4   4        879.78        526.91       139.32 o                         
 -36   4   4      28148.45      25242.51       402.23 o                         
 -34   4   4       7584.32       6149.42       130.37 o                         
 -32   4   4        688.73       1320.25       105.81 o                         
 -30   4   4       2110.97       3149.31        98.41 o                         
 -28   4   4      50921.03      51581.30       477.77 o                         
 -26   4   4        108.24        965.87        80.18 o                         
 -24   4   4       2422.72       4153.66        88.45 o                         
 -22   4   4      67126.58      62475.97       519.04 o                         
 -20   4   4      25650.17      24265.21       317.61 o                         
 -18   4   4      27902.46      27622.46       473.05 o                         
 -16   4   4      80773.91      88029.48      1265.00 o                         
 -14   4   4     170709.33     170867.36      2059.94 o                         
 -12   4   4      49947.32      48009.85       616.99 o                         
 -10   4   4     311028.72     315268.28      3476.42 o                         
  -8   4   4     205277.19     216257.70      2560.65 o                         
  -6   4   4      78920.02      78035.53      1014.48 o                         
  -4   4   4     787439.50     772669.44     10289.47 o                         
  -2   4   4     397120.69     385277.00      5148.05 o                         
   0   4   4      80572.36      88351.23      1514.12 o                         
   2   4   4       5865.18       9329.69       238.91 o                         
   4   4   4     450343.34     487632.75      8158.61 o                         
   8   4   4      39661.26      38674.27      1373.63 o                         
  10   4   4     159289.69     160963.80      3245.85 o                         
  12   4   4       2636.01       3632.28       328.69 o                         
  14   4   4      32414.09      33379.32       671.66 o                         
  16   4   4      91646.77      85003.27      1821.83 o                         
  18   4   4      27848.74      32070.47       556.58 o                         
  20   4   4      57207.09      49868.26       388.89 o                         
  22   4   4     149309.92     143792.33      1152.19 o                         
  24   4   4      15514.50      14919.34       163.95 o                         
  26   4   4       7270.49       7226.34       133.34 o                         
  28   4   4      15477.04      13589.11       198.48 o                         
  30   4   4      22326.20      21606.37       232.57 o                         
  32   4   4        672.92        932.22        97.90 o                         
  34   4   4        448.19        784.43       118.28 o                         
  36   4   4       3327.65       2679.31       128.69 o                         
  38   4   4       6618.04       5836.12       248.88 o                         
 -41   5   4          6.41        165.85       152.46 o                         
 -39   5   4       2317.73       2000.87       177.11 o                         
 -37   5   4        353.75        510.52       160.44 o                         
 -35   5   4       2134.45       1985.77       128.45 o                         
 -33   5   4       1544.18       2323.54       112.08 o                         
 -31   5   4      15054.97      14274.70       185.55 o                         
 -29   5   4       1659.12       2725.56       115.22 o                         
 -27   5   4      18612.45      16214.90       182.92 o                         
 -25   5   4        714.30       1503.78        86.14 o                         
 -23   5   4       1192.06       1314.68        76.33 o                         
 -21   5   4       3311.18       2279.08        75.75 o                         
 -19   5   4      64020.73      67615.66      1412.06 o                         
 -17   5   4       5155.85       5854.81       338.05 o                         
 -15   5   4        515.13       2042.32       204.82 o                         
 -13   5   4       1438.25       3132.16       133.28 o                         
 -11   5   4     181845.28     183630.98      2808.34 o                         
  -9   5   4      38827.31      43093.57       648.84 o                         
  -7   5   4        781.92       2262.67        93.28 o                         
  -5   5   4     416839.78     394334.69      4156.02 o                         
  -3   5   4      41326.89      55731.51       789.52 o                         
  -1   5   4     184210.72     166077.67      2585.30 o                         
   1   5   4      82597.20      64614.98       924.36 o                         
   3   5   4     227016.05     186747.45      3685.47 o                         
   5   5   4      36329.18      43250.92       942.69 o                         
   7   5   4      43046.29      43826.30       992.86 o                         
   9   5   4      97070.77      90170.80      1635.19 o                         
  11   5   4     153247.56     144416.23      2550.52 o                         
  13   5   4     166169.92     177661.92      3033.68 o                         
  15   5   4      21492.92      21097.86       457.36 o                         
  17   5   4       3035.78       3746.59       163.86 o                         
  19   5   4       9951.84      14004.74       155.17 o                         
  21   5   4      11993.57      11298.30       169.35 o                         
  23   5   4        825.27       1812.22        99.32 o                         
  25   5   4      30836.62      30397.22       331.78 o                         
  27   5   4        444.65       1459.40       106.70 o                         
  29   5   4      25742.22      23156.84       316.10 o                         
  31   5   4        131.19        509.90        98.70 o                         
  33   5   4       9789.32       8733.79       144.10 o                         
  35   5   4       6590.86       5113.63       145.03 o                         
  37   5   4        377.73        893.47       149.49 o                         
  39   5   4         25.55        412.06       405.62 o                         
 -40   6   4        655.38       1104.28       125.15 o                         
 -38   6   4       2119.93       1649.76       167.60 o                         
 -36   6   4       2052.97       2063.40       162.27 o                         
 -34   6   4        312.04        565.66       120.73 o                         
 -32   6   4       1493.65       1562.25       107.68 o                         
 -30   6   4        595.92       1064.47       100.22 o                         
 -28   6   4      19469.58      19304.80       275.62 o                         
 -26   6   4        244.88        485.35        91.09 o                         
 -24   6   4      48956.95      45114.82       431.21 o                         
 -22   6   4      14421.66      15888.57       307.26 o                         
 -20   6   4       4121.86       4894.46       121.33 o                         
 -18   6   4       9033.63       8168.38       170.80 o                         
 -16   6   4     242547.31     236917.61      3575.12 o                         
 -14   6   4      63195.54      67516.09       994.30 o                         
 -12   6   4      41196.38      46213.39       709.31 o                         
 -10   6   4     233416.09     225280.31      2877.52 o                         
  -8   6   4      30916.39      24508.55       372.15 o                         
  -6   6   4      90691.46      88984.67      1154.78 o                         
  -4   6   4     298442.19     303150.44      5151.22 o                         
  -2   6   4     456419.84     441066.72      8516.65 o                         
   0   6   4        567.34       2270.56       175.95 o                         
   2   6   4     124098.95     126688.91      1975.59 o                         
   4   6   4      47375.30      44081.53      1035.50 o                         
   6   6   4     312619.69     328936.78      5015.81 o                         
   8   6   4     178595.17     188927.27      3749.85 o                         
  10   6   4     931812.81     904877.62     15007.38 o                         
  12   6   4      36214.93      35042.13       750.29 o                         
  14   6   4     113660.15     107644.78      1430.97 o                         
  16   6   4      10935.54      11600.17       229.98 o                         
  18   6   4     185287.19     180499.39      1856.84 o                         
  20   6   4      20942.38      21534.92       273.04 o                         
  22   6   4         66.61        425.18       103.56 o                         
  24   6   4       5594.67       6094.11       154.06 o                         
  26   6   4      26594.13      25186.76       471.87 o                         
  28   6   4       4739.43       5849.91       147.18 o                         
  30   6   4       1640.62       1635.70       108.18 o                         
  32   6   4       1031.80       1325.60       101.92 o                         
  34   6   4        662.49        809.54       142.40 o                         
  36   6   4       1766.58       1730.69       156.03 o                         
  38   6   4         74.69        101.90       215.55 o                         
 -39   7   4        323.05        644.13       137.80 o                         
 -37   7   4        692.83       1619.13       203.80 o                         
 -35   7   4      13640.58      11359.95       379.65 o                         
 -33   7   4       4726.72       5147.15       223.35 o                         
 -31   7   4        170.62       1646.95       144.98 o                         
 -29   7   4        259.12       1834.75       122.78 o                         
 -27   7   4      10916.91      11343.56       194.21 o                         
 -25   7   4       9317.60      10798.63       195.32 o                         
 -23   7   4      11413.18      10147.49       228.63 o                         
 -21   7   4      17535.11      15105.50       259.99 o                         
 -19   7   4       2090.96       3871.13       170.46 o                         
 -17   7   4       1709.21       1665.60       109.15 o                         
 -15   7   4        182.06       4152.19       205.91 o                         
 -13   7   4        765.72       2295.19       192.51 o                         
 -11   7   4     221844.31     214586.72      2974.52 o                         
  -9   7   4       4518.37       5356.68       195.56 o                         
  -7   7   4      46232.69      43514.44       864.01 o                         
  -5   7   4       1506.23       1769.22       280.04 o                         
  -3   7   4       5365.88       7562.22       519.27 o                         
  -1   7   4     157329.77     145946.17      2547.32 o                         
   1   7   4     170667.23     157196.08      2728.99 o                         
   3   7   4       2391.43       2264.90       359.59 o                         
   5   7   4      87498.18      81205.45      2353.96 o                         
   7   7   4      51866.07      50507.91      1170.84 o                         
   9   7   4      71220.62      72997.88      1358.00 o                         
  11   7   4      69960.63      62645.59      1620.58 o                         
  13   7   4      17103.20      17938.53       289.56 o                         
  15   7   4      71737.98      69271.09       870.17 o                         
  17   7   4      31817.78      34414.23       456.03 o                         
  19   7   4        382.66       1650.37       131.07 o                         
  21   7   4      31032.81      32008.62       464.69 o                         
  23   7   4      51237.57      53062.00       916.01 o                         
  25   7   4       1075.04       1852.76       170.42 o                         
  27   7   4       3044.97       3041.96       137.92 o                         
  29   7   4       6480.72       6730.67       161.01 o                         
  31   7   4       6982.75       7372.81       209.63 o                         
  33   7   4       1978.52       1997.56       137.95 o                         
  35   7   4       1173.24       1077.00       168.92 o                         
  37   7   4       3258.32       3159.77       228.20 o                         
 -38   8   4        136.79        156.25       144.01 o                         
 -36   8   4       1212.37       1351.45       146.35 o                         
 -34   8   4       1916.03       2409.31       152.07 o                         
 -32   8   4      13005.35      11326.27       277.49 o                         
 -30   8   4      10338.54       9162.82       422.47 o                         
 -28   8   4      10571.30      11267.73       247.36 o                         
 -26   8   4       3530.63       4168.55       199.61 o                         
 -24   8   4       2158.94       3061.11       158.41 o                         
 -22   8   4      26250.21      26779.48       398.30 o                         
 -20   8   4       1251.26       2675.05       142.05 o                         
 -18   8   4      18718.15      19254.15       284.53 o                         
 -16   8   4      77804.52      73905.15       822.65 o                         
 -14   8   4       4591.36       5006.66       148.45 o                         
 -12   8   4       2543.21       5812.65       186.03 o                         
 -10   8   4       2467.12       4079.64       183.59 o                         
  -8   8   4     190387.61     199234.14      3456.72 o                         
  -6   8   4      38326.45      36502.81       880.87 o                         
  -4   8   4      79364.35      84560.76      2173.97 o                         
  -2   8   4     193010.17     188237.61      3273.30 o                         
   0   8   4     114193.80     102524.09      1868.47 o                         
   2   8   4     626913.75     616139.12     10347.11 o                         
   4   8   4      21600.66      24979.62       903.37 o                         
   6   8   4      91534.60      85836.18      1863.25 o                         
   8   8   4       7303.42      11477.62       376.49 o                         
  10   8   4     101631.84     107240.07      1497.52 o                         
  12   8   4       6607.81       7543.50       264.65 o                         
  14   8   4      16365.78      16867.87       334.83 o                         
  16   8   4       6314.61      10043.68       213.63 o                         
  18   8   4      18339.39      18358.82       317.54 o                         
  20   8   4        619.63       3329.66       276.86 o                         
  22   8   4        178.72        852.81       153.55 o                         
  24   8   4      10963.92      12987.11       325.55 o                         
  26   8   4       5444.36       4678.05       203.69 o                         
  28   8   4        595.68        951.02       177.83 o                         
  30   8   4       3855.09       4769.83       221.85 o                         
  32   8   4       2589.36       2453.25       120.85 o                         
  34   8   4      14580.45      12513.62       306.07 o                         
  36   8   4       2536.39       1444.96       167.96 o                         
 -37   9   4        675.54       1084.26       110.44 o                         
 -35   9   4         62.72         93.34       122.39 o                         
 -33   9   4       1263.45       1800.66       159.02 o                         
 -31   9   4        262.18       1056.29       145.73 o                         
 -29   9   4        802.98       1275.37       133.09 o                         
 -27   9   4      26414.18      22787.15       411.95 o                         
 -25   9   4      10208.14      10315.93       229.76 o                         
 -23   9   4       4172.22       5192.04       150.54 o                         
 -21   9   4       3820.66       3829.52       192.59 o                         
 -19   9   4       8544.81      10033.25       241.16 o                         
 -17   9   4      18921.83      17595.28       281.13 o                         
 -15   9   4        846.91       3932.42       201.45 o                         
 -13   9   4      18329.86      20545.34       322.18 o                         
 -11   9   4       3404.20       5005.60       165.16 o                         
  -9   9   4      43331.43      42280.64       500.05 o                         
  -7   9   4     139653.34     142175.38      1862.75 o                         
  -5   9   4      24995.34      32576.36       525.20 o                         
  -3   9   4       1629.67       1699.29       172.24 o                         
  -1   9   4       3134.25       6646.63       231.81 o                         
   1   9   4     144947.81     155009.55      1907.12 o                         
   3   9   4      54324.11      59485.82       900.69 o                         
   5   9   4       4865.03       8235.86       267.08 o                         
   7   9   4      10851.04      15510.70       373.35 o                         
   9   9   4     216797.12     208402.73      3178.44 o                         
  11   9   4       1478.30       3296.22       197.27 o                         
  13   9   4     129923.47     123547.27      1602.07 o                         
  15   9   4      21216.00      22061.49       319.73 o                         
  17   9   4      14986.50      16210.79       266.56 o                         
  19   9   4       4598.01       4017.32       156.24 o                         
  21   9   4      10482.03      11618.40       244.47 o                         
  23   9   4       1997.75       2115.53       129.02 o                         
  25   9   4          8.16        440.08       153.34 o                         
  27   9   4         63.98        256.92       149.21 o                         
  29   9   4         57.20        120.19       161.09 o                         
  31   9   4       1651.09       1868.50       185.65 o                         
  33   9   4        769.39       1038.21       131.47 o                         
  35   9   4        200.54        125.45       127.92 o                         
 -34  10   4        281.01        832.78       123.18 o                         
 -32  10   4       4974.73       3548.68       176.43 o                         
 -30  10   4      35038.84      30806.01       849.45 o                         
 -28  10   4       2890.20       2914.26       167.91 o                         
 -26  10   4      12069.33      13930.03       396.05 o                         
 -24  10   4      10831.98       9318.40       266.28 o                         
 -22  10   4      39934.70      39977.26       527.30 o                         
 -20  10   4       8624.64       9325.44       312.92 o                         
 -18  10   4          1.90       1291.12       137.16 o                         
 -16  10   4      22531.99      26670.99       421.10 o                         
 -14  10   4      22314.30      23719.92       347.52 o                         
 -12  10   4      16050.61      17241.71       279.23 o                         
 -10  10   4      44194.29      42435.46       600.10 o                         
  -8  10   4     129491.21     138189.19      1595.23 o                         
  -6  10   4       4267.23       5531.75       191.33 o                         
  -4  10   4       3744.40       4689.63       191.25 o                         
  -2  10   4      24714.86      23068.44       384.06 o                         
   0  10   4      22857.60      23138.26       382.91 o                         
   2  10   4      86953.62      93884.10      1272.15 o                         
   4  10   4      10988.13      14871.85       298.47 o                         
   6  10   4       1477.46       2267.20       114.54 o                         
   8  10   4       8461.60      11344.42       258.10 o                         
  10  10   4       2322.42       3276.58       148.79 o                         
  12  10   4       6548.24      13691.44       394.02 o                         
  14  10   4        664.59       1092.41       129.26 o                         
  16  10   4      37334.40      41087.46       538.63 o                         
  18  10   4      44369.48      42873.30       542.78 o                         
  20  10   4        568.47       3697.23       169.98 o                         
  22  10   4       4819.00       4142.66       199.79 o                         
  24  10   4      16188.85      16547.45       388.98 o                         
  26  10   4      17897.55      17440.73       341.69 o                         
  28  10   4        809.12       2637.72       162.21 o                         
  30  10   4        618.94        570.16       149.98 o                         
  32  10   4       2124.68       2360.61       136.96 o                         
 -33  11   4        500.66       1502.50       158.82 o                         
 -31  11   4        429.00       1230.16       140.12 o                         
 -29  11   4      11276.28      11292.60       364.21 o                         
 -27  11   4       7915.39       7092.18       260.48 o                         
 -25  11   4      10095.99       9554.85       261.73 o                         
 -23  11   4       4602.90       4883.81       170.09 o                         
 -21  11   4       5623.23       5718.41       162.99 o                         
 -19  11   4      19504.18      21216.43       408.11 o                         
 -17  11   4      25451.64      23684.16       594.00 o                         
 -15  11   4       1493.73       2254.99       149.14 o                         
 -13  11   4      37525.66      39190.94       592.70 o                         
 -11  11   4       1627.09       2217.04       188.75 o                         
  -9  11   4      11161.08      11115.18       305.24 o                         
  -7  11   4       1834.57       3969.21       165.56 o                         
  -5  11   4      83993.73      87463.51      1042.92 o                         
  -3  11   4       2453.85       3736.50       154.92 o                         
  -1  11   4      28955.49      28216.58       433.50 o                         
   1  11   4      29358.89      32174.10       479.69 o                         
   3  11   4     129607.62     125910.65      1916.01 o                         
   5  11   4      25314.96      26506.28       399.89 o                         
   7  11   4        859.81       2431.69       190.95 o                         
   9  11   4      55051.91      54558.56       860.53 o                         
  11  11   4     149446.94     142398.17      1882.07 o                         
  13  11   4        545.95       2152.81       191.38 o                         
  15  11   4         93.32       2264.62       151.58 o                         
  17  11   4       1046.15       5670.34       177.48 o                         
  19  11   4       2673.06       5101.34       166.17 o                         
  21  11   4       3213.41       4854.25       156.33 o                         
  23  11   4       5742.14       6626.74       252.41 o                         
  25  11   4        405.64       1708.95       248.43 o                         
  27  11   4       1292.91       1544.07       143.26 o                         
  29  11   4       4225.46       4007.24       204.77 o                         
  31  11   4       7593.14       6283.13       259.74 o                         
 -30  12   4       3421.39       2915.35       208.73 o                         
 -28  12   4        802.80       2434.95       189.85 o                         
 -26  12   4        452.71        755.95       167.92 o                         
 -24  12   4       1631.92       1922.52       160.28 o                         
 -22  12   4      28703.36      27485.12       697.47 o                         
 -20  12   4       1255.61       1752.30       182.00 o                         
 -18  12   4      14084.68      14030.52       289.65 o                         
 -16  12   4      10361.00       9341.22       246.06 o                         
 -14  12   4      33889.86      29777.35       515.35 o                         
 -12  12   4      29598.52      27864.05       514.12 o                         
 -10  12   4        157.32        440.35       164.36 o                         
  -8  12   4      16058.37      17451.21       321.26 o                         
  -6  12   4        718.54       1473.40       151.29 o                         
  -4  12   4       1008.83       2470.55       160.06 o                         
  -2  12   4        653.31       1270.01       155.79 o                         
   0  12   4      12487.71      13450.83       245.17 o                         
   2  12   4       4521.97       4581.75       152.26 o                         
   4  12   4        202.51       1650.04       156.86 o                         
   6  12   4       2016.12       3043.43       155.01 o                         
   8  12   4      21997.55      22942.54       401.30 o                         
  10  12   4       1056.88        941.22       150.95 o                         
  12  12   4       1433.49       2656.79       156.66 o                         
  14  12   4       8234.62       7860.73       205.97 o                         
  16  12   4      56729.89      58114.21       760.97 o                         
  18  12   4       8942.46       8564.13       208.21 o                         
  20  12   4      12119.58      12225.69       251.32 o                         
  22  12   4        120.40        281.46       135.94 o                         
  24  12   4       3546.54       3743.72       165.43 o                         
  26  12   4         15.93        515.94       253.42 o                         
  28  12   4        433.61        789.35       135.95 o                         
 -29  13   4        587.88        624.23       112.81 o                         
 -27  13   4       8719.02       9092.83       267.11 o                         
 -25  13   4       4966.33       4988.94       196.66 o                         
 -23  13   4        980.93       1256.24       184.94 o                         
 -21  13   4       3257.60       3001.01       208.58 o                         
 -19  13   4      27100.98      28314.20       894.88 o                         
 -17  13   4      14897.44      12824.85       320.15 o                         
 -15  13   4       2360.63       2017.85       175.15 o                         
 -13  13   4       9370.76       8622.80       278.56 o                         
 -11  13   4      44907.46      41521.84       749.74 o                         
  -9  13   4        243.81       2975.17       307.71 o                         
  -7  13   4       8073.22       9127.10       261.00 o                         
  -5  13   4     153739.25     155670.86      1916.01 o                         
  -3  13   4      23132.13      19557.32       366.31 o                         
  -1  13   4      12276.18      13296.31       343.35 o                         
   1  13   4      24698.46      26524.35       387.29 o                         
   3  13   4      27287.08      27095.02       422.63 o                         
   5  13   4       9284.11       9826.89       259.77 o                         
   7  13   4      14037.28      13523.27       291.12 o                         
   9  13   4      19505.73      19417.85       456.87 o                         
  11  13   4      23939.76      24237.49       436.41 o                         
  13  13   4       4131.21       4854.42       181.75 o                         
  15  13   4        688.45       1150.25       145.46 o                         
  17  13   4      13556.01      14598.96       235.22 o                         
  19  13   4      11111.72      11589.63       228.86 o                         
  21  13   4        550.68        698.40       142.09 o                         
  23  13   4       1875.87       2397.39       344.30 o                         
  25  13   4        902.85       1537.88       174.49 o                         
  27  13   4       7802.37       6773.04       460.49 o                         
 -26  14   4       1227.24       1186.91       183.02 o                         
 -24  14   4      14727.66      13869.53       721.11 o                         
 -22  14   4       6202.29       5708.84       758.34 o                         
 -20  14   4       1999.02       1813.26       247.96 o                         
 -18  14   4       2502.84       2241.61       174.05 o                         
 -16  14   4       3886.26       4591.37       196.37 o                         
 -14  14   4       8202.69       9370.95       360.75 o                         
 -12  14   4        927.99       1125.81       230.24 o                         
 -10  14   4       9562.52       9438.48       363.24 o                         
  -8  14   4       1676.19       2475.23       231.57 o                         
  -6  14   4       9675.79       9861.36       296.64 o                         
  -4  14   4      43420.89      47779.35       814.70 o                         
  -2  14   4       2812.12       3630.82       215.17 o                         
   0  14   4        760.51       2967.97       284.51 o                         
   2  14   4        476.89        937.20       161.39 o                         
   4  14   4       1274.39       3047.52       173.47 o                         
   6  14   4         49.27        147.06       144.81 o                         
   8  14   4      21555.42      22695.28       399.31 o                         
  10  14   4       8590.34       9286.26       250.08 o                         
  12  14   4         77.21        748.87       140.88 o                         
  14  14   4        150.31       2594.64       183.31 o                         
  16  14   4        597.66       1206.55       118.11 o                         
  18  14   4       6471.29       7001.22       209.49 o                         
  20  14   4       2418.31       2545.67       148.00 o                         
  22  14   4       2168.34       1882.90       288.05 o                         
  24  14   4        253.90         59.49       207.20 o                         
 -23  15   4       1158.44        990.03       220.35 o                         
 -21  15   4        186.76        375.13       190.26 o                         
 -19  15   4       8419.36       7338.65       503.95 o                         
 -17  15   4        162.40        221.31       317.44 o                         
 -15  15   4         43.37        909.17       241.40 o                         
 -13  15   4       4796.79       4566.33       301.32 o                         
 -11  15   4      52228.96      45606.76       839.91 o                         
  -9  15   4        661.90       1547.14       165.10 o                         
  -7  15   4       8118.46       8113.95       211.04 o                         
  -5  15   4      29311.01      30461.47       561.07 o                         
  -3  15   4      16953.60      16618.97       374.29 o                         
  -1  15   4        105.78       1430.74       197.09 o                         
   1  15   4      23187.54      25712.05       492.65 o                         
   3  15   4      36968.09      37974.82       735.18 o                         
   5  15   4       4506.41       4694.10       160.35 o                         
   7  15   4        129.76       1079.00       169.80 o                         
   9  15   4       7955.08       9226.11       370.26 o                         
  11  15   4       1703.22       2324.59       204.24 o                         
  13  15   4        120.65        826.91       135.83 o                         
  15  15   4        448.23        573.46       135.02 o                         
  17  15   4        827.25       1232.70       231.83 o                         
  19  15   4       3045.93       2213.27       142.15 o                         
  21  15   4        613.84        869.23       167.93 o                         
 -18  16   4        653.29        506.43       151.41 o                         
 -16  16   4       6204.31       6196.31       341.85 o                         
 -14  16   4       3473.27       4485.60       310.39 o                         
 -12  16   4       1248.98        579.59       182.53 o                         
 -10  16   4       1730.38       2137.98       159.87 o                         
  -8  16   4        404.37        635.83       147.53 o                         
  -6  16   4       1712.32       1936.12       168.11 o                         
  -4  16   4      11554.63      12704.79       286.29 o                         
  -2  16   4         26.66        845.81       149.45 o                         
   0  16   4       1299.56       1524.59       179.57 o                         
   2  16   4        337.97        642.27       182.36 o                         
   4  16   4        658.69        394.60       252.00 o                         
   6  16   4        721.72        526.24       247.79 o                         
   8  16   4      12947.55      12698.64       329.68 o                         
  10  16   4       1353.01       1002.45       158.05 o                         
  12  16   4        194.77       1426.30       142.10 o                         
  14  16   4        633.45       1153.05       144.46 o                         
  16  16   4       2830.09       2156.48       264.42 o                         
 -13  17   4       9906.20       6691.07       354.58 o                         
 -11  17   4      20923.04      19070.23       701.51 o                         
  -9  17   4        125.57        527.80       150.20 o                         
  -7  17   4       6461.39       5217.27       284.17 o                         
  -5  17   4      12881.35      10593.36       618.41 o                         
  -3  17   4      17818.31      16167.63       564.96 o                         
  -1  17   4       8935.71       9885.36       730.90 o                         
   1  17   4        389.13       1024.58       281.30 o                         
   3  17   4      39133.66      33353.16       984.19 o                         
   5  17   4      23916.56      18257.24       533.53 o                         
   7  17   4        850.35       1649.15       173.69 o                         
   9  17   4       3660.17       3031.20       293.58 o                         
  11  17   4        338.46        531.89       193.72 o                         
 -41   1   5       1216.02        810.31       266.71 o                         
 -39   1   5       1103.78       1360.99       148.30 o                         
 -37   1   5       1409.42       1043.47       121.94 o                         
 -35   1   5       3104.04       2988.19       129.97 o                         
 -33   1   5      26938.30      24453.45       299.11 o                         
 -31   1   5       3857.56       3471.61       126.93 o                         
 -29   1   5      34737.39      37391.20       387.32 o                         
 -27   1   5      11562.86      14363.60       182.31 o                         
 -25   1   5      25731.73      21384.15       223.98 o                         
 -23   1   5      16465.10      14313.46       167.36 o                         
 -21   1   5       1240.96       2711.51       166.13 o                         
 -19   1   5      16533.21      17606.22       604.10 o                         
 -17   1   5      94901.47      94382.66      2340.27 o                         
 -15   1   5        557.58       6056.85       328.31 o                         
 -13   1   5      27880.73      25157.80       477.08 o                         
 -11   1   5     181442.00     164973.89      3181.21 o                         
  -9   1   5      64243.54      95240.86      2276.08 o                         
  -7   1   5      18084.93      71409.41      2004.41 o                         
  -5   1   5       4892.07      19346.24       568.60 o                         
  -3   1   5     275572.00     164126.69      5230.01 o                         
  -1   1   5     120465.20     148979.48      2491.98 o                         
   1   1   5       5976.12       5477.34       280.24 o                         
   3   1   5      34654.02      39239.87      1136.73 o                         
   5   1   5     851282.38     829614.88     19435.73 o                         
   7   1   5     201007.58     174279.95      3420.08 o                         
   9   1   5       3812.87       6826.46       341.66 o                         
  11   1   5     262004.64     273878.59      6548.02 o                         
  13   1   5     178772.52     167260.03      3263.61 o                         
  15   1   5     181253.44     183365.06      3609.93 o                         
  17   1   5       2352.57       4890.98       419.34 o                         
  19   1   5      55724.64      62313.11       758.13 o                         
  21   1   5       7577.73       7953.58       115.22 o                         
  23   1   5      20163.66      21951.01       222.71 o                         
  25   1   5       4848.87       5782.65       112.47 o                         
  27   1   5      26527.66      28365.25       374.97 o                         
  29   1   5      17379.38      19190.98       281.93 o                         
  31   1   5        391.96        303.76       143.05 o                         
  33   1   5          5.26        664.26       214.79 o                         
  35   1   5        660.08        959.06       214.84 o                         
  37   1   5       6709.68       7135.19       268.14 o                         
  39   1   5       3693.48       3344.52       222.19 o                         
 -42   2   5        324.62        752.68       238.74 o                         
 -40   2   5       3937.37       4235.92       305.77 o                         
 -38   2   5        956.57        826.82       101.18 o                         
 -36   2   5        881.49       2140.69       116.32 o                         
 -34   2   5      10226.37       9552.56       178.31 o                         
 -32   2   5      39690.21      40038.61       372.05 o                         
 -30   2   5       6824.99       7209.96       111.82 o                         
 -28   2   5       2255.56       3095.08        88.68 o                         
 -26   2   5      85830.95      80842.57       661.41 o                         
 -24   2   5      15274.80      17211.04       152.43 o                         
 -22   2   5      44238.42      41099.68       385.63 o                         
 -20   2   5      92501.95      93986.94      1675.39 o                         
 -18   2   5     129772.31     133242.22      2301.46 o                         
 -16   2   5      29164.08      29421.86       442.44 o                         
 -14   2   5      16387.39      19088.42       306.94 o                         
 -12   2   5       1499.98       3710.50       115.39 o                         
 -10   2   5      11860.82      15159.85       414.79 o                         
  -8   2   5      37432.71      46367.69       748.47 o                         
  -6   2   5     642626.75     532420.44      7853.27 o                         
  -4   2   5      31313.24      30881.69       661.20 o                         
  -2   2   5       4809.07       4606.48       599.62 o                         
   0   2   5     115442.13     124645.04      4122.85 o                         
   2   2   5     497358.88     490340.59      9422.89 o                         
   4   2   5    1450988.50    1477097.00     24362.30 o                         
   6   2   5     402579.56     393820.84      6530.93 o                         
   8   2   5      61881.82      70638.73      1243.52 o                         
  10   2   5     109215.70     104135.96      4214.94 o                         
  12   2   5     149140.64     134513.98      3298.72 o                         
  14   2   5      27171.54      48536.34      1475.52 o                         
  16   2   5       1591.80       4223.72       352.86 o                         
  18   2   5       3414.27       6066.15       548.67 o                         
  20   2   5      18992.71      24378.37       345.06 o                         
  22   2   5      30953.98      38579.47       403.74 o                         
  24   2   5      85488.57      82705.32       609.52 o                         
  26   2   5       1062.39       1408.66        83.40 o                         
  28   2   5       5913.68       7651.74       139.04 o                         
  30   2   5      42935.10      41088.23       431.62 o                         
  32   2   5        189.24        507.47       111.48 o                         
  34   2   5        342.19        869.43       137.59 o                         
  36   2   5       3821.20       3720.77       169.60 o                         
  38   2   5       7214.71       5911.01       180.37 o                         
  40   2   5       2495.73       2004.63       223.07 o                         
 -41   3   5        741.32        713.27       325.28 o                         
 -39   3   5        142.91        180.33       129.34 o                         
 -37   3   5       3233.45       3313.39       114.19 o                         
 -35   3   5       3942.27       4938.18       140.03 o                         
 -33   3   5       1986.22       2097.63       113.08 o                         
 -31   3   5      11403.17      11837.04       166.37 o                         
 -29   3   5      44381.82      42771.55       374.39 o                         
 -27   3   5      55075.84      51149.31       465.14 o                         
 -25   3   5       6001.03      10316.94       128.63 o                         
 -23   3   5      52044.05      45893.50       389.05 o                         
 -21   3   5      56945.68      57926.11       527.63 o                         
 -19   3   5      39528.04      40243.77       702.05 o                         
 -17   3   5       1897.89       5981.09       265.35 o                         
 -15   3   5     134489.48     119821.05      1368.09 o                         
 -13   3   5       2841.24      10215.92       188.09 o                         
 -11   3   5          1.23       2874.35       111.55 o                         
  -9   3   5     444334.94     420540.06      4655.52 o                         
  -7   3   5       3600.56       4217.76       127.23 o                         
  -5   3   5      63460.48      90265.82      1159.57 o                         
  -3   3   5     930962.75    1020086.44     13704.86 o                         
  -1   3   5     145841.20     127830.83      2499.44 o                         
   1   3   5     569193.62     546660.75     10419.51 o                         
   3   3   5     583632.19     582956.25      8654.34 o                         
   5   3   5     763128.06     773715.31     18082.01 o                         
   7   3   5      20084.67      18895.22       397.19 o                         
   9   3   5     114133.37     106026.82      4853.75 o                         
  11   3   5      13616.18      19771.04      3813.24 o                         
  13   3   5     176811.30     167674.03     10505.03 o                         
  15   3   5      22323.79      22111.10       727.75 o                         
  17   3   5      68305.05      72256.71      4089.53 o                         
  19   3   5       5703.11       8501.94       244.07 o                         
  21   3   5      11571.05      15653.01       159.67 o                         
  23   3   5        779.25       2038.40        82.45 o                         
  25   3   5        731.71       2535.22        94.60 o                         
  27   3   5      16187.87      14813.71       179.38 o                         
  29   3   5       4203.44       4850.16       112.33 o                         
  31   3   5      16655.34      14082.27       211.74 o                         
  33   3   5       8047.54       9227.38       203.30 o                         
  35   3   5       7343.82       7603.01       181.41 o                         
  37   3   5        227.48       1030.22       138.80 o                         
  39   3   5       1719.16       1478.95       194.03 o                         
 -40   4   5       1272.73       1195.52       157.45 o                         
 -38   4   5       1213.10       2574.80       159.53 o                         
 -36   4   5       3517.66       3106.69       130.60 o                         
 -34   4   5       7860.19       7907.48       160.90 o                         
 -32   4   5       6044.25       6224.69       126.61 o                         
 -30   4   5       6134.87       7349.78       135.15 o                         
 -28   4   5       3228.89       3789.62       102.39 o                         
 -26   4   5       4529.43       5096.11        98.73 o                         
 -24   4   5      13644.05      13325.26       153.17 o                         
 -22   4   5      11282.77       9963.11       124.46 o                         
 -20   4   5      22648.04      26705.93       486.71 o                         
 -18   4   5      22390.75      29428.15       788.86 o                         
 -16   4   5      37519.45      37022.79       709.15 o                         
 -14   4   5      14519.97      21633.89       440.90 o                         
 -12   4   5       1055.44       2689.33       108.84 o                         
 -10   4   5      37399.32      37968.50       497.12 o                         
  -8   4   5      36746.65      42929.08       585.45 o                         
  -6   4   5     343132.88     289740.25      3697.56 o                         
  -4   4   5      14508.36      22565.36       357.39 o                         
  -2   4   5     125580.91     121312.62      1666.51 o                         
   0   4   5       6650.42      12012.72       495.76 o                         
   2   4   5     421598.19     387405.75      4736.16 o                         
   4   4   5      23366.88      23102.37       675.97 o                         
   6   4   5      42463.13      40459.32       774.39 o                         
   8   4   5      50796.39      46390.67      1600.93 o                         
  10   4   5     116624.98     124887.77      3550.66 o                         
  12   4   5       6234.76       9116.64       660.36 o                         
  14   4   5      67077.80      68675.07      1458.84 o                         
  16   4   5      84644.17      80337.29      2067.36 o                         
  18   4   5       5506.14       6627.63       124.85 o                         
  20   4   5      56337.38      59362.50       497.53 o                         
  22   4   5       2323.90       6736.52       184.48 o                         
  24   4   5      16822.28      18809.88       212.91 o                         
  26   4   5      31474.44      31907.55       337.34 o                         
  28   4   5      18870.54      20042.33       245.36 o                         
  30   4   5       1293.76       1416.55       100.31 o                         
  32   4   5       2714.16       2603.02       111.37 o                         
  34   4   5       3822.00       3598.31       132.72 o                         
  36   4   5       6347.73       6415.84       163.84 o                         
  38   4   5         11.57         57.90       193.47 o                         
 -41   5   5       4438.99       3815.87       423.26 o                         
 -39   5   5        835.44       1185.46       192.33 o                         
 -37   5   5         63.19        392.44       157.74 o                         
 -35   5   5          8.86        767.09       103.28 o                         
 -33   5   5      12780.58      10770.03       212.70 o                         
 -31   5   5        313.00        899.92       101.64 o                         
 -29   5   5      29565.11      29585.44       330.72 o                         
 -27   5   5       6783.33       6772.20       135.20 o                         
 -25   5   5       7820.43       8499.86       127.06 o                         
 -23   5   5      37187.47      36405.67       325.09 o                         
 -21   5   5      28040.21      29444.22       420.20 o                         
 -19   5   5      14635.51      15029.76       378.60 o                         
 -17   5   5       5494.77       5498.95       263.30 o                         
 -15   5   5      12593.39      14631.46       311.20 o                         
 -13   5   5      94446.75      93887.66      1228.42 o                         
 -11   5   5        442.17       2482.56       115.70 o                         
  -9   5   5     657199.56     615515.50      7242.96 o                         
  -7   5   5      57615.73      66297.05       822.35 o                         
  -5   5   5      16142.10      21424.37       267.35 o                         
  -3   5   5      23330.32      33403.87       498.13 o                         
  -1   5   5     432121.19     374428.44      4644.90 o                         
   1   5   5     132162.97     111593.19      1346.43 o                         
   3   5   5     240392.73     220330.78      3738.01 o                         
   5   5   5      42027.14      49402.18      3597.69 o                         
   7   5   5     167887.97     145500.89      3640.88 o                         
   9   5   5      21793.94      30292.92       676.23 o                         
  11   5   5      59845.06      65476.95      1755.42 o                         
  13   5   5       8371.11       8455.39       458.20 o                         
  15   5   5       3107.55       5028.02       241.55 o                         
  17   5   5      24108.58      24979.58       388.46 o                         
  19   5   5      70046.50      72888.88      1166.11 o                         
  21   5   5      26641.14      28176.32       518.63 o                         
  23   5   5      59827.73      60166.02       728.77 o                         
  25   5   5      53814.91      53629.85       531.47 o                         
  27   5   5       2865.60       3160.24       117.71 o                         
  29   5   5      18327.52      17198.45       232.83 o                         
  31   5   5       5106.60       5233.99       121.79 o                         
  33   5   5      16413.80      16717.55       231.04 o                         
  35   5   5       5330.27       4482.73       130.23 o                         
  37   5   5        780.28        541.00       162.64 o                         
 -40   6   5        902.49        610.33       149.62 o                         
 -38   6   5        207.06        302.12       141.75 o                         
 -36   6   5       1003.36       1061.07       183.13 o                         
 -34   6   5      10468.51      10194.59       269.74 o                         
 -32   6   5       2500.32       2731.93       108.53 o                         
 -30   6   5       1048.23       1470.39       107.76 o                         
 -28   6   5       1308.07       2612.60       105.98 o                         
 -26   6   5      26870.54      27247.29       284.59 o                         
 -24   6   5       1579.60       1262.90        90.87 o                         
 -22   6   5        282.27       4179.68       118.86 o                         
 -20   6   5       8741.97      10863.29       196.31 o                         
 -18   6   5      81634.25      79777.64       987.13 o                         
 -16   6   5       5504.36       6442.88       161.04 o                         
 -14   6   5      40975.91      44266.05       634.84 o                         
 -12   6   5     114642.93     110490.41      1710.51 o                         
 -10   6   5        436.39       4940.41       230.25 o                         
  -8   6   5      39545.81      46444.13       644.29 o                         
  -6   6   5      87358.64      99602.94      1135.14 o                         
  -4   6   5       1783.27       2293.46        76.90 o                         
  -2   6   5     124771.76     136849.25      1864.32 o                         
   0   6   5      64951.89      65281.91       812.08 o                         
   2   6   5        814.81       2226.06       233.32 o                         
   4   6   5      96978.59      95300.82      1990.80 o                         
   6   6   5     168630.62     152485.69      3087.56 o                         
   8   6   5      13832.05      14279.00       811.24 o                         
  10   6   5      11914.57      20115.18       620.65 o                         
  12   6   5       6480.88       6490.42       260.76 o                         
  14   6   5       4083.35       3999.92       156.88 o                         
  16   6   5      24302.38      25700.74       362.88 o                         
  18   6   5      97472.03     101401.20      1070.08 o                         
  20   6   5       2173.84       4962.70       192.70 o                         
  22   6   5      19825.83      20724.88       276.41 o                         
  24   6   5      26819.71      24917.10       347.17 o                         
  26   6   5       4189.16       6051.81       151.03 o                         
  28   6   5         31.68        803.21       118.27 o                         
  30   6   5       1745.38       2477.96       110.95 o                         
  32   6   5      11748.38      10417.23       178.84 o                         
  34   6   5        375.42        998.44       121.09 o                         
  36   6   5       1223.63       1636.93       134.82 o                         
 -39   7   5        627.40        720.74       140.97 o                         
 -37   7   5        560.46        476.65       154.50 o                         
 -35   7   5       1181.52        775.91       173.45 o                         
 -33   7   5       5276.56       5009.09       263.60 o                         
 -31   7   5       9052.74       8743.75       271.59 o                         
 -29   7   5        371.76        955.28       112.56 o                         
 -27   7   5       5577.61       6482.15       150.52 o                         
 -25   7   5       6201.77       8123.79       173.17 o                         
 -23   7   5         52.29        540.86       137.25 o                         
 -21   7   5      13439.98      16585.75       297.43 o                         
 -19   7   5        493.34        669.69       119.23 o                         
 -17   7   5      30759.13      35493.94       631.92 o                         
 -15   7   5       4783.05       5758.06       171.09 o                         
 -13   7   5      76382.24      69959.46      1145.18 o                         
 -11   7   5      36513.69      34597.62       626.61 o                         
  -9   7   5     163632.19     152898.33      2147.82 o                         
  -7   7   5      19368.93      18873.71       397.12 o                         
  -5   7   5       4397.25       6065.98       504.53 o                         
  -3   7   5       2756.39       6778.48       357.45 o                         
  -1   7   5     254330.67     241856.66      4747.70 o                         
   1   7   5      45633.43      45014.37       902.18 o                         
   3   7   5       1577.69       4585.47       436.28 o                         
   5   7   5      47948.51      45715.76      1830.20 o                         
   7   7   5      17252.52      23123.31       625.25 o                         
   9   7   5       2870.63       4211.81       303.54 o                         
  11   7   5     138133.95     127011.73      1974.35 o                         
  13   7   5      12083.07      10008.79       192.07 o                         
  15   7   5     148756.11     144393.89      1503.68 o                         
  17   7   5      83052.66      86394.57      1204.73 o                         
  19   7   5      25070.81      25214.85       944.41 o                         
  21   7   5      12405.57      13067.15       270.60 o                         
  23   7   5      30640.52      28569.06       610.92 o                         
  25   7   5      13054.89      12309.11       258.54 o                         
  27   7   5       5590.20       6155.40       163.86 o                         
  29   7   5       9964.80       8390.39       182.78 o                         
  31   7   5      10116.33      10044.24       207.48 o                         
  33   7   5       5757.94       5569.25       152.66 o                         
  35   7   5         62.52        277.21       165.72 o                         
  37   7   5       4285.03       2723.74       258.66 o                         
 -38   8   5       3298.82       2879.72       197.71 o                         
 -36   8   5        589.00        583.54       158.86 o                         
 -34   8   5        310.83        702.74       139.19 o                         
 -32   8   5        534.55        691.04       150.86 o                         
 -30   8   5       7931.15       7033.94       188.12 o                         
 -28   8   5        957.04       2686.38       165.33 o                         
 -26   8   5      45426.60      47514.52       773.97 o                         
 -24   8   5       2119.60       4617.92       172.81 o                         
 -22   8   5      28347.51      26947.84       356.20 o                         
 -20   8   5       4766.06       5545.46       232.22 o                         
 -18   8   5       1786.22       4952.46       171.81 o                         
 -16   8   5      13771.92      12976.75       276.74 o                         
 -14   8   5      67194.05      65005.16       880.04 o                         
 -12   8   5     105851.06     102827.22      1202.25 o                         
 -10   8   5      53807.66      54660.11       774.75 o                         
  -8   8   5         50.36        321.56       140.89 o                         
  -6   8   5       4495.86       6511.65       302.94 o                         
  -4   8   5       9795.35      14504.08       687.79 o                         
  -2   8   5      16021.22      19799.26       804.62 o                         
   0   8   5     188859.72     195522.23      3395.46 o                         
   2   8   5       1493.58       5070.49       378.15 o                         
   4   8   5       8599.62      14145.53       676.00 o                         
   6   8   5      15677.85      17573.82       457.45 o                         
   8   8   5     165785.25     159645.69      3078.61 o                         
  10   8   5     138988.77     140684.09      1949.29 o                         
  12   8   5     136822.91     130450.45      1720.37 o                         
  14   8   5      15339.68      20879.01       469.58 o                         
  16   8   5      81276.80      84486.69      1071.15 o                         
  18   8   5      24810.75      29113.53       432.90 o                         
  20   8   5      92234.62      87763.09      1170.26 o                         
  22   8   5       1423.76       3869.40       143.32 o                         
  24   8   5        255.97        799.99       178.72 o                         
  26   8   5       6692.48       6802.86       226.85 o                         
  28   8   5      13493.05      13813.31       396.26 o                         
  30   8   5       4757.30       5674.44       226.88 o                         
  32   8   5       1404.11       1859.91       131.90 o                         
  34   8   5        693.52        567.24       163.85 o                         
 -37   9   5       3935.93       2898.15       122.72 o                         
 -35   9   5       7173.09       6835.17       178.53 o                         
 -33   9   5       1468.50       1370.96       185.97 o                         
 -31   9   5       2181.08       1997.10       149.61 o                         
 -29   9   5        248.56        456.27       142.74 o                         
 -27   9   5      21304.46      22352.41       446.91 o                         
 -25   9   5        231.43       1450.00       151.47 o                         
 -23   9   5       5135.26       6034.45       193.23 o                         
 -21   9   5       7741.73       6450.46       178.10 o                         
 -19   9   5      37328.49      37089.88       527.03 o                         
 -17   9   5      67598.91      61345.08       779.87 o                         
 -15   9   5       5732.49       6021.38       253.81 o                         
 -13   9   5       4084.59       3829.66       143.27 o                         
 -11   9   5       4026.33       3602.27       140.47 o                         
  -9   9   5      13748.49      14356.85       257.32 o                         
  -7   9   5      15780.13      19534.67       417.89 o                         
  -5   9   5       1209.85       1023.54       163.98 o                         
  -3   9   5     197385.70     206339.62      2492.41 o                         
  -1   9   5      42344.48      45905.09       678.31 o                         
   1   9   5      23949.62      29569.02       445.43 o                         
   3   9   5      32319.00      30734.50       576.23 o                         
   5   9   5     178469.89     169553.67      2808.08 o                         
   7   9   5      28579.53      25582.79       600.40 o                         
   9   9   5       3090.57       6360.41       201.38 o                         
  11   9   5      25292.73      27098.87       440.81 o                         
  13   9   5     117583.01     113310.51      1525.57 o                         
  15   9   5      23978.59      24193.61       468.07 o                         
  17   9   5       3301.70       4514.65       157.43 o                         
  19   9   5        854.89       1552.38       156.73 o                         
  21   9   5       1272.08       1300.88       129.32 o                         
  23   9   5       1014.14       1370.34       151.40 o                         
  25   9   5        160.62        718.68       149.26 o                         
  27   9   5       1934.71       2393.76       160.13 o                         
  29   9   5       7267.53       5697.37       214.03 o                         
  31   9   5       2007.80       2527.46       160.23 o                         
  33   9   5       1277.53       1431.58       137.76 o                         
 -34  10   5       4738.35       4447.88       169.18 o                         
 -32  10   5       4056.92       4644.02       313.52 o                         
 -30  10   5       3548.26       3953.76       199.72 o                         
 -28  10   5      20800.91      18441.37       344.77 o                         
 -26  10   5      28735.37      27425.16       542.79 o                         
 -24  10   5         22.85        190.26       136.74 o                         
 -22  10   5         96.93        907.49       134.37 o                         
 -20  10   5      75588.81      67873.65       848.54 o                         
 -18  10   5      32570.26      32452.32       479.64 o                         
 -16  10   5         20.13       1447.22       136.02 o                         
 -14  10   5       3261.05       2937.32       143.88 o                         
 -12  10   5      18806.33      17803.24       378.44 o                         
 -10  10   5      54646.24      61382.43       893.84 o                         
  -8  10   5       6571.87       5376.38       146.79 o                         
  -6  10   5      19303.10      22668.56       338.91 o                         
  -4  10   5       3995.91       4939.81       149.41 o                         
  -2  10   5       7447.12       8316.97       177.37 o                         
   0  10   5      24039.07      23335.55       323.69 o                         
   2  10   5      40023.30      36025.48       483.99 o                         
   4  10   5     153664.66     152544.05      1955.45 o                         
   6  10   5       1553.65       3718.53       157.28 o                         
   8  10   5      14291.01      15517.86       329.48 o                         
  10  10   5      20918.53      23902.06       373.34 o                         
  12  10   5      18356.14      19630.56       502.33 o                         
  14  10   5      25001.95      21827.68       327.04 o                         
  16  10   5        743.87       4413.84       207.80 o                         
  18  10   5       9669.14       9448.25       194.22 o                         
  20  10   5      16579.57      14210.43       250.45 o                         
  22  10   5       5260.33       4777.17       170.18 o                         
  24  10   5       4553.61       4754.67       213.33 o                         
  26  10   5      27638.20      23293.48       606.96 o                         
  28  10   5        166.20        874.31       144.13 o                         
  30  10   5       4773.72       3394.71       165.01 o                         
  32  10   5       7991.00       6405.76       188.18 o                         
 -33  11   5       2746.61       2299.72       162.41 o                         
 -31  11   5        640.46       1318.06       127.04 o                         
 -29  11   5         20.57        675.03       180.40 o                         
 -27  11   5        800.18       1521.98       174.10 o                         
 -25  11   5        180.29        297.01       157.20 o                         
 -23  11   5      16036.65      15616.19       359.59 o                         
 -21  11   5        537.47        595.27       142.04 o                         
 -19  11   5       1195.40       2731.64       169.46 o                         
 -17  11   5        103.93        967.79       166.09 o                         
 -15  11   5        549.67        917.41       145.53 o                         
 -13  11   5       4048.84       4453.96       230.37 o                         
 -11  11   5       1262.22       1608.18       171.98 o                         
  -9  11   5       8362.92      10000.41       239.26 o                         
  -7  11   5      12112.90      11846.86       259.05 o                         
  -5  11   5       1628.01       2481.98       142.64 o                         
  -3  11   5     140204.80     138570.25      1728.57 o                         
  -1  11   5      13613.21      17175.87       292.32 o                         
   1  11   5        218.55       1476.59       129.00 o                         
   3  11   5       6820.91      10325.63       269.75 o                         
   5  11   5      20951.08      22279.35       402.81 o                         
   7  11   5       2783.53       3566.39       238.39 o                         
   9  11   5       3888.44       6091.82       232.73 o                         
  11  11   5      34382.30      35800.58       524.77 o                         
  13  11   5      43996.64      44043.36       612.05 o                         
  15  11   5       9129.96      12794.42       404.13 o                         
  17  11   5      11412.84      12902.94       246.46 o                         
  19  11   5       2968.92       4719.40       154.31 o                         
  21  11   5      13097.21      11079.34       225.32 o                         
  23  11   5       7332.00       6146.60       201.49 o                         
  25  11   5        315.41        548.49       178.24 o                         
  27  11   5       4806.25       4802.96       241.99 o                         
  29  11   5      14607.31      12318.78       363.96 o                         
  31  11   5         12.64        -15.62        95.26 o                         
 -30  12   5        729.32        958.89       213.08 o                         
 -28  12   5      20211.55      16773.08       346.10 o                         
 -26  12   5        473.07        307.83       161.59 o                         
 -24  12   5        330.08        563.65       154.68 o                         
 -22  12   5      10111.77       8360.19       246.20 o                         
 -20  12   5      60053.05      52678.71       947.31 o                         
 -18  12   5      15483.72      14617.17       323.79 o                         
 -16  12   5       1459.07       2662.05       196.78 o                         
 -14  12   5       7352.37       6165.05       213.99 o                         
 -12  12   5      53176.25      49001.85       858.61 o                         
 -10  12   5        104.70       3778.94       339.25 o                         
  -8  12   5       1496.51       2556.09       174.24 o                         
  -6  12   5      88061.64      84729.22      1089.04 o                         
  -4  12   5      13977.19      14061.52       276.48 o                         
  -2  12   5      11779.34      13773.66       278.72 o                         
   0  12   5        651.45       2592.72       164.54 o                         
   2  12   5       6492.40       8610.19       303.99 o                         
   4  12   5      65928.52      65164.71      1015.62 o                         
   6  12   5        933.91       2041.53       154.17 o                         
   8  12   5       7893.16       8008.43       402.38 o                         
  10  12   5       4816.40       5703.26       249.42 o                         
  12  12   5      53884.15      52726.83       699.61 o                         
  14  12   5        110.37        639.93       154.16 o                         
  16  12   5        366.87       2683.81       161.78 o                         
  18  12   5      27187.16      25426.21       365.84 o                         
  20  12   5       4702.58       4301.18       165.89 o                         
  22  12   5       5305.71       4782.48       173.89 o                         
  24  12   5         20.26        286.01       151.57 o                         
  26  12   5      15083.38      12697.80       329.18 o                         
  28  12   5         41.99        434.99       156.47 o                         
 -29  13   5        789.44        767.83       124.60 o                         
 -27  13   5         42.84        -16.49       114.86 o                         
 -25  13   5      22032.41      18512.12       433.87 o                         
 -23  13   5       1537.50       1337.07       169.01 o                         
 -21  13   5        299.69       2031.13       204.73 o                         
 -19  13   5        762.32        846.10       175.68 o                         
 -17  13   5       8653.60       9140.52       273.68 o                         
 -15  13   5         87.37        918.77       186.36 o                         
 -13  13   5       7573.71       7648.17       270.78 o                         
 -11  13   5        276.83        250.83       185.53 o                         
  -9  13   5        419.85       1080.82       209.20 o                         
  -7  13   5       3245.00       4299.72       250.90 o                         
  -5  13   5      18377.28      21526.78       431.76 o                         
  -3  13   5       7456.21      10236.74       287.68 o                         
  -1  13   5       1560.60       3966.05       220.38 o                         
   1  13   5      22476.27      21962.65       499.95 o                         
   3  13   5      53895.86      53875.21       745.50 o                         
   5  13   5      12421.14      13393.15       298.29 o                         
   7  13   5        111.79       3822.77       302.69 o                         
   9  13   5      37120.56      38859.84       596.81 o                         
  11  13   5       8976.99      11396.62       302.62 o                         
  13  13   5        578.15        437.19       138.92 o                         
  15  13   5      22459.12      24412.65       387.72 o                         
  17  13   5       9728.05      11449.41       219.01 o                         
  19  13   5      23251.20      22358.95       680.32 o                         
  21  13   5         30.85        344.60       159.95 o                         
  23  13   5      18380.81      17727.75       449.55 o                         
  25  13   5         43.54        326.98       160.55 o                         
  27  13   5        700.16        767.28       141.11 o                         
 -26  14   5        218.59         47.96       119.59 o                         
 -24  14   5       1371.90       1865.47       454.61 o                         
 -22  14   5       8036.13       6186.13       335.44 o                         
 -20  14   5      27662.31      26143.45       740.96 o                         
 -18  14   5       1004.81       1093.46       174.22 o                         
 -16  14   5         49.54        282.77       164.74 o                         
 -14  14   5      25664.29      23160.72       550.37 o                         
 -12  14   5      33924.32      33505.34       611.28 o                         
 -10  14   5      29384.00      28109.85       596.21 o                         
  -8  14   5       9101.36      10381.32       332.72 o                         
  -6  14   5     109565.08     108524.77      1697.22 o                         
  -4  14   5       1164.23       2972.84       226.63 o                         
  -2  14   5      16413.40      15818.54       357.10 o                         
   0  14   5       7025.95       8210.12       266.58 o                         
   2  14   5      11963.13      11504.16       289.64 o                         
   4  14   5      37996.05      40200.94       623.14 o                         
   6  14   5      12414.14      11716.59       295.47 o                         
   8  14   5      26132.47      26517.91       450.72 o                         
  10  14   5       7672.20       9251.92       237.40 o                         
  12  14   5      65636.80      67782.36      1296.38 o                         
  14  14   5       9354.48      10733.66       204.05 o                         
  16  14   5      29792.05      26925.94       376.17 o                         
  18  14   5      21618.10      18846.79       619.60 o                         
  20  14   5      10169.51       8706.53       236.32 o                         
  22  14   5         38.39       2442.76       203.71 o                         
  24  14   5        441.62        476.00       162.20 o                         
 -23  15   5      10795.00       9734.47       364.09 o                         
 -21  15   5        404.20        869.80       195.98 o                         
 -19  15   5        986.49        871.15       215.62 o                         
 -17  15   5       8916.38       8330.35       523.19 o                         
 -15  15   5       3030.57       3332.96       328.43 o                         
 -13  15   5        186.75       1169.25       157.92 o                         
 -11  15   5       3657.98       3218.19       219.42 o                         
  -9  15   5        288.22        954.65       143.61 o                         
  -7  15   5        688.00       1013.28       199.08 o                         
  -5  15   5       3362.19       3961.14       228.21 o                         
  -3  15   5       8658.33       9056.93       328.42 o                         
  -1  15   5       2624.88       2438.06       223.82 o                         
   1  15   5      11836.47      10950.44       329.40 o                         
   3  15   5        762.42       1754.51       207.82 o                         
   5  15   5      26438.53      24057.87       409.45 o                         
   7  15   5       4322.19       4968.76       307.30 o                         
   9  15   5      41718.48      40243.14      1232.77 o                         
  11  15   5        208.70        694.94       148.64 o                         
  13  15   5        119.05        507.00       142.58 o                         
  15  15   5       3833.00       4392.18       158.75 o                         
  17  15   5       1352.12       1642.08       172.62 o                         
  19  15   5        313.80        248.56       121.69 o                         
  21  15   5        677.18        600.12       191.49 o                         
 -18  16   5        626.59        568.01       185.67 o                         
 -16  16   5        223.74        466.02       208.47 o                         
 -14  16   5      25924.76      22099.62       797.53 o                         
 -12  16   5      16643.88      16978.38       610.25 o                         
 -10  16   5       2141.76       2178.33       210.39 o                         
  -8  16   5       2961.36       3041.27       165.04 o                         
  -6  16   5      27830.33      28443.32       549.18 o                         
  -4  16   5         87.35       2105.69       165.48 o                         
  -2  16   5      33052.32      33385.18       574.58 o                         
   0  16   5      11293.27      13941.86       356.03 o                         
   2  16   5      37507.15      37449.27       821.74 o                         
   4  16   5       3971.82       5458.07       302.88 o                         
   6  16   5      44337.61      45719.95      1162.31 o                         
   8  16   5       3338.16       3737.55       161.86 o                         
  10  16   5        808.10        784.00       158.66 o                         
  12  16   5       5457.17       5351.95       221.67 o                         
  14  16   5       5610.02       5608.27       212.55 o                         
  16  16   5        383.34        592.79       145.65 o                         
 -13  17   5       6277.58       4031.33       307.86 o                         
 -11  17   5         12.56        -39.75       206.79 o                         
  -9  17   5         21.28        159.72       148.02 o                         
  -7  17   5       1283.50       1643.41       163.78 o                         
  -5  17   5       1518.81       1193.49       136.97 o                         
  -3  17   5         75.57        356.85       150.86 o                         
  -1  17   5       1726.63       2698.42       296.13 o                         
   1  17   5        393.59        615.89       387.99 o                         
   3  17   5      15765.32      13502.89       756.38 o                         
   5  17   5         12.21        486.51       169.96 o                         
   7  17   5        965.72       1128.99       166.89 o                         
   9  17   5       1008.60       1409.40       188.28 o                         
  11  17   5       6531.25       5094.56       243.69 o                         
 -42   0   6       3451.05       3480.12       368.39 o                         
 -40   0   6        208.25        370.33       163.74 o                         
 -38   0   6        567.77       1503.28       181.16 o                         
 -36   0   6      10042.53      10025.43       213.98 o                         
 -34   0   6      24082.95      22065.08       372.98 o                         
 -32   0   6        187.65       1017.73       148.03 o                         
 -30   0   6      82412.74      81528.15       956.25 o                         
 -28   0   6       5143.70       6304.39       288.46 o                         
 -26   0   6      14684.25      18309.99       391.68 o                         
 -24   0   6       3539.86       4485.37       146.31 o                         
 -22   0   6       6341.44       7850.40       149.71 o                         
 -20   0   6      36520.69      33640.27       975.46 o                         
 -18   0   6     615184.06     572317.56     11008.63 o                         
 -16   0   6       1343.34       4751.80       262.51 o                         
 -14   0   6      12603.28      16480.29       569.17 o                         
 -12   0   6      15637.00       6968.08       431.10 o                         
 -10   0   6     335401.31     285001.41      9511.54 o                         
  -8   0   6     618100.00     904915.06     44722.28 o                         
  -6   0   6     374291.06     253457.67      6314.78 o                         
  -4   0   6     529383.00     456703.28     10234.00 o                         
  -2   0   6      70261.87     106053.51      3617.29 o                         
   0   0   6      56534.42     138291.64      4714.62 o                         
   2   0   6     174546.47     177960.31      6047.10 o                         
   4   0   6      59051.35      43147.57      6646.72 o                         
   6   0   6    1324738.00    1267015.50     33598.04 o                         
   8   0   6     134124.39     128908.62      3121.50 o                         
  10   0   6     355482.50     363167.50      8620.78 o                         
  12   0   6       4210.60       5206.57       352.32 o                         
  14   0   6    1178771.50    1066900.50     35757.44 o                         
  16   0   6      28525.86      28808.96      1116.93 o                         
  18   0   6      45144.65      42499.30      2073.18 o                         
  20   0   6      61699.87      66994.98       856.69 o                         
  22   0   6     306213.94     296201.88      2979.04 o                         
  24   0   6      28017.42      24884.04       332.69 o                         
  26   0   6      50279.36      47155.24       612.29 o                         
  28   0   6       7809.06       9784.39       297.37 o                         
  30   0   6      14344.65      15720.81       434.43 o                         
  32   0   6       3032.38       2543.30       272.45 o                         
  34   0   6       1084.33       1107.34       285.94 o                         
  36   0   6         67.87        467.64       244.94 o                         
  38   0   6       1145.39       1221.54       276.29 o                         
 -41   1   6         27.53        279.55       254.44 o                         
 -39   1   6       3014.00       2572.76       136.59 o                         
 -37   1   6         10.22        251.49       122.34 o                         
 -35   1   6       2119.44       3324.94       145.39 o                         
 -33   1   6         27.57       5149.59       156.74 o                         
 -31   1   6       1480.10       1879.52       107.54 o                         
 -29   1   6      16190.38      17090.65       213.76 o                         
 -27   1   6      72221.09      71936.22       671.14 o                         
 -25   1   6       9145.69      10862.47       167.11 o                         
 -23   1   6       9959.52      10288.46       129.64 o                         
 -21   1   6      64258.12      53469.87       851.56 o                         
 -19   1   6       9638.96      13075.23       734.82 o                         
 -17   1   6       2753.27       2992.61       253.32 o                         
 -15   1   6     147281.41     152932.08      3007.08 o                         
 -13   1   6      13053.90      12308.24       411.50 o                         
 -11   1   6       5637.38      13260.88       915.10 o                         
  -9   1   6      63569.19      71797.06      2480.76 o                         
  -7   1   6     170288.80     269478.53      5197.33 o                         
  -5   1   6      43054.38      67496.41      1337.94 o                         
  -3   1   6      37159.48      64077.21      1320.83 o                         
  -1   1   6     113040.66     137038.92      2933.38 o                         
   1   1   6       1077.13        587.78       290.07 o                         
   3   1   6     276554.31     400208.12      7582.59 o                         
   5   1   6     188705.05     181004.16      4963.83 o                         
   7   1   6      11089.99       6411.73       411.50 o                         
   9   1   6     143371.39     125244.02      2149.48 o                         
  11   1   6     148637.75     162537.11      3217.00 o                         
  13   1   6      94537.94     107266.00      3265.74 o                         
  15   1   6      11583.63      14883.34       445.87 o                         
  17   1   6     226590.50     201528.30      3950.64 o                         
  19   1   6      57354.00      59139.80       621.83 o                         
  21   1   6      20142.30      19835.14       228.42 o                         
  23   1   6       1841.65       2713.47        91.81 o                         
  25   1   6      22788.92      22420.49       225.56 o                         
  27   1   6       2098.31       4274.48       125.60 o                         
  29   1   6       1496.61       2846.32       159.99 o                         
  31   1   6       1594.29       2797.30       169.15 o                         
  33   1   6       5134.99       3860.70       282.01 o                         
  35   1   6         69.22        421.58       208.45 o                         
  37   1   6       9251.63       9158.11       491.84 o                         
  39   1   6        335.57        468.30       213.59 o                         
 -42   2   6       2510.55       2080.22       466.37 o                         
 -40   2   6         63.56        146.99       142.72 o                         
 -38   2   6        342.92        523.06       100.79 o                         
 -36   2   6       6152.83       6074.36       142.01 o                         
 -34   2   6       4702.73       5123.56       135.85 o                         
 -32   2   6      32622.77      33527.64       344.12 o                         
 -30   2   6       6577.06       8704.60       124.66 o                         
 -28   2   6      20540.62      20020.42       192.82 o                         
 -26   2   6      12048.38      13631.32       146.50 o                         
 -24   2   6     131029.53     133365.56       941.09 o                         
 -22   2   6      21647.99      20774.69       203.31 o                         
 -20   2   6       9574.82       9611.17       387.19 o                         
 -18   2   6     188922.66     181713.88      3104.87 o                         
 -16   2   6     146922.33     146971.66      2252.16 o                         
 -14   2   6      47622.39      44481.05       597.49 o                         
 -12   2   6      28259.98      29142.26       505.32 o                         
 -10   2   6     232109.55     190115.61      2546.19 o                         
  -8   2   6       5549.85       3522.27       116.06 o                         
  -6   2   6     117756.46     100291.24      1707.72 o                         
  -4   2   6     286328.78     303254.75      5961.35 o                         
  -2   2   6        133.20       2613.58       277.94 o                         
   0   2   6      91680.73      94072.51      3158.76 o                         
   2   2   6      19544.14      25788.72       588.23 o                         
   4   2   6     701540.81     729637.62     24102.18 o                         
   6   2   6     528173.62     536766.38     10301.87 o                         
   8   2   6     127322.83     126311.28      2520.43 o                         
  10   2   6     131433.08     121311.93      2438.96 o                         
  12   2   6      63011.39      59562.68      5243.69 o                         
  14   2   6     205691.77     193657.67      5038.39 o                         
  16   2   6       3267.74       3554.61       228.55 o                         
  18   2   6       5643.10       6157.69       116.04 o                         
  20   2   6      10101.00      11344.39       122.81 o                         
  22   2   6       6947.95       6895.40       138.63 o                         
  24   2   6       3888.04       5961.33       107.74 o                         
  26   2   6       2343.79       3299.63       107.11 o                         
  28   2   6      61749.95      57780.83       605.16 o                         
  30   2   6        473.20       1831.11       119.71 o                         
  32   2   6        548.04        762.41       114.25 o                         
  34   2   6        325.47       1149.12       152.48 o                         
  36   2   6       2059.92       2888.60       159.62 o                         
  38   2   6       2449.77       2344.96       153.08 o                         
 -41   3   6       1702.03       1769.41       251.04 o                         
 -39   3   6        485.36       1787.09       137.07 o                         
 -37   3   6        396.80        492.31       102.49 o                         
 -35   3   6        173.10        315.16       107.87 o                         
 -33   3   6       5464.83       6072.74       135.44 o                         
 -31   3   6        747.74       3662.69       131.49 o                         
 -29   3   6         57.25        560.41        93.57 o                         
 -27   3   6      30728.81      31811.79       297.90 o                         
 -25   3   6      33124.98      34686.77       301.56 o                         
 -23   3   6        552.91       1198.99        76.69 o                         
 -21   3   6         38.62        499.96        66.32 o                         
 -19   3   6        543.60       1082.27       220.25 o                         
 -17   3   6      53666.69      49930.27      1072.41 o                         
 -15   3   6     153802.69     136832.12      1645.08 o                         
 -13   3   6       3682.59       4706.20       141.60 o                         
 -11   3   6      19693.26      16675.03       354.41 o                         
  -9   3   6     178419.80     156904.42      1993.87 o                         
  -7   3   6      29915.44      26321.31       408.84 o                         
  -5   3   6     177827.03     165568.23      2268.56 o                         
  -3   3   6      23178.40      23761.93       468.39 o                         
  -1   3   6      29293.32      45856.89       954.80 o                         
   1   3   6      26433.48      26660.72       583.48 o                         
   3   3   6     504449.41     490470.84     11551.63 o                         
   5   3   6     132087.03     127820.98      3042.77 o                         
   7   3   6      20624.15      17044.13       376.93 o                         
   9   3   6     190076.00     165398.86      3285.20 o                         
  11   3   6      10992.30      14979.14       613.69 o                         
  13   3   6      41213.60      46176.18      3832.83 o                         
  15   3   6      49138.94      42117.96      1151.49 o                         
  17   3   6     134935.72     125014.05      2529.73 o                         
  19   3   6      33787.80      38917.09       371.88 o                         
  21   3   6       8226.29       9618.90       142.72 o                         
  23   3   6        673.84       2148.60        95.15 o                         
  25   3   6        569.16       1310.72        97.05 o                         
  27   3   6        242.94        894.72        98.02 o                         
  29   3   6      10222.58      10375.60       159.90 o                         
  31   3   6        492.25       1566.22       121.40 o                         
  33   3   6       1182.76       1200.38       111.06 o                         
  35   3   6         91.05       1238.94       148.58 o                         
  37   3   6       2763.94       2597.53       152.38 o                         
  39   3   6       2110.63       2057.30       218.87 o                         
 -40   4   6        360.45        316.84       153.27 o                         
 -38   4   6       3618.02       3624.26       165.20 o                         
 -36   4   6       5616.01       4421.50       134.12 o                         
 -34   4   6         99.45        792.14       105.44 o                         
 -32   4   6      24184.05      23984.25       422.82 o                         
 -30   4   6       4187.92       5595.72       149.35 o                         
 -28   4   6       4486.84       5160.61       115.79 o                         
 -26   4   6       2123.66       5089.79       130.48 o                         
 -24   4   6     204455.88     191894.75      1568.97 o                         
 -22   4   6        817.30       2509.20        83.11 o                         
 -20   4   6       3423.47       2700.34       117.57 o                         
 -18   4   6       5274.40       6895.79       319.63 o                         
 -16   4   6     150170.80     152204.47      2330.64 o                         
 -14   4   6      25779.50      21618.54       342.80 o                         
 -12   4   6     160830.78     146329.30      1876.83 o                         
 -10   4   6     299009.19     310923.69      3976.69 o                         
  -8   4   6       5828.49       6631.20       128.24 o                         
  -6   4   6      10998.81       7284.12       168.43 o                         
  -4   4   6     319368.66     282737.84      3840.01 o                         
  -2   4   6      28174.07      24788.43       397.35 o                         
   0   4   6     212439.12     200751.88      3865.84 o                         
   2   4   6     123102.63     128488.80      2522.97 o                         
   4   4   6     127531.40     133760.95      2630.24 o                         
   6   4   6      51943.19      46554.92      1177.76 o                         
   8   4   6     361887.47     315213.44      5304.11 o                         
  10   4   6       9217.75      17292.82       657.77 o                         
  12   4   6        226.84       1245.63       337.51 o                         
  14   4   6      14128.97      21440.89       771.02 o                         
  16   4   6      18693.75      22085.95       472.86 o                         
  18   4   6      18884.83      20623.54       227.58 o                         
  20   4   6     136829.55     135769.77      1272.51 o                         
  22   4   6       5855.26       6927.56       129.53 o                         
  24   4   6      11177.05      14351.13       246.79 o                         
  26   4   6       8860.10      10617.65       159.60 o                         
  28   4   6      13541.72      13059.07       174.71 o                         
  30   4   6       2835.23       3010.75       107.82 o                         
  32   4   6       3359.25       4493.47       133.77 o                         
  34   4   6        916.26       1745.51       122.95 o                         
  36   4   6       5422.71       4829.37       173.38 o                         
  38   4   6         14.19         74.41       184.44 o                         
 -41   5   6        450.52        421.61       137.73 o                         
 -39   5   6        135.59        979.44       173.66 o                         
 -37   5   6        533.30        497.26       140.91 o                         
 -35   5   6       3863.51       3058.98       120.96 o                         
 -33   5   6       4751.66       4494.77       122.99 o                         
 -31   5   6         82.16        282.61       106.33 o                         
 -29   5   6      20092.28      21705.04       278.47 o                         
 -27   5   6      23386.13      24688.13       271.20 o                         
 -25   5   6      28946.06      26246.99       269.46 o                         
 -23   5   6       9148.67      10647.96       141.39 o                         
 -21   5   6      66542.63      63494.54       574.07 o                         
 -19   5   6      27100.71      26701.46       499.19 o                         
 -17   5   6      62128.39      57297.57      1246.57 o                         
 -15   5   6          2.79       5438.95       249.97 o                         
 -13   5   6     221934.98     204028.45      2583.62 o                         
 -11   5   6       9898.95      16775.53       626.06 o                         
  -9   5   6      75776.02      67222.96       788.73 o                         
  -7   5   6      62025.31      60375.37       754.86 o                         
  -5   5   6      81977.99      70878.55      1265.51 o                         
  -3   5   6       4289.04       2101.72       108.18 o                         
  -1   5   6      19463.30      37578.04      1018.25 o                         
   1   5   6         37.40       4416.59       270.34 o                         
   3   5   6      21166.66      24226.48       541.24 o                         
   5   5   6      79550.10      75924.77      1365.51 o                         
   7   5   6       3871.92       5642.05       514.53 o                         
   9   5   6       4444.97      19398.53       750.69 o                         
  11   5   6       4190.76       7215.71       420.50 o                         
  13   5   6      14144.12      16711.59       581.27 o                         
  15   5   6      33033.61      33747.38       707.75 o                         
  17   5   6      26731.66      32155.81       404.12 o                         
  19   5   6      35914.12      39814.55       407.25 o                         
  21   5   6       1514.77       3301.87       116.65 o                         
  23   5   6        612.88       1558.86       118.97 o                         
  25   5   6       2161.52       4254.77       122.47 o                         
  27   5   6       4505.12       4546.56       126.66 o                         
  29   5   6       2257.52       4227.30       132.26 o                         
  31   5   6        204.98        735.76       100.45 o                         
  33   5   6      19149.61      16941.91       291.98 o                         
  35   5   6        253.23        435.47       108.45 o                         
  37   5   6       1768.08       1609.51       195.96 o                         
 -40   6   6       1466.87       1488.77       129.84 o                         
 -38   6   6       5879.97       5968.32       192.33 o                         
 -36   6   6        343.13        833.08       135.57 o                         
 -34   6   6       4999.89       4583.35       142.46 o                         
 -32   6   6       2057.98       2336.20       121.38 o                         
 -30   6   6        898.32       1071.21        95.40 o                         
 -28   6   6       9750.82       9757.20       204.60 o                         
 -26   6   6       9431.22      10824.01       165.01 o                         
 -24   6   6       7383.67       9681.75       143.03 o                         
 -22   6   6      22444.75      21019.10       250.67 o                         
 -20   6   6      68050.59      61088.14       707.38 o                         
 -18   6   6      82318.95      79660.41       993.35 o                         
 -16   6   6        628.55       3703.31       158.96 o                         
 -14   6   6      62547.45      57645.42       863.76 o                         
 -12   6   6     470489.47     453378.62      6175.62 o                         
 -10   6   6     404353.56     393358.81      5356.90 o                         
  -8   6   6        292.61        834.52        89.07 o                         
  -6   6   6     208490.58     200736.89      2249.28 o                         
  -4   6   6     116434.91     115758.05      1308.57 o                         
  -2   6   6     161984.72     159789.97      2817.33 o                         
   0   6   6      22550.38      21456.25       312.18 o                         
   2   6   6       1337.30       1274.44       106.98 o                         
   4   6   6      97364.38     113372.75      2997.87 o                         
   6   6   6       2885.81       5906.32       495.76 o                         
   8   6   6     258647.78     252412.62      8469.07 o                         
  10   6   6      92685.59      86851.51      1652.51 o                         
  12   6   6      34103.77      35829.94       620.13 o                         
  14   6   6      23176.75      26315.16       483.11 o                         
  16   6   6       9410.98      12812.74       551.40 o                         
  18   6   6      73487.46      72772.40       794.30 o                         
  20   6   6      23773.04      21963.08       289.86 o                         
  22   6   6      62879.88      58568.10       646.06 o                         
  24   6   6       1514.25       3246.35       136.06 o                         
  26   6   6       5200.76       6507.57       155.61 o                         
  28   6   6         68.19        537.06       111.10 o                         
  30   6   6      10438.45      11245.80       169.13 o                         
  32   6   6        542.14        988.32        97.17 o                         
  34   6   6       2169.66       2079.46       124.75 o                         
  36   6   6        645.55        940.07       152.23 o                         
 -39   7   6       3013.15       2499.74       139.42 o                         
 -37   7   6       3462.26       3148.62       173.32 o                         
 -35   7   6       2879.39       2797.19       189.07 o                         
 -33   7   6       1181.18       3013.85       243.38 o                         
 -31   7   6      18281.29      17515.92       301.22 o                         
 -29   7   6        674.48       1101.98       120.67 o                         
 -27   7   6       4370.39       3863.53       140.30 o                         
 -25   7   6       3722.72       6213.70       199.42 o                         
 -23   7   6       4214.29       4965.52       171.75 o                         
 -21   7   6       5726.64       7241.82       182.98 o                         
 -19   7   6       5692.23       5913.63       146.38 o                         
 -17   7   6      24098.13      24066.92       348.63 o                         
 -15   7   6      24092.90      23062.95       551.73 o                         
 -13   7   6      20935.82      24541.01       386.95 o                         
 -11   7   6      35705.53      38923.56       690.72 o                         
  -9   7   6     138079.31     131883.89      1867.11 o                         
  -7   7   6     160072.11     147919.28      2064.88 o                         
  -5   7   6      30583.41      29014.33       606.88 o                         
  -3   7   6      33548.12      32699.87       931.12 o                         
  -1   7   6       2129.87       9251.05       315.46 o                         
   1   7   6      74276.88      62184.15      1197.80 o                         
   3   7   6      19829.80      20923.11       643.86 o                         
   5   7   6     218436.88     215864.91      4353.39 o                         
   7   7   6      18593.28      24061.31       583.20 o                         
   9   7   6      58914.72      53554.32      1081.85 o                         
  11   7   6      40029.73      42877.29       635.57 o                         
  13   7   6      53780.73      50903.59       608.12 o                         
  15   7   6       2470.23       4088.79       147.06 o                         
  17   7   6      12994.08      16833.05       333.31 o                         
  19   7   6        695.37       1669.25       197.56 o                         
  21   7   6      57442.09      52928.05      1130.02 o                         
  23   7   6       2577.44       2307.58       147.15 o                         
  25   7   6      21392.32      21801.77       350.73 o                         
  27   7   6       4240.47       4451.04       149.36 o                         
  29   7   6       2806.78       4518.32       215.29 o                         
  31   7   6       1321.38       1550.85       130.09 o                         
  33   7   6       2455.46       3164.74       172.18 o                         
  35   7   6       4508.05       4476.28       276.03 o                         
 -38   8   6         63.80        288.79       173.24 o                         
 -36   8   6       1699.85       2169.62       145.11 o                         
 -34   8   6        919.42       1084.68       148.16 o                         
 -32   8   6        800.55       1046.21       158.19 o                         
 -30   8   6       8943.88      10455.17       318.90 o                         
 -28   8   6       8570.08       8010.37       209.53 o                         
 -26   8   6      16849.71      16626.23       340.73 o                         
 -24   8   6       1788.63       3675.15       164.99 o                         
 -22   8   6         89.51       1898.43       151.34 o                         
 -20   8   6       1813.99       2320.42       127.83 o                         
 -18   8   6     102689.17      93253.77      1141.22 o                         
 -16   8   6       2063.59       2226.64       129.99 o                         
 -14   8   6       6013.27       5951.86       187.53 o                         
 -12   8   6      24840.89      27322.78       363.85 o                         
 -10   8   6      82741.66      80379.10      1202.65 o                         
  -8   8   6        893.37       1463.43       147.36 o                         
  -6   8   6      24913.82      29403.75       669.96 o                         
  -4   8   6     231919.89     229097.03      5531.29 o                         
  -2   8   6      81138.00      90038.73      1904.59 o                         
   0   8   6     100907.38     115175.00      2881.60 o                         
   2   8   6      18466.16      19298.16       616.95 o                         
   4   8   6     147170.22     147170.62      3792.68 o                         
   6   8   6      52623.09      53462.58      1339.68 o                         
   8   8   6       7092.50       9397.52       254.13 o                         
  10   8   6        136.75       3543.28       164.83 o                         
  12   8   6        456.32       2542.38       162.63 o                         
  14   8   6      21593.73      24892.06       685.20 o                         
  16   8   6       1805.21       3427.49       154.83 o                         
  18   8   6      19077.14      20495.97       616.85 o                         
  20   8   6       1054.94       3400.54       158.77 o                         
  22   8   6       7969.47       9483.11       220.12 o                         
  24   8   6       1065.60       1190.94       188.80 o                         
  26   8   6        303.07       1235.75       187.58 o                         
  28   8   6       7805.58       7506.04       250.41 o                         
  30   8   6          8.21        236.72       153.64 o                         
  32   8   6       7429.30       6060.18       225.90 o                         
  34   8   6       2244.71       2003.10       194.73 o                         
 -37   9   6        642.39        496.46       112.84 o                         
 -35   9   6        836.08        849.99       138.19 o                         
 -33   9   6        154.73       1815.55       191.39 o                         
 -31   9   6       2945.26       2695.62       179.37 o                         
 -29   9   6      15743.87      13568.78       325.40 o                         
 -27   9   6       1775.86       2309.74       157.50 o                         
 -25   9   6       6492.84       5585.67       174.63 o                         
 -23   9   6      23461.71      22829.62       391.81 o                         
 -21   9   6       1528.44       2563.59       146.06 o                         
 -19   9   6       1761.64       2731.68       154.69 o                         
 -17   9   6        516.32       2022.67       149.82 o                         
 -15   9   6        381.25        902.92       131.49 o                         
 -13   9   6       3079.73       3967.28       142.17 o                         
 -11   9   6      38401.40      46863.25       576.30 o                         
  -9   9   6     104733.17     103416.88      1203.64 o                         
  -7   9   6      95204.83      98821.16      1234.92 o                         
  -5   9   6        456.86       1169.75       132.68 o                         
  -3   9   6       3388.67       5547.99       148.64 o                         
  -1   9   6      34711.75      35423.73       481.78 o                         
   1   9   6      78820.85      81698.42      1034.01 o                         
   3   9   6      21460.48      17268.38       362.51 o                         
   5   9   6      15074.06      20034.42       486.52 o                         
   7   9   6     210654.36     215903.95      3042.10 o                         
   9   9   6      28367.65      30631.12       455.07 o                         
  11   9   6     106185.66     105410.19      1329.03 o                         
  13   9   6      27380.19      32039.81       502.89 o                         
  15   9   6      38090.17      36059.61       516.15 o                         
  17   9   6      14569.04      14192.46       251.70 o                         
  19   9   6       2737.09       3140.40       137.21 o                         
  21   9   6       3411.50       4479.93       201.48 o                         
  23   9   6        388.55        673.76       161.54 o                         
  25   9   6       2172.71       2123.38       197.84 o                         
  27   9   6       2282.10       2042.73       158.16 o                         
  29   9   6         31.21        333.95       157.46 o                         
  31   9   6       2230.97       1663.41       136.36 o                         
  33   9   6        948.96        865.07       116.50 o                         
 -34  10   6        795.41        949.65       191.76 o                         
 -32  10   6      10326.07       8966.19       267.55 o                         
 -30  10   6       2517.82       4325.47       177.40 o                         
 -28  10   6      14998.73      14036.57       279.95 o                         
 -26  10   6        396.65       2746.04       169.92 o                         
 -24  10   6        302.64        363.52       138.06 o                         
 -22  10   6       4569.96       8356.69       255.36 o                         
 -20  10   6      15996.70      15458.59       329.30 o                         
 -18  10   6      50225.82      45102.02       632.40 o                         
 -16  10   6      23141.34      22715.26       329.70 o                         
 -14  10   6       5293.58       6149.52       181.11 o                         
 -12  10   6      11337.50      12485.90       279.68 o                         
 -10  10   6      17826.48      19755.42       291.09 o                         
  -8  10   6       8710.39      10740.52       207.11 o                         
  -6  10   6      25326.91      22204.02       349.26 o                         
  -4  10   6      42362.15      40574.27       511.96 o                         
  -2  10   6       5734.89       8117.38       166.15 o                         
   0  10   6       4480.30       7054.48       169.03 o                         
   2  10   6      47024.06      49424.07       631.55 o                         
   4  10   6       6037.21       7049.36       292.39 o                         
   6  10   6       5596.78       7868.91       242.99 o                         
   8  10   6       3392.70       3884.94       192.65 o                         
  10  10   6      16381.82      17540.12       373.13 o                         
  12  10   6      12347.83      14507.10       265.56 o                         
  14  10   6      90343.12      98157.10      1173.51 o                         
  16  10   6      18182.52      22246.24       525.05 o                         
  18  10   6       6562.04       6364.79       189.60 o                         
  20  10   6       4778.45       4449.28       153.35 o                         
  22  10   6        524.06        934.15       169.36 o                         
  24  10   6       3606.56       4433.45       208.66 o                         
  26  10   6        220.60       1615.72       185.67 o                         
  28  10   6       8526.28       7737.64       267.03 o                         
  30  10   6       2197.03       2036.41       158.96 o                         
  32  10   6        183.26        314.83       120.82 o                         
 -33  11   6       7316.46       6730.37       177.79 o                         
 -31  11   6       1921.01       2310.35       131.48 o                         
 -29  11   6        441.59        271.78       149.13 o                         
 -27  11   6       4198.58       5040.49       232.34 o                         
 -25  11   6      24671.04      22986.21       538.23 o                         
 -23  11   6         41.21        189.16       165.12 o                         
 -21  11   6       1331.61        934.78       146.43 o                         
 -19  11   6       2827.54       8219.45       270.79 o                         
 -17  11   6      16379.32      17721.19       329.09 o                         
 -15  11   6      55534.25      54513.76       776.81 o                         
 -13  11   6       6683.47       5623.03       264.01 o                         
 -11  11   6       4327.69       6870.68       247.26 o                         
  -9  11   6       2550.09       2762.01       189.41 o                         
  -7  11   6      27597.39      28212.21       421.15 o                         
  -5  11   6        338.19       1361.01       151.10 o                         
  -3  11   6       2867.28       5345.67       241.28 o                         
  -1  11   6     131669.08     145655.66      1704.40 o                         
   1  11   6      90395.80      91757.21      1241.34 o                         
   3  11   6       7186.09       8860.70       241.74 o                         
   5  11   6      52105.81      47472.09       707.55 o                         
   7  11   6     192441.98     196724.30      2396.36 o                         
   9  11   6      58763.08      60979.03      1174.51 o                         
  11  11   6        764.36       2000.30       173.57 o                         
  13  11   6      21897.04      28223.52       508.96 o                         
  15  11   6      64208.32      66897.56      1180.87 o                         
  17  11   6       8211.87       8716.94       204.83 o                         
  19  11   6       1472.29       3023.78       141.81 o                         
  21  11   6       5007.31       3633.26       149.74 o                         
  23  11   6       4107.91       4699.16       195.80 o                         
  25  11   6       4357.92       3911.00       192.19 o                         
  27  11   6       6176.29       6204.35       260.67 o                         
  29  11   6       4735.76       2832.60       191.76 o                         
  31  11   6       2617.03       1992.29       116.26 o                         
 -30  12   6       2980.96       2192.39       170.64 o                         
 -28  12   6        464.68        950.05       145.09 o                         
 -26  12   6       1905.65       2316.66       185.47 o                         
 -24  12   6       3791.55       3858.95       188.69 o                         
 -22  12   6        292.82        555.57       171.58 o                         
 -20  12   6        472.26        547.96       181.63 o                         
 -18  12   6       7842.85       7814.62       236.59 o                         
 -16  12   6       4128.59       7144.86       320.60 o                         
 -14  12   6       3127.97       4671.50       243.47 o                         
 -12  12   6       2046.61       3521.49       228.07 o                         
 -10  12   6      13347.26      14411.40       297.22 o                         
  -8  12   6       9666.15      14144.06       358.34 o                         
  -6  12   6      13619.05      15893.77       388.20 o                         
  -4  12   6       7542.60      14789.63       498.50 o                         
  -2  12   6      16787.30      19649.15       355.58 o                         
   0  12   6        859.87       1976.29       174.64 o                         
   2  12   6      10950.92      10651.25       257.21 o                         
   4  12   6      17749.99      18014.04       397.04 o                         
   6  12   6      38632.04      44371.46       991.14 o                         
   8  12   6        463.98        555.68       198.60 o                         
  10  12   6      24560.78      26984.09       489.84 o                         
  12  12   6       7993.08       7609.90       206.70 o                         
  14  12   6      71928.62      74776.75       971.74 o                         
  16  12   6      11442.61      10784.37       194.03 o                         
  18  12   6      45598.61      44811.32       556.04 o                         
  20  12   6       9820.46       8507.40       206.67 o                         
  22  12   6      12303.19      12808.79       323.19 o                         
  24  12   6        122.27        390.35       196.19 o                         
  26  12   6       7644.93       8186.57       298.29 o                         
  28  12   6        623.07       1003.46       129.91 o                         
 -29  13   6         93.44        338.78       114.22 o                         
 -27  13   6        116.84        273.93       121.39 o                         
 -25  13   6      13136.38      12446.55       293.61 o                         
 -23  13   6      20750.54      16431.64       327.50 o                         
 -21  13   6       1992.13       2127.01       270.71 o                         
 -19  13   6        929.18       1314.74       309.49 o                         
 -17  13   6       1706.83       3089.78       195.75 o                         
 -15  13   6      12442.77      10211.15       401.06 o                         
 -13  13   6      11238.66       9802.01       380.89 o                         
 -11  13   6         60.61       1523.08       200.31 o                         
  -9  13   6      15547.14      15025.22       377.52 o                         
  -7  13   6      70571.68      73749.85      1234.20 o                         
  -5  13   6       2499.57       3848.40       221.16 o                         
  -3  13   6       5902.79       6131.03       250.77 o                         
  -1  13   6     101869.38     106968.20      1379.75 o                         
   1  13   6      45089.55      46097.64       750.61 o                         
   3  13   6        133.81        536.09       174.97 o                         
   5  13   6         96.86       1102.35       141.65 o                         
   7  13   6      30372.79      30320.63       548.77 o                         
   9  13   6       2088.42       3173.80       206.05 o                         
  11  13   6      24586.36      25954.77       394.53 o                         
  13  13   6       9542.84      10850.58       207.50 o                         
  15  13   6      19684.95      20100.50       341.72 o                         
  17  13   6        450.14       1664.08       128.85 o                         
  19  13   6       1071.97       2685.54       144.30 o                         
  21  13   6      13256.34      14323.99       380.82 o                         
  23  13   6       3386.49       4003.18       194.03 o                         
  25  13   6       1529.75       1412.57       149.49 o                         
 -26  14   6        594.63        461.68       114.35 o                         
 -24  14   6      20810.22      18682.41      1275.65 o                         
 -22  14   6       1590.41       1462.46       227.42 o                         
 -20  14   6       1086.48        682.54       261.34 o                         
 -18  14   6       4371.81       3918.08       248.28 o                         
 -16  14   6       1698.31       4060.02       289.21 o                         
 -14  14   6        365.57        574.45       179.67 o                         
 -12  14   6      10524.18      13385.76       339.74 o                         
 -10  14   6        562.66       1332.48       222.49 o                         
  -8  14   6       5706.47       6293.81       288.36 o                         
  -6  14   6        540.94       3878.79       264.43 o                         
  -4  14   6         28.79        677.37       203.94 o                         
  -2  14   6       6516.51       6647.76       279.53 o                         
   0  14   6       9282.24       8655.15       326.63 o                         
   2  14   6      25993.73      29676.01       551.90 o                         
   4  14   6       2684.05       2034.66       152.25 o                         
   6  14   6       3565.64       5361.62       221.54 o                         
   8  14   6      57027.34      52818.77       792.33 o                         
  10  14   6       5958.64       6402.17       218.61 o                         
  12  14   6       4022.21       4703.17       176.57 o                         
  14  14   6        900.57       1693.34       129.83 o                         
  16  14   6      10746.70      11288.18       220.92 o                         
  18  14   6       2721.46       2965.25       164.02 o                         
  20  14   6        121.22        209.12       149.66 o                         
  22  14   6       1737.64       1031.97       231.22 o                         
 -23  15   6       5774.57       4808.37       222.78 o                         
 -21  15   6       5074.56       5210.90       286.24 o                         
 -19  15   6        849.63       1492.26       220.39 o                         
 -17  15   6      13178.01      12034.66       377.23 o                         
 -15  15   6        347.08       1457.35       252.97 o                         
 -13  15   6      21451.48      19910.49       423.19 o                         
 -11  15   6       1635.29       4307.84       291.66 o                         
  -9  15   6        771.24        943.74       199.19 o                         
  -7  15   6      11736.68      10794.40       335.29 o                         
  -5  15   6       8551.62       7675.14       293.48 o                         
  -3  15   6       1249.36       2165.05       237.52 o                         
  -1  15   6       9081.37       9764.58       321.69 o                         
   1  15   6      19705.64      20012.81       624.50 o                         
   3  15   6       1044.33       2000.12       211.52 o                         
   5  15   6      26976.33      25700.52       491.07 o                         
   7  15   6      16778.90      16317.94       291.89 o                         
   9  15   6        419.14        665.47       141.90 o                         
  11  15   6          7.89        626.72       131.36 o                         
  13  15   6      40956.39      39225.19       695.77 o                         
  15  15   6        217.52        434.48       145.37 o                         
  17  15   6       3510.85       3291.59       181.80 o                         
  19  15   6         61.90        -61.77       166.88 o                         
 -18  16   6        261.32        612.06       186.34 o                         
 -16  16   6       1551.06       2245.74       251.22 o                         
 -14  16   6        849.05       1201.67       277.60 o                         
 -12  16   6        353.28       1243.30       239.68 o                         
 -10  16   6       2271.82       2072.99       183.28 o                         
  -8  16   6       1956.02       2185.43       139.13 o                         
  -6  16   6       6090.57       5526.06       218.49 o                         
  -4  16   6        288.14        386.06       156.04 o                         
  -2  16   6        509.63        889.28       158.90 o                         
   0  16   6       2148.13       2867.62       198.61 o                         
   2  16   6          8.33         86.65       233.69 o                         
   4  16   6        326.23        494.71       223.24 o                         
   6  16   6       1497.09       1113.83       190.46 o                         
   8  16   6       6062.05       5400.91       313.38 o                         
  10  16   6       2792.83       2139.80       210.40 o                         
  12  16   6       3863.95       4289.06       178.20 o                         
  14  16   6       1782.90       1796.37       337.04 o                         
  16  16   6        297.80        403.59       129.72 o                         
 -13  17   6       5413.86       5645.64       595.70 o                         
 -11  17   6       8859.71       8999.46      1067.94 o                         
  -9  17   6       1351.49        896.45       156.10 o                         
  -7  17   6      14711.69      11835.01       694.51 o                         
  -5  17   6      11399.17       9881.96       418.88 o                         
  -3  17   6       2133.67       2988.30       171.52 o                         
  -1  17   6        699.60        707.20       340.35 o                         
   1  17   6      19195.34      18886.75      3325.32 o                         
   3  17   6       1278.55       1564.66       205.53 o                         
   5  17   6      12232.38      11228.12       465.57 o                         
   7  17   6      20265.51      16118.44       563.62 o                         
   9  17   6       2497.03       2529.82       194.25 o                         
 -41   1   7        108.02        184.53       187.11 o                         
 -39   1   7       2503.62       2652.88       148.56 o                         
 -37   1   7      20366.82      19192.09       273.74 o                         
 -35   1   7       6099.86       7206.42       172.94 o                         
 -33   1   7         25.27        470.79       123.61 o                         
 -31   1   7       2636.34       3276.81       116.50 o                         
 -29   1   7      14884.18      15667.28       242.87 o                         
 -27   1   7      21406.62      21611.95       277.86 o                         
 -25   1   7       8773.09       9111.23       131.34 o                         
 -23   1   7      24033.46      22438.47       249.85 o                         
 -21   1   7      56193.87      58166.19       905.30 o                         
 -19   1   7      43044.70      41530.12      1159.74 o                         
 -17   1   7       1282.38       8305.25       678.00 o                         
 -15   1   7      43242.51      46255.73      1274.03 o                         
 -13   1   7     362658.81     318544.59     10651.99 o                         
 -11   1   7      16997.66      16503.13       717.19 o                         
  -9   1   7     208368.73     158460.62      8763.00 o                         
  -7   1   7      95478.48     116061.97      2739.97 o                         
  -5   1   7     801699.25     717363.00     10851.84 o                         
  -3   1   7       6480.25       3512.97       176.21 o                         
  -1   1   7     430262.88     437209.75      8567.93 o                         
   1   1   7       4313.66      10202.63       376.96 o                         
   3   1   7     859843.50     943120.56     22101.58 o                         
   5   1   7      18639.32      17282.98       490.12 o                         
   7   1   7     325925.62     298189.03      9938.72 o                         
   9   1   7     288218.47     261835.55      4430.22 o                         
  11   1   7      35793.23      39278.48       886.67 o                         
  13   1   7       7409.40       8308.49       446.18 o                         
  15   1   7      33983.39      43417.86       978.09 o                         
  17   1   7     137729.67     125154.80      2520.10 o                         
  19   1   7     213674.81     207999.20      1888.28 o                         
  21   1   7       3427.75       4331.58       107.88 o                         
  23   1   7      52457.32      54459.22       524.65 o                         
  25   1   7        567.58       3119.55       109.63 o                         
  27   1   7      35734.27      32714.61       393.03 o                         
  29   1   7       2129.60       2349.79       149.58 o                         
  31   1   7      17667.42      19152.50       335.88 o                         
  33   1   7       3011.21       4030.91       319.11 o                         
  35   1   7       9909.25       8276.12       295.92 o                         
  37   1   7       4807.66       4337.78       255.54 o                         
  39   1   7       1925.15       2545.44       203.39 o                         
 -42   2   7       1967.50       1652.32       233.17 o                         
 -40   2   7       1564.18       1246.80       114.09 o                         
 -38   2   7       3653.34       4262.61       131.93 o                         
 -36   2   7        311.51        735.26       111.32 o                         
 -34   2   7      18980.02      17828.48       234.36 o                         
 -32   2   7         20.31       2353.76       141.61 o                         
 -30   2   7       7190.42       7751.85       133.52 o                         
 -28   2   7       1194.80       3173.53        94.13 o                         
 -26   2   7       2437.55       2812.62        81.59 o                         
 -24   2   7      14677.52      17433.88       197.24 o                         
 -22   2   7      16107.36      18079.13       191.55 o                         
 -20   2   7       9922.20       9242.54       370.21 o                         
 -18   2   7      55885.96      52021.64       873.10 o                         
 -16   2   7     454702.09     445658.72      6040.54 o                         
 -14   2   7      94068.86      90100.34      1157.89 o                         
 -12   2   7       9172.67       7803.41       212.77 o                         
 -10   2   7      91589.14      74855.62      1301.09 o                         
  -8   2   7     586285.12     584230.19      9692.80 o                         
  -6   2   7     236873.67     257214.34      5196.50 o                         
  -4   2   7      96620.77      83261.98      1657.69 o                         
  -2   2   7     273274.78     301389.16     14635.71 o                         
   0   2   7     284910.06     303488.62      7177.30 o                         
   2   2   7      13975.82       7471.39       334.23 o                         
   4   2   7       9420.55      10134.67       438.93 o                         
   6   2   7       9525.56      12791.10       352.82 o                         
   8   2   7      42952.92      41817.47       910.80 o                         
  10   2   7     255002.98     257224.64      4312.15 o                         
  12   2   7      20910.43      18960.05      2725.70 o                         
  14   2   7       1497.64       3335.62       370.80 o                         
  16   2   7     228163.05     203821.73      4034.42 o                         
  18   2   7      31468.00      32098.42       259.75 o                         
  20   2   7       1890.19       3875.42        99.07 o                         
  22   2   7     114205.52     113850.58       976.09 o                         
  24   2   7      37298.40      37782.11       343.62 o                         
  26   2   7        126.74       3768.56       122.52 o                         
  28   2   7         19.19       2279.81       131.05 o                         
  30   2   7         97.42       1241.29       123.12 o                         
  32   2   7      11537.93      12134.98       210.63 o                         
  34   2   7        283.20        652.23       153.41 o                         
  36   2   7       1242.91       1863.54       151.35 o                         
  38   2   7        226.99        370.96       136.12 o                         
 -41   3   7       5154.76       4862.40       213.60 o                         
 -39   3   7         29.12        245.96       105.11 o                         
 -37   3   7         35.24        321.90       114.00 o                         
 -35   3   7       1300.98       1499.36       110.98 o                         
 -33   3   7       3029.95       3404.25       112.89 o                         
 -31   3   7      26586.06      23823.70       260.14 o                         
 -29   3   7      17386.03      17335.69       205.82 o                         
 -27   3   7       6365.92       6414.51       117.72 o                         
 -25   3   7      28636.20      26904.39       231.66 o                         
 -23   3   7     151083.06     142281.25      1134.82 o                         
 -21   3   7      23863.90      20936.96       231.29 o                         
 -19   3   7      51975.94      43873.73       984.80 o                         
 -17   3   7      13059.55      18733.10       429.98 o                         
 -15   3   7     296017.81     288837.06      3642.59 o                         
 -13   3   7       8442.62      10268.29       259.80 o                         
 -11   3   7     628115.69     572158.19      6307.75 o                         
  -9   3   7      80220.16      99921.15      1400.47 o                         
  -7   3   7     117186.69     124786.38      2181.40 o                         
  -5   3   7     277159.75     260944.12      3910.46 o                         
  -3   3   7     216829.17     250839.33      5980.22 o                         
  -1   3   7     188079.00     200136.59      3885.12 o                         
   1   3   7     206740.11     179781.16      5228.67 o                         
   3   3   7     152306.94     156454.64      4800.13 o                         
   5   3   7       4619.44       3327.39       130.51 o                         
   7   3   7      16087.69      20565.20       476.29 o                         
   9   3   7     295861.59     303350.66      5094.84 o                         
  11   3   7     191614.81     194796.86      8616.03 o                         
  13   3   7     122404.66     129539.38      4356.03 o                         
  15   3   7       2736.41       3682.50       368.25 o                         
  17   3   7      90852.59      96639.45      1489.78 o                         
  19   3   7      37311.52      34387.68       370.68 o                         
  21   3   7      80672.78      76695.85       737.58 o                         
  23   3   7       5387.08       7560.88       128.87 o                         
  25   3   7         83.93       1311.24        89.97 o                         
  27   3   7        191.52       1579.13       108.64 o                         
  29   3   7      12002.93      12364.60       224.61 o                         
  31   3   7       2451.37       4094.67       134.75 o                         
  33   3   7       7917.70       5972.26       170.57 o                         
  35   3   7       4634.07       3143.27       171.58 o                         
  37   3   7       5553.54       5192.98       244.18 o                         
 -40   4   7        262.18        699.66       157.41 o                         
 -38   4   7       1654.93       2113.77       121.09 o                         
 -36   4   7        211.96        345.97       113.49 o                         
 -34   4   7        841.94       1744.29       112.34 o                         
 -32   4   7        189.51       2916.24       130.70 o                         
 -30   4   7      31127.92      29734.68       343.90 o                         
 -28   4   7         12.04       1323.16       103.08 o                         
 -26   4   7      17022.60      16196.47       199.65 o                         
 -24   4   7        147.65        596.38        94.54 o                         
 -22   4   7      44683.64      44294.23       413.28 o                         
 -20   4   7       2779.12       4706.44       122.79 o                         
 -18   4   7       6859.04       9391.42       374.83 o                         
 -16   4   7      85035.60      75772.08      1018.71 o                         
 -14   4   7      29217.40      30553.37       501.26 o                         
 -12   4   7       5640.75      10102.39       321.71 o                         
 -10   4   7      59083.09      66814.62       789.36 o                         
  -8   4   7      91415.48      75166.34      1324.84 o                         
  -6   4   7      18193.85      23254.23       422.64 o                         
  -4   4   7      66398.59      73577.00      1296.36 o                         
  -2   4   7      14569.98      26697.09       589.99 o                         
   0   4   7      40982.46      40099.44       839.80 o                         
   2   4   7      28329.27      34052.09       936.13 o                         
   4   4   7      15407.26      15321.81       389.74 o                         
   6   4   7       3507.11       4494.10       205.31 o                         
   8   4   7     107194.98     107504.05      1940.24 o                         
  10   4   7      13815.98      12680.10       701.51 o                         
  12   4   7       8946.84      10813.84      1653.84 o                         
  14   4   7       3226.11       4070.12       436.97 o                         
  16   4   7      14331.24      13581.89       285.14 o                         
  18   4   7      18925.21      19576.85       263.88 o                         
  20   4   7       9257.47      11842.38       186.24 o                         
  22   4   7       6820.52       7047.17       123.36 o                         
  24   4   7        637.94       2004.35       106.84 o                         
  26   4   7       7859.46      14814.64       271.50 o                         
  28   4   7       2526.03       2910.56       111.51 o                         
  30   4   7      10949.17      10911.66       179.96 o                         
  32   4   7         17.55        304.06       110.41 o                         
  34   4   7       1252.70       1721.77       121.73 o                         
  36   4   7          1.50        516.18       138.66 o                         
  38   4   7       3831.52       3035.84       284.13 o                         
 -41   5   7        216.53        -45.25       205.75 o                         
 -39   5   7       1676.26       1612.75       166.23 o                         
 -37   5   7        636.65       1408.38       118.13 o                         
 -35   5   7       2880.29       3258.12       119.58 o                         
 -33   5   7       6667.17       6057.45       130.67 o                         
 -31   5   7       5226.16       5727.52       144.16 o                         
 -29   5   7      52532.71      49877.73       526.53 o                         
 -27   5   7      15464.71      14493.08       185.95 o                         
 -25   5   7       4902.36       5348.59       107.49 o                         
 -23   5   7      12196.96      15492.89       300.13 o                         
 -21   5   7      54145.49      51719.98       509.78 o                         
 -19   5   7      22054.51      22742.07       534.97 o                         
 -17   5   7       7472.27       8747.72       265.55 o                         
 -15   5   7      29793.67      31085.45       510.44 o                         
 -13   5   7     297883.88     295781.88      4043.22 o                         
 -11   5   7     197255.02     190405.17      2294.17 o                         
  -9   5   7      12109.34      12454.39       252.57 o                         
  -7   5   7      49723.66      44546.66       622.53 o                         
  -5   5   7      18374.79      19981.92       320.53 o                         
  -3   5   7      23408.14      15069.83       282.85 o                         
  -1   5   7     188536.81     182803.86      3117.12 o                         
   1   5   7      94772.23      99761.23      1982.30 o                         
   3   5   7      71048.66      74228.55      1505.26 o                         
   5   5   7       3498.70       2952.78       183.28 o                         
   7   5   7     177662.27     178114.59      3481.39 o                         
   9   5   7      41108.55      49077.96      2621.85 o                         
  11   5   7      71864.69      72487.66      3993.51 o                         
  13   5   7     142733.72     128794.98      2785.78 o                         
  15   5   7     137580.66     139205.19      1811.12 o                         
  17   5   7      43788.46      46728.24       486.01 o                         
  19   5   7       2612.56       2563.67       119.83 o                         
  21   5   7      25752.53      33052.54       524.49 o                         
  23   5   7     149048.44     143301.31      1417.84 o                         
  25   5   7       1742.23       2790.95       125.39 o                         
  27   5   7      41030.61      38469.19       392.25 o                         
  29   5   7        340.08        283.98       107.68 o                         
  31   5   7      16608.49      16389.28       232.96 o                         
  33   5   7       5112.76       4790.45       131.15 o                         
  35   5   7       3924.58       3445.25       124.87 o                         
  37   5   7       3889.84       2893.87       198.27 o                         
 -40   6   7        391.94        576.36       143.68 o                         
 -38   6   7        179.97        339.04       139.71 o                         
 -36   6   7       1907.89       1758.68       130.67 o                         
 -34   6   7       1749.87       1968.95       116.32 o                         
 -32   6   7        207.49       2629.91       144.47 o                         
 -30   6   7        730.95       1456.91       113.52 o                         
 -28   6   7       2568.35       1732.64       101.09 o                         
 -26   6   7       1715.15       1839.30        92.28 o                         
 -24   6   7       4046.89       3870.73       103.21 o                         
 -22   6   7      47412.19      45216.91       499.46 o                         
 -20   6   7       3556.06       6711.16       166.55 o                         
 -18   6   7       2377.78       5357.77       283.89 o                         
 -16   6   7       3018.71       4920.42       126.66 o                         
 -14   6   7     155976.52     148707.17      2949.78 o                         
 -12   6   7       2796.21       4740.09       169.85 o                         
 -10   6   7     120473.72     121164.07      1476.44 o                         
  -8   6   7     173424.12     184452.53      1968.07 o                         
  -6   6   7       2056.10       3892.68       119.89 o                         
  -4   6   7       2573.92       2800.72       181.50 o                         
  -2   6   7      71062.11      64273.70      1093.83 o                         
   0   6   7       1224.58       1479.89        87.65 o                         
   2   6   7      71372.64      62292.45      1126.90 o                         
   4   6   7       8869.61      11212.14       276.95 o                         
   6   6   7      12485.06      10494.62       504.15 o                         
   8   6   7      13678.67      13376.20       861.03 o                         
  10   6   7      20701.30      19787.46       730.63 o                         
  12   6   7       3962.09       4624.50       222.60 o                         
  14   6   7        701.65       3058.28       142.44 o                         
  16   6   7        282.04       1175.14       108.21 o                         
  18   6   7       9091.91      10543.56       162.91 o                         
  20   6   7      78081.05      79691.85       732.31 o                         
  22   6   7      59970.44      57115.34       604.58 o                         
  24   6   7         95.39        435.78       109.03 o                         
  26   6   7        782.73       2016.58       132.08 o                         
  28   6   7       1149.11       1691.08       123.65 o                         
  30   6   7      11471.62       9788.54       176.66 o                         
  32   6   7        298.93        460.32       104.67 o                         
  34   6   7         16.16        447.45       116.93 o                         
  36   6   7        675.61        379.28       170.79 o                         
 -39   7   7         51.33        177.25       122.43 o                         
 -37   7   7       2738.07       2093.46       208.65 o                         
 -35   7   7       4324.90       3993.40       177.23 o                         
 -33   7   7        768.15        925.49       156.04 o                         
 -31   7   7       3827.57       3779.10       141.53 o                         
 -29   7   7      27332.90      23070.79       319.58 o                         
 -27   7   7      14924.64      16877.25       359.71 o                         
 -25   7   7      13062.20      12218.24       223.95 o                         
 -23   7   7      15266.90      15298.10       273.75 o                         
 -21   7   7      70925.92      68995.75      1078.88 o                         
 -19   7   7       1063.25       1853.60       119.71 o                         
 -17   7   7       5000.31       8147.63       302.83 o                         
 -15   7   7      77199.10      77942.23       989.85 o                         
 -13   7   7       4708.64       9103.59       369.92 o                         
 -11   7   7       6041.12       6296.27       202.13 o                         
  -9   7   7      19735.10      24273.63       434.34 o                         
  -7   7   7       9717.35      15202.91       285.30 o                         
  -5   7   7       1074.84       3662.52       149.82 o                         
  -3   7   7      48675.39      53045.78      1018.08 o                         
  -1   7   7      10947.41      11413.50       310.71 o                         
   1   7   7      25825.17      33740.39       980.25 o                         
   3   7   7      37875.76      45250.19      1314.87 o                         
   5   7   7       6333.12       6519.97       516.97 o                         
   7   7   7      38753.07      39241.78      1032.30 o                         
   9   7   7     186367.80     184062.86      2867.18 o                         
  11   7   7       1241.72       5763.33       185.13 o                         
  13   7   7     179667.12     179531.34      1966.32 o                         
  15   7   7     153307.14     152381.75      1844.33 o                         
  17   7   7      37548.21      35897.33       969.27 o                         
  19   7   7      55736.22      55622.25       747.27 o                         
  21   7   7       5103.19       6461.35       285.18 o                         
  23   7   7      46522.51      46476.81       660.25 o                         
  25   7   7       5921.23       6256.65       157.62 o                         
  27   7   7      39136.09      32131.00       428.64 o                         
  29   7   7        632.61        939.31       126.55 o                         
  31   7   7       6037.01       5565.14       156.57 o                         
  33   7   7       1182.01        914.37       149.67 o                         
  35   7   7       8621.61       6252.97       224.35 o                         
 -38   8   7       1286.60        972.27       147.02 o                         
 -36   8   7       2044.03       2256.96       171.40 o                         
 -34   8   7        309.13        617.10       169.41 o                         
 -32   8   7        669.68       2515.26       191.30 o                         
 -30   8   7       5822.81       5774.66       156.25 o                         
 -28   8   7      18690.16      19408.85       343.04 o                         
 -26   8   7      29895.85      27509.41       485.27 o                         
 -24   8   7      15661.43      21808.88       356.91 o                         
 -22   8   7        383.93       2368.92       168.88 o                         
 -20   8   7       7110.06      15086.24       341.53 o                         
 -18   8   7      27610.04      23654.90       400.56 o                         
 -16   8   7       1282.41       5178.81       228.26 o                         
 -14   8   7      14640.49      16063.00       363.80 o                         
 -12   8   7        725.90       1823.71       147.21 o                         
 -10   8   7     271940.91     271574.28      3783.70 o                         
  -8   8   7      60115.45      64280.79       925.23 o                         
  -6   8   7       6146.34       8702.67       469.74 o                         
  -4   8   7       1308.54       6763.27       385.69 o                         
  -2   8   7     107853.98      94261.87      2452.61 o                         
   0   8   7       7121.52      11476.22       899.42 o                         
   2   8   7        977.89       2018.14       466.24 o                         
   4   8   7     122130.61     128334.73      3390.55 o                         
   6   8   7      82518.79      80510.52      1097.66 o                         
   8   8   7      14405.49      20118.60       419.18 o                         
  10   8   7     179941.31     173044.73      3338.95 o                         
  12   8   7     102772.72     101741.43      1567.18 o                         
  14   8   7      13645.14      17266.04       339.88 o                         
  16   8   7       4794.66       4614.77       272.32 o                         
  18   8   7      25943.92      29299.75       792.93 o                         
  20   8   7      39199.13      40637.30      1276.11 o                         
  22   8   7        360.63        569.11       144.20 o                         
  24   8   7      31268.75      27631.79       540.99 o                         
  26   8   7      13676.35      14493.08       348.54 o                         
  28   8   7       8371.36       8193.48       218.08 o                         
  30   8   7       2144.73       1848.14       161.40 o                         
  32   8   7       2979.67       2405.65       172.86 o                         
  34   8   7        650.32       1178.88       184.43 o                         
 -37   9   7        482.65        764.81       153.47 o                         
 -35   9   7        150.07        162.36       146.92 o                         
 -33   9   7       4825.00       5589.05       268.63 o                         
 -31   9   7       6285.59       7273.34       339.43 o                         
 -29   9   7        761.00       4546.34       174.24 o                         
 -27   9   7       1333.46       2406.41       157.03 o                         
 -25   9   7       1806.66       2502.55       161.41 o                         
 -23   9   7     106480.72     101021.02      1318.66 o                         
 -21   9   7       7542.41       6849.05       265.82 o                         
 -19   9   7      15595.04      15281.04       321.88 o                         
 -17   9   7        367.64       4728.75       196.33 o                         
 -15   9   7     137517.45     131636.11      1856.10 o                         
 -13   9   7      49565.42      49240.35       699.30 o                         
 -11   9   7      14295.88      13446.63       264.79 o                         
  -9   9   7       1526.27       2258.41       141.08 o                         
  -7   9   7      99537.58      99607.89      1176.89 o                         
  -5   9   7      42946.02      40845.21       519.78 o                         
  -3   9   7      16320.68      18591.06       313.41 o                         
  -1   9   7      17749.68      18523.40       318.88 o                         
   1   9   7      27142.48      27479.48       535.32 o                         
   3   9   7      74464.85      77158.15      1422.25 o                         
   5   9   7      24819.15      27367.46       614.15 o                         
   7   9   7      45861.10      48068.73       708.74 o                         
   9   9   7     187501.42     169959.78      2098.19 o                         
  11   9   7       6009.80       9164.52       211.20 o                         
  13   9   7       1783.97       2399.19       146.34 o                         
  15   9   7        185.01       3109.84       194.53 o                         
  17   9   7     148485.17     141972.53      1978.50 o                         
  19   9   7       9451.82      10488.89       223.59 o                         
  21   9   7       6016.34       5639.12       206.81 o                         
  23   9   7       3480.23       4745.61       222.59 o                         
  25   9   7      23142.19      22814.75       502.88 o                         
  27   9   7        982.33       1478.08       209.46 o                         
  29   9   7       1268.58        995.30       205.20 o                         
  31   9   7       3162.16       2453.69       153.05 o                         
  33   9   7       1533.73        901.54       176.05 o                         
 -34  10   7       1336.54       1297.56       138.31 o                         
 -32  10   7       1083.75       1048.85       162.51 o                         
 -30  10   7       2742.09       3066.90       130.19 o                         
 -28  10   7      26941.91      26799.89       621.61 o                         
 -26  10   7       6869.80       6785.84       218.71 o                         
 -24  10   7       1153.24       2706.65       179.17 o                         
 -22  10   7      32572.11      28387.91       532.43 o                         
 -20  10   7      30498.08      25677.51       523.03 o                         
 -18  10   7        200.58       1766.70       163.11 o                         
 -16  10   7       6925.67       5541.37       174.22 o                         
 -14  10   7       5905.98       5403.74       207.32 o                         
 -12  10   7     113176.24     111718.49      1772.21 o                         
 -10  10   7      11356.86      11058.37       226.94 o                         
  -8  10   7       5947.18       7846.72       207.54 o                         
  -6  10   7       1361.64       1346.28       144.47 o                         
  -4  10   7      20633.62      26535.43       407.41 o                         
  -2  10   7     115592.45     117858.26      1543.32 o                         
   0  10   7      26592.43      30644.51       654.52 o                         
   2  10   7     124213.45     116666.55      1453.43 o                         
   4  10   7      10626.86      14891.28       297.87 o                         
   6  10   7     151794.16     146664.72      2690.52 o                         
   8  10   7      16652.15      15769.58       384.81 o                         
  10  10   7      37648.88      35574.40       630.90 o                         
  12  10   7      28909.46      29436.69       548.31 o                         
  14  10   7     113274.31     109161.81      1413.79 o                         
  16  10   7       3672.45       4882.41       162.64 o                         
  18  10   7       8727.54       9145.68       208.67 o                         
  20  10   7       3969.96       4239.79       238.85 o                         
  22  10   7       5545.10       5020.71       205.64 o                         
  24  10   7       5015.45       4138.50       199.40 o                         
  26  10   7        102.90        376.18       166.82 o                         
  28  10   7       3824.17       4017.12       190.08 o                         
  30  10   7       3176.93       3208.86       176.49 o                         
  32  10   7        423.40        188.20       124.34 o                         
 -33  11   7       1096.91       1315.05       153.84 o                         
 -31  11   7         10.11        675.05       120.63 o                         
 -29  11   7       2841.12       3287.66       143.51 o                         
 -27  11   7       4420.60       4032.59       174.93 o                         
 -25  11   7       1033.28       1727.49       179.75 o                         
 -23  11   7      17622.39      17850.76       428.78 o                         
 -21  11   7       1523.92       2375.87       189.58 o                         
 -19  11   7      10137.97      11152.21       258.53 o                         
 -17  11   7       4006.29       4284.39       175.09 o                         
 -15  11   7       8393.09       8882.18       242.16 o                         
 -13  11   7       5684.42       6698.52       262.05 o                         
 -11  11   7        373.45        674.04       174.97 o                         
  -9  11   7      28842.44      25602.45       447.30 o                         
  -7  11   7      65159.23      69634.39       940.33 o                         
  -5  11   7     118925.91     116942.77      1684.66 o                         
  -3  11   7       2343.88       5051.68       189.18 o                         
  -1  11   7      22099.09      23712.28       430.34 o                         
   1  11   7      41150.74      45244.57       761.69 o                         
   3  11   7      84799.09      82803.95      1145.98 o                         
   5  11   7       1723.23       2828.22       165.22 o                         
   7  11   7      11203.62      12774.28       309.23 o                         
   9  11   7      92579.01      96600.40      1459.02 o                         
  11  11   7      34259.11      41180.60       608.09 o                         
  13  11   7      33239.60      36193.62       619.41 o                         
  15  11   7       9210.55      12582.68       239.32 o                         
  17  11   7       1873.39       3385.36       155.31 o                         
  19  11   7       1747.12       1776.15       145.40 o                         
  21  11   7       1762.88       1493.41       129.62 o                         
  23  11   7       2153.11       1931.68       178.36 o                         
  25  11   7         82.59        539.92       159.99 o                         
  27  11   7       6939.11       6256.46       205.70 o                         
  29  11   7        396.32        328.77       147.74 o                         
 -30  12   7      14251.94      10666.58       239.21 o                         
 -28  12   7       3756.58       2988.82       142.43 o                         
 -26  12   7       4100.83       3520.76       254.18 o                         
 -24  12   7       8116.90       7191.91       455.50 o                         
 -22  12   7       4497.84       3694.73       194.34 o                         
 -20  12   7      23140.26      20732.37       525.07 o                         
 -18  12   7       2028.65       3331.09       234.60 o                         
 -16  12   7      41198.35      38660.63       647.94 o                         
 -14  12   7      11765.05      12420.04       323.37 o                         
 -12  12   7      11699.83      11223.25       301.65 o                         
 -10  12   7       2340.98       5183.96       264.08 o                         
  -8  12   7      67449.23      68373.73      1085.51 o                         
  -6  12   7       3061.04       3525.22       229.30 o                         
  -4  12   7      33989.21      35071.32       601.82 o                         
  -2  12   7      47375.28      48120.23       763.73 o                         
   0  12   7      12467.04      12675.64       294.07 o                         
   2  12   7       3390.53       4854.64       182.68 o                         
   4  12   7       3857.40       3661.90       181.31 o                         
   6  12   7      35309.34      38615.99       733.48 o                         
   8  12   7        729.91        461.23       235.65 o                         
  10  12   7       3609.27       5724.25       235.74 o                         
  12  12   7       4280.19       4878.27       159.15 o                         
  14  12   7       7768.03      11704.13       317.96 o                         
  16  12   7      27202.94      26820.94       344.68 o                         
  18  12   7       2614.53       4464.17       173.19 o                         
  20  12   7         97.31        998.00       128.62 o                         
  22  12   7        117.30        643.18       162.43 o                         
  24  12   7       1840.99       2270.16       184.62 o                         
  26  12   7       3352.11       3236.16       171.96 o                         
  28  12   7       1317.91       1008.35       139.82 o                         
 -29  13   7       3127.99       2893.79       138.43 o                         
 -27  13   7       3558.22       2952.27       131.73 o                         
 -25  13   7       3930.57       5028.59       241.33 o                         
 -23  13   7         90.81        475.96       187.32 o                         
 -21  13   7       3257.32       2925.02       277.54 o                         
 -19  13   7        987.68        816.68       317.78 o                         
 -17  13   7      13432.97      13053.29       398.28 o                         
 -15  13   7       1967.26       1268.13       174.57 o                         
 -13  13   7         60.19        343.65       208.77 o                         
 -11  13   7       6324.31       6160.91       247.91 o                         
  -9  13   7       6397.85       8382.15       301.95 o                         
  -7  13   7       6079.71       6155.72       269.39 o                         
  -5  13   7      27437.37      29581.01       732.90 o                         
  -3  13   7       2225.36       3303.19       232.23 o                         
  -1  13   7      28547.30      30668.42       508.01 o                         
   1  13   7       6373.65       9081.61       263.96 o                         
   3  13   7      33553.74      32879.11       599.14 o                         
   5  13   7        609.25       2147.52       163.96 o                         
   7  13   7       8835.79      11175.28       311.88 o                         
   9  13   7        391.72        760.51       210.19 o                         
  11  13   7       3135.02       3969.78       173.92 o                         
  13  13   7       3603.56       9207.71       244.81 o                         
  15  13   7        122.56       2050.96       137.15 o                         
  17  13   7         18.28       1298.93       133.99 o                         
  19  13   7       2746.20       3280.80       160.16 o                         
  21  13   7       6669.74       7112.74       303.50 o                         
  23  13   7      10074.84       9122.54       219.21 o                         
  25  13   7       1632.32       1482.74       134.00 o                         
 -26  14   7       3281.82       2482.76       128.01 o                         
 -24  14   7        426.94        533.11       184.00 o                         
 -22  14   7       8811.12       7553.09       367.23 o                         
 -20  14   7        552.43       1054.42       234.22 o                         
 -18  14   7       1432.87       1062.47       224.26 o                         
 -16  14   7      27449.38      23969.08       742.15 o                         
 -14  14   7      29917.23      26534.16       638.47 o                         
 -12  14   7       8965.47       7923.62       264.61 o                         
 -10  14   7        787.04       1997.86       222.12 o                         
  -8  14   7      68245.09      67379.42      1229.46 o                         
  -6  14   7        724.87        894.65       210.42 o                         
  -4  14   7       1315.97       1914.48       215.68 o                         
  -2  14   7      31397.59      33315.96       620.89 o                         
   0  14   7      18107.61      18013.14       392.35 o                         
   2  14   7       3316.24       4207.79       221.34 o                         
   4  14   7        233.27        767.52       146.75 o                         
   6  14   7       9411.72       9216.70       292.66 o                         
   8  14   7       5970.76       6398.62       212.18 o                         
  10  14   7        919.89        843.18       157.91 o                         
  12  14   7       3896.87       3849.86       147.62 o                         
  14  14   7      11304.25      12756.36       218.42 o                         
  16  14   7      24271.02      22232.92       342.95 o                         
  18  14   7       1431.40        626.05       138.92 o                         
  20  14   7       6307.36       5654.31       187.96 o                         
  22  14   7       2023.60       2211.82       152.88 o                         
 -23  15   7        625.47        502.32       152.18 o                         
 -21  15   7        692.33        564.01       227.26 o                         
 -19  15   7       3309.50       3449.11       357.56 o                         
 -17  15   7      12684.84      13873.60       475.32 o                         
 -15  15   7       3346.98       3395.74       268.16 o                         
 -13  15   7        160.38        428.94       183.28 o                         
 -11  15   7       1598.50       2669.51       141.01 o                         
  -9  15   7       3949.65       3663.53       185.94 o                         
  -7  15   7      13167.11      12068.06       354.94 o                         
  -5  15   7        331.72       1405.25       228.63 o                         
  -3  15   7        542.45       2223.41       237.04 o                         
  -1  15   7       9043.78       8037.56       375.48 o                         
   1  15   7       8125.65       7017.75       290.78 o                         
   3  15   7      20406.83      20524.21       636.42 o                         
   5  15   7       4195.82       4191.67       268.88 o                         
   7  15   7          0.58       1244.69       160.89 o                         
   9  15   7        938.64        954.17       125.68 o                         
  11  15   7       2364.08       2685.77       148.87 o                         
  13  15   7      18115.12      19087.61       432.73 o                         
  15  15   7        389.60        864.30       174.63 o                         
  17  15   7        679.80        538.11       146.68 o                         
  19  15   7        190.14        239.80       219.47 o                         
 -18  16   7        132.97        851.46       227.58 o                         
 -16  16   7       5867.62       3497.26       317.44 o                         
 -14  16   7      20390.56      21677.38       956.25 o                         
 -12  16   7        266.17        317.91       229.62 o                         
 -10  16   7      17779.78      12348.62       437.46 o                         
  -8  16   7      26362.78      20886.20       573.59 o                         
  -6  16   7      11620.68      11169.29       344.22 o                         
  -4  16   7       2243.08       2569.69       169.98 o                         
  -2  16   7       1628.38       3522.45       268.17 o                         
   0  16   7      28537.93      26732.97       851.02 o                         
   2  16   7        115.26        286.27       176.69 o                         
   4  16   7        184.25        489.80       177.40 o                         
   6  16   7       5164.20       4681.10       196.36 o                         
   8  16   7        355.61        959.98       177.70 o                         
  10  16   7       4587.71       4991.16       214.37 o                         
  12  16   7       2380.53       3002.42       256.69 o                         
  14  16   7       1737.33       1504.79       217.47 o                         
 -11  17   7        595.31        946.57       340.96 o                         
  -9  17   7       2132.75       1526.66       220.35 o                         
  -7  17   7        426.39        982.30       185.54 o                         
  -5  17   7        126.38        563.62       148.67 o                         
  -3  17   7       2642.68       2770.33       196.51 o                         
  -1  17   7        124.55        624.19       292.15 o                         
   1  17   7       2333.82       2870.84       231.68 o                         
   3  17   7       1392.96       1732.33       189.04 o                         
   5  17   7        880.73       1320.78       234.19 o                         
   7  17   7          3.32        883.96       164.96 o                         
   9  17   7        193.71        778.19       179.05 o                         
 -42   0   8        246.17        231.22       282.17 o                         
 -40   0   8       2600.15       3135.49       253.46 o                         
 -38   0   8      10895.09      10607.94       318.02 o                         
 -36   0   8      21231.29      21233.64       364.74 o                         
 -34   0   8       2186.30       2111.09       158.28 o                         
 -32   0   8      21228.53      17619.90       292.73 o                         
 -30   0   8      21907.21      21014.78       307.04 o                         
 -28   0   8       4738.19       7959.10       263.25 o                         
 -26   0   8       7852.31       9572.21       169.66 o                         
 -24   0   8       4890.55       7111.41       143.25 o                         
 -22   0   8      13457.62      13494.00       219.36 o                         
 -20   0   8       7765.92       6628.73       398.79 o                         
 -18   0   8       3842.87       5241.32       517.31 o                         
 -16   0   8     278727.19     274504.44      8537.66 o                         
 -14   0   8     361997.12     331491.31      9376.33 o                         
 -12   0   8     187563.47     174315.59      5909.93 o                         
 -10   0   8      19866.92      20881.81       557.33 o                         
  -8   0   8     780878.81     872963.38     25348.54 o                         
  -6   0   8    3650907.00    3708216.50     63371.68 o                         
  -4   0   8     145233.45     111387.34      3781.89 o                         
  -2   0   8      45038.05      62132.67      2194.67 o                         
   0   0   8      68615.23      96308.70      6897.53 o                         
   2   0   8     778309.19     908938.31     30145.36 o                         
   4   0   8     266511.44     212046.20      5019.38 o                         
   6   0   8       3071.65       8336.74       597.66 o                         
   8   0   8     310229.38     312270.19     10424.68 o                         
  10   0   8        878.72       5488.83      1361.87 o                         
  12   0   8      12439.10      21363.30       641.13 o                         
  14   0   8        344.18        634.06       299.02 o                         
  16   0   8      48970.12      55826.92      2057.50 o                         
  18   0   8      55615.02      56783.85       666.24 o                         
  20   0   8      21282.69      22692.61       439.80 o                         
  22   0   8       1789.40       1314.16       127.49 o                         
  24   0   8      90755.31      84720.23      1259.74 o                         
  26   0   8      41457.39      42654.07       563.99 o                         
  28   0   8        914.48       1865.47       194.20 o                         
  30   0   8        744.08       1321.41       213.62 o                         
  32   0   8       2616.04       2591.81       250.11 o                         
  34   0   8       9633.07       9102.73       349.56 o                         
  36   0   8          2.41         -8.61       188.21 o                         
  38   0   8        456.04        466.37       309.61 o                         
 -41   1   8         48.97        166.72       154.22 o                         
 -39   1   8        740.42        652.24       134.93 o                         
 -37   1   8        536.45        645.74       124.54 o                         
 -35   1   8       9638.26      11966.64       211.41 o                         
 -33   1   8        238.52       1739.63       117.61 o                         
 -31   1   8        738.84       1291.39       109.67 o                         
 -29   1   8      47131.48      42575.60       423.90 o                         
 -27   1   8       1400.24       3434.89       110.29 o                         
 -25   1   8      17133.91      17076.59       194.56 o                         
 -23   1   8      11892.78      10446.88       138.23 o                         
 -21   1   8      16237.55      16687.97       239.82 o                         
 -19   1   8      35092.10      36322.73      1973.24 o                         
 -17   1   8      70196.23      64929.79      1683.50 o                         
 -15   1   8      55378.36      52754.38      1336.55 o                         
 -13   1   8      27627.75      30348.73      1314.84 o                         
 -11   1   8      85322.07      92098.62      1825.55 o                         
  -9   1   8    1000605.44     858512.12     14114.44 o                         
  -7   1   8     173708.12     175719.05      2955.41 o                         
  -5   1   8          2.15       5864.37       213.92 o                         
  -3   1   8     451228.44     484095.97      9525.81 o                         
  -1   1   8      17445.79      12081.13       848.47 o                         
   1   1   8       5013.77      10153.12       542.79 o                         
   3   1   8       6895.06      13382.62       603.59 o                         
   5   1   8      13751.59      11667.85       377.65 o                         
   7   1   8        905.03       1340.32       274.33 o                         
   9   1   8        608.99      11013.02       413.93 o                         
  11   1   8      43701.26      52270.35      1149.92 o                         
  13   1   8       1829.22       5944.73       419.26 o                         
  15   1   8       3660.36       6609.83       336.19 o                         
  17   1   8       9973.43      10724.37       154.36 o                         
  19   1   8       4209.98       4764.70       125.68 o                         
  21   1   8      82644.38      83700.28       750.54 o                         
  23   1   8       4213.76       4075.28       124.28 o                         
  25   1   8         38.25       1164.42       102.46 o                         
  27   1   8        263.19        322.28       113.99 o                         
  29   1   8      28580.03      29690.69       485.44 o                         
  31   1   8         15.61        884.28       176.52 o                         
  33   1   8       2747.06       3572.78       251.34 o                         
  35   1   8       5385.17       4549.62       237.01 o                         
  37   1   8       4338.52       4518.16       225.80 o                         
 -42   2   8       1618.76       1865.47       305.69 o                         
 -40   2   8        678.89        875.00       111.36 o                         
 -38   2   8       9007.22       7800.27       156.07 o                         
 -36   2   8       1513.73       1516.19       114.84 o                         
 -34   2   8        263.07       1684.19       115.03 o                         
 -32   2   8      11982.56      10450.91       156.09 o                         
 -30   2   8       8486.89       7805.07       133.91 o                         
 -28   2   8      16862.81      18392.26       199.70 o                         
 -26   2   8      10570.75      12185.51       149.07 o                         
 -24   2   8       4320.78       4434.57        81.42 o                         
 -22   2   8       5309.33       6153.51        95.12 o                         
 -20   2   8      55859.48      56519.09       960.08 o                         
 -18   2   8      58608.86      55784.92       936.87 o                         
 -16   2   8       2708.34       2928.53       181.07 o                         
 -14   2   8      58487.51      53563.00       864.28 o                         
 -12   2   8      94753.12      88521.07      1781.47 o                         
 -10   2   8      18346.97      19158.45       428.78 o                         
  -8   2   8      18289.76      19234.77       474.03 o                         
  -6   2   8     281493.94     314044.78      5394.55 o                         
  -4   2   8      26265.47      38259.47       979.54 o                         
  -2   2   8        303.20       2739.07       195.00 o                         
   0   2   8     185881.00     178746.09      4275.81 o                         
   2   2   8     337487.34     309500.72      7618.64 o                         
   4   2   8     139121.39     123715.81      3615.33 o                         
   6   2   8       3038.61       6804.04       212.71 o                         
   8   2   8     283366.56     304760.41      5232.41 o                         
  10   2   8     135291.58     143684.44      2906.42 o                         
  12   2   8      28022.31      28902.87       667.50 o                         
  14   2   8       4359.22      10628.61      1426.54 o                         
  16   2   8      34707.94      31913.45       796.40 o                         
  18   2   8       9073.33       8889.81       150.92 o                         
  20   2   8       1840.44       4107.58        93.15 o                         
  22   2   8        658.46       1919.48        99.16 o                         
  24   2   8        426.95       1748.14        93.33 o                         
  26   2   8      22142.44      23023.48       237.11 o                         
  28   2   8       1257.84       1162.88       117.77 o                         
  30   2   8       4952.64       5553.79       151.53 o                         
  32   2   8       3680.53       3988.33       141.93 o                         
  34   2   8        399.29        722.11       152.04 o                         
  36   2   8       4822.93       4518.36       181.44 o                         
  38   2   8        134.21         89.69       123.69 o                         
 -41   3   8       1606.14       1419.67       174.51 o                         
 -39   3   8         77.82        311.42       102.93 o                         
 -37   3   8       1837.51       1738.31       125.48 o                         
 -35   3   8      11391.94      11136.92       175.81 o                         
 -33   3   8        233.76        252.93       102.58 o                         
 -31   3   8       4070.17       3979.36       111.30 o                         
 -29   3   8       7166.56       7888.21       137.29 o                         
 -27   3   8      12062.51      13460.24       163.74 o                         
 -25   3   8        559.23       1123.02        93.62 o                         
 -23   3   8        984.92       2779.19        97.25 o                         
 -21   3   8       1280.87       1359.12        84.91 o                         
 -19   3   8      67429.53      64905.31      1074.60 o                         
 -17   3   8      62097.98      62998.29       938.55 o                         
 -15   3   8      88765.20      88009.12      1264.98 o                         
 -13   3   8      11167.15      11953.50       275.92 o                         
 -11   3   8      43612.93      41847.05       695.92 o                         
  -9   3   8     171478.58     153544.06      2331.00 o                         
  -7   3   8      45856.64      44791.75       822.63 o                         
  -5   3   8       2447.96       7630.59       249.66 o                         
  -3   3   8      24018.21      22231.58       810.75 o                         
  -1   3   8     239104.09     218800.86      4449.63 o                         
   1   3   8     181985.42     169100.33      3172.55 o                         
   3   3   8      27803.22      24663.47       607.08 o                         
   5   3   8     118453.88     125347.92      2630.91 o                         
   7   3   8     159954.41     179007.88      3067.42 o                         
   9   3   8     110791.45     123911.17      2526.80 o                         
  11   3   8     146313.16     138689.67      2405.20 o                         
  13   3   8       3397.92       5248.04       578.06 o                         
  15   3   8       2490.97       4075.90       402.24 o                         
  17   3   8      10612.18      16846.40       417.40 o                         
  19   3   8      54055.91      51295.42       491.08 o                         
  21   3   8      35850.70      37043.10       404.46 o                         
  23   3   8      12383.06      13208.01       184.27 o                         
  25   3   8      10204.89      11982.46       163.44 o                         
  27   3   8      27247.32      26005.72       284.39 o                         
  29   3   8       1654.53       1940.09       127.74 o                         
  31   3   8       1530.59       1405.91       115.47 o                         
  33   3   8        644.80        383.87       114.32 o                         
  35   3   8         17.81        340.07       165.29 o                         
  37   3   8        254.92        427.59       137.43 o                         
 -40   4   8       1085.05       1174.38       138.87 o                         
 -38   4   8       1029.79        998.22       112.89 o                         
 -36   4   8        224.67        876.98       114.57 o                         
 -34   4   8       7126.21       6067.11       135.03 o                         
 -32   4   8      35215.88      29387.73       358.63 o                         
 -30   4   8       6032.24       5503.80       179.23 o                         
 -28   4   8       4964.68       8529.11       185.39 o                         
 -26   4   8       9111.56      11365.26       180.06 o                         
 -24   4   8      15761.65      17156.58       245.56 o                         
 -22   4   8       3007.84       5510.39       118.49 o                         
 -20   4   8      92849.42      94117.36       975.14 o                         
 -18   4   8      62790.81      61017.58       925.69 o                         
 -16   4   8      48248.52      61068.82       879.39 o                         
 -14   4   8      15438.58      15103.12       343.14 o                         
 -12   4   8     701847.25     645240.31     10426.17 o                         
 -10   4   8       5187.80       7000.76       218.36 o                         
  -8   4   8     146736.19     151637.67      2312.52 o                         
  -6   4   8      30907.65      27044.53       557.56 o                         
  -4   4   8      64529.23      66187.04      1186.93 o                         
  -2   4   8       5846.92       8307.03       355.41 o                         
   0   4   8     450983.66     439553.91      7400.69 o                         
   2   4   8        715.05       1891.07       249.90 o                         
   4   4   8     163339.88     157256.27      2405.47 o                         
   6   4   8      11299.04      14572.79       489.88 o                         
   8   4   8      91704.13     112864.20      2434.63 o                         
  10   4   8      12996.04      10124.68       437.84 o                         
  12   4   8      46148.00      44910.94      1828.24 o                         
  14   4   8       2832.32       4382.77       300.75 o                         
  16   4   8      16757.24      21170.87       271.09 o                         
  18   4   8        345.12       1265.38        84.25 o                         
  20   4   8      15638.37      17310.84       237.39 o                         
  22   4   8      32098.84      32352.66       336.06 o                         
  24   4   8      48896.98      50073.39       507.92 o                         
  26   4   8        815.06       1065.87       107.29 o                         
  28   4   8       6680.63       7721.42       160.34 o                         
  30   4   8       2731.39       3667.37       126.76 o                         
  32   4   8       7077.39       6765.63       146.16 o                         
  34   4   8        387.92       1136.60       120.18 o                         
  36   4   8          2.15        273.88       141.04 o                         
 -41   5   8        769.79        234.28       177.97 o                         
 -39   5   8        826.11        756.20       158.86 o                         
 -37   5   8       1302.12       1165.15       105.35 o                         
 -35   5   8        123.81        272.70       102.83 o                         
 -33   5   8        834.77        600.50       116.48 o                         
 -31   5   8       3288.62       3739.37       159.43 o                         
 -29   5   8      16428.14      13021.05       189.95 o                         
 -27   5   8       8050.66       7364.16       121.71 o                         
 -25   5   8      15567.02      14791.76       178.45 o                         
 -23   5   8        152.01       5160.14       118.62 o                         
 -21   5   8      47468.39      43209.05       415.35 o                         
 -19   5   8      27696.36      29588.47       552.56 o                         
 -17   5   8      57231.86      55090.58      1045.67 o                         
 -15   5   8      28128.29      33758.16       612.17 o                         
 -13   5   8      38550.49      56119.02      1358.71 o                         
 -11   5   8     145812.20     152223.58      2168.52 o                         
  -9   5   8      95896.47      94360.66      1158.01 o                         
  -7   5   8       6533.90       4565.40       186.51 o                         
  -5   5   8      60602.90      60811.20      1097.21 o                         
  -3   5   8        189.32       5880.69       579.45 o                         
  -1   5   8      20903.83      25428.53       750.57 o                         
   1   5   8      60160.99      59540.48      2423.94 o                         
   3   5   8     160968.20     163575.14      2795.70 o                         
   5   5   8      67145.07      61799.08      1514.45 o                         
   7   5   8      76086.81      71588.57      1792.22 o                         
   9   5   8      14755.55      19566.89       765.86 o                         
  11   5   8      93961.11      84016.72      2966.72 o                         
  13   5   8      22057.88      20418.75       447.38 o                         
  15   5   8      10335.68      20658.40       775.07 o                         
  17   5   8      41592.79      49646.84       540.91 o                         
  19   5   8      35932.56      33082.12       358.94 o                         
  21   5   8      31868.80      27648.44       290.34 o                         
  23   5   8       9793.54      14551.11       241.43 o                         
  25   5   8        129.22        589.30       114.53 o                         
  27   5   8        895.28       4334.16       190.38 o                         
  29   5   8       8602.22       6851.92       134.95 o                         
  31   5   8       8954.01       8773.46       163.51 o                         
  33   5   8        176.07        123.99       105.08 o                         
  35   5   8       6131.42       4682.68       138.18 o                         
  37   5   8       4702.06       3307.68       293.93 o                         
 -40   6   8         14.33        233.79       124.62 o                         
 -38   6   8        356.20        257.73       150.62 o                         
 -36   6   8       9892.84       9354.88       168.64 o                         
 -34   6   8        190.41        525.39       107.75 o                         
 -32   6   8       1647.30       2418.33       147.22 o                         
 -30   6   8       3991.66       3727.37       178.34 o                         
 -28   6   8       7984.52       8853.96       153.64 o                         
 -26   6   8       5357.06       5638.72       109.82 o                         
 -24   6   8        652.95       1166.61        89.87 o                         
 -22   6   8      12894.00      13207.21       173.77 o                         
 -20   6   8      10031.14      10601.48       320.93 o                         
 -18   6   8      22535.82      22945.38       498.31 o                         
 -16   6   8       3003.61       4696.72       149.09 o                         
 -14   6   8     135158.62     119278.47      1855.90 o                         
 -12   6   8     334211.53     318375.16      4035.69 o                         
 -10   6   8       2492.00       3846.23       136.29 o                         
  -8   6   8      38592.48      51270.16       835.56 o                         
  -6   6   8      14102.33      10093.62       241.52 o                         
  -4   6   8     192648.55     180465.28      4591.24 o                         
  -2   6   8      39892.38      32076.63       482.53 o                         
   0   6   8       9942.56      12664.04       358.36 o                         
   2   6   8      59985.93      59939.29      1242.08 o                         
   4   6   8      90502.38      79856.34      1673.24 o                         
   6   6   8      16175.86      17754.20       930.78 o                         
   8   6   8       2688.02       2856.41       558.13 o                         
  10   6   8      60216.83      54525.64      1252.98 o                         
  12   6   8      32161.99      30821.56       524.07 o                         
  14   6   8     111178.34     109203.45      1506.33 o                         
  16   6   8       6148.81       7844.89       141.31 o                         
  18   6   8      32685.46      32345.79       433.16 o                         
  20   6   8      45252.30      40452.51       421.13 o                         
  22   6   8      42250.18      42508.13       468.95 o                         
  24   6   8        159.85        563.12       109.61 o                         
  26   6   8      12766.84      12719.39       203.16 o                         
  28   6   8      17891.57      15240.00       223.16 o                         
  30   6   8      12045.19      12301.38       193.82 o                         
  32   6   8        359.87        465.50       110.76 o                         
  34   6   8       2353.67       2339.17       138.58 o                         
  36   6   8       3103.67       2817.80       395.82 o                         
 -39   7   8        413.95        380.05       145.16 o                         
 -37   7   8        157.25        344.16       187.28 o                         
 -35   7   8        195.75        386.09       144.40 o                         
 -33   7   8      11730.91      10684.10       252.46 o                         
 -31   7   8       5934.54       5189.67       157.43 o                         
 -29   7   8      11725.29      10381.95       179.97 o                         
 -27   7   8      34134.04      31957.89       433.58 o                         
 -25   7   8      17746.26      16597.30       282.04 o                         
 -23   7   8        731.89       1636.21       145.07 o                         
 -21   7   8       1001.92       2803.34       165.35 o                         
 -19   7   8      13256.20      13801.52       461.18 o                         
 -17   7   8       2224.15       3451.23       139.47 o                         
 -15   7   8      20849.58      21652.70       348.74 o                         
 -13   7   8      12905.27      15641.68       431.63 o                         
 -11   7   8      18401.14      19557.55       475.39 o                         
  -9   7   8      96981.89      90132.98      1306.56 o                         
  -7   7   8      39183.93      42199.09       612.97 o                         
  -5   7   8       6392.17       7418.96       252.42 o                         
  -3   7   8       2760.13       3831.86       171.56 o                         
  -1   7   8      35785.18      39032.89      1183.63 o                         
   1   7   8     494654.00     471427.38      7848.91 o                         
   3   7   8       7938.73       7766.07       490.41 o                         
   5   7   8     147320.92     145214.30      2628.00 o                         
   7   7   8      44284.16      50611.29      1285.44 o                         
   9   7   8      16401.36      18041.02       457.98 o                         
  11   7   8          6.67        423.70       105.49 o                         
  13   7   8      10574.19      10438.52       322.46 o                         
  15   7   8       1290.29       8264.76       320.41 o                         
  17   7   8      47528.11      50036.48       703.96 o                         
  19   7   8        566.79        837.09       152.39 o                         
  21   7   8       8100.68       6560.06       181.97 o                         
  23   7   8      14333.42      16155.70       322.02 o                         
  25   7   8      46345.27      45043.66       559.15 o                         
  27   7   8       8360.43       9449.73       174.69 o                         
  29   7   8       9086.65       7489.27       168.75 o                         
  31   7   8          0.16       1002.46       146.71 o                         
  33   7   8      20059.87      17469.67       473.27 o                         
  35   7   8       2051.27       1788.27       148.30 o                         
 -38   8   8       2060.69       1640.12       125.66 o                         
 -36   8   8        440.19        473.41       128.17 o                         
 -34   8   8        343.84        573.76       169.41 o                         
 -32   8   8        155.33        254.90       139.33 o                         
 -30   8   8       1361.30       2475.46       135.45 o                         
 -28   8   8      12522.24      11398.26       255.35 o                         
 -26   8   8       2335.93       3437.08       184.34 o                         
 -24   8   8      37583.77      32397.15       475.87 o                         
 -22   8   8        391.82        705.68       152.84 o                         
 -20   8   8      46810.66      41758.26       774.59 o                         
 -18   8   8        695.41       1563.58       150.28 o                         
 -16   8   8      15604.36      17132.02       365.93 o                         
 -14   8   8      62662.45      55947.47       880.14 o                         
 -12   8   8      29955.68      31627.71       673.09 o                         
 -10   8   8      19297.97      16702.05       554.06 o                         
  -8   8   8      78052.33      86988.99      1135.99 o                         
  -6   8   8      79208.17      83717.32      1127.82 o                         
  -4   8   8     117420.17     122878.48      2105.30 o                         
  -2   8   8      41548.60      47181.21      1295.28 o                         
   0   8   8         70.61       3804.54       244.40 o                         
   2   8   8      25174.92      25324.84       901.54 o                         
   4   8   8      39901.95      39172.59       742.60 o                         
   6   8   8      49321.34      48446.75       823.63 o                         
   8   8   8      76753.50      74030.20      1136.59 o                         
  10   8   8      27616.77      23768.71       405.30 o                         
  12   8   8       6425.68       7910.74       355.22 o                         
  14   8   8       9831.54      10651.55       301.95 o                         
  16   8   8       1169.41       3014.19       189.28 o                         
  18   8   8       6989.14       5905.65       226.28 o                         
  20   8   8       6605.39       6801.78       237.48 o                         
  22   8   8       3706.15       4274.00       178.98 o                         
  24   8   8      12932.32      15837.07       366.16 o                         
  26   8   8      14353.34      12219.70       402.22 o                         
  28   8   8        545.10        756.47       147.16 o                         
  30   8   8        326.68       1014.93       189.28 o                         
  32   8   8        523.28        848.14       120.98 o                         
  34   8   8       1038.48       1077.80       156.55 o                         
 -37   9   8        169.55        326.71       329.20 o                         
 -35   9   8         48.18        -52.01       145.05 o                         
 -33   9   8       3559.54       3247.02       164.91 o                         
 -31   9   8        782.52       1106.99       134.34 o                         
 -29   9   8        660.34       2128.82       169.36 o                         
 -27   9   8       4462.03       3187.67       148.87 o                         
 -25   9   8      27565.83      23337.71       443.18 o                         
 -23   9   8        799.27       1220.52       176.43 o                         
 -21   9   8      16937.72      17200.56       369.43 o                         
 -19   9   8      11138.10      12453.15       459.20 o                         
 -17   9   8       3912.15       5132.47       198.95 o                         
 -15   9   8      17903.54      20081.44       368.69 o                         
 -13   9   8     141949.84     141054.88      2441.21 o                         
 -11   9   8      14351.55      17576.69       412.76 o                         
  -9   9   8      84321.31      83105.52      1220.49 o                         
  -7   9   8      24505.39      23866.14       395.15 o                         
  -5   9   8      33340.91      32355.04       527.30 o                         
  -3   9   8       4782.28       9070.76       263.88 o                         
  -1   9   8      79287.05      80266.14      1432.52 o                         
   1   9   8      56864.24      55375.09       832.18 o                         
   3   9   8      38343.79      38246.99       693.66 o                         
   5   9   8      88373.49      90833.33      1371.93 o                         
   7   9   8      44879.63      43207.62       750.31 o                         
   9   9   8       5191.64       8599.15       307.01 o                         
  11   9   8       5981.88       7840.88       253.26 o                         
  13   9   8       1743.86       2755.53       159.70 o                         
  15   9   8      13246.20      13675.83       331.40 o                         
  17   9   8      70264.95      72599.98      1069.74 o                         
  19   9   8       5340.75       6220.75       253.05 o                         
  21   9   8       6030.72       4672.84       191.31 o                         
  23   9   8       1635.01       1649.37       165.06 o                         
  25   9   8      15587.02      17130.17       380.44 o                         
  27   9   8        809.03       1046.03       202.16 o                         
  29   9   8        701.63        466.51       195.17 o                         
  31   9   8        360.10        949.32       126.03 o                         
  33   9   8       2998.38       2296.86       303.73 o                         
 -34  10   8        322.97        406.69       183.61 o                         
 -32  10   8        105.45        166.87       148.64 o                         
 -30  10   8       5825.68       6919.38       164.00 o                         
 -28  10   8       3578.55       4328.50       172.79 o                         
 -26  10   8        863.17       1753.37       173.82 o                         
 -24  10   8      17779.37      14594.55       297.73 o                         
 -22  10   8      10791.90      14771.59       338.60 o                         
 -20  10   8      15847.40      13993.25       515.97 o                         
 -18  10   8      26971.26      27386.96       516.72 o                         
 -16  10   8       1948.37       3076.48       150.54 o                         
 -14  10   8      10981.41      13390.38       543.08 o                         
 -12  10   8       4847.81       4774.93       299.12 o                         
 -10  10   8        341.10        745.37       146.36 o                         
  -8  10   8      10473.06      12624.44       296.21 o                         
  -6  10   8      87190.24      85302.38      1238.91 o                         
  -4  10   8        675.05       2556.28       152.61 o                         
  -2  10   8      38810.55      39013.96       778.76 o                         
   0  10   8        458.49       1333.30       141.78 o                         
   2  10   8       7450.15       9227.26       219.26 o                         
   4  10   8      33802.54      33179.31       636.85 o                         
   6  10   8       1500.38       2771.95       242.12 o                         
   8  10   8       4482.09       6040.52       260.25 o                         
  10  10   8        137.43        829.86       169.76 o                         
  12  10   8       9648.81      11328.09       306.58 o                         
  14  10   8       1307.23       3089.06       147.66 o                         
  16  10   8        895.73       1969.17       126.98 o                         
  18  10   8       8557.15       8760.19       220.27 o                         
  20  10   8       9090.90       8769.87       181.23 o                         
  22  10   8       7391.68       7917.56       209.76 o                         
  24  10   8        983.78       1531.50       168.10 o                         
  26  10   8       2229.68       2488.41       177.69 o                         
  28  10   8       6544.67       5605.66       278.39 o                         
  30  10   8       4174.90       3827.57       187.16 o                         
 -33  11   8       1028.83       1213.26       104.91 o                         
 -31  11   8       8574.66       7246.08       178.92 o                         
 -29  11   8       2983.96       2446.78       124.64 o                         
 -27  11   8       6257.99       6510.47       186.58 o                         
 -25  11   8        580.29       1501.42       218.91 o                         
 -23  11   8       5792.29       4783.49       421.92 o                         
 -21  11   8      91256.75      78455.45      1235.14 o                         
 -19  11   8      10806.26      11225.56       252.55 o                         
 -17  11   8       7614.42       7846.64       205.44 o                         
 -15  11   8       1432.19       2380.99       141.32 o                         
 -13  11   8     145963.56     138017.44      2363.02 o                         
 -11  11   8      13446.82      13543.71       412.17 o                         
  -9  11   8      10638.74      17386.32       380.45 o                         
  -7  11   8      16168.44      14371.98       311.35 o                         
  -5  11   8     163262.55     168726.94      2212.23 o                         
  -3  11   8      62172.39      66104.79       919.75 o                         
  -1  11   8      90595.83      94006.05      1185.25 o                         
   1  11   8       1693.88       3382.46       207.33 o                         
   3  11   8      56494.02      56542.71       845.04 o                         
   5  11   8      35218.39      39335.55       814.23 o                         
   7  11   8       6049.38      10250.77       854.20 o                         
   9  11   8         95.87        394.65       167.18 o                         
  11  11   8     117719.95     117117.16      1544.23 o                         
  13  11   8      14291.51      13945.91       239.00 o                         
  15  11   8       1234.94       1782.29       135.18 o                         
  17  11   8       1017.82       1553.66       154.30 o                         
  19  11   8      14928.03      15130.93       503.01 o                         
  21  11   8       2904.14       3049.29       184.55 o                         
  23  11   8       1795.53       2620.20       204.11 o                         
  25  11   8       1335.92       1114.14       180.51 o                         
  27  11   8       3924.16       4669.85       163.60 o                         
  29  11   8       1945.75       1362.05       150.99 o                         
 -30  12   8       1463.56       1116.97       121.93 o                         
 -28  12   8       5397.88       4955.01       150.32 o                         
 -26  12   8         61.88        212.78       134.37 o                         
 -24  12   8       4253.28       4360.44       191.31 o                         
 -22  12   8         34.10        404.09       155.27 o                         
 -20  12   8        658.46        734.85       176.27 o                         
 -18  12   8       2916.16       3923.78       219.41 o                         
 -16  12   8       7256.09       8580.73       344.69 o                         
 -14  12   8       5519.83       7415.82       252.51 o                         
 -12  12   8        383.64       2063.52       175.37 o                         
 -10  12   8      31363.95      31961.99       803.30 o                         
  -8  12   8      27593.99      25979.62       638.23 o                         
  -6  12   8      59644.13      63218.06      1027.68 o                         
  -4  12   8      11858.95      15030.87       316.79 o                         
  -2  12   8       6066.77       5404.55       236.90 o                         
   0  12   8      47244.38      47712.69       936.21 o                         
   2  12   8       1595.37       3466.36       214.10 o                         
   4  12   8      20677.21      21245.89       373.59 o                         
   6  12   8      24643.34      24858.55       609.37 o                         
   8  12   8       9044.95      11304.05       322.47 o                         
  10  12   8      17869.48      17399.73       570.22 o                         
  12  12   8       3426.74       5934.08       242.20 o                         
  14  12   8      16903.34      17300.11       273.72 o                         
  16  12   8       6645.04       8548.62       197.76 o                         
  18  12   8       4402.34       5395.65       171.19 o                         
  20  12   8       6452.22       5751.60       198.34 o                         
  22  12   8       1732.71       1408.52       221.63 o                         
  24  12   8         30.77        240.53       167.05 o                         
  26  12   8        995.83       1163.18       121.59 o                         
 -29  13   8        485.19        770.21       158.45 o                         
 -27  13   8      25090.95      20637.99       398.44 o                         
 -25  13   8       9742.52       9151.95       382.11 o                         
 -23  13   8       6221.42       5547.14       265.71 o                         
 -21  13   8      14668.93      11229.29       499.68 o                         
 -19  13   8      19003.30      17099.12       487.42 o                         
 -17  13   8       1947.52       2210.81       275.98 o                         
 -15  13   8        873.16       1029.64       171.93 o                         
 -13  13   8       6853.63       7247.11       219.47 o                         
 -11  13   8       1403.56       1154.79       193.47 o                         
  -9  13   8       2233.12       2280.58       215.43 o                         
  -7  13   8      10229.63      11768.01       459.20 o                         
  -5  13   8      46312.77      45556.23      1092.15 o                         
  -3  13   8      83951.36      84876.57      1178.37 o                         
  -1  13   8       7810.59      11623.30       399.61 o                         
   1  13   8       6627.24       5433.49       217.86 o                         
   3  13   8       4750.06       6416.34       245.36 o                         
   5  13   8      28174.37      27414.21       521.79 o                         
   7  13   8       5628.55       5681.45       309.08 o                         
   9  13   8        136.61        920.32       216.87 o                         
  11  13   8      20673.62      22099.70       355.50 o                         
  13  13   8      11808.53      13852.43       234.69 o                         
  15  13   8      14805.67      12331.54       213.43 o                         
  17  13   8         46.35       1002.96       142.86 o                         
  19  13   8      24480.87      24616.16       505.62 o                         
  21  13   8       9970.71       9143.79       231.76 o                         
  23  13   8        240.66        140.99       128.41 o                         
  25  13   8      13954.24      10269.94       273.45 o                         
 -26  14   8       3088.92       2769.62       141.08 o                         
 -24  14   8        121.35        549.83       129.59 o                         
 -22  14   8         61.50        275.32       273.89 o                         
 -20  14   8         49.19        611.75       231.49 o                         
 -18  14   8       9414.46       8516.51       281.06 o                         
 -16  14   8        465.74        739.81       206.14 o                         
 -14  14   8         18.88       1117.27       169.47 o                         
 -12  14   8       2125.35       2724.00       169.86 o                         
 -10  14   8        459.18       1446.17       167.39 o                         
  -8  14   8      37228.77      38208.69      1127.38 o                         
  -6  14   8         89.36       2031.24       333.74 o                         
  -4  14   8       2106.29       3302.11       260.69 o                         
  -2  14   8      22591.95      23424.44       547.20 o                         
   0  14   8      21199.59      21656.38       446.93 o                         
   2  14   8       9144.73       8848.39       272.47 o                         
   4  14   8        199.84       1689.32       252.70 o                         
   6  14   8      16692.93      14114.42       336.65 o                         
   8  14   8       2990.22       3592.36       313.95 o                         
  10  14   8        832.46       1819.54       145.94 o                         
  12  14   8       7743.66       9252.54       188.24 o                         
  14  14   8       1091.94        988.78       139.17 o                         
  16  14   8       1613.45       1936.89       163.90 o                         
  18  14   8       6623.94       5515.14       202.58 o                         
  20  14   8       4507.58       4797.53       201.55 o                         
  22  14   8       5274.25       3641.85       272.25 o                         
 -23  15   8        165.38        319.83       222.21 o                         
 -21  15   8       1352.94       1113.01       427.18 o                         
 -19  15   8      27730.23      25606.16       727.34 o                         
 -17  15   8       1672.24       2258.49       324.49 o                         
 -15  15   8        168.02        149.58       284.89 o
[truncated: 779,061 more chars]
