# Supplementary material for: A systematic study of the interplay between guest molecule structure and intermolecular interactions in crystalline sponges
Source: IUCrJ. 2023 Jul 1;10(Pt 4):497–508. doi: 10.1107/S2052252523005146 (PMC10324488; doi:10.1107/S2052252523005146)
Supplement: Supplementary file 3 [file m-10-00497-BBA-3-Methyl_CrystallineSpongesup3.hkl]

data_BBA-3-Methyl_CrystallineSponge                                             
_shelx_title ' 2022ncs7019b_rc2_twin1_hklf4_a.res in P-1'                       
_shelx_refln_list_code          4                                               
_shelx_F_calc_maximum     1138.49                                               
_exptl_crystal_F_000      3462.71                                               
_reflns_d_resolution_high  0.8294                                               
                                                                                
loop_                                                                           
 _space_group_symop_operation_xyz                                               
 'x, y, z'                                                                      
 '-x, -y, -z'                                                                   
                                                                                
_cell_length_a    14.8189                                                       
_cell_length_b    19.1026                                                       
_cell_length_c    31.8140                                                       
_cell_angle_alpha 101.557                                                       
_cell_angle_beta   92.340                                                       
_cell_angle_gamma 110.826                                                       
                                                                                
_shelx_F_squared_multiplier     1.000                                           
                                                                                
loop_                                                                           
 _refln_index_h                                                                 
 _refln_index_k                                                                 
 _refln_index_l                                                                 
 _refln_F_squared_calc                                                          
 _refln_F_squared_meas                                                          
 _refln_F_squared_sigma                                                         
 _refln_observed_status                                                         
   0   0  -2      12707.78       1718.05        46.60 o                         
   0   0  -3      11442.41       5620.49        79.69 o                         
   0   0  -4        928.47       3076.60        77.52 o                         
   0   0  -5        112.42        168.40        69.98 o                         
   0   0  -6      37110.81      68280.23       299.89 o                         
   0   0  -7      18308.56      30360.92       217.25 o                         
   0   0  -8      16637.54      14957.93       168.97 o                         
   0   0  -9       6414.32       7314.05       133.54 o                         
   0   0 -10      96736.02     103135.27       326.34 o                         
   0   0 -11       4112.15       4793.53        93.02 o                         
   0   0 -12        680.41        634.85        64.35 o                         
   0   0 -13       1391.67       1620.59        73.34 o                         
   0   0 -14      20294.63      24903.68       189.19 o                         
   0   0 -15       5631.90       6004.94       108.11 o                         
   0   0 -16       2831.16       2834.78        88.73 o                         
   0   0 -17        640.15        774.59        70.40 o                         
   0   0 -18       4206.15       4406.81       105.91 o                         
   0   0  19       3536.49       3842.72        38.65 o                         
   0   0  20      10476.62      10292.47        55.95 o                         
   0   0 -21         41.77         73.91        19.89 o                         
   0   0  22         10.82         37.09        19.76 o                         
   0   0  23       3990.28       4013.33        41.13 o                         
   0   0 -24        573.72        488.06        29.29 o                         
   0   0 -25        754.74        733.03        32.50 o                         
   0   0  26        532.06        655.13        33.75 o                         
   0   0 -27        387.63        331.77        33.84 o                         
   0   0  28       3030.08       3091.05        43.90 o                         
   0   0  29        768.47        721.34        34.06 o                         
   0   0 -30       4262.82       4274.84        48.60 o                         
   0   0  31        417.00        310.48        43.54 o                         
   0   0  31        449.05        359.67        54.22 o                         
   0   0  32         40.90         39.16        38.04 o                         
   0   0  32         68.89          1.46        54.28 o                         
   0   0  33        250.11        213.77        24.92 o                         
   0   0 -34         49.27         50.10        21.78 o                         
   0   0 -35          9.67          6.98        20.06 o                         
   0   0  36         32.02          4.09        18.09 o                         
   0   0 -37         65.06         82.12        23.46 o                         
   0  -1  37         33.36         38.67        24.08 o                         
   0  -1  36        112.64         94.13        19.32 o                         
   0  -1  35         78.59         53.20        20.89 o                         
   0  -1  34        143.33        112.58        22.79 o                         
   0  -1  33          0.04         15.97        23.70 o                         
   0  -1  32        298.22        292.11        26.83 o                         
   0  -1  31        662.84        577.79        38.85 o                         
   0  -1  30       1529.58       1304.55        55.06 o                         
   0  -1  30       1912.34       2022.48        64.10 o                         
   0  -1  29         37.51        -30.73        30.73 o                         
   0  -1  28       3413.89       3484.59        45.65 o                         
   0   1 -27        398.70        331.48        32.40 o                         
   0  -1  26       4843.76       4863.15        48.32 o                         
   0   1 -25       6469.86       6262.36        51.20 o                         
   0   1 -24       8964.03       8890.32        57.28 o                         
   0  -1  23         31.36         12.59        26.67 o                         
   0   1 -22        944.47        953.98        29.39 o                         
   0  -1  21       1236.79       1201.31        29.61 o                         
   0   1 -20       2251.02       2290.44        33.50 o                         
   0  -1  19       1994.34       2236.65        41.36 o                         
   0   1 -18      11953.43      13499.37       164.67 o                         
   0   1 -17       3226.90       4114.18       102.22 o                         
   0   1 -16        200.46        185.15        63.18 o                         
   0   1 -15       1022.48       1188.65        75.41 o                         
   0   1 -14      26486.60      24383.20       250.07 o                         
   0   1 -13       2365.14       2031.19       101.01 o                         
   0   1 -12       2736.13       2869.55       108.68 o                         
   0   1 -11      24882.11      22722.95       223.07 o                         
   0   1 -10      32351.42      29700.23       244.01 o                         
   0   1  -9       3260.44       2643.31       103.69 o                         
   0   1  -8        156.23        674.22        86.53 o                         
   0   1  -7         41.54         98.90        31.70 o                         
   0   1  -6      11895.01      11880.44        65.20 o                         
   0   1  -5       4123.44       4975.99        67.62 o                         
   0   1  -4        820.91        983.67        37.49 o                         
   0   1  -3       7867.91       1531.06        31.06 o                         
   0   1  -2     649760.38     201901.95       275.14 o                         
   0  -1   2    1296152.00     467032.03       407.45 o                         
   0   1  -1       1475.01        203.66        13.15 o                         
   0  -1   1       2942.38        426.20        14.52 o                         
   0   1   0      22572.08       2658.21        18.18 o                         
   0  -1  -1       1463.96         81.72         2.74 o                         
   0  -1  -2       3874.18      12806.71         8.21 o                         
   0  -1  -3       1775.10        492.41        52.72 o                         
   0  -1  -4     623581.88     603309.50       786.37 o                         
   0  -1  -5       2341.72        789.10        68.37 o                         
   0  -1  -6      26806.05      52551.93       175.71 o                         
   0  -1  -6      53473.13     110143.91       294.78 o                         
   0  -1  -7        371.81        736.02        23.94 o                         
   0  -1  -7        741.70       1480.59        84.21 o                         
   0  -1  -8      72185.95     102912.04       470.32 o                         
   0  -1  -8     143997.66     192203.75       530.07 o                         
   0  -1  -9       1171.96        523.78        87.91 o                         
   0  -1  -9       2337.84       1089.42       111.15 o                         
   0  -1 -10       4678.10       4582.06       130.91 o                         
   0  -1 -10       9331.95       8603.32       155.41 o                         
   0  -1 -11      18203.33      18672.51       227.16 o                         
   0  -1 -11      36312.28      32995.57       254.21 o                         
   0  -1 -12         93.50         23.40        57.04 o                         
   0  -1 -13       1948.28       3023.86        82.01 o                         
   0  -1 -14       7399.03       9216.71       124.46 o                         
   0  -1 -15      12045.11      12612.26       144.09 o                         
   0  -1 -16       1020.29       1311.23        73.39 o                         
   0  -1 -17       5799.92       6284.26       114.26 o                         
   0  -1 -18       2962.90       3249.87        54.17 o                         
   0  -1 -19         10.92         45.84        25.72 o                         
   0   1  20       1061.14        941.21        24.38 o                         
   0  -1 -21       1641.62       1410.32        25.70 o                         
   0  -1 -22       1103.66       1156.30        25.73 o                         
   0   1  23         78.70        108.61        21.34 o                         
   0   1  24        196.56        210.81        23.34 o                         
   0   1  25       1978.19       1930.83        31.76 o                         
   0   1  26        374.63        315.01        25.97 o                         
   0   1  27        176.19        123.35        31.62 o                         
   0  -1 -28       5139.78       5316.16        52.08 o                         
   0  -1 -29       1777.50       1651.54        41.35 o                         
   0  -1 -30        291.11        213.92        32.31 o                         
   0  -1 -31        698.63        638.20        31.66 o                         
   0   1  32        235.01        157.73        27.17 o                         
   0  -1 -32        286.96        286.14       110.37 o                         
   0   1  33        332.38        290.01        25.34 o                         
   0  -1 -33        562.55        794.16       109.08 o                         
   0   1  34         22.36        -15.60        21.18 o                         
   0  -1 -35         74.94         88.84        20.17 o                         
   0   1  36        151.87        119.79        18.22 o                         
   0  -2  37        136.80         95.58        25.43 o                         
   0  -2  36         50.36         40.05        27.03 o                         
   0  -2  35         50.01         82.10        21.76 o                         
   0  -2  34          9.85          9.63        22.58 o                         
   0  -2  33         93.18         73.16        24.49 o                         
   0   2 -32        698.68        756.18        29.11 o                         
   0  -2  31         13.28         -4.61        25.75 o                         
   0  -2  30        641.27        653.61        31.66 o                         
   0  -2  29        111.46         70.27        41.43 o                         
   0   2 -29        897.96        850.97        56.01 o                         
   0   2 -28       1245.00       1179.17        53.63 o                         
   0  -2  28       1987.51       2148.42        64.43 o                         
   0   2 -27       1171.11       1092.94        33.42 o                         
   0   2 -26       5739.35       5698.92        49.45 o                         
   0  -2  25        557.43        528.72        32.98 o                         
   0  -2  24         84.09        142.52        30.23 o                         
   0   2 -23       6381.43       5945.28        49.58 o                         
   0  -2  22       6992.10       7113.03        50.68 o                         
   0   2 -21       4914.29       4813.53        43.15 o                         
   0   2 -20       3545.32       3286.46        38.48 o                         
   0   2 -19       2939.94       3366.91        48.28 o                         
   0   2 -18      14732.94      16617.03       236.68 o                         
   0   2 -17        442.89        504.18        95.85 o                         
   0   2 -16       3249.01       3277.71       125.25 o                         
   0   2 -15       3515.00       3224.39       120.94 o                         
   0   2 -14       3595.43       4686.84       132.74 o                         
   0   2 -13       3119.84       2978.10       112.29 o                         
   0   2 -12       7315.24       5935.82       137.52 o                         
   0   2 -11       5935.88       5802.58        41.32 o                         
   0   2 -10       1702.54       1986.38        45.30 o                         
   0   2  -9       7189.72       5865.50        62.97 o                         
   0   2  -8      57567.81      56414.14       161.41 o                         
   0   2  -7      32075.93      28825.79       155.57 o                         
   0   2  -6      24242.10      13145.16       103.28 o                         
   0   2  -5        177.05         56.21        43.82 o                         
   0  -2   5        353.18        124.45        42.38 o                         
   0   2  -4        800.11       1265.52        47.19 o                         
   0  -2   4       1596.07       3250.42        54.25 o                         
   0   2  -3       5418.31       1835.46        42.80 o                         
   0  -2   3      10808.53       3337.03        50.02 o                         
   0   2  -2        947.39        780.53        28.66 o                         
   0  -2   2       1889.86       1465.94        24.99 o                         
   0  -2   1      15187.92       7742.10        39.26 o                         
   0  -2   0     324033.22     178900.77       200.64 o                         
   0   2   1       7745.07        504.68        22.29 o                         
   0  -2  -2     262389.22     309232.03        82.03 o                         
   0  -2  -3        606.35        640.37         6.88 o                         
   0  -2  -4      17594.74       2185.78        55.46 o                         
   0  -2  -5       9631.09       8984.92       104.61 o                         
   0  -2  -6      16301.99       7619.99       108.05 o                         
   0  -2  -7       1445.35       4128.30        95.48 o                         
   0  -2  -8      76557.84      91759.25       310.27 o                         
   0  -2  -9       8402.44       8464.08        92.53 o                         
   0  -2  -9      16761.31      16445.39       149.52 o                         
   0   2  10      40723.18      47043.95        98.89 o                         
   0  -2 -10      81235.22     100237.56       325.29 o                         
   0  -2 -11       3605.23       3277.31       116.74 o                         
   0  -2 -11       7191.76       5754.98       150.67 o                         
   0  -2 -12      28508.23      33200.88       299.87 o                         
   0  -2 -12      56868.67      62876.38       363.58 o                         
   0  -2 -13       6080.94       6379.10       152.54 o                         
   0  -2 -13      12130.34      11498.00       185.31 o                         
   0  -2 -14      31676.58      32375.55       315.33 o                         
   0  -2 -14      63188.93      61967.79       373.29 o                         
   0  -2 -15        166.58         88.20        83.39 o                         
   0  -2 -15        332.30         53.05        21.26 o                         
   0  -2 -16       6748.52       7353.69       171.78 o                         
   0  -2 -16      13462.06      14386.29       207.14 o                         
   0  -2 -17        705.98        711.33        63.66 o                         
   0  -2 -18      11608.35      10746.28        73.35 o                         
   0  -2 -19       6388.45       6416.38        47.77 o                         
   0   2  20       7782.07       7870.90        45.99 o                         
   0  -2 -21        554.69        501.69        24.60 o                         
   0   2  22         95.93        104.53        22.79 o                         
   0   2  23       3455.12       3079.46        35.15 o                         
   0  -2 -24        536.42        527.82        26.80 o                         
   0  -2 -25        337.70        297.92        25.89 o                         
   0   2  26         42.05         40.43        24.62 o                         
   0  -2 -27        153.10        133.10        25.34 o                         
   0   2  28        435.39        404.87        26.54 o                         
   0   2  29        402.77        427.44        32.60 o                         
   0  -2 -30        969.89        920.68        33.33 o                         
   0  -2 -31        153.94        196.75        26.98 o                         
   0   2  32        824.40        847.89        28.52 o                         
   0   2  33          1.46        -21.96        21.96 o                         
   0  -2 -34         61.31         39.14        20.66 o                         
   0   2  35         85.89         68.00        18.97 o                         
   0   2  36        256.00        242.33        17.26 o                         
   0  -3  38        204.22        170.42        23.21 o                         
   0  -3  37          0.52         -3.34        24.91 o                         
   0  -3  36        183.03        160.79        28.64 o                         
   0  -3  35         14.47          9.72        29.44 o                         
   0   3 -34         36.60          2.21        22.66 o                         
   0   3 -33         61.27         32.00        24.16 o                         
   0  -3  32         48.04         52.06        24.77 o                         
   0  -3  31        115.06         32.54        25.26 o                         
   0  -3  30         14.88         33.71        26.57 o                         
   0  -3  29        298.52        273.43        28.49 o                         
   0   3 -28        116.53         19.24        85.46 o                         
   0  -3  28       3945.54       3680.52        52.80 o                         
   0   3 -27       1571.68       1317.80        51.12 o                         
   0   3 -27       1736.19       1673.70        63.33 o                         
   0  -3  26        251.69        227.97        32.05 o                         
   0   3 -25       2397.14       2340.97        40.51 o                         
   0  -3  24      11398.38      11384.95        62.42 o                         
   0   3 -23       3335.40       3396.34        41.52 o                         
   0  -3  22       6230.13       5832.66        47.98 o                         
   0  -3  21       3044.47       2681.12        37.26 o                         
   0   3 -20       2149.16       2119.10        43.08 o                         
   0   3 -19        797.29        840.30        57.18 o                         
   0   3 -18       6335.36       6592.67       167.20 o                         
   0   3 -17      27701.19      29000.27       295.92 o                         
   0   3 -16       1711.01       1583.80        84.16 o                         
   0   3 -15       8652.22       5798.76       110.79 o                         
   0   3 -14      28852.30      20584.28        71.50 o                         
   0   3 -13       2022.17       1110.65        32.40 o                         
   0   3 -12       2765.46       2657.68        53.65 o                         
   0   3 -11       1110.22        689.74        45.82 o                         
   0   3 -10       1678.91        794.23        49.58 o                         
   0  -3  10       3349.11        856.72        92.23 o                         
   0   3  -9      34143.72      33106.04       191.22 o                         
   0  -3   9      68110.42      57700.46       261.20 o                         
   0   3  -8     310537.31     282457.12       687.77 o                         
   0  -3   8     619464.62     544699.12       706.95 o                         
   0   3  -7        743.36        417.97        65.37 o                         
   0  -3   7       1482.87        653.60        67.11 o                         
   0   3  -6      46886.71      35227.16       210.63 o                         
   0  -3   6      93530.34      71473.55       227.86 o                         
   0   3  -5       4161.67       7167.45        95.69 o                         
   0  -3   5       8301.76      12981.36       100.23 o                         
   0   3  -4      33543.45      14389.61       114.85 o                         
   0  -3   4      66913.00      28675.51       138.63 o                         
   0   3  -3        794.32        286.42        30.24 o                         
   0  -3   3       1584.53        572.25        27.85 o                         
   0   3  -2      88161.32     130137.01       302.17 o                         
   0  -3   2     175865.56     198218.75       216.00 o                         
   0   3  -1       9019.42       6616.20        64.93 o                         
   0   3  -1      17992.09      11550.19        74.02 o                         
   0   3   0      40669.85      39459.08       115.71 o                         
   0  -3  -1      23099.55      31035.96       114.00 o                         
   0  -3  -2      28550.59      18538.45       118.26 o                         
   0   3   3         83.74        108.11         7.76 o                         
   0  -3  -4      31935.84      64083.60       232.93 o                         
   0  -3  -5       4043.72       5923.91        16.58 o                         
   0  -3  -6     366930.56     364434.91       965.21 o                         
   0  -3  -7       1484.03        716.80       109.22 o                         
   0  -3  -8        279.56        952.49       112.54 o                         
   0  -3  -9       6171.13       7494.62       170.10 o                         
   0  -3 -10     121454.32     145052.64       344.51 o                         
   0   3  11        984.51        802.85        56.17 o                         
   0  -3 -11       1963.92       1384.62        64.85 o                         
   0  -3 -12      28306.09      25906.38        97.85 o                         
   0  -3 -13      10307.88      12401.70       194.44 o                         
   0  -3 -14          4.27        -76.73        81.33 o                         
   0  -3 -15        121.12        161.41        84.90 o                         
   0  -3 -16       8707.50       9839.02       188.22 o                         
   0  -3 -17       5005.62       4625.37       141.74 o                         
   0  -3 -17       9985.29       8004.72        76.48 o                         
   0  -3 -18        288.54        195.96        32.54 o                         
   0   3  18        575.59        497.64        59.18 o                         
   0  -3 -19        558.00        598.13        36.42 o                         
   0   3  19       1113.12       1128.34        64.33 o                         
   0  -3 -20       1098.16       1125.09        32.11 o                         
   0  -3 -21        361.83        418.16        29.62 o                         
   0  -3 -22       1510.53       1452.87        35.49 o                         
   0  -3 -23       1354.21       1329.41        35.89 o                         
   0  -3 -24        295.73        304.91        30.41 o                         
   0  -3 -25       3222.59       3216.83        42.61 o                         
   0   3  26       1049.33        967.84        32.68 o                         
   0  -3 -27        134.21         86.32        27.32 o                         
   0   3  28        173.78        234.62        24.49 o                         
   0   3  29          5.45         -1.70        21.77 o                         
   0   3  30        495.80        638.95        30.48 o                         
   0  -3 -31         35.38         35.52        26.00 o                         
   0  -3 -32         31.74          4.22        23.53 o                         
   0   3  33        163.16        106.21        22.39 o                         
   0   3  34        122.83         83.91        19.45 o                         
   0  -3 -35          8.69          6.19        16.58 o                         
   0  -4  38          0.26          0.14        22.25 o                         
   0   4 -37         14.62        -25.31        25.31 o                         
   0   4 -36        220.88        157.50        28.84 o                         
   0  -4  35          5.23         15.18        29.83 o                         
   0   4 -34        172.51        117.97        32.07 o                         
   0  -4  33        918.14        787.26        28.49 o                         
   0  -4  32        656.93        591.80        29.06 o                         
   0  -4  31        282.19        226.90        26.87 o                         
   0   4 -30        514.28        484.93        27.63 o                         
   0  -4  29         43.58         29.05        25.27 o                         
   0  -4  28        356.60        253.55        29.10 o                         
   0  -4  27       1259.03       1146.43        34.59 o                         
   0  -4  26       1034.36       1019.58        51.60 o                         
   0   4 -26       1864.11       1931.58        63.20 o                         
   0   4 -25         28.92         51.47        30.92 o                         
   0  -4  24       1216.24       1367.05        36.13 o                         
   0  -4  23          2.95        -11.92        30.12 o                         
   0  -4  22       2734.66       2840.85        40.73 o                         
   0  -4  21        651.72        694.58        33.18 o                         
   0  -4  20          3.53         99.10        41.13 o                         
   0  -4  19      13544.27      13353.97       142.98 o                         
   0   4 -18       3614.48       4022.64        95.10 o                         
   0  -4  17      17348.49      18569.77       160.02 o                         
   0   4 -16      37612.50      39443.57       213.26 o                         
   0   4 -15       1410.72       1065.73        35.64 o                         
   0   4 -14        230.35        205.02        32.20 o                         
   0   4 -13       2725.12       2670.87        53.10 o                         
   0   4 -12        749.14        985.31        47.58 o                         
   0   4 -11        298.54        438.21        42.14 o                         
   0  -4  10      52144.23      43154.23       191.98 o                         
   0   4  -9       4842.68       4879.20       121.56 o                         
   0  -4   9       9660.25       9099.00       123.92 o                         
   0   4  -8      36703.26      39985.52       266.74 o                         
   0  -4   8      73216.23      81258.63       282.56 o                         
   0   4  -7       3242.75       1824.83        78.90 o                         
   0  -4   7       6468.68       3183.67        80.55 o                         
   0   4  -6      64982.90      89362.90       260.56 o                         
   0  -4   6     129628.89     162974.58       356.22 o                         
   0   4  -5       4256.68       4934.15        71.81 o                         
   0   4  -5       8491.30       8871.62        67.40 o                         
   0   4  -4      55926.31      64552.98       241.26 o                         
   0  -4   4     111562.67     137631.94       223.05 o                         
   0   4  -3      11820.42       8393.85       111.97 o                         
   0   4  -3      23579.55      13514.15        76.22 o                         
   0   4  -2       8018.21       8265.77        96.48 o                         
   0   4  -2      15994.86      13950.22        83.53 o                         
   0   4  -1         81.59        191.55        42.76 o                         
   0   4  -1        162.75        278.24        27.83 o                         
   0   4   0     182087.91     183024.98       270.05 o                         
   0  -4  -1      28990.16      23015.44       111.59 o                         
   0  -4  -2       5448.89       4692.36        76.68 o                         
   0  -4  -3        194.31        247.97        47.78 o                         
   0  -4  -4      85076.50     133095.05       374.07 o                         
   0   4   5      17937.46      16091.79       124.78 o                         
   0  -4  -6      14942.96      11627.60        25.22 o                         
   0  -4  -7       4144.03       5482.70       159.09 o                         
   0  -4  -8      75794.70      68315.22       483.34 o                         
   0  -4  -9      29792.82      28197.69       317.16 o                         
   0  -4 -10        293.50       1021.09       122.30 o                         
   0  -4 -11      20935.25      19152.20       119.41 o                         
   0  -4 -12        363.98       1303.36        55.34 o                         
   0  -4 -13       3398.29       4657.40       148.77 o                         
   0  -4 -14     119086.31     106725.56       514.63 o                         
   0  -4 -15         48.53         10.63        73.20 o                         
   0  -4 -16      15567.30      15286.61       226.12 o                         
   0   4  16      31053.89      28451.74        93.09 o                         
   0  -4 -17       2280.60       2315.88       112.94 o                         
   0   4  17       4549.38       4031.02        44.35 o                         
   0  -4 -18        780.83        984.62        94.67 o                         
   0  -4 -18       1557.61       1765.06        44.55 o                         
   0  -4 -19       1017.50       1122.12       104.31 o                         
   0   4  19       2029.72       2191.91        48.23 o                         
   0  -4 -20       2105.37       1921.07        48.17 o                         
   0   4  20       4199.82       3867.40        84.99 o                         
   0   4  21       9750.03      10279.44        64.82 o                         
   0  -4 -22         85.29        202.45        32.06 o                         
   0   4  23       4397.48       4486.35        49.04 o                         
   0   4  24        271.68        252.06        30.15 o                         
   0  -4 -25         14.15        -24.30        26.28 o                         
   0   4  26         18.37        -14.53        25.80 o                         
   0   4  27         22.72         39.92        25.89 o                         
   0  -4 -28        169.11        172.56        26.57 o                         
   0  -4 -29         35.46         27.81        25.82 o                         
   0  -4 -30       1217.89       1363.54        31.70 o                         
   0   4  31        475.84        542.39        37.14 o                         
   0  -4 -32        298.75        268.71        32.68 o                         
   0  -4 -33        100.00         93.58        27.66 o                         
   0   4  34        170.87        195.51        25.13 o                         
   0   5 -38        210.05        167.13        23.48 o                         
   0  -5  37         13.01         43.44        25.42 o                         
   0   5 -36         18.75         13.86        27.29 o                         
   0   5 -35        187.72        127.72        30.32 o                         
   0   5 -34        504.25        461.80        34.57 o                         
   0   5 -33         42.75         92.15        34.71 o                         
   0   5 -32         37.76          8.84        35.04 o                         
   0  -5  31         25.30         43.35        25.27 o                         
   0  -5  30         67.59         25.51        25.09 o                         
   0   5 -29        210.87        234.72        27.11 o                         
   0   5 -28        842.94        750.20        31.24 o                         
   0   5 -27        260.98        302.72        29.43 o                         
   0  -5  26       1362.68       1505.99        40.05 o                         
   0   5 -25        163.43        109.55        41.05 o                         
   0  -5  25        678.42        525.77        79.26 o                         
   0  -5  24       4398.58       4448.71        54.12 o                         
   0  -5  24      11799.30      10756.84       302.61 o                         
   0  -5  23       1791.28       1656.85        40.24 o                         
   0   5 -22       6358.43       6367.88        56.47 o                         
   0   5 -21        118.76        149.06        29.98 o                         
   0  -5  20       2354.81       2248.72        52.10 o                         
   0  -5  19       1169.43       1074.32        46.63 o                         
   0  -5  18        170.98        138.45        65.56 o                         
   0   5 -17        462.54        406.48        67.48 o                         
   0   5 -16        608.83        544.74        41.15 o                         
   0  -5  15       7452.13       5486.35        82.43 o                         
   0   5 -14        241.87        334.09        51.44 o                         
   0  -5  13      20654.36      17019.26       122.19 o                         
   0   5 -12      32156.72      26479.52       144.67 o                         
   0   5 -11       3403.86       3261.68        72.21 o                         
   0  -5  10       6586.83       4185.77        66.75 o                         
   0   5  -9       7062.12       8226.19        80.02 o                         
   0   5  -8        102.14        104.26        55.33 o                         
   0  -5   8        203.76        581.31        72.84 o                         
   0   5  -7        215.71        344.39        52.88 o                         
   0  -5   7        430.31        491.82        66.74 o                         
   0   5  -6      45951.07      45824.66       197.56 o                         
   0  -5   6      91663.92      89316.45       199.30 o                         
   0   5  -5        582.38        939.51        48.12 o                         
   0  -5   5       1161.75       1511.37        46.48 o                         
   0   5  -4      20098.47      26211.11       210.93 o                         
   0   5  -4      40092.74      44357.17       138.42 o                         
   0   5  -3       5719.99       3513.87        93.47 o                         
   0   5  -3      11410.32       6192.62        66.59 o                         
   0   5  -2      16320.07      24139.34       170.91 o                         
   0   5  -2      32555.53      44709.62       159.15 o                         
   0   5  -1      39444.04      39644.71       193.94 o                         
   0   5  -1      78683.58      73736.56       159.60 o                         
   0   5   0        831.33        789.86        39.75 o                         
   0   5   1      11201.96      12969.00        90.28 o                         
   0  -5  -2      27703.18      31156.74       180.72 o                         
   0   5   3       5547.05       4719.09        88.61 o                         
   0   5   4     113289.55     113684.14       384.85 o                         
   0   5   5       1167.48       1366.62        55.52 o                         
   0   5   6     104699.94     138923.62        88.57 o                         
   0  -5  -7      23505.93      20487.02       224.60 o                         
   0  -5  -8         47.00       1092.47        95.90 o                         
   0  -5  -9       4339.89       2705.48       120.02 o                         
   0   5  10       9528.71      14026.84       207.11 o                         
   0   5  11       6339.56       5525.74       110.79 o                         
   0   5  12      42420.77      45424.12       199.32 o                         
   0  -5 -13      29437.29      27674.56       277.86 o                         
   0  -5 -14       7146.11       5662.14       152.57 o                         
   0  -5 -15         79.17        430.01        41.19 o                         
   0  -5 -16       3074.48       2598.06       117.16 o                         
   0   5  16       6133.03       4412.43        48.58 o                         
   0  -5 -17       1233.42       1304.59       100.53 o                         
   0  -5 -17       2460.45       2107.91        43.13 o                         
   0  -5 -18       4096.40       4453.71       146.90 o                         
   0   5  18       8171.57       8863.47        61.65 o                         
   0  -5 -19       6064.99       5156.94       159.33 o                         
   0   5  19      12098.54      10683.54        65.43 o                         
   0  -5 -20       1419.41       1461.71        99.33 o                         
   0  -5 -20       2831.46       2683.60        48.44 o                         
   0  -5 -21         20.92         46.82        59.75 o                         
   0   5  21         41.73         22.00        10.31 o                         
   0   5  22       1169.17       1295.19        49.56 o                         
   0   5  22       2332.27       2329.62        56.58 o                         
   0   5  23        205.75        182.78        29.53 o                         
   0   5  24        631.77        701.93        32.10 o                         
   0  -5 -25         84.55         92.43        27.27 o                         
   0   5  26         17.70         33.39        26.36 o                         
   0   5  27        136.03        173.61        27.08 o                         
   0   5  28       1343.50       1378.12        32.69 o                         
   0   5  29        885.52        909.03        30.17 o                         
   0  -5 -30        125.99        145.34        25.07 o                         
   0  -5 -31          9.86         26.05        22.31 o                         
   0  -5 -32        256.85        217.40        29.53 o                         
   0   5  33          5.40          2.92        24.65 o                         
   0   5  34         26.00         71.52        23.44 o                         
   0   6 -38        105.67         48.39        18.21 o                         
   0   6 -37        102.83         71.73        24.73 o                         
   0   6 -36          4.74          9.70        26.57 o                         
   0  -6  35        314.34        319.69        32.10 o                         
   0  -6  34         15.25        -31.79        31.79 o                         
   0  -6  33        149.93        162.33        34.93 o                         
   0  -6  32        342.99        277.50        36.48 o                         
   0  -6  31         25.93        -11.68        42.72 o                         
   0   6 -30          7.12         28.78        39.54 o                         
   0  -6  29          1.63         17.51        37.46 o                         
   0  -6  28        371.54        287.95        30.47 o                         
   0  -6  27         18.75         13.38        29.80 o                         
   0  -6  26        304.38        184.20        32.53 o                         
   0  -6  25       4630.13       4793.18        54.48 o                         
   0  -6  24        722.90        911.49        39.25 o                         
   0   6 -23       2011.50       2040.44        44.72 o                         
   0   6 -22       7330.14       7694.50        61.02 o                         
   0   6 -21       1113.77       1047.21        46.27 o                         
   0   6 -20        341.15        341.36        40.27 o                         
   0  -6  19        280.25        257.21        41.93 o                         
   0  -6  18       6271.70       5509.89       136.28 o                         
   0   6 -17       4917.95       4588.77        67.74 o                         
   0   6 -16       5986.60       6124.50        93.74 o                         
   0  -6  15       9490.95       7912.23       101.22 o                         
   0   6 -14      11580.05       8779.19       103.90 o                         
   0   6 -13       8983.66       8117.48        88.93 o                         
   0   6 -12        237.50        437.69        56.56 o                         
   0   6 -11       4134.08       4623.81        76.08 o                         
   0  -6  10      10912.43      13537.62       107.69 o                         
   0   6  -9       4875.29       3923.92        54.27 o                         
   0  -6   8        448.84        467.98        35.06 o                         
   0   6  -7       1147.43       1016.60        42.90 o                         
   0   6  -7       2288.91       1833.21        81.28 o                         
   0   6  -6       4719.94       4718.72       143.29 o                         
   0   6  -6       9415.40       9108.84        80.90 o                         
   0   6  -5       6901.66       7467.11       146.40 o                         
   0  -6   5      13767.54      12653.16        88.29 o                         
   0   6  -4        369.75        426.49        84.97 o                         
   0   6  -4        737.58        969.84        69.34 o                         
   0   6  -3         14.66        185.31        46.66 o                         
   0   6  -2       9780.05      11119.91       138.00 o                         
   0  -6   2      19509.39      20867.35        93.97 o                         
   0   6  -1       6586.73       6836.65       104.77 o                         
   0   6  -1      13139.30      12250.45        77.68 o                         
   0   6   0       8100.88       9579.30       112.76 o                         
   0  -6   0      16159.76      18074.15        99.31 o                         
   0   6   1       4945.75       4852.15        65.20 o                         
   0  -6  -2     275452.00     327581.09       559.82 o                         
   0  -6  -3      30151.20      31195.42       201.75 o                         
   0  -6  -4      17454.74      36549.97       237.44 o                         
   0  -6  -5       1964.49       2609.77        68.32 o                         
   0  -6  -6        721.39       1299.11        66.95 o                         
   0   6   7       2622.32       2278.23        80.99 o                         
   0  -6  -8      21370.59      26005.56       261.39 o                         
   0   6   9       2254.20       1607.10        26.74 o                         
   0   6  10       3141.83       4615.87       143.92 o                         
   0   6  11       3271.59       3278.43        91.83 o                         
   0   6  12       4403.36       2508.76        68.77 o                         
   0   6  13        599.59        407.91        49.41 o                         
   0   6  14       8930.96       9109.56        94.49 o                         
   0  -6 -15        175.78         49.83        11.01 o                         
   0   6  16      34022.53      28280.83       115.57 o                         
   0  -6 -17       2913.77       2908.50       123.91 o                         
   0  -6 -17       5812.43       6143.02        70.48 o                         
   0  -6 -18       1004.38        762.37        98.06 o                         
   0   6  18       2003.56       1600.18        55.52 o                         
   0  -6 -19        413.47        596.70        97.11 o                         
   0   6  19        824.79       1002.83        42.28 o                         
   0  -6 -20        297.65        275.37        75.11 o                         
   0  -6 -20        593.76        544.73        40.37 o                         
   0   6  21         18.24        -54.60       148.15 o                         
   0  -6 -21         36.39         19.68        14.79 o                         
   0  -6 -22        947.03       1052.00        90.87 o                         
   0   6  22       1889.14       2205.04        46.95 o                         
   0   6  23         32.04         63.99        39.41 o                         
   0   6  23         63.91         87.00        49.88 o                         
   0   6  24         52.52         91.25        25.27 o                         
   0  -6 -25        279.82        355.93        26.05 o                         
   0   6  26        108.04        136.50        24.09 o                         
   0   6  27         75.46         64.10        22.72 o                         
   0   6  28          9.47         16.82        21.10 o                         
   0   6  29        454.52        499.11        23.13 o                         
   0   6  30       1606.00       1678.67        25.96 o                         
   0   6  31        334.26        353.54        18.73 o                         
   0   6  32        908.24        907.61        25.46 o                         
   0   6  33         13.30         -0.92        18.04 o                         
   0  -7  38        133.54         93.50        33.49 o                         
   0  -7  37          0.21         36.43        21.80 o                         
   0  -7  36          7.27         -5.28        31.14 o                         
   0  -7  35        187.88        138.31        36.70 o                         
   0  -7  34          2.00         -8.16        37.94 o                         
   0  -7  33         93.70        108.22        41.16 o                         
   0  -7  32        107.52        159.18        43.71 o                         
   0  -7  31        370.97        362.80        47.54 o                         
   0  -7  30         14.81        -11.83        43.92 o                         
   0  -7  29          0.15         24.58        37.24 o                         
   0   7 -28         56.43         70.54        40.64 o                         
   0   7 -27       2365.43       2384.84        58.96 o                         
   0   7 -26         25.46        -15.70        45.31 o                         
   0  -7  25       1464.44       1307.07        58.76 o                         
   0   7 -24      11349.13      12288.76       101.57 o                         
   0   7 -23         47.91        -10.17        50.12 o                         
   0  -7  22       1826.22       1841.64        59.57 o                         
   0   7 -21       2746.95       2627.39        62.29 o                         
   0   7 -20        476.19        589.49        38.88 o                         
   0  -7  19         74.35         61.57        35.23 o                         
   0   7 -18       2074.91       1422.68        50.68 o                         
   0   7 -17       1042.07        817.29        53.40 o                         
   0   7 -16       1274.34       1125.42        57.30 o                         
   0  -7  15        340.15        235.87        54.72 o                         
   0   7 -14      11592.31      11201.30       109.78 o                         
   0   7 -13       2169.06       1658.02        62.92 o                         
   0   7 -12       1833.98       2685.90        62.95 o                         
   0   7 -11       5843.99       5079.87        69.67 o                         
   0   7 -10       5110.65       5205.16        68.97 o                         
   0   7  -9      12408.99      11662.59        83.70 o                         
   0   7  -8      38647.46      37519.74       152.29 o                         
   0   7  -7          5.36        183.54        43.43 o                         
   0  -7   6        865.44        773.91        56.26 o                         
   0   7  -6       1726.40       1445.88        88.07 o                         
   0   7  -5       8668.46       8175.52       169.97 o                         
   0   7  -5      17291.99      14989.42       153.65 o                         
   0   7  -4      58895.36      58514.69       356.64 o                         
   0   7  -4     117485.39     108952.98       367.23 o                         
   0   7  -3       4546.90       4528.87        58.11 o                         
   0   7  -3       9070.22       8763.08       126.79 o                         
   0  -7   2        110.15        819.68        43.67 o                         
   0   7  -1         28.93         66.84        65.53 o                         
   0  -7   1         57.71        208.96        39.96 o                         
   0   7   0      15524.74      17773.09       165.09 o                         
   0  -7   0      30968.99      34040.63       138.62 o                         
   0   7   1       9825.44       9438.73       121.39 o                         
   0   7   1      19599.95      17602.12       127.27 o                         
   0  -7  -2      25670.58      28250.96       169.55 o                         
   0   7   3        293.39        237.89        63.38 o                         
   0  -7  -4       3125.43       6020.08       115.68 o                         
   0   7   5      23941.26      22514.63       148.15 o                         
   0  -7  -6     294592.38     309486.62       578.37 o                         
   0   7   7      21417.29      20543.01       178.09 o                         
   0  -7  -9        143.89        108.42        22.79 o                         
   0   7  10       8876.71       9429.62       184.19 o                         
   0   7  11        183.30        240.27        36.78 o                         
   0   7  12       1167.99        675.19        42.20 o                         
   0  -7 -13       4170.78       3915.92        52.90 o                         
   0  -7 -14        411.88        415.50        46.72 o                         
   0   7  15      31097.06      29910.24       112.82 o                         
   0   7  16       8934.23      10249.15        69.92 o                         
   0   7  17          8.28         40.48        20.79 o                         
   0   7  18       4666.35       4355.61        65.86 o                         
   0   7  19        594.64        686.96        49.12 o                         
   0   7  20       1482.77       1644.51        52.90 o                         
   0  -7 -21       1190.78       1187.94        51.99 o                         
   0   7  22       5879.59       5676.99       274.94 o                         
   0   7  22      11728.70      12324.30        71.41 o                         
   0  -7 -23        536.01        478.81        85.98 o                         
   0   7  23       1069.24        991.71        42.78 o                         
   0   7  24        125.13        133.60        83.51 o                         
   0   7  24        249.60        272.61        38.84 o                         
   0   7  25       1460.07       1501.48        37.97 o                         
   0   7  25       2912.57       2763.33        75.68 o                         
   0   7  26         28.20         50.74        22.69 o                         
   0  -7 -27        497.73        570.40        23.86 o                         
   0   7  28        277.39        272.24        21.10 o                         
   0   7  29         83.26         46.33        19.68 o                         
   0   7  30        437.65        422.90        19.67 o                         
   0   7  31         86.04         93.13        16.42 o                         
   0   7  32          1.73         18.92        18.17 o                         
   0  -8  37        248.90        325.92        51.93 o                         
   0  -8  36        245.72        220.64        45.07 o                         
   0  -8  35        334.79        191.88        35.02 o                         
   0  -8  34         66.23         82.87        37.41 o                         
   0  -8  33         22.28        -20.93        38.86 o                         
   0  -8  32        129.70         42.56        43.27 o                         
   0  -8  31          1.73         55.14        44.94 o                         
   0  -8  30         36.36         -7.39        44.75 o                         
   0   8 -29         15.48         48.30        42.06 o                         
   0  -8  28         34.79         37.93        36.66 o                         
   0   8 -27         85.09         96.94        45.28 o                         
   0  -8  26         30.22         25.06        47.62 o                         
   0   8 -25        374.29        337.72        53.23 o                         
   0   8 -24       1035.34       1047.32        60.61 o                         
   0   8 -23       3167.62       3813.84        65.50 o                         
   0   8 -22       3845.09       4675.20        68.10 o                         
   0  -8  21        106.72         77.13        38.76 o                         
   0   8 -20       2309.90       2100.97        50.12 o                         
   0   8 -19         40.38         72.17        33.50 o                         
   0   8 -18       2135.74       1917.37        37.36 o                         
   0   8 -17       2343.92       2195.89        59.01 o                         
   0   8 -16       4385.57       4440.91        70.97 o                         
   0   8 -15         71.81         87.29        43.45 o                         
   0  -8  14        322.45        177.65        45.00 o                         
   0   8 -13       7620.66       9100.75        86.71 o                         
   0  -8  12       1828.84       1506.93        56.89 o                         
   0   8 -11       6138.27       5856.93        74.30 o                         
   0  -8  10      13351.43      11533.12       108.09 o                         
   0  -8   9       2547.54       3293.72        73.18 o                         
   0   8  -8      10062.42      10827.61        99.55 o                         
   0   8  -7       1499.46       2552.25        80.11 o                         
   0   8  -6       9171.67       8433.85       109.55 o                         
   0   8  -5       1354.47       1182.16        65.49 o                         
   0   8  -4      16506.09      14000.60       124.63 o                         
   0   8  -4      32926.59      28099.89       219.71 o                         
   0   8  -3       3215.67       2697.86        56.41 o                         
   0   8  -3       6414.67       5562.33       127.20 o                         
   0  -8   2       2704.16       2865.26        56.10 o                         
   0   8  -2       5394.30       5387.17       126.13 o                         
   0   8  -1        545.19        637.01        81.04 o                         
   0  -8   1       1087.54       1069.32        61.07 o                         
   0   8   0        569.15        666.25        85.43 o                         
   0   8   0       1135.35       2005.64        61.08 o                         
   0   8   1       4741.15       5071.02       114.28 o                         
   0   8   1       9457.72       9348.35       109.10 o                         
   0   8   2         33.29        161.36        71.11 o                         
   0   8   2         66.41        469.21        67.79 o                         
   0   8   3       5027.53       5103.45       106.18 o                         
   0  -8  -3      10029.00       9820.32       124.92 o                         
   0   8   4     176329.84     193074.33       512.31 o                         
   0  -8  -5      47705.23      47694.86       204.23 o                         
   0  -8  -6       1086.62       2282.61        74.49 o                         
   0  -8  -7       1830.07       1704.12        72.81 o                         
   0   8   8      25737.35      25903.79       248.20 o                         
   0  -8  -9       1119.42        826.29        84.47 o                         
   0   8  10      17385.41      18327.60       131.27 o                         
   0  -8 -11       3714.94       4072.14        13.60 o                         
   0  -8 -12       2315.06       3046.34        24.01 o                         
   0  -8 -13      10438.64       9948.16        76.95 o                         
   0   8  14      36618.05      31423.23       134.43 o                         
   0   8  15        582.42        607.79        39.03 o                         
   0   8  16       6503.68       8056.97        74.09 o                         
   0  -8 -17          4.26         29.33        12.41 o                         
   0   8  18        986.28       1073.20        53.26 o                         
   0   8  19       6514.83       6503.44        74.91 o                         
   0   8  20      14760.34      15799.30       100.95 o                         
   0   8  21       3344.02       3628.39        64.33 o                         
   0   8  22        883.31       1122.92        51.48 o                         
   0  -8 -23       3757.42       3618.80        59.70 o                         
   0  -8 -24        320.00        337.22        95.39 o                         
   0   8  24        638.34        824.23        49.98 o                         
   0  -8 -25         50.18        130.56        87.40 o                         
   0   8  25        100.10         74.14        33.33 o                         
   0   8  26         39.55        119.52        30.64 o                         
   0   8  27        430.90        347.47        21.32 o                         
   0   8  28         23.94         32.95        18.42 o                         
   0   8  29         19.28         27.94        17.36 o                         
   0   8  30        146.53        177.89        16.81 o                         
   0   8  31          3.55        -15.30        17.82 o                         
   0  -9  37         71.33         -4.61        50.09 o                         
   0  -9  35        224.93        232.94        48.81 o                         
   0  -9  34        147.79        166.97        53.60 o                         
   0  -9  33         18.85         20.22        37.72 o                         
   0  -9  32          3.89        -22.07        40.82 o                         
   0  -9  31        700.06        802.08        52.22 o                         
   0  -9  30         32.47         10.71        45.28 o                         
   0  -9  29        181.25        183.50        48.47 o                         
   0  -9  28       1090.50       1106.38        51.73 o                         
   0   9 -27          4.66        -35.74        35.74 o                         
   0   9 -26        181.82        197.81        36.78 o                         
   0  -9  25        316.52        293.53        39.48 o                         
   0  -9  24       2150.61       2344.41        54.00 o                         
   0   9 -23        693.97        741.32        46.00 o                         
   0   9 -22       2996.98       3270.09        56.24 o                         
   0   9 -21       2399.71       2438.22        50.33 o                         
   0  -9  20       2802.81       2965.03        53.74 o                         
   0   9 -19       1339.05       1501.54        40.24 o                         
   0   9 -18         54.34         81.95        28.97 o                         
   0   9 -17        207.89        151.44        27.98 o                         
   0   9 -16        698.48        507.64        48.12 o                         
   0   9 -15       4332.06       3870.51        69.59 o                         
   0   9 -14       2867.17       2908.33        72.27 o                         
   0   9 -13        563.07        464.44        52.63 o                         
   0   9 -12       5711.64       6001.05        94.32 o                         
   0  -9  11          7.22         61.17        55.95 o                         
   0   9 -10        675.08        802.97        61.43 o                         
   0   9  -9        733.61        377.10        70.79 o                         
   0   9  -8       2591.83       2149.28        85.60 o                         
   0   9  -7      11426.54      12544.02       139.78 o                         
   0   9  -6      35901.65      38095.48       219.40 o                         
   0   9  -5        220.78        445.64        51.09 o                         
   0   9  -4       1145.30       1167.20        53.03 o                         
   0   9  -3       3541.17       2966.45        79.60 o                         
   0   9  -3       7063.98       6365.34       149.91 o                         
   0   9  -2       1750.15       2142.91        62.93 o                         
   0   9  -2       3491.22       4769.11       147.34 o                         
   0   9  -1       2289.69       2532.64        63.31 o                         
   0   9  -1       4567.51       4874.28       150.53 o                         
   0   9   0         15.18        426.22        72.22 o                         
   0   9   1       6985.75       6949.89       109.33 o                         
   0   9   2       3197.19       5072.36       104.03 o                         
   0   9   3        207.41        448.75        79.23 o                         
   0  -9  -3        413.75        529.43        79.53 o                         
   0  -9  -4       6014.07       6199.43       121.07 o                         
   0   9   4      11996.97      12595.97       148.66 o                         
   0  -9  -5       1153.31       1215.84        78.34 o                         
   0   9   5       2300.65       2322.66        94.00 o                         
   0  -9  -6      21905.40      22864.19       230.41 o                         
   0   9   6      43697.24      46353.40       199.89 o                         
   0   9   7        978.10        740.63        47.43 o                         
   0   9   8      56943.83      52246.78       260.52 o                         
   0   9   9       1913.90       1572.51        67.69 o                         
   0   9  10         82.45        893.30        62.67 o                         
   0  -9 -11       2887.21       2708.29        12.35 o                         
   0   9  12      17268.73      16278.51        21.22 o                         
   0   9  13        292.71        255.21        21.21 o                         
   0  -9 -14       3981.82       3346.62        58.36 o                         
   0   9  15       1136.13       1145.87        42.61 o                         
   0   9  16      19814.57      19668.88        97.70 o                         
   0   9  17       2284.58       2235.89        45.29 o                         
   0   9  18       1108.84       1316.88        45.58 o                         
   0   9  19       6026.75       6355.87        79.68 o                         
   0   9  20        573.20        580.79        51.24 o                         
   0   9  21        821.76        872.51        54.78 o                         
   0   9  22       5060.11       5556.40        74.11 o                         
   0   9  23       1861.52       1985.51        54.02 o                         
   0   9  24        702.24        685.02        44.64 o                         
   0   9  25        337.87        313.57        39.82 o                         
   0   9  26         62.77         57.37        32.18 o                         
   0   9  26        125.22        139.56        35.90 o                         
   0   9  27        573.96        553.29        40.13 o                         
   0   9  27       1144.94       1145.58        49.75 o                         
   0   9  28        140.41        159.90        22.12 o                         
   0   9  28        280.10        348.96        41.74 o                         
   0   9  29        236.70        239.01        16.69 o                         
   0   9  30        151.05        119.63        14.04 o                         
   0 -10  37         87.29         88.27        39.18 o                         
   0  10 -36        159.19        142.52        44.24 o                         
   0  10 -35        182.58        256.70        82.38 o                         
   0 -10  34         38.95        -21.35        39.48 o                         
   0 -10  33        548.97        603.85        45.55 o                         
   0  10 -32        546.94        525.01        70.03 o                         
   0  10 -31         31.19         34.66        68.59 o                         
   0  10 -30          7.61         50.58        70.63 o                         
   0 -10  29          1.39         79.77        39.83 o                         
   0  10 -28         16.12         -7.64        37.70 o                         
   0 -10  27        369.21        422.75        37.94 o                         
   0  10 -26          5.62         32.72        36.40 o                         
   0  10 -25        326.34        342.39        41.83 o                         
   0 -10  24         91.76        164.94        42.34 o                         
   0  10 -23        151.59        171.38        42.10 o                         
   0 -10  22       2464.24       2550.97        54.80 o                         
   0  10 -21       1134.91       1177.12        51.09 o                         
   0 -10  20        720.74        892.50        46.38 o                         
   0 -10  19         19.30        -32.70        32.70 o                         
   0  10 -18       5280.04       4543.65        90.79 o                         
   0  10 -17       2546.08       2386.48        48.94 o                         
   0  10 -16       3977.02       3163.44        42.74 o                         
   0  10 -15        654.67        472.19        32.34 o                         
   0 -10  14      10594.18       9288.32        69.90 o                         
   0 -10  13       1211.34       1261.56        40.61 o                         
   0  10 -12       8337.75       7513.87        64.55 o                         
   0 -10  11        993.81       1158.34        41.93 o                         
   0  10 -10       2365.70       2166.54        44.40 o                         
   0  10  -9       3241.98       3177.05        98.72 o                         
   0  10  -8        471.26        495.52        73.14 o                         
   0  10  -7       1910.60       2030.89        64.00 o                         
   0  10  -6       2044.89       1909.24        62.85 o                         
   0  10  -5        181.32        128.56        48.72 o                         
   0  10  -4       1827.55       2027.44        64.49 o                         
   0 -10   3         14.73         50.58        53.61 o                         
   0 -10   2      45248.54      43905.29       204.34 o                         
   0  10  -2      90262.50      91834.66       469.76 o                         
   0  10  -1        329.55        623.38        61.28 o                         
   0  10   0       6111.63       7031.88        96.38 o                         
   0  10   1      19357.50      19104.18       167.66 o                         
   0  10   2       3798.69       5477.48       178.44 o                         
   0  10   2       7577.68      12198.15       104.55 o                         
   0 -10  -3        986.29        830.78        67.34 o                         
   0  10   3       1967.46       1707.23        39.05 o                         
   0  10   4      11123.74      12348.91        62.94 o                         
   0  10   5        883.33       1076.11        47.88 o                         
   0  10   6       1953.02       2417.70        58.04 o                         
   0  10   7       3780.39       4327.88        68.18 o                         
   0  10   8       6627.97       6793.75       103.04 o                         
   0  10   9       2948.25       2676.74        79.85 o                         
   0  10  10      11698.86      12286.95       102.06 o                         
   0  10  11       6533.22       6656.32        87.46 o                         
   0  10  12      10565.62      11344.28        92.74 o                         
   0  10  13       1461.15       1616.61        11.50 o                         
   0  10  14       3291.12       4261.51        66.80 o                         
   0  10  15          0.66         15.57        37.01 o                         
   0  10  16       9496.76       9087.72        75.89 o                         
   0  10  17         15.25         50.14        36.92 o                         
   0  10  18        942.00        858.76        41.12 o                         
   0  10  19         75.43        152.79        75.88 o                         
   0  10  20       1256.30       1050.19        58.41 o                         
   0  10  21       6673.57       7020.42        84.17 o                         
   0  10  22        232.71        232.73        44.08 o                         
   0  10  23        593.37        636.73        43.71 o                         
   0  10  24        359.33        462.39        39.75 o                         
   0  10  25        424.50        311.52        36.48 o                         
   0  10  26        756.36        625.90        35.50 o                         
   0  10  27        199.48        236.83        30.87 o                         
   0  10  28        186.07        237.11        30.02 o                         
   0  10  28        371.18        495.32        37.99 o                         
   0  11 -36          9.26         95.20        69.85 o                         
   0  11 -35        235.87        149.61        78.30 o                         
   0 -11  34         31.83        -17.64        47.46 o                         
   0  11 -34         46.73        -18.98        78.65 o                         
   0  11 -33         33.38         95.65        84.14 o                         
   0  11 -32        117.16        148.24        61.63 o                         
   0  11 -31         47.30         66.23        64.89 o                         
   0  11 -30        238.40        214.59        69.24 o                         
   0  11 -29        177.33        284.89        72.96 o                         
   0  11 -28         10.17         37.40        72.70 o                         
   0  11 -27         34.59        242.20        67.09 o                         
   0  11 -26         26.80         13.83        56.58 o                         
   0  11 -25       1891.43       2075.07        75.96 o                         
   0  11 -24       3000.21       3294.91        86.30 o                         
   0  11 -23          3.40        -28.29        61.69 o                         
   0  11 -22          2.69         -3.93        60.63 o                         
   0 -11  21       1023.58        916.73        91.83 o                         
   0 -11  20        273.50        449.02        81.46 o                         
   0 -11  19        699.08        611.15        41.19 o                         
   0  11 -18       1697.89       1555.35        39.48 o                         
   0 -11  17        535.62        326.61        29.88 o                         
   0  11 -16       3279.49       3257.18        45.79 o                         
   0  11 -15          3.47        -33.68        33.68 o                         
   0  11 -14       7432.00       6482.33        61.26 o                         
   0  11 -13       1778.55       1592.63        44.47 o                         
   0  11 -12       4691.89       4188.63        52.85 o                         
   0 -11  11        785.06        697.37        44.50 o                         
   0 -11  10      16411.16      14809.94        93.16 o                         
   0 -11   9       1987.61       2143.02        44.23 o                         
   0  11  -8       2572.58       2403.27        37.73 o                         
   0  11  -7       1654.26       1858.19        34.20 o                         
   0  11  -6         40.00         70.01        24.88 o                         
   0  11  -5       1143.00       1399.31        33.81 o                         
   0  11  -4      40372.04      41755.21       124.31 o                         
   0 -11   3       9349.96       8978.40        65.06 o                         
   0 -11   2        527.49        355.77        37.29 o                         
   0 -11   1       3717.59       3539.48        40.84 o                         
   0  11   0         37.31         70.95        38.73 o                         
   0 -11   0         74.43        408.54        50.11 o                         
   0 -11  -1       2330.41       2455.18        82.46 o                         
   0  11   1       4648.74       4094.02        51.90 o                         
   0  11   2        974.19        993.13        46.40 o                         
   0 -11  -2       1943.33       2192.98        46.95 o                         
   0 -11  -3       1266.39       1197.50        73.43 o                         
   0  11   3       2526.22       2707.61        44.74 o                         
   0  11   4       2196.62       2811.70        44.20 o                         
   0  11   5       1299.06       1271.90        53.10 o                         
   0 -11  -6      32419.09      31603.62       108.99 o                         
   0  11   7       5375.96       4840.38        52.68 o                         
   0  11   8       9467.75      10521.67        80.61 o                         
   0  11   9       1902.90       2138.59        74.09 o                         
   0  11  10       5673.96       6734.09        87.82 o                         
   0  11  11       3334.28       3070.32        72.37 o                         
   0  11  12       3930.62       4447.05        80.89 o                         
   0  11  13       4110.35       4299.98        67.98 o                         
   0  11  14       4080.20       5060.76        16.05 o                         
   0  11  15       2120.13       2264.46        10.37 o                         
   0  11  16         55.19         58.03        11.78 o                         
   0  11  17        260.70        206.88        37.07 o                         
   0  11  18       1389.61       1687.16        42.81 o                         
   0  11  19       2939.80       3203.51        59.96 o                         
   0  11  20       5381.29       6037.63        68.28 o                         
   0  11  21        391.19        493.31        37.75 o                         
   0  11  22       1464.31       1689.40        41.85 o                         
   0  11  23        246.00        251.88        38.10 o                         
   0  11  24        852.41        921.04        39.70 o                         
   0  11  25        191.93        153.12        33.25 o                         
   0  11  26        413.03        484.41        30.86 o                         
   0  11  27        670.84        526.06        37.99 o                         
   0 -12  35         34.72          8.79        39.34 o                         
   0  12 -35         34.86         54.78        68.87 o                         
   0  12 -34        138.36         66.13        74.55 o                         
   0  12 -33          9.66         24.83        78.50 o                         
   0  12 -32        454.26        340.39        87.19 o                         
   0  12 -31        241.20        195.81        61.62 o                         
   0  12 -30        117.14        160.79        64.07 o                         
   0  12 -29        274.81        295.14        71.40 o                         
   0  12 -28        618.10        614.12        81.90 o                         
   0  12 -27        188.05        241.44        79.91 o                         
   0  12 -26        213.05        305.73        82.42 o                         
   0  12 -25        117.96        242.68        60.76 o                         
   0  12 -24          3.99        -40.07        62.16 o                         
   0 -12  23       1604.43       1876.04        78.20 o                         
   0  12 -22        661.27        792.27        68.37 o                         
   0 -12  21        838.74        906.70        55.86 o                         
   0 -12  20       1701.24       1708.61        59.05 o                         
   0 -12  19        628.28        522.14        32.05 o                         
   0  12 -18        478.21        479.05        32.86 o                         
   0 -12  17        125.28         70.77        26.22 o                         
   0  12 -16         17.12         41.85        26.85 o                         
   0  12 -15       1642.88       1379.06        42.70 o                         
   0  12 -14       3334.45       3223.65        51.49 o                         
   0  12 -13        751.77        658.28        40.10 o                         
   0  12 -12       1094.44       1127.22        37.94 o                         
   0  12 -11        307.28        327.68        32.79 o                         
   0  12 -10        331.39        230.71        33.07 o                         
   0  12  -9       4359.14       4062.50        49.12 o                         
   0  12  -8        307.73        375.37        33.18 o                         
   0 -12   7          4.30         -2.85        29.19 o                         
   0 -12   6        342.72        402.09        31.91 o                         
   0 -12   5        251.69        143.41        30.99 o                         
   0  12  -4       3969.86       3984.48        55.43 o                         
   0 -12   3        116.95        149.25        34.31 o                         
   0 -12   2       3511.33       3351.47        52.54 o                         
   0 -12   1       1531.28       1507.47        34.50 o                         
   0  12   0       6255.71       6068.33        51.28 o                         
   0  12   1        181.56        113.85        41.82 o                         
   0  12   1        362.18        447.09        42.09 o                         
   0  12   2        358.73        378.01        44.97 o                         
   0 -12  -2        715.60        783.69        45.10 o                         
   0  12   3       1524.28       1677.03        57.25 o                         
   0 -12  -3       3040.66       2864.17        54.98 o                         
   0 -12  -4       6649.21       7377.22       142.67 o                         
   0  12   4      13263.95      17601.81       121.92 o                         
   0  12   5       9300.03       7819.08       232.01 o                         
   0 -12  -5      18551.84      16186.93        73.13 o                         
   0 -12  -6        242.26        330.82        36.63 o                         
   0  12   7         20.57         50.58        17.75 o                         
   0  12   8       7194.58       6198.83        56.27 o                         
   0  12   9        647.42        563.71        45.76 o                         
   0  12  10        469.02        857.13        58.91 o                         
   0  12  11       6037.85       5984.11        88.17 o                         
   0  12  12       1796.62       2275.01        69.68 o                         
   0  12  13        249.06        246.01        46.68 o                         
   0  12  14         25.09        244.52        39.72 o                         
   0  12  15        432.79        551.63        39.99 o                         
   0  12  16         19.43         13.33         9.23 o                         
   0  12  17        940.08        901.91        13.97 o                         
   0  12  18       1689.77       1814.49        42.30 o                         
   0  12  19        715.69        802.76        41.38 o                         
   0  12  20       1357.31       1677.71        44.57 o                         
   0  12  21       1936.50       2108.53        44.17 o                         
   0  12  22          2.52         57.53        30.43 o                         
   0  12  23        481.99        552.47        31.58 o                         
   0  12  24        735.53        756.09        29.18 o                         
   0  12  25        938.95        928.57        33.27 o                         
   0  12  26         24.73         13.60         9.27 o                         
   0  13 -35        189.31        228.22        66.09 o                         
   0  13 -34        303.05        310.63        72.98 o                         
   0  13 -33        460.17        469.43        80.00 o                         
   0  13 -32         51.34        139.20        79.88 o                         
   0  13 -31          2.54        -32.87        80.25 o                         
   0  13 -30          8.32         15.60        57.84 o                         
   0  13 -29        161.78        232.57        67.28 o                         
   0  13 -28          5.45         73.10        70.77 o                         
   0  13 -27         38.47          6.28        72.28 o                         
   0  13 -26        521.57        612.80        83.85 o                         
   0  13 -25        497.30        552.68        87.16 o                         
   0  13 -24         70.41         83.22        74.61 o                         
   0  13 -23       1827.04       2089.38        61.21 o                         
   0 -13  22       2084.40       2137.17        71.59 o                         
   0  13 -21        227.00        163.50        40.40 o                         
   0 -13  20        129.30        197.11        30.85 o                         
   0  13 -19       1480.71       1496.98        34.66 o                         
   0  13 -18        403.08        363.17        28.20 o                         
   0  13 -17        393.40        410.12        28.15 o                         
   0  13 -16        668.24        707.30        29.14 o                         
   0  13 -15          0.95        -27.50        27.50 o                         
   0  13 -14        547.24        575.62        32.47 o                         
   0 -13  13       1350.58       1436.08        37.10 o                         
   0  13 -12        100.12         80.98        31.70 o                         
   0 -13  11        383.77        397.55        34.10 o                         
   0 -13  10        237.45        264.13        34.29 o                         
   0  13  -9        592.19        566.59        37.09 o                         
   0  13  -8       3735.27       4036.74        50.66 o                         
   0  13  -7       4704.74       4975.41        56.52 o                         
   0  13  -6       1748.87       1637.73        43.08 o                         
   0 -13   5       1043.41        825.20        37.85 o                         
   0 -13   4       1191.37       1133.17        44.92 o                         
   0 -13   3       1589.48       1580.83        45.87 o                         
   0 -13   2       1936.02       1868.11        43.11 o                         
   0  13  -1        565.41        511.55        26.57 o                         
   0 -13   0        288.07        393.95        27.68 o                         
   0  13   1        135.55        126.08        26.13 o                         
   0  13   2       1151.77       1194.14        58.22 o                         
   0 -13  -2       2297.56       3217.05        51.52 o                         
   0  13   3        444.67        516.03        51.24 o                         
   0  13   3        887.03       1021.37        49.64 o                         
   0  13   4         55.19         62.34        69.57 o                         
   0  13   4        110.10        233.23        40.87 o                         
   0  13   5        168.07        176.03        72.33 o                         
   0  13   5        335.26        305.29        40.06 o                         
   0  13   6       5910.73       5329.70       216.40 o                         
   0  13   6      11790.83      12637.42        72.02 o                         
   0  13   7       3370.47       3139.24        46.60 o                         
   0  13   8      16739.16      16782.04        68.88 o                         
   0  13   9        952.93       1261.79        48.91 o                         
   0  13  10       1721.17       3090.59        62.80 o                         
   0  13  11         66.55        370.74        57.54 o                         
   0  13  12       1761.14       2189.93        55.77 o                         
   0  13  13         19.62         64.04        52.59 o                         
   0  13  14        430.92        606.88        44.92 o                         
   0  13  15        701.38        723.05        37.28 o                         
   0  13  16       1212.65       1501.81        39.62 o                         
   0  13  17          7.77         22.09        10.49 o                         
   0  13  18        118.79        101.82         6.44 o                         
   0  13  19        577.94        730.08        37.28 o                         
   0  13  20         13.82         36.59        31.16 o                         
   0  13  21        716.08        835.57        43.44 o                         
   0  13  22       1414.32       1638.39        45.47 o                         
   0  13  23        224.12        153.80        24.44 o                         
   0  13  24        620.02        629.88        29.70 o                         
   0  14 -34         48.91         94.04        64.10 o                         
   0  14 -33        309.41        269.01        71.30 o                         
   0  14 -32        260.81        222.35        76.06 o                         
   0  14 -31         98.22        282.40        78.90 o                         
   0  14 -30         17.91         47.81        81.30 o                         
   0  14 -29        264.71        252.39        62.21 o                         
   0  14 -28        411.51        501.86        66.93 o                         
   0  14 -27         12.16         50.41        66.14 o                         
   0  14 -26          6.68         90.22        68.77 o                         
   0 -14  25         16.60         22.47        48.90 o                         
   0 -14  24         26.95         -5.14        50.14 o                         
   0 -14  23         43.12        -22.98        51.97 o                         
   0  14 -22        434.03        396.26        38.26 o                         
   0  14 -21        863.40        803.98        38.64 o                         
   0  14 -20         35.75         45.75        28.56 o                         
   0 -14  19        694.21        763.21        29.21 o                         
   0 -14  18       7496.73       7522.49        50.11 o                         
   0 -14  17        286.66        212.78        29.48 o                         
   0  14 -16         56.84         57.22        27.46 o                         
   0 -14  15         63.47         48.24        27.00 o                         
   0 -14  14         62.37         67.70        27.37 o                         
   0  14 -13        308.98        288.08        31.13 o                         
   0 -14  12       2465.33       2528.32        41.91 o                         
   0  14 -11        198.65        238.58        36.40 o                         
   0 -14  10          8.27         12.30        35.60 o                         
   0 -14   9       2084.07       2212.87        46.03 o                         
   0  14  -8        123.23        120.55        39.77 o                         
   0  14  -7       1110.93       1115.56        42.64 o                         
   0  14  -6         64.62         45.36        37.55 o                         
   0  14  -5        942.16        811.15        42.13 o                         
   0 -14   4          1.65         23.55        30.83 o                         
   0  14  -3        198.18        181.13        32.26 o                         
   0 -14   2       3956.14       3769.92        47.53 o                         
   0  14  -1         92.01        152.63        27.00 o                         
   0  14   0        698.36        720.62        29.33 o                         
   0  14   1       1579.95       1753.21        31.92 o                         
   0  14   2        812.03        960.70        33.73 o                         
   0  14   3         35.22         49.23        28.31 o                         
   0  14   4         11.53         46.43        48.62 o                         
   0  14   4         23.00        159.16        44.49 o                         
   0  14   5        415.61        422.20       125.66 o                         
   0  14   5        829.07        893.45        41.44 o                         
   0  14   6       2253.43       2132.88        73.84 o                         
   0  14   6       4495.19       4900.91        54.43 o                         
   0  14   7       4733.55       3707.18       200.22 o                         
   0 -14  -7       9442.56       8605.01        53.91 o                         
   0  14   9        116.37        178.48        45.42 o                         
   0  14  10       8569.71       8910.05        78.48 o                         
   0  14  11        368.25        319.49        45.03 o                         
   0  14  12       6369.10       6281.97        65.55 o                         
   0  14  13         57.23        128.61        39.99 o                         
   0  14  14       1484.28       1516.50        43.73 o                         
   0  14  15       1485.11       1744.29        42.55 o                         
   0  14  16        718.10        690.30        34.61 o                         
   0  14  17         55.33        107.11        26.22 o                         
   0  14  18        221.76        276.68        41.11 o                         
   0  14  19        566.16        616.85        41.56 o                         
   0  14  20        160.18        242.80        37.60 o                         
   0  14  21       2421.74       2343.15        45.94 o                         
   0  14  22        160.60        109.59        21.84 o                         
   0  15 -32        295.96        154.39        70.90 o                         
   0  15 -31        607.47        867.78        80.59 o                         
   0  15 -30         22.47         27.29        76.13 o                         
   0  15 -29        404.41        335.38        82.98 o                         
   0  15 -28         91.76        149.87        57.61 o                         
   0  15 -27        114.50        193.69        40.24 o                         
   0 -15  26         19.89         52.48        42.02 o                         
   0  15 -25         21.15        -42.21        43.60 o                         
   0 -15  24         20.90          4.92        44.89 o                         
   0  15 -23         50.94         36.35        46.80 o                         
   0  15 -22         20.34          5.91        32.98 o                         
   0  15 -21       1116.74       1028.70        30.02 o                         
   0 -15  20       1498.18       1410.56        30.91 o                         
   0 -15  19        735.51        676.30        28.85 o                         
   0  15 -18         10.61        -15.96        26.39 o                         
   0  15 -17        991.00        973.32        32.94 o                         
   0 -15  16        641.00        643.12        32.63 o                         
   0  15 -15         94.87        102.18        30.21 o                         
   0  15 -14        350.78        345.62        31.53 o                         
   0 -15  13        133.09        199.80        31.47 o                         
   0 -15  12        420.62        573.52        33.70 o                         
   0 -15  11        942.35        913.24        38.33 o                         
   0 -15  10       2146.51       2436.81        44.92 o                         
   0  15  -9         82.90         93.18        37.71 o                         
   0  15  -8         52.78         61.32        33.46 o                         
   0  15  -7          9.29         65.33        33.84 o                         
   0  15  -6       1192.34       1211.04        34.17 o                         
   0  15  -5        293.90        252.50        33.94 o                         
   0 -15   4       4398.19       4820.31        50.95 o                         
   0  15  -3       4966.28       5042.43        50.39 o                         
   0 -15   2         68.41         90.55        32.24 o                         
   0  15  -1        198.22        208.96        28.33 o                         
   0 -15   0        307.53        394.03        28.21 o                         
   0 -15  -1        213.07        245.86        31.26 o                         
   0 -15  -2         93.39        144.87        30.15 o                         
   0  15   3        229.49        289.15        27.84 o                         
   0  15   4        315.19        253.52        25.22 o                         
   0  15   5        256.45        261.31        46.36 o                         
   0  15   5        511.56        172.09        25.15 o                         
   0  15   6         73.30         75.22        45.55 o                         
   0  15   6        146.23        158.53        41.18 o                         
   0  15   7        982.80       1072.87        62.09 o                         
   0  15   7       1960.50       1922.77        43.68 o                         
   0  15   8       3111.30       3033.33        82.71 o                         
   0  15   8       6206.48       6011.68        49.78 o                         
   0  15   9         14.54         -9.74        50.91 o                         
   0  15   9         29.00        106.97        43.39 o                         
   0  15  10       3002.18       3015.97        71.71 o                         
   0  15  10       5988.79       7523.28        71.26 o                         
   0  15  11       5787.52       5658.52        51.73 o                         
   0  15  12        202.18        201.48        32.49 o                         
   0  15  13         73.78         61.74        41.41 o                         
   0  15  14       1089.09       1242.85        45.54 o                         
   0  15  15          4.79        -10.04        35.27 o                         
   0  15  16         22.67         44.59        33.30 o                         
   0  15  17        721.39        665.99        58.25 o                         
   0  15  18       3540.33       4034.42        57.04 o                         
   0  15  19        137.43        144.79        31.94 o                         
   0  15  20          1.28         25.56        27.04 o                         
   0  16 -31        258.90        174.17        65.09 o                         
   0  16 -30        109.68        183.67        68.35 o                         
   0 -16  28        309.52        389.08        51.40 o                         
   0  16 -27        209.36        143.44        58.12 o                         
   0 -16  27        411.46        357.13        72.43 o                         
   0  16 -26         89.61        130.07        40.35 o                         
   0 -16  25         16.96         -8.09        41.42 o                         
   0 -16  24         37.92         14.55        42.50 o                         
   0 -16  23         35.95         32.72        42.16 o                         
   0  16 -22        209.31        209.86        45.11 o                         
   0  16 -21        102.33        103.97        26.28 o                         
   0  16 -20         22.26          5.54        22.83 o                         
   0  16 -19        217.81        204.57        25.99 o                         
   0 -16  18        623.01        703.49        30.52 o                         
   0 -16  17        621.17        563.63        31.08 o                         
   0 -16  16       1458.44       1513.69        38.07 o                         
   0 -16  15       1020.66       1031.69        35.51 o                         
   0  16 -14       1153.04       1352.83        37.43 o                         
   0  16 -13          6.93         21.02        31.79 o                         
   0  16 -12        387.13        425.65        33.04 o                         
   0  16 -11         62.87         49.94        32.23 o                         
   0 -16  10       1116.45       1264.14        38.49 o                         
   0 -16   9        133.54        123.66        38.61 o                         
   0  16  -8       1166.94       1276.94        45.18 o                         
   0 -16   7          6.00        -18.37        34.45 o                         
   0  16  -6         11.42         -6.33        30.97 o                         
   0 -16   5        844.24        879.73        37.43 o                         
   0 -16   4         11.34         46.02        33.58 o                         
   0  16  -3         10.29         50.58        32.11 o                         
   0  16  -2          3.85         12.96        26.65 o                         
   0  16  -1        150.69        120.32        30.94 o                         
   0 -16   0       3862.29       4052.45        43.90 o                         
   0 -16  -1        254.34        255.49        29.44 o                         
   0  16   2        562.93        470.56        26.23 o                         
   0 -16  -3        342.00        336.81        26.85 o                         
   0  16   4          8.70        103.90        26.08 o                         
   0 -16  -5        486.74        442.74        24.65 o                         
   0  16   6        725.82        688.91        45.07 o                         
   0  16   6       1447.88       1357.29        44.75 o                         
   0  16   7          1.20        -17.70        38.38 o                         
   0 -16  -7          2.40         33.44        17.22 o                         
   0  16   8         32.88        111.47        50.44 o                         
   0  16   8         65.60        521.19        41.29 o                         
   0  16   9        586.72        638.21        51.58 o                         
   0  16   9       1170.40       1316.89        56.89 o                         
   0  16  10        547.09        554.13        47.47 o                         
   0  16  10       1091.35       1059.56        52.02 o                         
   0  16  11        319.88        355.55        36.68 o                         
   0  16  12       2245.70       2634.90        43.96 o                         
   0  16  13          3.65         36.13        31.68 o                         
   0  16  14       1322.64       1412.00        40.33 o                         
   0  16  15         39.46         70.98        31.30 o                         
   0  16  16       1310.41       1504.74        55.82 o                         
   0  16  17        118.10         43.31        41.45 o                         
   0 -17  29        347.36        369.77        55.83 o                         
   0  17 -28        295.66        346.70        47.33 o                         
   0 -17  27         90.51         44.29        47.77 o                         
   0  17 -26        322.17        236.27        56.43 o                         
   0 -17  26        407.92        320.28        68.26 o                         
   0  17 -25         18.91         22.18        57.18 o                         
   0 -17  25         19.18        -39.03        68.49 o                         
   0 -17  24          1.60        -38.90        38.90 o                         
   0  17 -23         91.24        124.29        40.51 o                         
   0  17 -22          0.23        -39.57        39.57 o                         
   0  17 -21          2.48        -34.60        39.96 o                         
   0  17 -20         10.93         -8.18        21.38 o                         
   0 -17  19        260.90        263.35        24.78 o                         
   0 -17  18         49.69         -7.27        25.03 o                         
   0 -17  17        649.43        648.69        29.39 o                         
   0 -17  16          4.55         41.55        28.21 o                         
   0  17 -15        138.58        114.36        29.70 o                         
   0  17 -14        426.86        482.38        33.87 o                         
   0 -17  13        154.91        211.03        32.76 o                         
   0 -17  12        272.98        274.50        33.88 o                         
   0  17 -11         38.81         19.88        33.61 o                         
   0 -17  10         11.45        -14.96        36.15 o                         
   0  17  -9          3.84        -37.34        40.23 o                         
   0 -17   8       1116.38       1350.01        48.33 o                         
   0 -17   7        151.43        244.21        36.42 o                         
   0 -17   6       1191.30       1178.48        34.71 o                         
   0  17  -5         47.71         19.08        33.75 o                         
   0 -17   4        683.12        682.83        35.98 o                         
   0  17  -3        667.94        651.13        33.32 o                         
   0 -17   2        753.33        750.59        34.77 o                         
   0  17  -1       2327.80       2293.96        39.43 o                         
   0  17   0        211.11        234.20        30.58 o                         
   0  17   1         12.03          3.88        23.94 o                         
   0 -17  -2         22.62         13.48        23.99 o                         
   0 -17  -3         45.20         50.56        22.41 o                         
   0  17   4       1450.01       1295.39        25.64 o                         
   0  17   5          1.37         19.69        20.08 o                         
   0  17   6         53.90         43.03        18.69 o                         
   0  17   7        661.50        590.11        18.69 o                         
   0  17   8        875.30        869.27        56.02 o                         
   0  17   8       1746.07       1782.32        71.49 o                         
   0  17   9        107.73        201.59        45.45 o                         
   0  17   9        214.91        203.03        56.04 o                         
   0  17  10        532.35        667.49        44.20 o                         
   0  17  11         23.18         61.51        38.68 o                         
   0  17  12        212.36        253.87        37.71 o                         
   0  17  13       1180.21       1197.70        38.11 o                         
   0  17  14        394.57        354.56        30.59 o                         
   0  17  15         21.72        -13.44        49.84 o                         
   0 -18  27         98.68        161.82        51.43 o                         
   0 -18  26        148.77         72.09        56.33 o                         
   0  18 -25         86.92        120.41        50.51 o                         
   0 -18  25        126.30        200.91        62.61 o                         
   0  18 -24          1.48        -53.33        53.33 o                         
   0 -18  24          8.53        145.14        66.13 o                         
   0  18 -23         11.07         22.94        36.84 o                         
   0 -18  22          9.85        -12.40        38.12 o                         
   0  18 -21         42.22        -34.69        40.34 o                         
   0 -18  20         32.89         43.19        31.54 o                         
   0  18 -19        119.96        172.81        22.65 o                         
   0  18 -18        654.47        647.84        26.10 o                         
   0  18 -17         13.07         22.15        24.75 o                         
   0  18 -16          3.33        -16.43        25.44 o                         
   0  18 -15         17.67         -8.49        26.57 o                         
   0  18 -14         98.30         69.07        27.63 o                         
   0 -18  13        395.62        390.22        30.17 o                         
   0  18 -12        704.21        941.39        33.67 o                         
   0 -18  11        351.10        479.23        33.18 o                         
   0 -18  10        614.22        640.52        40.84 o                         
   0  18  -9        140.28        152.35        38.56 o                         
   0 -18   8       1062.63       1274.17        44.88 o                         
   0 -18   7        465.96        558.92        34.39 o                         
   0 -18   6        773.93        804.37        37.45 o                         
   0  18  -5         76.68         50.66        36.24 o                         
   0  18  -4        734.98        675.59        38.85 o                         
   0  18  -3         40.15         29.66        31.58 o                         
   0  18  -2          9.91         25.00        25.27 o                         
   0  18  -1        172.43        192.78        25.49 o                         
   0  18   0         46.25         54.15        24.35 o                         
   0 -18  -1          1.34        -15.24        23.94 o                         
   0 -18  -2       1276.97       1220.32        27.78 o                         
   0  18   3       1110.32       1124.70        25.92 o                         
   0  18   4        376.05        333.45        21.66 o                         
   0  18   5        106.51         97.49        18.77 o                         
   0  18   6        164.30        158.95        18.80 o                         
   0  18   7        255.11        287.12        29.18 o                         
   0  18   8         67.25        111.35        26.89 o                         
   0  18   9          4.54         21.49        39.62 o                         
   0  18   9          9.06         21.75         9.79 o                         
   0  18  10        264.10        283.75        40.43 o                         
   0  18  10        526.83        551.60        47.22 o                         
   0  18  11         94.45         75.40        32.20 o                         
   0  18  12        754.43        653.92        30.58 o                         
   0 -19  25         42.94        109.07        47.11 o                         
   0 -19  24        104.66        132.54        52.91 o                         
   0 -19  23        300.96        468.23        59.77 o                         
   0 -19  22        310.70        362.91        62.51 o                         
   0 -19  21        179.94        139.11        47.20 o                         
   0  19 -20        262.32        243.44        29.93 o                         
   0 -19  19         61.12         76.02        25.49 o                         
   0  19 -18         93.52        103.40        24.47 o                         
   0  19 -17        203.21        170.58        23.38 o                         
   0 -19  16          1.55         26.31        23.74 o                         
   0  19 -15         25.44         11.34        23.78 o                         
   0  19 -14         34.59         12.32        25.05 o                         
   0 -19  13         47.03         56.04        26.08 o                         
   0 -19  12         70.12         91.07        26.61 o                         
   0 -19  11         18.99         -6.80        29.93 o                         
   0  19 -10        417.26        416.49        35.39 o                         
   0  19  -9         53.01         50.88        33.36 o                         
   0  19  -8         31.24         74.60        28.52 o                         
   0  19  -7         80.68         93.60        31.83 o                         
   0  19  -6        304.58        215.99        34.73 o                         
   0  19  -5        845.53        774.86        41.24 o                         
   0 -19   4          4.11        -32.21        32.21 o                         
   0  19  -3        768.47        691.43        34.05 o                         
   0 -19   2          4.03        -18.72        25.14 o                         
   0  19  -1         31.30         20.56        24.59 o                         
   0  19   0          6.84         28.37        23.86 o                         
   0  19   1        569.67        587.63        24.70 o                         
   0  19   2        163.36        135.12        21.03 o                         
   0  19   3        114.19        119.69        17.16 o                         
   0  19   4        132.91        117.03        16.04 o                         
   0  19   5         66.66         79.08        15.64 o                         
   0  19   6        266.78        229.53        25.34 o                         
   0  19   7          5.40         53.91        23.21 o                         
   0  19   8        136.49        110.47        21.96 o                         
   0  19   9        150.31        142.19        20.26 o                         
   0 -20  21         99.68        167.90        49.72 o                         
   0 -20  20         28.22         -5.75        39.35 o                         
   0  20 -19         92.57         76.82        25.42 o                         
   0 -20  18         32.66         35.35        22.15 o                         
   0  20 -17        285.43        307.78        23.24 o                         
   0 -20  16        801.67        744.07        23.03 o                         
   0  20 -15        433.04        419.97        23.11 o                         
   0 -20  14          3.77          1.09        22.20 o                         
   0  20 -13         44.80         91.31        22.91 o                         
   0 -20  12          8.92         16.95        22.93 o                         
   0  20 -11        203.93        180.40        26.58 o                         
   0  20 -10        118.88         95.13        40.96 o                         
   0  20  -9        128.47         99.75        40.75 o                         
   0 -20   8         22.24         26.08        25.58 o                         
   0  20  -7          1.68        -27.48        27.48 o                         
   0  20  -6        201.28        189.50        27.93 o                         
   0 -20   5          9.00          0.66        30.24 o                         
   0 -20   4         11.15        -19.43        26.59 o                         
   0  20  -3          0.69          5.47        25.66 o                         
   0  20  -2        105.77         98.64        20.68 o                         
   0 -20   1         60.99         61.32        19.34 o                         
   0  20   0         17.17          8.73        17.89 o                         
   0 -20  -1          2.08         14.74        16.56 o                         
   0  20   2          7.96         -5.12        15.20 o                         
   0  20   3         91.36         56.25        15.40 o                         
   0  20   4        255.09        180.03        21.58 o                         
   0  20   5        192.41        156.36        21.22 o                         
   0  21 -16         58.39         57.94        20.40 o                         
   0 -21  15         24.80         29.40        21.89 o                         
   0 -21  14          1.59         32.71        20.69 o                         
   0  21 -13          2.46         -5.60        21.34 o                         
   0 -21  12        163.51        157.55        22.67 o                         
   0  21 -11          8.98        -26.72        29.71 o                         
   0  21 -10          0.41        -11.60        29.93 o                         
   0  21  -9         26.25          4.98        26.55 o                         
   0 -21   8        143.94        104.07        20.32 o                         
   0 -21   7         67.13         57.17        21.90 o                         
   0 -21   6         82.68         53.69        21.51 o                         
   0  21  -5         27.42         16.30        22.05 o                         
   0 -21   4         52.37         44.80        20.74 o                         
   0  21  -2         14.85          0.22        15.29 o                         
   0  21  -1        130.47        117.51        13.91 o                         
  -1  21   2         13.28         -7.97        14.02 o                         
  -1  21   1         55.65         42.68        13.83 o                         
  -1  21   0          0.50         -0.43        14.91 o                         
  -1  21  -1         60.98         40.62        18.64 o                         
  -1  21  -2          2.05        -17.90        20.90 o                         
  -1  21  -3        332.41        343.79        24.11 o                         
   1 -21   4        212.02        215.49        21.88 o                         
  -1  21  -5        417.10        407.96        23.38 o                         
  -1  21  -6          5.68         11.55        23.79 o                         
  -1  21  -7         12.00         26.01        24.11 o                         
   1 -21   8         49.89         10.42        22.31 o                         
  -1  21  -9         98.40         46.44        30.35 o                         
  -1  21 -10          2.73        -16.08        34.28 o                         
  -1  21 -11        197.75        189.08        31.09 o                         
  -1  21 -12         10.65         -5.54        25.00 o                         
  -1  21 -13          1.16        -23.41        23.41 o                         
  -1  21 -14          7.70         22.84        21.48 o                         
  -1  21 -15        146.20        138.24        21.55 o                         
  -1  21 -16          1.27        -15.05        19.23 o                         
  -1  21 -17        212.87        189.77        18.53 o                         
  -1  21 -18        101.04         66.97        21.84 o                         
   1 -21  19         82.38        -16.32        33.86 o                         
  -1  20   7        454.58        480.75        23.00 o                         
  -1  20   6        694.76        599.32        25.34 o                         
  -1  20   5        101.54        102.82        24.49 o                         
  -1  20   4         12.46         40.85        15.24 o                         
  -1  20   3         33.62         45.43        16.78 o                         
  -1  20   2        276.09        248.00        18.77 o                         
   1 -20  -1         15.82         39.95        19.72 o                         
  -1  20   0          2.08         16.51        20.88 o                         
  -1  20  -1          1.32         31.63        26.28 o                         
  -1  20  -2        158.76        138.39        28.12 o                         
  -1  20  -3         56.98         55.95        28.60 o                         
  -1  20  -4         61.19         58.38        26.46 o                         
   1 -20   5        259.94        273.92        29.94 o                         
  -1  20  -6         47.15         22.63        29.44 o                         
  -1  20  -7        505.56        502.88        32.91 o                         
  -1  20  -8        149.76        162.42        28.79 o                         
  -1  20  -9        151.80        129.87        44.02 o                         
  -1  20 -10        269.38        238.30        31.55 o                         
  -1  20 -11          5.77        -23.59        27.36 o                         
   1 -20  12        183.40        189.49        25.16 o                         
   1 -20  13        527.91        555.82        26.69 o                         
  -1  20 -14         36.22         18.93        23.86 o                         
  -1  20 -15        136.32        143.85        22.88 o                         
  -1  20 -16         34.15         64.66        24.52 o                         
  -1  20 -17         25.82         46.44        23.48 o                         
   1 -20  18        216.60        238.98        22.24 o                         
  -1  20 -19         45.82         55.35        26.36 o                         
   1 -20  20          4.28         25.77        25.95 o                         
   1 -20  21        194.67        138.78        41.32 o                         
   1 -20  22        119.24        117.80        51.86 o                         
   1 -20  23        122.00        263.10        49.45 o                         
  -1  19  11         24.10         34.67        29.94 o                         
  -1  19  11        401.35        422.21        35.36 o                         
  -1  19  10         43.26         56.96        32.64 o                         
  -1  19  10         69.29          9.31         8.45 o                         
  -1  19   9          1.18          5.72        22.16 o                         
  -1  19   8        863.42        720.24        27.70 o                         
  -1  19   7        282.28        263.06        27.09 o                         
  -1  19   6        184.91        178.76        22.39 o                         
   1 -19  -5         34.48         20.00        17.26 o                         
  -1  19   4        514.76        495.32        19.58 o                         
  -1  19   3         18.19          0.76        21.99 o                         
   1 -19  -2         93.03         84.30        23.77 o                         
  -1  19   1        139.29        123.75        25.44 o                         
  -1  19   0          2.44        -22.06        25.62 o                         
  -1  19  -1         18.27         60.76        31.58 o                         
  -1  19  -2        303.06        298.21        33.83 o                         
  -1  19  -3        899.45       1010.39        38.27 o                         
  -1  19  -4          0.89        -33.24        33.24 o                         
  -1  19  -5        388.03        379.27        36.07 o                         
  -1  19  -6        236.63        231.42        37.37 o                         
  -1  19  -7       1213.32       1327.52        32.93 o                         
  -1  19  -8        218.72        251.99        31.64 o                         
  -1  19  -9         19.22        -30.56        34.36 o                         
  -1  19 -10        144.60         56.51        34.53 o                         
  -1  19 -11        347.68        353.91        30.93 o                         
  -1  19 -12          2.72         30.99        27.88 o                         
  -1  19 -13        547.06        645.57        29.82 o                         
  -1  19 -14          4.74         20.24        25.48 o                         
   1 -19  15         48.70         92.19        24.50 o                         
  -1  19 -16         17.55         -6.67        23.90 o                         
  -1  19 -17        555.47        665.86        29.91 o                         
  -1  19 -18         56.48         88.09        26.41 o                         
   1 -19  19        157.75        116.43        24.92 o                         
  -1  19 -20         66.50         16.71        28.99 o                         
   1 -19  21         73.38         84.42        47.80 o                         
   1 -19  22         37.36        -48.48        48.48 o                         
   1 -19  23        311.55        167.79        62.54 o                         
   1 -19  24         24.37         40.41        56.71 o                         
   1 -19  26        296.43        248.80        49.46 o                         
  -1  18  14         88.06        126.58        25.86 o                         
  -1  18  13        472.01        468.38        30.86 o                         
  -1  18  12        102.32        102.67        32.98 o                         
  -1  18  11       1812.38       1791.61        42.38 o                         
  -1  18  10         65.83        131.26        40.56 o                         
  -1  18  10        167.95        171.93        49.16 o                         
  -1  18   9        326.64        255.07        43.14 o                         
  -1  18   9        521.45        412.85        55.26 o                         
  -1  18   8         16.34        -21.68        41.75 o                         
  -1  18   8        223.42        272.25        57.11 o                         
  -1  18   7        152.37        113.99        24.38 o                         
  -1  18   6        254.44        222.98        19.78 o                         
  -1  18   5        732.65        726.61        23.04 o                         
  -1  18   4       1266.27       1181.51        26.53 o                         
   1 -18  -3        271.53        322.01        25.16 o                         
  -1  18   2         29.03         61.67        24.74 o                         
  -1  18   1        220.43        186.44        25.46 o                         
  -1  18   0        366.05        404.48        26.65 o                         
  -1  18  -1        266.13        308.24        29.94 o                         
  -1  18  -2         48.63         52.68        29.90 o                         
  -1  18  -3        907.78        810.57        33.74 o                         
  -1  18  -4         96.46         84.82        38.79 o                         
  -1  18  -5        424.54        410.67        33.76 o                         
   1 -18   6        782.94        867.66        37.19 o                         
  -1  18  -7        934.35       1159.86        36.23 o                         
  -1  18  -8         53.57         57.06        39.21 o                         
  -1  18  -9        380.01        377.26        39.38 o                         
  -1  18 -10        151.57        113.40        38.27 o                         
  -1  18 -11         92.74        139.54        31.68 o                         
  -1  18 -12         66.57         86.27        30.14 o                         
  -1  18 -13          4.29        -15.20        28.73 o                         
  -1  18 -14        167.36        132.28        28.83 o                         
  -1  18 -15        825.39        916.34        31.98 o                         
  -1  18 -16        376.84        431.12        29.27 o                         
  -1  18 -17        237.64        298.98        26.67 o                         
  -1  18 -18          6.80         10.23        23.24 o                         
   1 -18  19        119.10        120.69        23.90 o                         
  -1  18 -20         46.36         73.50        25.87 o                         
   1 -18  21          4.34        -39.59        39.59 o                         
  -1  18 -22        132.20        119.45        39.02 o                         
   1 -18  23         30.65         41.12        50.91 o                         
   1 -18  24        473.62        678.86        73.57 o                         
   1 -18  25        257.58        150.95        66.12 o                         
   1 -18  26        180.56        144.12        61.37 o                         
   1 -18  27         36.09         32.09        54.57 o                         
   1 -18  28         25.80         56.95        48.77 o                         
  -1  17  17        349.85        319.57        30.51 o                         
  -1  17  16        151.69        137.62        26.63 o                         
  -1  17  15        192.80        166.23        30.59 o                         
  -1  17  14        764.13        723.79        36.84 o                         
  -1  17  13       2128.91       2384.28        47.12 o                         
  -1  17  12        222.18        264.71        39.33 o                         
  -1  17  11        924.74       1041.32        45.35 o                         
  -1  17  10        482.71        661.85        46.21 o                         
  -1  17   9         58.55        189.63        46.20 o                         
  -1  17   8          0.83          8.08        48.67 o                         
  -1  17   8       1124.25       1192.13        72.83 o                         
  -1  17   7         95.21        100.92        51.98 o                         
   1 -17  -7        379.52        338.67        32.70 o                         
  -1  17   6       1117.32        994.01        25.68 o                         
  -1  17   5         27.19         44.52        24.65 o                         
  -1  17   4        501.06        612.76        27.70 o                         
  -1  17   3        252.09        235.11        26.99 o                         
  -1  17   2         48.16         72.40        26.66 o                         
  -1  17   1        199.16        213.68        27.45 o                         
  -1  17   0       1351.72       1273.43        32.60 o                         
   1 -17   1         51.09         57.96        35.34 o                         
  -1  17  -2         36.95        -13.64        35.06 o                         
  -1  17  -3       1866.00       1633.17        36.30 o                         
  -1  17  -4       5641.91       6026.04        49.13 o                         
  -1  17  -5       5747.38       6675.08        58.53 o                         
   1 -17   6          9.83         41.88        35.44 o                         
  -1  17  -7          4.42         57.50        35.69 o                         
   1 -17   8        331.59        362.29        39.74 o                         
  -1  17  -9         56.17         88.00        37.21 o                         
  -1  17 -10        169.19        179.96        35.12 o                         
  -1  17 -11         12.18         -0.23        31.76 o                         
  -1  17 -12          3.34         28.11        31.95 o                         
  -1  17 -13         44.29         40.28        31.17 o                         
   1 -17  14         40.87         94.81        31.26 o                         
  -1  17 -15        880.72       1114.97        35.22 o                         
  -1  17 -16        118.28         89.14        29.06 o                         
  -1  17 -17       1001.79       1048.47        31.21 o                         
  -1  17 -18        568.59        578.76        28.14 o                         
  -1  17 -19       1062.49       1080.76        28.54 o                         
  -1  17 -20         11.01          5.79        23.96 o                         
   1 -17  21        143.00        215.15        43.42 o                         
  -1  17 -22        174.30        164.34        42.15 o                         
  -1  17 -23         16.51         90.43        39.75 o                         
   1 -17  24          3.77          9.75        39.32 o                         
  -1  17 -25        239.17        221.20        39.87 o                         
  -1  17 -26         64.80         52.91        51.64 o                         
  -1  17 -27         13.89        -10.96        47.00 o                         
   1 -17  27        204.28        125.32        64.76 o                         
   1 -17  28        169.75        231.18        61.49 o                         
   1 -17  29         17.49         94.22        54.62 o                         
   1 -17  30         75.89         45.21        49.14 o                         
  -1  16  19        125.61         77.40        38.67 o                         
  -1  16  17         88.68         91.52        36.83 o                         
  -1  16  16        738.89        688.34        34.32 o                         
  -1  16  15        783.06        878.52        33.24 o                         
  -1  16  14        465.47        547.78        33.44 o                         
  -1  16  13        927.61        976.28        36.76 o                         
  -1  16  12        872.53        984.66        38.77 o                         
  -1  16  11        912.91        924.28        40.90 o                         
  -1  16  10        163.31        168.63        40.56 o                         
  -1  16   9       2468.08       2557.59        65.07 o                         
  -1  16   9       3877.61       4081.77        62.01 o                         
  -1  16   8          3.41         21.10        48.24 o                         
   1 -16  -8         55.11        125.00        34.14 o                         
  -1  16   7       1474.85       1550.99        47.83 o                         
   1 -16  -7       1849.50       1932.63        42.46 o                         
  -1  16   6       2887.18       2779.69        54.92 o                         
  -1  16   6       2993.42       3078.81        47.50 o                         
  -1  16   5        414.46        473.90        24.57 o                         
  -1  16   4        507.02        587.86        24.38 o                         
  -1  16   3         15.37          0.69        23.51 o                         
  -1  16   2       1315.18       1333.70        28.37 o                         
   1 -16  -1       1795.68       1615.21        34.96 o                         
   1 -16   0          4.55         10.52        29.36 o                         
  -1  16  -1         16.61         -3.89        29.03 o                         
   1 -16   2       3360.03       3409.20        41.66 o                         
   1 -16   3       1145.31       1241.78        41.13 o                         
  -1  16  -4        270.91        311.08        34.67 o                         
  -1  16  -5        688.65        616.38        35.52 o                         
   1 -16   6         79.25         57.64        35.09 o                         
  -1  16  -7       1488.53       1555.41        45.91 o                         
  -1  16  -8       1115.04       1298.90        46.48 o                         
  -1  16  -9       5272.04       6044.32        64.18 o                         
  -1  16 -10        181.05        200.09        37.68 o                         
  -1  16 -11       1252.98       1338.33        40.64 o                         
   1 -16  12        190.47        163.23        32.03 o                         
   1 -16  13         14.25         44.84        30.94 o                         
   1 -16  14          1.21         38.14        30.57 o                         
   1 -16  15        227.01        156.55        28.93 o                         
  -1  16 -16         16.50         14.32        27.49 o                         
  -1  16 -17         79.60         96.24        27.29 o                         
  -1  16 -18        623.04        670.25        29.62 o                         
   1 -16  19          7.93         57.07        25.17 o                         
  -1  16 -20        297.77        296.46        24.72 o                         
   1 -16  21       1607.01       1605.82        33.06 o                         
  -1  16 -22         87.23         69.20        44.20 o                         
   1 -16  23          0.95        -41.97        41.97 o                         
   1 -16  24         29.29         15.83        42.46 o                         
  -1  16 -25        132.51        225.40        42.20 o                         
  -1  16 -26        134.51        198.29        39.05 o                         
  -1  16 -27         35.68         70.24        51.45 o                         
   1 -16  27         35.88        118.56        69.49 o                         
  -1  16 -28          0.83         32.41        48.41 o                         
   1 -16  28         40.32        -22.41        65.60 o                         
   1 -16  29         24.57         29.87        46.40 o                         
   1 -16  30        198.03        196.12        44.72 o                         
   1 -16  31         35.89         17.55        13.13 o                         
  -1  15  21        146.85        141.66        21.59 o                         
  -1  15  20        389.96        295.45        26.38 o                         
  -1  15  19       3155.54       3420.79        74.97 o                         
  -1  15  18        154.99        126.29        32.11 o                         
  -1  15  17       1526.47       1774.21        44.69 o                         
  -1  15  16        525.84        530.31        39.32 o                         
  -1  15  15         37.76        124.71        37.49 o                         
  -1  15  14        888.03        983.35        40.21 o                         
  -1  15  13        487.66        658.81        41.13 o                         
  -1  15  12       4038.20       4248.97        58.47 o                         
  -1  15  11       2109.11       2320.07        53.78 o                         
  -1  15  10        912.50       1169.35        50.94 o                         
  -1  15   9        101.76        175.66        43.40 o                         
  -1  15   8       3553.38       3539.55        75.51 o                         
  -1  15   8       4621.43       4473.54        46.65 o                         
  -1  15   7        148.06         82.12        51.05 o                         
   1 -15  -7        540.99        556.18        36.52 o                         
  -1  15   6         31.53         31.00        39.17 o                         
  -1  15   6        574.60        314.91        24.53 o                         
  -1  15   5       2481.32       2592.01        53.93 o                         
  -1  15   5       2685.34       2653.89        48.82 o                         
  -1  15   4          9.99          1.46        40.86 o                         
   1 -15  -4       1007.97        925.17        43.52 o                         
   1 -15  -3         22.50         16.97        23.97 o                         
  -1  15   2        118.65         99.48        24.85 o                         
   1 -15  -1         25.73         66.59        32.53 o                         
  -1  15   0         11.85         15.18        30.65 o                         
  -1  15  -1        214.13        201.26        32.17 o                         
   1 -15   2       1519.60       1541.11        37.98 o                         
  -1  15  -3          6.03         76.23        35.04 o                         
  -1  15  -4       1417.00       1464.93        37.69 o                         
  -1  15  -5       3184.49       3179.79        43.90 o                         
  -1  15  -6       2159.37       2425.89        47.90 o                         
   1 -15   7       6064.25       6868.63        71.33 o                         
   1 -15   8       2290.25       2685.17        50.11 o                         
  -1  15  -9          2.12        -34.14        34.14 o                         
  -1  15 -10       2515.30       2886.75        45.46 o                         
  -1  15 -11        500.89        468.38        35.02 o                         
  -1  15 -12        675.00        664.68        35.56 o                         
  -1  15 -13        288.78        368.63        34.31 o                         
  -1  15 -14         78.79         79.98        32.05 o                         
   1 -15  15          3.98         14.78        28.03 o                         
  -1  15 -16        513.81        567.88        29.16 o                         
   1 -15  17        337.39        339.36        28.20 o                         
  -1  15 -18       1442.56       1401.78        30.88 o                         
  -1  15 -19        485.21        461.26        26.83 o                         
  -1  15 -20          1.90        -23.47        23.47 o                         
  -1  15 -21         96.10         69.27        27.14 o                         
  -1  15 -22        689.08        687.57        54.60 o                         
   1 -15  23       1022.94       1040.65        55.97 o                         
   1 -15  24        196.03        205.24        48.60 o                         
  -1  15 -25          7.87         41.15        44.56 o                         
  -1  15 -26        285.28        305.85        44.17 o                         
  -1  15 -27         48.72         11.99        39.08 o                         
  -1  15 -28        237.79        255.51        39.68 o                         
   1 -15  29        296.04        244.64        51.10 o                         
   1 -15  30         50.87        -39.65        47.00 o                         
   1 -15  31        187.16        169.91        44.81 o                         
  -1  15 -32         50.76         93.52        40.55 o                         
   1 -15  33        158.63        169.66        37.94 o                         
  -1  14  23        163.09        145.38        20.92 o                         
  -1  14  22        157.87        180.48        24.77 o                         
  -1  14  21       4099.83       4666.80        59.67 o                         
  -1  14  20        944.48        988.52        43.83 o                         
  -1  14  19       2272.01       2509.46        10.99 o                         
  -1  14  18       2991.66       3687.43        57.63 o                         
  -1  14  17        478.70        481.32        39.99 o                         
  -1  14  16        388.29        429.22        34.34 o                         
  -1  14  15       2326.05       2688.59        49.37 o                         
  -1  14  14       4192.78       4791.77        58.87 o                         
  -1  14  13        597.17        755.05        40.08 o                         
  -1  14  12       2781.00       3039.49        49.80 o                         
  -1  14  11       2935.13       3629.56        51.96 o                         
  -1  14  10         53.37        333.63        41.45 o                         
  -1  14   9       1156.71       1175.08        47.60 o                         
  -1  14   8       4040.96       3967.75        43.33 o                         
  -1  14   7       3773.82       3662.14        41.92 o                         
  -1  14   6       1212.81       1099.35        60.57 o                         
  -1  14   6       1533.45       1540.96        40.94 o                         
  -1  14   5        893.31        760.97        56.27 o                         
  -1  14   5        929.31        769.51        38.71 o                         
  -1  14   4       3349.84       3435.72        55.79 o                         
  -1  14   4       3683.34       4195.34        73.91 o                         
  -1  14   3        609.11        626.59        55.00 o                         
  -1  14   3       1052.50        985.10        63.41 o                         
  -1  14   2        285.86        416.24        36.53 o                         
   1 -14  -1        699.67        753.03        30.05 o                         
   1 -14   0       1131.06       1266.11        36.00 o                         
   1 -14   1       2239.62       2124.83        39.79 o                         
  -1  14  -2       1744.49       1780.34        38.13 o                         
  -1  14  -3        410.54        475.43        29.86 o                         
  -1  14  -4        114.93        129.77        29.17 o                         
   1 -14   5        752.37        858.32        32.49 o                         
   1 -14   6       3024.41       3232.65        54.21 o                         
  -1  14  -7       1721.43       1995.22        48.49 o                         
  -1  14  -8       1956.87       2256.23        49.77 o                         
  -1  14  -9       7149.36       7524.30        62.82 o                         
  -1  14 -10       3624.04       3867.64        51.41 o                         
  -1  14 -11       5505.68       6165.29        54.13 o                         
  -1  14 -12        261.42        265.95        32.44 o                         
  -1  14 -13         14.25         -8.41        29.40 o                         
  -1  14 -14         14.30          4.81        29.47 o                         
  -1  14 -15       2406.56       2321.26        40.13 o                         
   1 -14  16       1917.64       1972.24        37.49 o                         
  -1  14 -17       2390.31       2419.23        33.98 o                         
  -1  14 -18         49.58         26.46        25.41 o                         
  -1  14 -19         28.65        -23.89        23.89 o                         
  -1  14 -20        750.31        741.32        33.46 o                         
  -1  14 -21        254.68        196.52        48.68 o                         
  -1  14 -22        230.06        199.77        48.14 o                         
   1 -14  23        378.41        397.57        54.24 o                         
  -1  14 -24        564.29        806.35        55.80 o                         
   1 -14  25         64.43         73.28        49.68 o                         
   1 -14  26        178.27        150.11        47.54 o                         
   1 -14  27        148.77        113.43        45.26 o                         
  -1  14 -28         75.75         23.95        40.93 o                         
   1 -14  29          1.91          1.85        37.57 o                         
  -1  14 -30        281.95        276.30        51.23 o                         
   1 -14  31        177.66        225.61        47.91 o                         
   1 -14  32        229.03        175.62        44.89 o                         
  -1  14 -33        213.52        137.88        40.82 o                         
  -1  14 -34         28.19         -9.47        62.43 o                         
  -1  13  25        513.80        575.35        27.02 o                         
  -1  13  24        405.64        329.88        23.56 o                         
  -1  13  23       1192.21       1093.23        30.57 o                         
  -1  13  22        530.12        678.75        40.48 o                         
  -1  13  21       2506.53       2840.37        55.97 o                         
  -1  13  20       2145.04       2199.35        35.84 o                         
  -1  13  19        280.11        391.25        28.79 o                         
  -1  13  18       1511.71       1330.69        35.94 o                         
  -1  13  17       9666.15      10270.33        19.58 o                         
  -1  13  16       1710.89       1899.30        49.36 o                         
  -1  13  15       3088.73       3342.66        59.38 o                         
  -1  13  14       3607.89       4108.10        63.83 o                         
  -1  13  13       2689.71       3099.76        60.40 o                         
  -1  13  12       3351.66       3571.83        56.24 o                         
  -1  13  11       3812.00       4006.70        55.68 o                         
  -1  13  10       5439.54       5838.17        70.00 o                         
  -1  13   9        141.51        346.69        42.90 o                         
  -1  13   8       2452.68       2357.94        38.53 o                         
  -1  13   7       5283.04       5820.46        47.45 o                         
  -1  13   6       5017.48       4211.33       195.26 o                         
  -1  13   6       5183.17       5589.51        53.53 o                         
  -1  13   5        641.01        691.65        83.33 o                         
  -1  13   5        852.82        904.13        51.38 o                         
  -1  13   4         12.97         13.68        76.23 o                         
  -1  13   4       4996.56       4698.79        64.25 o                         
   1 -13  -3         32.01        108.46        47.42 o                         
  -1  13   3       1578.00       1732.53        64.43 o                         
  -1  13   2         60.94         24.32        44.88 o                         
  -1  13   2       1769.16       1415.14        44.45 o                         
  -1  13   1         19.05         64.47        24.53 o                         
  -1  13   0       3339.12       3576.15        41.63 o                         
   1 -13   1        236.11        259.26        28.39 o                         
  -1  13  -2         69.86        138.22        27.70 o                         
   1 -13   3        283.16        266.70        27.28 o                         
  -1  13  -4       2254.53       2247.44        35.77 o                         
  -1  13  -5       1253.46       1324.64        36.98 o                         
  -1  13  -6        224.19        310.06        36.71 o                         
  -1  13  -7         65.03        127.85        35.25 o                         
   1 -13   8       6083.97       6037.75        54.21 o                         
  -1  13  -9       5803.98       5877.92        54.62 o                         
   1 -13  10       2361.08       2447.03        42.73 o                         
  -1  13 -11        696.39        675.32        34.40 o                         
  -1  13 -12        993.94        954.04        35.46 o                         
  -1  13 -13       8707.43       9161.57        58.18 o                         
  -1  13 -14        244.64        210.60        29.78 o                         
  -1  13 -15       1527.80       1393.39        34.54 o                         
  -1  13 -16        263.40        235.12        29.92 o                         
  -1  13 -17          4.59        -11.30        26.80 o                         
  -1  13 -18        340.84        312.18        24.25 o                         
  -1  13 -19       5411.08       4971.25        41.02 o                         
   1 -13  20        227.86        246.33        43.46 o                         
   1 -13  21         12.75        -30.39        45.73 o                         
  -1  13 -22        391.19        431.08        50.83 o                         
  -1  13 -23          2.39        -39.62        47.41 o                         
  -1  13 -24        154.13        174.85        49.59 o                         
  -1  13 -25        464.06        517.57        56.03 o                         
   1 -13  26        127.31        154.00        51.99 o                         
   1 -13  27        264.15        324.13        50.05 o                         
   1 -13  28        485.98        602.48        48.78 o                         
   1 -13  29         88.52        109.23        42.69 o                         
  -1  13 -30          1.45        -37.36        37.36 o                         
  -1  13 -31         16.67         11.27        52.08 o                         
   1 -13  31         23.27         87.71        62.12 o                         
  -1  13 -32         43.12         20.60        75.34 o                         
  -1  13 -33        275.22        491.75        75.58 o                         
  -1  13 -35         26.40         32.68        63.29 o                         
  -1  12  26         36.96         29.15        27.05 o                         
  -1  12  25        130.42        148.36        31.12 o                         
  -1  12  24         17.16         15.91        13.01 o                         
  -1  12  23        399.37        497.53        30.85 o                         
  -1  12  22         49.28         37.51        30.79 o                         
  -1  12  21        335.68        325.81        34.51 o                         
  -1  12  20        286.69        334.07        29.25 o                         
  -1  12  19       7773.11       8290.45        63.36 o                         
  -1  12  18       2541.41       2497.08        46.23 o                         
  -1  12  17       5159.66       4927.93        57.74 o                         
  -1  12  16       5300.37       6152.25        21.34 o                         
  -1  12  15       1298.96       1147.11         9.91 o                         
  -1  12  14       1997.29       2328.70        57.62 o                         
  -1  12  13      12832.78      15155.21       103.24 o                         
  -1  12  12       1388.53       1354.06        51.58 o                         
  -1  12  11        667.85        985.60        50.16 o                         
  -1  12  10        802.35        939.58        50.97 o                         
  -1  12   9      25664.02      28160.47       114.76 o                         
   1 -12  -8       1183.96       1755.84        37.21 o                         
  -1  12   7      11564.71      12021.98        71.95 o                         
  -1  12   6       5663.62       6502.42        63.29 o                         
  -1  12   5        471.19       1316.17        46.63 o                         
  -1  12   4       1372.56       1004.44       127.15 o                         
  -1  12   4       1381.02       1366.67        47.28 o                         
  -1  12   3        493.71        538.23        69.99 o                         
   1 -12  -3        508.48        796.19        37.01 o                         
  -1  12   2       6253.83       5926.50        75.72 o                         
  -1  12   2       8272.02       8113.01        58.16 o                         
   1 -12  -1       6018.71       5081.79        71.30 o                         
  -1  12   1       6459.56       6130.54        54.47 o                         
   1 -12   0       2675.33       2751.01        59.65 o                         
   1 -12   0       4058.51       4266.89        68.94 o                         
  -1  12  -1       2340.82       2499.38        36.41 o                         
  -1  12  -2      10195.04       9791.06        56.27 o                         
   1 -12   3        207.83        213.02        29.83 o                         
  -1  12  -4        299.69        286.69        29.11 o                         
  -1  12  -5       2414.23       2429.11        40.03 o                         
   1 -12   6        931.96       1095.78        34.18 o                         
   1 -12   7        242.58        348.28        30.31 o                         
  -1  12  -8        105.32         63.53        28.03 o                         
  -1  12  -9      12000.96      12196.88        63.36 o                         
  -1  12 -10       3868.91       3888.84        44.30 o                         
  -1  12 -11      10541.64      10116.24        62.48 o                         
  -1  12 -12        570.94        525.13        33.56 o                         
  -1  12 -13       1618.39       1527.01        37.09 o                         
   1 -12  14       2538.97       2616.33        37.62 o                         
  -1  12 -15       1175.23       1087.82        31.79 o                         
  -1  12 -16       1906.60       1726.95        34.10 o                         
  -1  12 -17       6270.72       5424.78        44.22 o                         
  -1  12 -18       3089.03       2969.63        41.49 o                         
   1 -12  19       2725.51       2719.77        45.80 o                         
   1 -12  20        930.32        897.35        53.40 o                         
  -1  12 -21       3724.12       3804.82        62.78 o                         
  -1  12 -22        216.36        234.66        45.39 o                         
   1 -12  23        120.16         49.28        46.19 o                         
   1 -12  24          2.73         53.85        47.21 o                         
  -1  12 -25        302.38        401.52        48.44 o                         
  -1  12 -26        352.59        432.91        50.52 o                         
  -1  12 -27        264.66        235.61        50.36 o                         
  -1  12 -28         39.02         11.18        47.28 o                         
   1 -12  29        139.41        139.08        44.93 o                         
   1 -12  30          1.56        -40.49        40.49 o                         
  -1  12 -31          2.98         15.57        38.03 o                         
  -1  12 -32        373.86        342.15        57.62 o                         
  -1  12 -33        101.90         96.64        78.67 o                         
  -1  12 -34        420.47        379.73        78.00 o                         
  -1  12 -35        180.73         77.55        22.21 o                         
  -1  11  28        362.75        231.02        34.62 o                         
  -1  11  27        238.09        271.48        29.82 o                         
  -1  11  26         49.79         54.67        25.44 o                         
  -1  11  25        836.73        916.74        25.85 o                         
  -1  11  24        324.08        400.45        26.20 o                         
  -1  11  23         37.77        112.70        31.31 o                         
  -1  11  22        682.96        721.12        37.02 o                         
  -1  11  21       2815.41       3012.12        50.98 o                         
  -1  11  20        153.66        188.24        32.58 o                         
  -1  11  19        338.43        429.81        35.92 o                         
  -1  11  18       1736.18       1959.12        45.53 o                         
  -1  11  17        456.22        409.39        39.96 o                         
  -1  11  16        297.67        281.89        39.13 o                         
  -1  11  15      15658.70      17048.22        29.72 o                         
  -1  11  14       6377.17       6594.06        21.48 o                         
  -1  11  13       7859.03       7052.88        42.75 o                         
  -1  11  12       3134.79       4297.16        80.21 o                         
  -1  11  11      16191.53      16519.29       127.55 o                         
  -1  11  10       1842.30       2120.04        54.64 o                         
  -1  11   9       7181.33       7727.80        70.17 o                         
  -1  11   8      18974.62      18835.58        88.26 o                         
  -1  11   7       1295.20       2195.02        52.58 o                         
  -1  11   6       6465.00       6549.23        60.59 o                         
   1 -11  -5      15275.94      13206.94       193.42 o                         
  -1  11   5      15449.82      15826.27        78.42 o                         
   1 -11  -4          3.35        240.68        73.59 o                         
  -1  11   4        827.90       1530.01        35.21 o                         
  -1  11   3        371.54        318.23       105.32 o                         
   1 -11  -3        647.54        849.85        35.82 o                         
  -1  11   2       1483.26       1403.28        48.57 o                         
  -1  11   2       1592.46       1998.77        46.49 o                         
  -1  11   1        232.57        427.26        63.23 o                         
  -1  11   1        520.29        460.32        41.06 o                         
  -1  11   0       1311.76       2025.06        58.77 o                         
   1 -11   0       2596.37       2902.28        60.72 o                         
  -1  11  -1        941.91       1108.70        70.41 o                         
   1 -11   2       4707.18       4939.38        68.38 o                         
  -1  11  -3       6199.23       6057.35        75.30 o                         
  -1  11  -4        286.59        278.80        53.78 o                         
  -1  11  -5       1768.60       1760.24        64.48 o                         
  -1  11  -6       7365.68       7550.31        98.94 o                         
  -1  11  -7       9800.06       8960.30        58.59 o                         
  -1  11  -8       5966.05       5341.68        48.64 o                         
  -1  11  -9       1653.13       1380.93        37.38 o                         
  -1  11 -10        966.86        919.62        36.15 o                         
   1 -11  11       1829.51       1765.70        35.27 o                         
  -1  11 -12       2556.45       2395.24        37.97 o                         
  -1  11 -13       4146.31       3718.04        49.33 o                         
  -1  11 -14         25.60          1.69        29.09 o                         
  -1  11 -15       4534.38       4104.96        41.65 o                         
  -1  11 -16       2731.02       2612.55        36.65 o                         
  -1  11 -17         10.25         37.78        30.10 o                         
   1 -11  18       2044.18       1847.52        46.28 o                         
  -1  11 -19       1833.22       1768.45        47.87 o                         
  -1  11 -20         42.41         87.55        77.26 o                         
  -1  11 -21       1127.53       1028.10        68.89 o                         
  -1  11 -22       2293.43       2530.20        79.89 o                         
  -1  11 -23        481.27        498.17        63.45 o                         
   1 -11  24        109.62         70.41        60.46 o                         
  -1  11 -25          0.60         -3.01        58.63 o                         
  -1  11 -26         79.89         67.73        57.68 o                         
  -1  11 -27          7.71         47.91        64.10 o                         
  -1  11 -28        565.08        500.27        78.77 o                         
  -1  11 -29       1051.31       1075.91        53.22 o                         
  -1  11 -30        332.18        436.45        70.54 o                         
  -1  11 -31        358.56        346.52        64.74 o                         
  -1  11 -32         14.40        -11.68        57.16 o                         
  -1  11 -33         30.99        -31.23        56.19 o                         
  -1  11 -34        103.67         91.57        79.92 o                         
  -1  11 -35        186.60         65.93        77.14 o                         
  -1  11 -36         87.92        157.14        72.17 o                         
  -1  10  29         13.01          5.96        17.75 o                         
  -1  10  28          3.81          8.29        29.26 o                         
  -1  10  28        156.02        249.12        40.26 o                         
  -1  10  27        640.63        587.20        36.39 o                         
  -1  10  27        650.49        569.40        45.47 o                         
  -1  10  26        379.15        422.77        35.46 o                         
  -1  10  25         78.88        107.98        35.95 o                         
  -1  10  24        633.22        646.43        41.89 o                         
  -1  10  23       2253.90       2569.69        44.44 o                         
  -1  10  22        874.01        904.48        41.68 o                         
  -1  10  21        236.28        355.35        34.09 o                         
  -1  10  20       3931.22       4221.78        49.73 o                         
  -1  10  19        375.19        170.43        17.13 o                         
  -1  10  18       3942.42       4706.18        56.34 o                         
  -1  10  17       8492.35       9024.07        73.46 o                         
  -1  10  16        331.41        277.58        37.49 o                         
  -1  10  15       1609.64       1518.34        45.46 o                         
  -1  10  14       8939.79       8836.68        73.24 o                         
  -1  10  13       2009.09       1736.28        13.61 o                         
  -1  10  12      13627.51      13643.07        22.03 o                         
  -1  10  11      11157.19      12809.18       112.81 o                         
  -1  10  10       1455.08       1690.93        58.49 o                         
  -1  10   9       2834.83       2887.65        51.22 o                         
   1 -10  -8       1840.98       1802.03        52.98 o                         
  -1  10   7      30342.69      31800.18       125.05 o                         
  -1  10   6      14162.17      16663.67        88.42 o                         
   1 -10  -5       6638.42       6348.09       136.20 o                         
   1 -10  -5       6865.30       7021.20        65.60 o                         
  -1  10   4      33554.98      37042.82       154.52 o                         
   1 -10  -3       1400.85       2319.38        91.54 o                         
   1 -10  -2      17666.32      15795.93       150.16 o                         
  -1  10   1       5748.66       6203.96       104.08 o                         
   1 -10   0      17650.81      17103.96       152.55 o                         
   1 -10   1      24438.05      26137.93       185.12 o                         
  -1  10  -2        649.63       1151.51        61.18 o                         
  -1  10  -2       1125.25       1698.63       136.67 o                         
  -1  10  -3       1671.59       2248.95        63.94 o                         
   1 -10   4       2524.95       2689.63        66.28 o                         
   1 -10   5         21.86         83.25        47.71 o                         
  -1  10  -6       1978.40       1897.25        62.04 o                         
  -1  10  -7       4977.13       4336.15       103.19 o                         
  -1  10  -8        552.99        626.03        69.71 o                         
  -1  10  -9        158.63        207.21        68.40 o                         
  -1  10 -10       7303.23       6883.83       113.43 o                         
  -1  10 -11      44017.74      44804.83       197.91 o                         
   1 -10  12        145.55        100.29        34.40 o                         
  -1  10 -13         71.22         83.77        30.79 o                         
  -1  10 -14       2380.77       2066.47        41.49 o                         
  -1  10 -15       5393.66       5184.52        86.14 o                         
  -1  10 -16        318.15        276.42        54.71 o                         
  -1  10 -17        217.27        175.71        48.90 o                         
  -1  10 -18         43.62         65.16        48.02 o                         
  -1  10 -19        785.38        927.13        55.72 o                         
  -1  10 -20       2767.14       2896.14        76.53 o                         
  -1  10 -21       2648.87       2910.54        81.76 o                         
  -1  10 -22        391.25        415.84        63.42 o                         
   1 -10  23       1312.39       1431.75        47.19 o                         
  -1  10 -24        545.42        585.40        43.85 o                         
  -1  10 -25       2411.54       2637.80        54.16 o                         
  -1  10 -26         21.70          5.80        37.40 o                         
   1 -10  27        265.31        342.72        40.82 o                         
   1 -10  28        296.37        280.72        39.79 o                         
   1 -10  29        441.87        472.49        41.71 o                         
   1 -10  30         20.59         -0.38        35.54 o                         
  -1  10 -31        171.95        153.45        66.49 o                         
  -1  10 -32          6.12        -40.66        62.27 o                         
  -1  10 -33         27.24         25.69        60.82 o                         
  -1  10 -34        243.68        302.91        62.75 o                         
  -1  10 -35         75.01         72.03        82.76 o                         
  -1  10 -36        175.28        197.24        80.61 o                         
  -1  10 -37         84.66         44.43        73.41 o                         
  -1   9  30        295.09        259.97        15.94 o                         
  -1   9  29         15.63          3.26        20.51 o                         
  -1   9  28         14.61         -4.45        22.14 o                         
  -1   9  27         33.21         21.77        35.97 o                         
  -1   9  27        233.09        323.58        46.96 o                         
  -1   9  26         52.31         81.17        39.25 o                         
  -1   9  26         77.18         22.79        14.35 o                         
  -1   9  25       1369.50       1578.33        46.57 o                         
  -1   9  24       1491.45       1516.43        49.41 o                         
  -1   9  23        662.28        764.43        50.38 o                         
  -1   9  22       1546.13       1672.87        52.31 o                         
  -1   9  21       1487.22       1380.96        53.07 o                         
  -1   9  20       1575.63       1552.26        38.91 o                         
  -1   9  19       1728.41       1480.65        39.85 o                         
   1  -9 -18        176.30         33.86        11.85 o                         
  -1   9  17       9319.58       9178.16        67.81 o                         
  -1   9  16        947.18        815.19        39.05 o                         
  -1   9  15       4405.06       4554.52        57.63 o                         
   1  -9 -14      10371.99      10092.66        70.80 o                         
  -1   9  13      19653.38      17278.80       100.40 o                         
  -1   9  12        410.94        424.82        21.39 o                         
  -1   9  11       2990.58       2701.44        19.87 o                         
   1  -9 -10       1679.63       1837.59        49.11 o                         
  -1   9   9       3608.36       4047.87        61.17 o                         
  -1   9   8      13456.52      12261.92        92.78 o                         
   1  -9  -7       1982.57       2584.17        75.81 o                         
  -1   9   6      38351.61      39331.84       191.50 o                         
   1  -9  -5       5179.05       5726.75       121.44 o                         
   1  -9  -4      16524.34      16829.15       162.44 o                         
  -1   9   3      79841.11      82797.08       310.57 o                         
  -1   9   2       4932.31       6913.51       110.19 o                         
  -1   9   1         35.09        297.47        89.50 o                         
  -1   9   1      17891.76      16790.66       139.22 o                         
  -1   9   0      11109.17      11239.49       128.41 o                         
   1  -9   0      11295.04      11916.10       155.65 o                         
   1  -9   1       1902.68       1613.53        56.15 o                         
  -1   9  -1       6792.26       6511.04       148.02 o                         
  -1   9  -2        277.64        250.14        44.97 o                         
  -1   9  -2       7460.49       6277.50       142.55 o                         
  -1   9  -3        954.07       1134.21        52.70 o                         
  -1   9  -3       2081.09       3169.73       120.49 o                         
   1  -9   4       3893.40       3583.12        66.36 o                         
  -1   9  -5      16118.54      16198.03       147.92 o                         
  -1   9  -6        768.47        810.84        71.82 o                         
  -1   9  -7       2999.53       3049.28        90.96 o                         
  -1   9  -8      26871.26      24797.55       186.38 o                         
  -1   9  -9      29703.31      29874.05       151.36 o                         
  -1   9 -10      11341.40      11212.28       104.53 o                         
  -1   9 -11      10736.80       9610.55        97.71 o                         
  -1   9 -12        171.80        105.21        48.54 o                         
   1  -9  13        956.47        754.61        53.46 o                         
  -1   9 -14        718.12        761.29        55.17 o                         
  -1   9 -15       2875.42       2507.71        66.80 o                         
  -1   9 -16        151.98        169.94        43.51 o                         
  -1   9 -17       2906.94       2655.77        57.28 o                         
  -1   9 -18         23.67         32.05        39.94 o                         
  -1   9 -19        567.40        572.27        53.19 o                         
  -1   9 -20       1863.23       1954.08        43.32 o                         
   1  -9  21        471.86        624.56        38.80 o                         
  -1   9 -22        836.25        847.51        43.03 o                         
   1  -9  23        321.42        356.04        40.57 o                         
  -1   9 -24       1802.31       2191.79        53.32 o                         
  -1   9 -25          3.38        -39.65        39.65 o                         
   1  -9  26        174.92        144.53        41.51 o                         
   1  -9  27       1091.55       1178.61        47.12 o                         
   1  -9  28         65.40         91.30        40.04 o                         
  -1   9 -29         44.07        -10.64        37.73 o                         
  -1   9 -30        276.36        252.72        38.55 o                         
  -1   9 -31         82.79         48.06        35.70 o                         
  -1   9 -32         10.45        -32.78        32.78 o                         
   1  -9  33         10.04        -30.12        30.12 o                         
  -1   9 -34         70.95         25.56        61.78 o                         
  -1   9 -35          1.44         45.19        60.66 o                         
  -1   9 -36        100.21        195.72        62.09 o                         
  -1   9 -37        214.89        150.88        81.94 o                         
  -1   8  31         64.32         43.93        15.21 o                         
  -1   8  30         20.80         17.05        16.79 o                         
  -1   8  29         71.31         72.18        18.55 o                         
  -1   8  28       1105.53       1083.55        24.32 o                         
  -1   8  27        362.08        340.04        21.97 o                         
   1  -8 -26        418.18        563.42        29.54 o                         
  -1   8  26        543.21        663.80        56.83 o                         
   1  -8 -25         14.62        -13.68        40.90 o                         
  -1   8  25        134.69        164.74        59.21 o                         
   1  -8 -24        717.86        921.13       104.01 o                         
  -1   8  24        765.10        717.75        51.22 o                         
  -1   8  23       1061.72       1187.70        93.67 o                         
  -1   8  23       3939.94       4581.57        68.07 o                         
  -1   8  22        211.82        371.78       164.02 o                         
  -1   8  22       3327.55       3619.55        62.08 o                         
  -1   8  21       4404.67       4518.97        63.81 o                         
  -1   8  20        971.55        960.56        39.71 o                         
  -1   8  19       9507.32       9638.12        65.21 o                         
  -1   8  18       1522.09       1402.18        38.33 o                         
   1  -8 -17       3100.10       2544.82        43.92 o                         
  -1   8  16      15911.33      15930.34        78.41 o                         
   1  -8 -15       7919.21       7663.00        60.63 o                         
   1  -8 -14       2698.08       2298.64        45.08 o                         
  -1   8  13       9956.66      10085.48        75.63 o                         
   1  -8 -12       4624.07       4504.52        55.31 o                         
  -1   8  11       1420.81       2211.15        52.94 o                         
  -1   8  10      14767.45      13007.25       169.80 o                         
   1  -8  -9        136.66        947.12        76.14 o                         
  -1   8   8       2357.83       2774.29        95.53 o                         
   1  -8  -7       4669.80       6386.28        99.63 o                         
  -1   8   6       8858.09       9461.89       118.63 o                         
   1  -8  -5      14259.07      18000.00       186.24 o                         
   1  -8  -4      30025.45      40863.52       243.55 o                         
  -1   8   3       2776.29       2236.21        73.02 o                         
  -1   8   3       5288.85       6431.35       107.40 o                         
  -1   8   2      23273.45      20296.50       162.10 o                         
   1  -8  -2      39318.53      44731.16       211.17 o                         
  -1   8   1         62.32        323.12        80.96 o                         
   1  -8  -1       1156.28       2897.98        75.45 o                         
  -1   8   0        810.68        606.62        91.30 o                         
   1  -8   0      13416.01      13935.50        96.12 o                         
  -1   8  -1       5388.96       5162.47        88.75 o                         
   1  -8   1       5406.82       5126.95        77.24 o                         
   1  -8   2       1975.50       2007.30        50.41 o                         
  -1   8  -2       2015.97       2057.21        98.12 o                         
   1  -8   3      12978.84      15732.76       104.73 o                         
  -1   8  -3      31273.55      36725.18       240.85 o                         
  -1   8  -4       7725.17       6672.67       175.12 o                         
  -1   8  -4       8141.11       6992.12       126.34 o                         
  -1   8  -5       3725.76       3473.76        79.82 o                         
  -1   8  -6        870.60       1449.94        73.60 o                         
   1  -8   7        351.34        397.45        47.58 o                         
  -1   8  -8      19470.07      17633.31       114.51 o                         
   1  -8   9        233.02        617.26        53.93 o                         
  -1   8 -10       5467.57       4424.48        70.97 o                         
  -1   8 -11       7002.21       6393.40        81.83 o                         
  -1   8 -12        240.17        208.37        44.64 o                         
  -1   8 -13       7402.91       6266.70        75.70 o                         
  -1   8 -14      21891.89      21950.35       124.75 o                         
   1  -8  15       5135.94       4776.15        70.83 o                         
  -1   8 -16       1151.88       1291.20        52.13 o                         
   1  -8  17       1573.47       1377.24        52.40 o                         
  -1   8 -18         33.66         80.75        39.50 o                         
  -1   8 -19         33.40         70.94        31.28 o                         
  -1   8 -20       1524.34       1630.04        42.39 o                         
  -1   8 -21       1875.14       1960.84        47.59 o                         
  -1   8 -22        873.64        818.35        44.16 o                         
  -1   8 -23        398.49        403.97        44.43 o                         
  -1   8 -24        654.44        674.37        45.59 o                         
   1  -8  25       6368.06       7133.84        75.80 o                         
  -1   8 -26       1102.19       1182.02        48.80 o                         
   1  -8  27        127.23        113.39        39.11 o                         
  -1   8 -28         72.02        109.43        37.27 o                         
  -1   8 -29         53.82         36.79        36.49 o                         
  -1   8 -30         73.40         40.37        37.55 o                         
   1  -8  31        136.40         96.13        36.12 o                         
  -1   8 -32        132.69         95.73        34.95 o                         
   1  -8  33         11.77         37.90        31.87 o                         
  -1   8 -34          0.35          7.62        30.76 o                         
  -1   8 -35        238.21        175.37        30.62 o                         
  -1   7  32         18.62          6.41        14.83 o                         
  -1   7  31         20.68         32.20        17.02 o                         
  -1   7  30       1508.01       1418.49        24.64 o                         
  -1   7  29       1456.40       1334.09        25.16 o                         
  -1   7  28        283.27        249.53        21.75 o                         
  -1   7  27         95.96        149.19        22.49 o                         
  -1   7  26       1249.66       1288.93        29.16 o                         
  -1   7  25       1290.22       1394.05        31.18 o                         
  -1   7  24        183.77        246.11        31.43 o                         
  -1   7  24        199.77        171.46        63.94 o                         
  -1   7  23        755.94        791.03        44.92 o                         
  -1   7  23       2946.46       3605.60        64.87 o                         
   1  -7 -22       3047.73       2754.12       107.77 o                         
  -1   7  22       3125.24       3283.35        63.81 o                         
  -1   7  21        838.88        976.91        50.08 o                         
   1  -7 -20         55.09        111.04        82.64 o                         
  -1   7  20        288.66        337.53        38.54 o                         
   1  -7 -19         16.48         51.40        84.55 o                         
  -1   7  19       7430.25       6726.85        57.63 o                         
   1  -7 -18        439.57        292.82        91.75 o                         
  -1   7  18        439.73        458.78        39.88 o                         
  -1   7  17        882.20       1161.33        39.87 o                         
   1  -7 -16       8550.99       8555.12        56.97 o                         
  -1   7  15      24407.65      23738.87        88.55 o                         
   1  -7 -14      14598.99      14641.37        74.11 o                         
  -1   7  13      22237.60      21055.95       122.18 o                         
  -1   7  12       8726.63       7291.18        80.67 o                         
   1  -7 -11       2101.75       1547.86        81.48 o                         
  -1   7  10       2526.37       1550.42        83.14 o                         
  -1   7   9      16285.95      14319.32       170.39 o                         
  -1   7   8       7510.87       8005.93        41.84 o                         
   1  -7  -7      20607.31      21778.29       159.74 o                         
   1  -7  -6      55181.16      56264.76       328.77 o                         
  -1   7   5       7662.29       8830.83       139.17 o                         
  -1   7   4       2175.32       5411.09       109.17 o                         
  -1   7   3      20097.07      22870.46       128.86 o                         
   1  -7  -3      51018.30      52632.77       250.06 o                         
  -1   7   2       3494.73       2494.82        69.05 o                         
  -1   7   2      13450.54      13130.98       119.21 o                         
  -1   7   1      20474.33      23867.91       163.37 o                         
  -1   7   1      21759.70      26437.29       148.71 o                         
  -1   7   0       8487.67       8695.69       124.16 o                         
  -1   7   0      10524.73      10946.94        81.30 o                         
  -1   7  -1        323.74        586.23        84.53 o                         
  -1   7  -1      21393.82      18560.35        94.78 o                         
  -1   7  -2       3200.73       3188.90        74.33 o                         
   1  -7   2       3372.65       5243.23        71.32 o                         
  -1   7  -3      20775.27      20626.15       143.95 o                         
  -1   7  -3      30309.58      29984.33       197.91 o                         
  -1   7  -4       8201.56       6303.75       158.57 o                         
  -1   7  -4      14305.68      14280.77       143.73 o                         
  -1   7  -5       6500.02       6325.89       167.66 o                         
  -1   7  -5       6748.97       6459.64       107.87 o                         
  -1   7  -6       4372.13       4567.46        77.96 o                         
   1  -7   6       9288.88       8691.53       117.98 o                         
  -1   7  -7      20905.71      17889.71       104.70 o                         
  -1   7  -8       7059.95       7379.27        76.81 o                         
  -1   7  -9        738.13       1147.50        48.47 o                         
  -1   7 -10         26.99        147.51        39.35 o                         
   1  -7  11       3094.93       3176.50        57.54 o                         
  -1   7 -12      43560.84      39779.07       170.92 o                         
   1  -7  13        444.37        506.89        54.62 o                         
  -1   7 -14       1963.95       1804.92        62.80 o                         
  -1   7 -15      17743.29      17346.62       112.14 o                         
  -1   7 -16        749.49        540.42        46.63 o                         
   1  -7  17      12001.91      10497.17        90.94 o                         
   1  -7  18       1068.87       1188.26        47.38 o                         
   1  -7  19       1387.22       1612.07        42.34 o                         
  -1   7 -20          5.72         42.19        36.64 o                         
   1  -7  21        322.25        231.93        40.62 o                         
   1  -7  22       1319.47       1330.44        46.56 o                         
   1  -7  23        153.75        101.94        40.20 o                         
  -1   7 -24        709.09        708.90        44.97 o                         
  -1   7 -25          3.44        -39.27        39.27 o                         
   1  -7  26        913.16       1070.91        44.74 o                         
   1  -7  27         14.58         -6.53        36.20 o                         
   1  -7  28        476.91        531.10        39.87 o                         
   1  -7  29         74.45         26.13        40.77 o                         
   1  -7  30        683.56        661.48        50.78 o                         
   1  -7  31        332.02        281.15        44.78 o                         
   1  -7  32        178.68        195.13        41.17 o                         
   1  -7  33         54.08          0.53        37.48 o                         
   1  -7  34         34.61          2.86        35.64 o                         
   1  -7  35          1.52        -28.13        32.69 o                         
   1  -7  36         22.64         -4.54        30.05 o                         
   1  -7  37         76.10         59.52        26.84 o                         
   1  -7  38         79.45         43.20        35.33 o                         
  -1   6  33        352.05        323.49        20.66 o                         
  -1   6  32        262.11        218.00        17.65 o                         
  -1   6  31        126.08         98.93        18.81 o                         
  -1   6  30       1010.75       1022.15        24.66 o                         
  -1   6  29          1.54         46.24        21.78 o                         
  -1   6  28        674.11        693.35        25.34 o                         
   1  -6 -27        347.85        362.53        24.55 o                         
  -1   6  26        747.68        845.39        28.21 o                         
  -1   6  25       1483.13       1539.16        31.45 o                         
  -1   6  24       3252.11       3559.11        39.94 o                         
   1  -6 -23        339.83        276.51        31.31 o                         
  -1   6  23       2089.77       2025.49        77.92 o                         
   1  -6 -22         57.93         63.39        60.08 o                         
  -1   6  22        132.33        191.99        52.08 o                         
   1  -6 -21        715.01        557.86        42.12 o                         
  -1   6  21      10402.78      10739.58        90.14 o                         
   1  -6 -20       7257.17       6798.46       153.62 o                         
  -1   6  20       7806.20       8575.33        74.90 o                         
   1  -6 -19         18.75         61.77        80.38 o                         
  -1   6  19         23.63        152.08        39.18 o                         
   1  -6 -18      10815.73      10858.74       211.37 o                         
  -1   6  18      21926.85      22313.61        82.47 o                         
  -1   6  17       5801.37       5630.70        51.15 o                         
  -1   6  16       9378.39       8933.21        58.52 o                         
  -1   6  15      35685.06      29926.29       112.53 o                         
   1  -6 -14      10980.67      11450.04        71.00 o                         
   1  -6 -13        436.57        495.69        97.90 o                         
   1  -6 -12      12290.76       8428.24       184.91 o                         
  -1   6  11      84435.33      80358.49       284.94 o                         
   1  -6 -10       4275.65       5605.79       115.36 o                         
  -1   6   9       3605.57       5351.64       113.84 o                         
  -1   6   8      62130.92      53477.71        85.82 o                         
  -1   6   7       1401.40       1488.96        79.01 o                         
   1  -6  -6      54934.84      62361.75        61.59 o                         
  -1   6   5      32503.89      37662.90       244.44 o                         
   1  -6  -4      10434.27      11326.66       134.79 o                         
  -1   6   3      21660.63      29136.56       187.20 o                         
  -1   6   2      19818.36      19470.69       110.22 o                         
  -1   6   2      21159.28      19647.88       142.69 o                         
  -1   6   1      11195.85      12737.99       109.75 o                         
  -1   6   1      28274.79      26024.69       121.20 o                         
  -1   6   0      64491.29      63056.16       251.98 o                         
  -1   6   0      65555.80      62540.34       164.37 o                         
  -1   6  -1      48033.40      47371.07       246.01 o                         
  -1   6  -1      63522.47      57631.93       147.06 o                         
  -1   6  -2        117.56        835.64        99.12 o                         
  -1   6  -2      34738.12      36035.71       145.58 o                         
  -1   6  -3      15783.71      15461.27       187.09 o                         
  -1   6  -3      29485.65      27906.11       125.77 o                         
  -1   6  -4       5779.96       6471.71       152.51 o                         
  -1   6  -4      36613.79      33066.46       182.40 o                         
  -1   6  -5      12789.72      11134.87       193.93 o                         
  -1   6  -5      47010.41      43318.39       142.52 o                         
  -1   6  -6        474.22        470.57       122.34 o                         
   1  -6   6       2200.88       2247.43        53.88 o                         
  -1   6  -7       2499.61       2323.97        62.21 o                         
   1  -6   7       6786.49       6486.91       102.45 o                         
   1  -6   8         81.22        478.32        42.78 o                         
   1  -6   9       1266.57       1356.45        48.88 o                         
  -1   6 -10       2783.52       2455.35        58.45 o                         
  -1   6 -11       8849.69      10329.63        89.91 o                         
  -1   6 -12       9255.29       9789.13        89.64 o                         
  -1   6 -13       9661.74       9022.56        90.15 o                         
  -1   6 -14      12834.65      12087.44        89.30 o                         
   1  -6  15      11155.64       9216.53        88.55 o                         
   1  -6  16       9453.81       8289.60        85.09 o                         
  -1   6 -17       1173.28       1075.67        46.98 o                         
  -1   6 -18        255.65        176.65        88.56 o                         
   1  -6  19      14098.42      16593.32       138.02 o                         
  -1   6 -20       1326.56       1449.49        45.61 o                         
  -1   6 -21       1902.45       2287.49        47.17 o                         
   1  -6  22       1845.02       1725.36        45.65 o                         
   1  -6  23        370.95        446.87        40.44 o                         
   1  -6  23       1170.60       1169.34       198.23 o                         
   1  -6  24         92.46        132.48        45.29 o                         
  -1   6 -24        179.18         62.15        27.07 o                         
  -1   6 -25       2873.99       3022.08       164.77 o                         
   1  -6  25      12773.31      12983.78       120.30 o                         
   1  -6  26         14.87         34.55        43.80 o                         
   1  -6  27         27.87         57.84        42.27 o                         
   1  -6  28        968.39       1144.52        49.58 o                         
  -1   6 -29        676.35        720.72        44.54 o                         
   1  -6  30        124.49        188.45        44.55 o                         
   1  -6  31        448.49        506.21        46.02 o                         
   1  -6  32         65.52         47.71        40.33 o                         
   1  -6  33        120.07        136.33        38.38 o                         
   1  -6  34        192.70        183.03        37.43 o                         
   1  -6  35        116.09        147.67        33.76 o                         
   1  -6  36         83.44         21.43        30.27 o                         
   1  -6  37          3.86        -26.87        26.87 o                         
   1  -6  38          0.02        -20.04        23.03 o                         
  -1   5  34          2.09          8.31        18.25 o                         
  -1   5  33         75.84         63.46        20.48 o                         
   1  -5 -32         21.25         30.14        18.21 o                         
  -1   5  31         50.82         45.81        20.55 o                         
  -1   5  30       1716.70       1731.11        28.99 o                         
  -1   5  29        279.87        237.67        23.44 o                         
  -1   5  28        747.73        815.36        26.56 o                         
  -1   5  27       1076.76       1210.48        29.20 o                         
   1  -5 -26         49.34         36.94        23.81 o                         
   1  -5 -25        785.28        762.66        27.84 o                         
   1  -5 -24       1435.50       1487.55        31.83 o                         
   1  -5 -23       3886.82       3904.20        41.45 o                         
  -1   5  22       4649.31       4921.36        44.84 o                         
   1  -5 -21       1280.13       1281.63        38.51 o                         
  -1   5  21       1283.18       1353.82        76.25 o                         
   1  -5 -20       5611.77       5602.74       104.92 o                         
  -1   5  20       6197.70       6706.88        59.47 o                         
   1  -5 -19       1048.67       1047.58       108.77 o                         
  -1   5  19       1304.30       1271.78        50.71 o                         
  -1   5  18       5605.75       4632.29        68.22 o                         
  -1   5  18       8465.32       8010.51        70.49 o                         
   1  -5 -17       1114.52        997.90       102.23 o                         
  -1   5  17      16167.56      14160.05        66.22 o                         
   1  -5 -16        855.40       1186.75       104.44 o                         
  -1   5  16       5806.20       5873.75        63.09 o                         
  -1   5  15       3182.66       3108.82        51.01 o                         
   1  -5 -14       5322.58       4969.20       158.70 o                         
   1  -5 -13      75341.20      74151.64       472.69 o                         
   1  -5 -12       2062.96       1798.81        84.21 o                         
  -1   5  11      41794.65      43326.29       196.86 o                         
   1  -5 -10      24834.31      19917.80       181.66 o                         
   1  -5  -9       7298.28       8132.74       121.78 o                         
   1  -5  -8      10300.83       9755.58       127.27 o                         
  -1   5   7      21790.52      25150.79        54.63 o                         
   1  -5  -6      20883.45      27471.67        56.35 o                         
   1  -5  -5      18933.89      15423.26        28.23 o                         
   1  -5  -4       5906.21       6233.82        19.49 o                         
   1  -5  -3     106893.97     128419.99       365.84 o                         
  -1   5   2       6726.65       8854.18        98.70 o                         
  -1   5   1        570.82        516.76        43.89 o                         
   1  -5  -1       1565.05       2508.44        49.53 o                         
  -1   5   0       9260.78      10083.00       100.79 o                         
  -1   5   0      10267.83      10352.68        70.31 o                         
  -1   5  -1         97.74        119.94        69.67 o                         
  -1   5  -1        816.47        538.38        38.49 o                         
  -1   5  -2       8715.67      10109.79       137.85 o                         
  -1   5  -2      18367.22      16919.71       134.02 o                         
  -1   5  -3       4915.46       3715.73       123.51 o                         
   1  -5   3      17290.17      18467.32       119.17 o                         
  -1   5  -4       4150.48       4297.51       139.21 o                         
   1  -5   4      14649.29      11326.24        97.93 o                         
  -1   5  -5       6765.71      10779.52       190.00 o                         
   1  -5   5       8845.96      15080.40       117.81 o                         
  -1   5  -6      17326.80      22848.32       150.85 o                         
   1  -5   6      41605.95      44429.20       195.92 o                         
  -1   5  -7      29703.69      25764.60       171.79 o                         
   1  -5   7      82358.83      75408.94       262.39 o                         
  -1   5  -8      97538.58      97881.64       280.28 o                         
   1  -5   8     188598.69     186223.73       423.47 o                         
  -1   5  -9       1044.81        767.42        42.36 o                         
  -1   5 -10        544.89        360.97        39.80 o                         
   1  -5  11      27148.42      28626.95       128.69 o                         
  -1   5 -12          4.60        129.77        44.63 o                         
  -1   5 -13        127.69        134.64        39.47 o                         
  -1   5 -14       7050.99       4938.47        63.74 o                         
  -1   5 -15        211.72        284.80        33.65 o                         
   1  -5  16        215.37        251.32        38.26 o                         
   1  -5  17      40284.21      39619.38       291.07 o                         
  -1   5 -18       1113.01        728.02        74.67 o                         
  -1   5 -19        813.55        755.65        54.21 o                         
   1  -5  20         92.02        114.38        36.83 o                         
   1  -5  21       2013.45       2140.06        55.36 o                         
   1  -5  22          2.00          9.69        41.67 o                         
   1  -5  23       3057.89       3415.77        63.13 o                         
   1  -5  24       3324.64       3551.82        64.45 o                         
  -1   5 -25        873.19        789.16       121.40 o                         
   1  -5  25        898.82        939.81        68.62 o                         
  -1   5 -26        808.23        774.06        97.56 o                         
   1  -5  26       1173.66       1279.80        69.70 o                         
  -1   5 -27       1188.06       1237.26        48.84 o                         
   1  -5  28        347.94        392.55        42.69 o                         
   1  -5  29         15.33         37.98        37.33 o                         
   1  -5  30        411.31        325.45        47.18 o                         
   1  -5  31        273.19        170.49        44.69 o                         
   1  -5  32        387.36        377.09        43.34 o                         
   1  -5  33        282.79        175.06        38.62 o                         
   1  -5  34         52.30         38.11        35.19 o                         
   1  -5  35         80.58         94.09        33.91 o                         
   1  -5  36         75.58         54.29        30.96 o                         
   1  -5  37          0.63        -19.72        27.67 o                         
   1  -5  38        157.38        131.93        25.78 o                         
  -1   4  35         18.27         25.66        21.99 o                         
   1  -4 -34         23.74          2.86        25.00 o                         
   1  -4 -33          6.27        -17.67        28.52 o                         
   1  -4 -32       1016.38       1046.08        38.31 o                         
  -1   4  31         84.02         78.94        24.73 o                         
  -1   4  30        223.03        184.88        26.65 o                         
  -1   4  29        157.43        133.64        26.66 o                         
  -1   4  28          6.47        -26.38        26.38 o                         
  -1   4  27        252.04        312.64        28.90 o                         
   1  -4 -26         86.28         81.55        27.35 o                         
   1  -4 -25       1706.63       1738.36        36.95 o                         
   1  -4 -24         50.30        120.95        27.17 o                         
  -1   4  23       4320.50       4644.67        43.61 o                         
  -1   4  22        144.56        125.49        28.09 o                         
   1  -4 -21       4743.70       4598.22        42.42 o                         
  -1   4  20      11754.19      11238.70        56.59 o                         
   1  -4 -19       3309.86       3329.86        43.01 o                         
  -1   4  19       4778.19       5191.50        88.99 o                         
   1  -4 -18       4781.59       4880.94       152.59 o                         
  -1   4  18       7901.03       8284.59        54.46 o                         
   1  -4 -17        331.15        381.39        85.34 o                         
   1  -4 -17       7102.83       6880.21        51.07 o                         
   1  -4 -16       1741.07       1600.41       104.22 o                         
  -1   4  16      20789.47      20833.14       144.42 o                         
   1  -4 -15       8427.84       7877.24       173.18 o                         
   1  -4 -14        876.74        548.44       126.01 o                         
   1  -4 -13      50475.66      50200.89       386.95 o                         
   1  -4 -12       1281.12       1947.71        80.54 o                         
  -1   4  11      26121.33      21151.81       126.09 o                         
  -1   4  10      43328.58      36578.88       162.23 o                         
   1  -4  -9      56073.40      51018.68       248.79 o                         
   1  -4  -8      11486.89      10553.46       130.66 o                         
  -1   4   7      45641.30      49029.99       261.64 o                         
  -1   4   6      25583.04      16420.71       161.35 o                         
   1  -4  -5      51034.18      51406.25        43.08 o                         
   1  -4  -4      76173.81     109550.26        61.98 o                         
   1  -4  -3      51999.51      72697.66       304.13 o                         
   1  -4  -2      68458.62      75999.58       307.32 o                         
  -1   4   1      33525.88      54314.08       132.66 o                         
   1  -4  -1      88420.51     127151.23       370.83 o                         
  -1   4   0      68383.34     124077.37       267.98 o                         
   1  -4   0      77770.79     111412.08       312.22 o                         
  -1   4  -1       2295.04       4663.75        91.03 o                         
  -1   4  -2      19914.85      28467.13       198.31 o                         
  -1   4  -2      20004.30      26814.54       149.48 o                         
  -1   4  -3      10488.23       7253.60       141.98 o                         
   1  -4   3      14438.83       9820.74        85.56 o                         
  -1   4  -4      75789.23      77632.74       384.34 o                         
   1  -4   4     151061.19     151213.05       297.15 o                         
  -1   4  -5      28290.64      42704.46       182.86 o                         
   1  -4   5      56075.20      80844.77       228.09 o                         
  -1   4  -6     122489.07     143011.05       297.58 o                         
   1  -4   6     125427.36     137598.75       309.34 o                         
  -1   4  -7       5302.96       5462.98        77.75 o                         
   1  -4   7       9220.37      11885.39       115.09 o                         
  -1   4  -8       7902.28       7910.24       101.51 o                         
   1  -4   8     116913.09     108971.08       317.05 o                         
  -1   4  -9        477.66        840.38        62.31 o                         
   1  -4   9      10495.92      12803.75       137.32 o                         
  -1   4 -10       9989.58       9231.31        81.90 o                         
  -1   4 -11       2394.44       2141.84        45.65 o                         
  -1   4 -12       9294.73       6522.27        64.92 o                         
  -1   4 -13       1078.80        651.69        32.40 o                         
  -1   4 -14      14767.35      12625.95        63.19 o                         
  -1   4 -15        320.43        281.40        41.55 o                         
  -1   4 -16       4806.34       4962.70       112.84 o                         
  -1   4 -17       2416.86       2279.21        96.11 o                         
   1  -4  18       7368.47       7497.03       133.12 o                         
   1  -4  19         95.64        115.21        76.77 o                         
   1  -4  20       3531.36       3189.57        57.36 o                         
   1  -4  21        183.97        206.91        31.00 o                         
   1  -4  22       3537.44       3954.21        46.03 o                         
  -1   4 -23         66.95         91.35        29.58 o                         
   1  -4  24         92.19         68.51        29.44 o                         
  -1   4 -25       3832.09       3738.59        46.25 o                         
  -1   4 -26          9.08        -33.57        37.89 o                         
   1  -4  26         52.05         48.17        62.91 o                         
  -1   4 -27        143.27         85.08        38.78 o                         
   1  -4  27       1876.29       1518.64        72.12 o                         
  -1   4 -28        416.04        419.14        32.53 o                         
   1  -4  29        111.77        139.57        28.52 o                         
   1  -4  30        870.83        627.40        32.05 o                         
   1  -4  31        434.41        418.53        30.02 o                         
  -1   4 -32        409.46        452.50        37.12 o                         
   1  -4  33          4.13        -19.89        32.09 o                         
  -1   4 -34         33.00         45.02        30.75 o                         
   1  -4  35        251.47        229.35        30.91 o                         
   1  -4  36         51.96         38.78        27.67 o                         
  -1   4 -37         48.86         20.30        24.78 o                         
   1  -4  38          0.20          6.64        21.69 o                         
  -1   3  36          4.30        -21.29        21.29 o                         
  -1   3  35         66.73         46.58        24.45 o                         
   1  -3 -34         92.74         68.55        28.15 o                         
   1  -3 -33        361.11        350.32        31.97 o                         
  -1   3  32         48.55         92.01        33.11 o                         
  -1   3  31         69.44         94.94        25.29 o                         
   1  -3 -30        281.37        316.50        27.65 o                         
   1  -3 -29        239.31        196.72        28.44 o                         
  -1   3  28       3168.91       3118.18        42.71 o                         
  -1   3  27        293.91        297.41        29.50 o                         
   1  -3 -26        114.24         77.56        28.69 o                         
  -1   3  25         30.26         55.97        28.99 o                         
  -1   3  24       4862.40       5064.57        49.81 o                         
  -1   3  23       1585.20       1670.27        36.57 o                         
   1  -3 -22       2147.33       2051.18        37.71 o                         
  -1   3  21       1827.99       1937.99        35.71 o                         
  -1   3  20        166.94        197.31        27.27 o                         
   1  -3 -19       3568.91       3097.44        38.33 o                         
   1  -3 -18       5767.14       5652.59        40.34 o                         
   1  -3 -17       4418.44       4607.52        49.03 o                         
   1  -3 -17       5008.92       4996.74       143.78 o                         
   1  -3 -16       1808.40       1719.88       112.30 o                         
   1  -3 -16      11049.85      10958.71       181.04 o                         
   1  -3 -15        263.55        432.31        92.14 o                         
   1  -3 -15      11603.38      11645.82       181.32 o                         
   1  -3 -14      29778.98      30365.74       312.66 o                         
   1  -3 -14      31794.94      32804.57       272.73 o                         
   1  -3 -13      17066.39      16892.02       239.01 o                         
   1  -3 -13      22253.74      21282.91       220.82 o                         
   1  -3 -12      26455.28      27041.20       183.63 o                         
  -1   3  11      44409.81      43347.17       100.44 o                         
   1  -3 -10       3603.76       6189.00        54.68 o                         
   1  -3  -9      53298.05      50422.01       145.76 o                         
   1  -3  -8      23002.49      19268.46        97.74 o                         
   1  -3  -7      11686.96      12106.44       100.90 o                         
  -1   3   6      50253.58      74616.19       225.50 o                         
  -1   3   5     136139.91     166992.62       371.27 o                         
  -1   3   4       4417.26      13490.68       117.26 o                         
   1  -3  -3      32119.29      23575.13       160.41 o                         
   1  -3  -1       6806.68       7896.85        84.68 o                         
  -1   3   0       3304.59       2557.76        67.54 o                         
   1  -3   0       8022.15       7908.01        74.48 o                         
  -1   3  -1       6925.87       7758.02       109.55 o                         
  -1   3  -2      18059.03      31989.13       220.21 o                         
   1  -3   2      28724.67      52792.89       165.21 o                         
  -1   3  -3        240.19        962.68       113.61 o                         
   1  -3   3      17265.10       7209.44        66.00 o                         
  -1   3  -4      32184.94      18315.77        97.43 o                         
   1  -3   4      34516.58      21839.83       112.56 o                         
  -1   3  -5       3126.77       2079.89        55.24 o                         
   1  -3   5      16861.70      18577.85       111.53 o                         
  -1   3  -6       1613.67       1258.41        53.68 o                         
   1  -3   6       8914.01       9694.65        96.18 o                         
  -1   3  -7     106086.06      87931.84       254.34 o                         
   1  -3   7     156323.03     128006.72       321.27 o                         
  -1   3  -8      15044.10       9935.19        79.56 o                         
  -1   3  -9      10118.49       7368.65        70.77 o                         
  -1   3 -10      23640.43      23301.35        99.72 o                         
  -1   3 -11       5115.30       5131.06        49.31 o                         
  -1   3 -12      13690.70      12275.73        73.22 o                         
  -1   3 -13       7724.18       6340.01        52.67 o                         
  -1   3 -14       2218.33       1678.58        43.97 o                         
  -1   3 -15         61.74        106.00        91.15 o                         
  -1   3 -16        545.24        491.69       103.21 o                         
  -1   3 -17      20991.17      21478.51       271.64 o                         
  -1   3 -18       1567.29       1705.73        93.09 o                         
  -1   3 -19       3292.64       3545.21       110.78 o                         
  -1   3 -20       2319.90       2363.16        52.02 o                         
   1  -3  21       3639.65       3295.56        41.99 o                         
  -1   3 -22        324.29        339.38        29.65 o                         
   1  -3  23        266.60        311.20        29.87 o                         
   1  -3  24         31.32         27.09        29.03 o                         
   1  -3  25        104.35        127.33        30.93 o                         
  -1   3 -26       3804.90       3568.35        46.53 o                         
  -1   3 -27       3574.77       3232.88        63.92 o                         
   1  -3  27       6446.02       6273.40        92.87 o                         
  -1   3 -28         90.56        133.00        40.00 o                         
   1  -3  28        637.73        643.23        54.18 o                         
  -1   3 -29        375.19        238.39        39.06 o                         
   1  -3  29       1004.05        744.57        52.21 o                         
  -1   3 -30        218.90        126.85        26.97 o                         
   1  -3  31        732.78        689.29        29.16 o                         
   1  -3  32         60.93         19.53        24.84 o                         
   1  -3  33        562.50        467.76        26.35 o                         
   1  -3  34         12.43         -3.35        31.11 o                         
  -1   3 -35         79.03        107.60        29.83 o                         
   1  -3  36          8.66          9.84        26.82 o                         
  -1   3 -37         43.09         57.50        24.23 o                         
   1  -2 -36         14.79          9.37        17.12 o                         
   1  -2 -35        347.20        316.42        20.69 o                         
  -1   2  34        105.69         79.43        21.85 o                         
   1  -2 -34        127.94        333.74       102.26 o                         
  -1   2  33         77.50         53.81        23.75 o                         
   1  -2 -33        408.16        562.28       110.03 o                         
   1  -2 -32         46.62         63.29        24.53 o                         
   1  -2 -31        243.53        244.97        28.28 o                         
  -1   2  30       2678.34       2626.34        34.07 o                         
  -1   2  29          4.97         61.32        25.61 o                         
   1  -2 -28         46.40         94.76        30.52 o                         
  -1   2  27       2245.76       2083.78        39.16 o                         
  -1   2  26         66.09        136.24        29.30 o                         
  -1   2  25        652.92        596.16        31.93 o                         
  -1   2  24       2176.85       2430.49        38.93 o                         
   1  -2 -23          7.43         60.39        26.58 o                         
   1  -2 -22        240.89        121.93        25.92 o                         
   1  -2 -21       4647.91       4709.76        42.56 o                         
   1  -2 -20        366.60        369.37        25.39 o                         
  -1   2  19       8868.69       8335.75        50.85 o                         
   1  -2 -18        233.84        286.78        34.98 o                         
   1  -2 -17       2359.68       2940.85        85.69 o                         
   1  -2 -16      21189.51      23535.19       185.82 o                         
   1  -2 -15      11890.27      12321.40       135.97 o                         
   1  -2 -14         37.28          5.15        56.64 o                         
   1  -2 -13       7694.83       9729.04       186.93 o                         
   1  -2 -13      12078.54      15311.83       185.92 o                         
   1  -2 -12       3839.30       4296.64       140.72 o                         
   1  -2 -12       3965.21       3882.26       126.34 o                         
   1  -2 -11      13198.15      13333.46       214.60 o                         
   1  -2 -11      20051.65      19807.15       193.98 o                         
   1  -2 -10      14342.29      17624.26       235.78 o                         
   1  -2 -10      14461.48      16729.85       177.47 o                         
   1  -2  -9      15043.31      13335.69        53.47 o                         
   1  -2  -8       4283.38       2030.86        40.97 o                         
  -1   2   7     218941.38     228594.81       256.45 o                         
   1  -2  -6      77014.96     116859.96       208.60 o                         
   1  -2  -5       8141.25       4828.79        61.14 o                         
  -1   2   4       9566.69       4219.55        73.25 o                         
   1  -2  -3       1810.08       1394.64        36.35 o                         
  -1   2   2      16740.23       1587.86         5.95 o                         
  -1   2   1      26768.12      12859.37        72.89 o                         
  -1   2   0     131895.36      81449.28       338.12 o                         
  -1   2  -1        722.08       2688.52        50.81 o                         
  -1   2  -1       3528.48       6705.85        42.83 o                         
   1  -2   2       7778.74       2850.77        36.69 o                         
  -1   2  -3      75512.09      83718.93       233.35 o                         
   1  -2   3     128888.69     143990.22       256.93 o                         
  -1   2  -4       1096.42        420.43        31.27 o                         
  -1   2  -5      15305.86      12235.19        72.87 o                         
  -1   2  -6        843.25        918.63        54.98 o                         
  -1   2  -7          4.25         47.88        36.97 o                         
  -1   2  -8      11837.77      17067.64       106.01 o                         
  -1   2  -9      21774.46      24655.66       117.91 o                         
  -1   2  -9      50736.50      44028.61       131.38 o                         
  -1   2 -10        855.35        987.46        43.23 o                         
  -1   2 -10      66000.51      48995.42       169.08 o                         
  -1   2 -11       1548.62       1312.77        30.20 o                         
  -1   2 -12      31602.64      24801.11        66.32 o                         
  -1   2 -13      19541.41      21151.03       240.19 o                         
  -1   2 -14      23456.42      23714.01       202.06 o                         
  -1   2 -15      30131.34      36731.69       251.52 o                         
  -1   2 -16      14789.29      15654.75       175.14 o                         
  -1   2 -17      11788.84      13680.12       168.05 o                         
  -1   2 -18        302.15        624.98        77.00 o                         
  -1   2 -19        583.18        583.53        38.83 o                         
  -1   2 -20        517.65        568.16        28.46 o                         
  -1   2 -21        120.10        138.11        26.79 o                         
  -1   2 -22       2759.35       2938.26        36.95 o                         
  -1   2 -23        116.80        159.78        26.82 o                         
  -1   2 -24       1430.03       1548.70        34.39 o                         
   1  -2  25        537.10        599.59        32.04 o                         
  -1   2 -26        393.25        437.71        30.04 o                         
   1  -2  27         25.66         22.02        28.92 o                         
   1  -2  28        763.66        768.87        31.62 o                         
   1  -2  29        587.00        651.97        44.75 o                         
   1  -2  29        603.76        654.01        53.69 o                         
   1  -2  30       1793.24       1646.05        53.90 o                         
   1  -2  30       1891.60       1894.91        60.37 o                         
   1  -2  31         88.15         35.58        26.36 o                         
   1  -2  32        573.55        502.21        28.02 o                         
   1  -2  33        309.93        279.47        25.19 o                         
  -1   2 -34         19.72        -21.90        21.90 o                         
   1  -2  35         10.58         46.04        28.43 o                         
  -1   2 -36        100.85         57.48        26.86 o                         
  -1   2 -37         10.09          7.48        23.63 o                         
  -1   1  37         26.09          0.58        15.90 o                         
  -1   1  36          2.20        -11.13        18.00 o                         
  -1   1  35         30.04         30.13        20.26 o                         
  -1   1  34        348.12        350.14        23.40 o                         
  -1   1  33        231.37        172.03        24.11 o                         
  -1   1  32         52.23        101.26        38.64 o                         
  -1   1  32         92.91         39.95        48.27 o                         
  -1   1  31        606.11        650.67        31.63 o                         
   1  -1 -30          0.15         32.09        31.64 o                         
   1  -1 -29        256.65        301.16        28.28 o                         
  -1   1  28       3221.15       2816.50        36.92 o                         
   1  -1 -27        240.82        284.72        27.00 o                         
  -1   1  26       3250.31       3115.17        36.70 o                         
   1  -1 -25         20.05         67.95        24.28 o                         
  -1   1  24       1513.10       1466.92        28.56 o                         
  -1   1  23        141.11        113.41        20.97 o                         
  -1   1  22        229.30        284.52        21.24 o                         
  -1   1  21         48.08         52.33        20.02 o                         
  -1   1  20        431.68        470.51        25.27 o                         
   1  -1 -19        461.73        524.49        31.98 o                         
   1  -1 -18       1498.99       1198.76        74.56 o                         
   1  -1 -17       1100.77        986.74        71.63 o                         
   1  -1 -16        274.03        321.71        62.62 o                         
   1  -1 -15       7306.27       8651.04       120.82 o                         
   1  -1 -14       6729.63       7882.19       114.33 o                         
   1  -1 -13      14565.13      14295.13       140.90 o                         
   1  -1 -12       7124.56       7352.00       106.21 o                         
   1  -1 -11      19008.38      18722.04       192.10 o                         
   1  -1 -10      18776.67      16663.67       178.37 o                         
   1  -1  -9      22864.23      20753.99       186.23 o                         
   1  -1  -8       7926.75       7787.71       126.96 o                         
   1  -1  -7       1873.41       2605.38        38.27 o                         
  -1   1   7       2585.62       3682.68        65.73 o                         
   1  -1  -6      18615.37      13239.82       142.21 o                         
  -1   1   6      21521.88      22173.22        95.38 o                         
  -1   1   5        180.41       1542.37        39.46 o                         
   1  -1  -4      13196.49      45907.44       108.45 o                         
  -1   1   3      31515.99      16022.29        51.28 o                         
  -1   1   2       8861.64       4448.33        32.92 o                         
  -1   1   1      35092.51      21776.84       104.08 o                         
  -1   1   0       5491.96       6607.81        49.06 o                         
  -1   1  -1     179528.56      92656.37       248.03 o                         
  -1   1  -2       3148.57       2631.31        53.49 o                         
  -1   1  -3       4962.44       2064.95        59.24 o                         
  -1   1  -3       6574.99       2905.66        36.12 o                         
  -1   1  -4      10199.27      11988.86       128.67 o                         
  -1   1  -4      40203.19      31170.20        74.95 o                         
  -1   1  -5      12440.72      14916.54        75.03 o                         
  -1   1  -5      23148.67      34299.99        98.05 o                         
  -1   1  -6       3635.75       7089.38        58.10 o                         
  -1   1  -6      15216.71      18596.43        83.19 o                         
  -1   1  -7      25479.42      30441.76       257.18 o                         
  -1   1  -7     104482.73     109532.77       158.12 o                         
  -1   1  -8        168.60        558.30        38.90 o                         
  -1   1  -9      22970.32      22376.83        67.58 o                         
  -1   1 -10        874.56        504.40        70.50 o                         
  -1   1 -11      33665.37      34334.26       217.55 o                         
  -1   1 -12        487.47       1659.33        79.96 o                         
  -1   1 -13      10582.50       9137.25       131.39 o                         
  -1   1 -14       9724.29      11014.93       142.55 o                         
  -1   1 -15         84.96        191.63        70.69 o                         
  -1   1 -16      13680.79      15474.66       170.84 o                         
  -1   1 -17       9285.54      10590.32       149.63 o                         
  -1   1 -18       6931.03       8241.46       138.25 o                         
  -1   1 -19         24.99        105.17        30.99 o                         
  -1   1 -20         16.07         17.25        23.27 o                         
  -1   1 -21        409.60        416.20        25.68 o                         
  -1   1 -22        323.35        252.36        25.52 o                         
   1  -1  23          4.74        -20.64        25.63 o                         
   1  -1  24        395.27        350.19        28.56 o                         
   1  -1  25        149.53        189.75        29.59 o                         
  -1   1 -26        244.97        246.31        30.06 o                         
   1  -1  27       1753.99       1691.30        38.25 o                         
   1  -1  28       1874.06       1802.82        37.59 o                         
   1  -1  29        285.65        283.97        30.20 o                         
   1  -1  30        806.14        625.01        46.82 o                         
  -1   1 -30       1525.63       1435.09        60.48 o                         
   1  -1  31        725.71        562.43        44.47 o                         
   1  -1  31        729.10        674.36        54.38 o                         
  -1   1 -32        620.43        549.29        28.22 o                         
   1  -1  33        204.10        175.26        24.24 o                         
   1  -1  34          1.37        -16.87        21.59 o                         
   1  -1  35         59.63         23.19        20.22 o                         
   1  -1  36        183.59        150.48        26.41 o                         
   1  -1  37         25.28         17.38        22.82 o                         
   1   0 -37        177.59        163.79        24.18 o                         
  -1   0  36        117.26         78.43        19.10 o                         
  -1   0  35         37.45         46.21        20.28 o                         
  -1   0  34        154.06        179.78        22.88 o                         
  -1   0  33        469.99        441.21        26.43 o                         
  -1   0  32         28.14         -0.96        25.73 o                         
   1   0 -31        689.05        648.78        40.37 o                         
   1   0 -30        929.92        820.77        35.43 o                         
   1   0 -29        229.04        276.24        32.69 o                         
   1   0 -28          2.13        -30.92        33.53 o                         
  -1   0  27         84.56         78.82        26.07 o                         
   1   0 -26        128.20        156.67        24.66 o                         
   1   0 -25        128.91        161.60        24.42 o                         
  -1   0  24       1712.10       1777.64        30.10 o                         
  -1   0  23       1145.33       1065.75        25.94 o                         
   1   0 -22       4245.76       4019.45        34.68 o                         
  -1   0  21       1001.60        910.68        24.09 o                         
  -1   0  20       1929.67       1835.59        32.00 o                         
   1   0 -19        309.79        345.71        25.85 o                         
   1   0 -18        256.39        261.04        66.15 o                         
   1   0 -17       5157.93       4548.13       103.57 o                         
   1   0 -16        588.78        672.82        86.11 o                         
   1   0 -15         39.13         93.00        79.37 o                         
   1   0 -14       9037.72       8958.97       157.15 o                         
   1   0 -13       4014.83       3819.30       116.17 o                         
   1   0 -12       4581.88       5770.83       127.90 o                         
   1   0 -11       6615.86       7354.35       140.88 o                         
   1   0 -10       6200.94       8239.17       146.52 o                         
   1   0  -9       8732.21       9246.69       152.14 o                         
   1   0  -8       4452.58       3375.35        76.11 o                         
   1   0  -7      79415.04      81560.29       144.32 o                         
  -1   0   7     104762.37     126319.27       190.58 o                         
   1   0  -6      11641.31      10522.69        97.44 o                         
  -1   0   6      15258.21      19760.58        63.10 o                         
   1   0  -5      10763.76      18743.40       106.52 o                         
  -1   0   5      23139.98      36380.02        93.17 o                         
   1   0  -4      30160.28      19032.99        75.61 o                         
  -1   0   4      40306.67      34070.61        96.07 o                         
   1   0  -3       1620.95        627.11        26.09 o                         
  -1   0   3       6557.67       2964.52        33.48 o                         
  -1   0   2       3137.46       2749.18        42.21 o                         
  -1   0   1     179409.38     101825.48       205.19 o                         
  -1   0   0       5506.73       6461.93        49.66 o                         
  -1   0  -1      35043.27      20013.67       119.88 o                         
  -1   0  -2       8848.79       4675.65        40.32 o                         
  -1   0  -3      31606.18      16740.05        51.08 o                         
  -1   0  -5      11715.72       1332.68        40.48 o                         
  -1   0  -5        180.96       1626.36        39.62 o                         
  -1   0  -6       2921.66       9407.05       140.27 o                         
  -1   0  -6      21440.52      20127.63        87.15 o                         
  -1   0  -7        715.92       1024.47        96.73 o                         
  -1   0  -7       2579.62       3002.99        45.83 o                         
  -1   0  -8        159.74        425.21        41.00 o                         
  -1   0  -8       8045.40       7244.79        69.81 o                         
  -1   0  -9       9483.44       9404.64        49.57 o                         
  -1   0 -10      11669.06      10345.32       129.46 o                         
  -1   0 -11        438.94        257.24        66.65 o                         
  -1   0 -12       2133.37       3112.92        89.11 o                         
  -1   0 -13      30402.93      28864.53       206.10 o                         
  -1   0 -14      19782.48      22715.53       190.68 o                         
  -1   0 -15       5879.85       5619.54       113.00 o                         
  -1   0 -16      13052.05      13043.50       156.24 o                         
  -1   0 -17        864.81       1069.25        80.92 o                         
   1   0  18       2921.82       2925.42        53.50 o                         
  -1   0 -19        410.23        391.68        25.82 o                         
  -1   0 -20        235.34        296.09        24.78 o                         
   1   0  21        878.09        816.98        28.70 o                         
   1   0  22        324.12        305.18        26.43 o                         
   1   0  23        333.79        331.52        27.80 o                         
   1   0  24       1039.88        927.38        31.68 o                         
  -1   0 -25       3841.22       3886.98        45.01 o                         
   1   0  26        362.59        360.76        32.38 o                         
   1   0  27       1473.16       1385.85        37.69 o                         
  -1   0 -28         11.61        -30.26        30.26 o                         
   1   0  29        138.35        168.84        31.67 o                         
   1   0  30       1027.82        970.47        33.66 o                         
   1   0  31         50.58        -22.03        39.44 o                         
   1   0  31         72.84         74.99        51.74 o                         
   1   0  32       1245.49       1306.79        47.23 o                         
   1   0  32       1245.63       1365.44        54.49 o                         
   1   0  33        360.02        289.49        36.73 o                         
   1   0  33        568.94        441.63        47.47 o                         
   1   0  34        515.79        504.03        24.47 o                         
   1   0  35         16.69         30.24        20.06 o                         
  -1   0 -36         11.83          8.83        17.43 o                         
  -1  -1  37        133.49         85.15        25.04 o                         
  -1  -1  36         14.90         -1.51        19.24 o                         
  -1  -1  35          3.17         -8.92        20.89 o                         
   1   1 -34          5.69         -7.39        22.44 o                         
  -1  -1  33          4.47         10.17        24.38 o                         
  -1  -1  32         96.08         79.48        26.27 o                         
  -1  -1  31          2.60          3.13        27.41 o                         
  -1  -1  30       1022.70        958.00        43.38 o                         
   1   1 -29        669.74        763.38       127.95 o                         
  -1  -1  29        780.63        867.30        44.92 o                         
   1   1 -28       2364.69       2314.64        42.44 o                         
  -1  -1  27       1748.02       1725.70        37.88 o                         
  -1  -1  26        764.68        757.56        34.52 o                         
   1   1 -25         32.51          0.51        31.17 o                         
   1   1 -24      11297.79      10844.26        53.33 o                         
  -1  -1  23       3185.08       2979.04        33.58 o                         
   1   1 -22        261.91        277.04        22.91 o                         
   1   1 -21       1128.97       1224.67        25.24 o                         
  -1  -1  20        174.80        185.15        25.86 o                         
  -1  -1  19       1234.93       1011.36        45.25 o                         
   1   1 -18       7845.26       9060.09       173.13 o                         
   1   1 -17        918.28        786.51        93.47 o                         
   1   1 -16       1348.71       1373.39       103.05 o                         
   1   1 -15       5166.63       4787.36       137.78 o                         
   1   1 -14      21405.36      19754.30       224.41 o                         
   1   1 -13      11927.38      10178.20       121.98 o                         
   1   1 -12       9916.64       8951.55       116.18 o                         
   1   1 -11        519.73        730.26        63.13 o                         
   1   1 -10      65484.66      61871.87        97.13 o                         
  -1  -1  10      66335.58      56872.78       149.72 o                         
   1   1  -9      29112.98      31335.02        83.47 o                         
   1   1  -8      84327.20      94498.88       127.33 o                         
   1   1  -7        148.96        174.60        37.22 o                         
  -1  -1   6       6840.80      16543.85        83.65 o                         
  -1  -1   5      37177.65      25519.23        96.76 o                         
   1   1  -4      10657.71       8998.43        69.17 o                         
   1   1  -3      53654.78      63149.07       145.90 o                         
   1   1  -2       7244.75       3304.34        61.06 o                         
   1   1  -1       2821.03       5622.54        47.48 o                         
   1   1  -1       3539.37       7432.78        36.73 o                         
   1   1   0     131672.41      81114.45       143.09 o                         
  -1  -1  -2      16800.94       1110.86        44.29 o                         
  -1  -1  -3       1816.69       1580.93        60.83 o                         
  -1  -1  -4       9614.65       4763.78        88.09 o                         
  -1  -1  -5       8157.02       5510.06        90.40 o                         
  -1  -1  -6      76728.13     117206.27       228.19 o                         
  -1  -1  -7     218951.56     224235.30       242.61 o                         
  -1  -1  -8       4286.92       1615.94        94.87 o                         
  -1  -1  -8       4305.51       1981.63        43.91 o                         
  -1  -1  -9       8058.28       7853.53       149.47 o                         
  -1  -1  -9      15048.66      13162.48        61.77 o                         
  -1  -1 -10        119.81        399.31        85.34 o                         
  -1  -1 -10      14387.74      14058.21        60.85 o                         
  -1  -1 -11       6889.22       5666.42        35.30 o                         
  -1  -1 -11      20018.95      18001.08       234.19 o                         
  -1  -1 -12        126.56        359.05        89.19 o                         
  -1  -1 -12       3945.96       3496.18       150.09 o                         
  -1  -1 -13       4406.56       6278.17       153.42 o                         
  -1  -1 -13      12061.50      13872.33       211.24 o                         
  -1  -1 -14       3093.39       3569.29       132.25 o                         
  -1  -1 -14       3130.48       2989.60       144.07 o                         
  -1  -1 -15        223.70        319.27        67.72 o                         
  -1  -1 -16        271.58        407.45        71.99 o                         
  -1  -1 -17        939.69       1430.85       115.38 o                         
   1   1  18       9329.21       8104.63        51.83 o                         
  -1  -1 -19        541.26        602.64        28.80 o                         
  -1  -1 -20       3822.92       3400.00        33.03 o                         
   1   1  21       1272.12       1340.74        26.89 o                         
   1   1  22        607.33        612.23        24.03 o                         
   1   1  23        354.70        475.27        30.56 o                         
  -1  -1 -24        280.27        276.35        30.02 o                         
  -1  -1 -25         75.77         93.70        30.74 o                         
   1   1  26         70.83         48.81        31.09 o                         
   1   1  27       2166.70       2155.87        39.92 o                         
   1   1  28        278.19        309.19        31.10 o                         
   1   1  29          9.46         40.52        29.89 o                         
  -1  -1 -30        987.92       1066.85        34.64 o                         
   1   1  31        229.24        189.62        28.39 o                         
   1   1  32         54.75         49.04        24.52 o                         
   1   1  33        160.24        185.24        24.12 o                         
  -1  -1 -34        162.37        163.20        21.76 o                         
   1   1  35        145.22        123.09        19.76 o                         
  -1  -1 -36        177.54        190.76        17.18 o                         
   1   2 -38         64.71         35.15        22.26 o                         
  -1  -2  37         85.12         79.41        25.67 o                         
   1   2 -36        173.69        120.21        28.08 o                         
  -1  -2  35        111.97         92.67        21.98 o                         
  -1  -2  34         40.39         50.49        23.52 o                         
  -1  -2  33        107.31        122.24        25.18 o                         
   1   2 -32          8.65        -17.03        25.04 o                         
   1   2 -31        108.71        118.14        26.45 o                         
  -1  -2  30       1063.47        962.26        33.19 o                         
   1   2 -29        790.60        785.73        31.23 o                         
   1   2 -28        746.38        774.99        91.86 o                         
   1   2 -28        862.30        933.80        46.05 o                         
  -1  -2  27       1219.23       1302.47        36.06 o                         
  -1  -2  26         33.79         77.71        31.80 o                         
  -1  -2  25        974.85        980.19        34.76 o                         
   1   2 -24        973.77       1075.27        36.25 o                         
   1   2 -23       4726.89       4950.03        46.85 o                         
  -1  -2  22       2012.93       1944.43        36.93 o                         
   1   2 -21       3345.44       3657.10        40.47 o                         
   1   2 -20        750.42        914.00        30.60 o                         
  -1  -2  19       3054.00       2966.48        57.98 o                         
   1   2 -18       6729.44       7018.37       164.13 o                         
   1   2 -17      12400.72      12344.75       150.12 o                         
   1   2 -16      21759.91      21093.35       182.82 o                         
   1   2 -15       1640.72       1759.09        78.31 o                         
   1   2 -14      15157.06      14326.02       150.06 o                         
   1   2 -13       3607.89       2683.16        28.65 o                         
  -1  -2  12      12386.03      10397.02        43.01 o                         
   1   2 -11         49.69        212.49        31.45 o                         
   1   2 -10       4656.35       5248.70        65.87 o                         
   1   2  -9       1742.77       1202.46        65.94 o                         
   1   2  -8         61.29        192.37        58.38 o                         
   1   2  -7      50498.77      41865.56       187.34 o                         
   1   2  -6       7338.39       8671.68        85.97 o                         
   1   2  -5      13806.51      17020.95        99.77 o                         
   1   2  -4       2343.80       3790.39        68.65 o                         
   1   2  -3      17113.63       6181.03        69.10 o                         
   1   2  -2      10721.22      21492.44        96.12 o                         
   1   2  -2      28686.63      54283.49       169.51 o                         
   1   2  -1       1296.83       2662.95        29.53 o                         
   1   2  -1       8186.79       9455.14        57.55 o                         
   1   2   0       8029.60       8356.75        64.60 o                         
   1   2   1       6765.31       9329.17       120.74 o                         
  -1  -2  -3      32579.42      26348.24       140.96 o                         
  -1  -2  -4       4422.36      15110.69       121.69 o                         
  -1  -2  -5     136486.28     183640.36       619.63 o                         
  -1  -2  -6      50511.78      84784.38       307.44 o                         
  -1  -2  -7      11663.87      12869.57       130.19 o                         
  -1  -2  -8      22885.00      18907.98       143.02 o                         
  -1  -2  -9      53360.13      52043.22       145.62 o                         
  -1  -2 -10       3595.99       5978.07        57.61 o                         
  -1  -2 -11      44348.93      43987.40       111.76 o                         
  -1  -2 -12       5928.94       5545.54       138.12 o                         
  -1  -2 -12      26379.44      24224.23       121.32 o                         
  -1  -2 -13       5214.38       5083.71       142.60 o                         
  -1  -2 -14       2026.47       2454.06       124.13 o                         
  -1  -2 -15      11398.93      11736.31       203.42 o                         
  -1  -2 -16       9289.61       9275.71       188.08 o                         
  -1  -2 -17        593.56        578.76        40.77 o                         
  -1  -2 -17       4989.09       4419.60        66.95 o                         
   1   2  18         29.75         24.80        25.69 o                         
  -1  -2 -19        457.05        339.98        22.57 o                         
  -1  -2 -20       3184.18       2934.17        33.18 o                         
   1   2  21          0.79         39.19        22.57 o                         
   1   2  22        223.75        193.45        24.52 o                         
   1   2  23       2993.57       2752.30        34.97 o                         
   1   2  24        533.15        462.08        26.73 o                         
   1   2  25        772.99        842.31        28.00 o                         
   1   2  26       2277.25       2255.79        33.24 o                         
   1   2  27          5.47         -9.98        30.47 o                         
  -1  -2 -28        197.18        221.22        30.53 o                         
   1   2  29          9.17          9.10        28.38 o                         
   1   2  30        544.00        571.38        30.08 o                         
   1   2  31       1008.77        959.00        30.74 o                         
   1   2  32        313.28        316.45        25.34 o                         
   1   2  33          0.92        -14.19        21.81 o                         
   1   2  34        649.64        671.25        23.45 o                         
   1   2  35        288.10        241.40        18.94 o                         
  -1  -3  38          7.05         15.04        22.10 o                         
   1   3 -37          1.47        -19.93        25.10 o                         
   1   3 -36         14.91         -7.20        27.93 o                         
   1   3 -35         19.84          2.66        29.54 o                         
  -1  -3  34        119.75        126.49        23.83 o                         
   1   3 -33          0.24         26.66        24.98 o                         
  -1  -3  32        434.85        354.57        27.51 o                         
  -1  -3  31        334.21        291.03        27.72 o                         
   1   3 -30         52.18         -3.69        25.63 o                         
  -1  -3  29          0.32         27.59        26.30 o                         
  -1  -3  28       3848.96       3687.88        44.90 o                         
   1   3 -27        165.37        164.17       116.61 o                         
   1   3 -27       1417.87       1289.79        48.27 o                         
   1   3 -26       1663.76       1566.90        39.05 o                         
  -1  -3  25       4659.78       4365.32        48.50 o                         
  -1  -3  24         33.73         35.34        31.15 o                         
   1   3 -23         67.17         16.39        29.19 o                         
  -1  -3  22       2514.04       2375.53        37.92 o                         
  -1  -3  21       4261.28       3981.01        41.50 o                         
   1   3 -20        567.58        588.80        28.68 o                         
  -1  -3  19       6140.76       5856.29        54.74 o                         
   1   3 -18       1997.20       1607.04        75.73 o                         
  -1  -3  17        205.93          9.33        61.86 o                         
   1   3 -16         72.92         29.93        62.38 o                         
   1   3 -15      13008.94       7985.53        45.62 o                         
  -1  -3  14        939.60        751.81        24.67 o                         
   1   3 -13       1121.51        835.61        42.25 o                         
  -1  -3  12      31789.10      31110.53       126.56 o                         
  -1  -3  11       5353.24       4531.16        69.76 o                         
   1   3 -10       2191.85       1771.83        54.99 o                         
   1   3  -9      10070.47      11396.29        87.51 o                         
   1   3  -8     109578.91     109369.87       447.70 o                         
   1   3  -7       3937.82       5179.53       109.44 o                         
   1   3  -6       2953.60       4534.77        94.35 o                         
   1   3  -5      27929.36      38900.65       201.21 o                         
   1   3  -4      75664.25      77548.27       249.76 o                         
   1   3  -4     151060.55     147350.66       295.07 o                         
   1   3  -3       3971.19       2183.31        49.16 o                         
   1   3  -3      14405.04       9866.71        91.27 o                         
   1   3  -2         89.92        409.70        30.43 o                         
   1   3  -2      19901.52      24865.61        94.04 o                         
   1   3  -1       2912.36       7779.68        65.21 o                         
   1   3   0      77465.18     114240.39       260.83 o                         
  -1  -3  -1      88532.78     124896.66       294.37 o                         
   1   3   2      68379.25      79369.67       166.89 o                         
  -1  -3  -3      51827.16      73136.27       202.98 o                         
  -1  -3  -4      75960.14     116024.38       279.69 o                         
  -1  -3  -5      51012.36      51960.99        47.17 o                         
  -1  -3  -6      25690.52      20461.32       236.28 o                         
  -1  -3  -7      45678.84      54632.02       383.63 o                         
  -1  -3  -8      11444.63      11337.10       139.41 o                         
  -1  -3  -9      56002.30      53300.04       252.74 o                         
  -1  -3 -10      43199.13      38369.62       164.96 o                         
  -1  -3 -11      26146.62      22838.73       110.85 o                         
  -1  -3 -12       1280.51       1810.03        46.73 o                         
  -1  -3 -13      50694.96      54385.21       366.13 o                         
  -1  -3 -14        166.60        235.03        82.31 o                         
  -1  -3 -15       4473.54       4283.41       133.79 o                         
  -1  -3 -16      19147.67      19718.77       251.51 o                         
   1   3  16      20879.71      18138.76       125.07 o                         
  -1  -3 -17       6806.97       7062.83       167.99 o                         
   1   3  17       7136.41       6727.81        57.25 o                         
   1   3  18       3135.70       2906.59        58.03 o                         
  -1  -3 -18       7892.50       7673.08        61.49 o                         
   1   3  19       1475.98       1516.18        35.08 o                         
   1   3  19       4768.68       4802.81        83.53 o                         
   1   3  20        820.21        850.34        33.11 o                         
   1   3  20      12513.46      11565.64       112.84 o                         
   1   3  21        541.48        604.08        27.18 o                         
  -1  -3 -22       1393.14       1363.08        30.80 o                         
   1   3  23         62.77         13.47        25.82 o                         
  -1  -3 -24        113.26        145.19        25.83 o                         
   1   3  25        384.10        368.07        26.98 o                         
   1   3  26       2321.68       2166.82        33.24 o                         
   1   3  27         67.80         80.01        23.05 o                         
   1   3  28        280.96        278.13        23.48 o                         
   1   3  29        341.28        331.38        28.83 o                         
   1   3  30          8.35         36.09        25.72 o                         
   1   3  31        149.34        180.27        25.38 o                         
   1   3  32          7.93         18.75        22.79 o                         
  -1  -3 -33        170.16        156.80        21.42 o                         
  -1  -3 -34         22.16        -11.33        18.25 o                         
   1   3  35        611.86        538.15        18.38 o                         
   1   4 -38        157.25        153.75        23.12 o                         
  -1  -4  37         60.74         66.52        25.98 o                         
   1   4 -36         29.90         22.01        27.77 o                         
  -1  -4  35          9.84          2.53        29.91 o                         
  -1  -4  34          4.27         19.37        31.44 o                         
  -1  -4  33        209.58        179.77        26.59 o                         
  -1  -4  32       1061.64        984.92        31.74 o                         
   1   4 -31        173.50        112.03        27.12 o                         
  -1  -4  30        185.75        181.81        26.89 o                         
  -1  -4  29         35.10         58.34        27.03 o                         
   1   4 -28        106.69         83.09        29.25 o                         
   1   4 -27        108.54        154.78        30.89 o                         
   1   4 -26        834.08        763.98        88.81 o                         
   1   4 -26       2189.69       2394.60        50.96 o                         
  -1  -4  25         19.37         33.28        42.89 o                         
   1   4 -25        181.95         94.28        20.26 o                         
  -1  -4  24        560.90        566.90        32.57 o                         
   1   4 -23       1203.99       1231.25        35.08 o                         
   1   4 -22      11994.97      12253.11        65.00 o                         
   1   4 -21        821.76        874.26        31.34 o                         
  -1  -4  20       6040.45       5875.34        47.39 o                         
   1   4 -19          0.91        -11.50        35.26 o                         
   1   4 -18      18352.00      17417.44       160.08 o                         
   1   4 -17      36399.11      35108.00       209.53 o                         
  -1  -4  16       4471.55       4057.47        48.79 o                         
  -1  -4  15        390.48        242.57        36.80 o                         
   1   4 -14       4900.44       3890.06        65.37 o                         
   1   4 -13      17231.81      17119.23       130.39 o                         
  -1  -4  12        303.56         44.73        46.53 o                         
  -1  -4  11         67.69         79.49        49.94 o                         
  -1  -4  10       1744.18       1027.59        51.73 o                         
  -1  -4   9        370.69        344.86        46.29 o                         
   1   4  -8      91534.66      86906.82       243.16 o                         
   1   4  -7      52929.55      50928.43       274.56 o                         
  -1  -4   7      82479.24      71885.01       260.76 o                         
   1   4  -6      24405.68      23596.67       136.63 o                         
  -1  -4   6      41642.66      41750.45       193.36 o                         
   1   4  -5       2091.09       4067.25        64.54 o                         
  -1  -4   5       8821.72      14050.01        81.26 o                         
   1   4  -4      10553.53       9102.26        74.57 o                         
  -1  -4   4      14682.49      11072.97        70.47 o                         
   1   4  -3      12439.20      16028.32        83.80 o                         
   1   4  -3      17329.18      18176.71        87.19 o                         
   1   4  -2      18372.33      17928.33        94.43 o                         
   1   4  -1        819.71        540.77        44.26 o                         
  -1  -4   0      10225.07      10032.20        71.16 o                         
  -1  -4  -1       1567.28       2724.77        61.22 o                         
   1   4   2       6739.59       8342.87        99.61 o                         
  -1  -4  -3     106945.99     120570.92       245.38 o                         
  -1  -4  -4       5881.82       5573.64        75.44 o                         
  -1  -4  -5      18910.88      15218.50        29.71 o                         
  -1  -4  -6      20779.50      31243.80        34.24 o                         
  -1  -4  -7      21769.75      27970.60       289.99 o                         
  -1  -4  -8      10278.11      10567.76       194.51 o                         
  -1  -4  -9       7335.64      10798.35       143.31 o                         
  -1  -4 -10      24705.79      20078.70       182.45 o                         
  -1  -4 -11      41756.99      46522.63       196.75 o                         
  -1  -4 -12       2059.92       1859.24        53.81 o                         
  -1  -4 -13      75388.48      76590.22       301.50 o                         
  -1  -4 -14       5329.78       4977.24       138.12 o                         
  -1  -4 -15        609.31        822.29        84.75 o                         
   1   4  15       3172.46       2473.31        72.35 o                         
  -1  -4 -16       4976.60       5172.62       143.26 o                         
  -1  -4 -16       5827.56       5479.65        59.86 o                         
  -1  -4 -17      15131.48      13837.76       219.37 o                         
   1   4  17      16240.23      13444.34        77.37 o                         
  -1  -4 -18       2874.47       2617.40       127.22 o                         
  -1  -4 -18       8451.16       7177.04        66.03 o                         
  -1  -4 -19        256.96        178.27        90.30 o                         
   1   4  19       1300.19       1014.83        47.53 o                         
  -1  -4 -20        588.99        825.58        71.89 o                         
   1   4  20       6171.66       6413.43        70.35 o                         
  -1  -4 -21          3.07         37.34        38.57 o                         
   1   4  21       1276.56       1261.75        73.39 o                         
  -1  -4 -22       1409.09       1431.90        38.07 o                         
   1   4  23       5484.27       5424.95        54.40 o                         
   1   4  24       3292.91       3155.16        44.10 o                         
   1   4  25       1081.74       1272.17        34.92 o                         
  -1  -4 -26          2.30         -8.55        22.94 o                         
  -1  -4 -27        234.64        262.25        23.79 o                         
   1   4  28         46.27         45.39        21.90 o                         
   1   4  29         22.18          8.76        21.03 o                         
  -1  -4 -30        154.86        158.27        25.76 o                         
   1   4  31         68.43         52.13        23.29 o                         
   1   4  32        751.13        696.27        24.62 o                         
   1   4  33        853.04        799.20        22.48 o                         
   1   4  34         24.71         45.95        17.02 o                         
  -1  -5  38        120.76         90.75        18.50 o                         
  -1  -5  37         43.40         40.59        25.55 o                         
   1   5 -36        235.57        143.48        28.36 o                         
  -1  -5  35         25.86         66.37        30.34 o                         
   1   5 -34        261.42        291.49        34.65 o                         
   1   5 -33         78.84         69.31        35.72 o                         
  -1  -5  32        250.71        210.32        36.41 o                         
  -1  -5  31          1.37         16.50        25.98 o                         
   1   5 -30        521.67        497.98        28.75 o                         
  -1  -5  29        380.87        364.48        27.37 o                         
  -1  -5  28        170.12        189.38        27.89 o                         
   1   5 -27          1.42         33.76        28.13 o                         
   1   5 -26        111.06         63.38        28.87 o                         
   1   5 -25        517.68        479.41        33.34 o                         
   1   5 -24       7439.29       7218.97        67.43 o                         
  -1  -5  24       8158.44       8395.66       120.70 o                         
   1   5 -23          9.38        -11.32        31.41 o                         
  -1  -5  22       3159.05       3228.05        43.06 o                         
  -1  -5  21        215.77        271.12        29.85 o                         
   1   5 -20       3742.34       3790.72        42.95 o                         
   1   5 -19       7395.49       7692.63        63.82 o                         
  -1  -5  18        551.16        499.21        69.77 o                         
  -1  -5  17       7519.02       6689.26        65.82 o                         
   1   5 -16       2612.19       1843.20        52.61 o                         
  -1  -5  15      12688.65       9574.59        90.38 o                         
   1   5 -14        118.29        119.64        69.51 o                         
  -1  -5  13      11411.78      11696.62       134.32 o                         
   1   5 -12       4398.62       3709.44        85.76 o                         
  -1  -5  11      10455.06       8523.26       104.32 o                         
  -1  -5  10      53662.36      46908.99       206.74 o                         
  -1  -5   9      18207.36      15366.31       104.71 o                         
   1   5  -8       1633.91       1085.29        44.53 o                         
   1   5  -7       4309.23       4446.01        57.16 o                         
   1   5  -7       6795.87       6119.01        98.72 o                         
   1   5  -6       1735.65       2012.84        58.26 o                         
   1   5  -6       2207.42       2271.19        52.46 o                         
   1   5  -5      34399.03      35269.21       154.41 o                         
   1   5  -5      47122.45      42594.12       140.11 o                         
   1   5  -4      30994.53      31267.69       219.74 o                         
   1   5  -4      36744.52      33508.69       175.45 o                         
   1   5  -3      13773.35      14502.31       149.64 o                         
   1   5  -3      29475.23      28809.38       124.76 o                         
   1   5  -2      34917.93      38502.16       116.49 o                         
  -1  -5   1      63354.16      57705.77       147.92 o                         
  -1  -5   0      65227.00      60385.91       162.00 o                         
   1   5   1      28305.75      26344.80       145.77 o                         
   1   5   2      21063.52      18191.43       138.45 o                         
   1   5   3      21610.89      27822.55       120.76 o                         
  -1  -5  -4      10482.66      11301.51        94.15 o                         
  -1  -5  -5      32569.98      35084.17       179.49 o                         
   1   5   6      54778.80      58083.14       255.79 o                         
  -1  -5  -7       1406.95       1415.38        87.35 o                         
  -1  -5  -8      61992.36      51020.67       349.03 o                         
   1   5   9       3614.07       6066.40       111.43 o                         
  -1  -5 -10       4287.08       6179.16       112.13 o                         
  -1  -5 -11      84567.54      85937.30       342.68 o                         
   1   5  12      12349.79       9853.08       101.81 o                         
   1   5  13        438.83        486.75        59.81 o                         
  -1  -5 -14      10928.45       9905.57        72.50 o                         
   1   5  15      35782.23      29183.80       110.63 o                         
  -1  -5 -16        151.12        198.82        80.63 o                         
   1   5  16       9331.33       7303.19        67.73 o                         
  -1  -5 -17       2438.83       2361.97       112.92 o                         
   1   5  17       5796.52       4799.09        61.01 o                         
  -1  -5 -18      11169.03      10147.01       194.51 o                         
   1   5  18      21928.68      19329.81        92.98 o                         
  -1  -5 -19          4.90         69.62        88.04 o                         
   1   5  19         23.55         14.21        14.31 o                         
   1   5  20        551.89        264.02       172.23 o                         
   1   5  20       7771.43       7816.97        71.88 o                         
   1   5  21       9738.26       7399.48       301.76 o                         
   1   5  21      10449.56      10295.07        75.26 o                         
   1   5  22         74.79         89.91        85.14 o                         
   1   5  22        132.42        212.43        47.66 o                         
  -1  -5 -23       1759.06       1764.17        51.48 o                         
   1   5  23       2097.13       2097.08        74.64 o                         
   1   5  24        115.14         83.60        28.68 o                         
   1   5  25          3.88         41.34        27.61 o                         
   1   5  26       1516.33       1464.31        35.60 o                         
  -1  -5 -27        187.24        198.07        27.37 o                         
  -1  -5 -28        798.96        783.48        29.26 o                         
  -1  -5 -29        235.13        224.22        25.15 o                         
   1   5  30         61.13         44.41        31.31 o                         
  -1  -5 -31         81.84         95.07        29.19 o                         
  -1  -5 -32         50.56         45.67        26.63 o                         
   1   5  33         11.35         48.68        25.11 o                         
   1   6 -38         53.99         40.75        25.75 o                         
   1   6 -37         34.83         34.89        20.16 o                         
  -1  -6  36        139.95        123.72        27.68 o                         
   1   6 -35        247.43        200.02        31.95 o                         
  -1  -6  34        348.04        340.40        34.85 o                         
  -1  -6  33          3.21         15.03        33.85 o                         
   1   6 -32          5.68         22.54        34.80 o                         
  -1  -6  31        105.52        146.19        36.84 o                         
   1   6 -30        272.15        215.85        35.38 o                         
  -1  -6  29        117.70        129.26        33.12 o                         
  -1  -6  28        931.83        909.08        39.39 o                         
   1   6 -27        506.19        688.14        32.14 o                         
  -1  -6  26        837.10        801.68        34.57 o                         
   1   6 -25        130.58         97.14        34.02 o                         
  -1  -6  24        759.33        674.34        36.86 o                         
  -1  -6  23        280.29        249.31        32.63 o                         
   1   6 -22       2040.87       2130.50        39.56 o                         
   1   6 -21         49.01         -4.34        28.99 o                         
   1   6 -20       4108.04       4751.54        49.10 o                         
  -1  -6  19       1075.78       1004.55        40.92 o                         
  -1  -6  18         62.13        118.19        37.40 o                         
   1   6 -17       7639.62       6232.50        96.14 o                         
  -1  -6  16       5842.24       5739.70        80.42 o                         
  -1  -6  15       6352.82       5471.70       120.62 o                         
  -1  -6  14       6841.48       5840.03       113.48 o                         
   1   6 -13       8816.40       8934.72       124.53 o                         
   1   6 -12       4168.89       2994.98        75.84 o                         
   1   6 -11       4629.21       5275.97        83.20 o                         
  -1  -6  10       6672.24       7118.21        71.22 o                         
   1   6  -9      36316.76      29388.98       119.58 o                         
   1   6  -8       8120.05       7667.11        66.29 o                         
   1   6  -7      24846.15      19565.59        90.54 o                         
   1   6  -6       4942.38       4491.34        56.70 o                         
   1   6  -6       9291.84       8878.98       118.47 o                         
   1   6  -5        250.24        464.33        86.60 o                         
   1   6  -5       6716.56       6530.47       107.53 o                         
   1   6  -4       6135.92       7685.33       137.74 o                         
   1   6  -4      14294.97      14313.11       140.21 o                         
   1   6  -3       9584.00      10550.87       101.52 o                         
  -1  -6   3      30251.56      30374.07       134.30 o                         
   1   6  -2        172.82        819.47        77.64 o                         
   1   6  -2       3356.95       5176.99        59.90 o                         
   1   6  -1      21501.95      19693.31        98.20 o                         
   1   6   0      10491.34      10618.20        80.48 o                         
  -1  -6  -1      21660.25      24054.16       140.30 o                         
  -1  -6  -2      13484.30      13208.57       121.62 o                         
  -1  -6  -3      31082.38      28865.61       172.06 o                         
   1   6   3      51075.25      50229.01       248.59 o                         
  -1  -6  -4       2164.82       5747.87        76.13 o                         
  -1  -6  -5       7664.68       8036.15        95.10 o                         
  -1  -6  -6      54932.87      49186.30       231.74 o                         
  -1  -6  -7      20610.71      21254.43       169.04 o                         
   1   6   8       7545.39       7711.09       139.38 o                         
  -1  -6  -9      16366.09      13853.21       160.70 o                         
   1   6  10       2516.12       1624.47        76.32 o                         
  -1  -6 -11       2093.80       1664.48        74.63 o                         
  -1  -6 -12       8687.45       7035.08        84.25 o                         
   1   6  13      22210.94      19801.12       122.24 o                         
  -1  -6 -14      14537.87      12274.71       107.85 o                         
   1   6  15      24400.18      21039.11       107.55 o                         
   1   6  16       8516.76       7454.08        69.01 o                         
   1   6  17        877.72        991.06        43.11 o                         
   1   6  18        437.46        433.44        41.58 o                         
   1   6  19       7468.80       6590.20        59.24 o                         
   1   6  20        289.59        302.09        40.10 o                         
   1   6  21        319.43        498.84       166.73 o                         
   1   6  21        837.84        788.31        46.63 o                         
   1   6  22         77.91        139.52       170.16 o                         
   1   6  22       3109.84       3052.03        56.63 o                         
  -1  -6 -23       2201.94       2432.00       107.16 o                         
   1   6  23       2953.96       3385.61        59.84 o                         
  -1  -6 -24         16.07         43.29        83.70 o                         
   1   6  24        198.90        250.08        44.91 o                         
   1   6  25       1641.46       1939.28        38.56 o                         
  -1  -6 -26       1075.16       1105.57        32.48 o                         
  -1  -6 -27        480.68        557.53        28.74 o                         
  -1  -6 -28        121.11        117.97        24.21 o                         
   1   6  29         85.37         73.19        22.06 o                         
  -1  -6 -30         37.45         24.08        28.39 o                         
   1   6  31          4.25        -16.87        28.35 o                         
   1   6  32         15.11          4.58        25.74 o                         
   1   7 -38         71.57         67.59        35.20 o                         
  -1  -7  37          7.59          1.52        28.80 o                         
  -1  -7  36          0.70        -21.58        21.83 o                         
   1   7 -35         41.15         29.72        29.62 o                         
   1   7 -34        121.79        107.35        32.94 o                         
   1   7 -33          9.18         26.20        33.31 o                         
  -1  -7  32        194.69        230.85        36.62 o                         
  -1  -7  31        681.66        651.74        40.95 o                         
   1   7 -30          8.36          6.02        36.25 o                         
  -1  -7  29          8.80         53.96        31.97 o                         
   1   7 -28       1382.46       1603.39        43.86 o                         
   1   7 -27          1.32        -23.76        36.35 o                         
   1   7 -26        678.91        717.97        42.58 o                         
  -1  -7  25        867.68        849.20        54.32 o                         
  -1  -7  24       2130.02       2151.57        63.31 o                         
   1   7 -23        385.06        472.48        51.73 o                         
  -1  -7  22         45.32         49.47        51.77 o                         
  -1  -7  21         27.82        -10.43        45.48 o                         
  -1  -7  20          3.72         26.69        38.95 o                         
  -1  -7  19        274.86        109.10        35.49 o                         
   1   7 -18        418.67        280.23        30.93 o                         
  -1  -7  17        392.40        284.11        47.37 o                         
   1   7 -16          6.26         94.02        48.83 o                         
   1   7 -15        862.60        873.10        69.63 o                         
   1   7 -14      10089.37       8957.95        97.41 o                         
  -1  -7  13       5394.39       4450.97        75.56 o                         
   1   7 -12        127.72        138.77        47.25 o                         
   1   7 -11      18156.45      18330.91       112.43 o                         
   1   7 -10       3132.72       2887.46        59.97 o                         
   1   7  -9        590.63       1309.74        49.28 o                         
   1   7  -8       4003.04       3541.25        54.44 o                         
   1   7  -7      18532.35      16243.88       104.20 o                         
   1   7  -6      27396.15      27610.19       163.16 o                         
   1   7  -5       3783.35       4355.36        79.31 o                         
  -1  -7   4        418.11        184.95        47.22 o                         
   1   7  -4       8103.22       7492.87       129.77 o                         
   1   7  -3      18390.04      20829.46       114.06 o                         
   1   7  -3      31301.60      38257.04       242.11 o                         
   1   7  -2         40.68        135.67        35.25 o                         
   1   7  -2       2005.94       2005.10       100.19 o                         
   1   7  -1         17.95        236.38        69.67 o                         
   1   7  -1       5378.97       5103.78        65.38 o                         
   1   7   0      13477.50      14667.49       118.04 o                         
  -1  -7  -1       1161.66       2597.00        73.47 o                         
   1   7   2      39281.49      42609.50       207.99 o                         
  -1  -7  -3       2525.66       2921.64        74.88 o                         
  -1  -7  -3       5287.55       6143.21       107.23 o                         
  -1  -7  -4       2947.66       9886.75       127.91 o                         
   1   7   4      29900.27      37998.40       241.83 o                         
  -1  -7  -5       1359.16       1729.99        82.23 o                         
  -1  -7  -5      14199.20      16797.18       189.14 o                         
   1   7   6       8860.58       9272.39       101.88 o                         
   1   7   7       4655.68       6048.49        92.11 o                         
  -1  -7  -8       2370.04       2815.49        87.75 o                         
  -1  -7  -9        136.59        730.10        61.41 o                         
   1   7  10      14828.16      12736.60        18.93 o                         
  -1  -7 -11       1423.36       1555.62        23.38 o                         
   1   7  12       4648.03       4263.21        27.69 o                         
   1   7  13       9982.20       9826.47        92.35 o                         
   1   7  14       2705.80       2156.36        86.09 o                         
   1   7  15       7902.14       6647.45       109.74 o                         
  -1  -7 -16      15842.58      13499.61       136.68 o                         
   1   7  17       3090.01       2247.99        51.93 o                         
   1   7  18       1519.51       1333.32        45.03 o                         
   1   7  19       9550.50       9236.44        68.70 o                         
   1   7  20        974.74        998.76        42.31 o                         
   1   7  21       4398.17       4457.17        53.98 o                         
   1   7  22       3131.97       2442.10       214.84 o                         
   1   7  22       3342.69       3424.70        50.34 o                         
   1   7  23       2893.22       2352.32       209.88 o                         
   1   7  23       3949.44       4193.82        51.05 o                         
  -1  -7 -24         47.49        -31.24        97.46 o                         
   1   7  24        761.62        742.61        41.48 o                         
   1   7  25        120.69        141.74        37.98 o                         
   1   7  25        135.24        224.25        45.29 o                         
   1   7  26        125.68         97.34        27.85 o                         
   1   7  26        541.69        524.22        55.79 o                         
   1   7  27          6.44         17.66        19.87 o                         
   1   7  28        445.10        409.46        21.80 o                         
   1   7  29        138.52        144.05        19.16 o                         
   1   7  30        327.45        312.53        17.91 o                         
   1   7  31        438.14        476.01        22.23 o                         
  -1  -8  37        188.18        180.27        48.97 o                         
  -1  -8  36         65.49          4.32        31.54 o                         
  -1  -8  35          0.09         38.85        33.83 o                         
  -1  -8  34        519.92        475.92        29.00 o                         
  -1  -8  33        158.98        101.73        33.21 o                         
   1   8 -32        924.33        893.34        41.69 o                         
  -1  -8  31        103.35        116.89        48.22 o                         
  -1  -8  30         75.47         48.45        46.67 o                         
  -1  -8  29        213.28        227.98        45.62 o                         
   1   8 -28        691.46        759.80        43.27 o                         
  -1  -8  27        100.34        156.24        39.80 o                         
  -1  -8  26        130.39        132.38        44.40 o                         
  -1  -8  25        723.15        572.90        52.65 o                         
  -1  -8  24       3732.06       4027.36        81.34 o                         
  -1  -8  23         61.10        -21.39        54.00 o                         
  -1  -8  22        752.24        760.91        57.85 o                         
  -1  -8  21          8.00         20.88        43.23 o                         
  -1  -8  20        186.89        160.46        37.65 o                         
   1   8 -19       1248.85       1189.10        41.08 o                         
   1   8 -18       2902.85       2459.01        42.06 o                         
   1   8 -17       4073.51       3747.30        45.63 o                         
   1   8 -16         18.10         45.46        43.40 o                         
  -1  -8  15       1007.60        884.71        56.36 o                         
  -1  -8  14       2550.36       2680.98        66.33 o                         
   1   8 -13       1223.13        925.84        53.43 o                         
   1   8 -12      15575.51      14626.41       110.10 o                         
   1   8 -11       9021.30       9669.55        90.26 o                         
  -1  -8  10       1608.01       1396.26        63.19 o                         
   1   8  -9      46283.25      45243.13       188.90 o                         
   1   8  -8         62.28          4.93        70.75 o                         
   1   8  -7        531.78        769.41        70.27 o                         
   1   8  -6       5634.92       5772.54        97.78 o                         
  -1  -8   5        836.42       1592.50        60.57 o                         
   1   8  -4      14923.19      12938.05       126.16 o                         
   1   8  -4      18796.41      17342.57       190.13 o                         
   1   8  -3       1132.89       1661.80        65.02 o                         
   1   8  -3       2082.02       3290.16       122.45 o                         
   1   8  -2       7220.29       6294.03        76.53 o                         
   1   8  -2       7496.49       6995.44       146.45 o                         
  -1  -8   1       4915.07       4924.64        69.80 o                         
   1   8  -1       6807.88       6917.49       152.46 o                         
   1   8   0        186.83        470.10        63.64 o                         
  -1  -8   0      11238.41      11283.65       154.03 o                         
   1   8   1      17984.64      17536.42       144.32 o                         
  -1  -8  -2        196.37        349.90        53.56 o                         
  -1  -8  -2       4908.77       6320.82       105.65 o                         
  -1  -8  -3      26793.33      21713.13       171.42 o                         
   1   8   3      79704.27      77886.13       298.79 o                         
  -1  -8  -4      15847.71      11542.05       134.27 o                         
   1   8   4      16602.57      17445.74       165.49 o                         
   1   8   5       5161.57       5667.87       123.16 o                         
   1   8   6      38221.70      37417.05       285.02 o                         
   1   8   7       1978.23       2376.77       109.37 o                         
   1   8   8      13400.96      10127.65       124.85 o                         
   1   8   9       3625.60       3666.97        76.50 o                         
   1   8  10       1676.75       1841.85        11.28 o                         
  -1  -8 -11       2998.10       2840.56        25.00 o                         
   1   8  12        409.45        574.69        22.01 o                         
  -1  -8 -13      19638.43      16439.30       119.86 o                         
  -1  -8 -14      10354.41       9675.77        95.51 o                         
  -1  -8 -15       4384.79       4119.87        71.27 o                         
   1   8  16        948.65        643.06        68.69 o                         
   1   8  17       9336.12       8598.01        94.88 o                         
   1   8  18        175.69        120.45        51.38 o                         
   1   8  19       1727.75       1419.28        56.59 o                         
   1   8  20       1567.66       1420.76        45.42 o                         
   1   8  21       1494.35       1406.85        44.30 o                         
   1   8  22       1539.70       1684.71        44.02 o                         
   1   8  23        661.93        793.26        38.92 o                         
   1   8  24       1490.07       1262.98        39.27 o                         
   1   8  25       1363.19       1418.93        37.61 o                         
   1   8  26         77.04         97.73        29.55 o                         
   1   8  27        200.92        249.00        33.44 o                         
   1   8  27        233.96        246.93        35.90 o                         
   1   8  28         88.31         65.89        18.36 o                         
   1   8  29        219.63        191.00        17.79 o                         
   1   8  30        162.25        157.69        20.46 o                         
  -1  -9  37          6.43          1.07        45.44 o                         
  -1  -9  36         24.66        -18.90        51.94 o                         
  -1  -9  35         54.18         26.24        60.33 o                         
  -1  -9  34        110.24         94.89        51.78 o                         
  -1  -9  33        162.20        269.70        59.75 o                         
  -1  -9  32         12.05        -50.91        62.49 o                         
  -1  -9  31         18.05         29.86        39.11 o                         
  -1  -9  30        126.32        147.91        48.62 o                         
  -1  -9  29        267.76        179.65        51.40 o                         
  -1  -9  28        299.03        201.53        53.20 o                         
   1   9 -27        111.31        106.52        41.74 o                         
   1   9 -26        105.59         68.69        43.09 o                         
  -1  -9  25        215.25        244.18        44.39 o                         
   1   9 -24        222.95        201.22        46.76 o                         
   1   9 -23         14.69         28.08        47.06 o                         
   1   9 -22       3418.29       3309.25        64.87 o                         
   1   9 -21       3724.64       3593.23        63.25 o                         
  -1  -9  20         83.92         84.27        41.01 o                         
   1   9 -19       3024.53       2626.69        47.77 o                         
   1   9 -18        224.79        163.72        31.61 o                         
  -1  -9  17       2152.68       2377.89        42.26 o                         
  -1  -9  16       1561.65       1291.22        35.33 o                         
   1   9 -15        388.77        257.97        52.19 o                         
   1   9 -14       2252.51       2211.04        67.20 o                         
  -1  -9  13        535.59        563.69        62.98 o                         
   1   9 -12        343.00        191.45        60.46 o                         
  -1  -9  11      29031.41      31066.91       179.58 o                         
   1   9 -10       3025.64       2709.00       100.75 o                         
   1   9  -9       9006.50       9365.97       133.66 o                         
   1   9  -8       1326.29        910.79        72.68 o                         
  -1  -9   7       3847.50       3470.37        69.34 o                         
   1   9  -6       4855.28       4534.62        75.12 o                         
  -1  -9   5       1858.08       1583.54        58.39 o                         
  -1  -9   4       3255.91       3483.01        70.26 o                         
  -1  -9   3       4947.95       5318.85        79.28 o                         
   1   9  -2        478.10        574.36        56.22 o                         
   1   9  -2       1124.36       1846.31       139.28 o                         
   1   9  -1      28722.16      31178.04       166.54 o                         
   1   9   0       7899.30       9292.06       100.06 o                         
   1   9   1       6779.03       6021.54       113.50 o                         
  -1  -9  -1      12497.88      11862.83       174.26 o                         
   1   9   2      17648.82      15523.05       204.78 o                         
   1   9   2      17757.25      16223.19       154.35 o                         
   1   9   3         25.66        293.55        81.84 o                         
  -1  -9  -3       1393.85       1999.70        87.91 o                         
   1   9   4      33557.93      36295.38       130.13 o                         
  -1  -9  -5       6832.07       6259.77        77.30 o                         
   1   9   6      14095.44      15133.25       115.40 o                         
   1   9   7      30267.36      29758.57       165.89 o                         
   1   9   8       1832.54       1724.25        70.55 o                         
   1   9   9       2849.38       2691.48        61.33 o                         
   1   9  10       1454.94       1560.89        55.60 o                         
   1   9  11      11172.59      11424.34       102.05 o                         
   1   9  12      13690.37      14402.16       101.12 o                         
   1   9  13       2017.10       1963.61        13.83 o                         
   1   9  14       8940.89       8358.80        97.83 o                         
   1   9  15       1603.38       1464.81        59.23 o                         
   1   9  16        332.01        189.15        42.83 o                         
   1   9  17       8469.54       8245.98       102.03 o                         
   1   9  18       3950.25       4339.33        81.96 o                         
   1   9  19        373.97        292.53        54.32 o                         
   1   9  20       3910.94       3908.48        71.79 o                         
   1   9  21        237.21        303.28        51.58 o                         
   1   9  22        877.75        834.44        51.00 o                         
   1   9  23       2245.08       2329.62        42.95 o                         
   1   9  24        634.82        653.52        33.81 o                         
   1   9  25         79.18        108.45        29.19 o                         
   1   9  26        380.95        427.57        28.96 o                         
   1   9  27        647.22        592.14        27.15 o                         
   1   9  28        156.79        183.76        23.53 o                         
   1   9  29        158.88        248.53        15.25 o                         
  -1 -10  36          7.68         55.10        48.80 o                         
  -1 -10  35         24.65          4.02        16.96 o                         
  -1 -10  34          5.50         -7.93        64.69 o                         
  -1 -10  33          0.89         -2.87        55.77 o                         
  -1 -10  32        221.49        387.93        64.70 o                         
  -1 -10  31        230.61        255.95        68.92 o                         
  -1 -10  30        197.28        248.78        71.75 o                         
  -1 -10  29          0.71        -71.03        71.03 o                         
  -1 -10  28        228.31        286.65        76.95 o                         
  -1 -10  27          4.21         -7.52        52.82 o                         
  -1 -10  26        149.13        168.14        55.55 o                         
  -1 -10  25        518.81        649.04        63.23 o                         
  -1 -10  24        663.37        710.36        67.09 o                         
   1  10 -23         71.09         89.82        58.62 o                         
   1  10 -22       1396.36       1255.14        95.19 o                         
   1  10 -21         11.10         97.56        82.67 o                         
   1  10 -20       3061.94       2951.97       105.96 o                         
  -1 -10  19       1164.07        846.96        67.39 o                         
  -1 -10  18        795.62        623.18        59.76 o                         
   1  10 -17         17.93        -25.17        39.14 o                         
  -1 -10  16       2055.16       1881.22        42.20 o                         
   1  10 -15       4746.72       4703.10        68.46 o                         
  -1 -10  14       5063.97       4649.99        68.65 o                         
   1  10 -13       5643.94       5541.47       135.23 o                         
   1  10 -12        566.16        427.98        88.78 o                         
   1  10 -11       3970.51       4320.41       120.66 o                         
   1  10 -10      10186.90      10496.51       154.78 o                         
   1  10  -9         15.70         58.44        52.42 o                         
  -1 -10   8        955.50        814.14        56.48 o                         
  -1 -10   7       3120.34       2526.98        40.84 o                         
  -1 -10   6       5962.93       5517.77        51.70 o                         
   1  10  -5        105.80        137.73        29.41 o                         
  -1 -10   4        756.88        745.72        34.30 o                         
  -1 -10   3        714.73       1469.44        36.96 o                         
   1  10  -2      15320.36      13588.96        63.89 o                         
  -1 -10   1        194.76        355.21        37.84 o                         
  -1 -10   1       1131.79       1148.20        54.11 o                         
   1  10   0       1291.31        979.43        39.71 o                         
  -1 -10   0       2596.26       2638.78        58.49 o                         
   1  10   1        289.23        170.79        49.41 o                         
  -1 -10  -1        520.59        510.50        39.95 o                         
   1  10   2        109.76        257.27        65.95 o                         
  -1 -10  -2       1585.34       1845.95        41.70 o                         
   1  10   3        277.43        276.03       101.59 o                         
  -1 -10  -3        647.05        879.63        34.58 o                         
   1  10   4        832.18       1425.20        36.96 o                         
  -1 -10  -5      15371.53      13931.28        73.20 o                         
  -1 -10  -6       6457.60       6120.82        66.77 o                         
  -1 -10  -7       1292.65       2374.28        58.30 o                         
  -1 -10  -8      19031.70      18668.04       155.49 o                         
   1  10   9       7178.94       7481.53       111.05 o                         
   1  10  10       1838.52       1888.49        56.54 o                         
   1  10  11      16256.63      16087.81       105.21 o                         
   1  10  12       3129.23       4208.20        66.17 o                         
   1  10  13       7839.75       8214.67        18.16 o                         
   1  10  14       6400.73       6800.99        76.96 o                         
   1  10  15      15606.87      14095.98       104.50 o                         
   1  10  16        298.15        271.79        40.33 o                         
   1  10  17        454.38        454.81        57.87 o                         
   1  10  18       1745.18       1887.67        67.99 o                         
   1  10  19        339.85        342.49        54.62 o                         
   1  10  20        153.51        180.86        49.73 o                         
   1  10  21       2817.22       2796.88        63.03 o                         
   1  10  22        680.64        735.54        46.07 o                         
   1  10  23         37.95         60.22        38.98 o                         
   1  10  24        322.44        422.77        39.08 o                         
   1  10  25        832.96        983.61        39.13 o                         
   1  10  26         49.86         62.83        31.76 o                         
   1  10  27        236.86        287.41        23.42 o                         
   1  10  28        363.31        350.53        20.21 o                         
  -1 -11  36         65.83        142.97        45.83 o                         
  -1 -11  35          2.59         26.40        52.05 o                         
  -1 -11  33          1.46         41.69        67.42 o                         
  -1 -11  32         98.24        142.96        59.86 o                         
  -1 -11  31         10.54        -63.77        63.77 o                         
  -1 -11  30        103.00         79.10        70.28 o                         
  -1 -11  29          1.34        -53.26        74.61 o                         
  -1 -11  28         81.78        147.38        78.09 o                         
   1  11 -27          6.24         -1.90        56.55 o                         
  -1 -11  26        747.03       1112.94        61.39 o                         
   1  11 -25        268.80        322.13        65.04 o                         
   1  11 -24        427.94        391.22        65.91 o                         
   1  11 -23        758.05        814.10        69.29 o                         
   1  11 -22        419.51        314.36        84.94 o                         
  -1 -11  21        155.11         93.90        82.98 o                         
  -1 -11  20       2281.58       2154.28       100.56 o                         
  -1 -11  19        406.59        392.76        66.11 o                         
  -1 -11  18        113.11         82.97        32.57 o                         
  -1 -11  17       4886.47       4319.06        55.50 o                         
  -1 -11  16        187.37        198.72        38.88 o                         
   1  11 -15         18.01         -7.10        38.73 o                         
   1  11 -14       3286.22       3453.83        74.67 o                         
   1  11 -13        627.53        566.87        59.86 o                         
   1  11 -12         14.32         84.50        91.98 o                         
   1  11 -11       7404.12       7042.98       114.88 o                         
   1  11 -10       1943.80       1997.00        46.75 o                         
   1  11  -9       3600.88       3138.02        50.95 o                         
   1  11  -8        185.94        193.02        34.38 o                         
   1  11  -7       8045.38       7701.86        63.68 o                         
   1  11  -6         12.66         24.51        31.08 o                         
   1  11  -5       1240.49       1259.17        37.83 o                         
  -1 -11   4          8.04         50.98        31.89 o                         
   1  11  -3       4667.54       4454.81        45.21 o                         
   1  11  -2        280.89        289.44        28.54 o                         
  -1 -11   1         13.31          5.10        27.00 o                         
  -1 -11   0       1390.40       1374.15        47.29 o                         
  -1 -11   0       4051.85       4005.57        66.49 o                         
  -1 -11  -1        443.15        619.14        67.58 o                         
   1  11   1       6430.66       5546.62        51.43 o                         
  -1 -11  -2       2028.71       2062.68        82.70 o                         
   1  11   2       8250.11       7313.99        55.26 o                         
   1  11   3         14.85        175.83        64.24 o                         
   1  11   3        506.00        677.00        39.02 o                         
   1  11   4          8.50          8.54       110.14 o                         
  -1 -11  -4       1373.94       1250.52        46.23 o                         
   1  11   5        472.28       1302.96        45.68 o                         
   1  11   6       5676.08       6325.28        69.77 o                         
   1  11   7      11511.39      10757.68        88.66 o                         
   1  11   8       1190.06       1791.99        57.01 o                         
   1  11   9      25628.40      25426.20       165.75 o                         
   1  11  10        799.22       1131.09        69.79 o                         
   1  11  11        670.98        861.36        48.47 o                         
   1  11  12       1390.10       1404.59        53.51 o                         
   1  11  13      12825.79      14238.96       103.72 o                         
   1  11  14       1992.04       2017.96        12.97 o                         
   1  11  15       1305.62       1429.53        11.76 o                         
   1  11  16       5295.70       5713.27        15.73 o                         
   1  11  17       5143.07       4523.55        69.23 o                         
   1  11  18       2536.65       2485.61        57.83 o                         
   1  11  19       7765.49       7705.96        93.41 o                         
   1  11  20        286.80        242.25        44.83 o                         
   1  11  21        336.59        297.88        43.42 o                         
   1  11  22         49.10         95.75        39.38 o                         
   1  11  23        400.36        397.18        39.25 o                         
   1  11  24         17.16         24.86        46.31 o                         
   1  11  25        130.14        161.49        31.27 o                         
   1  11  26         37.06         29.54        26.89 o                         
   1  12 -35         18.79         67.42        39.93 o                         
   1  12 -34         30.92        143.13        45.10 o                         
  -1 -12  33          6.42         51.10        49.80 o                         
  -1 -12  32        169.53        347.94        57.50 o                         
   1  12 -31         48.11         47.75        91.93 o                         
  -1 -12  30         62.45        125.92        46.15 o                         
  -1 -12  29         11.41         75.56        50.64 o                         
   1  12 -28       2067.72       2631.14        74.69 o                         
   1  12 -27        810.54       1047.73        96.80 o                         
   1  12 -26         36.88          7.54        83.88 o                         
   1  12 -25          1.57         88.34        73.67 o                         
   1  12 -24        601.31        561.16        75.12 o                         
   1  12 -23         51.33        115.94        70.73 o                         
   1  12 -22        333.76        378.42       107.06 o                         
   1  12 -21        155.87        255.31       104.44 o                         
   1  12 -20        528.47        494.11       104.52 o                         
   1  12 -19        535.33        514.19        39.92 o                         
   1  12 -18       5562.72       5700.38        53.57 o                         
  -1 -12  17       1870.36       1544.44        46.76 o                         
   1  12 -16       1037.93       1145.41        46.46 o                         
   1  12 -15       2057.99       1982.99        51.79 o                         
   1  12 -14        958.02        909.44        49.87 o                         
   1  12 -13       7405.79       7507.95        90.39 o                         
  -1 -12  12       3540.27       3596.08        51.63 o                         
  -1 -12  11       2349.74       2412.85        47.53 o                         
  -1 -12  10       7142.64       6813.42        62.77 o                         
  -1 -12   9       6248.39       6577.05        59.92 o                         
   1  12  -8        146.58        140.52        35.00 o                         
   1  12  -7         19.57         33.29        31.93 o                         
   1  12  -6       4239.84       4006.49        54.78 o                         
   1  12  -5       3697.16       3823.94        53.18 o                         
  -1 -12   4       1115.02        891.34        43.71 o                         
  -1 -12   3       1933.38       2164.85        39.94 o                         
   1  12  -2        823.58        776.96        29.26 o                         
   1  12  -1         15.16         31.48        26.10 o                         
  -1 -12   0       5728.97       5439.67        46.14 o                         
  -1 -12  -1        541.75        628.36        29.01 o                         
   1  12   2       1717.13       1514.55        55.82 o                         
   1  12   2       1777.75       1401.35        43.59 o                         
   1  12   3       1554.05       1781.26        59.73 o                         
   1  12   3       1585.89       1693.93        63.73 o                         
   1  12   4       5009.57       4716.18       120.92 o                         
   1  12   4       5022.47       4681.45        63.57 o                         
   1  12   5        212.91        323.88       122.97 o                         
  -1 -12  -5        850.60        850.08        46.88 o                         
   1  12   6        166.56        248.30       130.35 o                         
  -1 -12  -6       5158.02       4921.80        62.57 o                         
   1  12   7       5264.33       5407.79        59.39 o                         
  -1 -12  -8       2447.44       2279.92        48.12 o                         
   1  12   9        141.36        290.20        50.12 o                         
   1  12  10       5466.57       5961.27        85.54 o                         
   1  12  11       3817.34       4077.95        80.23 o                         
   1  12  12       3336.72       3319.73        62.47 o                         
   1  12  13       2686.18       2986.67        61.04 o                         
   1  12  14       3590.35       3860.76        55.24 o                         
   1  12  15       3073.85       3156.14        51.30 o                         
   1  12  16       1707.22       1664.05        11.18 o                         
   1  12  17       9656.41      10856.45        87.60 o                         
   1  12  18       1519.42       1575.80        47.61 o                         
   1  12  19        279.89        323.53        37.32 o                         
   1  12  20       2149.98       2279.93        48.29 o                         
   1  12  21       2515.37       2786.46        47.52 o                         
   1  12  22        527.39        667.53        33.51 o                         
   1  12  23       1192.56       1070.32        38.96 o                         
   1  12  24        405.54        400.73        30.58 o                         
   1  12  25        511.31        538.71        37.58 o                         
  -1 -13  34          0.53         -7.30        41.97 o                         
   1  13 -33        283.42        274.18        50.23 o                         
   1  13 -32         40.93         71.11        53.25 o                         
   1  13 -31          3.53        128.18        84.04 o                         
  -1 -13  30         21.30        -29.98        59.86 o                         
   1  13 -30         42.49        208.69        89.59 o                         
   1  13 -29         21.75        -17.54        64.94 o                         
   1  13 -28        544.97        629.55        79.69 o                         
   1  13 -27          2.01          6.58        74.22 o                         
   1  13 -26        133.97        109.83        80.26 o                         
   1  13 -25         20.65          3.09        85.72 o                         
   1  13 -24       1659.28       1163.22        51.37 o                         
   1  13 -23        263.07        182.27        45.50 o                         
   1  13 -22        305.20        164.87        51.13 o                         
   1  13 -21        111.55        123.56        53.23 o                         
  -1 -13  20         27.43         10.36        34.00 o                         
   1  13 -19        293.14        281.46        33.04 o                         
   1  13 -18       1509.82       1594.19        38.77 o                         
   1  13 -17        550.19        557.31        37.01 o                         
  -1 -13  16        176.05        101.26        34.33 o                         
  -1 -13  15        889.24        859.98        39.30 o                         
   1  13 -14        232.82        238.87        28.88 o                         
   1  13 -13        547.63        577.84        31.17 o                         
   1  13 -12       1270.18       1203.59        35.31 o                         
   1  13 -11        879.90       1047.50        38.96 o                         
  -1 -13  10        342.39        432.33        36.22 o                         
  -1 -13   9       1027.44        912.84        38.24 o                         
  -1 -13   8         64.59         69.99        36.18 o                         
  -1 -13   7       1755.04       1925.50        45.37 o                         
  -1 -13   6       2641.16       2399.66        57.83 o                         
  -1 -13   5       1898.14       1802.49        46.26 o                         
  -1 -13   4        103.39         82.42        35.14 o                         
  -1 -13   3       4044.08       3939.33        45.59 o                         
  -1 -13   2        199.04        196.14        30.12 o                         
  -1 -13   1        703.66        773.96        33.77 o                         
  -1 -13   0        520.48        537.49        29.64 o                         
  -1 -13  -1        798.20        967.41        31.43 o                         
  -1 -13  -2       2833.63       2846.36        47.65 o                         
  -1 -13  -3        445.70        560.04        53.35 o                         
  -1 -13  -3       1051.66       1046.15        61.13 o                         
   1  13   4        335.24        381.05        52.81 o                         
   1  13   4       3667.71       4203.81        71.35 o                         
   1  13   5         36.18         15.90       116.40 o                         
   1  13   5        924.86        759.14        41.31 o                         
   1  13   6        322.30        346.33       126.18 o                         
  -1 -13  -6       1528.83       1508.03        43.53 o                         
   1  13   7         36.03        222.31       131.42 o                         
   1  13   7       3754.63       3425.03        49.25 o                         
  -1 -13  -8       4049.77       3747.29        55.60 o                         
   1  13   9       1156.97       1113.89        50.00 o                         
   1  13  10         53.62        384.43        51.69 o                         
   1  13  11       2919.96       3410.76        73.04 o                         
   1  13  12       2773.10       3032.76        70.07 o                         
   1  13  13        598.34        743.97        40.45 o                         
   1  13  14       4208.53       4776.03        55.93 o                         
   1  13  15       2326.36       2736.27        45.21 o                         
   1  13  16        390.30        490.48        31.94 o                         
   1  13  17        480.98        412.09        37.51 o                         
   1  13  18       2992.75       3918.89        54.29 o                         
   1  13  19       2265.21       2216.34        45.68 o                         
   1  13  20        940.52        982.88        36.53 o                         
   1  13  21       4091.97       4462.37        48.50 o                         
   1  13  22        157.34        140.20        32.75 o                         
   1  13  23        162.75        151.76        21.82 o                         
  -1 -14  33         10.03         26.36        43.91 o                         
   1  14 -32        109.69        102.50        75.06 o                         
   1  14 -31        320.67        336.94        84.35 o                         
   1  14 -30        124.04        254.37        86.28 o                         
   1  14 -29          0.22        -49.67        87.86 o                         
   1  14 -28          2.05        -32.87        62.60 o                         
   1  14 -27         66.91        155.14        68.28 o                         
   1  14 -26        623.90        590.37        80.38 o                         
   1  14 -25         40.50        102.08        78.09 o                         
   1  14 -24          4.71          1.58        83.59 o                         
   1  14 -23          2.56         33.42        40.52 o                         
   1  14 -22        910.62        683.73        64.53 o                         
  -1 -14  21        136.58        126.88        35.41 o                         
   1  14 -20         27.63         27.87        30.19 o                         
   1  14 -19        610.05        533.60        33.48 o                         
   1  14 -18          9.18         -3.90        32.05 o                         
   1  14 -17          1.54         21.91        33.13 o                         
  -1 -14  16       1025.99       1197.36        35.82 o                         
  -1 -14  15        676.76        710.06        34.11 o                         
   1  14 -14        165.92        162.63        31.73 o                         
  -1 -14  13         25.91         53.80        30.78 o                         
  -1 -14  12        169.15        208.84        32.42 o                         
  -1 -14  11       1372.14       1483.77        39.84 o                         
  -1 -14  10       3803.36       4329.80        50.42 o                         
   1  14  -9       2098.31       2184.63        44.36 o                         
  -1 -14   8       8338.61       9080.00        79.91 o                         
  -1 -14   7        275.84        239.88        48.13 o                         
  -1 -14   6        641.90        641.32        43.65 o                         
  -1 -14   5       1746.91       1858.18        49.33 o                         
  -1 -14   4        603.95        534.67        43.45 o                         
  -1 -14   3        400.37        480.81        37.54 o                         
   1  14  -2       1795.97       1848.65        34.36 o                         
  -1 -14   1        595.01        718.07        30.18 o                         
  -1 -14   0        716.11        625.35        29.54 o                         
   1  14   1        765.45        895.26        34.83 o                         
   1  14   2       2606.40       2522.00        39.15 o                         
   1  14   3         43.09         70.94        28.14 o                         
   1  14   4       1003.17        956.28        74.98 o                         
  -1 -14  -4       1013.11        960.90        47.18 o                         
   1  14   5        205.08        204.82        70.39 o                         
  -1 -14  -5       2673.54       2675.08        51.96 o                         
   1  14   6        545.90        386.80       136.13 o                         
   1  14   6        577.27        615.13        41.21 o                         
   1  14   7        394.98        401.40        61.38 o                         
  -1 -14  -7        542.27        587.66        42.04 o                         
   1  14   8       1073.62        868.15       162.29 o                         
  -1 -14  -8       4608.57       4488.19        47.07 o                         
   1  14   9        101.85        178.01        47.76 o                         
   1  14  10        907.84        947.90        55.31 o                         
   1  14  11       2112.37       2211.35        64.05 o                         
   1  14  12       4057.62       4212.72        56.42 o                         
   1  14  13        485.36        638.04        39.35 o                         
   1  14  14        891.04        923.32        38.51 o                         
   1  14  15         37.62        110.42        27.71 o                         
   1  14  16        523.37        529.83        35.87 o                         
   1  14  17       1520.31       1723.70        40.78 o                         
   1  14  18        154.92        143.99        39.03 o                         
   1  14  19       3150.26       3590.95        56.24 o                         
   1  14  20        391.34        430.07        35.16 o                         
   1  14  21        147.24        114.74         8.96 o                         
   1  15 -32        359.34        323.28        74.37 o                         
   1  15 -30        118.74         61.58        80.18 o                         
   1  15 -29        104.56         83.55        85.06 o                         
   1  15 -28         29.23         16.79        87.00 o                         
   1  15 -27         37.73         91.32        62.10 o                         
   1  15 -26        440.14        593.00        73.68 o                         
   1  15 -25        111.18         65.90        70.28 o                         
   1  15 -24         34.84         28.59        73.72 o                         
   1  15 -23        217.82        120.72        38.69 o                         
   1  15 -22        978.16        716.15        59.94 o                         
   1  15 -21        473.91        413.37        29.05 o                         
   1  15 -20        253.07        178.89        27.48 o                         
   1  15 -19          3.07        -32.73        32.73 o                         
   1  15 -18         61.14         54.86        30.82 o                         
  -1 -15  17        694.83        713.87        32.58 o                         
   1  15 -16          2.93         21.61        30.19 o                         
  -1 -15  15         19.08         56.85        30.08 o                         
   1  15 -14        369.85        408.53        34.03 o                         
  -1 -15  13        559.42        465.30        34.75 o                         
  -1 -15  12        447.78        502.51        35.77 o                         
  -1 -15  11        527.80        652.46        36.84 o                         
   1  15 -10         48.28         41.56        35.48 o                         
  -1 -15   9         90.78        100.36        38.10 o                         
   1  15  -8        187.86        203.37        41.60 o                         
  -1 -15   7        251.86        262.79        48.80 o                         
  -1 -15   6        530.52        600.83        35.78 o                         
   1  15  -5       1251.07       1440.44        39.96 o                         
  -1 -15   4       2019.64       2115.01        42.30 o                         
   1  15  -3       1364.63       1282.12        34.33 o                         
  -1 -15   2        276.40        328.65        30.35 o                         
  -1 -15   1       1122.40       1192.52        32.14 o                         
   1  15   0        139.71        175.57        32.24 o                         
   1  15   1         98.54        218.23        31.59 o                         
   1  15   2        458.09        502.48        31.31 o                         
   1  15   3          5.25         12.94        29.65 o                         
   1  15   4          6.39         35.41        29.22 o                         
   1  15   5         65.11         80.93        25.78 o                         
   1  15   6        106.79        170.90        48.95 o                         
  -1 -15  -6       2979.01       2860.30        51.16 o                         
   1  15   7        376.59        456.77        65.19 o                         
   1  15   7       1843.80       1978.12        42.79 o                         
   1  15   8         51.97        117.23        58.60 o                         
   1  15   8         55.36        254.78        33.53 o                         
   1  15   9       3872.16       3926.52        50.26 o                         
   1  15  10        100.34        186.74        49.65 o                         
   1  15  10        163.50        322.95        49.48 o                         
   1  15  11        909.29        930.00        39.80 o                         
   1  15  12        869.00        976.72        37.51 o                         
   1  15  13        931.05        934.08        35.29 o                         
   1  15  14        465.38        547.72        38.63 o                         
   1  15  15        785.19        937.38        64.35 o                         
   1  15  16        739.32        697.02        41.37 o                         
   1  15  17         88.87        119.08        34.89 o                         
   1  15  18         62.33         63.38        31.09 o                         
   1  15  19        126.00        110.21        28.15 o                         
   1  16 -30          0.99          8.14        18.23 o                         
   1  16 -29          1.56        103.20        75.33 o                         
   1  16 -28         74.66          1.86        20.13 o                         
   1  16 -27        254.73        427.98        91.07 o                         
   1  16 -26         29.82         53.26        90.42 o                         
   1  16 -25          1.05         81.38        66.30 o                         
   1  16 -24        184.84        152.28        72.36 o                         
   1  16 -23         57.50        -40.01        73.64 o                         
   1  16 -22          1.11          5.79        36.50 o                         
   1  16 -21         32.73         37.87        48.74 o                         
   1  16 -20         50.67         66.96        24.57 o                         
  -1 -16  19         24.26         20.61        24.12 o                         
   1  16 -18         31.07         36.06        26.65 o                         
  -1 -16  17        153.98        257.42        30.86 o                         
   1  16 -16         30.25         29.59        30.79 o                         
   1  16 -15        265.40        290.28        33.10 o                         
   1  16 -14        301.56        410.05        34.97 o                         
   1  16 -13       1897.74       2171.71        42.74 o                         
   1  16 -12       1734.77       1982.79        40.04 o                         
   1  16 -11        555.59        606.93        37.05 o                         
  -1 -16  10        253.04        248.76        30.21 o                         
   1  16  -9        314.35        291.51        34.88 o                         
  -1 -16   8         40.48         47.65        35.72 o                         
  -1 -16   7       1324.27       1408.66        43.40 o                         
  -1 -16   6        977.63       1000.32        38.70 o                         
   1  16  -5        734.03        808.92        37.60 o                         
  -1 -16   4        120.55        146.37        30.42 o                         
  -1 -16   3         27.08         39.65        28.42 o                         
   1  16  -2         42.74         90.39        32.19 o                         
  -1 -16   1          2.60         -4.67        33.20 o                         
  -1 -16   0        286.21        264.38        33.38 o                         
   1  16   1        298.06        331.00        31.35 o                         
   1  16   2        347.11        385.69        31.11 o                         
  -1 -16  -3       1083.44       1034.10        29.64 o                         
  -1 -16  -4       1737.79       1602.80        30.85 o                         
   1  16   5        165.13        191.97        24.78 o                         
  -1 -16  -6          7.07         19.15        20.80 o                         
   1  16   7        285.79        266.19        39.57 o                         
   1  16   7        380.51        372.46        31.37 o                         
   1  16   8       1129.28       1040.90        41.96 o                         
  -1 -16  -8       1130.10        994.13        40.64 o                         
   1  16   9          7.16         40.45        43.22 o                         
   1  16   9         58.32        151.72        46.50 o                         
   1  16  10        161.80        219.03        43.26 o                         
   1  16  10        481.88        607.53        45.97 o                         
   1  16  11        925.54       1048.44        37.35 o                         
   1  16  12         33.44         51.49        43.97 o                         
   1  16  12        221.37         77.26        13.60 o                         
   1  16  13       2125.01       2349.50        42.87 o                         
   1  16  14        764.00        629.18        55.19 o                         
   1  16  15        193.64        169.03        47.04 o                         
   1  16  16        152.14        253.55        42.52 o                         
   1  16  17        351.62        276.63        27.49 o                         
   1  17 -27         76.94        213.24        75.89 o                         
   1  17 -25         48.86         -8.31        86.22 o                         
   1  17 -24        414.77        369.33        68.89 o                         
   1  17 -23        116.41        160.31        70.76 o                         
   1  17 -22        152.37        122.49        73.10 o                         
  -1 -17  21         37.59         -6.66        48.45 o                         
   1  17 -20         84.32         95.39        22.96 o                         
  -1 -17  19         11.01        -12.19        22.70 o                         
  -1 -17  18        771.02        747.59        28.34 o                         
  -1 -17  17        344.14        327.71        27.43 o                         
   1  17 -16         54.67         51.58        28.67 o                         
   1  17 -15        621.69        848.30        33.16 o                         
  -1 -17  14         45.70         57.31        30.12 o                         
   1  17 -13         48.86         59.42        30.47 o                         
  -1 -17  12          0.95        -23.71        31.05 o                         
  -1 -17  11         72.71         88.64        32.72 o                         
   1  17 -10        190.30        195.96        36.63 o                         
   1  17  -9         21.10         88.18        39.64 o                         
   1  17  -8        180.85        151.55        33.94 o                         
   1  17  -7        153.85        204.94        32.58 o                         
  -1 -17   6        924.21        984.37        37.93 o                         
  -1 -17   5        670.67        688.33        35.72 o                         
  -1 -17   4        687.00        677.58        37.21 o                         
   1  17  -3         44.70         -8.66        30.42 o                         
  -1 -17   2        915.49        939.94        33.58 o                         
   1  17  -1        102.02        145.14        29.23 o                         
   1  17   0         40.37         33.08        24.41 o                         
  -1 -17  -1        299.02        328.40        25.65 o                         
   1  17   2        693.60        652.03        26.45 o                         
   1  17   3        362.51        359.29        24.33 o                         
  -1 -17  -4        254.19        248.35        21.16 o                         
   1  17   5         34.80         58.92        18.84 o                         
   1  17   6        119.59        129.93        17.25 o                         
   1  17   7         46.82         65.63        20.97 o                         
   1  17   8        208.17        205.54        29.89 o                         
   1  17   8        224.42        241.27        56.01 o                         
   1  17   9        195.83        185.33        28.71 o                         
   1  17   9        520.77        286.33        53.30 o                         
   1  17  10        168.14        185.47        39.25 o                         
   1  17  11       1803.98       1726.50        42.08 o                         
   1  17  12        102.01        101.18        31.59 o                         
   1  17  13        433.78        409.52        23.79 o                         
   1  17  14          1.39          5.74        33.17 o                         
   1  18 -26        150.91         97.32        65.29 o                         
   1  18 -25        179.64        240.37        74.36 o                         
   1  18 -24          4.99         53.53        53.53 o                         
   1  18 -23         14.44         10.91        57.83 o                         
  -1 -18  22         13.17          0.52        36.98 o                         
  -1 -18  21        104.46        122.94        40.02 o                         
   1  18 -20          8.66         30.09        29.52 o                         
  -1 -18  19         84.66         97.58        21.56 o                         
  -1 -18  18         72.73         50.78        22.16 o                         
   1  18 -17         33.50         45.19        23.60 o                         
   1  18 -16         51.72         48.74        24.54 o                         
  -1 -18  15         74.30         94.36        26.01 o                         
  -1 -18  14        210.18        268.58        27.41 o                         
   1  18 -13        148.10        160.04        28.49 o                         
  -1 -18  12          6.51         -0.33        28.99 o                         
   1  18 -11       1132.95       1350.43        36.36 o                         
   1  18 -10        463.78        498.26        38.36 o                         
  -1 -18   9        109.96        122.35        35.74 o                         
  -1 -18   8         57.19        -11.59        35.24 o                         
   1  18  -7        177.19        197.45        33.22 o                         
  -1 -18   6          5.56          2.87        49.58 o                         
  -1 -18   5         39.42         21.73        47.07 o                         
   1  18  -4        284.81        285.70        30.07 o                         
   1  18  -3          0.43         17.14        26.62 o                         
   1  18  -2         24.78         28.80        26.13 o                         
   1  18  -1        541.86        537.40        27.31 o                         
   1  18   0         11.99         18.39        22.92 o                         
   1  18   1        194.83        168.42        22.56 o                         
   1  18   2         29.27         13.17        20.83 o                         
   1  18   3        271.87        257.16        20.44 o                         
  -1 -18  -4        594.21        565.48        19.80 o                         
  -1 -18  -5        352.13        332.22        17.56 o                         
   1  18   6       1220.20       1046.41        22.62 o                         
   1  18   7        668.13        585.41        29.50 o                         
   1  18   8         92.94         79.86        25.28 o                         
   1  18   9          4.28         10.28        22.59 o                         
   1  18  10         26.16         20.99        34.93 o                         
   1  18  10         69.20        121.82        36.04 o                         
   1  18  11        379.22        309.68        19.31 o                         
  -1 -19  23        202.27        176.43        52.46 o                         
  -1 -19  22        699.85        757.93        62.47 o                         
   1  19 -21        670.20        657.93        40.02 o                         
   1  19 -20        312.19        256.03        29.15 o                         
   1  19 -19         20.48         19.42        26.50 o                         
   1  19 -18         64.59         58.04        20.01 o                         
   1  19 -17          0.06        -13.21        21.01 o                         
   1  19 -16        108.62         95.34        22.48 o                         
  -1 -19  15        104.59         80.42        23.05 o                         
   1  19 -14         11.97        -22.07        23.06 o                         
  -1 -19  13        640.72        741.64        27.25 o                         
   1  19 -12          1.08         19.12        25.18 o                         
   1  19 -11        151.56        192.29        29.01 o                         
   1  19 -10        122.99        196.47        31.49 o                         
   1  19  -9          4.70          0.71        44.34 o                         
   1  19  -8        350.84        316.69        33.68 o                         
  -1 -19   7        449.75        425.55        34.17 o                         
   1  19  -6        686.33        578.39        37.99 o                         
  -1 -19   5        146.46        140.36        34.52 o                         
  -1 -19   4        605.99        551.61        27.62 o                         
   1  19  -3        604.36        598.45        26.97 o                         
  -1 -19   2         11.44         47.98        22.97 o                         
  -1 -19   1          1.73        -21.71        21.71 o                         
   1  19   0        364.82        361.15        21.94 o                         
   1  19   1          3.61         -4.45        19.20 o                         
   1  19   2          2.00          9.94        15.88 o                         
   1  19   3         40.61         50.99        15.04 o                         
   1  19   4        162.24        120.67        13.87 o                         
   1  19   5        239.66        212.34        23.76 o                         
   1  19   6         97.78        115.03        22.30 o                         
   1  19   7          9.41         -7.94        20.25 o                         
   1  20 -19         94.15        134.13        28.44 o                         
   1  20 -18         91.36         67.47        26.87 o                         
   1  20 -17         64.47         25.64        20.02 o                         
  -1 -20  16        150.09        140.88        18.98 o                         
   1  20 -15        147.21        129.48        19.91 o                         
   1  20 -14          5.03        -13.23        20.54 o                         
  -1 -20  13        363.06        350.71        26.53 o                         
   1  20 -12         21.88         16.97        25.13 o                         
  -1 -20  11          0.83         17.17        29.59 o                         
   1  20 -10          0.57          9.09        34.64 o                         
  -1 -20   9        312.80        282.54        36.57 o                         
  -1 -20   8        178.73        146.64        23.21 o                         
   1  20  -7        147.83        137.70        29.50 o                         
  -1 -20   6        413.75        375.46        30.21 o                         
   1  20  -5         30.94         41.19        27.63 o                         
   1  20  -4         62.21         42.58        20.17 o                         
   1  20  -3         35.92         25.78        19.11 o                         
  -1 -20   2          0.90         -4.23        17.88 o                         
  -1 -20   1         54.85         48.88        16.79 o                         
   1  20   0         28.20         44.47        15.44 o                         
   1  20   1         80.36         53.93        12.90 o                         
  -1 -20  -2         43.49         41.74        13.86 o                         
   1  21 -10         40.95         59.18        26.83 o                         
   1  21  -9         85.23         65.90        19.72 o                         
  -1 -21   8         33.71         21.30        17.21 o                         
  -2  22  -3        118.09         75.77        55.75 o                         
  -2  22  -5        247.73        232.81        18.06 o                         
   2 -22   6        137.29        124.90        20.34 o                         
   2 -22   7        156.52        126.79        20.84 o                         
  -2  22  -8          1.43         19.27        19.10 o                         
  -2  22  -9         30.54         19.70        22.93 o                         
  -2  22 -10          8.44         23.78        24.93 o                         
  -2  22 -11         22.68         22.44        36.47 o                         
  -2  22 -12          1.44        -21.15        23.18 o                         
  -2  22 -13         14.52         37.35        22.33 o                         
   2 -22  14         40.81         70.95        21.71 o                         
  -2  21   4       1222.01       1064.52        35.02 o                         
  -2  21   3         55.35         39.56        15.36 o                         
  -2  21   2        111.07        100.84        15.87 o                         
  -2  21   1         96.53        109.45        19.52 o                         
  -2  21   0          2.25        -20.39        20.39 o                         
   2 -21   1        504.27        485.00        23.48 o                         
  -2  21  -2        204.27        190.13        21.35 o                         
  -2  21  -3        267.95        226.08        22.83 o                         
  -2  21  -4          2.58         -5.15        22.53 o                         
  -2  21  -5         82.34         55.07        25.07 o                         
  -2  21  -6          8.36          3.10        25.52 o                         
  -2  21  -7         68.70        101.14        26.36 o                         
   2 -21   8         25.70         31.04        24.47 o                         
  -2  21  -9         83.19         99.76        37.50 o                         
  -2  21 -10        576.89        503.00        40.96 o                         
  -2  21 -11        139.99         93.51        33.06 o                         
  -2  21 -12          1.15         -7.31        26.18 o                         
  -2  21 -13        121.37        144.84        23.78 o                         
  -2  21 -14         17.92         11.40        22.46 o                         
  -2  21 -15         30.60         57.25        21.89 o                         
  -2  21 -16        228.31        223.08        21.73 o                         
  -2  21 -17         29.91          4.87        19.44 o                         
   2 -21  18         83.65        103.53        22.72 o                         
  -2  21 -19        110.73        126.65        23.50 o                         
   2 -21  20          1.54        -22.40        34.58 o                         
  -2  20   9         91.65         57.82        19.42 o                         
  -2  20   8        277.08        262.19        22.24 o                         
  -2  20   7         12.16         15.67        22.92 o                         
  -2  20   6        938.59        935.92        29.44 o                         
  -2  20   5        565.77        593.53        23.35 o                         
  -2  20   4        307.92        257.04        18.20 o                         
   2 -20  -3        167.80        165.86        17.80 o                         
  -2  20   2          1.42         -4.13        18.26 o                         
  -2  20   1        209.82        210.30        27.01 o                         
   2 -20   0        787.01        782.52        31.06 o                         
  -2  20  -1         27.22         14.33        29.09 o                         
  -2  20  -2         23.70         29.92        26.31 o                         
   2 -20   3        145.84        139.05        27.38 o                         
   2 -20   4         76.38         93.44        27.76 o                         
  -2  20  -5        490.21        464.88        32.37 o                         
   2 -20   6          1.97         -3.51        31.58 o                         
  -2  20  -7        588.68        636.09        32.15 o                         
  -2  20  -8        426.63        507.18        36.26 o                         
  -2  20  -9        117.27        122.76        32.10 o                         
   2 -20  10          2.17          9.32        31.18 o                         
  -2  20 -11        391.28        413.89        30.79 o                         
  -2  20 -12        230.64        276.57        26.43 o                         
   2 -20  13          5.57         -0.26        24.33 o                         
   2 -20  14         14.72         14.09        23.48 o                         
  -2  20 -15         52.58         38.39        26.59 o                         
  -2  20 -16         39.39         46.32        23.83 o                         
  -2  20 -17        100.22        127.61        23.20 o                         
   2 -20  18        287.85        296.64        23.37 o                         
  -2  20 -19         22.66         40.54        29.68 o                         
  -2  20 -20        234.58        287.97        28.67 o                         
   2 -20  21          4.89          9.46        42.05 o                         
   2 -20  22         72.75         10.81        11.06 o                         
   2 -20  23        130.85        215.84        52.08 o                         
   2 -20  24        348.93        347.63        49.62 o                         
  -2  19  12          6.86         71.75        27.25 o                         
  -2  19  11         39.17         50.03        31.58 o                         
  -2  19  11        281.62        200.13        32.63 o                         
  -2  19  10         92.43        109.19        34.55 o                         
  -2  19  10        914.70        738.75        46.78 o                         
  -2  19   9        609.16        486.40        39.80 o                         
  -2  19   9        971.86        796.77        52.13 o                         
  -2  19   8         76.73         69.97        25.69 o                         
  -2  19   7         46.59          8.09        26.80 o                         
  -2  19   6          6.85          8.06        18.68 o                         
  -2  19   5        150.94        144.65        20.30 o                         
  -2  19   4        104.41        166.38        22.95 o                         
  -2  19   3        280.08        292.31        25.00 o                         
  -2  19   2       1205.49       1184.83        29.99 o                         
  -2  19   1        122.20        128.37        32.33 o                         
   2 -19   0        290.85        356.57        34.04 o                         
   2 -19   1         33.38         69.12        34.24 o                         
  -2  19  -2          4.23         23.93        30.43 o                         
  -2  19  -3        866.30        889.18        34.98 o                         
  -2  19  -4         55.04         29.53        35.31 o                         
  -2  19  -5         82.24        115.47        36.80 o                         
  -2  19  -6        123.77         87.88        30.33 o                         
  -2  19  -7        448.98        470.93        30.19 o                         
  -2  19  -8        126.99        100.26        33.66 o                         
  -2  19  -9        275.87        346.44        37.07 o                         
   2 -19  10        296.27        341.74        36.60 o                         
   2 -19  11        198.91        191.25        29.14 o                         
  -2  19 -12        165.44        204.92        28.78 o                         
   2 -19  13        113.55        109.21        27.90 o                         
   2 -19  14        126.86        110.57        26.45 o                         
  -2  19 -15          2.56         15.15        24.58 o                         
   2 -19  16         11.87        -19.60        27.60 o                         
  -2  19 -17        103.70        107.83        27.87 o                         
   2 -19  18        259.36        266.94        25.77 o                         
  -2  19 -19         82.54         75.18        23.41 o                         
   2 -19  20         36.63         43.18        29.86 o                         
   2 -19  21         10.31         18.81        47.99 o                         
   2 -19  22          0.78         14.73        48.57 o                         
   2 -19  23        170.92        166.59        49.37 o                         
   2 -19  24        163.56        251.91        60.36 o                         
   2 -19  25         45.27        -17.43        54.22 o                         
   2 -19  26         15.20          4.37        11.41 o                         
  -2  18  15         28.49         16.04        21.55 o                         
  -2  18  14        188.00        207.57        24.94 o                         
  -2  18  13        704.02        774.35        35.11 o                         
  -2  18  12        322.69        404.08        36.19 o                         
  -2  18  11       1060.09       1162.17        41.89 o                         
  -2  18  10        934.81        910.20        43.82 o                         
  -2  18   9        398.71        502.57        46.31 o                         
  -2  18   9        780.34        838.05        60.92 o                         
  -2  18   8          7.48         53.92        43.45 o                         
  -2  18   8         65.15         13.25        60.07 o                         
   2 -18  -7         24.46         34.61        21.34 o                         
  -2  18   6        112.89        157.95        21.05 o                         
   2 -18  -5         94.58        132.75        22.51 o                         
   2 -18  -4        194.36        179.77        24.10 o                         
  -2  18   3         94.35         81.05        24.10 o                         
  -2  18   2         63.04         59.27        24.75 o                         
  -2  18   1        830.02        808.88        31.04 o                         
   2 -18   0         50.19         39.58        28.10 o                         
  -2  18  -1        514.65        429.28        31.00 o                         
  -2  18  -2       3003.33       3369.66        46.78 o                         
   2 -18   3          1.19         -5.23        36.24 o                         
  -2  18  -4          1.95         30.43        32.26 o                         
   2 -18   5       1125.43       1189.29        37.53 o                         
  -2  18  -6        518.64        554.87        35.79 o                         
  -2  18  -7       1146.94       1392.54        36.56 o                         
  -2  18  -8          8.78        -31.17        38.95 o                         
  -2  18  -9        833.29        955.25        43.25 o                         
  -2  18 -10         66.36         74.51        34.80 o                         
   2 -18  11         11.53          2.01        31.08 o                         
  -2  18 -12         76.83        116.35        31.17 o                         
  -2  18 -13        171.28        172.87        30.79 o                         
  -2  18 -14        648.74        692.96        31.74 o                         
  -2  18 -15        138.50        124.52        28.24 o                         
   2 -18  16         25.39        -26.24        26.24 o                         
   2 -18  17         28.28         39.03        23.52 o                         
  -2  18 -18        176.83        164.49        25.71 o                         
   2 -18  19         21.99         31.06        25.59 o                         
   2 -18  20        157.59        168.80        23.94 o                         
   2 -18  21        743.89        869.01        62.02 o                         
   2 -18  22          0.91        -52.09        52.09 o                         
   2 -18  23          8.66         -5.76        53.69 o                         
   2 -18  24          9.09          4.93        51.69 o                         
   2 -18  25        142.97        180.56        66.36 o                         
   2 -18  26        208.40         66.33        14.11 o                         
   2 -18  27        354.80        492.40        59.72 o                         
  -2  17  17        267.13        265.37        23.18 o                         
  -2  17  16        346.78        248.17        26.11 o                         
  -2  17  15       1106.41       1138.74        38.73 o                         
  -2  17  14        464.46        443.91        37.93 o                         
  -2  17  13        410.25        349.14        39.22 o                         
  -2  17  12        306.19        442.26        41.73 o                         
  -2  17  11        118.01        166.61        43.07 o                         
  -2  17  10        341.60        439.17        47.56 o                         
  -2  17   9       1069.91       1180.53        53.84 o                         
  -2  17   8        233.78        228.79        53.09 o                         
  -2  17   8       2033.45       2094.37        51.10 o                         
  -2  17   7        888.84        923.79        60.77 o                         
  -2  17   7       1090.69       1241.81        37.94 o                         
  -2  17   6         19.35         30.64        53.41 o                         
   2 -17  -6       2011.63       1860.92        41.42 o                         
  -2  17   5        137.92        144.87        25.03 o                         
  -2  17   4        733.09        734.74        27.58 o                         
  -2  17   3        386.86        370.21        26.90 o                         
  -2  17   2        230.48        197.49        26.37 o                         
  -2  17   1         26.57         12.15        28.89 o                         
   2 -17   0       2118.53       2025.46        36.08 o                         
  -2  17  -1         47.53         47.71        33.67 o                         
  -2  17  -2        266.58        270.22        28.71 o                         
  -2  17  -3       1340.50       1350.79        37.98 o                         
  -2  17  -4         30.86         62.38        35.33 o                         
  -2  17  -5       1005.83       1219.97        40.66 o                         
   2 -17   6        385.28        482.57        35.98 o                         
  -2  17  -7         45.70          1.22        35.58 o                         
   2 -17   8        433.10        384.84        39.65 o                         
  -2  17  -9        281.39        278.22        38.62 o                         
   2 -17  10       2205.95       2506.30        45.81 o                         
  -2  17 -11        796.56        909.89        37.64 o                         
  -2  17 -12        335.11        353.90        33.41 o                         
   2 -17  13         66.63        122.78        32.24 o                         
  -2  17 -14         89.44         88.74        33.89 o                         
   2 -17  15         46.24         39.23        29.69 o                         
  -2  17 -16        438.06        363.77        29.49 o                         
  -2  17 -17         51.76         86.19        26.36 o                         
  -2  17 -18         27.85         -7.05        23.03 o                         
  -2  17 -19       1082.62       1161.60        30.65 o                         
  -2  17 -20         44.93         98.82        25.08 o                         
  -2  17 -21        237.90        273.56        35.42 o                         
   2 -17  22         27.99         -8.23        40.12 o                         
  -2  17 -23        189.32        165.76        41.05 o                         
   2 -17  24          1.07        -38.47        38.47 o                         
   2 -17  25         24.15          4.87        37.16 o                         
   2 -17  26        107.90        140.87        52.09 o                         
   2 -17  27        220.85        199.32        66.23 o                         
   2 -17  28         90.61         90.15        61.87 o                         
   2 -17  29        258.81        338.02        58.61 o                         
   2 -17  30         80.71         80.44        51.69 o                         
  -2  16  20        546.24        444.20        41.26 o                         
  -2  16  19        711.85        549.56        47.36 o                         
  -2  16  18        284.37        311.45        27.22 o                         
  -2  16  17        487.61        640.93        37.14 o                         
  -2  16  16        580.00        662.50        39.28 o                         
  -2  16  15        854.38        999.11        44.03 o                         
  -2  16  14        828.13        898.69        35.68 o                         
  -2  16  13        268.91        352.50        34.18 o                         
  -2  16  12        404.02        230.10        36.46 o                         
  -2  16  11       4378.26       4622.81        55.22 o                         
  -2  16  10       1138.99       1225.04        45.11 o                         
  -2  16   9       1237.81       1194.04        53.70 o                         
  -2  16   9       1302.60       1434.00        54.58 o                         
  -2  16   8        655.49        649.09        50.66 o                         
   2 -16  -8       1901.23       1867.09        38.01 o                         
  -2  16   7         95.58        109.18        36.10 o                         
  -2  16   7         97.69        241.01        37.95 o                         
  -2  16   6        987.63       1013.61        41.45 o                         
  -2  16   6       1097.28       1032.10        41.37 o                         
  -2  16   5       3907.09       3827.09        90.13 o                         
  -2  16   5       3917.19       3579.08        47.15 o                         
  -2  16   4       1711.54       1762.78        32.38 o                         
  -2  16   3        145.55         62.25        25.38 o                         
  -2  16   2        181.44        238.01        32.16 o                         
  -2  16   1        410.67        372.88        34.56 o                         
  -2  16   0        199.71        190.02        35.55 o                         
  -2  16  -1       6089.07       6065.32        51.84 o                         
  -2  16  -2         15.16        -30.13        30.13 o                         
  -2  16  -3         10.75         45.17        31.70 o                         
  -2  16  -4        910.18        960.31        40.89 o                         
   2 -16   5       1796.05       1991.76        46.12 o                         
   2 -16   6         28.88         27.17        34.70 o                         
  -2  16  -7         81.26        109.98        37.76 o                         
  -2  16  -8        617.11        733.40        42.79 o                         
  -2  16  -9       3305.28       3466.50        53.63 o                         
  -2  16 -10        122.75         99.32        35.40 o                         
  -2  16 -11       1280.95       1347.73        38.79 o                         
  -2  16 -12        290.89        260.50        33.72 o                         
  -2  16 -13        131.14        167.69        32.45 o                         
  -2  16 -14         64.74         95.01        31.52 o                         
  -2  16 -15         93.75        116.46        30.44 o                         
  -2  16 -16        193.84        196.56        29.12 o                         
  -2  16 -17         27.56         -3.81        25.53 o                         
  -2  16 -18        216.60        138.81        25.80 o                         
   2 -16  19        462.71        514.91        28.62 o                         
  -2  16 -20       1135.72       1038.31        29.10 o                         
   2 -16  21          9.09          0.38        25.66 o                         
  -2  16 -22          6.60         46.53        44.96 o                         
  -2  16 -23        955.58        943.94        51.74 o                         
   2 -16  24        257.06        165.99        44.18 o                         
  -2  16 -25        294.93        357.27        42.60 o                         
  -2  16 -26          3.77        -26.40        37.20 o                         
   2 -16  27         24.51        -35.48        35.48 o                         
  -2  16 -28         98.71          5.02        46.79 o                         
   2 -16  28        107.98         26.02        67.06 o                         
   2 -16  29        485.37        626.63        67.49 o                         
   2 -16  30         34.37         56.98        57.64 o                         
   2 -16  31         12.95         -7.63        52.29 o                         
   2 -16  32         49.15         33.16        47.03 o                         
  -2  15  22        203.48        158.06        25.87 o                         
  -2  15  21        688.49        612.89        44.79 o                         
  -2  15  20        190.70        185.71        32.63 o                         
  -2  15  19        395.00        359.77        32.26 o                         
  -2  15  18          8.86         16.08        10.37 o                         
  -2  15  17       1600.03       1828.12        46.72 o                         
  -2  15  16        650.03        694.01        35.97 o                         
  -2  15  15       2101.80       2224.89        47.13 o                         
  -2  15  14        566.02        772.10        40.11 o                         
  -2  15  13       2176.63       2490.62        50.79 o                         
  -2  15  12       1191.08       1154.74        47.59 o                         
  -2  15  11        240.78        260.95        45.10 o                         
  -2  15  10       2563.77       2891.62        55.63 o                         
  -2  15   9       3508.83       3567.52        53.62 o                         
  -2  15   8         64.22         58.88        49.69 o                         
  -2  15   8        223.29        175.50        33.66 o                         
  -2  15   7        191.88        354.51        49.85 o                         
  -2  15   7       3370.58       3761.88        44.42 o                         
  -2  15   6       4541.03       4191.67        59.42 o                         
  -2  15   6      11134.69      10903.44        61.35 o                         
  -2  15   5       1327.42       1234.54        42.82 o                         
  -2  15   5       3085.67       3044.57        52.93 o                         
  -2  15   4         15.14         19.81        29.74 o                         
  -2  15   4        389.50        400.99        62.60 o                         
  -2  15   3        390.31        374.32        29.37 o                         
  -2  15   2       2561.87       2791.59        48.86 o                         
   2 -15  -1         69.27         62.47        30.07 o                         
  -2  15   0       1205.10       1223.78        35.51 o                         
   2 -15   1        469.81        520.63        33.25 o                         
  -2  15  -2        466.69        493.27        30.68 o                         
  -2  15  -3          3.04         55.87        30.55 o                         
  -2  15  -4        299.49        316.71        37.88 o                         
  -2  15  -5       3974.16       4457.77        54.36 o                         
  -2  15  -6        463.48        449.43        38.89 o                         
   2 -15   7         46.23        103.92        38.15 o                         
  -2  15  -8        196.43        260.84        36.55 o                         
   2 -15   9        692.38        806.82        36.22 o                         
  -2  15 -10         42.83         79.63        32.74 o                         
  -2  15 -11       1042.24        961.75        36.59 o                         
  -2  15 -12       3344.77       3533.87        46.80 o                         
   2 -15  13       1608.36       1633.06        38.32 o                         
   2 -15  14        307.36        374.42        32.07 o                         
  -2  15 -15         40.63         70.48        30.51 o                         
  -2  15 -16        377.25        381.08        30.87 o                         
  -2  15 -17        110.92        131.76        28.08 o                         
  -2  15 -18        866.94        808.80        32.61 o                         
  -2  15 -19         71.40         33.07        27.33 o                         
  -2  15 -20        142.37        128.20        29.37 o                         
   2 -15  21         29.08         10.83        31.79 o                         
  -2  15 -22        150.57        118.47        48.11 o                         
  -2  15 -23         17.95         44.90        47.00 o                         
   2 -15  24        323.94        411.66        49.77 o                         
  -2  15 -25          9.00         28.18        44.37 o                         
   2 -15  26         19.19         -5.39        41.33 o                         
  -2  15 -27          2.03         32.08        38.68 o                         
  -2  15 -28        381.75        388.93        39.72 o                         
  -2  15 -29          1.88         42.63        50.51 o                         
   2 -15  29        330.92        356.75        69.78 o                         
  -2  15 -30        125.10        124.61        49.34 o                         
   2 -15  30        476.29        563.80        67.32 o                         
  -2  15 -31         77.23        109.29        45.87 o                         
   2 -15  31        182.59        172.20        59.30 o                         
   2 -15  32        232.50        319.86        55.23 o                         
   2 -15  33         31.89         53.56        46.29 o                         
  -2  14  24        226.81        200.29        24.94 o                         
  -2  14  23        435.54        380.41        23.56 o                         
  -2  14  22        229.64        270.40        26.34 o                         
  -2  14  21        486.26        325.73        29.75 o                         
  -2  14  20        844.69        780.63        37.60 o                         
  -2  14  19        826.09       1037.92        41.87 o                         
  -2  14  18        106.16        116.89         6.81 o                         
  -2  14  17       1913.92       2028.98        53.80 o                         
  -2  14  16         14.82         23.77         9.33 o                         
  -2  14  15        141.33        259.59        32.80 o                         
  -2  14  14       1664.81       1808.36        42.52 o                         
  -2  14  13        372.38        459.91        46.42 o                         
  -2  14  12       1151.32       1360.29        52.52 o                         
  -2  14  11        110.81        523.41        48.51 o                         
  -2  14  10       1248.78       1310.06        51.55 o                         
  -2  14   9       7584.20       8154.46        67.25 o                         
  -2  14   8       5299.28       4808.65        41.70 o                         
  -2  14   7        490.34        807.22        35.00 o                         
  -2  14   6         20.74         54.76        46.59 o                         
  -2  14   6       2375.49       2322.44        48.73 o                         
  -2  14   5          4.24         86.59        38.47 o                         
  -2  14   5        680.38        943.34        54.58 o                         
   2 -14  -4        722.86        686.74        40.39 o                         
  -2  14   4       9276.40       8930.26        79.95 o                         
   2 -14  -3        734.04        605.52        54.24 o                         
  -2  14   3       2981.39       2467.91        63.50 o                         
  -2  14   2       2151.05       1813.25        44.66 o                         
  -2  14   2       7832.55       8947.03       106.50 o                         
   2 -14  -1        251.24        230.57        29.55 o                         
  -2  14   0         48.56         35.84        27.58 o                         
  -2  14  -1        411.93        435.24        27.75 o                         
   2 -14   2       7145.38       7514.17        49.07 o                         
   2 -14   3        665.02        590.52        30.85 o                         
   2 -14   4        549.08        595.00        36.31 o                         
  -2  14  -5       6167.88       6369.39        54.96 o                         
   2 -14   6          2.85         62.88        35.29 o                         
  -2  14  -7          1.65         42.44        34.13 o                         
   2 -14   8         14.04         47.72        32.92 o                         
  -2  14  -9        294.59        339.05        32.98 o                         
   2 -14  10        698.64        735.02        33.99 o                         
  -2  14 -11       2002.10       2204.64        39.08 o                         
  -2  14 -12        169.43        230.22        30.43 o                         
  -2  14 -13        394.80        363.84        30.62 o                         
   2 -14  14       1002.66       1005.30        32.42 o                         
   2 -14  15       3602.32       3605.58        42.09 o                         
  -2  14 -16        167.64        158.07        29.18 o                         
  -2  14 -17        130.11         88.85        27.49 o                         
  -2  14 -18        513.93        595.36        32.66 o                         
  -2  14 -19       2160.62       1955.53        37.23 o                         
  -2  14 -20       1045.62       1101.64        32.72 o                         
  -2  14 -21       1573.53       1770.69        59.72 o                         
  -2  14 -22        736.14        813.64        53.62 o                         
   2 -14  23        130.50         63.33        47.87 o                         
   2 -14  24        163.87        140.38        49.96 o                         
   2 -14  25        822.17        997.94        54.83 o                         
  -2  14 -26        217.20        204.02        46.27 o                         
   2 -14  27        243.36        257.59        43.99 o                         
  -2  14 -28          2.88        -11.20        38.66 o                         
  -2  14 -29         19.31         32.86        36.49 o                         
   2 -14  30         12.31         23.64        34.76 o                         
  -2  14 -31        111.49        113.82        50.27 o                         
   2 -14  31        253.43        294.21        62.87 o                         
  -2  14 -32         65.92        132.20        47.80 o                         
   2 -14  32         74.26        173.22        56.25 o                         
  -2  14 -33          3.69        -17.90        63.30 o                         
   2 -14  34          2.53         48.19        44.01 o                         
  -2  13  25         62.18         52.17        26.29 o                         
  -2  13  24          8.39         40.66        23.45 o                         
  -2  13  23        669.50        786.46        30.34 o                         
  -2  13  22        557.21        614.04        32.33 o                         
  -2  13  21       2748.26       2917.26        56.69 o                         
  -2  13  20        551.92        491.96        33.57 o                         
  -2  13  19        847.17        923.00        35.38 o                         
  -2  13  18          5.57        -10.61        37.81 o                         
  -2  13  17       1870.71       2138.28        47.18 o                         
  -2  13  16        157.00        290.37        40.02 o                         
  -2  13  15        457.52        489.60        43.24 o                         
  -2  13  14       4252.54       4527.96        58.03 o                         
  -2  13  13       6853.67       7606.47        70.25 o                         
  -2  13  12       1276.45       2019.62        48.38 o                         
  -2  13  11       1906.38       2182.76        46.73 o                         
  -2  13  10       1097.12       1256.51        50.96 o                         
  -2  13   9       3497.00       3922.69        55.71 o                         
  -2  13   8        669.08        899.94        34.56 o                         
  -2  13   7       4295.41       4744.65        49.07 o                         
  -2  13   6       6432.08       6552.19        54.64 o                         
  -2  13   5       1854.54       1942.69        61.24 o                         
  -2  13   5      20327.98      21818.71        94.97 o                         
  -2  13   4        198.35        193.78        38.03 o                         
  -2  13   4      10289.16      10270.39        82.97 o                         
   2 -13  -3       3567.12       3153.57        50.30 o                         
   2 -13  -3       3679.48       3572.50        48.90 o                         
  -2  13   2         16.33         86.20        47.12 o                         
  -2  13   2       6064.99       6531.98        67.03 o                         
  -2  13   1         46.81         80.57        29.16 o                         
  -2  13   1       2151.29       1726.46        94.63 o                         
  -2  13   0       8572.80       8410.32        52.00 o                         
  -2  13  -1       3512.24       3894.31        38.87 o                         
  -2  13  -2         28.38          5.77        24.65 o                         
  -2  13  -3       1013.92        905.92        30.69 o                         
  -2  13  -4          0.67         39.51        30.22 o                         
  -2  13  -5        255.47        227.14        31.86 o                         
   2 -13   6       4498.34       4780.31        54.41 o                         
  -2  13  -7       4210.68       4182.35        48.61 o                         
  -2  13  -8        129.73        112.53        29.88 o                         
  -2  13  -9       3324.06       3229.11        41.35 o                         
  -2  13 -10       1073.50       1258.84        34.36 o                         
  -2  13 -11        125.52        151.37        28.19 o                         
  -2  13 -12       4229.79       3888.46        44.20 o                         
  -2  13 -13        124.02         97.87        29.69 o                         
  -2  13 -14       1275.27       1186.07        34.21 o                         
   2 -13  15       4323.27       3972.57        40.79 o                         
  -2  13 -16        417.18        328.30        27.94 o                         
  -2  13 -17        573.93        602.65        31.36 o                         
  -2  13 -18        102.75        107.68        28.38 o                         
  -2  13 -19        759.68        767.07        34.73 o                         
   2 -13  20        298.58        362.33        49.15 o                         
  -2  13 -21        717.53        874.46        53.60 o                         
  -2  13 -22        513.14        435.68        51.78 o                         
   2 -13  23         64.17         52.14        49.33 o                         
  -2  13 -24        249.60        341.76        51.84 o                         
   2 -13  25        162.38        178.68        48.79 o                         
   2 -13  26        373.80        376.64        51.89 o                         
   2 -13  27         68.25        118.04        46.34 o                         
   2 -13  28         76.55         48.42        42.44 o                         
  -2  13 -29         25.40          1.25        39.58 o                         
  -2  13 -30         38.91         64.84        37.42 o                         
   2 -13  31        439.41        469.05        38.50 o                         
  -2  13 -32         60.43         15.26        49.21 o                         
   2 -13  32         61.02         82.99        57.87 o                         
  -2  13 -33        138.23        130.96        50.36 o                         
   2 -13  33        145.08        129.94        54.76 o                         
   2 -13  34         45.74         49.48        39.36 o                         
  -2  13 -35          7.03        132.16        35.33 o                         
  -2  12  27        242.42        205.16        25.51 o                         
  -2  12  26        169.23        184.34        29.13 o                         
  -2  12  25        623.15        629.36        26.54 o                         
  -2  12  24       1971.48       1844.26        34.62 o                         
  -2  12  23        714.48        715.43        32.57 o                         
  -2  12  22       2599.55       2917.04        42.88 o                         
  -2  12  21        187.13        181.28        27.25 o                         
  -2  12  20        544.20        557.16        31.56 o                         
  -2  12  19       4491.62       4644.07        50.67 o                         
  -2  12  18        591.73        657.57        37.06 o                         
  -2  12  17       3029.69       3301.46        59.02 o                         
  -2  12  16        274.00        291.17        12.93 o                         
  -2  12  15       1950.83       2429.96        13.82 o                         
  -2  12  14       4945.80       5242.45        68.97 o                         
  -2  12  13       1814.23       2122.86        49.07 o                         
  -2  12  12       3206.20       3232.07        51.26 o                         
  -2  12  11       3107.59       3813.42        53.40 o                         
  -2  12  10       4329.57       4612.92        55.27 o                         
  -2  12   9        667.28       1038.68        42.30 o                         
  -2  12   8       2305.85       3143.23        45.83 o                         
  -2  12   7       8907.95       8570.14        59.72 o                         
   2 -12  -6        632.53        702.95        94.93 o                         
  -2  12   6       2892.30       2997.69        45.05 o                         
   2 -12  -5       3959.24       3206.25       126.60 o                         
  -2  12   5       4002.91       4140.91        45.32 o                         
  -2  12   4       3030.27       3415.49        68.67 o                         
  -2  12   4      20557.25      20572.88        92.46 o                         
  -2  12   3       1424.66       1662.37        55.88 o                         
  -2  12   3       4025.16       4609.71        51.60 o                         
  -2  12   2        410.26        426.75        48.04 o                         
  -2  12   2      28169.52      26942.50       101.42 o                         
  -2  12   1        170.43        398.67        40.94 o                         
   2 -12  -1       6525.17       7551.09        77.83 o                         
   2 -12   0        404.15        420.75        44.48 o                         
  -2  12   0        601.39       1008.26        48.06 o                         
  -2  12  -1       9215.49       9543.10        53.81 o                         
  -2  12  -2        696.79        753.27        30.80 o                         
  -2  12  -3       3309.19       3374.92        39.36 o                         
   2 -12   4      10432.58       9975.73        56.11 o                         
  -2  12  -5       7115.80       7509.28        54.66 o                         
   2 -12   6        586.09        631.83        36.18 o                         
   2 -12   7        177.25        162.93        30.81 o                         
  -2  12  -8        562.56        582.80        31.35 o                         
  -2  12  -9        669.56        644.77        29.11 o                         
  -2  12 -10       1374.65       1262.17        33.22 o                         
  -2  12 -11        710.16        646.01        31.17 o                         
  -2  12 -12        694.19        601.36        31.09 o                         
  -2  12 -13        223.05        137.26        28.64 o                         
  -2  12 -14        627.00        477.81        25.89 o                         
  -2  12 -15       7947.16       7109.41        45.99 o                         
  -2  12 -16       3746.32       3718.35        40.85 o                         
  -2  12 -17         21.20          7.71        25.79 o                         
  -2  12 -18        731.45        734.42        37.69 o                         
  -2  12 -19        602.03        620.56        45.32 o                         
  -2  12 -20       3310.89       3469.15        62.66 o                         
   2 -12  21        211.74        234.90        47.57 o                         
   2 -12  22       1052.18       1071.67        53.35 o                         
   2 -12  23       2082.14       2328.81        62.03 o                         
  -2  12 -24        529.73        697.20        53.45 o                         
   2 -12  25        501.24        540.93        51.15 o                         
  -2  12 -26        158.81        133.95        48.54 o                         
   2 -12  27          7.94        -23.56        47.80 o                         
   2 -12  28        151.92        240.43        47.25 o                         
   2 -12  29       1100.12       1240.77        52.71 o                         
  -2  12 -30        275.81        350.52        42.44 o                         
  -2  12 -31          2.20         27.15        36.81 o                         
   2 -12  32         43.07         39.75        34.84 o                         
  -2  12 -33        139.49         68.52        53.72 o                         
   2 -12  33        608.50        586.51        60.50 o                         
  -2  12 -34        110.31         69.23        42.33 o                         
   2 -12  35         18.12         21.86        45.51 o                         
  -2  11  28         14.04         14.12        29.88 o                         
  -2  11  28       1120.27       1014.66        41.15 o                         
  -2  11  27        569.22        574.38        32.21 o                         
  -2  11  26         72.69         69.78        32.91 o                         
  -2  11  25       1326.90       1397.06        27.60 o                         
  -2  11  24       1489.52       1432.04        30.05 o                         
  -2  11  23        626.38        751.83        34.79 o                         
  -2  11  22        364.40        397.28        35.57 o                         
  -2  11  21       4143.94       4542.24        45.59 o                         
  -2  11  20       2340.98       2729.64        43.71 o                         
  -2  11  19       3834.25       4388.80        52.54 o                         
  -2  11  18       1473.20       1598.23        43.82 o                         
  -2  11  17       3600.34       3999.33        56.09 o                         
  -2  11  16       1220.43       1474.54        52.64 o                         
  -2  11  15       5343.17       6201.73        72.61 o                         
  -2  11  14       1824.29       2301.58        14.37 o                         
  -2  11  13       2731.65       3222.36        56.45 o                         
  -2  11  12       1433.00       1629.78        43.99 o                         
  -2  11  11       3309.84       3106.12        52.44 o                         
  -2  11  10      10028.58      12282.79        84.57 o                         
  -2  11   9      13574.99      15083.96        82.65 o                         
  -2  11   8       5102.76       5304.29        54.02 o                         
  -2  11   7       4382.99       4080.59        44.71 o                         
   2 -11  -6       8457.58       7932.08       173.22 o                         
  -2  11   6       8849.23       9342.68        55.65 o                         
  -2  11   5       3091.53       2730.70        47.03 o                         
  -2  11   4      16691.51      16809.73        62.76 o                         
  -2  11   3      10508.04       9813.74       226.15 o                         
   2 -11  -3      24436.84      25105.48       107.12 o                         
  -2  11   2        177.02        288.68       103.91 o                         
  -2  11   2        707.29        649.13        91.55 o                         
   2 -11  -1        444.00        759.48        66.99 o                         
  -2  11   1       1259.30       2625.64       231.58 o                         
  -2  11   0       4663.52       5510.25        69.04 o                         
  -2  11  -1      12249.09      13171.35       130.66 o                         
  -2  11  -2        426.02        307.50        72.93 o                         
   2 -11   3        148.74        209.64        70.51 o                         
  -2  11  -4       1348.83       1284.34        84.77 o                         
   2 -11   5      17723.14      15089.63       142.04 o                         
   2 -11   6        435.91        514.62        62.48 o                         
  -2  11  -7       4010.97       3585.35        95.88 o                         
  -2  11  -8       2016.17       1976.24       126.22 o                         
  -2  11  -9         34.80         38.80        62.45 o                         
   2 -11  10         15.52        -16.03        32.91 o                         
  -2  11 -11      12907.92      12525.26        65.89 o                         
  -2  11 -12       5631.77       5303.17        48.39 o                         
  -2  11 -13        577.87        579.97        31.08 o                         
  -2  11 -14       7077.90       6612.16        47.73 o                         
  -2  11 -15        613.27        484.42        26.21 o                         
  -2  11 -16       1405.99       1488.36        33.14 o                         
  -2  11 -17        935.23        945.21        34.64 o                         
  -2  11 -18       2474.60       2331.65        50.76 o                         
  -2  11 -19       3941.66       4051.64        53.53 o                         
  -2  11 -20         15.51         17.91        40.88 o                         
  -2  11 -21         28.43        102.37        42.58 o                         
  -2  11 -22          9.69         98.72        64.28 o                         
  -2  11 -23          4.24         -3.51        65.85 o                         
  -2  11 -24       1486.64       1792.01        81.04 o                         
  -2  11 -25          0.65         20.17        63.60 o                         
  -2  11 -26        117.04        309.95        64.07 o                         
  -2  11 -27        546.95        738.84        72.34 o                         
  -2  11 -28         14.70        -15.01        71.91 o                         
  -2  11 -29         72.15         85.83        70.78 o                         
  -2  11 -30         61.27        -29.22        63.89 o                         
  -2  11 -31          9.08        -14.70        60.84 o                         
  -2  11 -32          9.80         27.70        29.65 o                         
   2 -11  33        198.48        293.97        35.72 o                         
   2 -11  34         17.23         11.53        32.01 o                         
  -2  11 -35         53.73         56.02        40.77 o                         
   2 -11  36         36.11         93.78        37.78 o                         
  -2  10  29        117.02         91.17        27.58 o                         
  -2  10  28       1118.69       1049.72        36.22 o                         
  -2  10  28       1709.90       1440.49        49.15 o                         
  -2  10  27         31.15         31.16        24.45 o                         
  -2  10  27        208.53        283.17        46.10 o                         
  -2  10  26        125.06        128.51        36.30 o                         
  -2  10  26       1237.39       1338.17        41.18 o                         
  -2  10  25       1181.55       1275.92        34.98 o                         
  -2  10  24        172.81        245.06        27.86 o                         
  -2  10  23       2127.90       2387.29        44.26 o                         
  -2  10  22       3372.25       3716.68        52.69 o                         
  -2  10  21       1915.67       2038.79        40.80 o                         
  -2  10  20       3617.99       4022.03        48.64 o                         
  -2  10  19        950.86        932.87        39.44 o                         
  -2  10  18       2028.68       2022.67        45.52 o                         
  -2  10  17       8680.06       9181.54        70.31 o                         
  -2  10  16       2636.32       2670.36        47.93 o                         
  -2  10  15       3243.66       3716.24        61.92 o                         
   2 -10 -14       3103.43       3207.40        54.67 o                         
   2 -10 -13       5754.39       6266.52        17.12 o                         
  -2  10  12       8530.01       8126.59        19.34 o                         
  -2  10  11      16384.71      16005.58        85.82 o                         
  -2  10  10       3726.08       3836.17        54.94 o                         
  -2  10   9       5172.08       5630.55        60.38 o                         
  -2  10   8      16646.58      17598.13        98.74 o                         
  -2  10   7       8210.72      11276.47        92.19 o                         
  -2  10   6       2842.17       3780.23        62.02 o                         
   2 -10  -5       2977.58       5350.95        80.73 o                         
   2 -10  -4       2713.02       3403.04       106.27 o                         
  -2  10   3       7467.22       7181.80       105.60 o                         
  -2  10   2      58700.38      66919.77       247.43 o                         
  -2  10   1        808.15       1362.62        73.45 o                         
  -2  10   1       6387.75      13581.60       331.28 o                         
   2 -10   0       3047.11       2859.66        78.05 o                         
  -2  10   0      23397.46      23664.36       397.08 o                         
  -2  10  -1         97.78        151.38        52.45 o                         
   2 -10   2       9863.19       9419.24       105.56 o                         
  -2  10  -3       2884.17       2489.90        61.63 o                         
  -2  10  -4       1127.08        968.72        56.78 o                         
  -2  10  -5       3732.28       3234.74        84.45 o                         
  -2  10  -6       7578.50       6475.75       189.46 o                         
  -2  10  -7        169.30        402.49       115.32 o                         
  -2  10  -8       3784.15       3563.63       140.31 o                         
  -2  10  -9         11.93         71.59       104.57 o                         
  -2  10 -10        751.00        860.59       106.19 o                         
   2 -10  11       4945.56       5423.47        99.03 o                         
  -2  10 -12        321.48        477.98        66.07 o                         
   2 -10  13       1569.79       1340.93        71.36 o                         
  -2  10 -14       3008.85       2953.75        74.64 o                         
  -2  10 -15       1783.80       1644.83        65.63 o                         
  -2  10 -16         32.17        113.87        53.74 o                         
  -2  10 -17        321.73        288.09        36.45 o                         
  -2  10 -18       2500.49       2329.99        45.21 o                         
  -2  10 -19        478.04        581.69        36.65 o                         
  -2  10 -20        273.78        355.30        42.78 o                         
  -2  10 -21        563.39        692.62        45.70 o                         
  -2  10 -22       2027.79       2190.34        53.87 o                         
  -2  10 -23       1267.37       1577.20        50.65 o                         
   2 -10  24        403.54        340.79        43.31 o                         
   2 -10  25       5349.88       5603.13        67.41 o                         
  -2  10 -26       1142.74       1251.46        47.68 o                         
  -2  10 -27         24.99         62.32        38.14 o                         
  -2  10 -28         54.58         52.28        65.78 o                         
  -2  10 -29        210.25        139.44        71.87 o                         
  -2  10 -30         10.01         39.48        66.27 o                         
  -2  10 -31         95.12         60.08        63.53 o                         
  -2  10 -32          2.58         64.77        61.63 o                         
  -2  10 -33         45.15        -33.65        58.77 o                         
  -2  10 -34          0.23        -54.81        58.48 o                         
   2 -10  35        117.02         94.09        33.12 o                         
  -2  10 -36         29.51         16.42        55.95 o                         
   2 -10  36         38.30         13.19        46.16 o                         
  -2   9  31         59.35         75.05        16.94 o                         
  -2   9  30       1547.88       1371.67        25.32 o                         
  -2   9  29         57.08         63.14        21.79 o                         
  -2   9  28        947.12        834.49        28.05 o                         
  -2   9  27          8.41        -20.23        24.31 o                         
  -2   9  26         38.30         21.86        39.04 o                         
  -2   9  26       1345.10       1368.92        60.15 o                         
  -2   9  25         54.16         47.85        41.62 o                         
  -2   9  25        380.39        373.50        57.67 o                         
  -2   9  24       1446.16       1396.55        34.23 o                         
   2  -9 -23       3915.68       4522.55       130.18 o                         
  -2   9  23       3956.35       4633.08        53.65 o                         
  -2   9  22       1033.18       1100.24        43.70 o
[truncated: 4,047,168 more chars]
