# Supplementary material for: A systematic study of the interplay between guest molecule structure and intermolecular interactions in crystalline sponges
Source: IUCrJ. 2023 Jul 1;10(Pt 4):497–508. doi: 10.1107/S2052252523005146 (PMC10324488; doi:10.1107/S2052252523005146)
Supplement: Supplementary file 4 [file m-10-00497-BBA-8_10_12-Methoxy_CrystallineSpongesup4.hkl]

data_BBA-8_10_12-Methoxy_CrystallineSponge                                      
_shelx_title ' 2022ncs7335b_rc1_a.res in C2/c'                                  
_shelx_refln_list_code          4                                               
_shelx_F_calc_maximum     1525.59                                               
_exptl_crystal_F_000      7153.23                                               
_reflns_d_resolution_high  0.7982                                               
                                                                                
loop_                                                                           
 _space_group_symop_operation_xyz                                               
 'x, y, z'                                                                      
 '-x, y, -z+1/2'                                                                
 'x+1/2, y+1/2, z'                                                              
 '-x+1/2, y+1/2, -z+1/2'                                                        
 '-x, -y, -z'                                                                   
 'x, -y, z-1/2'                                                                 
 '-x+1/2, -y+1/2, -z'                                                           
 'x+1/2, -y+1/2, z-1/2'                                                         
                                                                                
_cell_length_a    34.5333                                                       
_cell_length_b    15.0103                                                       
_cell_length_c    30.9081                                                       
_cell_angle_alpha  90.000                                                       
_cell_angle_beta  101.400                                                       
_cell_angle_gamma  90.000                                                       
                                                                                
_shelx_F_squared_multiplier     1.000                                           
                                                                                
loop_                                                                           
 _refln_index_h                                                                 
 _refln_index_k                                                                 
 _refln_index_l                                                                 
 _refln_F_squared_calc                                                          
 _refln_F_squared_meas                                                          
 _refln_F_squared_sigma                                                         
 _refln_observed_status                                                         
   2   0   0        344.43       3769.34       151.41 o                         
   4   0   0     902763.75     624782.44     13947.48 o                         
   6   0   0        352.87       5321.83       386.43 o                         
   8   0   0    1003904.62     877721.81     19680.59 o                         
  10   0   0      43393.24      43392.66      1297.12 o                         
  12   0   0      57479.45      63789.61      1816.88 o                         
  14   0   0      34384.03      30136.68      1179.62 o                         
  16   0   0       8926.68      10813.14       881.32 o                         
  18   0   0      80452.55      73038.96      2343.41 o                         
  20   0   0     176124.28     193122.44      5118.44 o                         
  22   0   0      22401.84      19588.51      1061.42 o                         
  24   0   0      28320.73      31780.83      1072.83 o                         
  26   0   0        951.34       2253.79       724.65 o                         
  28   0   0        572.12       1740.48       957.02 o                         
  30   0   0       7440.72       5783.06       897.53 o                         
  32   0   0       5856.52       5486.79      1064.37 o                         
  34   0   0       6531.82       4808.85       967.19 o                         
  40   0   0        843.40        596.59       370.61 o                         
  42   0   0        523.02        -18.08       264.40 o                         
   1   1   0     126523.73      21815.94       516.36 o                         
   3   1   0     530922.38     341537.00      7658.46 o                         
   5   1   0      26736.55      27312.17       882.45 o                         
   7   1   0     191115.41     282945.06      5818.98 o                         
   9   1   0      19289.61      29170.21      1242.89 o                         
  11   1   0     190708.77     162545.39      2795.70 o                         
  13   1   0      12699.49      17527.59       747.99 o                         
  15   1   0      41474.59      37169.61       987.50 o                         
  17   1   0       3132.41       4271.85       641.78 o                         
  19   1   0        872.27       5193.52       767.77 o                         
  21   1   0      24138.28      42611.10      5335.13 o                         
  23   1   0       4952.07       9641.48      2832.51 o                         
  25   1   0       5650.96       6363.64       563.08 o                         
  27   1   0       4191.08       4742.38       409.01 o                         
  29   1   0       3663.60      10561.78      2227.12 o                         
  31   1   0        686.34       3187.80       706.56 o                         
  33   1   0        392.98        708.67       433.65 o                         
  35   1   0         18.48       1042.09       389.28 o                         
  37   1   0       3526.15       4015.66       456.48 o                         
  39   1   0         21.44        214.68       334.45 o                         
  41   1   0         70.18        -55.23       282.47 o                         
   0   2   0     656767.44     505672.97     11574.69 o                         
   2   2   0       8366.02      13051.74       604.50 o                         
   4   2   0      45435.06      21495.81      1318.59 o                         
   6   2   0     295513.75     265388.53      6096.94 o                         
   8   2   0     775696.69     866580.94     19468.17 o                         
  10   2   0      24880.53      25281.52      2541.14 o                         
  12   2   0      37287.22      36221.34      2095.96 o                         
  14   2   0     224349.73     217893.66     15028.79 o                         
  16   2   0      38540.24      42143.93      1114.36 o                         
  18   2   0      27804.86      38464.22     13176.89 o                         
  20   2   0        693.50       3016.73      1383.00 o                         
  22   2   0      17433.64      20525.30      1015.85 o                         
  24   2   0       2716.60       4966.68       413.35 o                         
  26   2   0       2380.31       5414.00       614.49 o                         
  28   2   0       1565.33       2244.83       336.09 o                         
  30   2   0        237.87        940.44       337.19 o                         
  32   2   0       4990.66       6327.62       384.93 o                         
  34   2   0        147.08        581.04       308.62 o                         
  36   2   0         54.01        230.78       280.71 o                         
  38   2   0        822.49       2702.72       397.72 o                         
  40   2   0         24.75        -54.39       158.69 o                         
   1   3   0       8343.24      20868.82       834.88 o                         
   3   3   0     801545.69     737367.69     10230.47 o                         
   5   3   0      83808.12     109369.42      5867.57 o                         
   7   3   0     213152.88     223506.86      3903.08 o                         
   9   3   0       7791.89       9547.65       813.53 o                         
  11   3   0      31285.06      30468.87      1227.07 o                         
  13   3   0       3151.03       7588.41       885.84 o                         
  15   3   0       9381.73      21669.21      1181.87 o                         
  17   3   0      14409.75      15679.68      3369.36 o                         
  19   3   0      11920.65      14639.89       867.23 o                         
  21   3   0      35469.17      42550.86       926.45 o                         
  23   3   0      18624.81      25750.35      2541.86 o                         
  25   3   0         57.88       2137.24       311.78 o                         
  27   3   0         76.27        789.72       338.77 o                         
  29   3   0      10808.53      13804.56       756.41 o                         
  31   3   0       2057.76       5281.03      1146.21 o                         
  33   3   0         67.76        375.93       322.30 o                         
  35   3   0        185.07        651.15       492.08 o                         
  37   3   0       2151.10       4151.45       857.59 o                         
  39   3   0        727.31        895.91       176.18 o                         
  41   3   0         30.52          1.45       127.51 o                         
   0   4   0      26721.45      14984.73      1290.35 o                         
   2   4   0     221433.56     209520.11      3007.20 o                         
   4   4   0       5858.52      11554.38       473.88 o                         
   6   4   0     853333.25     801839.31     27282.58 o                         
   8   4   0      47576.78      53144.15      1297.25 o                         
  10   4   0      60480.57      67092.51      1571.58 o                         
  12   4   0        888.98       2181.04       780.17 o                         
  14   4   0     157213.70     139508.69      3848.44 o                         
  16   4   0      30262.30      33664.23      1663.21 o                         
  18   4   0     307690.19     259099.53      6693.52 o                         
  20   4   0      36244.39      29229.24      1588.57 o                         
  22   4   0      20762.41      22436.13       953.49 o                         
  24   4   0        184.23        606.11       331.37 o                         
  26   4   0      26901.42      29292.52      1115.84 o                         
  28   4   0       2745.75       3284.02       888.27 o                         
  30   4   0       3735.29       3529.05       378.90 o                         
  32   4   0        124.47        -26.50       355.32 o                         
  34   4   0         36.91        366.00       338.75 o                         
  36   4   0        312.96       -170.60       327.53 o                         
  38   4   0         75.42         41.26       228.88 o                         
  40   4   0       1149.88        941.13       166.43 o                         
   1   5   0       3816.11       5600.49       386.08 o                         
   3   5   0      65039.75      79585.16      1472.85 o                         
   5   5   0        673.20       5335.58       447.95 o                         
   7   5   0      75652.89      69052.88      1592.78 o                         
   9   5   0        674.06      12220.23       720.10 o                         
  11   5   0     135321.48     170981.12      5302.62 o                         
  13   5   0      36840.09      35677.44      1211.35 o                         
  15   5   0      28750.84      36292.35      1317.51 o                         
  17   5   0      10951.05      13735.06      1175.10 o                         
  21   5   0        460.87        871.95       384.10 o                         
  23   5   0       6727.98      17541.42      2146.74 o                         
  25   5   0       1287.12       3429.25       762.27 o                         
  27   5   0       2104.41       2664.51       438.41 o                         
  29   5   0         10.81        176.26       324.98 o                         
  31   5   0         66.81        319.17       357.13 o                         
  35   5   0        629.00        936.18       332.26 o                         
  37   5   0       3092.13       2345.88       267.97 o                         
  39   5   0         92.20        298.29       284.73 o                         
   0   6   0     294309.75     245283.83      4325.35 o                         
   2   6   0      53498.96      55682.82      1141.16 o                         
   4   6   0     173773.44     171091.34      2708.35 o                         
   6   6   0     230753.83     237513.92      4363.14 o                         
   8   6   0     323742.72     354939.66      6312.58 o                         
  10   6   0       8715.52      16884.84       843.02 o                         
  12   6   0      35694.46      38649.50      1291.76 o                         
  14   6   0      11805.56      14011.60      1105.04 o                         
  16   6   0       9352.98      17528.77      1459.02 o                         
  18   6   0      33313.75      38703.06      1761.81 o                         
  20   6   0      12579.03      10706.93      1301.64 o                         
  22   6   0       5468.34       6479.58      1555.87 o                         
  24   6   0       2040.54       3834.66       493.17 o                         
  26   6   0      31897.91      26637.04      1714.37 o                         
  28   6   0        504.51        720.54       330.80 o                         
  30   6   0       1076.07       1016.44       301.55 o                         
  32   6   0       1424.37       1677.67       444.43 o                         
  34   6   0       1930.04       1232.93       402.18 o                         
  36   6   0        171.90        137.94       351.40 o                         
   1   7   0      57199.34      72328.55      1123.87 o                         
   3   7   0     282260.16     297748.28      4449.47 o                         
   5   7   0       5466.07      11929.16       621.23 o                         
   7   7   0        450.74       1128.62       567.60 o                         
   9   7   0      22096.57      20918.80       981.88 o                         
  11   7   0        279.09       3564.29       702.15 o                         
  13   7   0      26637.86      27366.00      1207.22 o                         
  15   7   0      51796.98      60398.24      2737.63 o                         
  17   7   0      64074.42      61004.21      3273.83 o                         
  19   7   0       1644.86       2257.51       573.11 o                         
  21   7   0       2165.98        934.53       480.94 o                         
  23   7   0      60087.06      69522.72      3034.91 o                         
  25   7   0       9655.66       2790.00      1839.48 o                         
  27   7   0       1184.63        536.49       387.15 o                         
  29   7   0        170.29        493.50       528.46 o                         
  31   7   0         62.11       -204.10       504.94 o                         
  33   7   0         17.81        748.93       465.24 o                         
  35   7   0          5.78       -129.76       389.08 o                         
  39   7   0        868.82        700.54       293.77 o                         
   0   8   0     484886.38     427912.94     12707.98 o                         
   2   8   0      40178.06      49172.97      1438.07 o                         
   4   8   0      15400.98      19172.09       746.99 o                         
   6   8   0      90611.53      96032.47      2250.07 o                         
   8   8   0      80825.77      89249.28      2199.97 o                         
  10   8   0      82977.56      85894.94      4431.57 o                         
  12   8   0        784.27       3160.23       335.80 o                         
  14   8   0      54596.10      55111.01      1967.27 o                         
  16   8   0       3456.14       2799.33       363.32 o                         
  18   8   0       2356.57       3558.04       600.80 o                         
  20   8   0      30095.16      33997.39      1399.01 o                         
  22   8   0      17948.64      30437.24      6316.03 o                         
  24   8   0       2035.75       8953.05      1560.57 o                         
  26   8   0       1517.71       2272.95       456.52 o                         
  28   8   0       1501.15       2322.37       565.04 o                         
  30   8   0       3515.85       3218.73       517.96 o                         
  32   8   0       5777.02       5942.97      2333.24 o                         
  34   8   0        517.33         50.69       455.35 o                         
  36   8   0        403.72        177.94       265.10 o                         
  38   8   0         44.81       -119.77       311.85 o                         
   1   9   0      10568.40      22637.93      1658.43 o                         
   3   9   0       3459.88       4992.44       527.28 o                         
   5   9   0       7610.99       8503.85       619.51 o                         
   7   9   0       6220.45       9133.59       407.39 o                         
   9   9   0      20282.20      25812.03       679.92 o                         
  11   9   0        231.80       2788.88       356.44 o                         
  13   9   0       1054.36       1848.25       382.88 o                         
  15   9   0      56675.20      60505.35      1644.53 o                         
  17   9   0       1642.12       1561.35       553.42 o                         
  19   9   0      10712.35      11776.26      1341.29 o                         
  21   9   0       6438.54       6998.98      1879.96 o                         
  23   9   0       8010.56       5859.76       525.03 o                         
  25   9   0       5142.60       5292.45       973.97 o                         
  27   9   0         79.58        145.91       391.91 o                         
  29   9   0       2801.74       2152.87      1745.69 o                         
  31   9   0        259.62       1330.94       471.01 o                         
  33   9   0        339.99        473.09       350.28 o                         
  35   9   0        117.96        -13.93       270.69 o                         
   0  10   0     217509.62     198456.86      5615.60 o                         
   2  10   0        475.45      13963.50       582.55 o                         
   4  10   0        955.71       3865.20       518.63 o                         
   6  10   0      18513.05      23639.50       572.12 o                         
   8  10   0      40688.40      36269.48       748.65 o                         
  10  10   0      19167.18      25568.55       933.85 o                         
  12  10   0      17615.56      20766.43      1111.27 o                         
  14  10   0     101661.11     107259.35      3287.99 o                         
  16  10   0       1954.21       5412.28       555.60 o                         
  18  10   0      23488.80      25238.70      1900.62 o                         
  20  10   0      40680.89      38145.68      1704.51 o                         
  22  10   0      10944.06      16978.07      3630.70 o                         
  24  10   0       2491.59       1111.21       482.47 o                         
  26  10   0         62.84          4.00       362.03 o                         
  28  10   0        731.39        542.79       339.05 o                         
  30  10   0        409.25        281.01       451.33 o                         
  32  10   0        725.60        786.16       407.76 o                         
  34  10   0        278.21        390.95       474.56 o                         
   1  11   0      40176.76      41327.41       815.25 o                         
   3  11   0       7237.67       8474.99       427.56 o                         
   5  11   0       2117.70       6886.96       732.70 o                         
   7  11   0      79397.48      81957.59      2618.94 o                         
   9  11   0       2531.84       3996.12       455.73 o                         
  11  11   0      20786.36      21051.79      1593.54 o                         
  13  11   0      10024.26       9413.00       650.39 o                         
  15  11   0      71380.08      66998.62      4220.66 o                         
  17  11   0      24073.02      22207.21      1111.93 o                         
  19  11   0       4468.12      10027.52      1853.22 o                         
  21  11   0      21766.82      18416.44      2888.29 o                         
  23  11   0        901.44       1754.85       427.51 o                         
  25  11   0        317.06         39.74       406.09 o                         
  27  11   0        810.41        998.47       381.03 o                         
  29  11   0       8096.33       3796.63      2059.81 o                         
  31  11   0        961.12        275.70       569.47 o                         
  33  11   0         52.58        198.86       397.72 o                         
   0  12   0      11213.01      11811.52       881.32 o                         
   2  12   0      13077.79      15570.34       561.91 o                         
   4  12   0      67523.40      64657.23      1493.49 o                         
   6  12   0       2295.82       3634.61       643.63 o                         
   8  12   0      61773.64      61540.05      2992.12 o                         
  10  12   0        275.44       6215.51       517.71 o                         
  12  12   0      70103.34      66077.28      3000.18 o                         
  14  12   0        883.89       2764.02       679.88 o                         
  16  12   0      10684.63      12350.80      2501.51 o                         
  18  12   0        586.09        324.91       672.71 o                         
  20  12   0        212.76         -3.82       499.96 o                         
  22  12   0       2454.79        630.31       505.07 o                         
  24  12   0       1208.00        502.76       462.81 o                         
  26  12   0       2672.01       1432.62       419.98 o                         
  28  12   0         48.42        147.45       344.00 o                         
  30  12   0       2138.88        899.40       470.04 o                         
   1  13   0      16702.54      17362.04      2894.80 o                         
   3  13   0      26948.58      27750.15      1286.35 o                         
   5  13   0       5653.12       6536.74      1001.09 o                         
   7  13   0      17842.78      21462.30      1868.85 o                         
   9  13   0       1524.88       2563.26      1282.44 o                         
  11  13   0       3250.92       4519.02      1162.67 o                         
  13  13   0       4291.54       5152.19       679.90 o                         
  15  13   0       6729.05       6871.14      2272.23 o                         
  17  13   0      11872.77      10802.95      3472.18 o                         
  19  13   0       8850.92       3902.99       781.89 o                         
  21  13   0       9583.62       6481.68      1449.66 o                         
  23  13   0        235.21       -117.47       417.69 o                         
  25  13   0        664.47       -209.73       374.96 o                         
  27  13   0        477.28        196.98       308.21 o                         
   0  14   0       5569.81       4526.38      1048.55 o                         
   2  14   0       4162.23       5904.85      1073.40 o                         
   4  14   0      23928.31      24609.21      1331.02 o                         
   6  14   0       5377.19       6266.42      1016.91 o                         
   8  14   0      16638.30      19422.97      1193.17 o                         
  10  14   0          5.50       1697.11       858.72 o                         
  12  14   0       8388.57       9097.95       940.08 o                         
  14  14   0       6088.41       3733.19       815.79 o                         
  16  14   0          7.42       2417.98       779.63 o                         
  18  14   0       6095.32       3884.59       531.05 o                         
  20  14   0        231.50        124.00       332.68 o                         
  22  14   0        197.47         -9.04       479.08 o                         
  24  14   0        147.64        112.99       433.88 o                         
  26  14   0       7299.40       2133.25       406.76 o                         
   1  15   0      20939.18      27403.29       993.52 o                         
   3  15   0        955.27       1819.60       694.46 o                         
   5  15   0        181.14        714.10       892.62 o                         
   7  15   0       1624.73       3098.18       888.10 o                         
   9  15   0      24672.46      26909.69      1254.19 o                         
  11  15   0      14555.14      12519.29       940.08 o                         
  13  15   0       7994.56       6598.61       799.97 o                         
  15  15   0       1078.22       2652.28       393.29 o                         
  17  15   0        807.11        765.79       326.90 o                         
  19  15   0       2203.57       1788.13       322.19 o                         
  21  15   0       2680.85       1660.95       483.60 o                         
  23  15   0       1295.80        390.95       409.02 o                         
   0  16   0       8043.12       8614.35      1014.65 o                         
   2  16   0        468.77       1223.79       663.76 o                         
   4  16   0       2755.01       2289.84       666.58 o                         
   6  16   0       3214.67       3604.18       658.61 o                         
   8  16   0       5780.55       6856.07       686.50 o                         
  10  16   0       7962.88       6311.62       766.07 o                         
  12  16   0       8739.71       5830.40       568.34 o                         
  14  16   0        217.20        337.13       581.90 o                         
  16  16   0       4029.37       1952.47       415.80 o                         
  18  16   0       4043.36       2189.75       379.65 o                         
  20  16   0        318.40        492.64       415.80 o                         
   1  17   0         74.09        168.82       509.71 o                         
   3  17   0       4725.72       4465.77       585.29 o                         
   5  17   0       3881.34       5539.08       539.14 o                         
   7  17   0        147.13        757.64       357.69 o                         
   9  17   0       2838.67       2347.72       642.91 o                         
  11  17   0       4337.19       4933.14       562.69 o                         
  13  17   0       1427.50       3089.32       312.68 o                         
  15  17   0      10318.50       6518.82       476.82 o                         
   0  18   0        989.21       1071.14       336.71 o                         
   2  18   0        394.67       1125.59       248.89 o                         
   4  18   0       1662.46       2198.83       311.85 o                         
   6  18   0       5024.21       6354.56       431.62 o                         
   8  18   0       1239.43       1733.27       345.75 o                         
 -41   1   1        247.02        331.57       200.23 o                         
 -39   1   1          9.68       -126.55       336.71 o                         
 -37   1   1        371.35       1362.66       424.84 o                         
 -35   1   1       1862.14       2194.64       400.78 o                         
 -33   1   1       2474.91       2378.17       839.52 o                         
 -31   1   1        763.27       1494.20       441.28 o                         
 -29   1   1        223.99       2153.59       617.83 o                         
 -27   1   1      25310.34      27278.87       930.65 o                         
 -25   1   1         65.47       1089.62       315.64 o                         
 -23   1   1      32698.62      33597.73      1233.11 o                         
 -21   1   1        222.55       3598.53       380.26 o                         
 -19   1   1     385866.69     402135.09      6839.44 o                         
 -17   1   1      20282.87      23865.72       843.25 o                         
 -15   1   1       1393.52       2891.85       468.82 o                         
 -13   1   1      37595.37      41135.23       967.25 o                         
 -11   1   1     331636.06     280412.97      4623.98 o                         
  -9   1   1       7976.08       8961.80       700.54 o                         
  -7   1   1      92744.14      59377.41      2660.92 o                         
  -5   1   1       1512.52       1307.91       198.82 o                         
  -3   1   1       3260.94      29573.99       711.84 o                         
  -1   1   1     504417.81     278798.62      4396.93 o                         
   1   1   1     123873.34      59740.04      1484.69 o                         
   3   1   1      11965.52       9868.54       454.22 o                         
   5   1   1      11904.16       6919.50       463.26 o                         
   7   1   1     288054.56     282948.03      8781.58 o                         
   9   1   1       2116.36       7557.07       467.78 o                         
  11   1   1       2377.18       2442.86       407.32 o                         
  13   1   1      52569.05      50216.86      1123.25 o                         
  15   1   1        386.88       3749.35       516.01 o                         
  17   1   1      24566.70      16880.52       787.75 o                         
  19   1   1      21520.31      28397.36      2138.90 o                         
  21   1   1      37623.86      36211.06      1010.15 o                         
  23   1   1      55562.19      51017.10      1343.21 o                         
  25   1   1       2564.44       2491.54       361.61 o                         
  27   1   1        514.12        672.38       385.57 o                         
  29   1   1       4692.07       4691.93       426.57 o                         
  31   1   1      13845.07      15677.65      1120.73 o                         
  33   1   1        779.68       1089.59       439.48 o                         
  35   1   1        420.77        316.33       393.53 o                         
  39   1   1        566.85        224.42       247.07 o                         
  41   1   1         96.08        241.70       183.90 o                         
 -42   2   1         76.88        -22.60       273.44 o                         
 -40   2   1       2914.70       3605.63       586.46 o                         
 -38   2   1       1940.03       1864.33       388.69 o                         
 -36   2   1        141.62       -323.15       818.05 o                         
 -34   2   1        912.25       1805.50       329.67 o                         
 -32   2   1       7828.40       8171.43       786.71 o                         
 -30   2   1       5090.69       7389.58       645.62 o                         
 -28   2   1      14728.67      14219.92       609.57 o                         
 -26   2   1       4965.23       7155.93       528.20 o                         
 -24   2   1        174.05       1255.31       281.76 o                         
 -22   2   1      55495.26      55316.96      2986.19 o                         
 -20   2   1        176.81       6999.83      1110.69 o                         
 -18   2   1      11550.41      19105.70      2362.62 o                         
 -16   2   1     216839.86     206107.73      9084.39 o                         
 -14   2   1      35010.57      27532.86       811.70 o                         
 -12   2   1       8843.62      21470.22      1196.56 o                         
 -10   2   1       1474.81       7265.41      1538.92 o                         
  -8   2   1      80915.45     104264.88      2553.57 o                         
  -6   2   1      82598.63     106038.80      2524.20 o                         
  -4   2   1      27604.74      11520.46       470.04 o                         
  -2   2   1      13831.38       6064.40       470.40 o                         
   0   2   1     152148.86     131504.09      1840.18 o                         
   2   2   1    1684836.12    1524192.12     19652.95 o                         
   4   2   1     100189.39     112436.30      2743.40 o                         
   6   2   1     287598.69     372875.91      8528.48 o                         
   8   2   1       3822.45      21004.83       928.78 o                         
  10   2   1     223457.66     194105.44      4689.08 o                         
  12   2   1        617.76       7533.10       874.54 o                         
  14   2   1      59137.86      62687.91      5855.14 o                         
  16   2   1      15785.11      28358.27       948.13 o                         
  18   2   1       6686.73      32991.64      8718.30 o                         
  20   2   1      27933.79      27026.25      2289.18 o                         
  22   2   1      29837.15      29514.65       981.13 o                         
  24   2   1       8493.13      14471.42      1928.11 o                         
  26   2   1       1695.46       4375.40       532.59 o                         
  28   2   1        504.46       1097.86       316.47 o                         
  30   2   1       2177.25       2288.57       330.90 o                         
  32   2   1       6029.65       6272.79       556.17 o                         
  34   2   1       2080.03       2117.93       338.34 o                         
  36   2   1        889.72       1085.18       392.13 o                         
  38   2   1        178.06        964.93       386.43 o                         
  40   2   1         72.73       -134.44       153.05 o                         
 -41   3   1        152.69        332.04       131.66 o                         
 -39   3   1        107.84       -223.45       236.48 o                         
 -37   3   1       3531.78       5865.73       801.10 o                         
 -33   3   1       3463.34       3742.41       387.43 o                         
 -31   3   1      10805.56      12497.07       732.80 o                         
 -29   3   1       5245.40      10088.79       968.90 o                         
 -27   3   1       6914.64       6800.07       569.83 o                         
 -25   3   1      13653.89      16181.75      1129.08 o                         
 -23   3   1        140.33        418.55       291.08 o                         
 -21   3   1      14533.58      24970.60      2094.36 o                         
 -19   3   1        390.67       7746.71       783.88 o                         
 -17   3   1      29302.37      31387.88      6465.29 o                         
 -15   3   1      22604.67      22210.65      2382.96 o                         
 -13   3   1     451991.34     442855.06     10288.87 o                         
 -11   3   1     176056.78     185662.84      4519.60 o                         
  -9   3   1      70083.85      72200.58      1988.62 o                         
  -7   3   1       4225.72       8444.61       616.98 o                         
  -5   3   1     998001.00     903968.56     22823.97 o                         
  -3   3   1      78823.00      45865.05      1207.87 o                         
  -1   3   1     139209.86     191860.25      3429.12 o                         
   1   3   1        113.01       4818.91       213.59 o                         
   3   3   1      21294.71      35860.05       710.48 o                         
   5   3   1     577299.12     545373.00     27161.67 o                         
   7   3   1      18509.02      21519.55       712.97 o                         
   9   3   1     228030.59     182083.31      4492.48 o                         
  11   3   1     118271.73     121183.98      3197.62 o                         
  13   3   1     116187.27     119884.60      3236.03 o                         
  15   3   1      15071.84      16435.52      1100.52 o                         
  17   3   1      91252.05      88621.30      2213.47 o                         
  19   3   1      22211.66      31328.56      3508.34 o                         
  21   3   1        102.83        209.00       458.57 o                         
  23   3   1        119.50       2506.04       360.52 o                         
  25   3   1      11105.79      12484.22       488.97 o                         
  27   3   1       2157.43       5021.29       340.94 o                         
  29   3   1        843.16        119.73       344.95 o                         
  31   3   1        201.93        579.35       336.48 o                         
  33   3   1         73.18        255.85       313.60 o                         
  35   3   1       3992.75       4263.41       327.53 o                         
  37   3   1       3792.58       4547.36       307.04 o                         
  39   3   1       1844.88       2187.30       204.51 o                         
  41   3   1         95.70         27.12       289.25 o                         
 -40   4   1        172.53         73.64       179.28 o                         
 -38   4   1        166.90       -118.37       261.26 o                         
 -36   4   1        630.34       1128.04       325.10 o                         
 -32   4   1         55.73        -93.84       373.75 o                         
 -30   4   1        110.86        567.09       330.06 o                         
 -28   4   1       4555.79       7146.42       716.45 o                         
 -26   4   1       1363.12       2439.88       368.83 o                         
 -24   4   1        640.35        881.23       334.06 o                         
 -22   4   1       6994.01       9728.81      1821.68 o                         
 -20   4   1       1991.56       1893.21       406.52 o                         
 -18   4   1       1913.90       2167.15      1172.84 o                         
 -16   4   1        199.54       1946.25       834.29 o                         
 -14   4   1      64855.41      62211.21      1752.38 o                         
 -12   4   1     272617.66     262238.19     34242.73 o                         
 -10   4   1      40050.17      38140.78      1124.66 o                         
  -8   4   1       1371.59       2634.59       509.55 o                         
  -6   4   1     124813.06     154207.55      5386.23 o                         
  -4   4   1      33004.87      33620.77      1182.92 o                         
  -2   4   1      99458.52      91104.09      2035.66 o                         
   0   4   1     305261.56     296556.47      4112.13 o                         
   2   4   1      48549.68      58721.12      1056.47 o                         
   4   4   1     340280.72     286786.50      4006.86 o                         
   6   4   1     107309.76      99068.83      1960.24 o                         
   8   4   1      66610.77      71165.51      1902.75 o                         
  10   4   1     204376.44     227032.97      5430.30 o                         
  12   4   1     105423.52     110907.11      2171.85 o                         
  14   4   1       2430.82       4578.35      1084.70 o                         
  16   4   1     116605.66      94925.12      3037.17 o                         
  18   4   1      10792.04       8363.52      1303.90 o                         
  20   4   1      19386.77      17602.64      1256.45 o                         
  22   4   1      12011.10      17971.70       716.42 o                         
  24   4   1      22527.16      25065.25      1424.20 o                         
  26   4   1        138.00        321.20       352.82 o                         
  28   4   1       2377.37       1379.39       405.32 o                         
  30   4   1       1178.70       1372.80       387.49 o                         
  32   4   1         14.81        -64.04       344.35 o                         
  34   4   1         79.22        187.32       330.76 o                         
  36   4   1        742.28       -320.10       329.16 o                         
  38   4   1        201.60        -35.02       269.75 o                         
  40   4   1        132.47         74.41       202.67 o                         
 -39   5   1         47.33         90.39       291.51 o                         
 -37   5   1       8078.06       6927.02       542.05 o                         
 -35   5   1       1455.50       1957.70       336.36 o                         
 -33   5   1        570.95        549.68       344.13 o                         
 -31   5   1         40.49         24.71       305.80 o                         
 -29   5   1       4665.79       5110.00       484.79 o                         
 -27   5   1        383.26       3132.60       444.00 o                         
 -25   5   1      18053.19      16534.51      1485.85 o                         
 -23   5   1        486.28        634.68       360.74 o                         
 -21   5   1      40388.27      41053.06      1336.67 o                         
 -19   5   1       3683.53       8670.10       842.90 o                         
 -17   5   1     102256.64     125158.97      4980.60 o                         
 -15   5   1      76015.23      72451.56      6528.56 o                         
 -13   5   1     164944.91     177097.23     10106.95 o                         
 -11   5   1      14584.79      12963.95       771.53 o                         
  -9   5   1      36870.10      41388.42      1312.94 o                         
  -7   5   1      89716.40      73724.08      1683.41 o                         
  -5   5   1      21677.48      24430.58       717.78 o                         
  -3   5   1      44977.22      41693.55      1437.89 o                         
  -1   5   1     136564.23     118150.02      1888.75 o                         
   1   5   1     707553.81     659188.19      8851.09 o                         
   3   5   1       1171.78       3719.34       246.73 o                         
   5   5   1      10228.05       7449.10       511.70 o                         
   7   5   1      45079.11      55962.23      1494.86 o                         
   9   5   1       4150.46       6559.19       805.62 o                         
  11   5   1      42090.18      48602.05      1768.29 o                         
  13   5   1       2932.27       4309.44       772.85 o                         
  15   5   1      97578.16     115184.22      3256.37 o                         
  17   5   1      40609.19      41155.46      1749.08 o                         
  21   5   1      24604.26      24025.00       871.15 o                         
  23   5   1      12786.29       9955.27       804.08 o                         
  25   5   1      27162.29      26718.42       841.76 o                         
  27   5   1      11468.52      11415.95       930.65 o                         
  29   5   1       1249.30        630.88       320.07 o                         
  31   5   1        343.07        552.00       356.29 o                         
  33   5   1       1956.36       2419.08       352.27 o                         
  35   5   1       4678.50       5654.63       352.34 o                         
  37   5   1         60.41        -32.34       223.85 o                         
 -36   6   1         52.27        645.92       359.37 o                         
 -34   6   1       1917.42       1097.39       407.44 o                         
 -32   6   1        326.26        -76.68       329.76 o                         
 -30   6   1       2904.37       2539.81      1595.42 o                         
 -28   6   1       5279.10       7242.80      1740.14 o                         
 -26   6   1        363.63       1081.57       362.54 o                         
 -24   6   1       3288.04       2296.26       387.70 o                         
 -22   6   1        494.89       4129.01       648.84 o                         
 -20   6   1      11652.73       9923.84      1272.75 o                         
 -18   6   1      44625.85      44099.52      1925.08 o                         
 -16   6   1     144443.52     149872.44      9370.80 o                         
 -14   6   1       6201.64       9973.25       880.64 o                         
 -12   6   1      84810.04      90467.74      4090.24 o                         
 -10   6   1       7038.17       5451.04       670.85 o                         
  -8   6   1       4037.65       4652.55       627.18 o                         
  -6   6   1     127571.68     130970.93      2664.81 o                         
  -4   6   1     126320.65     132929.80      2239.53 o                         
  -2   6   1       1166.21       2586.57       231.47 o                         
   0   6   1      42929.50      42526.66      1060.90 o                         
   2   6   1        687.75       2210.86       368.40 o                         
   4   6   1     332569.50     304059.84      4416.69 o                         
   6   6   1       9494.16       9460.33       694.89 o                         
   8   6   1     111299.04     110739.88      2378.34 o                         
  10   6   1      59263.61      66449.69      1700.18 o                         
  12   6   1      13468.96      24293.70      1346.84 o                         
  14   6   1      57652.54      67095.30      4059.73 o                         
  16   6   1      32969.57      34939.29      2241.72 o                         
  18   6   1      18616.83      18520.57       770.04 o                         
  20   6   1      22960.05      22421.73      1575.08 o                         
  22   6   1      12980.07      21203.45      1694.85 o                         
  24   6   1       1154.01       1026.87       753.96 o                         
  26   6   1        311.62        502.75       358.69 o                         
  28   6   1       1575.64       2227.10       794.65 o                         
  30   6   1        372.72        286.96       339.19 o                         
  32   6   1       2066.38       5572.66       908.44 o                         
  34   6   1        437.61        526.00       240.05 o                         
  36   6   1         20.64          6.78       372.87 o                         
 -39   7   1        406.40        -81.35       323.15 o                         
 -35   7   1        977.21        237.28       750.25 o                         
 -33   7   1         42.87        752.51       804.49 o                         
 -31   7   1       1591.57       1901.91       699.02 o                         
 -29   7   1       7724.23       6032.72      2116.30 o                         
 -27   7   1      12262.55      22147.14     10599.26 o                         
 -25   7   1       1252.35       1573.96       734.09 o                         
 -23   7   1       8501.38      11538.94      1493.96 o                         
 -21   7   1       1190.24       1822.22       589.72 o                         
 -19   7   1      18448.07      20606.63       619.82 o                         
 -17   7   1       7934.66      11604.62       491.22 o                         
 -15   7   1      32257.11      30237.91      1862.45 o                         
 -13   7   1       2730.35       3668.79       785.01 o                         
 -11   7   1        680.50       1389.77       656.88 o                         
  -9   7   1      84092.76     101119.20      2381.05 o                         
  -7   7   1     169435.14     185840.58      3715.75 o                         
  -5   7   1       1557.20       2404.98       490.93 o                         
  -3   7   1      21941.30      28059.79       844.37 o                         
  -1   7   1      28757.83      34611.68       652.89 o                         
   1   7   1      50104.18      49685.09      1084.06 o                         
   3   7   1       1943.98       2031.91       414.51 o                         
   5   7   1     146493.11     148672.12      2988.82 o                         
   7   7   1      60722.75      60440.29      1799.93 o                         
   9   7   1      22474.18      34023.71      1177.86 o                         
  11   7   1       1529.64       3634.11       696.58 o                         
  13   7   1     115704.84     130029.89      8564.60 o                         
  15   7   1      15639.83      13620.26       457.51 o                         
  17   7   1       4731.15       4027.92       559.70 o                         
  19   7   1        924.96       1553.14       581.07 o                         
  21   7   1       1593.65        253.10      1177.36 o                         
  23   7   1      33459.18      12674.81      7886.70 o                         
  25   7   1      16660.96      14958.00      3755.68 o                         
  27   7   1      11744.11       9507.27       531.75 o                         
  29   7   1        640.40        -33.90       831.61 o                         
  31   7   1       4285.61       5602.33       554.75 o                         
  33   7   1        700.71       1358.64       944.60 o                         
  35   7   1         18.18         57.11       374.35 o                         
  37   7   1         21.71         43.34       260.29 o                         
 -38   8   1          3.42         81.35       343.49 o                         
 -36   8   1       1357.06        912.96       515.23 o                         
 -34   8   1       2243.85       2679.40      1094.87 o                         
 -32   8   1          7.79        758.29       459.15 o                         
 -30   8   1        101.58        418.25       495.84 o                         
 -28   8   1        157.45         61.20       430.19 o                         
 -26   8   1          9.89         93.77       450.62 o                         
 -24   8   1       5018.84       7803.74       866.63 o                         
 -22   8   1       4949.85       6215.78       552.48 o                         
 -20   8   1       2104.60       1718.85       436.45 o                         
 -18   8   1       3368.95       3114.83       372.02 o                         
 -16   8   1      36971.73      32937.25      1441.23 o                         
 -14   8   1      63727.40      57858.72      1404.82 o                         
 -12   8   1       2272.28      10553.37       407.93 o                         
 -10   8   1      10819.54      14607.35       524.91 o                         
  -8   8   1      35283.71      41757.52      2620.24 o                         
  -6   8   1     460852.41     493244.34     19396.98 o                         
  -4   8   1     344684.16     324076.72     10434.17 o                         
  -2   8   1     170407.25     155999.77      2682.59 o                         
   0   8   1      24204.68      28043.59       638.32 o                         
   2   8   1     437935.06     455885.69      5535.14 o                         
   4   8   1     491047.84     502715.97      9436.50 o                         
   6   8   1     237623.94     252311.64      4824.16 o                         
   8   8   1      19886.64      18192.52      1121.99 o                         
  10   8   1     141668.56     148809.72      6040.74 o                         
  12   8   1      68380.09      74461.23      2963.94 o                         
  14   8   1      43043.15      38277.86       838.04 o                         
  16   8   1       8834.42      11400.79      1702.29 o                         
  18   8   1      29515.74      26110.05      2556.59 o                         
  20   8   1       4478.01       4342.12      1367.18 o                         
  22   8   1      19167.30      16802.64       765.07 o                         
  24   8   1       3468.27       1055.33      1414.63 o                         
  26   8   1       1011.05        433.46       481.46 o                         
  28   8   1       2550.87       2800.63      1498.25 o                         
  30   8   1        706.99        732.36       515.22 o                         
  32   8   1         44.98        290.86       458.58 o                         
  34   8   1         35.18        109.60       325.94 o                         
  36   8   1         53.04         67.53       255.30 o                         
 -37   9   1         30.81         81.35       341.23 o                         
 -35   9   1         36.16        196.34       321.38 o                         
 -33   9   1       1094.17       2077.33       396.42 o                         
 -31   9   1       2339.99       1843.48       576.25 o                         
 -29   9   1        261.05        420.70       512.51 o                         
 -27   9   1      10480.45      10625.23      3171.79 o                         
 -25   9   1        113.30        459.46       680.54 o                         
 -23   9   1        188.85       1211.80       473.11 o                         
 -21   9   1        125.57       5558.66       991.70 o                         
 -19   9   1     138543.50     123776.37      6981.21 o                         
 -17   9   1       1500.72       2345.06       396.13 o                         
 -15   9   1      10074.83      11894.95       612.37 o                         
 -13   9   1        962.37       3645.63       389.19 o                         
 -11   9   1      19785.53      17099.96       600.65 o                         
  -9   9   1       6736.40       4883.67       475.05 o                         
  -7   9   1       4550.54       5168.46       358.82 o                         
  -5   9   1      65172.74      59806.03      2491.79 o                         
  -3   9   1      69851.34      72984.32      2610.37 o                         
  -1   9   1      23190.21      19398.26      1531.21 o                         
   1   9   1     162027.83     142178.83      3690.69 o                         
   3   9   1      41594.23      45831.80      2026.92 o                         
   5   9   1      10450.28       9800.10       896.58 o                         
   7   9   1        352.70       4641.33       383.91 o                         
   9   9   1      78200.25      76793.66      1909.75 o                         
  11   9   1       7555.02       9207.16       378.81 o                         
  13   9   1      11383.23      13445.44       537.84 o                         
  15   9   1       1926.46       7877.92       500.57 o                         
  17   9   1     119650.62     113033.48     10878.50 o                         
  19   9   1      51307.02      49991.42      5292.81 o                         
  21   9   1       6334.88       9305.38      1952.01 o                         
  23   9   1       4827.41       6680.11      1709.28 o                         
  25   9   1        799.17       5969.99      2178.45 o                         
  27   9   1       4669.06       3759.25       746.48 o                         
  29   9   1       1583.82       3444.57       827.09 o                         
  31   9   1       6775.18       6599.64       753.44 o                         
  33   9   1        245.56        912.37       485.63 o                         
  35   9   1          4.63         21.46       258.70 o                         
 -34  10   1         23.59        325.41       488.12 o                         
 -32  10   1         22.70        316.47       418.00 o                         
 -30  10   1       2722.51       3401.52      1724.28 o                         
 -28  10   1         39.18         93.14       344.44 o                         
 -26  10   1        766.15       3061.21       727.25 o                         
 -24  10   1        147.42        489.18       411.71 o                         
 -22  10   1       1907.56       3023.51      1268.16 o                         
 -20  10   1      11135.94      10170.18       533.11 o                         
 -18  10   1       2821.79       4526.01       664.96 o                         
 -16  10   1       3756.50       4817.93       438.26 o                         
 -14  10   1        570.40       2845.75       381.45 o                         
 -12  10   1      68308.86      74447.53      1205.98 o                         
 -10  10   1        395.34       2378.59       532.14 o                         
  -8  10   1      57306.20      65674.09      1227.01 o                         
  -6  10   1      72952.21      66338.71      1636.70 o                         
  -4  10   1     209275.89     191117.39      5828.02 o                         
  -2  10   1      23058.70      33855.11       872.51 o                         
   0  10   1      59235.66      60074.34      1502.68 o                         
   2  10   1     353532.66     347891.25      8117.16 o                         
   4  10   1      23813.07      35182.78       861.29 o                         
   6  10   1      17280.79      17459.06       799.41 o                         
   8  10   1       7164.46       9178.67       412.12 o                         
  10  10   1      44753.25      49713.63      2039.33 o                         
  12  10   1       1826.37       3454.81       386.31 o                         
  14  10   1      15843.39      14594.45      1773.60 o                         
  16  10   1      11485.36      13951.24       765.92 o                         
  18  10   1       6373.13       9247.39       599.97 o                         
  20  10   1       1488.01       2731.08       636.33 o                         
  22  10   1          1.43       2791.40       521.06 o                         
  24  10   1       4957.55       2897.84       997.98 o                         
  26  10   1        296.39        791.24       372.34 o                         
  28  10   1       1118.07        693.15       342.92 o                         
  30  10   1        125.01        233.06       402.78 o                         
  32  10   1       1332.96       1119.01       338.48 o                         
  34  10   1       2811.63       1030.47       454.22 o                         
 -33  11   1       1017.50        126.55       418.06 o                         
 -31  11   1       2703.17       1364.92       612.41 o                         
 -29  11   1        571.42        843.44       406.86 o                         
 -27  11   1        135.37        539.77       440.34 o                         
 -25  11   1         66.18        221.81       355.62 o                         
 -23  11   1       2665.49       2541.22       411.81 o                         
 -21  11   1        564.49       2722.62       428.98 o                         
 -19  11   1      22617.81      28358.38      3063.80 o                         
 -17  11   1      11393.34      13026.24       860.79 o                         
 -15  11   1       2060.23       8299.85       709.97 o                         
 -13  11   1       4485.64      10689.02      1414.94 o                         
 -11  11   1     107337.38     104832.39      4488.48 o                         
  -9  11   1       5785.45      17078.95      1855.04 o                         
  -7  11   1      15001.44      17699.47      1171.45 o                         
  -5  11   1      36359.85      36984.04      1606.72 o                         
  -3  11   1      41278.37      43593.12       991.40 o                         
  -1  11   1        803.48       5984.83       407.98 o                         
   1  11   1      30830.45      29858.84       668.17 o                         
   3  11   1      14741.56      15906.16       511.59 o                         
   5  11   1       1421.57       4162.21       396.43 o                         
   7  11   1      14150.92      14122.46       522.05 o                         
   9  11   1      83387.03      79945.77      3038.39 o                         
  11  11   1      21366.60      25710.28      1735.47 o                         
  13  11   1      10139.55       9541.69      1085.86 o                         
  15  11   1      24268.82      24483.94      1609.34 o                         
  17  11   1      13548.33      13321.37      1484.70 o                         
  19  11   1      16577.86      18574.54      2666.69 o                         
  21  11   1         62.53        380.64       631.61 o                         
  23  11   1        203.33        579.03       464.95 o                         
  25  11   1        144.58        788.96       392.30 o                         
  27  11   1       3686.90       3627.41       956.19 o                         
  29  11   1         45.66        -33.90       451.96 o                         
  31  11   1         88.10        429.36       540.09 o                         
  33  11   1        147.86        445.18       390.95 o                         
 -30  12   1         48.29        390.95       456.48 o                         
 -28  12   1       1067.94        384.72       352.41 o                         
 -26  12   1       1591.84        626.21       416.59 o                         
 -24  12   1       1188.79        615.73       468.91 o                         
 -22  12   1      16387.39       8130.19       595.92 o                         
 -20  12   1       1447.54       1146.05       421.76 o                         
 -18  12   1        100.22       1593.52       713.88 o                         
 -16  12   1         10.71        526.70       728.16 o                         
 -14  12   1       8627.25      11188.64      1909.42 o                         
 -12  12   1      96904.61      88080.65      4454.57 o                         
 -10  12   1      10612.71      13285.19       643.84 o                         
  -8  12   1       2698.00       3888.58       532.22 o                         
  -6  12   1       6883.12       8254.94       561.88 o                         
  -4  12   1      26367.88      29206.14      1117.47 o                         
  -2  12   1      12065.59      13751.56       934.43 o                         
   0  12   1       2112.32       6667.17       613.98 o                         
   2  12   1     156223.77     159318.91      3346.12 o                         
   4  12   1         19.41       6482.17       896.48 o                         
   6  12   1       5491.99       8139.10      1054.46 o                         
   8  12   1       1625.51       6612.62      1113.86 o                         
  10  12   1      92161.46      87693.67      3789.75 o                         
  12  12   1      26782.68      39002.50      2406.08 o                         
  14  12   1        744.35       1078.98       642.27 o                         
  16  12   1      48228.73      43354.11      3654.41 o                         
  18  12   1       1421.33       2523.41      1094.87 o                         
  20  12   1      20872.79      11590.23       625.56 o                         
  22  12   1       1993.39        656.20       334.58 o                         
  24  12   1      26174.20      15181.17       864.37 o                         
  26  12   1       1882.94       1208.13       408.82 o                         
  28  12   1        259.71        106.83       334.80 o                         
  30  12   1        768.61        420.32       458.74 o                         
 -27  13   1        219.70         49.77       312.41 o                         
 -25  13   1        682.52         -8.98       374.56 o                         
 -23  13   1        176.01        309.89       306.25 o                         
 -21  13   1        273.53       2981.74       629.35 o                         
 -19  13   1       4609.67       3097.30       635.23 o                         
 -17  13   1       1348.50       1648.33       897.14 o                         
 -15  13   1       6264.06       5732.14      1288.09 o                         
 -13  13   1      15495.66      16901.04      1086.96 o                         
 -11  13   1       1936.52       4059.55       981.88 o                         
  -9  13   1      16819.70      19129.14      1186.94 o                         
  -7  13   1        615.93       1155.32      1346.84 o                         
  -5  13   1      13303.48      20936.68       754.77 o                         
  -3  13   1       1446.82       3957.29       565.22 o                         
  -1  13   1       1401.08      10930.65      2610.07 o                         
   1  13   1      13311.90      12785.94      2836.05 o                         
   3  13   1      13621.23      22846.44      2347.93 o                         
   5  13   1       1565.74       2273.58       881.35 o                         
   7  13   1        266.06       7993.33      2266.58 o                         
   9  13   1       8216.78      10348.34       840.87 o                         
  11  13   1      59492.33      55419.56      4134.41 o                         
  13  13   1       3606.45       2850.42       669.04 o                         
  15  13   1       1988.53       2404.94       680.99 o                         
  17  13   1       5301.85       3355.91      1206.73 o                         
  19  13   1         92.57       3126.93       822.57 o                         
  21  13   1      11894.08       9701.21      1935.06 o                         
  23  13   1       1060.69        543.20       428.95 o                         
  25  13   1         47.28        126.53       369.52 o                         
  27  13   1        218.99       -166.94       303.62 o                         
 -26  14   1       1872.80        537.83       399.98 o                         
 -24  14   1        726.14        519.75       436.14 o                         
 -22  14   1       3344.74       1473.08       333.92 o                         
 -20  14   1        140.53        729.92       438.40 o                         
 -18  14   1       5402.19       3035.11       472.30 o                         
 -16  14   1       2968.98       2980.67       766.07 o                         
 -14  14   1         65.62       3168.24       806.75 o                         
 -12  14   1      12238.49      13495.52      1030.47 o                         
 -10  14   1       1789.20       3920.75       876.80 o                         
  -8  14   1         53.64       1692.59       917.48 o                         
  -6  14   1      12975.56      14738.41      1141.20 o                         
  -4  14   1      12623.91      19454.61      1274.53 o                         
  -2  14   1      14390.22      12743.01      1152.50 o                         
   0  14   1       7886.10       9961.19      1116.34 o                         
   2  14   1      71371.26      93677.71      2750.18 o                         
   4  14   1       4760.42       7434.74      1016.91 o                         
   6  14   1      20814.31      22053.38      1274.53 o                         
   8  14   1       6993.39       8164.65      1014.65 o                         
  10  14   1      74146.30      80814.93      2386.35 o                         
  12  14   1        424.71       3443.93       836.13 o                         
  14  14   1      21066.91      19288.01      5881.13 o                         
  16  14   1      41833.75      31292.06      9901.31 o                         
  18  14   1      20159.94      17324.82      3642.47 o                         
  20  14   1       4710.89       2595.87       502.13 o                         
  22  14   1        673.63        849.93       578.51 o                         
  24  14   1       3133.18       1430.45       449.70 o                         
  26  14   1          8.57         99.43       368.35 o                         
 -23  15   1         37.87       -192.08       415.80 o                         
 -21  15   1       2588.26       5164.45      1431.58 o                         
 -19  15   1        672.39        641.49       318.14 o                         
 -17  15   1       1732.56       1159.28       440.66 o                         
 -15  15   1        383.84        640.55       377.35 o                         
 -13  15   1       3058.36       4499.26       775.11 o                         
 -11  15   1       2481.62       3240.55       833.87 o                         
  -9  15   1      15501.03      16189.20      1073.40 o                         
  -7  15   1          0.22       2573.91       899.40 o                         
  -5  15   1       8097.17      10535.18      1077.92 o                         
  -3  15   1        172.66        453.08       692.39 o                         
  -1  15   1      15352.12      16421.22       862.86 o                         
   1  15   1        273.47        958.77       686.90 o                         
   3  15   1       3335.63       3541.11       955.90 o                         
   5  15   1       3807.67       8184.99       998.83 o                         
   7  15   1      10943.17      11597.29       989.79 o                         
   9  15   1       1662.86       2334.37       827.09 o                         
  11  15   1       3570.44       3457.49       797.71 o                         
  13  15   1       9167.28       7757.89       813.53 o                         
  15  15   1        306.25        578.51       657.60 o                         
  17  15   1          3.45        244.06       415.80 o                         
  19  15   1        893.73        440.57       308.39 o                         
  21  15   1       1540.47       1288.09       467.78 o                         
  23  15   1        218.31        467.78       393.21 o                         
 -20  16   1        788.76        357.05       422.58 o                         
 -18  16   1       2901.64       1638.35       375.13 o                         
 -16  16   1      16142.81      12404.04       587.55 o                         
 -14  16   1        155.34        422.39       278.69 o                         
 -12  16   1        211.97        528.79       655.34 o                         
 -10  16   1       1456.75       2067.72       720.88 o                         
  -8  16   1       3431.01       3444.87       614.82 o                         
  -6  16   1      22405.63      24590.84       874.44 o                         
  -4  16   1      42103.75      47046.09      1204.80 o                         
  -2  16   1      14884.16      17679.26       814.47 o                         
   0  16   1        174.40       1373.21       664.38 o                         
   2  16   1      36873.51      45334.08      1188.26 o                         
   4  16   1      16839.28      24992.38       676.49 o                         
   6  16   1      34968.57      39695.52       849.26 o                         
   8  16   1      32771.25      34741.63      2831.53 o                         
  10  16   1      35231.76      37322.94       901.84 o                         
  12  16   1        118.37       1431.61       479.08 o                         
  14  16   1      15098.32      12944.37       649.69 o                         
  16  16   1       2060.03       1270.01       386.43 o                         
  18  16   1       6269.99       6910.47       433.88 o                         
  20  16   1        900.03        320.89       406.76 o                         
 -15  17   1       4588.83       2193.59       295.00 o                         
 -13  17   1        438.00        158.19       481.34 o                         
 -11  17   1       1799.50       1351.84       573.99 o                         
  -9  17   1        161.10        859.86       437.27 o                         
  -7  17   1         20.31        843.11       419.88 o                         
  -5  17   1        954.28       2734.36       709.58 o                         
  -3  17   1        147.94       1349.10       718.62 o                         
  -1  17   1         41.12        146.89       766.07 o                         
   1  17   1        884.12       1333.28       829.35 o                         
   3  17   1       3697.41       8971.40       998.83 o                         
   5  17   1       2274.29       6180.55       958.15 o                         
   7  17   1       2729.10       3832.38       544.61 o                         
   9  17   1       2214.67       2309.29       726.53 o                         
  11  17   1       5022.52       5086.81       555.91 o                         
  13  17   1       2401.02       1347.33       304.50 o                         
  15  17   1       1762.88       1226.14       272.62 o                         
 -10  18   1       1258.96       1172.84       325.41 o                         
  -8  18   1       7124.13       3073.33       377.39 o                         
  -6  18   1       3252.27       2849.61       381.91 o                         
  -4  18   1      22541.41      17204.06       428.40 o                         
  -2  18   1       5304.55       3780.64       372.87 o                         
   0  18   1       4354.24       4445.02       370.61 o                         
   2  18   1      20884.16      18577.81       614.67 o                         
   4  18   1       3075.47       4732.02       418.06 o                         
   6  18   1       3711.28       3665.39       386.43 o                         
   8  18   1       5601.24       4808.85       388.69 o                         
 -42   0   2        345.55       -115.25       300.55 o                         
 -32   0   2       1728.34       2454.14      1059.85 o                         
 -30   0   2      34197.46      30936.93      2247.37 o                         
 -28   0   2       4801.55       5814.38      1701.63 o                         
 -26   0   2       7862.32       7155.03       575.93 o                         
 -24   0   2      14396.67      14170.79       625.12 o                         
 -22   0   2     128544.91     155397.33      5317.31 o                         
 -20   0   2     106403.16     111055.57      3306.09 o                         
 -18   0   2      28010.07      28859.89      1358.14 o                         
 -16   0   2       4811.54       5186.24       745.73 o                         
 -14   0   2      11627.00      15664.93       870.02 o                         
 -12   0   2     129266.92     131554.20      3276.71 o                         
 -10   0   2     521463.34     516443.19     11717.06 o                         
  -8   0   2      75301.37      65260.74      1679.03 o                         
  -6   0   2     533747.69     434959.34      9793.97 o                         
  -4   0   2      30671.79      19251.23       553.65 o                         
   0   0   2      15883.69       7861.84       350.27 o                         
   2   0   2      17836.71      45333.83      1147.98 o                         
   4   0   2    1819984.50    1442820.62     32147.90 o                         
   6   0   2      45628.84      39083.22      1118.60 o                         
   8   0   2      14228.39      14907.89       707.32 o                         
  10   0   2     313326.69     321634.94      7461.86 o                         
  12   0   2    1228286.75    1187470.12     26733.42 o                         
  14   0   2      99292.34      98769.04      2707.24 o                         
  16   0   2      30868.95      27768.41      1288.09 o                         
  18   0   2     111308.95     114413.62      3274.45 o                         
  20   0   2      19592.00      18720.17      1303.90 o                         
  22   0   2       4851.01       4793.24       675.43 o                         
  24   0   2       2328.68       3616.36       712.35 o                         
  26   0   2       7938.68      11228.34       893.24 o                         
  28   0   2       5557.06       6023.20       837.67 o                         
  30   0   2       3856.35       4151.15       841.68 o                         
  32   0   2       3012.51       2709.50      1003.35 o                         
  34   0   2       8675.66      10634.61      1096.00 o                         
  40   0   2         55.72        153.67       327.67 o                         
 -41   1   2       1040.59       1411.29       558.17 o                         
 -39   1   2          0.53        924.26       345.75 o                         
 -37   1   2       1493.65       1550.22       418.06 o                         
 -35   1   2       1871.71       2117.43       458.74 o                         
 -33   1   2       8522.94       9276.22       698.28 o                         
 -31   1   2        120.99       6385.48      1631.52 o                         
 -29   1   2       1463.59       2935.85       689.65 o                         
 -27   1   2       3803.15       3274.56       357.01 o                         
 -25   1   2        624.23       2028.10       317.31 o                         
 -23   1   2       4494.33       4148.51       432.97 o                         
 -21   1   2        650.71       5123.62       344.07 o                         
 -19   1   2       4832.23      25046.84      4075.55 o                         
 -17   1   2      43161.42      53389.40     10121.64 o                         
 -15   1   2      25116.81      32908.84       904.38 o                         
 -13   1   2      34295.25      45672.90      7220.06 o                         
 -11   1   2      89075.32     102373.91      2250.76 o                         
  -9   1   2      16270.36      24094.72       599.89 o                         
  -7   1   2      71223.09      77921.27      1660.95 o                         
  -5   1   2     170574.33     287102.94      6463.02 o                         
  -3   1   2     221953.78      95612.10      2216.86 o                         
  -1   1   2      10719.84       4701.87       196.60 o                         
   1   1   2        337.82       2029.30       273.44 o                         
   3   1   2        312.27       3626.98       445.18 o                         
   5   1   2      22748.68      26290.50       899.40 o                         
   7   1   2     338381.34     409828.62     11644.75 o                         
   9   1   2       8938.15       6350.39       424.72 o                         
  11   1   2      65445.26      56736.81      1859.81 o                         
  13   1   2     138511.83     143128.27      6295.80 o                         
  15   1   2     120652.45     119434.39      2282.76 o                         
  17   1   2       2280.33       3423.29       611.85 o                         
  19   1   2       1452.59      15556.19       873.90 o                         
  21   1   2      14252.18      13088.31      2043.84 o                         
  23   1   2      13324.73      18359.63      1569.58 o                         
  25   1   2      18706.64      18721.10      1752.21 o                         
  27   1   2       1833.75       4696.94       757.72 o                         
  29   1   2       2012.94       4514.11       764.19 o                         
  31   1   2       6991.13       8353.74       446.23 o                         
  33   1   2       2073.82       3573.67      1092.61 o                         
  35   1   2        830.94       2597.91      1049.68 o                         
  37   1   2        494.28        612.41       397.72 o                         
  39   1   2        464.07        406.02       332.19 o                         
  41   1   2         47.71        295.19       175.34 o                         
 -42   2   2        349.01         81.70       123.29 o                         
 -40   2   2        130.75        778.99       218.11 o                         
 -38   2   2        196.62        506.19       377.39 o                         
 -36   2   2        175.23        587.55       449.70 o                         
 -34   2   2       4082.45       4520.53       358.24 o                         
 -32   2   2        107.00       1313.03       437.81 o                         
 -30   2   2       3976.33       4397.89       412.19 o                         
 -28   2   2       2199.80       6957.06       595.09 o                         
 -26   2   2       5005.85      12440.72       888.67 o                         
 -24   2   2         30.84       3055.20       298.61 o                         
 -22   2   2       8258.04      14639.03      1558.53 o                         
 -20   2   2       9731.43       6647.01       744.20 o                         
 -18   2   2      22047.79      30664.64      4168.20 o                         
 -16   2   2       9467.53      12141.74      2629.28 o                         
 -14   2   2     126172.97     135546.25      6588.44 o                         
 -12   2   2      10724.23      11347.44       742.34 o                         
 -10   2   2     713703.56     639071.38     25325.58 o                         
  -8   2   2       5140.04       8709.81       816.92 o                         
  -6   2   2     352812.94     393058.16      8831.29 o                         
  -4   2   2      19977.75      16437.78       463.26 o                         
  -2   2   2     167539.12     237232.50      2237.20 o                         
   0   2   2      34472.98       9715.23       348.68 o                         
   2   2   2      28833.57      28253.83       604.86 o                         
   6   2   2     427174.75     396314.53      9102.47 o                         
   8   2   2      28561.04      40992.75      1355.88 o                         
  10   2   2      18136.40      13719.24       833.87 o                         
  12   2   2     508743.47     495752.69     15941.73 o                         
  14   2   2       2237.83       5333.00      1142.33 o                         
  16   2   2      25760.18      44372.92     10112.60 o                         
  18   2   2     205908.91     219806.17      8264.08 o                         
  20   2   2      76112.34      66941.62      4565.92 o                         
  22   2   2      40586.94      36290.95      3410.83 o                         
  24   2   2       4289.28       4811.67       527.10 o                         
  26   2   2      12722.14      15176.20       782.46 o                         
  28   2   2       1317.70       1248.08       315.64 o                         
  30   2   2       7310.31       7969.13       467.91 o                         
  32   2   2       1196.38       1550.86       334.27 o                         
  34   2   2        422.65        357.80       307.32 o                         
  36   2   2       2811.81       3504.16       303.77 o                         
  38   2   2        554.19        493.19       227.55 o                         
  40   2   2          0.72         56.33       146.16 o                         
 -41   3   2         64.45        143.68       134.09 o                         
 -39   3   2         32.07         41.64       235.69 o                         
 -37   3   2        296.32        273.76       297.20 o                         
 -35   3   2        522.26       1396.06       357.11 o                         
 -33   3   2       5837.80      10390.02       466.52 o                         
 -31   3   2       2305.28       2934.35       452.40 o                         
 -29   3   2         59.38        937.74       357.56 o                         
 -27   3   2       2903.26       4658.08       364.88 o                         
 -25   3   2        308.37      12087.39      1227.07 o                         
 -23   3   2       2555.44       6899.44      1132.90 o                         
 -21   3   2       5924.30       7583.55       459.16 o                         
 -19   3   2        124.93       5296.47      1653.04 o                         
 -17   3   2      70008.88      74477.12     17980.09 o                         
 -15   3   2     121429.91     117923.47      4581.74 o                         
 -13   3   2     180355.42     168529.03      4189.67 o                         
 -11   3   2        120.40      14290.97       833.87 o                         
  -9   3   2      11580.37      15680.75       795.45 o                         
  -7   3   2     298144.59     256159.53      5891.30 o                         
  -5   3   2     109219.30      99550.93      2987.45 o                         
  -3   3   2     144403.23     107288.23      2145.20 o                         
  -1   3   2     182132.06     231416.22      4314.71 o                         
   1   3   2       5039.13       4978.21       217.15 o                         
   3   3   2     219304.64     266734.06      4399.99 o                         
   5   3   2     390853.25     392287.53      8905.87 o                         
   7   3   2      80502.69      79196.91      2056.42 o                         
   9   3   2      51516.17      59301.65      1880.15 o                         
  11   3   2       6789.81       5531.99       854.20 o                         
  13   3   2     117148.59     110201.37      3066.55 o                         
  15   3   2      28093.31      31657.52      1455.31 o                         
  17   3   2        300.25       1118.45       640.25 o                         
  19   3   2       5698.77       4458.61       751.48 o                         
  21   3   2        205.68       1923.81       451.42 o                         
  23   3   2      23256.50      22169.63      1695.43 o                         
  25   3   2       8127.84      11237.93       573.97 o                         
  27   3   2         69.80       1772.43       343.38 o                         
  29   3   2         22.52        885.74       344.61 o                         
  31   3   2       4194.10       4240.82       489.30 o                         
  33   3   2       3523.62       2747.60       324.19 o                         
  35   3   2       3292.10       4896.38      1119.47 o                         
  37   3   2         83.06        334.78       205.55 o                         
  39   3   2        605.32        493.64       169.63 o                         
 -40   4   2        171.85       -127.25       171.50 o                         
 -38   4   2       1915.60       2572.75       426.90 o                         
 -36   4   2       3744.23       3450.68       338.66 o                         
 -34   4   2        207.82        564.95       372.32 o                         
 -32   4   2       3316.42       4276.74       413.86 o                         
 -30   4   2       7291.54       7511.98       692.59 o                         
 -28   4   2       4171.82       4775.84       486.65 o                         
 -26   4   2      18025.35      18119.51       835.01 o                         
 -24   4   2        806.96        835.49       323.36 o                         
 -22   4   2       1236.60       4338.42       370.92 o                         
 -20   4   2       2041.21       2122.53       669.00 o                         
 -18   4   2        156.78       4307.18      1145.72 o                         
 -16   4   2     122086.67     117780.73      3394.22 o                         
 -14   4   2     290686.94     270229.69     10077.58 o                         
 -12   4   2       1059.35       4798.85       802.42 o                         
 -10   4   2      38155.14      48688.76      1378.96 o                         
  -8   4   2     237730.41     234446.23      9685.50 o                         
  -6   4   2     221409.89     201987.03      6892.39 o                         
  -4   4   2     274135.72     251328.36      4738.81 o                         
  -2   4   2     218015.03     188141.39      2845.26 o                         
   0   4   2      52053.64      52741.90       752.15 o                         
   2   4   2      10032.08      10787.32       297.09 o                         
   4   4   2     254822.27     261334.06      3667.46 o                         
   6   4   2     253388.28     211022.30      4948.96 o                         
   8   4   2     112178.30     132476.20      3278.97 o                         
  10   4   2     245128.27     259659.95      6164.73 o                         
  12   4   2      75884.16      66241.49      1988.62 o                         
  14   4   2        380.59       3267.67      1075.66 o                         
  16   4   2     466544.84     456884.81     55711.96 o                         
  18   4   2     196001.14     206857.50     10677.55 o                         
  20   4   2     100320.12      82351.98      3488.00 o                         
  22   4   2      45285.12      47980.90      1762.42 o                         
  24   4   2       7379.51       6208.07       487.96 o                         
  26   4   2       6752.63       8488.81       723.49 o                         
  28   4   2       3023.60       3507.64       389.43 o                         
  30   4   2      11578.95      11221.53       459.35 o                         
  32   4   2        551.09        537.11       313.81 o                         
  34   4   2       2098.95       1765.02       548.06 o                         
  36   4   2       1874.66       1729.15       216.72 o                         
  38   4   2       1975.41       1679.75       184.43 o                         
  40   4   2         51.23         58.75       286.99 o                         
 -39   5   2        548.01        219.20       309.59 o                         
 -37   5   2        480.66        806.10       236.03 o                         
 -35   5   2       2595.34       3627.20       321.57 o                         
 -33   5   2       4328.42       6841.35      1977.38 o                         
 -31   5   2       3904.50       3092.69       729.92 o                         
 -29   5   2       2753.03       5542.57       818.70 o                         
 -27   5   2       3661.21       3513.53       999.40 o                         
 -25   5   2       1911.48      17633.66      1687.62 o                         
 -23   5   2      16951.64      21977.31      1654.20 o                         
 -21   5   2      11826.57      12189.17       772.90 o                         
 -19   5   2       1634.68       3152.74       735.56 o                         
 -17   5   2       1013.74       9803.01      2171.67 o                         
 -15   5   2      11337.62      16118.96      1001.34 o                         
 -13   5   2        836.51       2072.00       680.96 o                         
 -11   5   2     122659.09     135282.19      2848.36 o                         
  -9   5   2      89446.51      99023.28      2182.84 o                         
  -7   5   2     140318.44     146172.92      2872.18 o                         
  -5   5   2       3821.47       3540.43       295.66 o                         
  -3   5   2     671441.50     640665.69     10820.02 o                         
  -1   5   2     114759.38     115726.29      2623.72 o                         
   1   5   2      94884.84      98232.36      1625.51 o                         
   3   5   2      11254.78      20168.77       585.52 o                         
   5   5   2       1031.79       5869.27       484.50 o                         
   7   5   2     318135.81     311631.41      7423.43 o                         
   9   5   2      11689.01      14919.19       827.09 o                         
  11   5   2     312263.12     334563.25      7909.30 o                         
  13   5   2      18201.73      23438.64      1154.76 o                         
  15   5   2     258961.88     279959.72      6901.43 o                         
  17   5   2      15649.13      15540.64      1231.59 o                         
  19   5   2      14780.83      16868.79      1156.92 o                         
  21   5   2      14147.31      14139.71       497.45 o                         
  23   5   2       3355.86       9175.05      1096.77 o                         
  25   5   2       4956.25       6634.30       436.76 o                         
  27   5   2         15.85       2156.44       348.64 o                         
  29   5   2       1551.33       1472.10       377.33 o                         
  31   5   2        619.20        748.26       350.72 o                         
  33   5   2        361.15        381.58       331.43 o                         
  35   5   2       3043.64       2605.35       234.80 o                         
  37   5   2       1235.50        923.08       216.47 o                         
  39   5   2        177.28          9.04       332.19 o                         
 -40   6   2        524.47        183.04       311.85 o                         
 -36   6   2        550.79        949.12       757.03 o                         
 -34   6   2       1146.83        374.73       301.93 o                         
 -32   6   2        469.42        205.60       296.62 o                         
 -30   6   2        323.08        158.17       320.46 o                         
 -28   6   2      19622.82      19950.58      3076.80 o                         
 -26   6   2        192.13       1446.36       362.32 o                         
 -24   6   2        690.39       1258.51       422.22 o                         
 -22   6   2       1413.13       1483.69      1007.87 o                         
 -20   6   2       3367.09       5239.93       916.40 o                         
 -18   6   2      13492.60      15408.81       797.17 o                         
 -16   6   2      12547.27      12314.26      1001.22 o                         
 -14   6   2      42846.56      50917.75      4298.14 o                         
 -12   6   2       1614.77       2575.92       705.15 o                         
 -10   6   2        785.44       3139.43       644.71 o                         
  -8   6   2        116.80       1807.59       777.37 o                         
  -6   6   2      10492.01      12137.45       726.41 o                         
  -4   6   2     676394.62     614207.19      8451.01 o                         
  -2   6   2     147021.67     132927.00      2134.38 o                         
   0   6   2     478008.34     428249.06      8902.85 o                         
   2   6   2      49171.12      51533.23      1057.97 o                         
   4   6   2     755351.56     719706.94      8322.10 o                         
   6   6   2     633963.44     660212.94     11000.87 o                         
   8   6   2     433342.03     415884.53      7237.33 o                         
  10   6   2        714.55       1881.78       596.50 o                         
  12   6   2     393240.06     410384.03      9690.02 o                         
  14   6   2      52744.79      50212.74      1839.48 o                         
  16   6   2     102317.85     100738.51      1989.71 o                         
  18   6   2         67.57        356.96       566.73 o                         
  20   6   2      46778.58      46802.70      2232.68 o                         
  22   6   2        624.10       5445.38       820.09 o                         
  24   6   2       2633.46       1778.91       306.28 o                         
  26   6   2       1180.31       1351.70       381.56 o                         
  28   6   2       1828.01       2199.70       349.49 o                         
  30   6   2       9626.93       7178.26       898.27 o                         
  34   6   2        101.57       -276.32       310.72 o                         
  36   6   2          4.18         72.31       424.84 o                         
  38   6   2        768.55       1005.61       332.19 o                         
 -39   7   2          5.31       -207.90       357.05 o                         
 -35   7   2       2435.44       2641.71       768.33 o                         
 -33   7   2        579.47       -212.42       786.41 o                         
 -31   7   2        145.67        485.79       524.63 o                         
 -29   7   2         32.97       -100.97       539.89 o                         
 -27   7   2       3739.19       4171.42       989.89 o                         
 -25   7   2      20615.92      15549.56      5748.28 o                         
 -23   7   2      15940.91      12279.83      2079.41 o                         
 -21   7   2        683.59       1745.26       437.73 o                         
 -19   7   2        331.48       1381.52       377.87 o                         
 -17   7   2       3631.97      11957.91       476.22 o                         
 -15   7   2      77639.43      78826.72      1532.25 o                         
 -13   7   2      80009.06      79229.82      2200.10 o                         
 -11   7   2     124544.20     126033.59      2899.02 o                         
  -9   7   2      52001.86      57952.94      1912.80 o                         
  -7   7   2     211088.00     219981.83      6207.67 o                         
  -5   7   2      77194.52      68838.11      1864.27 o                         
  -3   7   2      40804.25      49795.07      1171.18 o                         
  -1   7   2      54875.13      51587.36      1377.03 o                         
   1   7   2      28414.09      30565.38      1036.89 o                         
   3   7   2     420678.28     407248.16      7695.75 o                         
   5   7   2      46826.30      47219.30      1269.06 o                         
   7   7   2      32768.69      33858.24      1085.69 o                         
   9   7   2         11.78        517.99       592.82 o                         
  11   7   2      51195.27      61485.69      3115.13 o                         
  13   7   2     147795.00     147988.53      5430.54 o                         
  15   7   2      17332.58      19617.45       752.40 o                         
  17   7   2         80.77       1078.43       554.29 o                         
  19   7   2       2480.13       1681.29      1048.55 o                         
  21   7   2        277.29       1676.77      1197.69 o                         
  23   7   2       2729.02       2822.81      1186.88 o                         
  25   7   2        206.29        531.56       543.45 o                         
  27   7   2       2251.29       2519.05       509.07 o                         
  29   7   2       3059.54       3673.26      1082.44 o                         
  31   7   2        166.55         99.76       531.31 o                         
  33   7   2        673.08       1577.28       445.21 o                         
  35   7   2       1505.20       1918.81       857.59 o                         
  37   7   2        852.88       1321.58       418.06 o                         
 -38   8   2        323.77        413.54       375.13 o                         
 -36   8   2         37.06       -551.39       562.69 o                         
 -34   8   2       1135.99        985.27       736.69 o                         
 -32   8   2       1816.04       1476.02       368.53 o                         
 -30   8   2       2438.47       2228.31       440.46 o                         
 -28   8   2       6350.31       9938.91      3812.18 o                         
 -26   8   2        184.71        466.36       473.40 o                         
 -24   8   2       1403.60        910.64       476.73 o                         
 -22   8   2      10269.07       9165.40      2201.45 o                         
 -20   8   2      27332.79      29168.29      1360.30 o                         
 -18   8   2       2136.11       3490.04       466.51 o                         
 -16   8   2      13724.34      15182.70      1037.34 o                         
 -14   8   2      17331.11      15789.56       499.16 o                         
 -12   8   2      31086.41      31429.79       875.78 o                         
 -10   8   2      25097.26      20331.48       610.42 o                         
  -8   8   2        390.45        805.99       668.82 o                         
  -6   8   2      20177.17      24566.28      1629.31 o                         
  -4   8   2       6329.71       6767.62       586.79 o                         
  -2   8   2     258726.78     243472.25      6558.21 o                         
   0   8   2      62052.77      72149.50      1491.92 o                         
   2   8   2      16900.21      17054.06       645.44 o                         
   4   8   2     569160.06     600838.88     17092.17 o                         
   6   8   2      11265.67      39655.06      2490.30 o                         
   8   8   2      57945.38      67831.62      2030.43 o                         
  10   8   2       2165.82       2922.13       399.66 o                         
  12   8   2     174507.81     198977.27      3416.91 o                         
  14   8   2         22.61       9053.25       720.52 o                         
  16   8   2       5554.56       6777.11       640.02 o                         
  18   8   2       2241.68       2344.93       607.35 o                         
  20   8   2      25088.78      18613.96      1681.29 o                         
  22   8   2       1599.01       9823.35      1581.86 o                         
  24   8   2       4448.36       4582.49       584.93 o                         
  26   8   2       1060.20        751.99       493.12 o                         
  28   8   2        274.38       1679.13       586.37 o                         
  30   8   2       2306.29       1323.73       646.30 o                         
  32   8   2       2442.45       1751.31       458.38 o                         
  34   8   2       2562.73       2258.92       321.75 o                         
  36   8   2       2832.94       2195.51       571.28 o                         
 -37   9   2        395.20        368.35       377.39 o                         
 -35   9   2         58.20         -4.84       330.83 o                         
 -33   9   2         11.37         99.03       361.88 o                         
 -31   9   2        378.08        947.16      1023.69 o                         
 -29   9   2         14.96        336.43       425.54 o                         
 -27   9   2       5345.16       4812.54       599.95 o                         
 -25   9   2      10302.51       8466.19       840.74 o                         
 -23   9   2        609.79        408.03       457.70 o                         
 -21   9   2      15985.30      14822.59       990.59 o                         
 -19   9   2        343.80       1298.29       422.16 o                         
 -17   9   2     100919.90     110331.32      1882.75 o                         
 -15   9   2      14053.27      14805.17       482.54 o                         
 -13   9   2       4217.21       3680.59       370.48 o                         
 -11   9   2      20765.25      24682.07       601.51 o                         
  -9   9   2      10722.72      11971.16       546.81 o                         
  -7   9   2     147923.92     142936.31      8530.64 o                         
  -5   9   2       8769.11       9672.42       655.03 o                         
  -3   9   2       5185.87       9180.97       768.46 o                         
  -1   9   2       9822.44      14020.22       680.51 o                         
   1   9   2      70842.97      68918.90      2394.26 o                         
   3   9   2      79693.23      82721.59      3744.49 o                         
   5   9   2       4575.31       5653.55       386.18 o                         
   7   9   2      26721.95      25122.15       828.16 o                         
   9   9   2       5050.71       6280.04       340.64 o                         
  11   9   2      67365.90      70854.01      1181.40 o                         
  13   9   2      11861.91      11167.27       654.51 o                         
  15   9   2      42934.44      44768.28      2922.74 o                         
  17   9   2       1279.02       1998.43       781.20 o                         
  19   9   2         86.04       5991.80       744.91 o                         
  21   9   2       2706.52       1136.28       770.29 o                         
  23   9   2         23.80       1262.59       876.75 o                         
  25   9   2       1574.99       1206.18       973.97 o                         
  27   9   2       2185.75        -46.10       474.21 o                         
  29   9   2       2935.35       4966.34       962.67 o                         
  31   9   2         52.14        356.98       610.39 o                         
  33   9   2        885.70       1271.73       541.04 o                         
  35   9   2         88.04        244.16       247.01 o                         
 -34  10   2       1790.68       1188.65       508.45 o                         
 -32  10   2         49.05        -99.43       689.24 o                         
 -30  10   2       3895.27       4293.16       449.08 o                         
 -28  10   2         84.97         76.17       345.07 o                         
 -26  10   2        203.51        452.02       446.81 o                         
 -24  10   2       2892.46       2108.01       419.17 o                         
 -22  10   2       9609.00       8196.74       890.45 o                         
 -20  10   2      46953.79      47796.07      2476.31 o                         
 -18  10   2       8424.81       9025.70       643.88 o                         
 -16  10   2       1788.40       3670.76       515.44 o                         
 -14  10   2      17195.06      19300.34       755.08 o                         
 -12  10   2      48202.59      50719.71      1507.14 o                         
 -10  10   2     157836.75     158611.61      2298.77 o                         
  -8  10   2        402.65       1140.31       382.99 o                         
  -6  10   2      49465.96      58971.40      3326.26 o                         
  -4  10   2      37119.88      39309.02      1039.17 o                         
  -2  10   2      88547.17      85970.09      1742.41 o                         
   0  10   2      99517.44     104144.41      2717.93 o                         
   2  10   2       9540.97      11063.51       370.42 o                         
   4  10   2       3934.83       3988.90       417.65 o                         
   6  10   2        278.67       5448.73       305.20 o                         
   8  10   2       9116.15       9067.91       342.74 o                         
  10  10   2       9643.56       7095.16       377.85 o                         
  12  10   2      53680.59      58296.60      1924.43 o                         
  14  10   2       5212.58      20344.00       726.26 o                         
  16  10   2       5864.27       6602.73       543.25 o                         
  18  10   2       1967.16       1779.93       522.73 o                         
  20  10   2       1596.98       2797.12       705.39 o                         
  22  10   2      11891.92       7557.50      2394.04 o                         
  24  10   2        273.45        656.30       454.65 o                         
  26  10   2      16260.20      11698.25       537.27 o                         
  28  10   2       2409.05        794.71       474.41 o                         
  30  10   2        369.37        357.47       390.43 o                         
  32  10   2       1857.00       1375.50       330.85 o                         
  34  10   2       1239.55        872.28       420.32 o                         
 -33  11   2        435.81        551.39       422.58 o                         
 -31  11   2       4785.14       2910.62       635.00 o                         
 -29  11   2       1413.59        630.64       507.32 o                         
 -27  11   2        771.33       -171.74       433.88 o                         
 -25  11   2       6937.87       6667.75      1162.00 o                         
 -23  11   2       2847.58       1870.18       525.85 o                         
 -21  11   2       1046.29       1903.70       371.47 o                         
 -19  11   2       2840.58       3041.83       408.24 o                         
 -17  11   2     131178.66     110881.80      9541.31 o                         
 -15  11   2        417.02       2381.07       441.23 o                         
 -13  11   2       4372.04       6215.95       502.50 o                         
 -11  11   2       3604.92       6250.68       910.91 o                         
  -9  11   2      97247.16     100012.92      4615.02 o                         
  -7  11   2       8470.90       6970.88       519.39 o                         
  -5  11   2       6710.49       8621.67       631.26 o                         
  -3  11   2      32569.48      33489.36      1951.34 o                         
  -1  11   2      93448.58     102849.33      2057.66 o                         
   1  11   2        822.23       2474.78       316.61 o                         
   3  11   2      34235.26      34442.85       648.86 o                         
   5  11   2      12567.35      11290.99       458.28 o                         
   7  11   2        949.61       2244.11       410.92 o                         
   9  11   2      44151.91      48359.97      3048.77 o                         
  11  11   2      28948.73      24176.64       879.74 o                         
  13  11   2       4065.66       3929.92       670.93 o                         
  15  11   2       1999.72       4133.40       647.89 o                         
  17  11   2       1500.22       1703.66       639.24 o                         
  19  11   2      52004.88      46624.82      3249.26 o                         
  21  11   2       2885.59       1916.46       776.24 o                         
  23  11   2      13130.90       8847.44       598.62 o                         
  25  11   2       1346.63        856.17       371.63 o                         
  27  11   2       3949.45       1487.27       434.18 o                         
  29  11   2        157.91        223.72       344.94 o                         
  31  11   2       1436.65        689.24       519.75 o                         
  33  11   2       1962.76       1672.25       390.95 o                         
 -30  12   2       1265.60        802.23       458.74 o                         
 -28  12   2         79.24       -234.35       353.15 o                         
 -26  12   2       2847.48        886.80       419.98 o                         
 -24  12   2        362.40        142.88       460.90 o                         
 -22  12   2       9232.29       9846.89      3594.21 o                         
 -20  12   2        172.64        341.02       416.18 o                         
 -18  12   2       1948.93       2216.29       728.90 o                         
 -16  12   2       5858.80       4586.97       736.95 o                         
 -14  12   2      74168.62      75111.19      6044.98 o                         
 -12  12   2         59.15       9676.68      1973.93 o                         
 -10  12   2      32796.74      40203.31      2423.69 o                         
  -8  12   2       5120.45      12469.73      1319.84 o                         
  -6  12   2      43851.91      46524.42      2365.53 o                         
  -4  12   2       1819.03       7233.34       672.20 o                         
  -2  12   2      26874.93      36797.38      1149.62 o                         
   0  12   2        161.08       4520.93       621.72 o                         
   2  12   2      11349.69      21525.78      1926.48 o                         
   4  12   2        357.57        947.02       520.99 o                         
   6  12   2      42223.02      44075.30      2056.48 o                         
   8  12   2       8309.91       8906.68       734.17 o                         
  10  12   2         12.88       4754.98      1284.28 o                         
  12  12   2        371.08       6418.98       847.16 o                         
  14  12   2       6419.46       9158.13       801.82 o                         
  16  12   2        883.33       1249.23       638.63 o                         
  18  12   2      17414.50      17775.27      1823.66 o                         
  20  12   2       1429.34       6846.39      2332.11 o                         
  22  12   2       5093.83       3388.72       366.63 o                         
  24  12   2       2124.96       1531.48       468.04 o                         
  26  12   2       1067.19        762.02       699.41 o                         
  28  12   2        251.10        186.51       326.47 o                         
  30  12   2        518.71        711.84       449.70 o                         
 -27  13   2       1176.48        729.92       420.32 o                         
 -25  13   2          7.66        127.95       355.97 o                         
 -23  13   2        300.40        192.35       397.95 o                         
 -21  13   2        171.12        254.26       432.40 o                         
 -19  13   2       6672.46       4958.15       879.89 o                         
 -17  13   2      35176.86      35327.44      1412.37 o                         
 -15  13   2        967.69        879.06       784.15 o                         
 -13  13   2        104.45        741.21       799.97 o                         
 -11  13   2       7728.46       8728.98       984.59 o                         
  -9  13   2      67187.48      76611.47      4347.88 o                         
  -7  13   2      32998.86      35643.97      1194.22 o                         
  -5  13   2       1839.10       8954.85       623.89 o                         
  -3  13   2     148619.72     157717.06      6985.04 o                         
  -1  13   2       6940.49      10085.48       779.63 o                         
   1  13   2       2030.05       1922.77       527.02 o                         
   3  13   2       1721.27       5404.66       905.91 o                         
   5  13   2       5229.34       8266.88       947.36 o                         
   7  13   2       5883.67       8416.49       657.64 o                         
   9  13   2      18522.72      18745.21      1431.16 o                         
  11  13   2       3172.25       3464.53       655.90 o                         
  13  13   2        528.10       1209.77       641.28 o                         
  15  13   2        289.43        708.03       752.51 o                         
  17  13   2      19607.01      17446.08      2468.83 o                         
  19  13   2      17810.93      13244.65       787.25 o                         
  21  13   2        245.03        115.75       317.28 o                         
  23  13   2       1456.57       1387.79       559.30 o                         
  25  13   2       2282.56        923.75       371.54 o                         
  27  13   2        712.28        570.22       295.71 o                         
 -26  14   2        399.55        341.23       381.91 o                         
 -24  14   2         56.53        284.73       442.92 o                         
 -22  14   2       9463.35       6908.25      1366.05 o                         
 -20  14   2         24.44        359.31       438.40 o                         
 -18  14   2        867.45       1022.52       394.58 o                         
 -16  14   2        434.63        338.54       625.96 o                         
 -14  14   2      26698.42      28645.21      1272.27 o                         
 -12  14   2       1496.83       5321.83       890.36 o                         
 -10  14   2       5635.24       6162.47       964.93 o                         
  -8  14   2       1324.22       1712.93       931.04 o                         
  -6  14   2       3567.79       4598.69      1001.09 o                         
  -4  14   2       5386.99      15956.44      1213.51 o                         
  -2  14   2      15847.46      19194.73      1297.12 o                         
   0  14   2       8972.91      14846.88      1195.43 o                         
   2  14   2       7712.24      11154.37      1107.30 o                         
   4  14   2       4835.30       5070.99       967.19 o                         
   6  14   2      25775.49      25061.17      1319.72 o                         
   8  14   2       9142.31      11129.51      1030.47 o                         
  10  14   2      19843.51      19477.81      3982.90 o                         
  12  14   2        180.88       2858.79       846.29 o                         
  14  14   2         44.06        702.92       998.83 o                         
  16  14   2      10922.13       4530.90      1256.45 o                         
  18  14   2        384.46       1059.92       345.64 o                         
  20  14   2       8013.37      11224.93      2575.96 o                         
  22  14   2        146.45         87.54       389.12 o                         
  24  14   2       1532.23        735.87       320.91 o                         
  26  14   2        520.93        316.37       354.79 o                         
 -23  15   2       1588.47        632.74       424.84 o                         
 -21  15   2        266.92         96.50       295.04 o                         
 -19  15   2       2476.64       1647.70       331.08 o                         
 -17  15   2        261.24        579.49       358.27 o                         
 -15  15   2       3345.44       4102.26       415.52 o                         
 -13  15   2        469.35        897.14       738.95 o                         
 -11  15   2      44962.83      47042.24      1649.65 o                         
  -9  15   2      15484.86      13920.36      1046.29 o                         
  -7  15   2         24.20        560.43       890.36 o                         
  -5  15   2        177.46       9698.45       767.00 o                         
  -3  15   2      12127.49      18405.10       876.14 o                         
  -1  15   2       3646.92       6890.17       504.12 o                         
   1  15   2        305.91       2076.07       695.28 o                         
   3  15   2      13439.42      21854.52      1251.93 o                         
   5  15   2       1809.93       9048.24       992.05 o                         
   7  15   2         82.01       1988.62       824.83 o                         
   9  15   2       5867.19       9900.18       937.82 o                         
  11  15   2       1484.85       2808.93       745.73 o                         
  13  15   2      12633.33      12251.72       567.67 o                         
  17  15   2       1265.53        551.39       418.06 o                         
  19  15   2       1805.02       1357.53       310.57 o                         
  21  15   2       1481.92       1396.56       472.30 o                         
  23  15   2        185.83        207.90       377.39 o                         
 -20  16   2       2240.68       1044.08       263.88 o                         
 -18  16   2        337.11        682.46       377.39 o                         
 -16  16   2       3219.42       1105.04       418.06 o                         
 -14  16   2        616.40        393.68       343.22 o                         
 -12  16   2        491.42        924.26       675.68 o                         
 -10  16   2       5485.88       6235.53       632.74 o                         
  -8  16   2         84.20       3175.87       592.08 o                         
  -6  16   2        738.67       2045.70       608.01 o                         
  -4  16   2         51.46        479.66       630.12 o                         
  -2  16   2       1563.23       4248.28       640.28 o                         
   0  16   2        739.39       2063.20       983.01 o                         
   2  16   2        165.37       8525.41       703.74 o                         
   4  16   2       6952.62       7246.56       551.96 o                         
   6  16   2       4762.58      10471.36       552.78 o                         
   8  16   2       1560.84       3064.39       503.07 o                         
  10  16   2      11018.75       8801.92       716.36 o                         
  12  16   2        112.27        268.92       510.71 o                         
  14  16   2       5721.29       2076.26       334.37 o                         
  16  16   2        286.41        503.94       375.13 o                         
  18  16   2         72.26       -180.78       338.97 o                         
  20  16   2        648.18        485.86       395.46 o                         
 -17  17   2       3662.21       2431.54       336.71 o                         
 -15  17   2        195.78        498.76       277.33 o                         
 -13  17   2        592.64        558.17       490.38 o                         
 -11  17   2      17735.64      12970.15       710.71 o                         
  -9  17   2       2072.88       2229.34       292.66 o                         
  -7  17   2       3964.26       6001.51       478.96 o                         
  -5  17   2       2928.00       2386.35       729.92 o                         
  -3  17   2       1271.60       1950.21       754.77 o                         
  -1  17   2       1733.95       1665.47       838.39 o                         
   1  17   2         76.57       -503.94       899.40 o                         
   3  17   2         35.75        275.70       953.64 o                         
   5  17   2       1139.12       1037.25       998.83 o                         
   7  17   2       4664.27       3753.53      1037.25 o                         
   9  17   2       5330.72       4667.44       562.69 o                         
  11  17   2       2246.72       1976.88       296.88 o                         
  13  17   2       9608.33       8139.49       363.66 o                         
  15  17   2        641.54        610.31       250.45 o                         
 -10  18   2        293.08         31.64       334.45 o                         
  -8  18   2       8727.54       7111.59       433.88 o                         
  -6  18   2         45.05        289.25       370.61 o                         
  -4  18   2         21.40       -167.23       357.05 o                         
  -2  18   2       2778.46       2716.28       354.79 o                         
   0  18   2        525.17       1471.13       338.97 o                         
   2  18   2        191.91       1265.49       325.41 o                         
   6  18   2       5022.91       6144.39       420.32 o                         
   8  18   2        156.73         11.30       359.31 o                         
 -41   1   3        101.04        429.36       271.18 o                         
 -39   1   3       2855.42       3760.31       375.13 o                         
 -37   1   3        546.30        585.29       409.02 o                         
 -33   1   3        365.44        508.07       466.25 o                         
 -31   1   3      17548.34      18254.08      1755.72 o                         
 -29   1   3      22615.29      23625.04      1940.71 o                         
 -27   1   3        235.56         22.03       332.73 o                         
 -25   1   3       3674.14       5942.30       708.58 o                         
 -23   1   3        359.81        289.67       307.80 o                         
 -21   1   3      84327.58      87326.23      1088.84 o                         
 -19   1   3      28285.08      30810.86      1036.24 o                         
 -17   1   3        397.73       3967.86       717.49 o                         
 -15   1   3     438313.03     430008.16      7078.77 o                         
 -13   1   3      66563.75      71301.63      1416.82 o                         
 -11   1   3      30172.17      30682.67       824.83 o                         
  -9   1   3      33769.52      40469.94      1379.61 o                         
  -7   1   3     138573.33      98299.00      2347.93 o                         
  -5   1   3      17830.50      34118.45       942.34 o                         
  -3   1   3     747150.88     680237.94     15208.45 o                         
  -1   1   3     118468.27      50215.00      1281.31 o                         
   3   1   3      13313.89      26799.56       659.11 o                         
   5   1   3      96769.74      96870.81      2451.88 o                         
   7   1   3     367324.31     389575.78      8953.32 o                         
   9   1   3     264267.97     278410.38      4610.57 o                         
  11   1   3      29130.96      29565.20       798.38 o                         
  13   1   3      61825.04      64477.62      1390.33 o                         
  15   1   3      52735.36      63396.23      1433.07 o                         
  17   1   3     174536.75     186439.78      3430.66 o                         
  19   1   3       6351.98       8104.26      1332.15 o                         
  21   1   3      30291.69      30550.62       847.33 o                         
  23   1   3       6672.21       7343.25       666.07 o                         
  25   1   3       4451.94       3756.83       580.59 o                         
  27   1   3       8001.26       7858.53       431.87 o                         
  29   1   3       5955.84       6850.78       458.34 o                         
  31   1   3        474.84       1196.47       417.11 o                         
  33   1   3       5797.44       6301.94      1029.44 o                         
  35   1   3       4045.11       6089.18       857.59 o                         
  37   1   3        450.55        -97.26       289.57 o                         
  39   1   3          0.59        173.93       233.91 o                         
  41   1   3         25.40        131.58       165.94 o                         
 -42   2   3         23.04        -99.15       122.47 o                         
 -40   2   3       1581.08       1802.04       284.73 o                         
 -38   2   3       1810.36       1918.57       388.69 o                         
 -36   2   3       1811.98       2738.88       467.78 o                         
 -32   2   3       1352.84       4822.50       435.41 o                         
 -30   2   3       8540.20       8884.98      1245.50 o                         
 -28   2   3      16583.25      14514.92       622.15 o                         
 -26   2   3       1136.44       2536.32       344.24 o                         
 -24   2   3        847.83       3510.48       312.98 o                         
 -22   2   3       1577.19       1622.04       283.52 o                         
 -20   2   3      39861.54      43364.43      3473.07 o                         
 -18   2   3        226.99       2456.04       599.12 o                         
 -16   2   3       3163.60       6160.89       609.53 o                         
 -14   2   3      62308.32      74669.66      1521.91 o                         
 -12   2   3     360012.34     354369.88     13060.50 o                         
 -10   2   3       4912.81       5387.66       398.88 o                         
  -8   2   3      11156.98      13009.81      1015.78 o                         
  -6   2   3     675141.31     667275.75     14889.82 o                         
  -4   2   3       2760.21       5332.61       168.80 o                         
  -2   2   3      28411.63      28991.43       387.66 o                         
   0   2   3     558942.94     513949.53     11325.40 o                         
   2   2   3      91993.08     111385.09      2079.01 o                         
   4   2   3     660421.19     573998.00     12907.97 o                         
   6   2   3     648637.12     614898.56      9955.17 o                         
   8   2   3      80756.46     118144.55      3059.77 o                         
  10   2   3     135047.25     134939.38      3466.53 o                         
  12   2   3     280553.28     301380.38      7190.68 o                         
  14   2   3     260253.86     239348.19     19175.54 o                         
  16   2   3      85406.08     107300.62     11897.84 o                         
  18   2   3      43798.84      41005.95      3369.36 o                         
  20   2   3     172637.17     175522.16      3406.22 o                         
  22   2   3        479.85       6367.23       609.64 o                         
  24   2   3      30904.10      31107.72      1618.99 o                         
  26   2   3       1849.53       2125.20       532.08 o                         
  28   2   3       1812.38       2144.77       531.34 o                         
  30   2   3        852.50       2801.39       495.50 o                         
  32   2   3        545.32        927.31       337.32 o                         
  34   2   3         97.91        227.87       318.60 o                         
  36   2   3       2641.41       2424.49       292.99 o                         
  38   2   3       1020.35       1848.45       360.75 o                         
  40   2   3        212.81        302.43       141.33 o                         
 -41   3   3        212.02        287.10       136.34 o                         
 -39   3   3        140.01        -95.49       233.28 o                         
 -37   3   3        970.81       1910.25       527.66 o                         
 -35   3   3       1225.48        932.43       350.72 o                         
 -33   3   3      14137.79      17717.57       554.45 o                         
 -31   3   3       5217.92       5103.58       600.07 o                         
 -29   3   3       8821.41      11325.40      2939.15 o                         
 -27   3   3       4522.60       4879.03       418.15 o                         
 -25   3   3      35946.20      36135.99      1992.08 o                         
 -23   3   3      12657.51      14367.67      1108.44 o                         
 -21   3   3      48302.64      45824.46      2211.71 o                         
 -19   3   3       3128.83       1720.73       641.82 o                         
 -17   3   3      16355.11      15897.33      1884.67 o                         
 -15   3   3      65090.02      61618.54      2268.84 o                         
 -13   3   3     189920.11     192651.98      8636.95 o                         
 -11   3   3       3252.39       3138.86       585.29 o                         
  -9   3   3     537123.06     452714.56     10259.49 o                         
  -7   3   3     561383.31     514312.16     11552.09 o                         
  -5   3   3      13065.84      37076.52      1699.37 o                         
  -3   3   3     107952.76      92135.85      1512.11 o                         
  -1   3   3     995942.94     926597.50     21580.00 o                         
   1   3   3     477315.00     511452.88     10196.06 o                         
   3   3   3       1514.77        804.49       363.83 o                         
   5   3   3      58209.46      57651.99      1541.18 o                         
   7   3   3       8223.24      19319.02       831.61 o                         
   9   3   3     306329.88     265228.56      3725.56 o                         
  11   3   3      11615.48      14360.61       788.70 o                         
  13   3   3     213643.69     222552.08     12980.28 o                         
  15   3   3     193624.98     187934.91     18572.16 o                         
  17   3   3     118325.75      90345.71      4777.21 o                         
  19   3   3      14811.42      15261.39      1902.36 o                         
  21   3   3      32042.38      28095.38      1217.28 o                         
  23   3   3      47932.29      52105.74      5388.55 o                         
  25   3   3       2116.85       4423.98       810.66 o                         
  27   3   3       3119.88       3847.97       337.08 o                         
  29   3   3       1124.89       2384.56       444.90 o                         
  31   3   3        135.42        710.33       332.96 o                         
  33   3   3         70.14         38.03       308.64 o                         
  35   3   3        889.43        632.16       294.89 o                         
  37   3   3       1269.42       1968.38       239.04 o                         
  39   3   3       1543.06       1547.18       165.86 o                         
 -40   4   3         75.90       -110.36       146.11 o                         
 -38   4   3        198.85        162.41       217.96 o                         
 -36   4   3        246.10        466.30       315.59 o                         
 -34   4   3         61.07        480.62       374.69 o                         
 -32   4   3       3934.80       2670.89       638.27 o                         
 -30   4   3        504.73        458.92       326.34 o                         
 -28   4   3       4828.86       3943.70       561.35 o                         
 -26   4   3       5393.37      11760.36      2842.06 o                         
 -24   4   3      11290.85      12863.77       965.74 o                         
 -22   4   3       4922.45       5588.12       732.48 o                         
 -20   4   3        580.48       1380.74       912.96 o                         
 -18   4   3       4350.63       8123.26       754.03 o                         
 -16   4   3        136.40       1123.12       983.01 o                         
 -14   4   3       1690.46       4641.63       951.38 o                         
 -12   4   3       6287.01       8047.30      1273.40 o                         
 -10   4   3       2928.62       4196.50       709.96 o                         
  -8   4   3      55490.12      77933.22      1755.68 o                         
  -6   4   3      38652.19      47758.59      2221.38 o                         
  -4   4   3      32287.16      62817.93      1559.12 o                         
  -2   4   3       7602.49      11914.00       471.42 o                         
   0   4   3     405179.41     417768.41      9985.09 o                         
   2   4   3      26701.17      27201.48       488.85 o                         
   4   4   3      28367.92      43462.71      1236.11 o                         
   6   4   3      11931.44      17766.54       775.11 o                         
   8   4   3       3616.38       8573.68       644.04 o                         
  10   4   3      15358.30      19366.48       933.30 o                         
  12   4   3      12128.69      22555.13      1467.74 o                         
  14   4   3     124953.98     152014.36      4431.46 o                         
  16   4   3       9890.95      12440.19      1500.51 o                         
  18   4   3       1949.21       7005.19      1711.80 o                         
  20   4   3       2154.31      11555.31      1079.05 o                         
  22   4   3      20706.20      41601.96      1106.07 o                         
  24   4   3       7353.31       6250.27       527.26 o                         
  26   4   3       5845.89       4823.31       350.95 o                         
  28   4   3       5254.96       5540.56       410.07 o                         
  30   4   3        534.14        925.18       561.72 o                         
  32   4   3         63.49        556.52       311.34 o                         
  34   4   3       5442.30       5565.44       330.66 o                         
  36   4   3        168.10        101.11       278.75 o                         
  38   4   3        801.27        922.14       177.57 o                         
 -39   5   3       1152.64        926.52       323.15 o                         
 -37   5   3         89.61        417.78       227.51 o                         
 -35   5   3       1402.74       1095.69       483.18 o                         
 -33   5   3       6761.85       6374.99       403.76 o                         
 -31   5   3        642.32       2378.72       653.33 o                         
 -29   5   3       4012.36       3449.76       414.09 o                         
 -27   5   3       3821.80       3012.68       614.48 o                         
 -25   5   3       3858.09       5413.70       388.77 o                         
 -23   5   3      23908.11      30346.29      2243.35 o                         
 -21   5   3      20440.03      27394.32      3485.84 o                         
 -19   5   3       2096.26       1934.03       651.87 o                         
 -17   5   3       1107.26       2399.91      2124.21 o                         
 -15   5   3     136475.33     139499.66      5606.56 o                         
 -13   5   3      26729.57      29860.96      2350.19 o                         
 -11   5   3     133328.06     144319.34      3028.29 o                         
  -9   5   3     453094.44     428582.66      7454.54 o                         
  -7   5   3     270649.56     240961.97      4414.15 o                         
  -5   5   3      69889.74      60677.95      1773.76 o                         
  -3   5   3     413160.78     339669.50      6093.19 o                         
  -1   5   3     181446.39     179986.98      4955.86 o                         
   1   5   3     127105.73     134919.06      4556.00 o                         
   3   5   3      84669.61      91393.55      2023.47 o                         
   5   5   3        751.84       5791.86       542.35 o                         
   7   5   3        109.78       3364.84       567.21 o                         
   9   5   3      57994.05      57222.63      1724.23 o                         
  11   5   3       6532.01      13393.83       899.40 o                         
  13   5   3       1061.14       4284.58       781.89 o                         
  15   5   3      66103.64      68986.36      1862.52 o                         
  17   5   3      99772.61     105327.59      3811.15 o                         
  19   5   3      20225.12      31201.96      1388.55 o                         
  21   5   3      10675.32      13863.87      2002.18 o                         
  23   5   3      11310.49      12316.37       903.78 o                         
  25   5   3        383.64       1273.07       736.30 o                         
  27   5   3        756.91        522.12       384.47 o                         
  29   5   3      12608.01      11215.88       577.38 o                         
  31   5   3         66.19        262.74       339.53 o                         
  33   5   3        680.93        446.60       322.67 o                         
  35   5   3        210.90       -161.09       237.78 o                         
  37   5   3       2193.39       3100.06       313.82 o                         
  39   5   3        539.88        180.78       307.33 o                         
 -36   6   3       1086.76       1882.86       407.45 o                         
 -34   6   3        576.70        673.03       299.18 o                         
 -32   6   3        748.56        421.15       304.56 o                         
 -30   6   3       5543.21       4799.00       744.00 o                         
 -28   6   3       1768.08       5031.19      1912.94 o                         
 -26   6   3       2765.26       5913.48      1375.50 o                         
 -24   6   3        202.26        870.08       501.98 o                         
 -22   6   3        261.09       1735.82      1260.97 o                         
 -20   6   3       6635.55       8140.27       375.08 o                         
 -18   6   3      14074.92      17117.61      1780.69 o                         
 -16   6   3       2481.46       3816.97       813.38 o                         
 -14   6   3      54317.58      71235.34      2069.65 o                         
 -12   6   3     164270.61     170081.83      3621.95 o                         
 -10   6   3       2364.71       4468.95       720.15 o                         
  -8   6   3       2765.95       8198.19       657.14 o                         
  -6   6   3     179982.95     161502.17      3212.35 o                         
  -4   6   3      70931.34      56848.93      1856.33 o                         
  -2   6   3      22740.75      20758.01      1309.55 o                         
   0   6   3       1508.61       8522.11       542.86 o                         
   2   6   3      61287.55      61486.50      1389.57 o                         
   4   6   3       2833.81       6096.06       304.64 o                         
   6   6   3        402.48       1919.85       501.37 o                         
   8   6   3     238201.61     225722.28      5432.56 o                         
  10   6   3       2959.46       3068.81       729.92 o                         
  12   6   3      25081.08      34412.22      1489.21 o                         
  14   6   3       4760.53       8171.43       953.64 o                         
  16   6   3      11892.94      11478.34       657.64 o                         
  18   6   3      80493.82      83406.20      2298.15 o                         
  20   6   3      74288.34      91851.59      4073.68 o                         
  22   6   3       1655.24       9992.22       600.20 o                         
  24   6   3       8371.42       9303.25       385.08 o                         
  26   6   3       1405.58       1981.40       460.56 o                         
  28   6   3       2271.43       2515.37       703.93 o                         
  30   6   3         62.60       1327.35       360.33 o                         
  32   6   3       3002.67       1633.24       237.66 o                         
  34   6   3       1729.86       1510.94       310.64 o                         
  36   6   3       1272.33       1177.36       422.58 o                         
  38   6   3         78.41        156.43       401.11 o                         
 -39   7   3       2103.53        998.83       406.76 o                         
 -35   7   3        793.36        668.90       738.95 o                         
 -33   7   3        717.59        200.77       499.77 o                         
 -31   7   3       8210.07       7346.90      2537.75 o                         
 -29   7   3          6.65        134.05       550.28 o                         
 -27   7   3         15.14       -147.63       526.26 o                         
 -25   7   3       4273.70       4572.94      2384.84 o                         
 -23   7   3       7972.83      21978.44      7422.25 o                         
 -21   7   3        177.50       1098.05       349.34 o                         
 -19   7   3      12635.30      11041.50       907.05 o                         
 -17   7   3       5951.56       6393.50       618.43 o                         
 -15   7   3     127784.93     122687.45      2845.54 o                         
 -13   7   3        303.91        926.72       802.17 o                         
 -11   7   3       3937.71      11198.24       631.33 o                         
  -9   7   3      45971.52      57593.91      1192.88 o                         
  -7   7   3     135496.25     122928.12      4251.81 o                         
  -5   7   3       8476.88       8130.74       613.89 o                         
  -3   7   3       3490.23       3643.14       987.15 o                         
  -1   7   3       1605.54      19472.40      1280.61 o                         
   1   7   3      56032.61      67118.20      1368.86 o                         
   3   7   3      14498.62      34725.44       944.16 o                         
   5   7   3        201.58       2129.55       509.97 o                         
   7   7   3       2611.68       8668.39       514.44 o                         
   9   7   3        936.22       4997.61       685.30 o                         
  11   7   3      29736.04      49528.02      1769.42 o                         
  13   7   3      23547.70      27513.05      1378.48 o                         
  15   7   3       3019.43       3693.14       544.92 o                         
  17   7   3      31761.91      37972.69      1074.39 o                         
  19   7   3         59.98       5850.45      1134.42 o                         
  21   7   3      13877.45      16654.98      1342.81 o                         
  23   7   3        594.83       2410.09       551.41 o                         
  25   7   3        282.26        854.45       382.67 o                         
  27   7   3       4609.15       3615.68       549.13 o                         
  29   7   3       7529.85       5327.87       391.33 o                         
  31   7   3       3060.90       2553.87      1239.50 o                         
  33   7   3         58.44        748.82       593.20 o                         
  35   7   3       1491.37       1527.31       489.25 o                         
  37   7   3         87.88        653.46       289.48 o                         
 -38   8   3        111.71         88.13       413.54 o                         
 -34   8   3        129.48        411.28       698.28 o                         
 -32   8   3       3711.95       2865.91      1917.44 o                         
 -30   8   3         95.58        721.61       541.71 o                         
 -28   8   3        237.58        735.81       563.44 o                         
 -26   8   3      34283.69      23863.12       818.04 o                         
 -24   8   3       3603.20       3110.65       419.23 o                         
 -22   8   3        579.37       1073.19       651.07 o                         
 -20   8   3         36.19       4353.04       468.39 o                         
 -18   8   3      11375.98      19303.70       528.35 o                         
 -16   8   3        874.74       2961.64       384.04 o                         
 -14   8   3      24280.96      34523.64       859.56 o                         
 -12   8   3      39740.34      39925.00       798.50 o                         
 -10   8   3      14683.45      16369.06      1452.82 o                         
  -8   8   3        416.21       1194.81       700.60 o                         
  -6   8   3     206133.09     212372.16     10654.95 o                         
  -4   8   3      33384.96      37280.61      2183.46 o                         
  -2   8   3       7288.44      12718.13       666.31 o                         
   0   8   3      58018.65      55731.49      1989.38 o                         
   2   8   3        378.86       1914.82       432.96 o                         
   4   8   3      62965.49      65309.86      3252.44 o                         
   6   8   3     129934.17     141732.08      3747.87 o                         
   8   8   3     235714.16     249498.81      4837.30 o                         
  10   8   3      32393.05      39274.94      1132.84 o                         
  12   8   3       1636.92       2555.48       352.70 o                         
  14   8   3      20868.02      21546.22      1089.22 o                         
  16   8   3      51550.86      51606.27      1284.50 o                         
  18   8   3      10971.31      14620.68      4577.22 o                         
  20   8   3       6113.43       8716.04      1423.67 o                         
  22   8   3       4700.18       7158.05      1264.65 o                         
  24   8   3       5827.80       3474.81       577.09 o                         
  26   8   3       1082.63        960.60       627.09 o                         
  28   8   3        420.42       1252.57       593.94 o                         
  30   8   3         93.33        416.79       698.28 o                         
  32   8   3       1690.20       2392.22      1125.38 o                         
  34   8   3       1897.77       2026.42       313.87 o                         
  36   8   3        130.36        281.82       245.39 o                         
 -37   9   3         41.08       -183.04       399.98 o                         
 -35   9   3       1346.32       1446.27       587.55 o                         
 -33   9   3       1720.18       1145.72       709.58 o                         
 -31   9   3       2021.29       1834.52       389.10 o                         
 -29   9   3      14318.52      15822.39      3219.98 o                         
 -27   9   3       3373.61       3628.83       736.20 o                         
 -25   9   3       8404.27       9282.05      4341.26 o                         
 -23   9   3       1185.49       1869.27      1267.48 o                         
 -21   9   3      25111.91      24042.09      1666.10 o                         
 -19   9   3         42.80       1747.16       407.58 o                         
 -17   9   3        272.93      12319.21       602.12 o                         
 -15   9   3      50936.57      51020.74      1662.67 o                         
 -13   9   3       2147.00       3953.05       417.77 o                         
 -11   9   3       8935.14      10695.79       624.14 o                         
  -9   9   3      21310.42      33315.53      2977.83 o                         
  -7   9   3     134654.95     126345.92      8953.81 o                         
  -5   9   3       4822.73       5179.41       711.59 o                         
  -3   9   3      50770.95      56478.20      2488.80 o                         
  -1   9   3      18549.18      26404.29      1129.39 o                         
   1   9   3     118733.45     117384.16      3169.85 o                         
   3   9   3      20129.25      24703.21      1507.59 o                         
   5   9   3      70865.52      79268.23      2860.55 o                         
   7   9   3       2233.57       4527.68       364.93 o                         
   9   9   3        284.68       3960.43       332.21 o                         
  11   9   3      98446.66      84222.04      2561.96 o                         
  13   9   3      33017.09      33588.94      1253.49 o                         
  15   9   3        777.20        907.78       560.56 o                         
  17   9   3      50240.89      50578.67      1325.84 o                         
  19   9   3       4471.18       1597.68      1206.73 o                         
  21   9   3      24747.15      21811.27      4202.10 o                         
  23   9   3       1441.87       2627.96       752.04 o                         
  25   9   3        173.76        645.20       512.99 o                         
  27   9   3        577.13        739.72       425.40 o                         
  29   9   3       1837.45       3119.37      1044.71 o                         
  31   9   3       2669.50       3405.90       812.37 o                         
  33   9   3        229.11        174.70       308.90 o                         
  35   9   3       1466.14       1352.44       374.17 o                         
 -34  10   3         40.67        146.89       499.42 o                         
 -32  10   3       2607.47       1213.51       702.80 o                         
 -30  10   3        290.31        736.57       527.32 o                         
 -28  10   3       3372.54       3095.43       846.75 o                         
 -26  10   3       3420.81       1662.88       357.98 o                         
 -24  10   3        394.35       2835.28       476.89 o                         
 -22  10   3        825.06       1222.78       483.35 o                         
 -20  10   3       7879.41       5435.45       622.74 o                         
 -18  10   3       7924.88      10587.05       743.94 o                         
 -16  10   3       3119.17       4901.91       602.50 o                         
 -14  10   3       3579.20       6130.68       422.04 o                         
 -12  10   3       1992.48       8263.57       706.67 o                         
 -10  10   3      85613.34      88056.10      2440.90 o                         
  -8  10   3      36021.88      33592.12      1482.13 o                         
  -6  10   3      38218.55      40239.70      4120.37 o                         
  -4  10   3       7767.51      11693.58       452.08 o                         
  -2  10   3      60673.44      56832.85      1191.19 o                         
   0  10   3     218267.83     211287.06      4305.33 o                         
   2  10   3      13541.66      14352.24       449.62 o                         
   4  10   3      15884.60      13985.48       377.46 o                         
   6  10   3     107715.05     100075.00      3324.04 o                         
   8  10   3       6880.52       8201.21       411.57 o                         
  10  10   3      18983.42      16701.41       909.37 o                         
  12  10   3      15662.68      19637.82       787.11 o                         
  14  10   3      57440.90      58675.42      1137.81 o                         
  16  10   3        717.56       2802.77       552.18 o                         
  18  10   3        112.86        972.26       532.56 o                         
  20  10   3        147.15       1335.84       691.17 o                         
  22  10   3      26733.80      21516.69      1189.11 o                         
  24  10   3        706.94       1558.18       455.21 o                         
  26  10   3        852.17        602.36       382.05 o                         
  28  10   3        657.56        321.17       339.31 o                         
  30  10   3       1422.05       1081.36       384.89 o                         
  32  10   3       4421.51       1945.25       423.32 o                         
  34  10   3        364.27        449.70       375.13 o                         
 -33  11   3       4917.96       2512.90       440.66 o                         
 -31  11   3        219.32        594.33       564.95 o                         
 -29  11   3       3720.51        884.38       473.43 o                         
 -27  11   3        650.43        352.80       457.69 o                         
 -25  11   3       4320.10       1057.51       623.70 o                         
 -23  11   3       3496.78        766.71      1877.89 o                         
 -21  11   3       7506.09       8567.83      1836.23 o                         
 -19  11   3       1445.38        521.88       450.65 o                         
 -17  11   3       3117.63       8136.67      1176.19 o                         
 -15  11   3        396.95      20650.68      3255.72 o                         
 -13  11   3      37685.78      35165.47      1396.41 o                         
 -11  11   3        182.89       4108.70      1764.90 o                         
  -9  11   3      13915.85      12688.81       899.11 o                         
  -7  11   3      30893.62      41040.10      2502.32 o                         
  -5  11   3        371.99       1927.10       851.94 o                         
  -3  11   3      22238.70      21371.46       734.87 o                         
  -1  11   3      10605.36      18115.48       637.67 o                         
   1  11   3        649.37       1585.12       387.83 o                         
   3  11   3       1817.55       3477.45       384.20 o                         
   5  11   3       8065.26       6691.66       394.86 o                         
   7  11   3      19700.03      19784.23       726.06 o                         
   9  11   3       4387.88       4327.14       558.74 o                         
  11  11   3       9826.15      14131.67      1094.31 o                         
  13  11   3      28509.11      32940.59       998.19 o                         
  15  11   3       1931.30       2196.83       605.47 o                         
  17  11   3       7012.25       6449.89       908.05 o                         
  19  11   3       4551.90       3480.95       929.42 o                         
  21  11   3       4219.99       4916.87       471.28 o                         
  23  11   3        422.14        329.85       485.16 o                         
  25  11   3        536.29        320.72       398.54 o                         
  27  11   3       2445.21       1112.61       363.39 o                         
  29  11   3        412.24         -2.10       459.90 o                         
  31  11   3       2209.26       1111.82       515.23 o                         
  33  11   3        109.13       -302.81       345.75 o                         
 -30  12   3        711.40        214.68       422.58 o                         
 -28  12   3        675.04       1003.55       355.58 o                         
 -26  12   3       6210.92       2742.42       932.17 o                         
 -24  12   3       5080.49        524.05       847.42 o                         
 -22  12   3        104.09        206.35       493.42 o                         
 -20  12   3       2573.67       3278.79       444.27 o                         
 -18  12   3       4874.51       3342.33       455.77 o                         
 -16  12   3       1275.43        860.43      1084.86 o                         
 -14  12   3       5812.99       4201.11       727.09 o                         
 -12  12   3       6701.15       4901.47       907.39 o                         
 -10  12   3      28326.01      31568.53      2105.86 o                         
  -8  12   3      71714.01      75082.40      4640.49 o                         
  -6  12   3       1008.63       3244.67       517.46 o                         
  -4  12   3      10127.55      11855.00       727.54 o                         
  -2  12   3       4887.38       4393.00       615.83 o                         
   0  12   3     130402.27     127517.74      2526.35 o                         
   2  12   3      19432.41      27787.42       711.98 o                         
   4  12   3        759.41       1184.02       381.20 o                         
   6  12   3      30361.29      33513.59      2133.57 o                         
   8  12   3      29396.57      32437.91      1607.86 o                         
  10  12   3      11281.05      16784.21      1035.61 o                         
  12  12   3       8287.60       8395.97       681.97 o                         
  14  12   3      92097.98      89705.89      3635.48 o                         
  16  12   3       1824.05       1669.86       616.18 o                         
  18  12   3      10533.01       6354.56      1157.02 o                         
  20  12   3        408.13        -81.02       344.52 o                         
  22  12   3      16235.34      10096.09       598.52 o                         
  24  12   3       1800.29       1356.49       416.14 o                         
  26  12   3        241.82        183.43       380.75 o                         
  28  12   3       1527.43        674.06       326.01 o                         
  30  12   3         16.77        124.29       413.54 o                         
 -27  13   3         85.78       -336.71       420.32 o                         
 -25  13   3       1308.94        752.51       461.00 o                         
 -23  13   3        473.35       1633.83       501.68 o                         
 -21  13   3        340.05        824.83       499.42 o                         
 -19  13   3       2488.11       1978.21       445.62 o                         
 -17  13   3       5272.52       3341.17      1189.78 o                         
 -15  13   3        510.82       5556.85       892.62 o                         
 -13  13   3      16625.28      16980.13      1102.78 o                         
 -11  13   3        377.10       1354.56       525.01 o                         
  -9  13   3       2445.55       2472.35       568.86 o                         
  -7  13   3       5433.55       4988.50       636.24 o                         
  -5  13   3       6941.71       9427.06       644.07 o                         
  -3  13   3       4971.36       5822.51       736.86 o                         
  -1  13   3       3886.55       5357.98       711.84 o                         
   1  13   3      26164.48      31335.00      1020.69 o                         
   3  13   3        206.17        687.80       386.24 o                         
   5  13   3      38078.27      39584.73      3299.74 o                         
   7  13   3        163.48       1049.74       586.26 o                         
   9  13   3       2025.96       3311.87       642.66 o                         
  11  13   3      43008.32      42035.07      3125.66 o                         
  13  13   3        123.50       1493.35       631.93 o                         
  15  13   3       1311.73        935.76       627.97 o                         
  17  13   3        331.26        971.71      1025.95 o                         
  19  13   3      27762.26      19329.60       620.16 o                         
  21  13   3        781.87        515.46       447.23 o                         
  23  13   3         51.13       -115.60       420.06 o                         
  25  13   3       1060.39        200.35       357.69 o                         
  27  13   3       3600.05       1712.99       301.74 o                         
 -26  14   3        446.70        386.43       393.21 o                         
 -24  14   3       7715.00       2775.03       512.97 o                         
 -22  14   3       1985.17        813.53       451.96 o                         
 -20  14   3       2921.60       2465.44       481.34 o                         
 -18  14   3         23.07         52.57       384.48 o                         
 -16  14   3        133.32       -165.66       402.95 o                         
 -14  14   3        250.03       1039.51       795.45 o                         
 -12  14   3      20334.66      19963.06      1147.98 o                         
 -10  14   3        606.99        727.66       838.39 o                         
  -8  14   3      24830.49      26123.28      1371.70 o                         
  -6  14   3       4522.93      10903.53      1111.82 o                         
  -4  14   3      70292.91      73411.83      2354.71 o                         
  -2  14   3      45633.89      50534.89      1512.94 o                         
   0  14   3      89604.52     107017.30      2996.49 o                         
   2  14   3       1285.89       8718.30      1016.91 o                         
   4  14   3      25664.71      26832.85      1337.80 o                         
   6  14   3      44946.27      56574.07      1902.75 o                         
   8  14   3      60632.30      53497.36     10015.43 o                         
  10  14   3       8991.60       7600.04      1814.62 o                         
  12  14   3      14521.70       9161.23      1579.60 o                         
  14  14   3      77101.80      56061.38     16208.41 o                         
  16  14   3      47432.70      33833.02     11071.88 o                         
  18  14   3      17202.93      12600.53      1596.30 o                         
  20  14   3        298.89        572.99       440.07 o                         
  22  14   3       5266.83       2840.00       803.36 o                         
  24  14   3       1812.92        802.58       308.82 o                         
 -23  15   3       5623.93       3561.44       483.60 o                         
 -21  15   3        121.38        205.08       299.53 o                         
 -19  15   3       4477.97       2849.61       461.00 o                         
 -17  15   3       2716.40       2073.62       377.48 o                         
 -15  15   3        167.12       1106.13       380.39 o                         
 -13  15   3        704.36       1333.28       752.51 o                         
 -11  15   3        247.63        714.10       818.05 o                         
  -9  15   3       2530.98       2454.14       881.32 o                         
  -7  15   3        124.51        576.25       892.62 o                         
  -5  15   3       1151.86       3200.42       652.40 o                         
  -3  15   3      34522.84      36137.70      1084.02 o                         
  -1  15   3      12072.66      14223.37       841.62 o                         
   1  15   3        167.83        545.11       462.06 o                         
   3  15   3       1118.88       2081.75       511.26 o                         
   5  15   3       2107.44       5674.36       851.94 o                         
   7  15   3       1385.84       1297.12       766.07 o                         
   9  15   3       2484.47       4971.82       502.78 o                         
  11  15   3      39573.21      37906.25      3226.99 o                         
  13  15   3       1623.63       1534.87       429.15 o                         
  17  15   3       1308.09       1475.65       420.32 o                         
  19  15   3        467.55        549.13       479.08 o                         
  21  15   3        653.91        171.74       451.96 o                         
  23  15   3       1191.58        648.56       375.13 o                         
 -22  16   3         18.99        158.19       350.27 o                         
 -20  16   3          1.27         46.93       264.92 o                         
 -18  16   3       3944.33       1636.09       402.24 o                         
 -16  16   3       2344.04       1834.96       422.58 o                         
 -14  16   3         63.95        560.43       614.67 o                         
 -12  16   3      15859.03      12123.82       867.76 o                         
 -10  16   3        231.75        482.85       370.67 o                         
  -8  16   3       2331.86       1199.95       788.67 o                         
  -6  16   3      34045.45      35207.67      1468.87 o                         
  -4  16   3      24736.90      25716.51      1326.50 o                         
  -2  16   3      10893.58      16232.14      1175.10 o                         
   0  16   3      21858.86      26315.36      1389.78 o                         
   2  16   3        885.52       7037.01      1141.20 o                         
   4  16   3      29520.03      33670.71       962.09 o                         
   6  16   3      38128.23      46917.95      1448.53 o                         
   8  16   3      76972.33      78946.08      2124.21 o                         
  10  16   3       3705.89       4008.88       592.07 o                         
  12  16   3        231.70        402.24       512.97 o                         
  14  16   3       2272.77       1770.91       463.26 o                         
  16  16   3       9142.12      10912.57       508.45 o                         
  20  16   3       1434.19        458.74       390.95 o                         
 -17  17   3         13.71         56.49       318.63 o                         
 -15  17   3        563.44        782.58       333.32 o                         
 -13  17   3       1241.37       1862.07       526.53 o                         
 -11  17   3       1716.96        775.44       283.63 o                         
  -9  17   3       3162.07       3290.05       465.58 o                         
  -7  17   3       2965.61       3098.88       308.72 o                         
  -5  17   3        132.41       1260.83       336.59 o                         
  -3  17   3        787.47        915.22       784.15 o                         
  -1  17   3        155.28        302.81       863.24 o                         
   1  17   3       5439.60       6835.89      1003.35 o                         
   3  17   3       1301.33       3052.49       845.16 o                         
   5  17   3      19936.86      17177.30      2207.82 o                         
   7  17   3        762.41        646.30      1102.78 o                         
   9  17   3       3029.51       2790.34       483.60 o                         
  11  17   3       1563.08       1256.45       284.17 o                         
  13  17   3       8802.94       6586.35       778.49 o                         
  15  17   3        449.63        470.74       237.24 o                         
 -10  18   3       8768.82       3125.30       359.31 o                         
  -8  18   3        204.86         97.17       334.45 o                         
  -6  18   3      16681.79      11585.99       517.49 o                         
  -4  18   3       5619.61       3950.13       370.61 o                         
  -2  18   3        962.13       1020.75       286.93 o                         
   0  18   3      16136.07      14220.79      1827.05 o                         
   2  18   3        482.67       2255.28       716.36 o                         
   6  18   3       4100.06       5039.35       402.24 o                         
  10  18   3         27.70        750.25       302.81 o                         
 -32   0   4        962.90        833.87      1062.11 o                         
 -30   0   4        730.24        333.08       795.42 o                         
 -28   0   4      13522.00      14490.61      1271.14 o                         
 -26   0   4      18261.05      17196.21       691.42 o                         
 -24   0   4      59271.14      57000.53      1151.51 o                         
 -22   0   4      18734.06      20670.31      1119.59 o                         
 -20   0   4      68121.35      60921.92      2128.73 o                         
 -18   0   4     105185.17     107313.34      3037.17 o                         
 -16   0   4     123562.84     120711.68      3224.73 o                         
 -14   0   4      76501.70      59179.62      1814.62 o                         
 -12   0   4     171651.61     172492.72      4194.19 o                         
 -10   0   4     285782.62     247470.59      5780.57 o                         
  -8   0   4    1814601.25    2002509.62     44624.25 o                         
  -6   0   4      90572.07      35496.93      1019.17 o                         
  -4   0   4      11632.33      22636.41       711.84 o                         
  -2   0   4      16966.62       9359.32       355.47 o                         
   0   0   4      34974.15      36920.38      2492.56 o                         
   2   0   4    1616479.50    1681482.62     37404.20 o                         
   4   0   4      72640.50      64557.94      1719.71 o                         
   6   0   4     352771.72     334685.28      7714.95 o                         
   8   0   4     597397.12     553332.12     12614.20 o                         
  10   0   4     582969.88     572734.75     13095.54 o                         
  12   0   4      74815.62      87770.59      2447.36 o                         
  14   0   4     131635.73     136412.78      3595.34 o                         
  16   0   4     363525.84     357427.91      8616.61 o                         
  18   0   4      81556.32      79312.16      2544.53 o                         
  20   0   4       7781.68      10650.43      1109.56 o                         
  22   0   4     136312.11     142326.52      2759.95 o                         
  24   0   4      32008.61      36524.68      2770.51 o                         
  26   0   4       3536.25       6789.87       847.04 o                         
  28   0   4        144.25       -220.74       740.89 o                         
  30   0   4        390.26        566.89       641.71 o                         
  32   0   4        722.48        973.97       987.53 o                         
  34   0   4       3481.71       4700.38      1023.69 o                         
  38   0   4       4125.55       3021.35       431.62 o                         
  40   0   4       1074.25        415.80       320.89 o                         
 -41   1   4        923.17        985.27       273.44 o                         
 -39   1   4         75.10        418.06       341.23 o                         
 -37   1   4        969.95       1172.84       415.80 o                         
 -35   1   4        536.75        949.12       492.64 o                         
 -33   1   4        202.24       1098.16       483.23 o                         
 -31   1   4      11970.05      12043.87      1367.08 o                         
 -29   1   4       4265.57       5039.66       863.05 o                         
 -27   1   4         15.67       1934.90       380.26 o                         
 -25   1   4        390.61       1647.46       330.15 o                         
 -23   1   4      33677.12      36261.45      1902.65 o                         
 -21   1   4       2203.26      10466.73       773.46 o                         
 -19   1   4        156.78       6918.87       681.20 o                         
 -17   1   4      45002.71      44700.50      4602.08 o                         
 -15   1   4      12446.49      17633.76      1969.41 o                         
 -13   1   4     133028.91     150829.02     18171.04 o                         
 -11   1   4       5094.66       6357.19       499.42 o                         
  -9   1   4      61604.12      60087.88      2129.86 o                         
  -7   1   4     676470.56     698708.88     11082.32 o                         
  -5   1   4       9046.05      13228.86       555.91 o                         
  -3   1   4       6159.40      16816.64       447.74 o                         
  -1   1   4     330212.06     227309.89      7933.02 o                         
   1   1   4     226783.00     228499.59      5330.87 o                         
   3   1   4      21794.71      12819.84       680.20 o                         
   5   1   4      18045.68      27156.01      1041.77 o                         
   7   1   4     206592.14     242537.45      5748.93 o                         
   9   1   4       1809.48       3467.96       429.53 o                         
  11   1   4      57301.61      53237.84      1176.83 o                         
  13   1   4       5476.92      25459.14       849.80 o                         
  15   1   4      83974.01      94866.76      6997.47 o                         
  17   1   4      54728.11      51301.75      1350.23 o                         
  19   1   4     105673.27     103194.74      7171.47 o                         
  21   1   4        646.26       2498.03       740.06 o                         
  23   1   4       7888.23       8256.93       991.16 o                         
  25   1   4      16526.61      15789.31       945.58 o                         
  27   1   4        994.57       1588.57       492.77 o                         
  29   1   4        754.36       1405.00       357.20 o                         
  31   1   4       5371.42       6875.19       460.61 o                         
  33   1   4        250.68       1719.00       946.13 o                         
  35   1   4       1464.99       1781.81       411.92 o                         
  37   1   4         27.55        304.08       281.20 o                         
  39   1   4        123.20        154.98       348.01 o                         
  41   1   4        332.98        161.01       157.26 o                         
 -42   2   4        211.72        157.61       124.32 o                         
 -40   2   4         23.34        291.18       213.32 o                         
 -38   2   4         59.55        -11.30       372.87 o                         
 -36   2   4       1091.29       2302.74       467.78 o                         
 -34   2   4        640.15       2185.23       564.95 o                         
 -32   2   4       5729.21       6249.85       450.61 o                         
 -30   2   4       2623.51       2396.84       373.64 o                         
 -28   2   4         17.82       4031.92       381.95 o                         
 -26   2   4       1350.42       2393.67       443.49 o                         
 -24   2   4       3270.74       5492.36       896.95 o                         
 -22   2   4      37298.59      38030.91       758.31 o                         
 -20   2   4        756.03       1164.31       523.21 o                         
 -18   2   4       7145.16      11264.49       728.73 o                         
 -16   2   4      72632.81      81140.55      3325.29 o                         
 -14   2   4       3130.65       9352.08       899.40 o                         
 -12   2   4      17091.88      13139.87       554.26 o                         
 -10   2   4      62825.28      63815.23      4353.50 o                         
  -8   2   4     371390.19     376620.38      8512.66 o                         
  -6   2   4     156670.06     195951.73      2610.90 o                         
  -4   2   4      17453.59      11286.72       276.98 o                         
  -2   2   4       9822.63      46709.99       651.93 o                         
   0   2   4      96422.80     114216.22      2141.66 o                         
   2   2   4     384199.03     336169.59     12564.49 o                         
   4   2   4     674421.38     689597.00     11054.27 o                         
   6   2   4     326521.59     356268.72      5934.91 o                         
   8   2   4      89090.11      92118.64      1845.81 o                         
  10   2   4     293067.38     290117.50      6933.06 o                         
  12   2   4      25044.58      27174.08      1240.63 o                         
  14   2   4        624.31       2864.48       577.86 o                         
  16   2   4     324295.69     346752.84      5925.08 o                         
  18   2   4        509.42       2226.87       624.63 o                         
  20   2   4      49527.28      51319.96      4022.51 o                         
  22   2   4       5255.15       6700.64       499.72 o                         
  24   2   4      59870.30      60971.25      1974.33 o                         
  26   2   4        904.96       1366.80       654.48 o                         
  28   2   4      22394.60      22001.28       768.89 o                         
  30   2   4       1400.01       2572.36       565.25 o                         
  32   2   4        858.82       2714.35       350.48 o                         
  34   2   4       4084.37       5014.30       343.45 o                         
  36   2   4       3597.30       4038.16       255.01 o                         
  38   2   4          2.83        -41.58       183.27 o                         
  40   2   4          5.08         19.17       134.84 o                         
 -41   3   4        537.59        335.67       178.95 o                         
 -39   3   4        260.07        283.34       230.08 o                         
 -37   3   4          6.74        103.38       279.62 o                         
 -35   3   4        980.96       1304.78       349.93 o                         
 -33   3   4        264.16        589.24       401.82 o                         
 -31   3   4       2571.98       3900.81      1012.44 o                         
 -29   3   4         21.09        432.92       377.54 o                         
 -27   3   4      10165.29      14955.54      1550.63 o                         
 -25   3   4      13034.91      10637.60      1080.94 o                         
 -23   3   4        495.13        928.47       287.42 o                         
 -21   3   4        251.30       6097.56       320.58 o                         
 -19   3   4      89412.22      84958.98     21737.01 o                         
 -17   3   4      72935.19      86157.77      2598.77 o                         
 -15   3   4      37988.70      45682.85      3116.26 o                         
 -13   3   4     130394.72     111200.31     24677.01 o                         
 -11   3   4       2526.49       8817.74       657.60 o                         
  -9   3   4      15413.92      20152.89       745.73 o                         
  -7   3   4      96669.11      92800.91      2182.97 o                         
  -5   3   4     501369.69     512653.50      8548.33 o                         
  -3   3   4      28461.26      18781.14       459.86 o                         
  -1   3   4      62288.62      59643.52      1239.14 o                         
   1   3   4     273305.56     224159.31      3424.18 o                         
   3   3   4     105065.71     129994.94      3095.92 o                         
   5   3   4       1597.97      13395.53       581.50 o                         
   7   3   4      40868.38      40597.61      1450.79 o                         
   9   3   4        868.86      11122.27       641.37 o                         
  11   3   4       1404.14       4903.99       688.04 o                         
  13   3   4       5595.47       5994.06       717.17 o                         
  15   3   4       7145.52       8260.22       774.89 o                         
  17   3   4        599.14        629.95       674.12 o                         
  19   3   4      43439.34      47621.90      1534.07 o                         
  21   3   4      69407.62      73397.84      2607.37 o                         
  23   3   4       5730.68       4780.75       582.42 o                         
  25   3   4       1576.45       2198.26       724.31 o                         
  27   3   4        445.52        664.11       382.84 o                         
  29   3   4        304.54        575.88       331.65 o                         
  31   3   4       1698.18       1099.86       339.80 o                         
  33   3   4        572.34       1184.32       318.69 o                         
  35   3   4       2016.42       1658.71       217.70 o                         
  37   3   4        216.80        394.33       266.54 o                         
  39   3   4        576.33        725.15       176.40 o                         
 -40   4   4        105.23        -86.12       191.73 o                         
 -38   4   4       1941.93       2213.81       258.86 o                         
 -36   4   4        240.21         34.92       303.59 o                         
 -34   4   4        656.94        815.37       365.49 o                         
 -32   4   4       1124.51       1808.90       476.87 o                         
 -30   4   4         25.44        221.81       322.75 o                         
 -28   4   4      25970.60      27493.30       657.43 o                         
 -26   4   4        825.29       1002.49       345.97 o                         
 -24   4   4       4789.28       5361.69       500.52 o                         
 -22   4   4        803.29       4116.60       365.75 o                         
 -20   4   4      38306.10      36324.01      1778.46 o                         
 -18   4   4      16256.88      15569.36      3570.48 o                         
 -16   4   4      87697.83      97327.29      2899.32 o                         
 -14   4   4       2546.87       4490.22       906.18 o                         
 -12   4   4       8485.37      12078.63       960.41 o                         
 -10   4   4     459367.19     398223.44     40636.84 o                         
  -8   4   4      25627.77      27395.54      1986.36 o                         
  -6   4   4     254375.11     227925.58      6207.67 o                         
  -4   4   4     615760.50     613002.81     14914.05 o                         
  -2   4   4     739757.75     706729.81     16531.60 o                         
   0   4   4      14576.30      15691.63       649.74 o                         
   2   4   4      33440.68      30313.39       542.67 o                         
   4   4   4     583841.69     649319.38     14641.24 o                         
   6   4   4      39144.88      48084.00      1416.89 o                         
   8   4   4       1849.85       2137.47       576.25 o                         
  10   4   4     223090.95     248458.03      5089.06 o                         
  12   4   4       8714.95      13432.06       782.03 o                         
  14   4   4      31527.87      40099.01      1258.11 o                         
  16   4   4       7195.67      17757.50      1608.98 o                         
  18   4   4      89254.42      91530.91      3516.25 o                         
  20   4   4      93059.47     100979.12      3920.75 o                         
  22   4   4      55868.79      57560.07      8221.15 o                         
  24   4   4      22667.67      19648.95      2223.64 o                         
  26   4   4       3661.19       4640.45       555.15 o                         
  28   4   4      22050.15      20674.39       552.18 o                         
  30   4   4       4837.53       5825.60       374.96 o                         
  32   4   4        367.81        874.88       357.48 o                         
  34   4   4         33.00        232.38       213.01 o                         
  36   4   4       1739.59       2186.73       479.73 o                         
  38   4   4        750.91        605.91       167.98 o                         
 -39   5   4        401.89        176.26       318.63 o                         
 -37   5   4       1316.39        571.65       225.15 o                         
 -35   5   4       2315.55       3745.85       356.13 o                         
 -33   5   4        308.64         74.70       303.91 o                         
 -31   5   4      10375.56      14830.45      2880.77 o                         
 -29   5   4       3374.19       3253.53      1009.02 o                         
 -27   5   4       6753.75       9271.01      1120.28 o                         
 -25   5   4       1292.11       5884.72       982.11 o                         
 -23   5   4       2038.13       2522.88       392.53 o                         
 -21   5   4       2118.21       6210.70       917.39 o                         
 -19   5   4      33404.70      43442.76      5232.56 o                         
 -17   5   4      17407.73      18751.81      2919.66 o                         
 -15   5   4       1726.62       3665.39      2273.36 o                         
 -13   5   4       1318.22       2473.41       747.74 o                         
 -11   5   4     126221.22     150556.39      3176.83 o                         
  -9   5   4      30243.77      37228.63      1214.22 o                         
  -7   5   4      41132.60      40760.40      1085.08 o                         
  -5   5   4     360775.09     318051.69      7875.04 o                         
  -3   5   4      13238.28      14525.84      1003.42 o                         
  -1   5   4     162621.38     160514.83      4699.38 o                         
   1   5   4     157585.59     135537.38      3746.11 o                         
   3   5   4     116357.73     114019.59      3207.92 o                         
   5   5   4       7650.51      18507.75       811.27 o                         
   7   5   4      24148.34      18241.10       865.50 o                         
   9   5   4      97287.60     115624.88      3028.13 o                         
  11   5   4      83818.99      92261.73      2078.06 o                         
  13   5   4     134448.97     160468.33      5090.20 o                         
  15   5   4       4181.94       3899.46       728.21 o                         
  17   5   4      55731.90      55288.56      1677.41 o                         
  19   5   4      44394.68      46082.59      2133.25 o                         
  21   5   4       9110.16       8005.39       548.76 o                         
  23   5   4        824.58       1453.05      1581.86 o                         
  25   5   4      25350.79      23749.81      1146.61 o                         
  27   5   4          0.66         -9.76       395.53 o                         
  29   5   4       9289.30       7184.43       431.43 o                         
  31   5   4        781.58        841.50       342.68 o                         
  33   5   4       4690.13       3885.68       257.96 o                         
  35   5   4        406.06         97.70       271.21 o                         
  37   5   4         34.24        -11.94       245.43 o                         
  39   5   4        106.20        983.96       587.55 o                         
 -38   6   4        314.08       1046.29       381.91 o                         
 -36   6   4          2.33        214.68       467.78 o                         
 -34   6   4       3792.86       3574.23       380.42 o                         
 -32   6   4         49.97        162.55       274.11 o                         
 -30   6   4       1217.64       1231.89       319.72 o                         
 -28   6   4       1113.33       2766.07       688.36 o                         
 -26   6   4      12327.76      10587.37      1764.27 o                         
 -24   6   4      35887.10      30116.22       827.62 o                         
 -22   6   4      11439.71      10149.75      2026.99 o                         
 -20   6   4        289.73        629.15       528.40 o                         
 -18   6   4       1847.54       2706.55       436.66 o                         
 -16   6   4     121996.88     133449.41      2336.96 o                         
 -14   6   4        343.79       5027.70      1412.37 o                         
 -12   6   4       1546.95       6270.16       851.33 o                         
 -10   6   4     195975.56     179329.77      3739.96 o                         
  -8   6   4        686.56       8111.55       588.09 o                         
  -6   6   4     147564.06     134543.92      4725.24 o                         
  -4   6   4     220258.89     234300.69      4648.02 o                         
  -2   6   4     561440.75     573744.00      9885.47 o                         
   0   6   4       1252.29       8373.15       544.50 o                         
   2   6   4     196320.17     185682.00      6957.94 o                         
   4   6   4      36371.21      35741.36       685.12 o                         
   6   6   4     336020.94     372464.59      8630.17 o                         
   8   6   4     131902.17     140261.20      3565.96 o                         
  10   6   4     964686.88     985001.19     22369.75 o                         
  12   6   4      24761.51      29207.90      1306.16 o                         
  14   6   4     121673.41     118415.80      2694.20 o                         
  16   6   4       4444.92       6298.71       686.73 o                         
  18   6   4     217576.88     211556.53      6039.31 o                         
  20   6   4      11998.47      15692.63      1221.12 o                         
  22   6   4       3695.02       3301.63       331.23 o                         
  24   6   4         84.86       2236.28       357.59 o                         
  26   6   4      12861.11      12655.12      1762.64 o                         
  28   6   4        762.48        887.81       381.81 o                         
  30   6   4        398.07        639.91       249.88 o                         
  32   6   4        214.30       -110.50       224.97 o                         
  34   6   4        839.76        133.31       296.89 o                         
  36   6   4        532.00        624.38       451.96 o                         
  38   6   4          9.29         89.11       210.12 o                         
 -39   7   4         30.57         27.12       422.58 o                         
 -37   7   4       1670.08       3023.61       431.62 o                         
 -35   7   4         65.59        463.39       404.57 o                         
 -33   7   4       5765.18       5344.00      2454.14 o                         
 -31   7   4       2353.01       3556.67      1956.99 o                         
 -29   7   4         83.64        548.18       647.47 o                         
 -27   7   4       2079.46       3323.57      1273.38 o                         
 -25   7   4      30742.27      19922.16      4233.08 o                         
 -23   7   4        316.14        486.93       444.66 o                         
 -21   7   4       6665.22       6021.82       485.69 o                         
 -19   7   4         18.85       1876.93       312.72 o                         
 -17   7   4      21910.31      23139.06       598.81 o                         
 -15   7   4       5293.15       9071.18       490.24 o                         
 -13   7   4      23212.53      18796.34       778.10 o                         
 -11   7   4     157611.89     140736.50      2402.66 o                         
  -9   7   4      13678.64      16032.01       751.26 o                         
  -7   7   4      82713.66      81271.05      2036.11 o                         
  -5   7   4      11258.18      11882.12      1205.46 o                         
  -3   7   4       6193.96       9414.46      1074.30 o                         
  -1   7   4      63698.82      72510.30      2120.26 o                         
   1   7   4     267743.03     254568.05      6169.96 o                         
   3   7   4       8648.10      15084.42       776.65 o                         
   5   7   4      63035.61      56096.17      2050.77 o                         
   7   7   4      82699.04      80652.61      1611.45 o                         
   9   7   4      54950.75      74745.12      2230.42 o                         
  11   7   4      27484.63      30703.89      1385.26 o                         
  13   7   4      32411.31      36152.32      4365.93 o                         
  15   7   4      68590.47      62169.88      1416.99 o                         
  17   7   4        753.70       3677.93       569.84 o                         
  19   7   4      32266.11      34157.45      1554.41 o                         
  21   7   4      28506.87      24605.80      1492.04 o                         
  23   7   4       1758.09       2973.55       699.27 o                         
  25   7   4        878.22        710.11       375.53 o                         
  27   7   4       3754.28       3236.62       380.26 o                         
  29   7   4       2099.53       1168.01       348.30 o                         
  31   7   4        337.21       2490.30       653.08 o                         
  33   7   4        257.81       1251.93       519.75 o                         
  35   7   4         15.73        375.13       399.98 o                         
  37   7   4         18.62        225.98       311.85 o                         
 -38   8   4        108.22         61.01       447.44 o                         
 -34   8   4        264.60        -97.17       691.50 o                         
 -32   8   4        410.79       -103.63       505.68 o                         
 -30   8   4       7471.32       6860.39      2988.58 o                         
 -28   8   4       4214.51      10340.50      6522.91 o                         
 -26   8   4       3029.29       7682.81      1683.71 o                         
 -24   8   4       7485.59       5771.73       505.30 o                         
 -22   8   4      23140.75      21177.25      1665.95 o                         
 -20   8   4       1380.73       5195.80       657.59 o                         
 -18   8   4      34698.79      30955.71       673.82 o                         
 -16   8   4       6092.05       8842.41       420.53 o                         
 -14   8   4        558.47       1007.59       366.06 o                         
 -12   8   4       2666.78       4344.54       346.72 o                         
 -10   8   4        660.66       5750.08       569.09 o                         
  -8   8   4      98853.98     109718.20      5337.64 o                         
  -6   8   4      38584.82      42824.12      1423.86 o                         
  -4   8   4      14938.68      17967.88      1355.62 o                         
  -2   8   4      95751.62      96169.14      2683.58 o                         
   0   8   4      50201.50      53749.61      1915.58 o                         
   2   8   4     789235.81     747314.31     21016.64 o                         
   4   8   4       6188.53      14045.68       706.57 o                         
   6   8   4      80886.17      82626.80      1966.65 o                         
   8   8   4      31207.99      42766.20      1363.95 o                         
  10   8   4      77270.37      79919.95      2718.54 o                         
  12   8   4       1389.35      16300.22       522.50 o                         
  14   8   4       3606.93       6327.93       591.91 o                         
  16   8   4      67372.94      72099.52      1609.90 o                         
  18   8   4       7297.90       6687.55      1275.66 o                         
  20   8   4        684.17       4994.69      1161.12 o                         
  22   8   4      10019.31       8400.39      1566.13 o                         
  24   8   4      16990.51      15347.61      1549.23 o                         
  26   8   4        266.25        817.31       743.47 o                         
  28   8   4       4561.06       2779.01      2295.96 o                         
  30   8   4        202.20       1008.90       515.21 o                         
  32   8   4       2139.53       2179.31       358.08 o                         
  34   8   4       3453.61       2528.06       822.78 o                         
  36   8   4        395.66        414.49       329.93 o                         
 -37   9   4       1500.43        646.30       436.14 o                         
 -35   9   4         47.23       -573.99       583.03 o                         
 -31   9   4       1602.03        979.30       499.80 o                         
 -29   9   4       2883.43       2149.32       567.14 o                         
 -27   9   4        466.55        344.97       356.76 o                         
 -25   9   4       3353.86       4046.48       456.28 o                         
 -23   9   4      15240.84       9858.33       596.57 o                         
 -21   9   4       4441.73       3218.96       349.27 o                         
 -19   9   4      28703.93      26342.29      1336.56 o                         
 -17   9   4        670.09       1477.38       406.38 o                         
 -15   9   4        204.40       1929.43       380.83 o                         
 -13   9   4      25623.05      29100.11       685.33 o                         
 -11   9   4       7191.70       7674.24       465.29 o                         
  -9   9   4      47141.65      43992.20       841.32 o                         
  -7   9   4      64662.57      75243.70      4586.26 o                         
  -5   9   4      22130.26      31121.78      3420.21 o                         
  -3   9   4       6576.30      10324.32       708.52 o                         
  -1   9   4      22480.90      25137.77       901.46 o                         
   1   9   4      77422.41      85796.39      2578.39 o                         
   3   9   4      19934.61      19321.32      1332.66 o                         
   5   9   4       4016.36       5643.73       417.14 o                         
   7   9   4      32847.99      36565.39       903.50 o                         
   9   9   4      95415.84      92250.64      1366.33 o                         
  11   9   4       1699.24       3182.20       338.09 o                         
  13   9   4      44001.73      43489.38       938.44 o                         
  15   9   4       7423.26       7710.14       645.04 o                         
  17   9   4       3262.93       3766.40       643.65 o                         
  19   9   4       9958.13      10718.46      2439.45 o                         
  21   9   4        305.83        329.14       503.99 o                         
  23   9   4        385.70        576.55       679.05 o                         
  25   9   4         34.93        135.47       521.46 o                         
  27   9   4       1170.41        934.10       363.71 o                         
  29   9   4         61.77       -283.49       417.16 o                         
  31   9   4       4811.97       4616.24      1051.84 o                         
  33   9   4       4109.90       3912.70       793.33 o                         
  35   9   4        203.56        388.53       291.21 o                         
 -34  10   4       1478.28        207.90       497.16 o                         
 -32  10   4       1304.38       1030.47       662.12 o                         
 -30  10   4       8573.91       5842.02      1480.31 o                         
 -28  10   4        178.50        720.47       513.56 o                         
 -26  10   4       3556.16       2703.33      1796.74 o                         
 -24  10   4       1374.70        216.26       406.73 o                         
 -22  10   4      33097.65      29870.04      1703.89 o                         
 -20  10   4       1940.84       2427.67       599.37 o                         
 -18  10   4       3042.53       8828.27      1136.39 o                         
 -16  10   4      11084.85      11284.60       566.00 o                         
 -14  10   4      20229.75      22012.31       788.05 o                         
 -12  10   4      33437.70      36784.61       884.02 o                         
 -10  10   4       6301.36      12691.96      1483.62 o                         
  -8  10   4      78807.59      86160.48      1739.03 o                         
  -6  10   4      10216.73      12092.29       434.14 o                         
  -4  10   4       3320.18       9385.81       440.52 o                         
  -2  10   4      44551.49      41731.86      1414.90 o                         
   0  10   4      30084.33      31702.73       840.22 o                         
   2  10   4      72990.94      67518.39      1333.07 o                         
   4  10   4       9582.35      17424.71       434.67 o                         
   6  10   4      13560.02      20735.51       941.34 o                         
   8  10   4       4645.07       6393.52       397.28 o                         
  10  10   4        471.77       4986.31       402.93 o                         
  12  10   4      26988.69      36512.11      1432.39 o                         
  14  10   4        871.88       1700.42       496.89 o                         
  16  10   4      65296.43      72556.78      4978.78 o                         
  18  10   4      34470.28      37808.58      1273.68 o                         
  20  10   4       3578.76       7962.67       814.35 o                         
  22  10   4       4380.54       3908.23       511.26 o                         
  24  10   4      26562.69      20411.54       659.02 o                         
  26  10   4       6128.36       5051.33      1572.51 o                         
  28  10   4       3595.43       1982.96       408.27 o                         
  30  10   4       2467.84       2121.28       535.68 o                         
  32  10   4        326.66        252.76       391.80 o                         
  34  10   4        470.64        203.38       334.45 o                         
 -33  11   4        352.78        214.68       388.69 o                         
 -31  11   4        504.55        637.26       535.57 o                         
 -29  11   4       1348.04        567.73       397.69 o                         
 -27  11   4      18937.30      10008.59       677.06 o                         
 -25  11   4       1885.84       -135.70      1071.14 o                         
 -23  11   4       4995.86       2528.30       561.19 o                         
 -21  11   4        188.83        333.84       436.89 o                         
 -19  11   4      46171.91      46328.94      6170.69 o                         
 -17  11   4         58.32        543.01       454.11 o                         
 -15  11   4        159.38        919.85       471.18 o                         
 -13  11   4      67583.77      57893.79      2403.80 o                         
 -11  11   4      13497.23      13770.94       798.31 o                         
  -9  11   4        286.24        585.90       475.86 o                         
  -7  11   4       1279.97       1835.85       371.19 o                         
  -5  11   4     146171.12     134700.02      2187.79 o                         
  -3  11   4       2456.64       4548.60       415.08 o                         
  -1  11   4      38235.16      42422.60       861.82 o                         
   1  11   4       3130.23       5753.34       341.75 o                         
   3  11   4     112160.74     114085.02      3332.19 o                         
   5  11   4       7805.48      13616.44       466.08 o                         
   7  11   4       1522.85       2117.19       370.06 o                         
   9  11   4       3970.09       4090.79       531.17 o                         
  11  11   4      77178.35      76793.17      1598.82 o                         
  13  11   4      53593.90      61645.89      1367.63 o                         
  15  11   4       7888.92       8128.55       653.03 o                         
  17  11   4       9386.67      12360.60       746.01 o                         
  19  11   4       6404.04       7879.92      1039.51 o                         
  21  11   4      30614.20      24662.45       808.22 o                         
  23  11   4      15144.63      10504.89       544.31 o                         
  25  11   4       2176.18        979.89       405.24 o                         
  27  11   4         16.76        433.69       350.95 o                         
  29  11   4       4011.61       3005.56       992.05 o                         
  31  11   4       4305.05       2248.50       497.16 o                         
 -28  12   4        650.53         75.07       334.94 o                         
 -26  12   4        452.43        220.10       483.53 o                         
 -24  12   4       6854.81       6021.56      1726.49 o                         
 -22  12   4       3362.25       5248.24      2266.58 o                         
 -20  12   4        700.70       -115.10       430.92 o                         
 -18  12   4       1229.15       1418.24       446.02 o                         
 -16  12   4      29207.53      28425.34      2672.63 o                         
 -14  12   4        913.68       4471.77       557.77 o                         
 -12  12   4      15847.75      20982.54      3488.00 o                         
 -10  12   4       9395.93       8995.59       592.62 o                         
  -8  12   4       3802.29       5875.98       551.46 o                         
  -6  12   4       1018.46       7881.14       828.01 o                         
  -4  12   4        996.28       3222.57       435.59 o                         
  -2  12   4        297.06       1098.96       412.43 o                         
   0  12   4      16731.28      17227.19       613.81 o                         
   2  12   4        267.75       1182.50       390.38 o                         
   4  12   4        865.77       1334.69       403.83 o                         
   6  12   4        242.99       1680.93       393.17 o                         
   8  12   4      25236.50      30827.52       965.99 o                         
  10  12   4        700.73       2693.59       591.60 o                         
  12  12   4        238.88        624.59       587.50 o                         
  14  12   4       7016.57       7218.51      1039.01 o                         
  16  12   4      21874.15      23096.00       870.68 o                         
  18  12   4      32398.68      35593.62      1110.69 o                         
  20  12   4      21607.06      16133.06       495.67 o                         
  22  12   4        220.74        425.56       454.28 o                         
  24  12   4       4436.25       7694.52      2569.43 o                         
  26  12   4        233.74       1204.08       393.25 o                         
  28  12   4       2385.64        996.70       378.52 o                         
  30  12   4       1185.75        370.61       384.17 o                         
 -27  13   4       2833.07       1134.42       429.36 o                         
 -25  13   4       5478.30       2982.93       494.90 o                         
 -23  13   4       3808.64       1785.24       512.97 o                         
 -21  13   4        657.82        148.74       407.44 o                         
 -19  13   4      35163.39      28583.31      1378.48 o                         
 -17  13   4        252.67        237.33       443.95 o                         
 -15  13   4         98.17        440.66       820.31 o                         
 -13  13   4      18413.37      16092.03      1118.60 o                         
 -11  13   4      54322.64      51508.90      6412.22 o                         
  -9  13   4      20330.53      23237.31      1445.00 o                         
  -7  13   4        589.22       6575.46       941.58 o                         
  -5  13   4     173654.11     177978.12      7170.07 o                         
  -3  13   4       6410.94       9276.45       739.91 o                         
  -1  13   4        452.39       2572.77       412.52 o                         
   1  13   4      14192.47      22000.90       970.37 o                         
   3  13   4      24091.54      24423.17      1343.18 o                         
   5  13   4       1329.93       1402.43       573.43 o                         
   7  13   4       3524.06       3067.09       602.73 o                         
   9  13   4        241.13        669.89       577.94 o                         
  11  13   4      13430.87      12011.43      1745.69 o                         
  13  13   4      30892.98      29037.88      4225.82 o                         
  15  13   4      22212.07      21833.67      1856.42 o                         
  17  13   4       4818.24       3570.91       516.36 o                         
  19  13   4         68.66        -69.04       334.31 o                         
  21  13   4       4387.78       3624.21       836.13 o                         
  23  13   4       1143.53        460.42       409.64 o                         
  25  13   4       1318.10        584.73       351.05 o                         
  27  13   4        251.08        297.33       274.08 o                         
 -26  14   4        305.24         90.39       393.21 o                         
 -24  14   4      22130.72      10551.00       630.48 o                         
 -22  14   4       1672.73        727.66       463.26 o                         
 -20  14   4        563.44        562.69       458.74 o                         
 -18  14   4          7.90       -202.13       389.19 o                         
 -16  14   4      12441.15      11018.75      1063.24 o                         
 -14  14   4         76.21        497.16       784.15 o                         
 -12  14   4       1120.60        578.51       822.57 o                         
 -10  14   4       9670.36       7893.48       985.27 o                         
  -8  14   4        191.90        -59.76       553.48 o                         
  -6  14   4        924.81       5413.62       613.02 o                         
  -4  14   4      48392.59      50738.35      1230.42 o                         
  -2  14   4      25220.46      32902.57       667.64 o                         
   0  14   4       5692.11       7778.23       962.67 o                         
   2  14   4          2.14       1527.62       865.50 o                         
   4  14   4        225.69        537.28       551.58 o                         
   6  14   4       5687.74       7713.87      1633.83 o                         
   8  14   4      26705.01      26295.58      5948.92 o                         
  10  14   4      43969.22      41570.95      9325.06 o                         
  12  14   4       3995.94       4298.31       989.79 o                         
  14  14   4       1158.47        526.53       996.57 o                         
  16  14   4         24.79        832.36       507.13 o                         
  18  14   4      31347.35      29152.71      4258.68 o                         
  20  14   4        775.79        963.08       586.42 o                         
  22  14   4         12.27       -136.50       378.99 o                         
  24  14   4         60.55        308.50       295.69 o                         
 -23  15   4        985.26        296.03       431.62 o                         
 -21  15   4       3910.62       3166.95       877.93 o                         
 -19  15   4        830.46        906.18       438.40 o                         
 -17  15   4       3145.50       1284.97       372.31 o                         
 -15  15   4       2273.89       1443.64       934.43 o                         
 -13  15   4      13950.47      13163.33       973.97 o                         
 -11  15   4      29688.62      26116.50      1251.93 o                         
  -9  15   4       4575.28       3988.55       890.36 o                         
  -7  15   4      12358.66      18320.19      1197.69 o                         
  -5  15   4       5734.77       7118.37      1021.43 o                         
  -3  15   4       8112.54      13057.12      1181.87 o                         
  -1  15   4       4603.92       4795.29      1077.92 o                         
   1  15   4       8957.51      17443.39       890.36 o                         
   3  15   4       8318.08      12322.68       797.71 o                         
   5  15   4      12878.64      12184.84       775.11 o                         
   7  15   4       1882.71       3111.74       644.04 o                         
   9  15   4         31.47       1125.38       594.33 o                         
  11  15   4       4313.91       2192.56      1003.35 o                         
  13  15   4         93.05       1032.63       469.29 o                         
  15  15   4       3101.76        571.73       883.58 o                         
  17  15   4       3968.23       5449.00      2663.17 o                         
  19  15   4        687.03        554.22       361.56 o                         
  21  15   4       1126.11        343.49       433.88 o                         
  23  15   4        100.47        -27.12       363.83 o                         
 -22  16   4        380.60        201.12       361.57 o                         
 -20  16   4         40.60       -178.36       265.85 o                         
 -18  16   4       1889.50        910.70       393.21 o                         
 -16  16   4       1876.97       1935.76       345.93 o                         
 -14  16   4        807.04        -72.31       628.22 o                         
 -12  16   4       1109.87        469.97       365.42 o                         
 -10  16   4        182.04        187.53       359.30 o                         
  -8  16   4       3889.03       3751.27       802.23 o                         
  -6  16   4        935.57       1493.73       890.36 o                         
  -4  16   4       2515.54       2960.34       935.56 o                         
  -2  16   4       3894.85       2865.43       969.45 o                         
   0  16   4        227.62       4090.24      1059.85 o                         
   2  16   4       9956.93       9210.94      1166.06 o                         
   4  16   4        256.62       1841.61       595.61 o                         
   6  16   4        574.08       1080.18       675.68 o                         
   8  16   4       2297.32       3900.41       680.20 o                         
  10  16   4       3475.79       5346.68       632.74 o                         
  12  16   4         41.37       1129.90       551.39 o                         
  14  16   4        130.28        475.30       380.78 o                         
  16  16   4       1470.31       1807.84       359.31 o                         
  20  16   4       1083.66       1204.47       388.69 o                         
 -17  17   4       2593.35       1254.19       329.93 o                         
 -15  17   4       1001.31        612.41       488.12 o                         
 -13  17   4      11575.68       7289.78       510.71 o                         
 -11  17   4       1326.57       1467.95       308.08 o                         
  -9  17   4        691.69        447.68       329.01 o                         
  -7  17   4       7409.60       6919.85       491.51 o                         
  -5  17   4       3588.53       4506.44       568.34 o                         
  -3  17   4       4370.40       5169.02       909.57 o                         
  -1  17   4       7994.40       7136.61       961.54 o                         
   1  17   4       1018.75       2545.00       336.63 o                         
   3  17   4       8860.87       6188.56      1090.35 o                         
   5  17   4       6982.21      10367.96      1197.69 o                         
   7  17   4        406.35       1281.31      1125.38 o                         
   9  17   4        148.64        559.13       437.55 o                         
  11  17   4        246.66        734.36       277.01 o                         
  13  17   4       2856.16       2717.45       424.26 o                         
  15  17   4       6870.51       3814.54       436.14 o                         
 -10  18   4         55.76       -142.37       318.63 o                         
  -8  18   4       1313.81       1401.08       341.23 o                         
  -6  18   4       2624.60       1211.12       462.13 o                         
  -4  18   4       3971.23       3892.22       550.26 o                         
  -2  18   4        171.45        697.52       284.99 o                         
   0  18   4         33.72       2304.26       297.98 o                         
   2  18   4       1401.71       1907.27       759.29 o                         
   4  18   4        234.14        937.82       793.19 o                         
   6  18   4        224.75        944.60       350.27 o                         
 -41   1   5        540.31       1588.64       271.18 o                         
 -39   1   5       1664.42       2298.22       345.75 o                         
 -37   1   5         10.81         51.98       409.02 o                         
 -35   1   5       1508.40       2232.68       508.45 o                         
 -31   1   5      12987.82      16792.77      3057.51 o                         
 -29   1   5       7980.89       7876.84      1457.94 o                         
 -27   1   5      20524.26      24219.59      2260.16 o                         
 -25   1   5       1800.00       2344.68       336.09 o                         
 -23   1   5        546.59       1736.52       320.53 o                         
 -21   1   5        163.54       1268.67       301.03 o                         
 -19   1   5       3116.99       3366.50       616.05 o                         
 -17   1   5     201406.14     195961.02      7244.92 o                         
 -15   1   5        657.47       3969.48       521.06 o                         
 -13   1   5      86196.41     115229.26      2110.83 o                         
 -11   1   5     116974.45     102891.02      1867.84 o                         
  -9   1   5     141331.23     178506.05      4205.49 o                         
  -7   1   5      88776.24     134173.31      3238.29 o                         
  -5   1   5      24707.26      40500.12      1154.76 o                         
  -3   1   5     175179.95      96192.85      1683.40 o                         
  -1   1   5      26223.21      42966.29      2023.65 o                         
   1   1   5      11108.76      14177.36       421.99 o                         
   3   1   5      42681.00      41901.20      1283.57 o                         
   5   1   5     274448.50     291545.38      4835.29 o                         
   7   1   5      86174.27      96018.86      2580.69 o                         
   9   1   5      35578.77      29357.05      1186.39 o                         
  11   1   5      97870.90      98208.66      1900.04 o                         
  13   1   5      18923.23      19939.85       789.41 o                         
  15   1   5      37569.42      41323.99      2031.56 o                         
  17   1   5       1009.23       2673.09       627.76 o                         
  19   1   5      15432.68      15042.73       994.31 o                         
  21   1   5      19457.57      25113.76       970.08 o                         
  23   1   5         62.92        648.85       628.83 o                         
  25   1   5      13846.49      14604.17      1282.58 o                         
  27   1   5       1435.04       1526.62       488.09 o                         
  29   1   5       1051.29        934.78       348.39 o                         
  31   1   5        362.14        163.69       414.35 o                         
  33   1   5      13354.00      14633.47      1523.65 o                         
  35   1   5        924.15        639.09       303.23 o                         
  37   1   5       2081.63       2728.33       292.71 o                         
  39   1   5        786.53        857.79       590.94 o                         
 -42   2   5        347.22        244.46       308.46 o                         
 -40   2   5        708.06       1111.82       300.55 o                         
 -38   2   5        244.08        302.81       366.09 o                         
 -36   2   5       6406.51       8273.12       526.53 o                         
 -34   2   5        954.10       2621.37       553.65 o                         
 -30   2   5       4513.43       5627.49       634.41 o                         
 -28   2   5       4808.16       6562.32       743.02 o                         
 -26   2   5      35429.50      43486.59      2473.01 o                         
 -24   2   5      47900.10      56967.95      3250.32 o                         
 -22   2   5      26330.31      28069.65      1834.40 o                         
 -20   2   5       3068.51       5067.44      1627.06 o                         
 -18   2   5     106172.86     107296.54      2198.49 o                         
 -16   2   5     178802.70     188729.95     19062.54 o                         
 -14   2   5      14794.68      26412.57      1864.33 o                         
 -12   2   5       1764.65       3606.91       436.35 o                         
 -10   2   5      52748.66      57270.09      1545.70 o                         
  -8   2   5       6016.29      15207.52       604.77 o                         
  -6   2   5     486852.66     416818.69      6698.37 o                         
  -4   2   5        871.60       3244.73       247.45 o                         
  -2   2   5      24368.72      37225.81       599.83 o                         
   0   2   5     135848.30     170002.92      3141.07 o                         
   2   2   5     389513.81     417077.47     16051.35 o                         
   4   2   5    1691741.38    1749643.62     27688.75 o                         
   6   2   5     426031.09     458164.59     14655.94 o                         
   8   2   5      63568.01      66503.16      1475.33 o                         
  10   2   5      62736.10      61576.19      2303.87 o                         
  12   2   5     164326.20     173037.33      4440.50 o                         
  14   2   5      25376.37      37496.84      1593.16 o                         
  16   2   5      38312.41      36457.55      1122.29 o                         
  18   2   5        400.04       2132.83       636.09 o                         
  20   2   5         75.80       2447.80       492.12 o                         
  22   2   5      96066.85     112349.54      2155.92 o                         
  24   2   5      82802.71      83399.15      2523.28 o                         
  26   2   5       1483.17       8265.15      1049.95 o                         
  28   2   5       1349.37       4814.81       355.41 o                         
  30   2   5      28571.49      29397.47       579.72 o                         
  32   2   5         69.92        507.93       347.78 o                         
  34   2   5         62.00        358.80       308.74 o                         
  36   2   5       1055.71        845.69       204.84 o                         
  38   2   5        285.74        357.90       210.89 o                         
  40   2   5        880.86        770.77       131.77 o                         
 -41   3   5         53.81         22.60       180.56 o                         
 -39   3   5        675.95        732.70       364.96 o                         
 -37   3   5         71.12        512.11       374.00 o                         
 -35   3   5        202.88       1161.69       345.14 o                         
 -33   3   5       3782.47       4518.50       405.05 o                         
 -31   3   5        188.70       3157.35      1094.14 o                         
 -29   3   5      37099.85      41437.19      1054.65 o                         
 -27   3   5       1701.04       3061.30       590.70 o                         
 -25   3   5      33575.68      30108.61       620.90 o                         
 -23   3   5      16837.98      18952.40      1158.90 o                         
 -21   3   5     106964.29      96926.66      2017.06 o                         
 -19   3   5       2983.04       4780.84      1180.74 o                         
 -17   3   5      72348.48      66090.48      2248.50 o                         
 -15   3   5     119008.32     105495.58      4370.45 o                         
 -13   3   5      81735.38      75594.91     11822.14 o                         
 -11   3   5      54506.21      57013.69      1203.34 o                         
  -9   3   5     459190.69     403708.56      9118.29 o                         
  -7   3   5       4680.48       9225.72       732.62 o                         
  -5   3   5      89031.54     100243.09      1152.05 o                         
  -3   3   5     743408.94     705717.25     16738.75 o                         
  -1   3   5      48206.29      45980.02      1249.55 o                         
   1   3   5     235356.25     222000.50      3141.79 o                         
   3   3   5     692389.81     671657.31     13747.51 o                         
   5   3   5     348881.56     366228.25      6090.27 o                         
   7   3   5      60452.02      57422.08      1299.56 o                         
   9   3   5      21341.83      28516.64      2445.10 o                         
  11   3   5       8417.75      11388.12       683.61 o                         
  13   3   5      48454.62      71887.93      4602.08 o                         
  15   3   5     106830.34     108960.32      2369.60 o                         
  17   3   5      38165.66      46666.02      2082.40 o                         
  19   3   5     128540.34     121419.84      2714.55 o                         
  21   3   5      18770.49      17977.07       902.74 o                         
  23   3   5       8449.24       7300.20       749.65 o                         
  25   3   5       2842.86       2114.05       704.29 o                         
  27   3   5      41040.66      36910.20       681.29 o                         
  29   3   5        168.91        788.52       335.84 o                         
  31   3   5       3475.00       4905.43       546.35 o                         
  33   3   5       1208.68        528.89       316.09 o                         
  35   3   5       3776.93       5610.15       611.25 o                         
  37   3   5          5.64          1.36       255.81 o                         
  39   3   5        378.10        286.61       178.74 o                         
 -40   4   5        400.01        767.80       198.14 o                         
 -38   4   5       1066.72       2180.02       258.80 o                         
 -36   4   5         95.29        493.21       295.60 o                         
 -34   4   5        143.88        474.75       325.77 o                         
 -32   4   5        591.75        303.93       330.03 o                         
 -30   4   5        659.45       2770.41       418.94 o                         
 -28   4   5       2191.96       7490.24       409.89 o                         
 -26   4   5        205.14       5364.70       377.02 o                         
 -24   4   5        510.26       1102.82       339.60 o                         
 -22   4   5       9891.12      17352.83      1790.69 o                         
 -20   4   5      16110.98      19338.46      9873.06 o                         
 -18   4   5      35855.67      40789.38      1792.02 o                         
 -16   4   5      24312.08      28541.91      3638.28 o                         
 -14   4   5        627.06      12446.97      1012.39 o                         
 -12   4   5       7329.83      11158.89       897.14 o                         
 -10   4   5      44033.42      30016.72      5611.08 o                         
  -8   4   5     107888.03      92615.60      3516.25 o                         
  -6   4   5     151200.39     118238.43      2149.64 o                         
  -4   4   5      34399.06      39349.33       819.07 o                         
  -2   4   5     100765.78      91901.49      1969.70 o                         
   0   4   5       9577.58      12332.89       342.64 o                         
   2   4   5     338533.44     348797.59      6261.56 o                         
   4   4   5      42667.70      33591.84       907.60 o                         
   6   4   5      67558.71      58279.53      1342.58 o                         
   8   4   5      23344.45      22098.36       799.05 o                         
  10   4   5     150041.91     146886.19      5461.94 o                         
  12   4   5       5402.37      15317.05       811.11 o                         
  14   4   5      35812.41      37728.42      1432.71 o                         
  16   4   5      12168.15      11670.76      1085.83 o                         
  18   4   5      23313.80      27967.27      1945.69 o                         
  20   4   5      30469.89      38556.69      2395.39 o                         
  22   4   5       4715.29       5242.73      1547.96 o                         
  24   4   5       1151.55        -42.94      1495.99 o                         
  26   4   5      25728.93      26772.26      2656.71 o                         
  28   4   5       2470.38       7861.99      1471.41 o                         
  30   4   5       3987.63       2957.37       404.11 o                         
  32   4   5        714.58        367.94       621.15 o                         
  34   4   5         22.53        223.54       209.74 o                         
  36   4   5        110.50       1444.97       528.07 o                         
  38   4   5        261.06         55.30       147.90 o                         
 -39   5   5         96.26        246.32       293.77 o                         
 -37   5   5         58.82       -152.96       220.82 o                         
 -35   5   5       6237.02       6814.17       854.56 o                         
 -33   5   5       1461.48       1522.29       303.73 o                         
 -31   5   5        657.97        795.23       333.09 o                         
 -29   5   5      11930.82      15514.00      1225.76 o                         
 -27   5   5      10167.60      11313.24      2145.57 o                         
 -25   5   5        191.68       1322.49       339.18 o                         
 -23   5   5      34527.66      34681.91      1228.35 o                         
 -21   5   5      58301.88      57268.44      1134.48 o                         
 -19   5   5      25218.46      21497.47      3380.66 o                         
 -17   5   5       5576.70       9909.22      2985.19 o                         
 -15   5   5      15732.43      16916.86      2921.92 o                         
 -13   5   5     157213.89     129800.60      5428.04 o                         
 -11   5   5      60650.91      59428.50      2134.38 o                         
  -9   5   5     627233.25     567376.81     14519.21 o                         
  -7   5   5       4375.78      19466.66      1812.22 o                         
  -5   5   5      20175.61      24380.43      2511.77 o                         
  -3   5   5      49359.19      47804.91      2534.03 o                         
  -1   5   5     319028.78     286654.22     12469.32 o                         
   1   5   5      77209.31      83860.35      2104.15 o                         
   3   5   5     221768.25     219422.16      5769.69 o                         
   5   5   5        914.24       8395.15       625.96 o                         
   7   5   5     149664.34     161870.81      3079.98 o                         
   9   5   5      61994.54      68242.95      2247.37 o                         
  11   5   5       2874.85       7050.77       699.72 o                         
  13   5   5      14706.33      14264.05       867.40 o                         
  15   5   5      17906.44      18059.88      1155.89 o                         
  17   5   5      22612.18      25729.53      1238.33 o                         
  19   5   5       3384.73       3980.42       490.60 o                         
  21   5   5        409.68       1992.70       684.34 o                         
  23   5   5      23653.25      28713.01      2427.02 o                         
  25   5   5       2390.36       3453.09       405.02 o                         
  27   5   5      12142.58      12409.80       481.76 o                         
  29   5   5        999.53        842.98       707.86 o                         
  31   5   5       1308.63        609.86       232.33 o                         
  33   5   5         10.02        -77.74       211.28 o                         
  35   5   5       1307.59       1123.81       268.09 o                         
  37   5   5        143.44         34.30       166.07 o                         
 -36   6   5       1717.53       2465.44       483.60 o                         
 -34   6   5         56.01       -171.49       248.46 o                         
 -32   6   5        396.61        781.14       401.04 o                         
 -30   6   5        194.98       1043.48       309.31 o                         
 -28   6   5        503.76       2937.96       632.58 o                         
 -26   6   5      14863.97      15558.23      1917.90 o                         
 -24   6   5        971.60       1477.35       386.65 o                         
 -22   6   5       1281.40       4448.06       411.14 o                         
 -20   6   5       1081.56       4009.04       982.68 o                         
 -18   6   5      58724.25      58445.23      1896.72 o                         
 -16   6   5      19320.95      21261.45      1477.91 o                         
 -14   6   5      83127.59      83173.64      7513.83 o                         
 -12   6   5       9729.48      14451.64      1486.95 o                         
 -10   6   5      22065.01      33079.92       728.30 o                         
  -8   6   5      20861.56      28199.59      1154.66 o                         
  -6   6   5      77112.01      89074.51      3629.24 o                         
  -4   6   5      22225.80      25203.96      1274.37 o                         
  -2   6   5      79564.69      88396.58      3599.86 o                         
   0   6   5      83748.25      83736.11      2236.38 o                         
   2   6   5        821.06       1391.50       303.82 o                         
   4   6   5      64732.17      66268.02      1084.22 o                         
   6   6   5     221341.53     235295.42      7087.16 o                         
   8   6   5       4537.98       7823.42       768.33 o                         
  10   6   5      15251.02      19088.36       969.48 o                         
  12   6   5        283.43      11790.98       862.50 o                         
  14   6   5         97.67       1691.95       714.71 o                         
  16   6   5      23094.96      33802.45      1349.50 o                         
  18   6   5      13622.47      17420.54      1214.54 o                         
  20   6   5      32944.60      35707.23      5008.38 o                         
  22   6   5      56755.17      52667.00      2760.41 o                         
  24   6   5      14893.70      13396.46       485.37 o                         
  26   6   5       2064.23       2751.63       384.60 o                         
  28   6   5        235.32       2397.42       328.16 o                         
  30   6   5       6955.49       5837.39       546.67 o                         
  32   6   5       5403.74       4352.54       243.70 o                         
  34   6   5         82.79        483.60       397.72 o                         
  36   6   5         10.62        361.52       272.41 o                         
  38   6   5        475.24         22.60       268.92 o                         
 -37   7   5        353.79        641.78       411.28 o                         
 -35   7   5       3393.91       4078.94       526.53 o                         
 -33   7   5       5674.89       6373.11      1614.54 o                         
 -31   7   5         73.88        314.68       434.56 o                         
 -29   7   5       1246.75       2543.20      1239.67 o                         
 -27   7   5      10961.62      11030.38      1664.79 o                         
 -25   7   5          9.54       3383.09       524.51 o                         
 -23   7   5        875.68       1455.96       494.28 o                         
 -21   7   5       7491.76       8412.68       363.69 o                         
 -19   7   5       4647.10      12677.69      1381.67 o                         
 -17   7   5      42404.91      41374.45      3176.61 o                         
 -15   7   5      23857.70      22043.31      1666.05 o                         
 -13   7   5      29192.84      29500.34       932.00 o                         
 -11   7   5      87376.89      80567.05      1609.19 o                         
  -9   7   5      78014.78      73014.83      2034.95 o                         
  -7   7   5       2093.86      17348.48      2250.76 o                         
  -5   7   5      12780.66      10956.36      1146.64 o                         
  -3   7   5       9995.73       9459.17      1056.27 o                         
  -1   7   5     251723.59     244051.27      8282.17 o                         
   1   7   5     103811.40     119442.84      2694.36 o                         
   3   7   5      16022.89      20351.07      1367.18 o                         
   5   7   5      16303.24      20618.41       912.96 o                         
   7   7   5       5141.22      17986.23       702.51 o                         
   9   7   5      23725.46      32925.27      1346.84 o                         
  11   7   5      33216.88      37571.42      1525.36 o                         
  13   7   5      14778.43      12508.58       565.80 o                         
  15   7   5      82330.29      98695.84      2124.38 o                         
  17   7   5      38685.37      41590.02      4043.91 o                         
  19   7   5       1983.44       2718.04      1749.08 o                         
  21   7   5      13184.95      10569.07       644.32 o                         
  23   7   5       3421.98       2676.13       539.79 o                         
  25   7   5         76.16       1103.05       300.47 o                         
  27   7   5        224.21         84.19       357.55 o                         
  29   7   5          4.36        268.92       470.04 o                         
  31   7   5       1461.60        937.82       619.18 o                         
  33   7   5       4553.38       5371.54       540.09 o                         
  35   7   5       1764.58       1645.13       393.21 o                         
  37   7   5        103.19         -6.78       284.73 o                         
 -38   8   5         32.21        499.42       465.52 o                         
 -36   8   5        232.94        -72.31       427.10 o                         
 -34   8   5        328.90        277.96       576.25 o                         
 -32   8   5       2838.16       2616.32      1162.67 o                         
 -30   8   5        927.08       1021.49       559.24 o                         
 -28   8   5         69.93       -227.11       585.56 o                         
 -26   8   5       5143.21       3602.02       512.00 o                         
 -24   8   5       5874.42       4476.94      1019.29 o                         
 -22   8   5      23204.16      18107.27      2902.11 o                         
 -20   8   5       4217.80       5126.60       480.38 o                         
 -18   8   5       1275.64       1806.72       329.86 o                         
 -16   8   5      10115.22      10820.66       507.20 o                         
 -14   8   5      61044.92      60579.59      2172.69 o                         
 -12   8   5      26231.82      26857.57      1442.95 o                         
 -10   8   5      48804.73      49886.61      1123.87 o                         
  -8   8   5       6811.21       8560.93       909.96 o                         
  -6   8   5       2753.48       5682.98       768.84 o                         
  -4   8   5       8232.63      11567.08      1555.87 o                         
  -2   8   5      11741.97      22675.92      2309.51 o                         
   0   8   5     176751.48     168590.20      3851.82 o                         
   2   8   5      10115.21      12901.10      1122.84 o                         
   4   8   5      40181.83      44651.39      1237.83 o                         
   6   8   5       8961.07      13190.45       833.87 o                         
   8   8   5     239590.05     255060.61      9353.30 o                         
  10   8   5      93116.21      97863.37      2285.44 o                         
  12   8   5     198825.94     203318.62      4061.38 o                         
  14   8   5      17950.48      23938.43      1562.86 o                         
  16   8   5      79668.00      80342.04      3346.18 o                         
  18   8   5       3626.14       6682.74      1029.71 o                         
  20   8   5      95474.54      92143.02      1813.25 o                         
  22   8   5       3359.63       3122.50       661.41 o                         
  24   8   5       5282.84       3965.71       586.87 o                         
  26   8   5        136.02        288.18       503.24 o                         
  28   8   5       8624.96       8304.97      2015.74 o                         
  30   8   5        699.16       1149.83       451.58 o                         
  32   8   5        174.61        787.15       418.00 o                         
  34   8   5          1.46        423.67       630.48 o                         
  36   8   5         25.89       -569.47       569.47 o                         
 -35   9   5        284.66        151.41       555.91 o                         
 -33   9   5        680.45       1550.22       585.29 o                         
 -31   9   5          8.15        144.45       499.05 o                         
 -29   9   5       1905.88       1010.35       592.07 o                         
 -27   9   5       7295.21       9105.41       584.16 o                         
 -25   9   5        144.17       2429.19       632.74 o                         
 -23   9   5       6281.00       4725.29       393.14 o                         
 -21   9   5       8464.57       8416.11       402.01 o                         
 -19   9   5      10472.53      14776.53      1199.31 o                         
 -17   9   5      83281.56      88974.89      7257.71 o                         
 -15   9   5      12615.35      16597.31       524.04 o                         
 -13   9   5       2566.15       2683.79       372.09 o                         
 -11   9   5       2744.66      11660.00       734.05 o                         
  -9   9   5       5834.43       5685.00       422.71 o                         
  -7   9   5       1981.64       6556.02       497.36 o                         
  -5   9   5        983.43       3150.75       744.24 o                         
  -3   9   5     192656.61     180306.05      5200.54 o                         
  -1   9   5       6296.70       8839.21       716.13 o                         
   1   9   5      22862.58      41565.12      1077.46 o                         
   3   9   5      30901.01      25359.88      1590.90 o                         
   5   9   5     137959.47     132994.86      3128.98 o                         
   7   9   5      43858.64      50823.13       870.80 o                         
   9   9   5       2728.33      10588.14       396.71 o                         
  11   9   5      10202.18      14063.92       444.84 o                         
  13   9   5      61990.63      63747.95      1693.56 o                         
  15   9   5         71.40       1137.09       461.97 o                         
  17   9   5      24103.98      26467.56      1611.24 o                         
  19   9   5        165.20       2483.73      1061.63 o                         
  21   9   5        843.98        933.10       481.46 o                         
  23   9   5       8733.91       7478.88       639.24 o                         
  25   9   5       9934.61       8100.14       877.55 o                         
  27   9   5        893.76        741.01       380.98 o                         
  29   9   5       1221.94       1015.23       404.17 o                         
  31   9   5       1454.14       2187.65       768.03 o                         
  33   9   5       3966.44       3117.07       554.14 o                         
  35   9   5          4.74       -221.46       318.63 o                         
 -34  10   5          7.46        481.34       474.56 o                         
 -32  10   5         80.17        370.23       419.81 o                         
 -30  10   5       2108.55       1410.90       528.30 o                         
 -28  10   5       6550.39       5864.08       985.27 o                         
 -26  10   5       2153.97       2078.28      1008.65 o                         
 -24  10   5       3483.60       2551.50       426.16 o                         
 -22  10   5       5488.25       3992.71       434.67 o                         
 -20  10   5      30250.75      34000.00      3669.03 o                         
 -18  10   5        120.96       1216.62       352.15 o                         
 -16  10   5       4873.74       4820.76       448.71 o                         
 -14  10   5        306.44       1213.78       440.71 o                         
 -12  10   5      24854.97      27121.36       865.36 o                         
 -10  10   5       2564.55       5926.66       459.02 o                         
  -8  10   5      11174.71      12083.71       624.89 o                         
  -6  10   5      43454.49      43533.40      1400.12 o                         
  -4  10   5        198.18       4837.58       456.08 o                         
  -2  10   5      11006.21      14823.83       689.65 o                         
   0  10   5       9509.16       9915.81       511.20 o                         
   2  10   5      39780.55      40655.76       933.79 o                         
   4  10   5     273604.09     270103.56      3369.15 o                         
   6  10   5        202.76       7130.82       353.45 o                         
   8  10   5      26937.72      30426.12       571.75 o                         
  10  10   5       1654.58       2669.82       376.01 o                         
  12  10   5      58522.59      65888.50      2234.94 o                         
  14  10   5       6522.41       7578.13       641.08 o                         
  16  10   5      20004.57      18901.65       792.53 o                         
  18  10   5       9067.43      10277.92       934.38 o                         
  20  10   5      13138.19      10170.02       952.43 o                         
  22  10   5        128.68        278.98       434.51 o                         
  24  10   5       3224.93       2510.21       448.24 o                         
  26  10   5      12113.54       9031.56      2317.85 o                         
  28  10   5         99.46        104.95       316.25 o                         
  30  10   5       1455.99       1159.22       350.82 o                         
  32  10   5        759.23        540.60       355.58 o                         
  34  10   5       1454.51        544.61       307.33 o                         
 -31  11   5        924.22         49.72       488.12 o                         
 -29  11   5       4826.41       2331.21       344.25 o                         
 -27  11   5       1006.53        781.53       547.27 o                         
 -25  11   5        235.82        182.84       516.00 o                         
 -23  11   5        554.14        914.65       528.10 o                         
 -21  11   5        877.75       1621.12       446.79 o                         
 -19  11   5      12603.17      12570.85      1377.80 o                         
 -17  11   5        498.24      13523.17      2573.31 o                         
 -15  11   5       2820.68       2700.02       511.81 o                         
 -13  11   5       1169.92       1969.08       541.45 o                         
 -11  11   5        847.92       2351.95       905.90 o                         
  -9  11   5        308.07       1204.46       363.80 o                         
  -7  11   5      21944.82      21732.68       788.36 o                         
  -5  11   5       6375.74       9896.00       512.30 o                         
  -3  11   5     103694.71      95873.85      1632.64 o                         
  -1  11   5       4055.89      12275.19       552.22 o                         
   1  11   5       2182.53       2410.72       433.52 o                         
   3  11   5      19053.01      26323.82       940.92 o                         
   5  11   5      28153.49      32139.69       897.39 o                         
   7  11   5       8622.33      19234.69       488.49 o                         
   9  11   5       2274.73       7061.45       442.06 o                         
  11  11   5       8631.95      14243.87       783.60 o                         
  13  11   5      38246.87      39748.93      1070.46 o                         
  15  11   5        244.78       6191.88       627.44 o                         
  17  11   5      33185.38      36651.68      1566.04 o                         
  19  11   5       1280.89        769.75       455.15 o                         
  21  11   5          2.69         43.13       307.98 o                         
  23  11   5         53.67        908.13       425.43 o                         
  25  11   5       5793.86       3816.67       583.80 o                         
  27  11   5         13.09        104.77       335.51 o                         
  29  11   5        337.13        -70.02       425.68 o                         
  31  11   5         60.90        -43.72       328.96 o                         
 -28  12   5        455.47        309.59       424.84 o                         
 -26  12   5        342.94        560.43       641.78 o                         
 -24  12   5       1078.24       1256.45       533.31 o                         
 -22  12   5       1475.41       1325.68       437.56 o                         
 -20  12   5      19971.21      12796.22       600.18 o                         
 -18  12   5        119.08          0.68       366.39 o                         
 -16  12   5       6809.11       7868.94       585.96 o                         
 -14  12   5       3473.68       3305.56       541.81 o                         
 -12  12   5      10336.85      10426.07      1762.64 o                         
 -10  12   5      22830.41      23594.17       773.17 o                         
  -8  12   5       7240.42       6952.82       438.36 o                         
  -6  12   5      89434.57      89492.69      2203.31 o                         
  -4  12   5        900.13       2969.46       443.20 o                         
  -2  12   5       7771.75       9702.92       514.85 o                         
   0  12   5        667.09       1450.34       342.69 o                         
   2  12   5      33881.91      32064.14       976.28 o                         
   4  12   5     103809.80     105940.54      2635.71 o                         
   6  12   5      27078.79      29190.99       847.07 o                         
   8  12   5      10592.56       8752.34       458.07 o                         
  10  12   5      33340.03      32502.04      1480.36 o                         
  12  12   5      37698.53      37648.00      1015.88 o                         
  14  12   5      16771.69      16314.05       755.17 o                         
  16  12   5       3458.66       2969.38       953.64 o                         
  18  12   5       8592.85       6798.61       579.41 o                         
  20  12   5        199.55        -39.28       321.23 o                         
  22  12   5        517.44        146.92       440.73 o                         
  24  12   5        123.67        433.98       363.76 o                         
  26  12   5       9521.71       4405.66       604.77 o                         
  28  12   5       1947.73        380.35       295.49 o                         
  30  12   5        251.24        171.74       352.53 o                         
 -27  13   5        623.07        436.14       429.36 o                         
 -25  13   5       6908.43       2264.32       488.12 o                         
 -23  13   5       3361.23       1279.05       503.94 o                         
 -21  13   5       2856.88       4078.25       446.62 o                         
 -19  13   5       1077.84        951.53       440.20 o                         
 -17  13   5       9943.57       9919.78      1621.41 o                         
 -15  13   5        776.49       2246.93       541.27 o                         
 -13  13   5       1051.96       2662.04       870.02 o                         
 -11  13   5       1713.70        879.64       543.49 o                         
  -9  13   5       1747.12       4145.96       557.18 o                         
  -7  13   5        258.72       1753.25       574.49 o                         
  -5  13   5       7583.77      11141.93       540.80 o                         
  -3  13   5       2929.45       5828.18       393.34 o                         
  -1  13   5        361.09       5307.70       510.22 o                         
   1  13   5      24433.41      22978.66      1494.35 o                         
   3  13   5      30369.89      37879.66      3448.10 o                         
   5  13   5         75.86       2816.46       448.16 o                         
   7  13   5       6583.93      12476.14       815.42 o                         
   9  13   5      17683.19      23815.56      1608.15 o                         
  11  13   5         25.97       1714.63       581.72 o                         
  13  13   5      11275.63      10731.75       683.34 o                         
  15  13   5       9526.79       9076.76      1923.09 o                         
  17  13   5        526.33       1353.85       476.67 o                         
  19  13   5         53.72        436.44       318.16 o                         
  21  13   5       1019.94        701.79       441.79 o                         
  23  13   5      10280.76       4893.96       682.46 o                         
  25  13   5          1.15          3.65       336.02 o                         
  27  13   5         41.88        232.88       259.21 o                         
 -26  14   5       4257.98        969.45       411.28 o                         
 -24  14   5       5893.48       2893.90       334.28 o                         
 -22  14   5       7489.64       3010.05       494.90 o                         
 -20  14   5         51.51        217.74       377.48 o                         
 -18  14   5          8.25        600.36       400.00 o                         
 -16  14   5       4352.61       3604.06       436.99 o                         
 -14  14   5      20977.45      20408.25      1111.82 o                         
 -12  14   5        820.33       1391.39       520.10 o                         
 -10  14   5      31072.16      31876.01      2576.17 o                         
  -8  14   5      27465.44      39540.98      1047.52 o                         
  -6  14   5      49225.88      57124.68      2012.35 o                         
  -4  14   5      16633.02      20555.25       805.08 o                         
  -2  14   5      35065.10      42178.25      1625.93 o                         
   0  14   5      13787.11      27448.52      1341.42 o                         
   2  14   5      14146.90      16559.48      2495.95 o                         
   4  14   5      39743.32      37157.88      1398.82 o                         
   6  14   5      51882.88      43968.91      1599.94 o                         
   8  14   5      26705.18      21199.82      3485.74 o                         
  10  14   5       8683.21       6669.93      1137.81 o                         
  12  14   5      61567.54      50258.71      4360.28 o                         
  14  14   5      30014.67      18591.37      1175.10 o                         
  16  14   5      24899.35      17147.25      1347.97 o                         
  18  14   5       4425.13       3090.99       402.58 o                         
  20  14   5      12155.93       7232.22      1178.49 o                         
  22  14   5         98.16         54.38       353.24 o                         
  24  14   5        374.56        473.09       303.94 o                         
 -23  15   5       2752.61       1972.89       414.67 o                         
 -21  15   5       4585.28       3324.16       456.48 o                         
 -19  15   5         16.77        232.76       433.88 o                         
 -17  15   5       1119.05        362.57       692.63 o                         
 -15  15   5        617.28        108.47       684.72 o                         
 -13  15   5       4812.01       5292.45       799.97 o                         
 -11  15   5       2092.23       3492.66       627.09 o                         
  -9  15   5        565.57         83.61       815.79 o                         
  -7  15   5        121.76        720.88       888.10 o                         
  -5  15   5        596.78       1425.93       917.48 o                         
  -3  15   5      28531.72      27002.34      1416.89 o                         
  -1  15   5       2010.75       3073.33      1064.37 o                         
   1  15   5       3641.86       5281.15       702.80 o                         
   3  15   5       2151.53       4478.92       677.94 o                         
   5  15   5       2613.36       3007.79       675.68 o                         
   7  15   5      14607.43      14546.97      3467.66 o                         
   9  15   5      13244.16      11208.39      2831.53 o                         
  11  15   5       2406.25       1190.96       470.04 o                         
  13  15   5        935.29       1126.38       477.83 o                         
  15  15   5       3025.04       1385.26       770.59 o                         
  17  15   5       4596.93       2490.68       646.30 o                         
  19  15   5       1309.60        252.33       343.57 o                         
  21  15   5        442.79         51.98       420.32 o                         
  23  15   5        899.77        517.49       341.23 o                         
 -22  16   5       4230.65       1177.36       372.87 o                         
 -20  16   5         37.29       -265.85       265.85 o                         
 -18  16   5        309.35       1545.70       409.02 o                         
 -16  16   5        931.74        264.50       332.04 o                         
 -14  16   5      18748.35      11913.66       818.05 o                         
 -12  16   5        795.13       1065.79       486.99 o                         
 -10  16   5        188.77       1489.75       368.76 o                         
  -8  16   5        903.90       3270.90       393.06 o                         
  -6  16   5       7528.54       5432.56       910.70 o                         
  -4  16   5       2469.12       5929.71       980.75 o                         
  -2  16   5      27532.16      30929.87      1450.79 o                         
   0  16   5      13586.28      21594.64      1317.46 o                         
   2  16   5      18362.30      18767.63      1324.24 o                         
   4  16   5      15461.76      19264.67      1538.92 o                         
   6  16   5      39565.94      43702.25      1373.96 o                         
   8  16   5       9469.86       9595.11       705.06 o                         
  10  16   5       9953.64       8960.10       677.94 o                         
  12  16   5      19639.03      16033.27       790.93 o                         
  14  16   5         59.25        172.99       288.22 o                         
  16  16   5       2077.30        806.75       323.15 o                         
  20  16   5       7600.65       3188.58       399.98 o                         
 -17  17   5       1588.86        610.15       320.89 o                         
 -15  17   5          4.83        456.48       501.68 o                         
 -13  17   5       3270.04        931.23       272.01 o                         
 -11  17   5        486.57       2168.65       346.48 o                         
  -9  17   5          2.57       -255.72       339.52 o                         
  -7  17   5        456.44       1217.06       341.12 o                         
  -5  17   5       1365.36       1341.83       329.46 o                         
  -3  17   5        653.06       4616.50       365.28 o                         
  -1  17   5        768.08       2110.86       332.30 o                         
   1  17   5       1659.23       3901.85       467.78 o                         
   3  17   5      21995.35      21399.15      1990.88 o                         
   5  17   5        247.06       -280.22      1062.11 o                         
   7  17   5         11.21        546.87      1127.64 o                         
   9  17   5        172.24        764.32       436.26 o                         
  11  17   5       5854.28       4006.02       306.86 o                         
  13  17   5        231.88        341.01       236.44 o                         
  15  17   5         53.29       -323.15       370.61 o                         
 -10  18   5       2596.35        815.79       314.11 o                         
  -8  18   5       1937.09        933.30       336.71 o                         
  -6  18   5       3528.02       2614.37       298.67 o                         
  -4  18   5        291.27        138.46       274.57 o                         
  -2  18   5      10154.71       7297.71      1132.16 o                         
   0  18   5       2164.31       1895.97       705.06 o                         
   2  18   5       1811.07       1319.72       757.03 o                         
   4  18   5       3790.96       3224.73       827.09 o                         
 -30   0   6       9530.59       6650.36       858.72 o                         
 -28   0   6       4446.91       3019.84       758.59 o                         
 -26   0   6       1874.49       2348.28       726.59 o                         
 -24   0   6      16332.85      16049.74       866.95 o                         
 -22   0   6      49901.68      52753.39      1341.75 o                         
 -20   0   6     105675.26      94319.48      2869.94 o                         
 -18   0   6     145088.11     134157.48      3658.61 o                         
 -16   0   6      46110.98      31883.50      1340.06 o                         
 -14   0   6      84863.68      69280.91      2042.86 o                         
 -12   0   6      36799.44      38398.50      1312.94 o                         
 -10   0   6     403983.38     318936.72      7409.88 o                         
  -8   0   6     794311.50     836982.12     18846.72 o                         
  -6   0   6     454498.81     414270.88      9436.92 o                         
  -4   0   6     397718.84     349335.75      5663.82 o                         
  -2   0   6      53467.02      75942.80      2022.52 o                         
   0   0   6     217652.50     269537.53      6320.66 o                         
   2   0   6      23320.12      21366.40       700.54 o                         
   4   0   6      57946.21      56241.88      1500.51 o                         
   6   0   6    1350084.25    1368062.00     30706.15 o                         
   8   0   6      57755.44      63378.32      1864.33 o                         
  10   0   6     520028.69     482830.94     11176.96 o                         
  12   0   6      10365.05       9247.10       876.80 o                         
  14   0   6    1359863.50    1280908.38     29018.08 o                         
  16   0   6      43084.95      45012.94      1769.42 o                         
  18   0   6     180953.89     187122.66      4973.82 o                         
  20   0   6      40244.94      40927.22      1855.30 o                         
  22   0   6     225412.48     246419.78      6566.98 o                         
  24   0   6      59263.17      57559.38      1540.88 o                         
  26   0   6      77426.05      80826.90      2322.65 o                         
  28   0   6       2347.22       2096.01       640.01 o                         
  30   0   6       3802.93       5995.25      1059.85 o                         
  32   0   6       4892.97       4275.54      1028.21 o                         
  34   0   6       5479.73       6061.13       491.61 o                         
  36   0   6        323.94        -36.16       424.84 o                         
  38   0   6       2354.67        870.02       384.17 o                         
  40   0   6          9.23        174.00       271.18 o                         
 -41   1   6        227.87        503.94       259.88 o                         
 -39   1   6         70.18        214.68       329.93 o                         
 -37   1   6       1419.90       2347.93       438.40 o                         
 -35   1   6         33.93        350.27       483.60 o                         
 -33   1   6         38.50       1755.86       562.69 o                         
 -31   1   6       8829.89       6582.79      1509.55 o                         
 -29   1   6       5881.26      11283.17      1077.00 o                         
 -27   1   6      34183.98      34853.86      1595.06 o                         
 -25   1   6       3955.86       7558.30      1007.92 o                         
 -23   1   6      11995.58      10854.02       943.03 o                         
 -21   1   6       4225.28       7469.84      1451.69 o                         
 -19   1   6      20129.55      25553.20      3211.18 o                         
 -17   1   6         29.27       1045.22       571.45 o                         
 -15   1   6      91615.27     109267.29     23470.27 o                         
 -13   1   6      55720.97      61978.40      1312.16 o                         
 -11   1   6      38774.62      42208.53      1303.90 o                         
  -9   1   6     138026.00     130887.56      3238.29 o                         
  -7   1   6     173773.08     207946.72      4887.95 o                         
  -5   1   6      60536.54      80870.73      2549.05 o                         
  -3   1   6      40356.32      67538.43      1289.49 o                         
  -1   1   6     140327.67     116831.66      2077.23 o                         
   1   1   6       6224.20       6997.20       481.60 o                         
   3   1   6     436293.00     525547.88     11974.67 o                         
   5   1   6     193245.20     232663.89      3943.52 o                         
   7   1   6      12901.49       7986.16       528.57 o                         
   9   1   6      45851.95      57136.76      1798.80 o                         
  11   1   6     252382.52     261560.27      4475.75 o                         
  13   1   6      70730.41     112378.55      4378.36 o                         
  15   1   6      19006.44      31593.78      1025.33 o                         
  17   1   6     182986.77     188669.31      8309.28 o                         
  19   1   6      28118.00      30394.60      1112.85 o                         
  21   1   6      53254.38      62445.51      3800.50 o                         
  23   1   6       8856.14      10223.60      1080.26 o                         
  25   1   6      10959.94      11326.62       613.36 o                         
  27   1   6       4403.06       5334.13       533.19 o                         
  29   1   6       6885.18       6436.57       427.61 o                         
  31   1   6        373.19        932.68       426.28 o                         
  33   1   6        521.41        750.70       450.83 o                         
  35   1   6       3888.44       2634.84       312.05 o                         
  37   1   6       3334.63       4075.70       302.39 o                         
  39   1   6        316.44        663.96       218.29 o                         
 -42   2   6          2.55         64.23       206.77 o                         
 -40   2   6        334.40        378.52       245.19 o                         
 -38   2   6       1718.48       2234.94       384.17 o                         
 -36   2   6        408.54         -6.78       438.40 o                         
 -34   2   6        123.40        720.88       524.27 o                         
 -32   2   6        269.89       2539.40       750.25 o                         
 -30   2   6        137.43         65.98       346.78 o                         
 -28   2   6       7538.47       9504.84       485.67 o                         
 -26   2   6      13174.51      12045.26       463.12 o                         
 -24   2   6      15844.28      21743.58       744.92 o                         
 -22   2   6       3821.17       5941.79       943.29 o                         
 -20   2   6       6842.60       8738.37       755.59 o                         
 -18   2   6     127187.84     127048.12      2517.37 o                         
 -16   2   6      38246.84      29760.10       990.40 o                         
 -14   2   6      63876.68      57617.18      1281.76 o                         
 -12   2   6      47576.53      46347.95      5204.32 o                         
 -10   2   6      77899.19      62420.17      1656.43 o                         
  -8   2   6      18224.88      19608.05       590.30 o                         
  -6   2   6     149348.39     145630.83      1755.82 o                         
  -4   2   6     181848.53     213781.61      2829.56 o                         
  -2   2   6       2131.28      10207.76       354.93 o                         
   0   2   6     251179.52     240919.98      3918.65 o                         
   2   2   6      89196.33     105418.89      3799.85 o                         
   4   2   6     869628.38     855075.00     20705.41 o                         
   6   2   6     610099.44     617547.88     10001.50 o                         
   8   2   6     195020.42     206109.12      3662.20 o                         
  10   2   6     130572.62     170234.28      7221.19 o                         
  12   2   6      91688.74     106542.04      3323.03 o                         
  14   2   6     244072.61     248770.42      5096.98 o                         
  16   2   6       9549.85      28464.96      1390.31 o                         
  18   2   6      33870.65      37101.59      1114.77 o                         
  20   2   6      15595.14      27090.44      1326.80 o                         
  22   2   6      42669.91      42816.52      1304.70 o                         
  24   2   6       6203.00      11250.48       772.15 o                         
  26   2   6       7301.06       9844.17       632.47 o                         
  28   2   6      37248.50      41556.30      1340.25 o                         
  30   2   6       2733.81       4152.81       699.32 o                         
  32   2   6       5986.18       7330.67      1589.42 o                         
  34   2   6       3364.07       3076.16       235.50 o                         
  36   2   6       2187.62       1684.81       233.11 o                         
  38   2   6         46.64        -40.78       248.44 o                         
  40   2   6       1185.89        614.67       271.18 o                         
 -41   3   6          4.32       -110.96       182.14 o                         
 -39   3   6         72.85        429.36       228.50 o                         
 -37   3   6        592.80        737.93       275.64 o                         
 -35   3   6         40.29         88.17       325.96 o                         
 -33   3   6         67.33       1084.08       315.65 o                         
 -31   3   6       5141.69       6586.39       501.77 o                         
 -29   3   6       7745.83       6856.09       644.99 o                         
 -27   3   6       2124.10       3203.00       757.95 o                         
 -25   3   6       3022.03       5023.82       536.51 o                         
 -23   3   6       3052.79      10222.12      1094.86 o                         
 -21   3   6        500.43       1203.21       367.44 o                         
 -19   3   6       5787.69      10956.29      2369.40 o                         
 -17   3   6       9914.45       8435.43       737.98 o                         
 -15   3   6     315226.16     281698.03     43286.45 o                         
 -13   3   6       9507.84      15790.25       857.59 o                         
 -11   3   6       8613.44      21732.49       836.13 o                         
  -9   3   6     106418.70     111286.06      2643.96 o                         
  -7   3   6     153531.92     138977.31      1495.62 o                         
  -5   3   6     169920.25     171714.86      2171.84 o                         
  -3   3   6      19039.98      14017.48       415.34 o                         
  -1   3   6      44179.02      44478.00       729.86 o                         
   1   3   6        708.65       7338.63       315.67 o                         
   3   3   6     483114.16     516858.09     14909.02 o                         
   5   3   6     286752.53     274820.62      4675.38 o                         
   7   3   6      27851.07      26100.71       824.70 o                         
   9   3   6      94201.86     111990.13      5168.16 o                         
  11   3   6       7896.23      20140.94       852.08 o                         
  13   3   6       7195.54       5963.61      1114.08 o                         
  15   3   6        347.01       2986.12       691.70 o                         
  17   3   6      62423.54      65151.52      2432.67 o                         
  19   3   6      15946.15      23027.88      3410.04 o                         
  21   3   6      10996.39      12287.42      1002.22 o                         
  23   3   6      15509.11      17462.03      2430.84 o                         
  25   3   6       2908.04       4136.63       714.11 o                         
  27   3   6       5670.77       7920.06      2111.50 o                         
  29   3   6       2599.20       3329.84       422.66 o                         
  31   3   6        552.09        567.49       399.41 o                         
  33   3   6        122.26        175.70       225.72 o                         
  35   3   6        940.69       1321.07       208.74 o                         
  37   3   6       1308.41       1425.50       223.54 o                         
  39   3   6         20.96         -9.76       137.78 o                         
 -40   4   6       1072.44       1254.99       206.13 o                         
 -38   4   6        554.06        775.14       246.87 o                         
 -36   4   6          1.83        592.92       290.81 o                         
 -34   4   6       7300.91       7460.46      1107.36 o                         
 -32   4   6       3096.64       3853.60       577.33 o                         
 -30   4   6         42.64        518.42       337.59 o                         
 -28   4   6         93.60        383.49       533.94 o                         
 -26   4   6       8137.07       7122.99       871.37 o                         
 -24   4   6      32652.64      36046.27      2477.36 o                         
 -22   4   6        519.57        737.01       297.28 o                         
 -20   4   6       3699.53       2962.55       347.38 o                         
 -18   4   6       6460.44       9839.17      1213.51 o                         
 -16   4   6      43947.64      43422.04      1807.84 o                         
 -14   4   6      18948.84       8596.28       915.22 o                         
 -12   4   6     387948.50     299999.62      6987.30 o                         
 -10   4   6      48143.25      30284.38      6611.04 o                         
  -8   4   6      35523.88      33444.12      1278.12 o                         
  -6   4   6       3779.72       5336.82       349.73 o                         
  -4   4   6     405034.00     369078.56      6080.41 o                         
  -2   4   6        613.85       3033.67       342.79 o                         
   0   4   6     417090.56     392817.53      5333.27 o                         
   2   4   6     170661.81     195044.66      2779.69 o                         
   4   4   6     123203.28     118244.73      2258.94 o                         
   6   4   6      19173.41      13939.34       664.18 o                         
   8   4   6     628001.00     579689.38     19107.74 o                         
  10   4   6       8850.03      16877.01       808.65 o                         
  12   4   6      10406.74      13569.14       780.91 o                         
  14   4   6       5916.53      10847.89       804.65 o                         
  16   4   6      61059.57      75853.79      3108.35 o                         
  18   4   6      14461.13      17891.31       847.42 o                         
  20   4   6      50645.89      52770.83      2759.21 o                         
  22   4   6      35564.50      34846.10      2390.87 o                         
  24   4   6      57019.36      66618.88      3328.68 o                         
  26   4   6       3208.48       3721.89      1606.72 o                         
  28   4   6      14168.17      12833.87       607.99 o                         
  30   4   6        302.62       -118.41       387.55 o                         
  32   4   6      16507.13      14268.63       475.66 o                         
  34   4   6        661.36        891.85       211.11 o                         
  36   4   6       1001.67        595.82       185.72 o                         
  38   4   6         51.34        149.15       307.33 o                         
 -39   5   6        238.93        919.74       300.55 o                         
 -37   5   6        413.72        493.42       220.18 o                         
 -35   5   6        607.31        689.90       268.63 o                         
 -33   5   6         40.70       2159.16       280.26 o                         
 -31   5   6       4478.72       5820.39      1089.99 o                         
 -29   5   6         28.43        971.52       340.90 o                         
 -27   5   6      20581.06      19792.93       816.08 o                         
 -25   5   6       1096.93       1173.64       302.45 o                         
 -23   5   6      25603.47      16579.26      2320.08 o                         
 -21   5   6      21940.68      27428.86      1889.37 o                         
 -19   5   6      40615.79      36919.05      2152.23 o                         
 -17   5   6       3637.90       5746.67      3159.20 o                         
 -15   5   6      44444.73      36656.20      3597.60 o                         
 -13   5   6     194174.05     164667.03      6490.14 o                         
 -11   5   6     139860.48     127837.21      5099.23 o                         
  -9   5   6        245.56       2899.12       467.38 o                         
  -7   5   6     164140.73     172942.83      5019.16 o                         
  -5   5   6      20361.88      18320.34       685.47 o                         
  -3   5   6       1194.26       2672.64       296.39 o                         
  -1   5   6      57355.14      60154.25      2587.19 o                         
   1   5   6        184.88       4573.72       303.01 o                         
   3   5   6      14601.48      19856.42       623.64 o                         
   5   5   6     153764.34     138481.16      3298.26 o                         
   7   5   6       9524.60      28509.75       963.29 o                         
   9   5   6      24105.38      52149.79      1416.76 o                         
  11   5   6      10995.74      11715.64      1233.85 o                         
  13   5   6        738.78       4717.12       718.25 o                         
  15   5   6      10634.54       9593.12       822.51 o                         
  17   5   6      71161.41      96986.34      2676.58 o                         
  19   5   6      22365.23      36632.58      4243.83 o                         
  21   5   6      33259.20      30348.61      1149.55 o                         
  23   5   6        222.61        596.54       930.00 o                         
  25   5   6       7225.47       7492.48      1030.47 o                         
  27   5   6       2270.09       2452.29       524.55 o                         
  29   5   6       8596.42       9057.94       987.00 o                         
  31   5   6        586.49        505.66       255.53 o                         
  33   5   6       3152.12       2269.02       219.81 o                         
  35   5   6       2037.06        962.39       285.43 o                         
  37   5   6       1869.57        628.37       335.58 o                         
 -38   6   6        568.62       1044.03       397.72 o                         
 -36   6   6         14.80        386.43       456.48 o                         
 -34   6   6        754.42       1006.45       347.64 o                         
 -32   6   6       2420.39       3068.62       487.19 o                         
 -30   6   6       7231.92       9373.07      1883.33 o                         
 -28   6   6       5215.06       5593.27      1490.42 o                         
 -26   6   6        548.21       2467.83       355.71 o                         
 -24   6   6       3598.28       4826.31      1850.06 o                         
 -22   6   6      10702.12       9548.64       669.00 o                         
 -20   6   6      92575.19      84134.84      2318.12 o                         
 -18   6   6        347.83       2238.02       429.50 o                         
 -16   6   6      28547.60      33947.14      5300.36 o                         
 -14   6   6       3297.42       2872.71       885.12 o                         
 -12   6   6     571743.81     539817.44      6965.76 o                         
 -10   6   6      71957.94      78197.13      2380.14 o                         
  -8   6   6      13580.95      12163.69       603.07 o                         
  -6   6   6     148878.31     143863.33      4808.85 o                         
  -4   6   6     152379.20     131911.25      4257.46 o                         
  -2   6   6      58287.60      58091.18      3914.56 o                         
   0   6   6      90670.29      88613.31      2648.86 o                         
   2   6   6       9122.06       8653.03       341.44 o                         
   4   6   6     107083.82     114894.01      3198.73 o                         
   6   6   6      49525.94      63260.47      1743.17 o                         
   8   6   6     336010.97     346015.75     11089.97 o                         
  10   6   6     171526.36     184582.47      4825.80 o                         
  12   6   6       5525.82       4730.03       710.48 o                         
  14   6   6     102253.63     113179.20      2592.71 o                         
  16   6   6      15258.21      16998.67      1060.61 o                         
  18   6   6      90811.87      88567.39      1812.26 o                         
  20   6   6        785.43       1979.42       517.91 o                         
  22   6   6      83125.96      82580.66      5295.17 o                         
  24   6   6       1580.98       1106.92       313.58 o                         
  26   6   6       4445.57       3414.94       272.42 o                         
  28   6   6       2905.26       2676.18       268.51 o                         
  30   6   6       7993.48       6556.28       577.48 o                         
  32   6   6        698.03        353.24       213.55 o                         
  34   6   6        813.55        616.06       381.95 o                         
  36   6   6         15.74       -224.20       318.07 o                         
 -37   7   6         16.92        429.36       404.50 o                         
 -35   7   6       2441.24       5113.93       533.31 o                         
 -33   7   6       3100.10       7033.65      1879.41 o                         
 -31   7   6          2.18        900.69       549.91 o                         
 -29   7   6        126.68        829.96       372.15 o                         
 -27   7   6        907.37       1435.34       753.46 o                         
 -25   7   6        634.46       1314.93       569.46 o                         
 -23   7   6        405.07        381.25       339.88 o                         
 -21   7   6      12940.83      14709.85      1200.61 o                         
 -19   7   6        481.97       1025.75       409.80 o                         
 -17   7   6      17162.55      15813.81       858.12 o                         
 -15   7   6      25992.66      24121.30       932.64 o                         
 -13   7   6      38696.45      38512.23      1205.00 o                         
 -11   7   6      39880.04      32293.04       973.52 o                         
  -9   7   6     351350.62     341222.69      6384.25 o                         
  -7   7   6      91419.46      91928.62      4026.96 o                         
  -5   7   6      54159.57      49172.67      3747.88 o                         
  -3   7   6      20949.88      16067.09      1126.88 o                         
  -1   7   6      27697.01      27264.48      1717.45 o                         
   1   7   6      42344.58      38993.59      2144.55 o                         
   3   7   6      37814.84      35207.67      1134.42 o                         
   5   7   6     215621.33     235880.89      3989.17 o                         
   7   7   6       3968.39      10006.64       589.12 o                         
   9   7   6      60813.64      61861.25      1340.08 o                         
  11   7   6      44963.90      44074.65      1925.60 o                         
  13   7   6      16119.63      16559.56      1343.38 o                         
  15   7   6       5518.36      10120.63      1128.96 o                         
  17   7   6      20762.14      21979.94      1266.95 o                         
  19   7   6        346.41       1362.51       520.60 o                         
  21   7   6        640.97       1031.13       374.06 o                         
  23   7   6       3548.22       4505.15       391.44 o                         
  25   7   6       8708.51       6215.05       796.19 o                         
  27   7   6        187.43        -61.34       356.07 o                         
  31   7   6       3004.67       2955.82       616.93 o                         
  33   7   6       1747.81       2431.54       481.34 o                         
  35   7   6          5.84       -180.78       388.69 o                         
  37   7   6       1017.26        350.27       257.62 o                         
 -38   8   6        151.53        189.82       474.56 o                         
 -36   8   6        301.36        286.99       422.58 o                         
 -34   8   6        792.47        785.88       578.51 o                         
 -32   8   6        682.92        499.06       393.84 o                         
 -30   8   6         36.80       2408.71       583.18 o                         
 -28   8   6       4286.72       7527.88      2333.38 o                         
 -26   8   6       4050.34       5244.07       865.40 o                         
 -24   8   6       7146.26       8627.79      2190.91 o                         
 -22   8   6       5751.26      12659.05      3155.03 o                         
 -20   8   6      15068.85      18402.07      1414.26 o                         
 -18   8   6      19406.41      18709.26      1035.49 o                         
 -16   8   6       9904.31      10006.33       478.66 o                         
 -14   8   6      47784.96      52285.20      3701.37 o                         
 -12   8   6        437.59       7530.58       761.56 o                         
 -10   8   6      29356.26      28195.01       955.44 o                         
  -8   8   6      34792.87      39572.25      1477.07 o                         
  -6   8   6       1654.18       3161.46      1753.60 o                         
  -4   8   6     160969.86     176529.88      4004.78 o                         
  -2   8   6       9068.47      11675.51      1996.53 o                         
   0   8   6      92791.24      95138.23      2507.24 o                         
   2   8   6       7985.75      10892.23      1254.19 o                         
   4   8   6      86647.72      89964.85      2390.87 o                         
   6   8   6     206676.91     222021.84      5132.01 o                         
   8   8   6       2198.78       5262.86       384.14 o                         
  10   8   6      18004.84      20819.28       586.37 o                         
  12   8   6        573.36        620.76       360.15 o                         
  14   8   6     147410.06     166705.02      4574.40 o                         
  16   8   6       1131.78        191.55       864.02 o                         
  18   8   6       2281.78       3319.16      1010.85 o                         
  20   8   6        273.10        703.25       518.30 o                         
  22   8   6      19859.56      20010.09      3172.30 o                         
  24   8   6        454.56       1819.14       655.34 o                         
  26   8   6      14477.31      12203.06      3077.85 o                         
  28   8   6       6754.75       7693.90      1223.68 o                         
  30   8   6       1367.48       1308.42       596.59 o                         
  32   8   6       1317.69       1193.17       481.34 o                         
  34   8   6       2295.68       1606.72       386.43 o                         
 -35   9   6        836.29       1086.96       549.13 o                         
 -33   9   6        116.77        180.78       607.89 o                         
 -31   9   6       2947.67       2352.45       725.40 o                         
 -29   9   6        297.15        471.41       534.72 o                         
 -27   9   6      15077.16      12881.72      1686.94 o                         
 -25   9   6      13832.70       5048.06      1265.49 o                         
 -23   9   6       1172.47       1342.63       546.91 o                         
 -21   9   6       1108.37       1440.38       602.15 o                         
 -19   9   6        715.93        468.80       356.68 o                         
 -17   9   6       6441.03       5443.90       707.32 o                         
 -15   9   6       7301.52      17247.82      1619.48 o                         
 -13   9   6      13140.40      13156.96       464.90 o                         
 -11   9   6       4209.85       5860.94       442.86 o                         
  -9   9   6     153539.12     158645.64      3285.51 o                         
  -7   9   6      92335.97     110310.04      5038.29 o                         
  -5   9   6       3773.75       3408.69       451.94 o                         
  -3   9   6        451.17       2853.49       406.87 o                         
  -1   9   6      44859.96      38791.31       913.61 o                         
   1   9   6      86922.30      89848.40      1508.31 o                         
   3   9   6        935.99       3904.19       468.33 o                         
   5   9   6         10.74       4065.58       385.87 o                         
   7   9   6      89633.17      87597.97      1591.74 o                         
   9   9   6      21334.05      26428.47       638.87 o                         
  11   9   6      24260.17      20192.73       503.74 o                         
  13   9   6       3096.26      15690.58       594.93 o                         
  15   9   6       3225.79       4220.13       481.95 o                         
  17   9   6       7931.67       8987.23       697.91 o                         
  19   9   6      10571.37      11172.34       779.88 o                         
  21   9   6        688.36       1075.65       391.18 o                         
  23   9   6       3019.99       2498.93       441.56 o                         
  25   9   6        142.29        138.11       398.18 o                         
  27   9   6        122.47         42.26       363.99 o                         
  29   9   6       1999.13       1810.23       552.38 o                         
  31   9   6       3552.41       3250.41       522.71 o                         
  33   9   6          9.63        506.19       646.30 o                         
 -34  10   6        675.45          4.52       436.14 o                         
 -32  10   6       3284.66       1343.90       451.96 o                         
 -30  10   6       3264.36       5329.49      1882.41 o                         
 -28  10   6       1366.16       3168.24       788.67 o                         
 -26  10   6         58.06        601.11       585.29 o                         
 -24  10   6       2702.30       3672.60       516.04 o                         
 -22  10   6        268.68       3069.17       559.04 o                         
 -20  10   6       9730.55      16707.93      2775.66 o                         
 -18  10   6      23035.03      23043.27      1221.88 o                         
 -16  10   6       9448.75      13271.67       888.14 o                         
 -14  10   6       9652.26       9755.12       898.99 o                         
 -12  10   6      30202.18      34675.18      1048.65 o                         
 -10  10   6       6437.34       8420.49       905.60 o                         
  -8  10   6      15458.67      15322.60       505.61 o                         
  -6  10   6      84300.73      78462.40      5835.58 o                         
  -4  10   6       8810.92       8176.20       840.56 o                         
  -2  10   6      11001.42      10320.17       449.88 o                         
   0  10   6      12387.59      13079.23       542.78 o                         
   2  10   6      21165.70      23001.86       716.64 o                         
   4  10   6      11970.82      13214.36       467.23 o                         
   6  10   6      29463.03      31188.97       676.29 o                         
   8  10   6        138.14       1268.39       378.10 o                         
  10  10   6      12029.83      11242.28       568.35 o                         
  12  10   6       8442.01      12064.09       567.03 o                         
  14  10   6     143978.98     142311.66      8923.95 o                         
  16  10   6       2221.59       8892.66      1171.71 o                         
  18  10   6       3404.83       2952.90       472.08 o                         
  20  10   6      13533.92      12303.46       592.72 o                         
  22  10   6       1308.81       1384.73       422.59 o                         
  24  10   6        256.01       1241.61       490.79 o                         
  26  10   6       2060.79       2257.27       387.17 o                         
  28  10   6      16683.91      14136.94      2025.01 o                         
  30  10   6       2834.40       2397.69       920.94 o                         
  32  10   6        755.34         65.65       325.60 o                         
 -31  11   6        481.52        595.41       343.14 o                         
 -29  11   6       1934.12       1059.22       319.98 o                         
 -27  11   6       1543.72       1186.56       446.92 o                         
 -25  11   6       9128.25       6627.62      1984.10 o                         
 -23  11   6       2055.66        608.18       436.41 o                         
 -21  11   6        147.86        480.01       364.93 o                         
 -19  11   6       6521.02       8088.48      1460.35 o                         
 -17  11   6      11386.99      11176.18      1289.04 o                         
 -15  11   6      87222.68      90258.40      6015.69 o                         
 -13  11   6        323.10       6498.47       773.48 o                         
 -11  11   6        233.77       1824.33       660.56 o                         
  -9  11   6       2810.78       3912.85       385.05 o                         
  -7  11   6      33355.48      38224.16      1672.94 o                         
  -5  11   6       1460.93       3853.82       447.38 o                         
  -3  11   6       2540.38       5349.04       459.35 o                         
  -1  11   6     118997.67     116893.07      3130.94 o                         
   1  11   6      52586.77      53943.57      1737.20 o                         
   3  11   6       1153.63       4486.60       329.74 o                         
   5  11   6      48225.84      45844.66      1284.15 o                         
   7  11   6     108335.68     112499.64      2843.75 o                         
   9  11   6      22660.03      22958.55      1060.72 o                         
  11  11   6      56447.13      61140.88      1073.66 o                         
  13  11   6       7082.95      13021.57       692.62 o                         
  15  11   6      10622.94      11604.54       682.33 o                         
  17  11   6       5563.56       4927.56       680.40 o                         
  19  11   6       1785.20       2172.92       441.52 o                         
  21  11   6       6130.77       5073.12       460.15 o                         
  23  11   6       1631.98       1404.31       404.52 o                         
  25  11   6      11088.12       8503.08       518.93 o                         
  27  11   6         75.32          7.90       322.58 o                         
  29  11   6       3387.91       2457.61       411.35 o                         
  31  11   6       2356.02       1041.15       310.79 o                         
 -28  12   6        991.26        149.78       348.23 o                         
 -26  12   6        174.71        241.80       476.82 o                         
 -24  12   6       7249.59       5785.09       605.63 o                         
 -22  12   6        113.85       -456.06       456.06 o                         
 -20  12   6         43.15       1799.92       452.32 o                         
 -18  12   6       2284.28       7085.52       506.25 o                         
 -16  12   6        924.05       1896.91       388.57 o                         
 -14  12   6       2571.16       4437.47       569.11 o                         
 -12  12   6       9237.82      11626.55      2025.91 o                         
 -10  12   6       1106.74       2128.13       539.15 o                         
  -8  12   6       6321.59       9184.27       480.91 o                         
  -6  12   6      14438.08      12934.83       511.62 o                         
  -4  12   6       2408.38       5861.09       513.07 o                         
  -2  12   6      43353.02      42613.85      1699.31 o                         
   0  12   6       1998.58       4696.02       388.05 o                         
   2  12   6      25926.38      25562.04      1099.44 o                         
   4  12   6      16062.23      14983.39      1055.82 o                         
   6  12   6      49097.91      49209.03      3066.49 o                         
   8  12   6      19801.34      19940.60      1004.53 o                         
  10  12   6      30891.45      28816.90      1272.75 o                         
  12  12   6       9128.70      10279.83      1010.13 o                         
  14  12   6      48762.80      49733.00      1162.97 o                         
  16  12   6      20379.46      22814.29       769.92 o                         
  18  12   6      24480.56      21646.80       747.09 o                         
  20  12   6       2233.31       1551.08       439.18 o                         
  22  12   6      19219.93      13877.26      1902.75 o                         
  24  12   6         19.63       -125.29       396.29 o                         
  26  12   6       2415.09       2980.00       874.44 o                         
  28  12   6       1015.79         12.20       267.52 o                         
  30  12   6       1442.07        786.41       332.19 o                         
 -27  13   6       8695.57       4225.82       472.30 o                         
 -25  13   6       6675.16       3016.83       492.64 o                         
 -23  13   6       2875.38       2295.96       519.75 o                         
 -21  13   6       6046.40       2680.57      1549.09 o                         
 -19  13   6       3193.16       1750.83       431.08 o                         
 -17  13   6      10175.14      10671.05      1365.22 o                         
 -15  13   6      24506.62      22751.94       806.45 o                         
 -13  13   6      28787.63      28021.51      1349.10 o                         
 -11  13   6       7652.31       8465.03       636.33 o                         
  -9  13   6      13668.30      16061.85       717.18 o                         
  -7  13   6      93026.52      91822.99      4775.79 o                         
  -5  13   6       2310.33       7171.15       482.64 o                         
  -3  13   6        276.68        452.21       357.81 o                         
  -1  13   6      66325.31      64333.53      3658.86 o                         
   1  13   6      15166.30      16897.01       906.11 o                         
   3  13   6       1100.74       2039.72       366.49 o                         
   5  13   6       4166.42       6454.54      1003.62 o                         
   7  13   6       4755.58       6773.39       748.71 o                         
   9  13   6        457.74        368.35       829.35 o                         
  11  13   6      33059.36      29955.81       875.48 o                         
  13  13   6       2719.80       1769.42       845.16 o                         
  15  13   6          8.12        444.54       469.43 o                         
  17  13   6       4943.64       6495.67       726.53 o                         
  19  13   6         81.43        273.73       432.54 o                         
  21  13   6       1194.58        301.89       403.82 o                         
  23  13   6       1441.69        613.45       593.20 o                         
  25  13   6        489.72        314.81       319.97 o                         
  27  13   6        103.48        -22.60       386.43 o                         
 -26  14   6       2661.52       1676.77       422.58 o                         
 -24  14   6        404.20        485.86       411.28 o                         
 -22  14   6       1868.82        686.98       461.00 o                         
 -20  14   6       2657.70       2531.58       550.26 o                         
 -18  14   6       1154.98        399.47       408.18 o                         
 -16  14   6        357.83        647.81       408.41 o                         
 -14  14   6       3845.50       4867.61       845.16 o                         
 -12  14   6      22010.81      22507.29      1154.76 o                         
 -10  14   6       2126.68       1617.71       552.14 o                         
  -8  14   6       8163.44       7861.55       642.32 o                         
  -6  14   6      12381.00      13072.58       705.31 o                         
  -4  14   6        381.63       1174.29       424.05 o                         
  -2  14   6       4537.46       6182.73       431.53 o                         
   0  14   6       5466.64       5482.23       527.84 o                         
   2  14   6      20155.39      20872.74      1414.98 o                         
   4  14   6        255.13       1691.01       481.34 o                         
   6  14   6        649.36       1814.82       545.74 o                         
   8  14   6      64449.14      57928.62     10697.89 o                         
  10  14   6       6935.37       5838.60       963.80 o                         
  12  14   6      12559.77      10984.98       606.49 o                         
  14  14   6       2630.38       2695.94       804.49 o                         
  16  14   6       2774.69       3146.62       798.84 o                         
  18  14   6         44.23        276.20       402.33 o                         
  20  14   6        211.11        436.11       382.75 o                         
  22  14   6       4156.32       3465.23      1084.70 o                         
  24  14   6        475.93        572.74       451.96 o                         
 -23  15   6        225.57         24.52       267.68 o                         
 -21  15   6       2766.45        481.34       431.62 o                         
 -19  15   6       7084.40       6897.26       482.47 o                         
 -17  15   6       2241.30        980.62       474.56 o                         
 -15  15   6        327.70       2838.31       707.32 o                         
 -13  15   6       8989.35       7152.25       514.10 o                         
 -11  15   6      11295.17      13394.28       549.04 o                         
  -9  15   6      10054.35       6747.52       700.54 o                         
  -7  15   6      13782.63      16525.91      1150.24 o                         
  -5  15   6       4381.54       6352.29       969.45 o                         
  -3  15   6        517.12       4865.35      1037.25 o                         
  -1  15   6       1558.12       1676.77      1032.73 o                         
   1  15   6      13278.41      17583.50       894.88 o                         
   3  15   6        642.89       1131.18       456.47 o                         
   5  15   6      42745.38      42188.31      9773.63 o                         
   7  15   6        771.61        825.03       463.28 o                         
   9  15   6        168.02        816.30       462.31 o                         
  11  15   6        272.05        500.14       449.17 o                         
  13  15   6      18850.59      15484.70      4117.35 o                         
  15  15   6       7298.99       2686.90       709.58 o                         
  17  15   6        719.93       -169.48       571.73 o                         
  19  15   6        104.27        300.92       331.80 o                         
  21  15   6       2387.62        650.82       411.28 o                         
 -20  16   6        614.86        449.57       267.37 o                         
 -18  16   6       1884.07        180.78       406.76 o                         
 -16  16   6        827.96        311.85       569.47 o                         
 -14  16   6        993.42       -311.85       650.82 o                         
 -12  16   6       1777.91       3307.35       382.82 o                         
 -10  16   6       1602.73       2640.62       396.61 o                         
  -8  16   6       1142.15       2448.43       387.22 o                         
  -6  16   6       3376.62       4252.09       401.20 o                         
  -4  16   6       2217.51       1994.74       366.22 o                         
  -2  16   6        997.56       1782.32       360.06 o                         
   0  16   6       5718.95       6753.63       637.26 o                         
   2  16   6       2715.94       2632.21       360.72 o                         
   4  16   6       1555.31       1275.07       288.44 o                         
   6  16   6         52.38        -33.90       594.33 o                         
   8  16   6       3010.47       1685.81       587.55 o                         
  10  16   6       6760.19       6734.20       653.08 o                         
  12  16   6       1414.50       1780.72       535.57 o                         
  14  16   6       1624.99        692.96       284.64 o                         
 -17  17   6        115.38         38.42       309.59 o                         
 -15  17   6       3190.41       1362.66       499.42 o                         
 -13  17   6        179.69        134.84       300.15 o                         
 -11  17   6      11749.14       7472.75       402.00 o                         
  -9  17   6      15175.31      13146.46       757.03 o                         
  -7  17   6      13954.52      13903.51       491.52 o                         
  -5  17   6       2743.17       2762.96       343.54 o                         
  -3  17   6       5797.78       6248.77       385.45 o                         
  -1  17   6        850.50       2102.56       390.95 o                         
   1  17   6      14067.70      14165.74      1516.33 o                         
   3  17   6         59.39        268.92      1003.35 o                         
   5  17   6       6622.26       7138.70      1116.34 o                         
   7  17   6       5116.34       4614.51      1150.24 o                         
   9  17   6       4629.98       4869.71      1167.19 o                         
  11  17   6       7054.34       4900.67       299.05 o                         
  13  17   6       5468.65       3750.31       485.01 o                         
 -10  18   6        131.98        108.47       307.33 o                         
  -8  18   6       8654.77       5755.71       402.24 o                         
  -6  18   6       1841.61       1725.62       283.42 o                         
  -4  18   6       1734.65       1677.71       280.42 o                         
  -2  18   6       1668.24       2098.44       415.80 o                         
   0  18   6        359.80       3534.33       718.62 o                         
   2  18   6       3952.86       3913.97       781.89 o                         
   4  18   6        433.37         47.46       781.89 o                         
   8  18   6       2082.17       2716.28       320.89 o                         
 -43   1   7         97.24        253.10       185.30 o                         
 -41   1   7          9.77       -198.86       253.10 o                         
 -39   1   7         16.84        273.44       325.41 o                         
 -37   1   7       3229.58       5213.36       465.52 o                         
 -35   1   7        166.23       -436.14       485.86 o                         
 -33   1   7        683.40       1016.91       517.49 o                         
 -31   1   7       4080.58       4098.31       465.96 o                         
 -29   1   7      22806.99      24631.08      4179.45 o                         
 -27   1   7      10335.97      12045.33      1337.64 o                         
 -25   1   7       2013.85       4486.87       492.20 o                         
 -23   1   7      26217.33      23885.39       645.17 o                         
 -21   1   7      31294.10      33101.61      2821.43 o                         
 -19   1   7         16.98       1283.34       625.99 o                         
 -17   1   7      10542.82      13398.03      1638.35 o                         
 -15   1   7       6187.81      10886.71      1010.13 o                         
 -13   1   7     365087.66     362997.62      6011.28 o                         
 -11   1   7      56431.00      60221.38      2709.50 o                         
  -9   1   7       6453.40       5204.32       603.37 o                         
  -7   1   7      15519.27      25608.65       694.74 o                         
  -5   1   7    1284545.50    1147343.38     18199.50 o                         
  -3   1   7       9729.83      17416.27       872.28 o                         
  -1   1   7     149929.45     149936.84      2614.77 o                         
   1   1   7      25833.33      19372.39       658.10 o                         
   3   1   7     929567.56     798032.00     14739.53 o                         
   5   1   7      60056.59      59907.27      1764.90 o                         
   7   1   7     256017.00     256611.44      4366.99 o                         
   9   1   7      80353.13      86253.35      1743.22 o                         
  11   1   7       4559.41      16473.02       801.31 o                         
  13   1   7      71892.70      65708.84      3190.84 o                         
  15   1   7        593.27       2189.00       571.89 o                         
  17   1   7       7664.17      15208.49      1686.94 o                         
  19   1   7     101533.20     110869.05      1975.99 o                         
  21   1   7       8860.55       9534.23       597.23 o                         
  23   1   7      12280.38      12061.85       663.01 o                         
  25   1   7      12431.55      15771.16      1376.45 o                         
  27   1   7         76.90        845.12       503.44 o                         
  29   1   7       8327.11       8737.58       709.53 o                         
  31   1   7         94.93        113.75       420.57 o                         
  33   1   7         37.88        290.30       311.38 o                         
  35   1   7        591.26        691.25       277.50 o                         
  37   1   7       4314.36       4010.62       572.86 o                         
  39   1   7         22.30        352.68       320.89 o                         
 -42   2   7          6.17         23.10       157.39 o                         
 -40   2   7       1155.67       2551.31       307.33 o                         
 -38   2   7         33.79        196.60       363.83 o                         
 -36   2   7        220.17       -133.33       433.88 o                         
 -34   2   7       1992.55       6422.35       564.95 o                         
 -32   2   7       9451.70       7775.61      2086.92 o                         
 -30   2   7       1216.76       1964.92       413.37 o                         
 -28   2   7         10.45        931.62       333.35 o                         
 -26   2   7      22211.78      33071.31      2159.60 o                         
 -24   2   7       9381.67      10679.12       976.56 o                         
 -22   2   7      18148.63      21058.96      1900.62 o                         
 -20   2   7        588.06       1917.86       577.01 o                         
 -18   2   7     204901.05     209301.73     34518.43 o                         
 -16   2   7     117403.11     121796.00     30727.62 o                         
 -14   2   7     134851.89     117366.59      2769.38 o                         
 -12   2   7        334.62       2402.17       592.07 o                         
 -10   2   7       6449.97       8299.16       521.71 o                         
  -8   2   7     832887.50     767565.81      8669.08 o                         
  -6   2   7      52456.91      53746.43       963.52 o                         
  -4   2   7      94851.42      79332.91      1071.57 o                         
  -2   2   7     151635.03     148001.44      1958.67 o                         
   0   2   7     437025.28     417364.59      5582.11 o                         
   2   2   7      10461.04      25756.83       733.24 o                         
   4   2   7      19987.45      27244.59       788.89 o                         
   6   2   7       2632.70       3517.57       480.91 o                         
   8   2   7      80089.49      81519.99      2469.96 o                         
  10   2   7     266450.28     280980.81      4895.80 o                         
  12   2   7      19333.95      24097.42       934.58 o                         
  14   2   7        470.78       1587.83       609.70 o                         
  16   2   7     272079.06     270930.88      4887.67 o                         
  18   2   7      32942.55      32429.65       950.66 o                         
  20   2   7       1279.07       2377.10       511.29 o                         
  22   2   7      47168.78      53200.79      2898.48 o                         
  24   2   7      10507.68      20298.38      2650.62 o                         
  26   2   7      23947.74      25825.24      1942.62 o                         
  28   2   7       1173.25       1001.75       575.07 o                         
  30   2   7        869.02       1636.70       391.73 o                         
  32   2   7        765.43       3057.90       456.97 o                         
  34   2   7       3852.73       3339.29       228.45 o                         
  36   2   7       1839.71       2043.20       250.18 o                         
  38   2   7        535.22        220.18       241.89 o                         
 -41   3   7         37.87        -28.22       182.14 o                         
 -39   3   7         86.19       -194.78       228.44 o                         
 -37   3   7        392.54        923.96       276.38 o                         
 -35   3   7        414.90        346.84       321.17 o                         
 -33   3   7         21.05        107.36       304.77 o                         
 -31   3   7       8901.78      12056.90       586.49 o                         
 -29   3   7       2519.63       3451.01       341.93 o                         
 -27   3   7         30.66        993.73       669.92 o                         
 -25   3   7      25597.89      25271.71       645.17 o                         
 -23   3   7      43979.30      45173.55       644.84 o                         
 -21   3   7      17542.77      12903.50       394.33 o                         
 -19   3   7      27833.72      28983.79      7253.95 o                         
 -17   3   7      48730.43      53022.23      1394.83 o                         
 -15   3   7     202920.70     210751.31     34635.94 o                         
 -13   3   7      60526.55      68145.44      1437.23 o                         
 -11   3   7     526063.19     435155.94      9909.22 o                         
  -9   3   7     348646.31     336774.06      3896.80 o                         
  -7   3   7       9662.98      10017.43       345.30 o                         
  -5   3   7     294830.34     257820.27      4120.50 o                         
  -3   3   7     144280.62     142324.39      2426.70 o                         
  -1   3   7      62896.00      76115.09      1238.60 o                         
   1   3   7     269246.81     226012.17      3803.51 o                         
   3   3   7      49448.91      51959.27       861.44 o                         
   5   3   7       3845.19       5926.82       517.94 o                         
   7   3   7      72227.88      78390.98      1645.78 o                         
   9   3   7     118235.84     130912.97      4342.20 o                         
  11   3   7     134111.92     133682.83      2668.82 o                         
  13   3   7      51257.38      73319.31      1734.15 o                         
  15   3   7       4383.06       8844.85      1143.46 o                         
  17   3   7       3698.35       5181.72      1073.40 o                         
  19   3   7     105992.66     101453.67      3561.44 o                         
  21   3   7      19184.76      23081.59      1821.40 o                         
  23   3   7      52994.22      54607.95      3265.41 o                         
  25   3   7       3850.16       3797.91       705.45 o                         
  27   3   7       8391.49      10540.06      3089.62 o                         
  29   3   7       8251.79       7700.74      1106.67 o                         
  31   3   7       5449.64       5783.28       314.43 o                         
  33   3   7       3499.14       4986.22       366.29 o                         
  35   3   7        912.10        926.40       198.54 o                         
  37   3   7       2399.38       1873.21       181.81 o                         
 -40   4   7        322.87        694.44       205.33 o                         
 -38   4   7        293.18        522.33       243.68 o                         
 -36   4   7       1191.53       1410.79       290.02 o                         
 -34   4   7       1598.78       1459.71       319.71 o                         
 -32   4   7       1762.62       3471.39       707.47 o                         
 -30   4   7       2635.46       2125.66       334.76 o                         
 -28   4   7       5720.11      10355.68      1194.49 o                         
 -26   4   7       3760.40       5495.01       611.81 o                         
 -24   4   7       2360.73       6019.94      2460.23 o                         
 -22   4   7      12098.24      17153.50      3038.64 o                         
 -20   4   7       4885.69       3966.83       293.75 o                         
 -18   4   7       4815.98       5550.07      1111.82 o                         
 -16   4   7      71613.92      72729.38      2469.96 o                         
 -14   4   7       3072.27      21251.15      1312.94 o                         
 -10   4   7      30642.76      18879.99       800.17 o                         
  -8   4   7     141985.47     138527.81      2121.11 o                         
  -6   4   7      12434.99      14358.77       375.05 o                         
  -4   4   7      40343.20      55910.62      1528.45 o                         
  -2   4   7      17217.44      15622.02       611.58 o                         
   0   4   7      59111.76      58831.38      1537.52 o                         
   2   4   7      14126.49      17343.81       477.35 o                         
   4   4   7       4953.54      13191.27       481.53 o                         
   6   4   7      35749.56      55457.41      1324.09 o                         
   8   4   7      51140.86      57380.95      1425.93 o                         
  10   4   7        916.22       2564.35       574.59 o                         
  12   4   7      23654.62      27624.94      1032.84 o                         
  14   4   7      10044.61      14204.06      1250.80 o                         
  16   4   7       8788.98       7803.67       795.34 o                         
  18   4   7       3478.99       4152.20       457.69 o                         
  20   4   7       1399.57       2205.67       860.98 o                         
  22   4   7      11540.17      12562.22      1672.25 o                         
  24   4   7        206.22       5330.87      1545.70 o                         
  26   4   7       5885.09       5073.25      1645.13 o                         
  28   4   7        132.69        -42.44       356.04 o                         
  30   4   7      10770.22       9743.74       324.71 o                         
  32   4   7        173.06        648.27       229.83 o                         
  34   4   7       1531.79       1944.52       219.91 o                         
  36   4   7        576.93        163.97       180.15 o                         
 -39   5   7        760.94       1312.94       305.07 o                         
 -37   5   7        103.76        -72.21       215.49 o                         
 -35   5   7        141.38         76.42       243.91 o                         
 -33   5   7       1513.11       1783.50       318.56 o                         
 -31   5   7      23411.05      24680.86      1681.94 o                         
 -29   5   7       2169.70       2723.71       351.00 o                         
 -27   5   7        932.74       1009.64       315.12 o                         
 -25   5   7        121.58       1207.73       367.53 o                         
 -23   5   7      65269.13      62931.02      3131.87 o                         
 -21   5   7        109.87       2873.86       326.37 o                         
 -19   5   7      50634.66      48479.86      2825.32 o                         
 -17   5   7       3678.95       6582.79      3303.83 o                         
 -15   5   7     104180.75      82258.95      5258.55 o                         
 -13   5   7      75647.85      76062.58      4517.34 o                         
 -11   5   7     384850.69     336603.00     12332.01 o                         
  -9   5   7       7918.94      21277.65      1300.03 o                         
  -7   5   7      61576.18      51534.50      1204.56 o                         
  -5   5   7      24025.82      25150.14       616.46 o                         
  -3   5   7      20695.23      19877.25       627.46 o                         
  -1   5   7      94494.92      76654.89      2071.93 o                         
   1   5   7     166720.67     158447.02      2803.84 o                         
   3   5   7      47546.54      60125.61      1082.90 o                         
   5   5   7       1921.19       3316.74       401.23 o                         
   7   5   7     297440.16     322040.81      5633.43 o                         
   9   5   7       3279.42       5585.12       649.03 o                         
  11   5   7      32624.39      41913.94      1290.39 o                         
  13   5   7      34535.65      44117.51      1372.45 o                         
  15   5   7     103207.94     100957.57      1714.63 o                         
  17   5   7        121.28        194.90       421.39 o                         
  19   5   7       4048.28       7848.21      1145.69 o                         
  21   5   7      10034.57      18801.02      2921.12 o                         
  23   5   7       7264.01       7779.16       585.71 o                         
  25   5   7        121.67       1644.80       975.69 o                         
  27   5   7       9702.71       8301.59       318.11 o                         
  29   5   7       1032.04       1426.40       346.07 o                         
  31   5   7       1880.51       1664.17       244.60 o                         
  33   5   7        580.24        266.58       206.32 o                         
  35   5   7       2247.45       1354.49       220.18 o                         
  37   5   7         67.27        130.32       269.81 o                         
 -36   6   7        123.94       -221.46       442.92 o                         
 -34   6   7       1146.07       1557.94       409.67 o                         
 -32   6   7       3419.67       3092.24       290.18 o                         
 -30   6   7       3231.70       2954.29       694.75 o                         
 -28   6   7       3630.57       7678.83       622.60 o                         
 -26   6   7        646.24       1101.49       268.91 o                         
 -24   6   7        148.69       1579.14       372.95 o                         
 -22   6   7      21448.13      23335.31      2879.46 o                         
 -20   6   7      15760.82      16635.82      3176.61 o                         
 -18   6   7        869.59       1151.62       287.31 o                         
 -16   6   7        661.14       2318.43       328.54 o                         
 -14   6   7      92851.22      95925.17      4914.46 o                         
 -12   6   7        275.04       4026.38       525.04 o                         
 -10   6   7     277022.94     266832.19      3971.97 o                         
  -8   6   7       3057.14       2854.13      1645.13 o                         
  -6   6   7       1657.16       2393.13      1401.08 o                         
  -4   6   7       2576.10      10084.12       767.75 o                         
  -2   6   7     224735.11     210725.53     10496.56 o                         
   0   6   7      20666.45      25577.75      1378.26 o                         
   2   6   7      28181.88      31902.19       778.68 o                         
   4   6   7      33725.96      45170.12      1137.04 o                         
   6   6   7       7854.58      16123.08       600.49 o                         
   8   6   7      18174.87      12272.10       770.43 o                         
  10   6   7     122466.16     132147.00      2794.40 o                         
  12   6   7      16453.78      16710.81       930.58 o                         
  14   6   7      12085.73      23206.47      1967.16 o                         
  16   6   7        183.16       1121.11       424.37 o                         
  18   6   7      78060.16      85055.29      1597.98 o                         
  20   6   7      49517.13      51298.12      1471.31 o                         
  22   6   7       9696.42       8698.82       704.62 o                         
  24   6   7       5747.52       4361.70       437.81 o                         
  26   6   7       5870.00       5973.37       730.52 o                         
  28   6   7         49.38        271.25       293.62 o                         
  30   6   7       4819.29       2991.67       243.35 o                         
  32   6   7        435.85        347.92       232.31 o                         
  34   6   7       2366.88       2946.78      1611.24 o                         
  36   6   7        294.82        213.00       295.92 o                         
 -37   7   7       2132.27       2250.76       420.32 o                         
 -35   7   7         43.28       -146.46       376.75 o                         
 -33   7   7       1438.29       1614.76       460.88 o                         
 -31   7   7       3423.23       7307.03      2165.99 o                         
 -29   7   7      12023.61      13800.41      2024.61 o                         
 -27   7   7       1430.14       1753.09       347.96 o                         
 -25   7   7       4740.19       6145.11      1256.96 o                         
 -23   7   7      39029.73      42085.53      2115.24 o                         
 -21   7   7      11636.42      16932.73      1679.13 o                         
 -19   7   7       7701.22       6032.56       383.55 o                         
 -17   7   7       1972.06       8466.16       738.15 o                         
 -15   7   7      45645.92      39049.33      1173.28 o                         
 -13   7   7      25846.00      22245.71       879.70 o                         
 -11   7   7       1359.07       2618.07       851.38 o                         
  -9   7   7      17883.69      24399.05      2458.66 o                         
  -7   7   7      18332.16      19434.27      2047.38 o                         
  -5   7   7       3366.88       4393.05      1441.75 o                         
  -3   7   7      81013.33      72200.58      2883.50 o                         
  -1   7   7      12783.16      14923.71      1344.58 o                         
   1   7   7      21187.74      22663.53      1405.59 o                         
   3   7   7      24557.09      29370.61      1034.99 o                         
   5   7   7       4520.90      12889.21       564.55 o                         
   7   7   7      17998.64      23926.41       748.54 o                         
   9   7   7      54769.77      51155.81      1356.56 o                         
  11   7   7        320.91       6829.50       473.57 o                         
  13   7   7      25474.23      27022.71       759.97 o                         
  15   7   7      68770.82      69691.10      2002.87 o                         
  17   7   7        778.65       5542.13       547.51 o                         
  19   7   7      44115.19      49290.16      1953.05 o                         
  21   7   7       1776.46       2466.54       538.50 o                         
  23   7   7       8735.43       7934.12       747.09 o                         
  25   7   7        322.37        461.21       408.94 o                         
  27   7   7       7492.37       6536.39      1183.00 o                         
  31   7   7          6.35       -252.80       375.12 o                         
  33   7   7       2598.39       2013.42       559.30 o                         
  35   7   7        723.01         67.79       350.27 o                         
 -38   8   7          1.45         74.57       465.52 o                         
 -34   8   7         60.01        209.51       388.76 o                         
 -32   8   7        565.30        626.33       465.74 o                         
 -30   8   7       2431.30       4542.56      1489.88 o                         
 -28   8   7      26136.96      21521.53      3330.33 o                         
 -26   8   7      10267.64       6921.16       551.22 o                         
 -24   8   7       1131.19        955.66       365.05 o                         
 -22   8   7       5076.70       6251.24       955.87 o                         
 -20   8   7      14896.10      16986.51      1920.95 o                         
 -18   8   7      27272.91      27480.53      2531.76 o                         
 -16   8   7       5537.76       6941.03       575.00 o                         
 -14   8   7       2728.16       3866.50      1784.11 o                         
 -12   8   7      28701.79      30326.71      1452.46 o                         
 -10   8   7     236817.61     239236.22      5992.65 o                         
  -8   8   7       1122.07       5952.31      1977.32 o                         
  -6   8   7       6024.48      16584.67      2079.02 o                         
  -4   8   7        279.87       9701.73      1130.81 o                         
  -2   8   7     151997.52     133908.91      4350.11 o                         
   0   8   7       4621.23      12333.98      1358.14 o                         
   4   8   7     100490.21     111654.41      2890.28 o                         
   6   8   7     106423.31     117880.96      2980.84 o                         
   8   8   7      34367.67      34354.90       623.54 o                         
  10   8   7     286356.97     299193.88      6384.21 o                         
  12   8   7     146840.77     148378.06      4487.93 o                         
  14   8   7      39764.05      37475.19       759.07 o                         
  16   8   7      33800.50      39741.28      1594.24 o                         
  18   8   7      36658.06      39773.60      2941.50 o                         
  20   8   7      26947.71      26377.29      2809.36 o                         
  22   8   7      11903.96       9199.37       635.72 o                         
  24   8   7      36217.42      30120.86      1190.91 o                         
  26   8   7       6725.65       6606.78      3308.35 o                         
  28   8   7       3458.02       4408.87       750.25 o                         
  30   8   7       8894.93       7208.76       616.93 o                         
 -35   9   7        143.14        465.52       515.23 o                         
 -33   9   7       1873.85        953.64       621.44 o                         
 -31   9   7         26.51       3012.31       750.25 o                         
 -29   9   7       3866.31       1500.51       804.49 o                         
 -27   9   7         89.35       2520.22       500.59 o                         
 -25   9   7      20176.94      18658.07      1284.70 o                         
 -23   9   7      15807.88      18921.89      4918.22 o                         
 -21   9   7        341.14       1499.51       435.39 o                         
 -19   9   7       8315.38      11402.83      1462.56 o                         
 -17   9   7      30182.52      28197.47      1121.51 o                         
 -15   9   7      18614.39      19343.37      1342.66 o                         
 -13   9   7     122012.93     124451.12      3183.46 o                         
 -11   9   7        258.79        976.56       488.05 o                         
  -9   9   7      11265.41      12527.48       638.89 o                         
  -7   9   7      74886.80      83527.73      3120.98 o                         
  -5   9   7     166029.64     157657.28      3967.14 o                         
  -3   9   7       1015.86       9696.69       545.66 o                         
  -1   9   7      13693.74      13178.08       510.60 o                         
   1   9   7      37151.26      35582.44       800.19 o                         
   3   9   7      79603.65      81366.52      1575.07 o                         
   5   9   7       9671.36      19945.70       557.18 o                         
   7   9   7      83905.98      88052.34      1382.35 o                         
   9   9   7     121022.14     125665.57      1566.20 o                         
  11   9   7      12973.34      14711.82       470.02 o                         
  13   9   7      34868.89      31375.25       766.45 o                         
  15   9   7      27175.34      36042.09      1049.54 o                         
  17   9   7      35818.97      45193.98      3427.76 o                         
  19   9   7        745.21       2860.33       424.41 o                         
  21   9   7        314.56        839.01       388.61 o                         
  23   9   7       5901.28       4594.04       524.68 o                         
  25   9   7        309.69       1240.25       393.38 o                         
  27   9   7       8850.87       6883.48       414.65 o                         
  29   9   7         91.29         12.99       352.20 o                         
  31   9   7       2345.84       3109.52       596.59 o                         
  33   9   7       1491.69       1292.60       619.18 o                         
 -34  10   7        430.84        386.43       395.46 o                         
 -32  10   7          2.44         41.21       392.12 o                         
 -30  10   7       1274.24        876.74       495.23 o                         
 -28  10   7         19.83        362.90       418.82 o                         
 -26  10   7       1068.97        366.09       587.55 o                         
 -24  10   7       6372.16       4445.02       675.68 o                         
 -22  10   7       3103.53       1755.34       604.22 o                         
 -20  10   7       9359.37       8386.35       929.25 o                         
 -18  10   7       6068.94       5932.37       550.30 o                         
 -16  10   7      10327.92      12523.71      1217.36 o                         
 -14  10   7       2441.47       3978.42       861.10 o                         
 -12  10   7      62286.45      67840.56      3280.73 o                         
 -10  10   7      10667.11      11739.90       758.75 o                         
  -8  10   7      19719.56      23438.58      1446.64 o                         
  -6  10   7         96.65       4049.30       511.45 o                         
  -4  10   7      12015.78      15814.51       646.84 o                         
  -2  10   7      68566.16      68045.86      1925.08 o                         
   0  10   7      28269.95      29954.47       989.70 o                         
   2  10   7     151462.44     155854.89      2862.16 o                         
   4  10   7        224.69       3012.21       387.42 o                         
   6  10   7     131735.39     125465.12      1861.67 o                         
   8  10   7      23747.45      21483.06       595.93 o                         
  10  10   7      30041.57      36746.60       792.97 o                         
  12  10   7      15229.63      15562.50      1388.76 o                         
  14  10   7      98060.62     111300.14      2666.68 o                         
  16  10   7      45323.74      52096.09      3564.10 o                         
  18  10   7        380.21         13.08       438.99 o                         
  20  10   7        217.39        678.04       413.38 o                         
  22  10   7       2146.02       3393.40       495.01 o                         
  24  10   7       9570.59       8509.08      1856.03 o                         
  26  10   7        370.71        189.02       347.92 o                         
  28  10   7        874.34        565.55       415.32 o                         
  30  10   7        119.07        348.13       387.45 o                         
  32  10   7        818.76        275.02       298.97 o                         
 -31  11   7       1029.91         74.57       558.17 o                         
 -29  11   7         96.75        179.65       282.70 o                         
 -27  11   7        817.71       1406.50       553.65 o                         
 -25  11   7       9802.52      10187.17       723.14 o                         
 -23  11   7       3601.56       5061.80       515.79 o                         
 -21  11   7        600.79        531.25       374.96 o                         
 -19  11   7       1024.63        656.82       699.10 o                         
 -17  11   7       7041.66       6174.30       532.58 o                         
 -15  11   7       5224.97       7718.81      1134.89 o                         
 -13  11   7       5392.16      10789.38      1325.47 o                         
 -11  11   7       2063.70       4684.29       797.30 o                         
  -9  11   7      31002.64      34169.80       734.37 o                         
  -7  11   7      14720.91      18997.63       753.57 o                         
  -5  11   7     128168.55     116130.80      3613.36 o                         
  -3  11   7        529.27      15983.00      1203.34 o                         
  -1  11   7      21860.76      21165.61       828.09 o                         
   1  11   7      47652.01      52348.14      2226.46 o                         
   3  11   7      54665.55      58160.77      1289.86 o                         
   5  11   7         79.33       5829.99       436.99 o                         
   7  11   7       6890.85       9416.52       490.06 o                         
   9  11   7      61932.40      67365.25      2747.92 o                         
  11  11   7      16153.46      18119.02       623.04 o                         
  13  11   7      37781.24      39274.82      2515.16 o                         
  15  11   7      17413.39      19049.98      1340.68 o                         
  17  11   7       1280.22       1105.81       458.26 o                         
  19  11   7       7728.71       8503.18       670.03 o                         
  21  11   7       2757.81       2627.78       466.51 o                         
  23  11   7       1976.29       1067.44       732.17 o                         
  25  11   7         38.62        297.93       401.85 o                         
  27  11   7        417.79       1747.32       951.41 o                         
  29  11   7       1229.85        520.20       768.33 o                         
  31  11   7         17.05        -31.64       327.67 o                         
 -30  12   7       3314.96        714.10       528.79 o                         
 -28  12   7       2535.07       1920.61      1124.25 o                         
 -26  12   7        361.22        151.41       479.08 o                         
 -24  12   7        826.91       1771.68       546.87 o                         
 -22  12   7      13486.07       7474.60      1048.55 o                         
 -20  12   7       1945.04       1974.12       540.94 o                         
 -18  12   7        675.51       1122.61       370.63 o                         
 -16  12   7      28112.70      26148.22      2389.44 o                         
 -14  12   7       3905.78       4405.06       638.47 o                         
 -12  12   7       2580.73       3817.38       879.76 o                         
 -10  12   7       5377.73       5804.28       581.01 o                         
  -8  12   7      77370.07      72551.86      4965.02 o                         
  -6  12   7        666.00        886.08       476.98 o                         
  -4  12   7      25990.01      26841.99       876.22 o                         
  -2  12   7      27968.47      28916.14      1556.85 o                         
   0  12   7      22432.87      25492.61      1385.96 o                         
   2  12   7      27021.85      29376.34       933.51 o                         
   4  12   7      25960.96      26461.92       656.03 o                         
   6  12   7      36140.20      43073.02      1306.94 o                         
   8  12   7         36.62       1179.76       413.31 o                         
  10  12   7      14671.58      15203.93      1053.07 o                         
  12  12   7      10943.09      10666.25       971.71 o                         
  14  12   7       7967.51      11796.03       627.11 o                         
  16  12   7      24154.26      23689.23      3248.46 o                         
  18  12   7         20.58       1307.94       456.57 o                         
  20  12   7       1423.39        745.65       422.52 o                         
  22  12   7        770.34        405.53       427.16 o                         
  24  12   7       1827.95        921.08       488.12 o                         
  26  12   7       1016.71        173.99       291.97 o                         
  28  12   7        261.75        124.29       409.02 o                         
 -27  13   7       1329.27        627.98       346.38 o                         
 -25  13   7       4363.59        919.74       458.74 o                         
 -23  13   7        842.67       1877.89       506.19 o                         
 -21  13   7       4134.79        921.65       757.03 o                         
 -19  13   7        755.10       -133.42       445.03 o                         
 -17  13   7       2806.51       2880.21       377.53 o                         
 -15  13   7        546.94       1570.68       534.05 o                         
 -13  13   7       2438.46       6281.43       882.45 o                         
 -11  13   7       5792.49       4617.46       574.38 o                         
  -9  13   7       7638.84      11066.09       960.41 o                         
  -7  13   7      29809.99      34025.90      1988.85 o                         
  -5  13   7       2716.06       5597.96       465.12 o                         
  -3  13   7        568.21       4446.32       359.41 o                         
  -1  13   7      19023.31      18907.63       842.83 o                         
   1  13   7       3244.58       7875.38       497.09 o                         
   3  13   7      10588.39      10920.78       701.52 o                         
   5  13   7       4111.90       8648.41       807.61 o                         
   7  13   7        893.20       1928.44       359.76 o                         
   9  13   7       5839.36       5801.55       512.98 o                         
  11  13   7        726.46       5421.42       538.08 o                         
  13  13   7       4175.63      11086.57       962.67 o                         
  15  13   7       5471.53       7450.44      1031.60 o                         
  17  13   7       4757.30       3891.37       466.67 o                         
  19  13   7       3241.57       4801.35       944.60 o                         
  21  13   7       2445.42       2460.26      1096.00 o                         
  23  13   7       2798.39       1635.63       468.91 o                         
  25  13   7         52.29          9.01       294.32 o                         
  27  13   7       3841.66       1455.31       359.31 o                         
 -26  14   7       8715.66       3175.02       420.32 o                         
 -24  14   7        119.74       -268.92       404.50 o                         
 -22  14   7        245.62         24.86       458.74 o                         
 -20  14   7         24.60       -179.35       392.02 o                         
 -18  14   7       8210.23       6549.20       470.00 o                         
 -16  14   7       7784.61       6099.20       806.75 o                         
 -14  14   7       6069.09       3929.79       815.79 o                         
 -12  14   7      11265.15       8174.69       426.69 o                         
 -10  14   7      20883.65      24254.34      1343.45 o                         
  -8  14   7      28766.31      28552.90      1003.35 o                         
  -6  14   7       5332.45       6096.64       613.99 o                         
  -4  14   7        405.82       1976.00       431.73 o                         
  -2  14   7      19261.27      25805.23      1627.61 o                         
   0  14   7       7489.34       8058.42       604.54 o                         
   2  14   7      14473.21      13084.11      1093.54 o                         
   4  14   7       1756.33       3801.21       381.32 o                         
   6  14   7       6363.04       5447.18       827.09 o                         
   8  14   7       3563.17       3452.89       496.61 o                         
  10  14   7      14767.69      17202.03       980.75 o                         
  12  14   7       1509.51       1575.92       464.46 o                         
  14  14   7       7134.23       6194.11       799.97 o                         
  16  14   7      16271.24      12098.67       567.54 o                         
  18  14   7       8178.94       6567.94       865.50 o                         
  20  14   7      11885.21       7439.59      1184.13 o                         
  22  14   7       1879.19        579.20       327.47 o                         
  24  14   7       9224.50       3210.51       293.90 o                         
 -23  15   7       2109.54       1191.30       512.97 o                         
 -21  15   7        470.46       1109.56       429.36 o                         
 -19  15   7        211.48       -320.94       374.42 o                         
 -17  15   7       1955.54       2727.58       639.52 o                         
 -15  15   7        804.51        402.24       655.34 o                         
 -13  15   7       1458.91       2252.94       403.90 o                         
 -11  15   7         31.60        224.53       383.84 o                         
  -9  15   7        414.70        326.40       379.64 o                         
  -7  15   7      17335.00      17177.69      1191.82 o                         
  -5  15   7       6445.93       6586.53       598.35 o                         
  -3  15   7       1492.93       2789.47       583.12 o                         
  -1  15   7       2690.03       4241.99       571.06 o                         
   1  15   7      10350.41      12843.09      2415.72 o                         
   3  15   7       7121.44       7103.82      1527.62 o                         
   5  15   7       3505.96       6744.51      1942.30 o                         
   7  15   7       3075.85       2763.70       478.43 o                         
   9  15   7        378.57        516.39       436.35 o                         
  11  15   7        317.73       1798.12       795.45 o                         
  13  15   7      10597.81       8600.23      1018.04 o                         
  15  15   7       3870.81       1909.53       614.67 o                         
  17  15   7        188.31         94.91       503.94 o                         
  19  15   7       2450.26        589.94       315.56 o                         
  21  15   7        125.67        775.11       395.46 o                         
 -20  16   7          8.64        642.22       265.42 o                         
 -18  16   7       5430.74       3202.14       438.40 o                         
 -16  16   7        556.08        413.54       549.13 o                         
 -14  16   7       1705.41       1113.20       357.00 o                         
 -12  16   7        143.68        740.84       519.75 o                         
 -10  16   7      31999.00      28781.44       742.46 o                         
  -8  16   7       9328.96       7834.52       465.52 o                         
  -6  16   7       2616.89       3370.50       686.98 o                         
  -4  16   7      19044.25      16587.73       970.58 o                         
  -2  16   7       5453.28       6066.45       459.87 o                         
   0  16   7      15119.22      14738.24      1973.94 o                         
   2  16   7       7394.42       5109.27       916.35 o                         
   4  16   7        660.10       1442.15       510.27 o                         
   6  16   7       5519.04       7330.79       662.12 o                         
   8  16   7       8689.31      11052.68       709.58 o                         
  10  16   7      27222.95      25910.86       971.71 o                         
  12  16   7      14044.19      12620.98       686.98 o                         
  14  16   7        758.86        789.04       263.75 o                         
 -15  17   7       3512.59        897.14       506.19 o                         
 -13  17   7        771.57        488.77       320.26 o                         
 -11  17   7        141.44       -158.79       339.03 o                         
  -9  17   7       2865.70       1631.05       344.94 o                         
  -7  17   7       5107.26       4552.88       370.67 o                         
  -5  17   7       1035.35       2107.97       329.86 o                         
  -3  17   7       4053.36       3690.13       579.64 o                         
  -1  17   7       2566.95       2810.18       559.30 o                         
   1  17   7       1287.25       1168.92       313.09 o                         
   3  17   7        121.92        465.52       937.82 o                         
   5  17   7         28.05        192.08       994.31 o                         
   7  17   7        153.50        280.22      1028.21 o                         
   9  17   7        611.66       1450.63       413.60 o                         
  11  17   7       1791.31        744.12       239.72 o                         
  13  17   7        754.84        626.87       352.92 o                         
  -8  18   7       1928.52       1114.08       323.15 o                         
  -6  18   7         26.98       -196.95       261.57 o                         
  -4  18   7       2512.20       1788.80       305.07 o                         
  -2  18   7       4764.33       3636.02       668.90 o                         
   0  18   7       2179.24       3857.48       702.80 o                         
   2  18   7       5828.64       3308.35       761.55 o                         
   4  18   7       2477.89        894.88       766.07 o                         
 -30   0   8      17397.09      18039.45       980.23 o                         
 -28   0   8        706.63        710.40       738.10 o                         
 -26   0   8       4361.75       4845.81       786.06 o                         
 -24   0   8      90158.76      91415.65      3134.34 o                         
 -22   0   8       9202.18       8451.65      1127.64 o                         
 -20   0   8      12628.90       7439.26       989.79 o                         
 -18   0   8      49402.67      46859.20      1810.10 o                         
 -16   0   8     629522.62     663734.62     15303.36 o                         
 -14   0   8       3724.85       8621.13       851.94 o                         
 -12   0   8     263122.00     247208.44      5934.23 o                         
 -10   0   8     110126.07     143718.70      3584.04 o                         
  -8   0   8    1191540.62    1063634.50     16921.96 o                         
  -6   0   8    2327426.25    2257051.00     35629.60 o                         
  -4   0   8       4278.64      19193.47      1004.48 o                         
  -2   0   8      25322.44      37768.02      1337.80 o                         
   0   0   8     280481.00     329754.38      7726.25 o                         
   2   0   8     902245.44     800404.19     12764.35 o                         
   4   0   8     548539.56     481707.78     10908.05 o                         
   6   0   8       1284.30       2295.96       476.82 o                         
   8   0   8     457192.12     452837.12      8342.04 o                         
  10   0   8      18311.68      21727.97      1127.64 o                         
  12   0   8     144088.36     153975.92      4042.78 o                         
  14   0   8       4306.36       4275.54       820.31 o                         
  16   0   8     162717.88     158793.81      4295.88 o                         
  18   0   8     275124.22     277937.22      7061.87 o                         
  20   0   8      51739.00      61021.35      2363.75 o                         
  22   0   8       7140.94       6926.88       804.67 o                         
  24   0   8      73829.58      81505.89      3529.80 o                         
  26   0   8      58738.70      69000.88      7605.35 o                         
  28   0   8      29071.22      32525.29      1511.81 o                         
  30   0   8       8134.08       9097.95      1093.74 o                         
  32   0   8       7235.37       5448.77       484.62 o                         
  34   0   8        629.77       1327.17       383.08 o                         
  36   0   8       1813.85       1080.18       413.54 o                         
  38   0   8        217.22         63.27       334.45 o                         
 -43   1   8         22.88       -135.59       185.30 o                         
 -41   1   8        174.44        140.11       253.10 o                         
 -39   1   8         45.80        185.30       316.37 o                         
 -37   1   8        707.60       3805.50       445.18 o                         
 -35   1   8        238.54       3920.75       510.71 o                         
 -33   1   8       1081.27       2490.30       519.75 o                         
 -31   1   8        101.32        957.84       429.50 o                         
 -29   1   8       6625.04      11381.86      3757.60 o                         
 -27   1   8      31969.17      37087.62      7373.16 o                         
 -25   1   8       7279.31       9166.75       770.13 o                         
 -23   1   8      15259.27      16638.51       505.63 o                         
 -21   1   8        745.08      19362.42      1661.86 o                         
 -19   1   8      89877.91     106237.12     22425.12 o                         
 -17   1   8       1461.56       4893.90       667.47 o                         
 -15   1   8      58019.42      63226.48      2683.51 o                         
 -13   1   8      39494.17      42922.75      1062.78 o                         
 -11   1   8      12197.49      23953.87      1016.91 o                         
  -9   1   8     843077.31     733278.69     11751.89 o                         
  -7   1   8      15653.91      20758.76       658.62 o                         
  -5   1   8      64477.79      46029.57      1212.38 o                         
  -3   1   8     245613.05     286187.75      6759.06 o                         
  -1   1   8      90811.64      79743.09      1779.59 o                         
   1   1   8      21887.00      14951.59       607.49 o                         
   3   1   8       1811.20       9122.81       691.50 o                         
   5   1   8      11183.68       8389.74       364.09 o                         
   7   1   8       1302.10       1107.30       576.25 o                         
   9   1   8       7181.77       5666.83       552.64 o                         
  11   1   8      37222.10      50888.56      2320.81 o                         
  13   1   8      16856.32      39039.53       915.34 o                         
  15   1   8      10796.06      12116.11       580.88 o                         
  17   1   8       2976.56       4112.97       512.13 o                         
  19   1   8      13720.14      17449.71       827.30 o                         
  21   1   8     103880.67     114892.05      1961.07 o                         
  23   1   8        349.18       1589.90       527.50 o                         
  25   1   8      10449.78       9675.41       559.93 o                         
  27   1   8        477.33       1554.85       631.80 o                         
  29   1   8      20587.13      23589.86      6129.71 o                         
  31   1   8       6862.00       5902.15       593.31 o                         
  33   1   8        911.69       1995.20       566.24 o                         
  35   1   8       4688.44       5066.91       412.16 o                         
  37   1   8        210.64        503.56       251.91 o                         
  39   1   8       3766.34       4026.21      1321.98 o                         
 -42   2   8        247.69        550.26       156.60 o                         
 -40   2   8        354.39       1161.54       300.55 o                         
 -38   2   8        159.37        214.68       359.31 o                         
 -36   2   8       1053.32       1554.74       431.62 o                         
 -34   2   8       1426.09       5547.81       537.83 o                         
 -32   2   8         38.39        257.40       470.04 o                         
 -30   2   8       5503.80       8310.06      1506.27 o                         
 -28   2   8       1298.02       1942.68       406.33 o                         
 -26   2   8        978.31       2485.00       709.13 o                         
 -24   2   8       5928.86       7475.23       424.63 o                         
 -22   2   8       6527.94       5856.41       444.60 o                         
 -20   2   8      21920.15      21672.84      1049.09 o                         
 -18   2   8      18987.53      28330.04      5597.52 o                         
 -16   2   8      37608.71      63706.09      7836.98 o                         
 -14   2   8      45907.90      53459.29      5145.56 o                         
 -12   2   8      20379.36      25580.92      1001.09 o                         
 -10   2   8       7474.87       7199.25       469.76 o                         
  -8   2   8      53916.67      45727.65       717.07 o                         
  -6   2   8     314666.22     301699.03      3526.81 o                         
  -4   2   8       6598.96      21443.64      1605.59 o                         
  -2   2   8       2244.94       2894.56       299.81 o                         
   0   2   8     339168.38     307698.12      4198.14 o                         
   2   2   8     210058.25     207931.20      3174.98 o                         
   4   2   8     311750.47     320331.53     10778.11 o                         
   6   2   8      15603.11      18596.19       702.23 o                         
   8   2   8     493167.56     475695.47      7859.04 o                         
  10   2   8      71148.45      88979.58      2732.10 o                         
  12   2   8     188662.23     182660.55      3412.01 o                         
  14   2   8      13270.75      15520.74       830.90 o                         
  16   2   8      99620.91      99783.34      2206.12 o                         
  18   2   8      33218.66      33107.25      1188.57 o                         
  20   2   8      30734.52      30091.25       967.11 o                         
  22   2   8       8063.07      11492.02       733.30 o                         
  24   2   8        123.13       1450.71       628.69 o                         
  26   2   8      35370.03      45661.04      4615.36 o                         
  28   2   8       3534.36       3157.94       647.27 o                         
  30   2   8       1869.11       3888.93       310.62 o                         
  32   2   8       3355.52       3627.82       332.78 o                         
  34   2   8       1917.59       1624.78       212.90 o                         
  36   2   8       1824.48       1630.52       232.54 o                         
  38   2   8       1743.89       1373.69       561.56 o                         
 -41   3   8         78.29        444.51       183.74 o                         
 -39   3   8        223.30        307.43       232.49 o                         
 -37   3   8         18.20        432.93       270.84 o                         
 -35   3   8       2864.03       3870.83       337.96 o                         
 -33   3   8        111.84        410.24       333.68 o                         
 -31   3   8          9.58        513.17       311.01 o                         
 -29   3   8       2829.65       6421.02      1257.34 o                         
 -27   3   8      21688.81      23353.55       543.63 o                         
 -25   3   8      13627.47      15691.47       600.89 o                         
 -23   3   8        473.83       2049.70       437.51 o                         
 -21   3   8       1397.89       2967.34       582.59 o                         
 -19   3   8      77567.29      77164.80      3505.97 o                         
 -17   3   8        184.09       1597.93       664.15 o                         
 -15   3   8      78757.52      91001.26      7744.33 o                         
 -13   3   8      24280.39      30267.75      1145.72 o                         
 -11   3   8        322.58       4404.35       555.91 o                         
  -9   3   8     159726.94     145072.73      1840.90 o                         
  -7   3   8      85476.75      83061.01      1127.34 o                         
  -5   3   8       1179.62        920.91       351.96 o                         
  -3   3   8      30433.03      41847.11       776.62 o                         
  -1   3   8     156717.61     152206.31      2195.22 o                         
   1   3   8     176465.38     151300.05      2537.96 o                         
   3   3   8      27159.28      32781.55       667.72 o                         
   5   3   8     106994.30     128670.19      3872.17 o                         
   7   3   8     193399.28     196407.42      3521.77 o                         
   9   3   8      36535.05      35157.75      1398.82 o                         
  11   3   8      88045.20      94069.57      3969.34 o                         
  13   3   8       9108.30      13793.93       835.00 o                         
  15   3   8       1978.33       5263.07      1062.11 o                         
  17   3   8       9532.45      11341.93      1251.93 o                         
  19   3   8      35048.61      33408.87      1945.69 o                         
  21   3   8      47599.82      42610.77      2354.71 o                         
  23   3   8      15976.73      19639.91      1830.44 o                         
  25   3   8       1421.55       1452.24       869.03 o                         
  27   3   8       1533.28       2488.64       698.72 o                         
  29   3   8         30.97        132.24       253.99 o                         
  31   3   8       2758.53       3643.95       417.18 o                         
  33   3   8          5.09        697.27       217.29 o                         
  35   3   8         31.85         39.17       190.45 o                         
  37   3   8        754.24        421.13       166.87 o                         
 -40   4   8        137.68        306.20       199.74 o                         
 -38   4   8        965.86       1031.97       246.08 o                         
 -36   4   8        187.89         48.08       239.43 o                         
 -34   4   8       4770.58       6731.40       305.62 o                         
 -32   4   8       2754.35       3793.70       577.33 o                         
 -30   4   8      14685.25      16194.22       655.07 o                         
 -28   4   8        476.22        910.85       328.50 o                         
 -26   4   8       2893.17       4209.11       654.91 o                         
 -24   4   8       5849.15       6750.52       765.53 o                         
 -22   4   8      35157.34      36540.16      2639.73 o                         
 -20   4   8      25743.92      20911.31      1178.90 o                         
 -18   4   8      12798.69      11656.04      1326.50 o                         
 -16   4   8      74330.96      90416.82      2888.02 o                         
 -14   4   8      30558.73      27336.79      1450.79 o                         
 -12   4   8     414054.38     422065.78     15218.61 o                         
 -10   4   8        664.15       1316.45       483.36 o                         
  -8   4   8     138596.41     132323.06      2013.76 o                         
  -6   4   8         50.77        731.76       357.53 o                         
  -4   4   8      93638.81      98391.80      1783.52 o                         
  -2   4   8      16367.81      15546.78       477.34 o                         
   0   4   8     418333.12     395272.06      7647.34 o                         
   2   4   8        137.19       3003.61       352.70 o                         
   4   4   8      76939.98      80064.58      1293.58 o                         
   6   4   8        675.62       1341.59       504.72 o                         
   8   4   8      91609.52     120671.73      2425.92 o                         
  10   4   8      39889.62      52819.66      1409.92 o                         
  12   4   8     272894.56     285534.47      5124.52 o                         
  14   4   8       8726.04      13039.10       831.27 o                         
  16   4   8      23643.33      25217.93      1447.91 o                         
  18   4   8         70.70       3497.82       449.61 o                         
  20   4   8     102156.08     107066.09      3467.80 o                         
  22   4   8      47460.84      42604.00      2508.38 o                         
  24   4   8      16713.43      16037.79      1891.45 o                         
  26   4   8      16514.75      14858.18      1936.65 o                         
  28   4   8      14890.67      12179.14       330.04 o                         
  30   4   8       5387.04       4994.46       269.43 o                         
  32   4   8       9325.69       7115.89       619.40 o                         
  34   4   8       5004.89       4463.69       246.59 o                         
  36   4   8       6006.69       3999.55       250.50 o                         
 -39   5   8         22.27        594.33       300.55 o                         
 -37   5   8         33.56       -248.47       248.47 o                         
 -35   5   8        454.04        120.47       235.97 o                         
 -33   5   8        844.07       1776.93       298.12 o                         
 -31   5   8       2576.28       3159.16       343.60 o                         
 -29   5   8       5248.79       9979.94       579.42 o                         
 -27   5   8       5904.07       7697.08       557.74 o                         
 -25   5   8       1112.39       4318.47       749.57 o                         
 -23   5   8      14778.24      14066.34       697.51 o                         
 -21   5   8      21656.53      21391.52       588.09 o                         
 -19   5   8       6274.97      10635.00      1408.42 o                         
 -17   5   8      45196.02      49099.51      9241.45 o                         
 -15   5   8        111.72       7799.52       765.18 o                         
 -13   5   8     101152.16      99047.96      4934.07 o                         
 -11   5   8      18109.27      29383.67      2145.89 o                         
  -9   5   8     212341.72     205865.64      4916.31 o                         
  -7   5   8       3189.72       8838.04       465.62 o                         
  -5   5   8      34224.95      32184.21       795.26 o                         
  -3   5   8       7475.69       4372.56       363.58 o                         
  -1   5   8      27655.56      25761.29       862.85 o                         
   1   5   8      85341.11      70715.59      1095.96 o                         
   3   5   8     233866.70     209154.70      3318.16 o                         
   5   5   8      21121.47      23085.61       775.79 o                         
   7   5   8      75958.07      87141.42      1962.24 o                         
   9   5   8        205.16       9271.96       732.65 o                         
  11   5   8      25396.54      26163.51      1051.35 o                         
  13   5   8       9617.98       7312.41       458.84 o                         
  15   5   8       1635.59       8514.50       515.60 o                         
  17   5   8      35812.57      37417.23       911.51 o                         
  19   5   8         66.72       2730.27       481.05 o                         
  21   5   8      58982.69      57954.50      1969.63 o                         
  23   5   8       3982.57      11126.56      2203.90 o                         
  25   5   8      11324.61       9399.48      1300.41 o                         
  27   5   8       3558.28       3683.42       284.43 o                         
  29   5   8       9146.10       9557.01       683.89 o                         
  31   5   8       5275.66       3276.44       241.44 o                         
  33   5   8        981.74        925.63       303.40 o                         
  35   5   8       3550.48       2333.45       259.57 o                         
  37   5   8        573.25        702.74       398.85 o                         
 -36   6   8          5.66        248.58       429.36 o                         
 -34   6   8        282.45        -15.76       246.48 o                         
 -32   6   8        168.47        723.25       279.97 o                         
 -30   6   8        346.70       1399.54       311.74 o                         
 -28   6   8       2030.60       1919.85       353.19 o                         
 -26   6   8       5671.52       6327.87       698.25 o                         
 -24   6   8       4630.25       7119.97       713.15 o                         
 -22   6   8      19637.97      22592.33      1094.88 o                         
 -20   6   8      13440.41      16302.96       896.92 o                         
 -18   6   8        958.62       1249.44       310.51 o                         
 -16   6   8      17324.76      13194.00       472.63 o                         
 -14   6   8     108130.02     104112.09      1702.95 o                         
 -12   6   8     111955.99     108414.55      2179.49 o                         
 -10   6   8        643.67      12782.23       703.46 o                         
  -8   6   8      81967.13      87659.86      3620.20 o                         
  -6   6   8      25734.73      20456.75       771.46 o                         
  -4   6   8      71040.83      75847.41      4348.36 o                         
  -2   6   8      75332.18      72544.89      2095.91 o                         
   0   6   8      14967.49      32135.88      1123.67 o                         
   2   6   8      58587.24      60052.30      1183.15 o                         
   4   6   8       1231.04       6761.68       429.32 o                         
   6   6   8        190.58       1662.02       415.98 o                         
   8   6   8      23439.13      24203.78      1019.89 o                         
  10   6   8      50383.43      58861.83      1614.05 o                         
  12   6   8     151861.89     165859.78      3400.51 o                         
  14   6   8     123907.18     122752.29      3467.48 o                         
  16   6   8      13075.73      11689.01       432.52 o                         
  18   6   8      77387.49      81602.80      1560.30 o                         
  20   6   8      77933.94      75052.30      1816.67 o                         
  22   6   8      36479.41      33647.86       716.98 o                         
  24   6   8       3588.10       3379.99       321.27 o                         
  26   6   8      21021.35      20109.51      2484.87 o                         
  28   6   8       9134.63       5741.13       318.64 o                         
  30   6   8       6928.73       6303.46       544.46 o                         
  32   6   8       2053.88       1555.31       242.46 o                         
  34   6   8       5396.01       6389.50      3474.44 o                         
  36   6   8         28.36        235.80       263.94 o                         
 -35   7   8          7.89        473.33       371.90 o                         
 -33   7   8         32.09        283.10       454.10 o                         
 -31   7   8        200.47        695.71       450.13 o                         
 -29   7   8      17912.59      17971.70      2805.10 o                         
 -27   7   8        274.63        894.03       682.11 o                         
 -25   7   8       2236.62       3156.05       710.47 o                         
 -23   7   8       6260.96       5960.08       603.69 o                         
 -21   7   8      12794.26      16879.58      1528.87 o                         
 -19   7   8         60.34        426.63       306.32 o                         
 -17   7   8        262.69       7641.51       577.94 o                         
 -15   7   8       7818.94       8721.32       392.66 o                         
 -13   7   8      37375.41      39915.32      1157.86 o                         
 -11   7   8      10073.64      10855.81      1608.98 o                         
  -9   7   8     136709.22     133129.28      5086.81 o                         
  -7   7   8      32281.96      33295.88      2334.37 o                         
  -5   7   8      30437.81      29673.42      1966.02 o                         
  -3   7   8       2929.15       5256.29      1186.39 o                         
  -1   7   8      83726.38      82719.47      8438.09 o                         
   1   7   8     466200.69     441880.00     15268.33 o                         
   3   7   8      27355.12      21622.98       785.40 o                         
   5   7   8     119429.89     125451.73      2053.52 o                         
   7   7   8      44930.46      57425.71      1234.07 o                         
   9   7   8        840.69       7680.43       382.55 o                         
  11   7   8      14379.15      13111.20       508.43 o                         
  13   7   8       2411.57       1677.78       722.44 o                         
  15   7   8        275.33       1882.76       464.30 o                         
  17   7   8      57986.74      67223.07      2955.42 o                         
  19   7   8      30253.68      33885.30      2352.58 o                         
  21   7   8       5471.51       4651.22       398.44 o                         
  23   7   8       7496.24       6262.35       379.01 o                         
  25   7   8       5429.19       5251.24      2007.83 o                         
  27   7   8       3197.27       1184.13       488.12 o                         
  29   7   8       1723.14       1030.47       546.87 o                         
  31   7   8         59.48         14.20       347.80 o                         
  33   7   8         50.64        138.15       296.26 o                         
  35   7   8         26.36       -116.42       275.23 o                         
 -34   8   8        216.63        597.93       393.54 o                         
 -32   8   8       2602.17       2956.75      1789.76 o                         
 -30   8   8        271.63       1788.40       776.91 o                         
 -28   8   8        867.87       1789.30       420.69 o                         
 -26   8   8      13488.40      16775.79      3151.87 o                         
 -24   8   8       4560.55       5112.67      1151.67 o                         
 -22   8   8       6774.85       5535.92       783.87 o                         
 -20   8   8        857.32       1187.90       415.46 o                         
 -18   8   8       7209.49       8110.49       786.10 o                         
 -16   8   8      32374.21      24006.73      1083.18 o                         
 -14   8   8      46772.17      44027.35      1886.24 o                         
 -12   8   8       1657.94       2036.41       522.90 o                         
 -10   8   8       1289.02       3673.33       509.66 o                         
  -8   8   8      43267.26      49832.59      1376.22 o                         
  -6   8   8     193595.14     184395.08      5889.04 o                         
  -4   8   8      12884.16      17689.71      1717.45 o                         
  -2   8   8       4339.69      12252.63      1401.08 o                         
   0   8   8       1189.28       4205.49      1030.47 o                         
   2   8   8      49240.71      54081.51      1563.78 o                         
   4   8   8     176709.38     180295.12      4033.74 o                         
   6   8   8       3644.99      16801.32       483.12 o                         
   8   8   8     160738.08     158014.38      2265.66 o                         
  10   8   8      36320.20      36295.58       875.78 o                         
  12   8   8      27034.90      28956.67       666.00 o                         
  14   8   8        152.98       3652.81       335.66 o                         
  16   8   8      15150.29      19837.07      1035.44 o                         
  18   8   8      40099.48      39917.81      2124.87 o                         
  20   8   8       7047.05       7111.22      1548.83 o                         
  22   8   8          0.56        477.06       529.57 o                         
  24   8   8       9767.77      10946.47       815.79 o                         
  26   8   8      21392.55      19949.17      3067.68 o                         
  28   8   8       3018.62       5075.51       696.02 o                         
  30   8   8       2391.49       3231.51       544.61 o                         
  32   8   8        758.94        828.83       343.49 o                         
  34   8   8       1852.52       1048.55       329.93 o                         
 -35   9   8        524.77        564.95       463.26 o                         
 -33   9   8         69.69        262.14       621.44 o                         
 -31   9   8       1327.73       1500.41       462.84 o                         
 -29   9   8       1105.01       1421.52       638.39 o                         
 -27   9   8       8559.25      10833.49      6257.38 o                         
 -25   9   8       3311.32       2827.01       691.50 o                         
 -23   9   8       1371.87        624.99       447.43 o                         
 -21   9   8      12502.67      10477.03      2300.50 o                         
 -19   9   8         69.07        907.24       434.81 o                         
 -17   9   8        544.57       9222.81      1278.11 o                         
 -15   9   8      31197.01      27210.49      2820.92 o                         
 -13   9   8      22343.09      27122.35      3793.07 o                         
 -11   9   8      74718.80      73425.17      1673.61 o                         
  -9   9   8      19474.87      23376.85      1969.52 o                         
  -7   9   8      51414.42      50292.50      1337.12 o                         
  -5   9   8       5452.28       6875.13       464.72 o                         
  -3   9   8      62822.80      63994.70      1551.18 o                         
  -1   9   8      59501.32      57087.12      1546.27 o                         
   1   9   8      33857.62      37323.29       913.25 o                         
   3   9   8      21423.08      21741.50       725.20 o                         
   5   9   8      91503.30      83021.74      1314.85 o                         
   7   9   8      45618.46      49066.96       877.26 o                         
   9   9   8       1909.05       2553.47       408.21 o                         
  11   9   8       1070.27       4326.96       372.92 o                         
  13   9   8        587.48       1760.81       400.92 o                         
  15   9   8        364.53       2985.34       399.17 o                         
  17   9   8      35401.64      35326.86       808.05 o                         
  19   9   8       1782.56       2093.59       404.28 o                         
  21   9   8      17052.20      15584.12       888.31 o                         
  23   9   8       2701.07       2379.95       406.00 o                         
  25   9   8       2786.54       1612.68       477.97 o                         
  27   9   8       2145.36       2358.20       432.98 o                         
  29   9   8        603.55       2764.36       882.45 o                         
  31   9   8        446.60        524.16       368.28 o                         
  33   9   8        350.92       -210.16       567.21 o                         
 -34  10   8       1566.19        795.45       488.12 o                         
 -32  10   8         76.06         92.12       359.75 o                         
 -30  10   8         45.12       -457.43       457.43 o                         
 -28  10   8        747.45        768.48       877.93 o                         
 -26  10   8       4531.06       1618.02       616.93 o                         
 -24  10   8        126.20         69.39       437.84 o                         
 -22  10   8       5482.00       5569.52      1124.89 o                         
 -20  10   8      15397.87      14840.44      2552.08 o                         
 -18  10   8       1332.12       1427.49       411.13 o                         
 -16  10   8       2947.52       3754.92       395.24 o                         
 -14  10   8       1242.07       1414.56       606.03 o                         
 -12  10   8        158.14        966.02       466.55 o                         
 -10  10   8        282.13       1441.29       443.85 o                         
  -8  10   8       1337.21       2389.71       525.19 o                         
  -6  10   8      56217.14      55753.08      4196.51 o                         
  -4  10   8      23741.29      29563.60       912.63 o                         
  -2  10   8      22138.26      24399.15       891.76 o                         
   0  10   8       1675.63       2713.96       492.98 o                         
   2  10   8       8136.19       8875.45       577.89 o                         
   4  10   8     100756.82     109144.39      2286.77 o                         
   6  10   8       8847.40      11898.70       508.43 o                         
   8  10   8      15347.59      21699.93       590.67 o                         
  10  10   8         83.84       1538.10       395.69 o                         
  12  10   8      61410.17      68592.61      1996.51 o                         
  14  10   8      15965.97      17856.55      1512.79 o                         
  16  10   8       8610.15      11372.77      1033.74 o                         
  18  10   8       4921.46       5174.37       473.46 o                         
  20  10   8        648.77       2119.32       427.27 o                         
  22  10   8       4698.84       3747.37       410.43 o                         
  24  10   8        134.37       1411.52       627.09 o                         
  26  10   8       3623.36       1495.79       391.01 o                         
  28  10   8       2168.15        307.35       376.58 o                         
  30  10   8        196.66          4.66       349.37 o                         
  32  10   8       1152.56        302.81       522.01 o                         
 -31  11   8       2199.30       -228.24       580.77 o                         
 -29  11   8         26.70         85.87       646.30 o                         
 -27  11   8       2437.56        729.92       537.83 o                         
 -25  11   8       1508.77       1125.38       580.77 o                         
 -23  11   8      14767.25       9328.79      2074.50 o                         
 -21  11   8      14143.40      11818.28      1917.39 o                         
 -19  11   8        847.65        960.88       422.99 o                         
 -17  11   8      10243.30      12118.38      1875.83 o                         
 -15  11   8      10496.03       9756.37      1210.67 o                         
 -13  11   8      33366.96      28128.10      3054.25 o                         
 -11  11   8      48613.62      48881.98      4232.42 o                         
  -9  11   8        410.31       6696.21       688.88 o                         
  -7  11   8      15994.78      17614.71       973.03 o                         
  -5  11   8      70195.28      63613.37      3254.11 o                         
  -3  11   8     155483.19     152707.64     12810.80 o                         
  -1  11   8      20266.32      32928.06      1114.38 o                         
   1  11   8        567.33       3871.30       540.19 o                         
   3  11   8       8854.81      13982.73       517.94 o                         
   5  11   8      25695.82      26456.88       874.40 o                         
   7  11   8        972.37       4157.68       431.51 o                         
   9  11   8        796.60       1340.48       415.67 o                         
  11  11   8     149689.39     163806.34      2456.17 o                         
  13  11   8        601.26       5090.25       517.26 o                         
  15  11   8       3133.47       2114.98       623.68 o                         
  17  11   8       9766.06       9165.25      1726.49 o                         
  19  11   8       5426.00       5057.26       474.12 o                         
  21  11   8        779.40       2204.83       709.58 o                         
  23  11   8       4465.23       3057.67       424.84 o                         
  25  11   8       1174.73        892.54       371.08 o                         
  27  11   8         34.52         71.19       281.92 o                         
  29  11   8          3.23        304.76       334.30 o                         
  31  11   8        173.78         49.72       277.96 o                         
 -30  12   8          4.55        838.39       546.87 o                         
 -28  12   8       3352.36       1911.79       650.82 o                         
 -26  12   8       4284.37       2203.30       503.94 o                         
 -24  12   8         52.98        343.49       515.23 o                         
 -22  12   8       1676.00        820.98       440.46 o                         
 -20  12   8        487.22       2582.22       376.27 o                         
 -18  12   8         50.26        252.32       380.17 o                         
 -16  12   8       5077.57       5724.21       590.37 o                         
 -14  12   8         24.80        475.49       594.33 o                         
 -12  12   8       4340.46       5136.52       928.78 o                         
 -10  12   8       7043.92       7905.53       642.57 o                         
  -8  12   8      55318.07      53865.82      2795.05 o                         
  -6  12   8       1849.98       4675.68       528.19 o                         
  -4  12   8      32955.80      38662.87      1781.16 o                         
  -2  12   8       5411.11       8242.03       853.42 o                         
   0  12   8      60579.07      68009.67      2248.17 o                         
   2  12   8       6280.33      12300.53       652.02 o                         
   4  12   8      30853.20      35286.08       704.45 o                         
   6  12   8      22725.79      25586.76       817.72 o                         
   8  12   8      24127.49      17380.97       520.53 o                         
  10  12   8      21932.15      24881.00       727.44 o                         
  12  12   8      14776.08      17739.71      1529.88 o                         
  14  12   8      17774.89      18267.73       689.60 o                         
  16  12   8       6266.90       5208.06       494.76 o                         
  18  12   8        395.67       1153.31       421.42 o                         
  20  12   8      23977.88      19298.01      1777.33 o                         
  22  12   8       3333.04       2227.40       402.22 o                         
  24  12   8         39.95        287.42       347.32 o                         
  26  12   8       1477.43        666.02       272.76 o                         
  28  12   8       1323.17        922.00       384.17 o                         
 -27  13   8       5086.04       4621.33      2518.55 o                         
 -25  13   8        123.67        388.69       442.92 o                         
 -23  13   8        894.23       1900.49       501.68 o
[truncated: 831,954 more chars]
