# Supplementary material for: A systematic study of the interplay between guest molecule structure and intermolecular interactions in crystalline sponges
Source: IUCrJ. 2023 Jul 1;10(Pt 4):497–508. doi: 10.1107/S2052252523005146 (PMC10324488; doi:10.1107/S2052252523005146)
Supplement: Supplementary file 5 [file m-10-00497-BBA-8_12-Methoxy_CrystallineSpongesup5.hkl]

data_BBA-8_12-Methoxy_CrystallineSponge                                         
_shelx_title ' 2022ncs7050a_rc1_a.res in P2/n'                                  
_shelx_refln_list_code          4                                               
_shelx_F_calc_maximum     2262.71                                               
_exptl_crystal_F_000      6833.20                                               
_reflns_d_resolution_high  0.8300                                               
                                                                                
loop_                                                                           
 _space_group_symop_operation_xyz                                               
 'x, y, z'                                                                      
 '-x+1/2, y, -z+1/2'                                                            
 '-x, -y, -z'                                                                   
 'x-1/2, -y, z-1/2'                                                             
                                                                                
_cell_length_a    31.5077                                                       
_cell_length_b    14.9991                                                       
_cell_length_c    34.4289                                                       
_cell_angle_alpha  90.000                                                       
_cell_angle_beta  102.086                                                       
_cell_angle_gamma  90.000                                                       
                                                                                
_shelx_F_squared_multiplier     1.000                                           
                                                                                
loop_                                                                           
 _refln_index_h                                                                 
 _refln_index_k                                                                 
 _refln_index_l                                                                 
 _refln_F_squared_calc                                                          
 _refln_F_squared_meas                                                          
 _refln_F_squared_sigma                                                         
 _refln_observed_status                                                         
   2   0   0       5467.89       1258.54       173.40 o                         
   4   0   0       1782.78       1798.31       293.66 o                         
   6   0   0      54569.15     164417.88      6401.75 o                         
   8   0   0     158781.52     179559.45      6997.46 o                         
  10   0   0     311917.66     300141.16     11640.05 o                         
  12   0   0       1557.92        584.52       394.34 o                         
  14   0   0     113953.98     111760.73      4446.83 o                         
  16   0   0      54657.65      49234.71      1606.73 o                         
  18   0   0      20453.01      19106.66       672.66 o                         
  20   0   0        707.87       1439.37        96.58 o                         
  22   0   0       3842.20       3728.92       149.36 o                         
  24   0   0       1908.32       2436.85       114.83 o                         
  26   0   0        556.42        680.14       238.10 o                         
  28   0   0        834.31       1153.66       151.58 o                         
  30   0   0        384.14        492.23       137.04 o                         
  32   0   0         13.48        -62.93        73.17 o                         
  34   0   0        447.78        114.86        57.25 o                         
  36   0   0         20.70         64.33        58.73 o                         
   0   1   0      20273.71       3182.70       137.04 o                         
   1   1   0       7396.36       1004.03        61.53 o                         
   2   1   0       7377.02       2961.75       240.52 o                         
   3   1   0       2160.49       2175.87       276.88 o                         
   4   1   0        128.32        324.42       299.25 o                         
   5   1   0      18495.86      15538.72       746.73 o                         
   6   1   0        813.91       1859.84       388.75 o                         
   7   1   0      51832.54      44194.17      1820.68 o                         
   8   1   0      92295.12      77755.12      3101.59 o                         
   9   1   0       1498.51        626.47       394.34 o                         
  10   1   0        174.37        674.02       402.73 o                         
  11   1   0      32269.15      28577.14      1275.32 o                         
  12   1   0       8357.76       8004.29       564.94 o                         
  13   1   0      14685.29      10194.14       640.45 o                         
  14   1   0      38081.89      34299.29      1507.45 o                         
  15   1   0       3557.82       4743.38       311.80 o                         
  16   1   0        307.60        463.59       248.28 o                         
  17   1   0      15220.27      16008.86       592.74 o                         
  18   1   0     105769.32     107145.95      3020.57 o                         
  19   1   0       3667.34       3832.89       132.50 o                         
  20   1   0      11176.23      13318.29       309.80 o                         
  21   1   0        313.78        537.96        83.59 o                         
  22   1   0        444.48        525.09       113.03 o                         
  23   1   0       8655.63       8560.92       223.40 o                         
  24   1   0        631.64        518.26       122.31 o                         
  25   1   0        610.74        715.59       136.72 o                         
  26   1   0       1493.01       1409.13       190.18 o                         
  27   1   0       5345.94       5585.80       230.89 o                         
  28   1   0         62.24         26.93       248.10 o                         
  29   1   0        675.28        493.72       133.39 o                         
  30   1   0       1611.43       1406.76       142.63 o                         
  31   1   0        400.14        534.72       169.20 o                         
  32   1   0       2318.37       1675.03        86.01 o                         
  33   1   0        133.58        166.70        51.53 o                         
  34   1   0        154.53        286.07        58.11 o                         
  35   1   0        452.54        409.19        42.38 o                         
  36   1   0        317.85        286.46        49.82 o                         
  37   1   0        538.93        302.21        37.42 o                         
   0   2   0     469691.53     454446.31     12207.71 o                         
   1   2   0      83816.81      55902.98      1287.03 o                         
   2   2   0     101074.14      60834.08      1571.20 o                         
   3   2   0     700659.81     789136.00     21450.01 o                         
   4   2   0     132877.08     114104.58      3997.95 o                         
   5   2   0      27279.90      30639.96       923.54 o                         
   6   2   0     446105.16     455370.06     12428.21 o                         
   7   2   0     293811.88     286467.16      7849.08 o                         
   8   2   0     128839.09     108549.98      3029.68 o                         
   9   2   0      12791.05       8662.12       411.33 o                         
  10   2   0       9026.52       6445.29       567.74 o                         
  11   2   0      70884.62      66810.17      1917.28 o                         
  12   2   0       5690.29       9098.33       429.13 o                         
  13   2   0       6475.18       6534.88       700.58 o                         
  14   2   0      22886.77      22223.09       934.51 o                         
  15   2   0      50172.42      50729.93      1056.86 o                         
  16   2   0       1752.03       2403.28       206.43 o                         
  17   2   0        436.42        898.12       195.81 o                         
  18   2   0        369.18        789.70        69.00 o                         
  19   2   0        565.82        781.96        62.04 o                         
  20   2   0       4885.65       4425.07       100.82 o                         
  21   2   0        498.14        668.92        68.53 o                         
  22   2   0       7867.59       7681.90       156.31 o                         
  23   2   0        548.92        429.88        60.52 o                         
  24   2   0        719.78        521.76        64.95 o                         
  25   2   0        371.93        571.05       112.57 o                         
  26   2   0        508.87        770.48       122.36 o                         
  27   2   0       1535.16       1851.21       107.77 o                         
  28   2   0         11.04        208.96       103.28 o                         
  29   2   0        673.78        838.33       118.65 o                         
  30   2   0        297.78        333.40        65.94 o                         
  31   2   0       1546.25       1644.99        73.12 o                         
  32   2   0         65.31         93.06        53.14 o                         
  33   2   0       1902.16       2178.66       123.06 o                         
  34   2   0         28.73        162.69        57.12 o                         
  35   2   0        181.87        180.12        50.40 o                         
  36   2   0         22.66         75.64        42.31 o                         
   0   3   0      13413.79      17295.07       699.19 o                         
   1   3   0       4449.23       6750.29       173.47 o                         
   2   3   0      27442.59      21069.13       618.58 o                         
   3   3   0       4838.18       8807.71       177.36 o                         
   4   3   0       1752.03       1272.28       220.44 o                         
   5   3   0      37502.76      33927.29      1006.59 o                         
   6   3   0      45849.80      46311.55      1353.66 o                         
   7   3   0         22.92        260.75       297.58 o                         
   8   3   0      19665.63      22336.74       735.67 o                         
   9   3   0      62269.07      60363.06      1742.26 o                         
  10   3   0      36246.87      34379.05      1054.06 o                         
  11   3   0      16106.91      17685.09       629.86 o                         
  12   3   0      41556.52      40458.63       850.74 o                         
  13   3   0       1073.61       1760.75       191.47 o                         
  14   3   0      66313.40      64982.81      1317.28 o                         
  15   3   0      15085.04      13005.93       367.85 o                         
  16   3   0      15977.17      18869.20       469.94 o                         
  17   3   0       6398.01       7983.05       296.68 o                         
  18   3   0      43322.32      45592.26       711.77 o                         
  19   3   0       4929.12       4704.77       107.42 o                         
  20   3   0        405.09        631.53        86.81 o                         
  21   3   0       9661.78      11385.28       195.84 o                         
  22   3   0       1434.18       1625.98        88.89 o                         
  23   3   0       3919.14       3595.89       130.94 o                         
  24   3   0      45064.92      46116.69       939.48 o                         
  25   3   0          2.32        -37.85        95.04 o                         
  26   3   0      10052.84       9545.23       200.96 o                         
  27   3   0       8760.68       6984.16       228.72 o                         
  28   3   0         95.85        187.77        95.12 o                         
  29   3   0        531.20        497.90        65.51 o                         
  30   3   0          6.76         70.73        59.93 o                         
  31   3   0       2693.48       2388.74       102.32 o                         
  32   3   0       2063.36       1592.71        81.62 o                         
  33   3   0         60.25        149.98        78.31 o                         
  34   3   0       1452.22        924.32        96.49 o                         
  35   3   0       1424.99        924.25        72.72 o                         
  36   3   0         24.68         -3.05        64.33 o                         
   0   4   0      14707.67      18668.28       760.71 o                         
   1   4   0     290920.41     307148.97      6842.02 o                         
   2   4   0       8612.71      11267.28       322.71 o                         
   3   4   0     267606.59     329406.59      4799.09 o                         
   4   4   0       2362.47       4005.03       106.54 o                         
   5   4   0      16252.54      21817.28       776.27 o                         
   6   4   0     228490.50     262524.62      5044.95 o                         
   7   4   0      20339.93      20967.38       464.55 o                         
   8   4   0     279725.34     299934.28      5830.49 o                         
   9   4   0     152524.06     152728.75      3002.24 o                         
  10   4   0      21253.15      24910.17       557.16 o                         
  11   4   0       1213.65       2007.33       178.76 o                         
  12   4   0       5476.28       5102.77       224.43 o                         
  13   4   0       7331.42       7605.81       264.40 o                         
  14   4   0       2935.56       4544.57       412.56 o                         
  15   4   0          8.70        116.50       194.71 o                         
  16   4   0      14558.03      19508.97       489.30 o                         
  17   4   0      19892.85      21095.10       440.78 o                         
  18   4   0       2495.25       2502.88       105.29 o                         
  19   4   0      16861.55      17433.08       425.07 o                         
  20   4   0      13301.84      13573.26       225.70 o                         
  21   4   0       3000.66       3503.27        84.62 o                         
  22   4   0       4125.35       4233.88       128.55 o                         
  23   4   0       1702.99       2277.63        95.85 o                         
  24   4   0       1568.24       1115.31        88.37 o                         
  25   4   0         37.31        211.03       146.38 o                         
  26   4   0       2747.10       2672.79       142.67 o                         
  27   4   0        280.37        378.64        87.34 o                         
  28   4   0       1157.09       1144.88       117.07 o                         
  29   4   0        400.35        416.07        79.29 o                         
  30   4   0        506.03        352.89        72.57 o                         
  31   4   0         97.88        158.12        64.48 o                         
  32   4   0        302.82        328.02        48.34 o                         
  33   4   0         57.94         92.29        83.90 o                         
  34   4   0        178.15        198.57        75.51 o                         
  35   4   0        155.97         82.90       117.46 o                         
  36   4   0        363.36        257.90        34.17 o                         
   0   5   0       3858.28       4032.91       246.11 o                         
   1   5   0      44842.43      36287.48      1022.42 o                         
   2   5   0      80315.09      74933.22      1694.85 o                         
   3   5   0       4348.18       4867.20       124.16 o                         
   4   5   0       1623.94        621.05        55.21 o                         
   5   5   0        586.18        924.09        67.28 o                         
   6   5   0      22130.69      21844.89       397.39 o                         
   7   5   0       4993.18       7463.28       208.33 o                         
   8   5   0      37487.84      38376.45       793.90 o                         
   9   5   0       3867.43       5345.80       208.64 o                         
  10   5   0       1693.12       2622.50       191.29 o                         
  11   5   0      11332.88      15641.80       404.18 o                         
  12   5   0        165.91        266.84       183.20 o                         
  13   5   0      24978.67      25198.77       580.16 o                         
  14   5   0         88.54        216.95       183.27 o                         
  15   5   0      61174.73      63530.26      1307.57 o                         
  16   5   0        540.18        836.03       125.60 o                         
  17   5   0        443.98        429.61        83.95 o                         
  18   5   0       8878.53      10494.55       172.74 o                         
  19   5   0      26994.17      29900.05       395.83 o                         
  20   5   0      10451.02      10009.18       210.72 o                         
  21   5   0      13667.80      13442.04       250.01 o                         
  22   5   0      16734.24      17440.98       343.16 o                         
  23   5   0       1710.52       1919.57       102.71 o                         
  24   5   0      17020.08      15659.21       466.74 o                         
  25   5   0        315.20        372.35        85.31 o                         
  26   5   0       1443.37       1525.91        99.11 o                         
  27   5   0       2411.12       2765.17       138.95 o                         
  28   5   0        973.36       1165.22        97.89 o                         
  29   5   0        448.94        424.73        74.43 o                         
  30   5   0       3174.42       2599.17       237.72 o                         
  31   5   0         19.98         83.90       103.48 o                         
  32   5   0          8.88         51.09        72.72 o                         
  33   5   0        371.33        326.25        54.54 o                         
  34   5   0        963.97        797.07        78.31 o                         
  35   5   0         45.99        104.27        47.84 o                         
   0   6   0     326737.66     302319.78     11668.02 o                         
   1   6   0     107388.46      94998.77      2621.30 o                         
   2   6   0     353497.91     303009.31      8272.29 o                         
   3   6   0       3608.55       5931.25       182.07 o                         
   4   6   0       4330.41       3252.80       139.81 o                         
   5   6   0      44741.99      42649.19       977.30 o                         
   6   6   0      50121.62      51655.86      1150.48 o                         
   7   6   0      17566.75      19292.89       361.65 o                         
   8   6   0      20865.29      24081.53       456.20 o                         
   9   6   0       9877.88       9695.74       235.81 o                         
  10   6   0      15815.24      19720.43       408.05 o                         
  11   6   0      50027.89      54337.57      1198.09 o                         
  12   6   0     174158.14     180375.77      6828.78 o                         
  13   6   0      33386.66      38327.62      1724.91 o                         
  14   6   0      10297.21       9470.36       311.22 o                         
  15   6   0       7054.68       8707.69       227.43 o                         
  16   6   0       4800.31       4287.12       121.11 o                         
  17   6   0      11240.15      12047.56       221.03 o                         
  18   6   0       2798.10       4004.31       170.53 o                         
  19   6   0       2408.71       2848.56       106.68 o                         
  20   6   0        196.30        549.42       122.75 o                         
  21   6   0       4726.25       4143.03       134.06 o                         
  22   6   0       2508.97       2925.29       114.26 o                         
  23   6   0        443.20        568.94        88.79 o                         
  24   6   0        201.47        399.67       131.32 o                         
  25   6   0        443.53        614.15       177.71 o                         
  26   6   0        109.71        552.32       137.65 o                         
  27   6   0        416.11        243.32       139.84 o                         
  28   6   0        100.13         11.19       125.85 o                         
  29   6   0       2774.13       2774.37       167.80 o                         
  30   6   0         40.03         44.75       106.28 o                         
  31   6   0        135.55        217.80        63.19 o                         
  32   6   0        310.39        508.31        58.31 o                         
  33   6   0        112.84         84.86        47.90 o                         
  34   6   0         27.78         27.97        58.73 o                         
  35   6   0         22.92        -47.54        50.34 o                         
   0   7   0      26539.45      23252.14       978.86 o                         
   1   7   0      20059.28      16598.80       514.13 o                         
   2   7   0       5883.10       6220.40       252.92 o                         
   3   7   0      46379.18      37243.86      1071.84 o                         
   4   7   0      16670.59      13044.73       443.47 o                         
   5   7   0         10.84        344.83       141.22 o                         
   6   7   0        431.98        493.22       157.61 o                         
   7   7   0       2322.42       1914.92       195.45 o                         
   8   7   0      51381.23      54120.76      1773.14 o                         
   9   7   0       6556.29       8969.32       355.82 o                         
  10   7   0       6205.38       5536.24       222.99 o                         
  11   7   0        828.62       1109.05       166.74 o                         
  12   7   0        303.56        526.91        97.35 o                         
  13   7   0       4921.60       5278.62       132.99 o                         
  14   7   0      16743.61      17849.65       430.46 o                         
  15   7   0       4100.28       3762.94       113.71 o                         
  16   7   0        119.09        215.46        82.49 o                         
  17   7   0       4876.66       5721.28       216.17 o                         
  18   7   0       1450.73       2128.52       145.92 o                         
  19   7   0      19132.03      20175.09       451.20 o                         
  20   7   0         75.11        497.37       140.63 o                         
  21   7   0      13210.42      14460.29       324.49 o                         
  22   7   0        620.62        640.56       197.40 o                         
  23   7   0       1451.98       1852.68       124.30 o                         
  24   7   0        147.28        316.54       157.84 o                         
  25   7   0        306.93        382.22       177.62 o                         
  26   7   0        936.33       1037.59       145.43 o                         
  27   7   0       9588.42       9131.37       388.75 o                         
  28   7   0         21.19          5.59       114.67 o                         
  29   7   0       1041.77       1099.12       114.67 o                         
  30   7   0        157.28        213.24        64.25 o                         
  31   7   0        520.14        555.79        59.33 o                         
  32   7   0        243.70        280.02        64.33 o                         
  33   7   0         91.93         23.77        41.53 o                         
  34   7   0         91.73         88.14        34.57 o                         
   0   8   0     200137.31     155608.12      6060.55 o                         
   1   8   0       6486.48       6040.67       262.93 o                         
   2   8   0      34009.86      34809.16      1014.48 o                         
   3   8   0     111439.68     102616.80      2852.67 o                         
   4   8   0      81594.44      73483.73      2455.54 o                         
   5   8   0     143724.70     131648.41      5168.38 o                         
   6   8   0     158194.83     167148.23      6242.33 o                         
   7   8   0       2916.04       3605.01       784.49 o                         
   8   8   0       8846.79       9564.87       495.02 o                         
   9   8   0      82919.66      90163.17      1761.08 o                         
  10   8   0      39205.54      41632.74       955.95 o                         
  11   8   0      49025.43      46913.68      1083.39 o                         
  12   8   0        171.07        420.01        99.18 o                         
  13   8   0      13700.89      13128.40       316.82 o                         
  14   8   0        347.48        780.28       110.67 o                         
  15   8   0        274.72        240.19       109.89 o                         
  16   8   0        316.94        452.64       112.99 o                         
  17   8   0        288.60        722.35       129.18 o                         
  18   8   0       2691.56       2957.83       196.78 o                         
  19   8   0       2900.05       3228.75       165.31 o                         
  20   8   0         11.96         69.27       166.90 o                         
  21   8   0       8370.35       9138.75       316.08 o                         
  22   8   0        432.78        484.54       216.82 o                         
  23   8   0        378.25        389.67       113.08 o                         
  24   8   0        102.06         48.61       101.23 o                         
  25   8   0         23.59        -20.57        88.93 o                         
  26   8   0        578.35        579.35        85.87 o                         
  27   8   0        148.24        220.94       109.07 o                         
  28   8   0         37.99          2.80        97.89 o                         
  29   8   0       2026.26       1800.50        85.87 o                         
  30   8   0         82.02        123.54        67.12 o                         
  31   8   0          0.02         -3.47        49.32 o                         
  32   8   0        561.71        499.95        45.36 o                         
  33   8   0         23.29        -35.43        35.43 o                         
   0   9   0      71856.28      64439.81      2584.19 o                         
   1   9   0        122.12        183.59       132.53 o                         
   2   9   0       3885.55       2926.64       160.39 o                         
   3   9   0      21953.59      21334.96       799.45 o                         
   4   9   0       5626.14       5625.86       139.48 o                         
   5   9   0        582.78        804.17       109.40 o                         
   6   9   0      12936.76      13534.71       222.47 o                         
   7   9   0        389.08        348.69        72.45 o                         
   8   9   0      45765.43      46110.82       878.14 o                         
   9   9   0       2206.71       2663.66        86.86 o                         
  10   9   0        468.53        468.22        73.64 o                         
  11   9   0       1006.24        703.19        82.31 o                         
  12   9   0      17974.95      16177.22       375.44 o                         
  13   9   0       2926.64       2092.37       124.45 o                         
  14   9   0      50022.58      45515.36      2097.56 o                         
  15   9   0       2348.63       2380.66       186.70 o                         
  16   9   0       7959.32       9402.91       292.68 o                         
  17   9   0       7752.72       8843.38       281.80 o                         
  18   9   0        888.16        854.01       118.20 o                         
  19   9   0       2393.39       2570.38       171.15 o                         
  20   9   0        955.23       1146.58       145.04 o                         
  21   9   0       3396.95       3452.08       262.57 o                         
  22   9   0       3995.54       4261.39       203.02 o                         
  23   9   0         94.72        115.52        80.74 o                         
  24   9   0        201.68        151.43        95.09 o                         
  25   9   0       1609.68       1615.77       240.52 o                         
  26   9   0         22.61         16.93        73.09 o                         
  27   9   0        200.46        298.01        58.38 o                         
  28   9   0        272.24        279.23        78.31 o                         
  29   9   0         53.48         25.17        53.71 o                         
  30   9   0       3443.75       2517.07       128.65 o                         
  31   9   0         44.67         53.14        64.33 o                         
  32   9   0        357.31        304.85        55.93 o                         
   0  10   0      36846.09      42723.68       756.29 o                         
   1  10   0       1255.91       1859.93        60.79 o                         
   2  10   0       9622.04      11375.19       160.74 o                         
   3  10   0     159960.81     168601.09      2067.85 o                         
   4  10   0      39337.63      40801.89       487.91 o                         
   5  10   0      11577.22      12339.05       169.57 o                         
   6  10   0       9859.70       8977.54       149.68 o                         
   7  10   0      12414.01      13621.91       222.91 o                         
   8  10   0       3627.19       3640.21       108.23 o                         
   9  10   0        914.45       1518.33       153.51 o                         
  10  10   0      27801.04      27460.59       561.04 o                         
  11  10   0       1441.75       1768.17       104.19 o                         
  12  10   0      16916.52      16904.27       643.46 o                         
  13  10   0       1987.36       1322.47       103.72 o                         
  14  10   0       2475.51       1847.26       197.17 o                         
  15  10   0       2127.57       2176.77       194.37 o                         
  16  10   0        876.45       1154.74       126.37 o                         
  17  10   0      10133.13       9601.52       773.30 o                         
  18  10   0      12285.94      11571.06      1022.21 o                         
  19  10   0        192.10         99.99       158.04 o                         
  20  10   0        378.25        568.30        92.39 o                         
  21  10   0      12002.26      11407.49       563.93 o                         
  22  10   0       7044.12       6175.24       179.97 o                         
  23  10   0        180.31        196.07        81.96 o                         
  24  10   0         62.46         97.37        81.11 o                         
  25  10   0        240.18        248.91        77.13 o                         
  26  10   0        483.59        418.16        71.19 o                         
  27  10   0         10.45        -33.29        60.10 o                         
  28  10   0          0.92        -64.33        78.31 o                         
  29  10   0         24.13         97.89        72.72 o                         
  30  10   0        227.11        232.13        64.33 o                         
   0  11   0      74956.73      74203.84      1296.87 o                         
   1  11   0       1959.41       1818.97        55.71 o                         
   2  11   0        124.95        155.30        45.84 o                         
   3  11   0       1446.22       1689.32        47.96 o                         
   4  11   0         93.70        151.38        44.82 o                         
   5  11   0        832.22        927.72        49.28 o                         
   6  11   0       4192.87       4157.50        80.66 o                         
   7  11   0        885.06       1021.50        62.35 o                         
   8  11   0      29418.90      29666.45       456.40 o                         
   9  11   0        286.76        346.57        83.81 o                         
  10  11   0        156.59        168.90        84.75 o                         
  11  11   0      18285.19      15767.75       437.67 o                         
  12  11   0        115.17         67.67        88.87 o                         
  13  11   0       9446.36       9236.69       359.57 o                         
  14  11   0      38330.92      34064.14       906.53 o                         
  15  11   0      21653.79      20428.42       717.36 o                         
  16  11   0       3075.55       3437.02       436.29 o                         
  17  11   0       1995.45       1877.51       129.25 o                         
  18  11   0       1763.19       1743.45       117.08 o                         
  19  11   0        583.07        343.75        96.67 o                         
  20  11   0       5985.19       6148.62       177.99 o                         
  21  11   0       2836.30       2619.55       108.66 o                         
  22  11   0        123.91        179.19        83.33 o                         
  23  11   0       3110.72       3402.50       258.70 o                         
  24  11   0        139.34        200.83        55.50 o                         
  25  11   0         40.19        121.01        66.23 o                         
  26  11   0       1022.66        924.41        68.21 o                         
  27  11   0        950.88        642.54        57.25 o                         
  28  11   0        816.19        528.58        75.51 o                         
  29  11   0        374.95        318.83        64.33 o                         
   0  12   0        123.44        581.22        84.69 o                         
   1  12   0       8696.42       8703.52       122.50 o                         
   2  12   0      19866.51      21866.92       271.05 o                         
   3  12   0      43265.11      44515.20       507.67 o                         
   4  12   0        261.01        538.76        45.26 o                         
   5  12   0       4317.05       4224.11        73.42 o                         
   6  12   0       4526.70       4841.75        80.33 o                         
   7  12   0      17679.42      16984.98       265.23 o                         
   8  12   0       1041.76       1275.82        81.27 o                         
   9  12   0      26807.70      27272.51       446.34 o                         
  10  12   0       7689.92       8849.77       177.53 o                         
  11  12   0      19793.86      19391.03       671.20 o                         
  12  12   0        244.77        200.13        76.87 o                         
  13  12   0        331.12        481.29        82.65 o                         
  14  12   0       5982.78       5361.70       273.08 o                         
  15  12   0       2956.55       2773.94       111.16 o                         
  16  12   0       1588.02       1504.69       103.94 o                         
  17  12   0       1227.00       1388.57        97.89 o                         
  18  12   0       9222.41       9991.96       229.93 o                         
  19  12   0        926.96       1300.98        98.09 o                         
  20  12   0       3105.68       3054.45       121.39 o                         
  21  12   0         73.16         75.51        69.93 o                         
  22  12   0        740.00        689.10        67.08 o                         
  23  12   0        450.19        475.24        68.53 o                         
  24  12   0       4426.94       4204.23       275.48 o                         
  25  12   0        770.04        894.96        95.09 o                         
  26  12   0         20.44         67.12        72.72 o                         
  27  12   0        498.30        544.39        92.29 o                         
   0  13   0      13526.05      15201.31       314.90 o                         
   1  13   0       3539.75       3320.97        74.08 o                         
   2  13   0        911.79       1075.56        55.51 o                         
   3  13   0        722.79        708.79        53.05 o                         
   4  13   0       2261.41       2494.56        70.55 o                         
   5  13   0        123.75        234.01        46.19 o                         
   6  13   0        691.74        866.17        58.41 o                         
   7  13   0        173.47        383.34        60.77 o                         
   8  13   0       6291.76       7221.50       135.91 o                         
   9  13   0       1233.99       1005.88        72.76 o                         
  10  13   0       4240.06       3871.38       138.19 o                         
  11  13   0       9146.44       8350.73       204.02 o                         
  12  13   0        290.31        347.58        98.75 o                         
  13  13   0        390.60        491.14        95.26 o                         
  14  13   0       3547.86       3570.84       169.98 o                         
  15  13   0       1553.76       1339.56       111.41 o                         
  16  13   0       2684.08       2722.34       113.50 o                         
  17  13   0       4006.60       4119.65       125.24 o                         
  18  13   0       5254.76       5258.34       155.03 o                         
  19  13   0        869.76       1079.18        83.10 o                         
  20  13   0       5007.91       5289.28       169.56 o                         
  21  13   0       5869.28       5746.01       215.21 o                         
  22  13   0        124.28        104.56        54.19 o                         
  23  13   0        486.33        434.50        48.46 o                         
  24  13   0        294.20        202.50        40.70 o                         
  25  13   0        777.87        631.04        55.37 o                         
   0  14   0       3078.42       4373.20       122.39 o                         
   1  14   0          3.09        338.37        52.64 o                         
   2  14   0      16489.79      17528.30       256.78 o                         
   3  14   0      28117.37      26693.68       379.16 o                         
   4  14   0      10607.11      10689.70       177.86 o                         
   5  14   0       3817.06       3879.77       102.86 o                         
   6  14   0      17405.13      16689.64       275.73 o                         
   7  14   0       2993.80       2806.92        79.85 o                         
   8  14   0        114.09        176.12        68.17 o                         
   9  14   0        806.20       1030.47        74.29 o                         
  10  14   0       2706.91       2455.53       111.52 o                         
  11  14   0      20978.74      19215.88       407.99 o                         
  12  14   0       6386.12       6184.41       224.32 o                         
  13  14   0         12.30        177.31       102.10 o                         
  14  14   0        141.20         27.61        93.03 o                         
  15  14   0        529.51        465.56        87.60 o                         
  16  14   0        568.26        687.27        89.86 o                         
  17  14   0        558.29        703.96        84.23 o                         
  18  14   0       4821.41       4641.22       136.59 o                         
  19  14   0       3286.83       3680.57       115.55 o                         
  20  14   0        980.89       1190.75        72.67 o                         
  21  14   0       1746.62       1751.71        68.68 o                         
  22  14   0         11.87         17.46        43.06 o                         
  23  14   0        412.30        283.69        67.12 o                         
   0  15   0      14847.68      14651.70       354.02 o                         
   1  15   0       1588.65       1377.40        61.43 o                         
   2  15   0        257.10        261.47        53.95 o                         
   3  15   0        164.64        217.37        62.61 o                         
   4  15   0         90.39        249.02        65.07 o                         
   5  15   0       2535.12       2103.54        78.04 o                         
   6  15   0       6979.12       6325.47       163.13 o                         
   7  15   0        262.15        342.80        79.29 o                         
   8  15   0       2846.41       2985.82       281.07 o                         
   9  15   0       3184.09       2899.91       184.35 o                         
  10  15   0       1067.41       1165.96       169.31 o                         
  11  15   0       3818.57       3462.62       238.03 o                         
  12  15   0        870.21       1211.18       151.12 o                         
  13  15   0        247.27        165.68       174.80 o                         
  14  15   0       1580.26       2008.14       356.59 o                         
  15  15   0       2211.83       1944.69       160.81 o                         
  16  15   0        204.55        293.49        74.82 o                         
  17  15   0         76.94        190.31        66.14 o                         
  18  15   0       4313.56       4122.05       139.67 o                         
  19  15   0       1322.73       1081.98        68.47 o                         
  20  15   0       2026.85       1815.99        67.45 o                         
   0  16   0      11004.68       9819.37       425.11 o                         
   1  16   0       2510.05       2809.14       106.62 o                         
   2  16   0       3293.46       3111.92       112.85 o                         
   3  16   0       2901.27       2536.03       105.14 o                         
   4  16   0       4458.34       3977.33       170.03 o                         
   5  16   0       1862.12       2439.75       125.00 o                         
   6  16   0       1956.59       2154.09       126.27 o                         
   7  16   0       2914.47       2241.48       211.96 o                         
   8  16   0      11266.19      11713.81       545.37 o                         
   9  16   0       5487.01       4521.29       313.24 o                         
  10  16   0       1288.76        987.25       195.77 o                         
  11  16   0       2802.98       2195.45       218.15 o                         
  12  16   0       3646.81       4042.20       423.71 o                         
  13  16   0       1121.72       1398.37       151.02 o                         
  14  16   0        778.99       1054.37       128.65 o                         
  15  16   0       2575.87       2514.27       145.43 o                         
  16  16   0       4560.66       4588.50       151.04 o                         
  17  16   0        147.99        123.88        58.37 o                         
   0  17   0       5309.26       5677.39       268.49 o                         
   1  17   0       2501.37       2279.35       170.60 o                         
   2  17   0        504.13        559.35       148.23 o                         
   3  17   0       4049.21       2917.01       201.37 o                         
   4  17   0        326.02        344.00       162.21 o                         
   5  17   0        214.74         61.53       173.40 o                         
   6  17   0       8062.26       6745.92       539.77 o                         
   7  17   0         10.42        -97.30       114.89 o                         
   8  17   0        413.43        580.59       117.59 o                         
   9  17   0         11.67         76.29       282.47 o                         
  10  17   0        295.81        204.16       156.62 o                         
  11  17   0        553.55        405.53       162.21 o                         
  12  17   0       2481.97       2136.71       173.40 o                         
   3  18   0        214.70        -33.56       134.24 o                         
 -37   0   1        438.85        377.56        55.93 o                         
 -35   0   1        108.26         -2.37        51.30 o                         
 -33   0   1       2227.24       2090.65       132.85 o                         
 -31   0   1       5996.54       6829.65       302.05 o                         
 -29   0   1      16091.94      15546.84       512.19 o                         
 -27   0   1      21888.98      23299.21       864.76 o                         
 -25   0   1      21444.93      21956.79       756.52 o                         
 -23   0   1      12823.96      12217.13       404.97 o                         
 -21   0   1      17115.38      19833.60       443.29 o                         
 -19   0   1      26225.27      24919.31       530.00 o                         
 -17   0   1        136.69        522.97       316.03 o                         
 -15   0   1        145.46        573.30       230.61 o                         
 -13   0   1       5775.46       5088.11       300.33 o                         
 -11   0   1      34666.15      35115.93      1513.04 o                         
  -9   0   1      45181.89      39257.91      1655.67 o                         
  -7   0   1      81896.70     105977.07      4172.74 o                         
  -3   0   1      28405.12       9187.31       380.36 o                         
   1   0   1       1385.95       4931.25      2683.48 o                         
   3   0   1       7555.68      24807.13      1015.22 o                         
   5   0   1      62112.14      44487.83      1815.09 o                         
   7   0   1      88953.94      72186.79      2886.24 o                         
   9   0   1      16475.69      17577.54       861.40 o                         
  11   0   1     109413.02      85599.99      3423.22 o                         
  13   0   1      11831.17      12923.76       724.36 o                         
  15   0   1      46876.32      46761.58      1980.10 o                         
  17   0   1      30980.09      32268.13      1178.83 o                         
  19   0   1       1899.40       2169.42       137.25 o                         
  21   0   1       9485.83      10339.68       274.31 o                         
  23   0   1        277.14        299.91        78.72 o                         
  25   0   1       1276.81       1165.32        99.38 o                         
  27   0   1       2418.73       2948.89       186.29 o                         
  29   0   1       8729.78       8365.99       334.57 o                         
  31   0   1      13652.87      11480.64       469.85 o                         
  33   0   1        425.64        485.27        65.26 o                         
  35   0   1        541.88        478.24        69.92 o                         
 -37   1   1        100.32        148.43        36.55 o                         
 -36   1   1        374.83        363.47        46.97 o                         
 -35   1   1        349.36        124.01        54.54 o                         
 -34   1   1       1339.22       1288.02        58.57 o                         
 -33   1   1          5.64        -23.64        57.71 o                         
 -32   1   1        125.31        102.34        81.11 o                         
 -31   1   1       1609.43       1175.44        88.99 o                         
 -30   1   1        215.16        433.48        89.96 o                         
 -29   1   1         50.03        930.91       354.09 o                         
 -28   1   1         74.96        -17.45       176.19 o                         
 -27   1   1       1243.14       1356.45       150.15 o                         
 -26   1   1         15.00        254.81       154.84 o                         
 -25   1   1        462.32        414.27       135.10 o                         
 -24   1   1       2862.41       2520.08       161.60 o                         
 -23   1   1       8120.81       8665.20       228.51 o                         
 -22   1   1       1440.54       1213.76       110.61 o                         
 -21   1   1       6568.98       6597.76       184.03 o                         
 -20   1   1       2736.15       2581.33       114.24 o                         
 -19   1   1      33604.35      33030.72       690.82 o                         
 -18   1   1       3035.15       2834.48       314.04 o                         
 -17   1   1        256.27        211.59       256.08 o                         
 -16   1   1       1910.60       2909.63       286.32 o                         
 -15   1   1       2881.32       2574.01       276.78 o                         
 -14   1   1       3721.89       9070.73       434.89 o                         
 -13   1   1     107201.52     102621.67      3792.39 o                         
 -12   1   1        470.71        533.21       250.31 o                         
 -11   1   1     216786.67     199746.36      7802.92 o                         
 -10   1   1        991.53       1960.52       430.70 o                         
  -9   1   1      20421.42      24446.35      1115.90 o                         
  -8   1   1      98416.52      94574.74      3747.64 o                         
  -7   1   1     215298.34     250484.89      9715.89 o                         
  -3   1   1      72911.95      18237.58       724.36 o                         
  -2   1   1       5499.79       1065.56        72.72 o                         
  -1   1   1     812261.00     310002.44     11916.93 o                         
   0   1   1      71378.91      29186.83      1129.89 o                         
   1   1   1       5776.09       7459.45       471.25 o                         
   2   1   1      15720.68       7124.83       728.55 o                         
   3   1   1     158896.80      83040.97      3235.83 o                         
   4   1   1      66233.05     139756.16      5431.28 o                         
   5   1   1        682.25       3635.77       397.14 o                         
   6   1   1      61020.77      60339.78      2435.97 o                         
   7   1   1      70286.66      90438.36      3591.02 o                         
   8   1   1      65646.63      75033.88      3006.50 o                         
   9   1   1      10327.77      11578.53       665.63 o                         
  10   1   1      58806.81      58356.89      2382.83 o                         
  11   1   1      54111.99      40594.76      1717.20 o                         
  12   1   1      39531.43      41892.45      1770.34 o                         
  13   1   1      64547.69      64652.36      2642.92 o                         
  14   1   1      44220.93      36466.77      1588.55 o                         
  15   1   1       7855.62       9212.48       626.47 o                         
  16   1   1      22810.31      26135.45      1303.28 o                         
  17   1   1      20134.29      16776.67       612.04 o                         
  18   1   1       2247.15       2070.89       144.03 o                         
  19   1   1       9177.70       9019.86       228.14 o                         
  20   1   1        835.43        532.96        87.19 o                         
  21   1   1       1119.50       1707.33       252.30 o                         
  22   1   1        341.88        373.54        80.48 o                         
  23   1   1       3080.65       2675.88       223.64 o                         
  24   1   1        561.52        591.74        88.62 o                         
  25   1   1      14309.32      14040.56       369.25 o                         
  26   1   1        519.63       1193.18       170.32 o                         
  27   1   1        393.66        536.13       144.19 o                         
  28   1   1         32.03        273.47       290.19 o                         
  29   1   1       1552.03       1580.54       146.52 o                         
  30   1   1       1617.67       1742.37       145.43 o                         
  31   1   1       2979.42       2588.20       187.38 o                         
  32   1   1        386.45        439.39       177.59 o                         
  33   1   1         71.07         34.99        49.45 o                         
  34   1   1        144.59        248.28        46.15 o                         
  35   1   1        164.84        269.02        41.29 o                         
  36   1   1        102.17        106.28        41.39 o                         
 -37   2   1        177.74        125.85        61.53 o                         
 -36   2   1        260.14        280.92        89.50 o                         
 -35   2   1        943.49        816.49        58.73 o                         
 -34   2   1       1081.65        847.85        52.30 o                         
 -33   2   1       1384.09       1213.75       118.86 o                         
 -32   2   1        299.82         35.17        55.42 o                         
 -31   2   1       3459.34       3440.01       130.05 o                         
 -30   2   1       3563.82       3427.21       128.50 o                         
 -29   2   1         13.45         81.83        89.14 o                         
 -28   2   1      20729.28      20345.83       645.52 o                         
 -27   2   1         67.44        112.48        95.14 o                         
 -26   2   1      11192.59      11120.08       304.80 o                         
 -25   2   1        550.88        731.54        96.66 o                         
 -24   2   1        380.31        636.24       143.00 o                         
 -23   2   1       1280.59       1528.16       103.83 o                         
 -22   2   1       7921.74       7887.35       150.22 o                         
 -21   2   1       1672.57       1582.47        79.89 o                         
 -20   2   1       3364.06       3233.24       100.27 o                         
 -19   2   1       4989.75       6049.55       123.15 o                         
 -18   2   1       4975.52       4081.99       183.87 o                         
 -17   2   1        271.23        311.45       188.54 o                         
 -16   2   1       3264.76       2806.48       207.53 o                         
 -15   2   1        601.11        425.26       179.56 o                         
 -14   2   1     178728.03     182950.53      3575.93 o                         
 -13   2   1      11874.61      14385.74       485.66 o                         
 -12   2   1       7599.41      10543.38       302.85 o                         
 -11   2   1        560.13        406.07       156.29 o                         
 -10   2   1       7287.36       5093.67       206.30 o                         
  -9   2   1      27140.24      19834.97       508.23 o                         
  -8   2   1       7299.46       5896.09       351.02 o                         
  -7   2   1      33441.36      26939.45       836.52 o                         
  -6   2   1      30906.92      34514.34       832.65 o                         
  -5   2   1      18511.10      29812.31       704.28 o                         
  -4   2   1       4105.17       6263.44       206.65 o                         
  -3   2   1       7266.65      14666.23       416.28 o                         
  -2   2   1       4104.36       1689.42        56.51 o                         
  -1   2   1       4109.52       4174.49       133.39 o                         
   0   2   1      14594.36      13885.84       556.55 o                         
   1   2   1        268.82        151.47        34.12 o                         
   2   2   1        322.33       2030.21       135.19 o                         
   3   2   1         32.67       1893.77       162.13 o                         
   4   2   1       8022.97      14337.10       469.68 o                         
   5   2   1     140084.33     164382.16      4518.81 o                         
   6   2   1      60241.45      67276.26      1907.39 o                         
   7   2   1     117103.66     128238.00      3566.59 o                         
   8   2   1      34857.26      42759.71      1272.57 o                         
   9   2   1      16198.13      15198.75       565.58 o                         
  10   2   1      89489.16      77702.81      2208.97 o                         
  11   2   1      29781.71      30259.70       946.28 o                         
  12   2   1      12147.76      11852.45       490.43 o                         
  13   2   1      30252.93      30160.62       954.19 o                         
  14   2   1         37.66        181.39       292.60 o                         
  15   2   1      63403.90      61217.36      1794.67 o                         
  16   2   1       1318.02       2003.96       199.11 o                         
  17   2   1        118.19        472.77       192.34 o                         
  18   2   1      32769.43      34254.36       534.93 o                         
  19   2   1       9250.78       8814.98       357.52 o                         
  20   2   1        979.31       1189.76        63.03 o                         
  21   2   1        154.39        175.64        56.13 o                         
  22   2   1       4624.94       5654.90       117.59 o                         
  23   2   1        932.21       1084.81        64.91 o                         
  24   2   1       5375.29       6008.41       202.39 o                         
  25   2   1        602.26        696.71        68.90 o                         
  26   2   1       2952.03       2803.83       120.79 o                         
  27   2   1       1714.06       2315.12       113.01 o                         
  28   2   1       4918.31       3964.61       210.09 o                         
  29   2   1        581.94        331.12        68.96 o                         
  30   2   1        815.69        936.40        71.31 o                         
  31   2   1       1171.02       1051.19        76.12 o                         
  32   2   1        854.66        959.28       100.68 o                         
  33   2   1        273.20        178.99        81.11 o                         
  34   2   1       3628.24       2812.34        97.76 o                         
  35   2   1        116.98         61.88        46.36 o                         
  36   2   1        101.07         41.15        40.27 o                         
 -36   3   1        124.42        126.46        44.97 o                         
 -35   3   1        151.21        145.73        44.97 o                         
 -34   3   1        732.80        643.54        61.53 o                         
 -33   3   1        258.45        386.31        82.50 o                         
 -32   3   1          8.08         81.82        65.72 o                         
 -31   3   1        208.35        359.57        58.62 o                         
 -30   3   1        312.96        234.44        62.11 o                         
 -29   3   1         74.55        157.11        66.15 o                         
 -28   3   1        307.99        301.41        70.38 o                         
 -27   3   1      11354.53      11171.27       331.83 o                         
 -26   3   1       1347.38       1462.95       110.44 o                         
 -25   3   1        114.97        799.89        80.74 o                         
 -24   3   1        226.77        550.96       173.85 o                         
 -23   3   1         24.51        113.03        93.60 o                         
 -22   3   1        591.73        727.27        64.53 o                         
 -21   3   1       6955.06       7143.92       143.92 o                         
 -20   3   1        197.01        333.76        61.54 o                         
 -19   3   1       5409.04       5265.51       112.69 o                         
 -18   3   1        982.68       2041.82        85.10 o                         
 -17   3   1      37012.86      39450.30       857.28 o                         
 -16   3   1        310.05        454.77       192.59 o                         
 -15   3   1     134779.22     140480.05      2780.59 o                         
 -14   3   1       2163.57       1560.95       203.45 o                         
 -13   3   1     485087.16     456972.12      8860.07 o                         
 -12   3   1       1314.25       1517.34       182.48 o                         
 -11   3   1      20666.00      20788.53       745.99 o                         
 -10   3   1      63887.84      64910.89      1439.91 o                         
  -9   3   1        736.23       1348.90       163.49 o                         
  -8   3   1     122869.12     125471.00      4042.41 o                         
  -7   3   1     127420.84     124840.76      3106.28 o                         
  -6   3   1      57890.89      60247.84      1202.33 o                         
  -5   3   1      11535.63       7015.99       195.86 o                         
  -4   3   1     123083.76      83468.73      1621.59 o                         
  -3   3   1     798805.38     819574.44     12847.34 o                         
  -2   3   1     342761.97     424058.47     11871.52 o                         
  -1   3   1     128875.53     151561.78      4143.06 o                         
   0   3   1       1786.75       1492.39        95.90 o                         
   1   3   1       1874.02       3669.16       175.97 o                         
   2   3   1      21328.33      53389.20      1219.91 o                         
   3   3   1     313867.69     381858.09      9363.53 o                         
   4   3   1      96874.71      90974.40      2507.59 o                         
   5   3   1     488643.81     534841.19     14570.94 o                         
   6   3   1      20906.67      28261.37       858.27 o                         
   7   3   1     124927.18     118629.85      3299.62 o                         
   8   3   1      40773.39      33772.03      1039.23 o                         
   9   3   1       2553.78       2658.17       325.27 o                         
  10   3   1      16886.83      17569.04       628.87 o                         
  11   3   1     377762.03     348890.69      9568.61 o                         
  12   3   1        434.62        298.39       295.65 o                         
  13   3   1        428.07       1122.46       316.40 o                         
  14   3   1       9722.34       9497.53       303.47 o                         
  15   3   1      13893.31      14367.27       976.09 o                         
  16   3   1      73399.58      82074.20      1662.83 o                         
  17   3   1      61267.93      64523.43      1947.73 o                         
  18   3   1        119.78         49.07        70.36 o                         
  19   3   1      37301.86      35467.98       526.08 o                         
  20   3   1       4957.56       6442.49       126.93 o                         
  21   3   1       1465.23       1702.47       123.40 o                         
  22   3   1         10.30         98.54        58.71 o                         
  23   3   1        539.63        991.46        69.31 o                         
  24   3   1       1179.79       1186.17        85.75 o                         
  25   3   1      14816.64      15034.26       408.99 o                         
  26   3   1          2.78        114.72        77.91 o                         
  27   3   1        417.57        463.24        72.63 o                         
  28   3   1       3561.65       3350.57        98.91 o                         
  29   3   1       1025.27        985.64        67.41 o                         
  30   3   1       1139.16       1185.72        64.69 o                         
  31   3   1        976.38       1121.30        78.44 o                         
  32   3   1        204.38        156.17        61.71 o                         
  33   3   1       1578.36       1677.99       118.86 o                         
  34   3   1        318.37        270.54        49.71 o                         
  35   3   1         71.01         34.05        50.17 o                         
  36   3   1         47.68          3.35        38.76 o                         
 -36   4   1         16.82         92.67        58.73 o                         
 -35   4   1       1307.11       1033.94        59.71 o                         
 -34   4   1       1330.92       1040.39        89.50 o                         
 -33   4   1        473.04        523.95        57.12 o                         
 -32   4   1          2.27         22.37        59.13 o                         
 -31   4   1       1297.57       1165.36       139.84 o                         
 -30   4   1        349.50        315.92        74.59 o                         
 -29   4   1       1029.00        734.08        75.07 o                         
 -28   4   1        375.58        374.36        67.29 o                         
 -27   4   1       1052.35        898.20       172.96 o                         
 -26   4   1       2805.23       3576.99       122.49 o                         
 -25   4   1       3173.25       2843.01       111.15 o                         
 -24   4   1        733.60        675.85        85.20 o                         
 -23   4   1      14025.64      14645.11       334.62 o                         
 -22   4   1       4337.50       4698.75       127.53 o                         
 -21   4   1       2065.12       2383.18       121.54 o                         
 -20   4   1      10604.03      11301.04       183.06 o                         
 -19   4   1      13875.81      15836.76       222.50 o                         
 -18   4   1      10146.71       9906.58       191.47 o                         
 -17   4   1      89441.24      91354.09      1844.28 o                         
 -16   4   1      45448.28      45302.44       961.97 o                         
 -15   4   1       8272.12      10448.29       380.67 o                         
 -14   4   1         56.77        265.13       186.23 o                         
 -13   4   1        376.55        888.09       223.23 o                         
 -12   4   1      14042.35      17002.76       460.19 o                         
 -11   4   1       3864.79       3785.84       205.02 o                         
 -10   4   1       9565.12      10355.98       300.27 o                         
  -9   4   1      12293.09       8361.94       268.85 o                         
  -8   4   1       4756.48       6588.78       216.16 o                         
  -7   4   1      94065.41     102859.70      2022.90 o                         
  -6   4   1       2857.17       2207.08       124.72 o                         
  -5   4   1       8087.03       7546.88       175.77 o                         
  -4   4   1        193.38        389.05        57.67 o                         
  -3   4   1       6857.54      10934.11       351.60 o                         
  -2   4   1      26164.41      23357.34       706.41 o                         
  -1   4   1      25812.93      23457.08       660.38 o                         
   0   4   1       2197.73       1543.33       112.72 o                         
   1   4   1      32546.16      40832.14       935.90 o                         
   2   4   1       3922.64       3212.84        69.44 o                         
   3   4   1      59350.49      58543.96      1025.07 o                         
   4   4   1       1351.62        834.58       134.43 o                         
   5   4   1      94810.82      99071.54      2732.05 o                         
   6   4   1       6520.51       8457.69       345.05 o                         
   7   4   1       3671.91       4546.22       297.58 o                         
   8   4   1      48178.15      42728.92      1261.70 o                         
   9   4   1       7604.38       7243.60       398.31 o                         
  10   4   1      50908.37      43224.28      1305.21 o                         
  11   4   1       1717.18        683.40       334.21 o                         
  12   4   1        515.82        463.23       168.56 o                         
  13   4   1        138.26        329.39       173.42 o                         
  14   4   1        143.98        263.81       181.54 o                         
  15   4   1     201839.23     207276.75      4056.61 o                         
  16   4   1       1969.10       2958.59       217.16 o                         
  17   4   1       5208.60       5364.35       244.67 o                         
  18   4   1         53.66        340.10        65.32 o                         
  19   4   1       2503.47       3318.70        87.16 o                         
  20   4   1       2373.61       2346.51        76.46 o                         
  21   4   1         84.90        142.04        58.66 o                         
  22   4   1       6808.63       7325.65       141.35 o                         
  23   4   1      10623.62      11276.28       259.68 o                         
  24   4   1       4310.93       3587.46       128.47 o                         
  25   4   1       4842.91       5888.62       217.85 o                         
  26   4   1       2193.57       1577.99       113.82 o                         
  27   4   1       1654.66       1669.39       102.29 o                         
  28   4   1       1336.46       1342.88        92.68 o                         
  29   4   1        914.77        929.23       103.48 o                         
  30   4   1         11.13        116.88        69.16 o                         
  31   4   1       4422.97       2939.93       142.52 o                         
  32   4   1       1004.38        737.45        61.81 o                         
  33   4   1         22.65        -83.90        83.90 o                         
  34   4   1        356.47        262.89        75.51 o                         
  35   4   1         33.86         36.59        46.97 o                         
 -35   5   1         11.27          0.00        58.73 o                         
 -34   5   1          9.18         30.76        69.92 o                         
 -33   5   1       1648.64       1651.63        73.98 o                         
 -32   5   1          7.13         53.14        89.50 o                         
 -31   5   1        887.74        976.06       114.67 o                         
 -30   5   1        510.95        543.06        71.80 o                         
 -29   5   1         23.70         32.49        75.24 o                         
 -28   5   1       3906.14       4093.32       320.23 o                         
 -27   5   1       4533.31       4165.10       243.97 o                         
 -26   5   1         36.74        148.58        84.07 o                         
 -25   5   1       1672.70       2340.13       106.82 o                         
 -24   5   1       4111.03       4328.30       190.57 o                         
 -23   5   1       1828.87       1900.93       107.11 o                         
 -22   5   1        362.69        408.84        79.31 o                         
 -21   5   1      11139.58      11575.05       217.92 o                         
 -20   5   1       6664.26       7531.54       151.63 o                         
 -19   5   1      22117.28      24879.20       545.78 o                         
 -18   5   1       3688.20       3922.48       125.68 o                         
 -17   5   1       2722.46       4064.92       118.37 o                         
 -16   5   1      59752.70      58569.65      1217.45 o                         
 -15   5   1       6042.60       7147.12       269.95 o                         
 -14   5   1       7812.82      10744.21       323.49 o                         
 -13   5   1      28762.79      27579.08       625.58 o                         
 -12   5   1      11063.70      12857.88       361.35 o                         
 -11   5   1       4746.06       5147.50       227.39 o                         
 -10   5   1     280976.25     293357.47      5722.10 o                         
  -9   5   1      81832.12      79647.29      1594.51 o                         
  -8   5   1       1132.80       1552.94       120.97 o                         
  -7   5   1     224392.41     231282.41      4005.09 o                         
  -6   5   1      74127.75      72431.55      1261.63 o                         
  -5   5   1     118529.23     116243.73      2596.43 o                         
  -4   5   1      83323.42      85749.53      1700.68 o                         
  -3   5   1     105801.41      92702.98      2544.99 o                         
  -2   5   1     291030.34     274908.91      7525.74 o                         
  -1   5   1      54420.70      45779.04      1277.53 o                         
   0   5   1       1418.59       1930.07       172.00 o                         
   1   5   1     477905.03     452052.84     12311.54 o                         
   2   5   1      14691.54      15520.09       377.91 o                         
   3   5   1       3314.34       4811.88       120.32 o                         
   4   5   1      32274.97      25579.65       387.26 o                         
   5   5   1     127696.02     122451.02      1970.55 o                         
   6   5   1       9416.83       9058.74       221.63 o                         
   7   5   1      45421.10      50986.43      1021.13 o                         
   8   5   1     162771.27     170562.00      3324.98 o                         
   9   5   1       7343.69       5205.78       204.75 o                         
  10   5   1       1992.75       3203.53       191.59 o                         
  11   5   1     257820.11     241783.97      6663.87 o                         
  12   5   1      15374.90      14896.23       392.20 o                         
  13   5   1      67912.87      78698.40      1593.54 o                         
  14   5   1     123160.95     125114.85      2707.05 o                         
  15   5   1        576.47        630.10       183.65 o                         
  16   5   1      27902.83      27580.64       549.82 o                         
  17   5   1      28671.99      31129.96       429.35 o                         
  18   5   1       1046.04       1675.87        65.76 o                         
  19   5   1      11086.52      10619.89       171.56 o                         
  20   5   1       3237.77       3436.69        83.76 o                         
  21   5   1        819.18       1022.70       108.96 o                         
  22   5   1        594.16        582.28        94.63 o                         
  23   5   1        564.83       1030.07        96.01 o                         
  24   5   1        330.99        350.66       129.57 o                         
  25   5   1       2884.00       2574.46       161.07 o                         
  26   5   1        825.68        938.87       159.55 o                         
  27   5   1          0.32        219.16        80.36 o                         
  28   5   1       2104.50       2245.59       227.93 o                         
  29   5   1        489.31        441.03        70.88 o                         
  30   5   1        121.92        218.15       111.87 o                         
  31   5   1       1707.91       1173.31       127.25 o                         
  32   5   1        115.53        123.25        57.71 o                         
  33   5   1       1069.29        813.85        86.70 o                         
  34   5   1          6.82        119.16        56.31 o                         
  35   5   1         10.25        -21.66        39.48 o                         
 -35   6   1         63.47        -44.75        50.34 o                         
 -34   6   1         59.13         14.05        40.50 o                         
 -33   6   1         91.66         89.44        48.42 o                         
 -32   6   1         56.03         95.97        56.34 o                         
 -31   6   1        140.77        100.68        92.29 o                         
 -30   6   1       3423.06       3400.84       178.99 o                         
 -29   6   1         40.81        318.83       120.26 o                         
 -28   6   1       1311.82       1366.01       153.82 o                         
 -27   6   1      10771.28      10503.90       837.63 o                         
 -26   6   1       5276.50       4899.85       156.77 o                         
 -25   6   1       2282.28       2130.01       109.13 o                         
 -24   6   1        228.39        331.59        81.64 o                         
 -23   6   1       6413.25       6336.68       145.16 o                         
 -22   6   1        364.30        774.89        82.39 o                         
 -21   6   1       8504.49       9061.21       288.01 o                         
 -20   6   1       9619.71      12038.02       224.49 o                         
 -19   6   1      26100.10      27449.58       434.80 o                         
 -18   6   1        727.64       1594.00       119.33 o                         
 -17   6   1      56314.43      59160.06       853.91 o                         
 -16   6   1       5965.71       5835.96       141.91 o                         
 -15   6   1        813.46       1404.85       102.32 o                         
 -14   6   1      20080.20      19891.21       543.20 o                         
 -13   6   1       5507.06       5149.97       219.25 o                         
 -12   6   1       2622.49       2686.96       179.28 o                         
 -11   6   1       8616.89       7834.05       232.42 o                         
 -10   6   1      83312.75      80243.46      1438.41 o                         
  -9   6   1      10261.73       9201.75       228.21 o                         
  -8   6   1       6504.97       8333.40       199.94 o                         
  -7   6   1      25029.14      26862.77       646.38 o                         
  -6   6   1        204.36        412.23       110.82 o                         
  -5   6   1      47340.76      45605.70      1559.20 o                         
  -4   6   1       6380.03       7838.69       272.14 o                         
  -3   6   1       3894.88       3549.41       167.88 o                         
  -2   6   1      29184.45      20742.45       904.75 o                         
  -1   6   1        113.65        639.54       129.43 o                         
   0   6   1        969.48        754.71       139.84 o                         
   1   6   1      29760.66      24006.51       702.04 o                         
   2   6   1      10756.03       7083.94       265.85 o                         
   3   6   1      38756.89      42204.33       978.30 o                         
   4   6   1      24173.09      24130.77       634.04 o                         
   5   6   1      36465.37      40114.29       708.90 o                         
   6   6   1      37320.27      37132.66       605.31 o                         
   7   6   1      19585.27      18361.65       323.04 o                         
   8   6   1      44473.82      42943.66       713.69 o                         
   9   6   1       1888.56       3538.34       153.01 o                         
  10   6   1        586.25        959.38       161.79 o                         
  11   6   1      14797.37      17212.96       531.24 o                         
  12   6   1      11098.26       9106.13       365.73 o                         
  13   6   1       5662.72       7571.89       277.39 o                         
  14   6   1       3810.92       6647.15       224.93 o                         
  15   6   1      23027.72      22890.98       574.51 o                         
  16   6   1      11257.11      11248.77       216.18 o                         
  17   6   1      32252.16      32536.45       485.34 o                         
  18   6   1      29736.60      30873.75       504.68 o                         
  19   6   1      20902.46      21586.18       404.38 o                         
  20   6   1        942.78       1031.69        94.52 o                         
  21   6   1       8384.13       9312.47       266.81 o                         
  22   6   1        197.95        489.29        86.48 o                         
  23   6   1       5670.05       4932.07       263.07 o                         
  24   6   1       6399.11       6822.47       230.94 o                         
  25   6   1       8905.45       9708.19       408.92 o                         
  26   6   1       2770.49       2490.15       198.57 o                         
  27   6   1       5144.54       5873.17       276.88 o                         
  28   6   1       2650.35       2953.36       181.79 o                         
  29   6   1       4903.13       4354.53       215.35 o                         
  30   6   1         59.17        100.32        68.88 o                         
  31   6   1       2169.71       2110.65        89.83 o                         
  32   6   1       2250.61       1625.37       222.34 o                         
  33   6   1        454.30        330.25        44.25 o                         
  34   6   1        776.61        693.59        67.12 o                         
 -34   7   1         81.83        116.70        31.45 o                         
 -33   7   1        141.09        122.86        42.48 o                         
 -32   7   1          6.84          9.79        49.44 o                         
 -31   7   1        283.19        304.19        58.31 o                         
 -30   7   1       2704.88       2301.72       137.04 o                         
 -29   7   1          6.93         55.93       103.48 o                         
 -28   7   1       4475.94       4746.08       229.33 o                         
 -27   7   1        238.33         64.33       131.45 o                         
 -26   7   1        449.63        659.26        93.55 o                         
 -25   7   1         71.09         44.22       196.59 o                         
 -24   7   1        629.39       1841.37       447.13 o                         
 -23   7   1        923.86       1005.32       101.08 o                         
 -22   7   1         57.56        402.80       105.38 o                         
 -21   7   1       3908.40       4327.48       170.95 o                         
 -20   7   1      12653.14      14695.61       288.78 o                         
 -19   7   1       5106.55       6593.44       164.61 o                         
 -18   7   1       1506.04       1869.58       110.48 o                         
 -17   7   1        364.81        482.16        87.69 o                         
 -16   7   1      15520.62      16141.97       287.90 o                         
 -15   7   1       1593.12       1855.31       113.74 o                         
 -14   7   1       1327.26       1558.33        95.19 o                         
 -13   7   1        520.21        858.52        85.70 o                         
 -12   7   1      47220.25      48688.31       813.72 o                         
 -11   7   1        632.72        784.64       299.25 o                         
 -10   7   1     111970.20     113676.26      3170.07 o                         
  -9   7   1      51695.22      57452.86      1770.34 o                         
  -8   7   1      21039.96      24540.78      1148.06 o                         
  -7   7   1      13363.26      18184.44       788.68 o                         
  -6   7   1       3331.33       5641.04       327.22 o                         
  -5   7   1      38142.89      51594.36      2030.44 o                         
  -4   7   1      51510.29      57930.77      1616.53 o                         
  -3   7   1       1400.34       1680.84       220.94 o                         
  -2   7   1      10648.88      11722.52       387.55 o                         
  -1   7   1       3378.74       2470.08       170.04 o                         
   0   7   1      67293.83      60105.98      1683.92 o                         
   1   7   1      55768.14      46114.54      1306.19 o                         
   2   7   1      21869.99      17839.54       549.73 o                         
   3   7   1       1504.10       2552.69       187.59 o                         
   4   7   1      25772.70      24510.40       668.49 o                         
   5   7   1      12294.97      16894.09       699.19 o                         
   6   7   1      10483.04      10604.37       722.96 o                         
   7   7   1      11758.14      13183.65       600.48 o                         
   8   7   1     466651.00     466546.19     13869.26 o                         
   9   7   1      22001.95      22141.34       487.60 o                         
  10   7   1      28259.43      25968.91       570.21 o                         
  11   7   1      17758.04      19223.24       738.73 o                         
  12   7   1      18001.49      17973.10       447.35 o                         
  13   7   1       1259.20       1658.68       109.18 o                         
  14   7   1      21450.61      24295.19       560.33 o                         
  15   7   1       4907.75       5348.88       133.79 o                         
  16   7   1      11093.27      13262.28       247.67 o                         
  17   7   1        294.65        567.73        98.81 o                         
  18   7   1       9511.72       9503.79       213.46 o                         
  19   7   1        179.28         46.36        96.04 o                         
  20   7   1        468.14       1109.60       101.34 o                         
  21   7   1       1601.60       1675.34       106.32 o                         
  22   7   1      12872.68      12943.20       489.25 o                         
  23   7   1        742.34        926.82       136.05 o                         
  24   7   1        282.76        316.73        90.39 o                         
  25   7   1       3282.94       2832.20       853.01 o                         
  26   7   1       6473.21       6838.04       310.44 o                         
  27   7   1        205.86        -61.21       102.08 o                         
  28   7   1        415.19        310.44       114.67 o                         
  29   7   1         15.70        170.68        70.18 o                         
  30   7   1        315.09        420.89        65.17 o                         
  31   7   1         94.70         -7.95        56.34 o                         
  32   7   1        485.11        576.56        52.38 o                         
  33   7   1         78.28         10.98        40.50 o                         
  34   7   1         72.53        142.63        47.54 o                         
 -33   8   1       1300.04        965.30        48.94 o                         
 -32   8   1        782.99        645.19        48.18 o                         
 -31   8   1       2008.82       1543.57        70.02 o                         
 -30   8   1        885.26        787.05        64.07 o                         
 -29   8   1         24.07        -39.15        86.70 o                         
 -28   8   1        822.35        825.04       106.28 o                         
 -27   8   1       4520.94       4061.10       366.37 o                         
 -26   8   1      10079.61       9836.38       485.24 o                         
 -25   8   1         56.34         58.28        90.91 o                         
 -24   8   1       1690.10       1748.86       111.62 o                         
 -23   8   1      17402.03      18377.48       470.26 o                         
 -22   8   1        216.12        253.90        96.15 o                         
 -21   8   1       7015.99       7385.09       280.96 o                         
 -20   8   1        117.48        427.00        92.48 o                         
 -19   8   1        418.85        550.85        96.31 o                         
 -18   8   1       1845.33       2075.05       178.98 o                         
 -17   8   1       5961.10       6603.30       308.74 o                         
 -16   8   1      29079.94      30077.53       657.32 o                         
 -15   8   1        642.08        600.19       114.88 o                         
 -14   8   1       8485.92       7896.49       315.60 o                         
 -13   8   1       3932.10       4100.47       124.18 o                         
 -12   8   1        238.28        186.45        97.03 o                         
 -11   8   1        104.55        524.96       114.09 o                         
 -10   8   1     119406.09     122425.76      3366.29 o                         
  -9   8   1        386.08        794.47        97.89 o                         
  -8   8   1      10307.69      12160.25       581.72 o                         
  -7   8   1         74.44        176.19       215.35 o                         
  -6   8   1      16991.29      16374.94       707.58 o                         
  -4   8   1      20228.44      19739.43       869.79 o                         
  -3   8   1       2215.47       1997.09       190.46 o                         
  -2   8   1      13799.35      11781.85       407.33 o                         
  -1   8   1         13.52        206.72       160.15 o                         
   0   8   1         86.69        157.30       161.17 o                         
   1   8   1      14260.99      12423.46       423.15 o                         
   2   8   1      45969.48      45508.70      1306.18 o                         
   3   8   1       2754.89       3194.16       215.12 o                         
   4   8   1      69827.63      61950.71      2494.70 o                         
   5   8   1       8064.79       9352.32       548.16 o                         
   6   8   1      31832.78      30867.93       913.29 o                         
   7   8   1       1830.00       1695.85       187.10 o                         
   8   8   1      67747.62      66618.17      3712.68 o                         
   9   8   1        129.75        342.06       115.22 o                         
  10   8   1        121.34        845.20       104.43 o                         
  11   8   1        313.38        413.24        93.75 o                         
  12   8   1      18625.50      19132.93       554.25 o                         
  13   8   1      13740.83      13392.93       337.50 o                         
  14   8   1        335.14        539.70       107.00 o                         
  15   8   1        477.00        610.92       113.36 o                         
  16   8   1      16729.27      17934.80       574.34 o                         
  17   8   1        109.30        446.07        94.70 o                         
  18   8   1      22088.28      22273.55       477.67 o                         
  19   8   1        165.24        310.85       104.71 o                         
  20   8   1       5544.15       5843.39       196.01 o                         
  21   8   1       2329.88       2488.19       126.52 o                         
  22   8   1       5120.10       5639.12       170.05 o                         
  23   8   1         44.42         22.35       148.51 o                         
  24   8   1       4606.41       4226.66       245.84 o                         
  25   8   1      11197.86      10566.11       439.03 o                         
  26   8   1       3656.23       2660.81       323.02 o                         
  27   8   1       2557.96       2595.38       156.62 o                         
  28   8   1         52.72        170.60        71.19 o                         
  29   8   1        565.70        464.66        65.17 o                         
  30   8   1        284.44        327.34        56.34 o                         
  31   8   1       2272.66       2128.58        80.07 o                         
  32   8   1        315.95        359.85        42.48 o                         
  33   8   1        254.73        193.34        47.54 o                         
 -32   9   1          3.33         95.09        55.93 o                         
 -31   9   1        155.03        226.54        67.12 o                         
 -30   9   1         89.35         75.51        78.31 o                         
 -29   9   1        308.08        209.76        86.70 o                         
 -28   9   1       3325.62       2371.59       153.82 o                         
 -27   9   1        808.90        770.67        72.00 o                         
 -26   9   1        261.69        310.18        75.96 o                         
 -25   9   1       4846.55       4144.20       199.97 o                         
 -24   9   1       2143.62       1947.35        84.82 o                         
 -23   9   1         44.33          5.43       180.00 o                         
 -22   9   1        375.08        892.82       131.13 o                         
 -21   9   1         42.59         64.72       131.75 o                         
 -20   9   1       2990.23       3109.92       357.30 o                         
 -19   9   1        685.24        489.56       112.77 o                         
 -18   9   1         21.42        289.29       152.99 o                         
 -17   9   1        176.39         36.86       114.51 o                         
 -16   9   1        441.85        476.36       129.32 o                         
 -15   9   1      39161.39      37845.31       868.24 o                         
 -14   9   1      16364.74      16474.31       345.55 o                         
 -13   9   1      30981.85      28328.73      1348.68 o                         
 -12   9   1      11584.92      11044.31       383.65 o                         
 -11   9   1       8174.99       8851.79       305.89 o                         
 -10   9   1      13293.29      13796.08       260.17 o                         
  -9   9   1      53268.75      55531.28       961.80 o                         
  -8   9   1      21999.38      22732.45       478.50 o                         
  -7   9   1      27892.41      28948.08       569.72 o                         
  -6   9   1       3734.21       3725.02       117.45 o                         
  -5   9   1      10172.52      11570.37      1412.36 o                         
  -4   9   1       5742.25       5673.02       429.30 o                         
  -3   9   1      14388.81      16809.91       494.05 o                         
  -2   9   1      42486.86      44237.42      1046.80 o                         
  -1   9   1       2274.22       2504.21       260.10 o                         
   0   9   1       1777.85       2029.75       152.03 o                         
   1   9   1      26363.04      22888.37       774.21 o                         
   2   9   1        962.68       1859.98       127.35 o                         
   3   9   1      33439.00      37448.69       830.24 o                         
   4   9   1      17905.13      20777.25       387.20 o                         
   5   9   1       4374.53       6321.47       136.20 o                         
   6   9   1       7761.83       8096.35       420.09 o                         
   7   9   1      56414.26      57347.63       927.07 o                         
   8   9   1      27728.89      28410.88       513.07 o                         
   9   9   1      16409.87      16775.21       363.39 o                         
  10   9   1      63700.05      65400.54      1014.04 o                         
  11   9   1       1202.01       1826.85        88.11 o                         
  12   9   1       4033.73       4432.88       210.72 o                         
  13   9   1      14812.34      14571.86       340.70 o                         
  14   9   1       1656.56       1930.36       169.63 o                         
  15   9   1        407.27        689.46       119.78 o                         
  16   9   1       2087.73       2507.39       191.58 o                         
  17   9   1      23458.76      24533.09       676.34 o                         
  18   9   1          5.31        -39.68       184.59 o                         
  19   9   1        412.72        707.48       145.05 o                         
  20   9   1       3240.42       3639.31       412.52 o                         
  21   9   1       3811.88       3380.82       169.14 o                         
  22   9   1       5806.06       5922.11       143.73 o                         
  23   9   1       5367.68       5137.11       153.42 o                         
  24   9   1         14.93        138.06        76.37 o                         
  25   9   1        577.87        749.78        84.03 o                         
  26   9   1        827.84        678.60        62.85 o                         
  27   9   1         82.20        189.52        66.89 o                         
  28   9   1       1647.27       1226.13        72.85 o                         
  29   9   1        919.19        912.12        60.92 o                         
  30   9   1        231.99        178.99        72.72 o                         
  31   9   1        571.20        545.37        67.12 o                         
 -31  10   1          1.51          2.80        55.93 o                         
 -30  10   1         72.78        100.68        67.12 o                         
 -29  10   1        273.68        187.38        75.51 o                         
 -28  10   1        794.06        688.00        89.50 o                         
 -27  10   1       1003.24        882.93        70.18 o                         
 -26  10   1        645.91        769.85        76.12 o                         
 -25  10   1       1963.87       1924.16       145.43 o                         
 -24  10   1       2793.35       2847.56       395.74 o                         
 -23  10   1       8760.43       8106.65       601.30 o                         
 -22  10   1         34.06        168.39        92.06 o                         
 -21  10   1         31.01          0.85       124.08 o                         
 -20  10   1        212.64        108.37       224.62 o                         
 -19  10   1       7801.68       7479.18       407.22 o                         
 -18  10   1       2149.69       2196.33       192.70 o                         
 -17  10   1       1976.62       1769.23       140.67 o                         
 -16  10   1       5393.07       6223.21       317.29 o                         
 -15  10   1       6569.85       6664.90       249.07 o                         
 -14  10   1       1139.52       1298.42       117.87 o                         
 -13  10   1        208.15        497.50        96.57 o                         
 -12  10   1         17.60        123.26        86.40 o                         
 -11  10   1       2072.33       2791.77       140.08 o                         
 -10  10   1      40646.02      38906.17      1419.76 o                         
  -9  10   1       2850.73       3423.18       128.62 o                         
  -8  10   1      12155.79      13202.09       225.98 o                         
  -7  10   1      20535.32      19488.69       300.40 o                         
  -6  10   1       7158.57       7161.39       147.23 o                         
  -5  10   1         15.61        308.64        53.68 o                         
  -4  10   1       9589.51       9939.75       146.80 o                         
  -3  10   1        987.35       1331.33        54.01 o                         
  -2  10   1        430.93        526.80        44.78 o                         
  -1  10   1       1932.82       1992.38        55.96 o                         
   0  10   1         24.35         66.42        45.23 o                         
   1  10   1      37541.14      36649.61       439.96 o                         
   2  10   1       7523.71       7122.13       103.32 o                         
   3  10   1        705.56        987.17        47.16 o                         
   4  10   1      19464.42      19898.89       235.07 o                         
   5  10   1       9667.76       8649.65       116.13 o                         
   6  10   1       2872.63       2775.18        67.07 o                         
   7  10   1       5760.38       6724.79       145.08 o                         
   8  10   1      38023.24      35850.94       585.92 o                         
   9  10   1       3302.19       3073.43       147.46 o                         
  10  10   1       8364.17       6942.26       159.32 o                         
  11  10   1       6590.56       6257.65       142.73 o                         
  12  10   1          7.99        -31.81        86.75 o                         
  13  10   1      22389.85      19869.49       584.52 o                         
  14  10   1       1670.87       1212.30       140.76 o                         
  15  10   1       1277.33       1699.15       324.42 o                         
  16  10   1       1766.61       1960.02       163.36 o                         
  17  10   1       1050.62       1265.30       164.46 o                         
  18  10   1       2758.71       2718.26       371.97 o                         
  19  10   1        267.39        429.73        95.12 o                         
  20  10   1         26.63        187.96        88.87 o                         
  21  10   1       3614.84       3395.40       169.45 o                         
  22  10   1        726.30        492.90        79.20 o                         
  23  10   1       1916.68       1696.30        74.23 o                         
  24  10   1       1841.62       1699.60       190.18 o                         
  25  10   1       1260.82       1287.11        87.01 o                         
  26  10   1        933.63       1018.15        75.07 o                         
  27  10   1       2067.21       2234.60       131.45 o                         
  28  10   1         13.04        -16.78        78.31 o                         
  29  10   1       1653.43       1664.06       103.48 o                         
  30  10   1         10.78         72.72        61.53 o                         
 -29  11   1        148.25        139.84        64.33 o                         
 -28  11   1         14.98         33.56        69.92 o                         
 -27  11   1         41.39        134.44        68.52 o                         
 -26  11   1         76.30        128.74        62.27 o                         
 -25  11   1        866.85        637.31        61.81 o                         
 -24  11   1       1068.56       1015.87        81.11 o                         
 -23  11   1        637.17        520.67        81.31 o                         
 -22  11   1        140.82        130.43        85.34 o                         
 -21  11   1       5824.70       6125.68       490.83 o                         
 -20  11   1        898.49       1082.49        95.62 o                         
 -19  11   1       2100.52       1670.40       107.67 o                         
 -18  11   1      12258.57      11210.49       414.24 o                         
 -17  11   1       4825.59       4899.26       454.70 o                         
 -16  11   1      14633.38      13630.70       698.98 o                         
 -15  11   1        945.61        962.76       161.28 o                         
 -14  11   1       3248.08       2349.10       260.42 o                         
 -13  11   1       4685.81       4009.38       137.78 o                         
 -12  11   1      10723.92       9303.78       225.40 o                         
 -11  11   1       1400.69       1445.78       142.09 o                         
 -10  11   1      21388.09      20855.55       616.07 o                         
  -9  11   1      58899.07      56151.40      1502.41 o                         
  -8  11   1       2038.37       2728.65       101.88 o                         
  -7  11   1       2525.61       2844.71        79.53 o                         
  -6  11   1      31741.64      34405.98       451.22 o                         
  -5  11   1       3028.87       2648.21        85.77 o                         
  -4  11   1      11510.75      13541.65       188.58 o                         
  -3  11   1       3699.29       3608.81        71.69 o                         
  -2  11   1      68129.44      71552.47       811.42 o                         
  -1  11   1       2638.26       2996.38        70.32 o                         
   0  11   1      12412.72      14343.37       186.03 o                         
   1  11   1       3825.50       3733.78        72.25 o                         
   2  11   1         18.52        519.74        45.95 o                         
   3  11   1      11112.95      12020.69       150.77 o                         
   4  11   1          5.21        349.33        44.04 o                         
   5  11   1       1010.07       1622.27        52.92 o                         
   6  11   1      26049.18      26538.40       340.47 o                         
   7  11   1      60299.91      61839.05       859.20 o                         
   8  11   1        185.87        330.53        71.85 o                         
   9  11   1      13419.58      15300.26       288.58 o                         
  10  11   1         39.07        357.42        77.69 o                         
  11  11   1        146.55        241.61        79.69 o                         
  12  11   1       1201.84       1570.29        89.32 o                         
  13  11   1       3576.22       3640.71       140.61 o                         
  14  11   1      46502.41      38676.19      1815.09 o                         
  15  11   1        893.20        812.48       165.12 o                         
  16  11   1       4583.28       4108.72       255.18 o                         
  17  11   1      25666.43      24367.96       556.43 o                         
  18  11   1       3045.40       2573.18       108.61 o                         
  19  11   1        589.62        917.33       129.18 o                         
  20  11   1        157.04         67.84       101.69 o                         
  21  11   1         23.04        134.01        79.77 o                         
  22  11   1       4699.66       4491.17       283.87 o                         
  23  11   1       2252.65       1830.68       172.00 o                         
  24  11   1         91.48        127.88        52.17 o                         
  25  11   1        417.85        305.89        67.24 o                         
  26  11   1         17.27         75.89        58.31 o                         
  27  11   1         28.86         83.90        75.51 o                         
  28  11   1       3920.99       3109.98       145.43 o                         
  29  11   1        754.27        430.70        64.33 o                         
 -27  12   1       1867.16       1171.84        83.90 o                         
 -26  12   1       1389.19       1073.95        92.29 o                         
 -25  12   1        124.80        149.68        60.13 o                         
 -24  12   1        142.01        147.22        61.00 o                         
 -23  12   1        290.54        320.41        59.22 o                         
 -22  12   1       3323.76       3107.91       126.63 o                         
 -21  12   1       1460.26       1476.99        84.76 o                         
 -20  12   1       1554.16       1635.69       114.60 o                         
 -19  12   1       2097.22       2697.97       115.55 o                         
 -18  12   1      10299.70      10803.07       298.53 o                         
 -17  12   1       1383.22       1535.18        98.44 o                         
 -16  12   1       6322.41       5160.98       315.19 o                         
 -15  12   1      11227.99      11116.10       439.47 o                         
 -14  12   1       1362.42       1062.53        84.45 o                         
 -13  12   1       9203.84       7747.34       228.88 o                         
 -12  12   1       1066.97        816.50        92.29 o                         
 -11  12   1       9477.68       8583.34       227.67 o                         
 -10  12   1       2492.91       2889.08       108.51 o                         
  -9  12   1       2644.14       2432.57        99.76 o                         
  -8  12   1        197.20        174.04        67.74 o                         
  -7  12   1      20824.69      20089.45       310.23 o                         
  -6  12   1         19.15         85.71        49.05 o                         
  -5  12   1        280.17        422.08        47.47 o                         
  -4  12   1       1139.03       1158.01        53.72 o                         
  -3  12   1       1663.16       2248.92        61.34 o                         
  -2  12   1        302.79        243.27        48.68 o                         
  -1  12   1       1064.42       1140.93        51.90 o                         
   0  12   1        660.81        621.91        50.27 o                         
   1  12   1      10502.26       9904.68       136.17 o                         
   2  12   1        215.88        385.87        52.99 o                         
   3  12   1        855.95        877.08        47.00 o                         
   4  12   1         40.79        167.11        44.50 o                         
   5  12   1       9152.10       8997.43       125.71 o                         
   6  12   1        439.99        332.28        59.73 o                         
   7  12   1      13787.35      14573.64       210.73 o                         
   8  12   1       4339.78       5288.77       150.52 o                         
   9  12   1       7254.61       6085.30       194.40 o                         
  10  12   1      13392.68      13072.54       226.75 o                         
  11  12   1       7563.36       6754.37       136.36 o                         
  12  12   1       1823.92       1834.71        90.51 o                         
  13  12   1       2861.37       2986.96       188.50 o                         
  14  12   1          2.69         15.08        81.27 o                         
  15  12   1       1915.15       1940.74        89.20 o                         
  16  12   1       2536.75       2536.65       172.77 o                         
  17  12   1       4252.34       4011.16       130.01 o                         
  18  12   1       4940.69       4885.02       139.13 o                         
  19  12   1      14075.95      15244.12       369.36 o                         
  20  12   1        960.30       1068.95        75.45 o                         
  21  12   1        749.98        630.62        70.29 o                         
  22  12   1       2854.11       2901.42       113.88 o                         
  23  12   1        952.06       1131.64        73.22 o                         
  24  12   1        778.05        671.74        93.69 o                         
  25  12   1       2353.97       1859.84       114.67 o                         
  26  12   1        743.29        567.32        54.36 o                         
  27  12   1         95.36         64.33        64.33 o                         
 -25  13   1          2.10         -1.48        52.38 o                         
 -24  13   1         92.13         46.21        42.07 o                         
 -23  13   1       1047.52       1049.33        68.43 o                         
 -22  13   1        145.33         24.79        56.26 o                         
 -21  13   1         37.22        167.71        64.53 o                         
 -20  13   1          7.69         45.37        73.02 o                         
 -19  13   1        199.04        187.03        78.88 o                         
 -18  13   1       2959.69       3275.28       122.27 o                         
 -17  13   1       4102.56       4141.58       142.06 o                         
 -16  13   1       7973.47       7375.47       225.91 o                         
 -15  13   1        139.35        116.30        78.21 o                         
 -14  13   1        561.01        342.85        81.93 o                         
 -13  13   1       2661.91       2511.57       134.22 o                         
 -12  13   1        130.03        408.68        95.50 o                         
 -11  13   1       4812.55       4601.62       116.73 o                         
 -10  13   1       9173.00       9621.12       238.37 o                         
  -9  13   1       4671.15       4836.67       123.25 o                         
  -8  13   1        312.31        306.12        60.90 o                         
  -7  13   1          4.12        116.24        59.16 o                         
  -6  13   1      15919.83      16392.70       227.12 o                         
  -5  13   1      15787.37      16629.16       333.26 o                         
  -4  13   1       3458.72       4250.22       107.18 o                         
  -3  13   1       3547.22       3435.66        72.14 o                         
  -2  13   1       1344.14       1267.26        56.10 o                         
  -1  13   1       3469.48       3757.25        77.87 o                         
   0  13   1       5934.75       6474.70       112.42 o                         
   1  13   1      38060.00      38564.83       502.88 o                         
   2  13   1         93.41        322.06        54.21 o                         
   3  13   1      28052.26      28683.24       367.77 o                         
   4  13   1       1679.53       2167.76        71.31 o                         
   5  13   1       2405.28       2548.57        86.01 o                         
   6  13   1      11631.77      13021.75       231.94 o                         
   7  13   1      20094.74      19993.37       325.47 o                         
   8  13   1         26.97        247.20        71.24 o                         
   9  13   1       3481.79       3892.96       125.29 o                         
  10  13   1       9141.76       9435.80       455.21 o                         
  11  13   1         17.57        100.54        96.81 o                         
  12  13   1        730.22        658.12        88.60 o                         
  13  13   1       1387.84       1338.67       124.72 o                         
  14  13   1       6870.88       7203.79       244.85 o                         
  15  13   1        477.39        423.16        94.24 o                         
  16  13   1         10.84        306.14        89.11 o                         
  17  13   1        467.10        455.97        82.57 o                         
  18  13   1        107.20         99.20        78.31 o                         
  19  13   1       5486.03       6142.36       166.38 o                         
  20  13   1       5992.64       6007.93       189.73 o                         
  21  13   1        893.15        690.90        63.21 o                         
  22  13   1         22.50         43.35        52.17 o                         
  23  13   1        467.49        530.92        50.21 o                         
  24  13   1        338.13        422.13       103.48 o                         
  25  13   1       1153.53        990.05        81.11 o                         
 -23  14   1         47.85         27.50        66.69 o                         
 -22  14   1        278.71        335.08        59.20 o                         
 -21  14   1       2528.10       2830.54        88.66 o                         
 -20  14   1        226.00        215.20        60.91 o                         
 -19  14   1       7830.42       8163.64       203.60 o                         
 -18  14   1       3058.65       3069.94       110.64 o                         
 -17  14   1       4029.97       3867.60       130.82 o                         
 -16  14   1        283.07        113.31        90.22 o                         
 -15  14   1       2263.94       2376.96       118.56 o                         
 -14  14   1        159.28        136.51       111.13 o                         
 -13  14   1       8015.75       7008.90       213.90 o                         
 -12  14   1         19.57        141.25        86.53 o                         
 -11  14   1       9213.89       8011.45       179.34 o                         
 -10  14   1       1079.02        901.93        74.38 o                         
  -9  14   1       1319.49       1341.09        74.51 o                         
  -8  14   1       4630.21       4134.21       102.35 o                         
  -7  14   1       1890.94       2433.49       196.89 o                         
  -6  14   1        593.36        695.61        65.97 o                         
  -5  14   1       1380.00       1292.57        71.73 o                         
  -4  14   1        107.53        195.49        55.58 o                         
  -3  14   1        262.51        577.32        58.30 o                         
  -2  14   1         65.42        121.54        53.89 o                         
  -1  14   1         62.08         -1.08        51.70 o                         
   0  14   1        885.00       1145.17        56.79 o                         
   1  14   1       1276.36       1832.18        64.82 o                         
   2  14   1        355.02        509.12        58.37 o                         
   3  14   1        824.12       1230.27        82.19 o                         
   4  14   1       1067.08       1039.27        57.95 o                         
   5  14   1       1059.67       1105.74        70.43 o                         
   6  14   1       3263.25       3083.79        75.69 o                         
   7  14   1       5466.80       5502.22       131.85 o                         
   8  14   1        105.24        134.03        69.18 o                         
   9  14   1       3638.26       3177.47       110.99 o                         
  10  14   1         89.88        271.19       101.27 o                         
  11  14   1       7222.50       6683.82       215.86 o                         
  12  14   1        315.58        458.43       102.92 o                         
  13  14   1        754.63        713.80        91.14 o                         
  14  14   1        194.99        -48.34        85.74 o                         
  15  14   1       3859.00       3703.76       126.50 o                         
  16  14   1       2198.74       2239.23       105.07 o                         
  17  14   1        984.31       1011.72        84.46 o                         
  18  14   1        141.76        192.75        85.09 o                         
  19  14   1      11038.40      11246.63       303.68 o                         
  20  14   1       1886.10       1867.54        75.15 o                         
  21  14   1         35.77         62.93        48.76 o                         
  22  14   1         95.07        132.85        43.18 o                         
  23  14   1       2308.99       2016.78       118.86 o                         
 -20  15   1        832.74        734.87        51.41 o                         
 -19  15   1         32.28         14.36        53.15 o                         
 -18  15   1        270.35        364.45        62.45 o                         
 -17  15   1        411.90        506.59        70.26 o                         
 -16  15   1        242.65        442.21        96.98 o                         
 -15  15   1        406.34        290.76       110.47 o                         
 -14  15   1         52.23         50.34       142.63 o                         
 -13  15   1       2903.84       3314.14       220.94 o                         
 -12  15   1        413.15        290.34       169.20 o                         
 -11  15   1       5598.92       4750.56       321.63 o                         
 -10  15   1        399.93        460.63       158.87 o                         
  -9  15   1       1756.08       1870.28       213.95 o                         
  -8  15   1       1111.37       1229.09        89.82 o                         
  -7  15   1        113.10        214.98        84.08 o                         
  -6  15   1       2830.33       2713.11       112.30 o                         
  -5  15   1      10710.01       9501.76       179.12 o                         
  -4  15   1        124.88        124.63        60.78 o                         
  -3  15   1        640.58        605.49        62.90 o                         
  -2  15   1       5796.60       5073.47        99.81 o                         
  -1  15   1      12234.21      12455.46       185.28 o                         
   0  15   1       3909.38       3350.08        80.04 o                         
   1  15   1       5874.59       6054.29       110.83 o                         
   2  15   1        148.50        245.04        53.61 o                         
   3  15   1       4601.83       4172.19        98.16 o                         
   4  15   1       8881.08       8411.98       157.41 o                         
   5  15   1       1995.92       2131.07        83.17 o                         
   6  15   1       2441.29       2370.50        94.32 o                         
   7  15   1        814.38        926.77       100.08 o                         
   8  15   1         17.71        136.13       109.53 o                         
   9  15   1        783.92        580.15       117.29 o                         
  10  15   1        554.07        918.38       168.60 o                         
  11  15   1        906.64        840.41       113.49 o                         
  12  15   1        409.55        345.94       156.43 o                         
  13  15   1         64.49        219.15       100.88 o                         
  14  15   1       3172.91       2638.68       150.50 o                         
  15  15   1          3.49        -66.00        78.38 o                         
  16  15   1       2337.53       2371.39        96.72 o                         
  17  15   1        112.20         42.31        62.99 o                         
  18  15   1          8.41        110.37        58.62 o                         
  19  15   1        114.56        161.40        50.75 o                         
  20  15   1        104.97         60.20        42.07 o                         
 -17  16   1       5144.75       4841.06       153.02 o                         
 -16  16   1        896.20        811.06        97.89 o                         
 -15  16   1         47.63         75.51       103.48 o                         
 -14  16   1       6622.08       7142.89       316.03 o                         
 -13  16   1        895.53       1028.79       115.43 o                         
 -12  16   1          1.90       -192.98       192.98 o                         
 -11  16   1        685.48        495.02       192.98 o                         
 -10  16   1        370.15        632.06       190.18 o                         
  -9  16   1         24.18        192.33       140.38 o                         
  -8  16   1       2231.77       1739.80       464.26 o                         
  -7  16   1        322.82        320.06       131.71 o                         
  -6  16   1        538.40        258.84       123.46 o                         
  -5  16   1       6321.78       6221.52       230.73 o                         
  -4  16   1       1418.99       1268.58       120.95 o                         
  -3  16   1         41.81         56.00        96.23 o                         
  -2  16   1       1375.96       1417.66        88.30 o                         
  -1  16   1         10.67        170.44        77.16 o                         
   0  16   1        206.78        293.53       169.20 o                         
   1  16   1       2597.30       2462.93       101.68 o                         
   2  16   1        498.23        524.35        81.27 o                         
   3  16   1       2899.09       3138.01       128.05 o                         
   4  16   1        232.26        219.22       100.01 o                         
   5  16   1         31.38         15.05       103.18 o                         
   6  16   1        774.49        619.98       111.10 o                         
   7  16   1        557.09        432.26       118.40 o                         
   8  16   1          1.86         42.98       118.53 o                         
   9  16   1         69.70         55.97       142.79 o                         
  10  16   1        166.76        121.06       147.67 o                         
  11  16   1       1432.68       1752.28       156.62 o                         
  12  16   1       3134.14       3257.51       559.35 o                         
  13  16   1          0.30       -125.85       125.85 o                         
  14  16   1         15.88         44.75       109.07 o                         
  15  16   1       1036.46       1272.52       111.87 o                         
  16  16   1        445.63        561.54        65.85 o                         
  17  16   1          3.18        127.91        54.28 o                         
 -12  17   1        114.31        -95.09       148.23 o                         
 -11  17   1       1068.49        939.71       167.80 o                         
 -10  17   1       1036.31        839.83       141.24 o                         
  -9  17   1       7216.83       5809.65      1173.23 o                         
  -8  17   1       3045.33       2355.44       490.83 o                         
  -7  17   1         44.97         -6.96       132.85 o                         
  -6  17   1       1011.34       1010.31       151.02 o                         
  -5  17   1       2596.18       1984.80       122.90 o                         
  -4  17   1       1257.48       1322.86       173.40 o                         
  -3  17   1        166.24        -58.73       151.02 o                         
  -2  17   1        727.32        936.91       151.02 o                         
  -1  17   1         44.74        114.96        92.88 o                         
   0  17   1        269.08        385.95       137.04 o                         
   1  17   1       2497.73       1963.32       167.80 o                         
   2  17   1         22.10         19.58       151.02 o                         
   3  17   1        785.11        757.92       165.01 o                         
   4  17   1       2168.63       2296.13       201.37 o                         
   5  17   1         34.56        148.23       181.79 o                         
   6  17   1       3039.01       2393.43       408.32 o                         
   7  17   1        461.06        191.74       114.23 o                         
   8  17   1         84.09       -105.35       114.88 o                         
   9  17   1        498.82        371.80       116.66 o                         
  10  17   1        645.70        458.67       156.62 o                         
  11  17   1        828.25        766.31       159.41 o                         
  12  17   1        107.21         41.70        85.94 o                         
 -36   0   2        176.01         98.01        46.19 o                         
 -34   0   2         89.00         60.83        59.23 o                         
 -32   0   2         14.38         22.56       118.86 o                         
 -30   0   2       3894.24       4144.78       220.94 o                         
 -28   0   2        299.89        870.51       214.41 o                         
 -26   0   2       2326.88       2353.65       255.48 o                         
 -24   0   2       2270.79       2256.81       227.46 o                         
 -22   0   2       2943.88       3478.21       169.44 o                         
 -20   0   2        272.34        645.21       110.74 o                         
 -18   0   2      11883.77      11861.64       501.65 o                         
 -16   0   2       1835.00       2576.72       277.56 o                         
 -14   0   2      78152.55      94103.92      2659.69 o                         
 -12   0   2      84754.34      83327.92      2491.90 o                         
 -10   0   2     555249.88     527856.00     14456.22 o                         
  -8   0   2       1674.96       5884.35       363.58 o                         
  -6   0   2     104621.55      66900.95      2614.96 o                         
  -4   0   2       7050.94       7033.81       304.85 o                         
  -2   0   2    5119870.00    1832979.38     49769.21 o                         
   0   0   2       3170.87        274.08        41.95 o                         
   4   0   2    1887397.50    1792853.25     48761.62 o                         
   6   0   2     324706.66     313906.72     12143.47 o                         
   8   0   2     612526.88     571565.31     22066.32 o                         
  10   0   2      36294.61      37037.30      1580.16 o                         
  12   0   2      24979.22      16419.69       827.84 o                         
  14   0   2       5193.51       5571.12       511.80 o                         
  16   0   2       6697.20       7123.31       564.94 o                         
  18   0   2        322.74        609.97        84.78 o                         
  20   0   2       6147.86       6331.26       176.35 o                         
  22   0   2        249.23        246.10       109.40 o                         
  24   0   2        657.07       1028.04       106.57 o                         
  26   0   2      10783.99      12066.23       327.71 o                         
  28   0   2       5104.97       6371.20       249.81 o                         
  30   0   2         62.27        288.06       125.85 o                         
  32   0   2         55.13         96.63        68.21 o                         
  34   0   2        804.10        688.00        81.11 o                         
  36   0   2       1435.52        858.60        67.12 o                         
 -37   1   2        157.69        183.03        38.96 o                         
 -36   1   2         89.21        133.08        46.97 o                         
 -35   1   2         17.42         34.32        85.30 o                         
 -34   1   2        881.40        707.72        54.05 o                         
 -33   1   2        413.41        534.85        56.33 o                         
 -32   1   2         37.18        201.21        73.09 o                         
 -31   1   2       2768.93       2066.37       104.81 o                         
 -30   1   2       5887.19       4603.07       239.12 o                         
 -29   1   2       2411.75       2222.57       143.51 o                         
 -28   1   2         96.83        277.98       269.66 o                         
 -27   1   2       1357.14       1553.41       152.66 o                         
 -26   1   2         79.78        133.64       141.21 o                         
 -25   1   2      10008.05      12127.71       376.53 o                         
 -24   1   2       7022.98       7773.40       488.03 o                         
 -23   1   2      10279.42      10475.00       364.26 o                         
 -22   1   2      11773.91      13047.47       323.34 o                         
 -21   1   2        620.24        706.24        88.52 o                         
 -20   1   2      12002.65      12619.68       438.05 o                         
 -19   1   2        197.32        282.76        73.34 o                         
 -18   1   2      15384.69      16345.72       682.41 o                         
 -17   1   2       1224.74       1007.33       259.66 o                         
 -16   1   2       7750.05       7317.19       381.76 o                         
 -15   1   2      61440.87      62031.92      1797.24 o                         
 -14   1   2       7593.91       7507.07       374.29 o                         
 -13   1   2        163.89        588.64       245.20 o                         
 -12   1   2      36627.81      30943.66       949.27 o                         
 -11   1   2      11194.55      12502.49       578.93 o                         
 -10   1   2     234384.84     252880.03      7247.77 o                         
  -9   1   2       7773.22      11856.24       448.96 o                         
  -8   1   2          5.46        173.40       232.13 o                         
  -7   1   2       7017.33       3375.67       260.10 o                         
  -6   1   2      34977.31      36310.15      1443.12 o                         
  -5   1   2        148.03         83.90       128.65 o                         
  -4   1   2      19829.89      17762.13       713.17 o                         
  -3   1   2       2294.67       4536.32       204.16 o                         
  -2   1   2       1349.64         53.14        50.34 o                         
  -1   1   2        427.01        413.29        32.45 o                         
   0   1   2      40305.12      14059.24       550.96 o                         
   1   1   2         48.63        860.43        61.00 o                         
   2   1   2       3828.51       6369.17       416.72 o                         
   3   1   2        605.94        264.82       187.38 o                         
   4   1   2      20145.52      15326.17       685.20 o                         
   5   1   2       1727.58        623.67       310.44 o                         
   6   1   2      17452.52      22950.09      1020.81 o                         
   7   1   2      89959.52     120327.17      4732.09 o                         
   8   1   2       5591.61       7573.59       581.72 o                         
   9   1   2       2498.10       3974.18       469.85 o                         
  10   1   2      11215.54       9100.61       598.50 o                         
  11   1   2      48196.17      39677.43      1683.64 o                         
  12   1   2      29059.62      30168.49      1331.25 o                         
  13   1   2      13292.95      11793.87       690.80 o                         
  14   1   2      41386.94      38382.54      1658.47 o                         
  15   1   2      23415.81      23450.71      1118.70 o                         
  16   1   2      45508.38      42435.02      1831.87 o                         
  17   1   2      19918.63      19356.28       995.64 o                         
  18   1   2       7379.16       8994.33       297.30 o                         
  19   1   2       1896.39       2863.41       112.84 o                         
  20   1   2      12683.58      12131.76       287.99 o                         
  21   1   2        142.87        174.41        79.70 o                         
  22   1   2      12740.20      12591.60       324.95 o                         
  23   1   2       7170.72       7961.48       224.93 o                         
  24   1   2        868.25       1035.90       119.89 o                         
  25   1   2      16443.59      14860.47       496.04 o                         
  26   1   2      10313.43      10723.52       558.92 o                         
  27   1   2       3197.27       2507.42       164.21 o                         
  28   1   2       9963.49       9673.16       323.21 o                         
  29   1   2       1329.36       1845.85       159.41 o                         
  30   1   2          4.63        318.83       120.26 o                         
  31   1   2        301.31        333.06        73.98 o                         
  32   1   2        115.38        219.49        54.58 o                         
  33   1   2        568.38        329.91        51.01 o                         
  34   1   2        190.87        124.32        44.05 o                         
  35   1   2       1033.83        701.54        42.91 o                         
  36   1   2        579.14        318.25        50.34 o                         
 -37   2   2        618.05        377.99        38.80 o                         
 -36   2   2        542.54        360.66        47.54 o                         
 -35   2   2        117.45        137.16        46.83 o                         
 -34   2   2        160.62        220.35        48.47 o                         
 -33   2   2       1637.31       1803.68        69.39 o                         
 -32   2   2        108.84        218.86        58.08 o                         
 -31   2   2        121.90        249.78        64.43 o                         
 -30   2   2       1536.46       1448.47        79.02 o                         
 -29   2   2         11.30        117.44       147.59 o                         
 -28   2   2         46.69        617.12       155.56 o                         
 -27   2   2        756.78        735.38       144.32 o                         
 -26   2   2         47.22        136.40       134.34 o                         
 -25   2   2       4071.01       3858.39       134.91 o                         
 -24   2   2          1.24        131.60       122.36 o                         
 -23   2   2        958.28       1005.20        99.40 o                         
 -22   2   2       2204.42       3369.84       127.37 o                         
 -21   2   2        138.51        337.28        61.60 o                         
 -20   2   2       4671.82       4641.61       173.00 o                         
 -19   2   2       1907.46       1323.04        66.14 o                         
 -18   2   2      20690.24      19431.42       561.11 o                         
 -17   2   2       9119.25      10263.29       326.17 o                         
 -16   2   2      12694.26      14903.63       533.66 o                         
 -15   2   2      11940.21      13237.41       624.49 o                         
 -14   2   2      19574.36      24354.40       566.65 o                         
 -13   2   2      91083.50      90195.72      1807.65 o                         
 -12   2   2       2651.47       1681.06       181.99 o                         
 -11   2   2       2561.53       3519.25       196.34 o                         
 -10   2   2      13240.77       9738.69       283.86 o                         
  -9   2   2       2894.33       7896.30       249.35 o                         
  -8   2   2       2513.54       3235.48       183.52 o                         
  -7   2   2     135846.73     136249.20      3739.64 o                         
  -5   2   2       5602.49       6631.23       223.47 o                         
  -4   2   2       5728.52       8389.16       255.11 o                         
  -3   2   2      17265.31      33767.05       659.68 o                         
  -2   2   2     258629.03     307127.31      8357.33 o                         
  -1   2   2       2442.78        563.89        46.27 o                         
   0   2   2       3095.26       3803.32       102.13 o                         
   1   2   2    1968221.00    1841676.88     35486.50 o                         
   2   2   2      22940.76      20491.05       416.13 o                         
   3   2   2      37583.27      38377.09       907.02 o                         
   4   2   2     173243.14     201444.00      5508.60 o                         
   5   2   2     334797.78     426935.94     11643.11 o                         
   6   2   2     128141.33     136318.19      3764.36 o                         
   7   2   2      22930.72      21016.42       941.11 o                         
   8   2   2     537141.31     547138.56     14938.77 o                         
   9   2   2       1229.05       1432.21       308.49 o                         
  10   2   2        320.44        692.48       291.45 o                         
  11   2   2      98703.52      91589.30      2591.64 o                         
  12   2   2      27572.32      29381.21       927.49 o                         
  13   2   2      22919.12      21751.38       740.59 o                         
  14   2   2       3208.73       4054.99       502.02 o                         
  15   2   2        133.22        671.29       315.38 o                         
  16   2   2       6705.30       9652.44       478.57 o                         
  17   2   2      22759.38      24467.50       577.50 o                         
  18   2   2      29183.00      29216.52       615.78 o                         
  19   2   2      10765.24      11897.99       202.25 o                         
  20   2   2      14976.32      12945.10       213.64 o                         
  21   2   2       1388.60       1317.69        62.66 o                         
  22   2   2        730.78       1038.92        62.77 o                         
  23   2   2        241.50        295.65        69.50 o                         
  24   2   2        119.32        606.19        68.51 o                         
  25   2   2        827.55       1070.44        96.85 o                         
  26   2   2       2491.76       2292.38       129.02 o                         
  27   2   2        238.76        428.60       115.90 o                         
  28   2   2        108.75        311.15       134.31 o                         
  29   2   2        259.31        187.77        77.95 o                         
  30   2   2        496.13        665.92        74.84 o                         
  31   2   2        265.74        424.50        82.50 o                         
  32   2   2        545.46        587.32        92.29 o                         
  33   2   2        517.11        592.91        81.11 o                         
  34   2   2         31.63         90.74       114.67 o                         
  35   2   2         82.93         98.01        45.69 o                         
  36   2   2        240.60        234.85        47.01 o                         
 -36   3   2         36.57         13.45        45.69 o                         
 -35   3   2        282.57        173.55        39.64 o                         
 -34   3   2        319.11        504.27        47.92 o                         
 -33   3   2        797.82        838.35        92.29 o                         
 -32   3   2         46.96         71.28        66.46 o                         
 -31   3   2       2147.85       1637.25        72.42 o                         
 -30   3   2       1418.33       1367.99        73.88 o                         
 -29   3   2        151.52        326.19       108.34 o                         
 -28   3   2         52.22        126.49        82.08 o                         
 -27   3   2       9049.05       9055.18       189.06 o                         
 -26   3   2       6069.52       5875.02       150.12 o                         
 -25   3   2       3040.94       3174.33       121.35 o                         
 -24   3   2        517.89        670.15        81.41 o                         
 -23   3   2        672.88        866.90       101.73 o                         
 -22   3   2        213.42        444.59       105.88 o                         
 -21   3   2       1469.54       1810.67       105.72 o                         
 -20   3   2      45656.61      47710.50       693.22 o                         
 -19   3   2      11148.52      11613.27       199.73 o                         
 -18   3   2      47677.86      49801.38       936.12 o                         
 -17   3   2        246.20        112.80       196.96 o                         
 -16   3   2      68032.55      66094.66      1355.05 o                         
 -15   3   2      71709.15      71952.73      1466.31 o                         
 -14   3   2      31673.37      37567.51       811.22 o                         
 -13   3   2      31409.88      30400.45       675.81 o                         
 -12   3   2      24788.49      24145.88      1037.85 o                         
 -11   3   2       9780.36       7988.71       396.81 o                         
 -10   3   2      78134.73      75364.25      2611.38 o                         
  -9   3   2        210.31        162.26       143.33 o                         
  -8   3   2       3460.48       3815.38       171.27 o                         
  -7   3   2       9496.39      11035.10       281.49 o                         
  -6   3   2       4039.95       4904.10       191.83 o                         
  -5   3   2       8345.25       7427.81       202.27 o                         
  -4   3   2      33864.51      40309.51       910.67 o                         
  -3   3   2        321.47       1035.17        96.90 o                         
  -2   3   2        368.83        309.06        80.07 o                         
  -1   3   2        473.52        240.95        42.91 o                         
   0   3   2       7783.07      11659.39       238.02 o                         
   1   3   2      37653.94      47613.67      1075.93 o                         
   2   3   2       2017.78       2333.11        90.15 o                         
   3   3   2        421.82        369.95       109.74 o                         
   4   3   2     155279.25     177540.27      4855.00 o                         
   5   3   2        154.34        354.84       190.18 o                         
   6   3   2      51553.26      52076.86      1483.19 o                         
   7   3   2      21705.67      22420.16       713.88 o                         
   8   3   2        200.13        686.47       270.91 o                         
   9   3   2      76918.05      68510.78      1965.73 o                         
  10   3   2      29357.31      33508.56      1042.19 o                         
  11   3   2      26260.84      27946.46       900.79 o                         
  12   3   2       2501.22       2248.72       312.44 o                         
  13   3   2        345.33        337.01       308.51 o                         
  14   3   2     150394.31     152768.64      4268.64 o                         
  15   3   2        590.71        698.11       371.97 o                         
  16   3   2     120053.23     130183.22      2588.30 o                         
  17   3   2      10363.15      11375.07       344.70 o                         
  18   3   2      14886.60      15310.53       316.12 o                         
  19   3   2      30098.39      28186.35       419.85 o                         
  20   3   2       6022.89       7061.85       137.02 o                         
  21   3   2        343.02        528.95        57.56 o                         
  22   3   2      14406.26      14385.92       236.84 o                         
  23   3   2      26909.59      25793.96       470.00 o                         
  24   3   2       2744.94       3109.96       273.65 o                         
  25   3   2       3369.43       4310.90       160.81 o                         
  26   3   2       2411.40       2492.88       130.37 o                         
  27   3   2        204.41        297.72       104.14 o                         
  28   3   2       4382.09       4075.56       177.01 o                         
  29   3   2          8.73         97.95        63.93 o                         
  30   3   2        337.97        484.78        74.45 o                         
  31   3   2       2999.68       2654.48       202.76 o                         
  32   3   2        282.75        285.96        61.15 o                         
  33   3   2         23.92         97.38        53.71 o                         
  34   3   2          5.13        -55.93        75.51 o                         
  35   3   2        643.32        610.77        52.15 o                         
  36   3   2         39.04         81.30        34.30 o                         
 -36   4   2         10.72         33.87        43.68 o                         
 -35   4   2        178.40        150.27        50.40 o                         
 -34   4   2        407.30        360.78        78.31 o                         
 -33   4   2       1213.11        966.27        93.69 o                         
 -32   4   2        778.37        705.15       102.08 o                         
 -31   4   2          5.32        131.49        68.53 o                         
 -30   4   2         78.26        253.74        94.08 o                         
 -29   4   2        228.98        230.35        65.24 o                         
 -28   4   2         30.29        198.95       101.84 o                         
 -27   4   2         35.59        166.95        75.98 o                         
 -26   4   2       2430.17       2533.63        93.50 o                         
 -25   4   2        134.37        131.48        74.70 o                         
 -24   4   2        258.71        214.36        79.40 o                         
 -23   4   2        714.40       1108.28       102.46 o                         
 -22   4   2         32.05        298.58        85.35 o                         
 -21   4   2        352.34        363.71       130.81 o                         
 -20   4   2       8596.43       7582.18       189.97 o                         
 -19   4   2       3958.70       3804.09       104.41 o                         
 -18   4   2       4190.19       4052.55       190.83 o                         
 -17   4   2        139.26       1034.99       198.65 o                         
 -16   4   2       2427.02       3174.68       252.70 o                         
 -15   4   2       5909.77       7651.48       473.11 o                         
 -14   4   2      40546.11      43304.44       920.47 o                         
 -13   4   2       3182.49       3660.99       484.41 o                         
 -12   4   2       9052.03      11111.29       328.73 o                         
 -11   4   2       9257.34       9230.72       551.82 o                         
 -10   4   2      48796.37      53442.73      1189.23 o                         
  -9   4   2      39264.38      42698.66      1172.27 o                         
  -8   4   2      92363.11      94874.45      1879.60 o                         
  -7   4   2      35016.71      32593.16       772.19 o                         
  -6   4   2        223.72        580.70        86.65 o                         
  -5   4   2      38934.03      31890.20       584.29 o                         
  -4   4   2     367807.19     389597.94      7546.31 o                         
  -3   4   2      18646.00      37596.62       859.34 o                         
  -2   4   2     184721.36     185637.67      4108.86 o                         
  -1   4   2     307568.66     289432.41     11153.42 o                         
   0   4   2     122993.52     129139.72      4997.78 o                         
   1   4   2     128218.74     136466.23      3777.17 o                         
   2   4   2      10252.28      10384.32       467.06 o                         
   3   4   2      50020.46      58854.29      1330.99 o                         
   4   4   2       9336.91      11977.74       368.82 o                         
   5   4   2     391091.84     423517.09     11539.28 o                         
   6   4   2      89309.41     101687.35      2813.13 o                         
   7   4   2      14354.08      13291.55       468.68 o                         
   8   4   2       1130.71       3092.22       274.86 o                         
   9   4   2      33716.37      33154.98      1014.48 o                         
  10   4   2       1667.99       1726.06       308.49 o                         
  11   4   2        541.55       1408.61       322.18 o                         
  12   4   2      98457.82     101664.13      2883.33 o                         
  13   4   2      26892.67      19531.66       756.52 o                         
  14   4   2       8350.59      10889.77       327.91 o                         
  15   4   2      11163.94      12778.88       465.84 o                         
  16   4   2        623.51       2063.08       202.60 o                         
  17   4   2       4004.66       4211.28       350.77 o                         
  18   4   2      25308.43      24896.56       443.89 o                         
  19   4   2       2077.39       2735.00       106.12 o                         
  20   4   2       2819.50       2124.65       134.17 o                         
  21   4   2       1131.48       1056.17        97.51 o                         
  22   4   2        678.11        728.91        62.80 o                         
  23   4   2       7904.10       8520.85       183.98 o                         
  24   4   2         42.87        367.72        93.76 o                         
  25   4   2       1844.61       1859.92       213.88 o                         
  26   4   2       4548.28       3864.30       167.39 o                         
  27   4   2        379.86        620.71       117.77 o                         
  28   4   2        130.84        162.62        95.09 o                         
  29   4   2        951.72        886.96        83.90 o                         
  30   4   2       1648.24       1721.88        82.99 o                         
  31   4   2         19.69          5.16        61.00 o                         
  32   4   2         18.85        -13.98        92.29 o                         
  33   4   2        194.16         97.89        81.11 o                         
  34   4   2       1285.22       1101.92        86.70 o                         
  35   4   2         38.30         -0.12        37.79 o                         
 -36   5   2        148.71         47.37        42.77 o                         
 -35   5   2         28.64         25.17        58.73 o                         
 -34   5   2       1458.89       1086.49        74.11 o                         
 -33   5   2        422.51        339.37        57.25 o                         
 -32   5   2        186.15        170.60        92.29 o                         
 -31   5   2       2446.28       2258.87       350.99 o                         
 -30   5   2       1482.81       1390.52       159.41 o                         
 -29   5   2         17.45         62.75        77.27 o                         
 -28   5   2       1520.48       1591.62       180.39 o                         
 -27   5   2       1138.74        885.03       144.44 o                         
 -26   5   2      12327.58      11585.08       240.81 o                         
 -25   5   2       3799.97       3559.22       144.52 o                         
 -24   5   2       5941.33       6065.21       202.96 o                         
 -23   5   2      23614.83      26225.77       413.59 o                         
 -22   5   2       4412.96       4578.27       123.33 o                         
 -21   5   2        667.11        784.77        77.33 o                         
 -20   5   2      27233.62      30721.57       445.62 o                         
 -19   5   2        450.47        714.89        79.97 o                         
 -18   5   2      43143.07      42485.25       670.29 o                         
 -17   5   2      16724.36      18840.32       325.88 o                         
 -16   5   2       2102.16       2667.30       219.28 o                         
 -15   5   2       1821.60       3253.72       217.14 o                         
 -14   5   2         81.80        587.69       190.37 o                         
 -13   5   2      90430.25      97699.43      2104.36 o                         
 -12   5   2       8309.16       8082.03       278.78 o                         
 -11   5   2       1361.74       2302.37       168.33 o                         
 -10   5   2      40926.63      40147.03       752.93 o                         
  -9   5   2      60769.91      57455.80      1124.80 o                         
  -8   5   2       2388.28       2121.52       120.50 o                         
  -7   5   2       5258.53       4162.70       136.95 o                         
  -6   5   2      27317.08      21024.04       537.62 o                         
  -5   5   2        247.35        335.15       137.36 o                         
  -4   5   2      89984.35      89213.00      1863.37 o                         
  -3   5   2      14935.97      15512.28       639.49 o                         
  -2   5   2       7979.29       6431.10       380.36 o                         
  -1   5   2       1077.89       1510.24       181.79 o                         
   0   5   2        272.13       1015.22       176.19 o                         
   1   5   2       8512.39       6320.65       330.02 o                         
   2   5   2      52553.43      50834.05      1887.80 o                         
   3   5   2        119.55        207.06        92.45 o                         
   4   5   2      94393.45      92304.14      1794.05 o                         
   5   5   2       6266.79       7779.60       322.57 o                         
   6   5   2      11876.09      12846.22       413.30 o                         
   7   5   2      29359.81      29766.29       878.05 o                         
   8   5   2       1420.98       1186.63       222.42 o                         
   9   5   2        459.50        938.25       248.18 o                         
  10   5   2      30560.32      27655.11       881.00 o                         
  11   5   2      11222.08      10369.93       308.00 o                         
  12   5   2      22285.49      16414.09       437.58 o                         
  13   5   2      17623.26      17505.12       440.92 o                         
  14   5   2      85004.12      76651.18      2317.90 o                         
  15   5   2       2758.44       4735.73       293.47 o                         
  16   5   2        264.23        370.49       127.53 o                         
  17   5   2       1256.15       1255.94        69.13 o                         
  18   5   2       1304.40       1729.66       125.15 o                         
  19   5   2      16789.79      16555.53       266.80 o                         
  20   5   2       2734.94       3105.97       151.95 o                         
  21   5   2        106.28        205.21        60.78 o                         
  22   5   2       8011.75       7922.43       198.37 o                         
  23   5   2       3085.33       3158.90       129.25 o                         
  24   5   2        521.02        464.20       112.14 o                         
  25   5   2       3933.86       4129.35       170.38 o                         
  26   5   2       2703.79       3150.12       206.60 o                         
  27   5   2       4640.04       4520.81       353.63 o                         
  28   5   2       4353.03       3503.70       412.52 o                         
  29   5   2        201.32        256.83        65.62 o                         
  30   5   2       1611.13       1206.90        79.20 o                         
  31   5   2          7.30         12.98        62.45 o                         
  32   5   2       2540.76       2204.98       244.72 o                         
  33   5   2         49.19        -58.73        78.31 o                         
  34   5   2         39.18         85.25        49.76 o                         
  35   5   2        482.70        367.76        40.65 o                         
 -35   6   2         38.22         60.33        40.27 o                         
 -34   6   2         11.38         11.19        41.53 o                         
 -33   6   2          7.82        -49.44        49.44 o                         
 -32   6   2          7.26        -47.54        81.11 o                         
 -31   6   2        156.31        137.04        92.29 o                         
 -30   6   2        533.74        567.74       111.87 o                         
 -29   6   2        849.99        948.10       128.65 o                         
 -28   6   2        657.33       1017.08       156.62 o                         
 -27   6   2       1365.09       1466.34       100.69 o                         
 -26   6   2       2378.94       2452.78       116.67 o                         
 -25   6   2         38.66         60.21        86.85 o                         
 -24   6   2        111.34          3.96        76.31 o                         
 -23   6   2       9288.69       8640.27       177.34 o                         
 -22   6   2       1187.67       1141.15        91.06 o                         
 -21   6   2         66.92        437.85        84.22 o                         
 -20   6   2        275.30        587.56        87.94 o                         
 -19   6   2       5325.58       6005.04       147.83 o                         
 -18   6   2         25.99        241.17        87.36 o                         
 -17   6   2       1758.68       1522.54        95.52 o                         
 -16   6   2      37641.00      41059.43       601.85 o                         
 -15   6   2      21403.89      22133.54       385.77 o                         
 -14   6   2        741.49       1206.91       174.36 o                         
 -13   6   2      33445.90      32618.86       970.51 o                         
 -12   6   2      12146.22      11327.23       288.28 o                         
 -11   6   2      27025.50      27984.55       553.74 o                         
 -10   6   2      95636.70      94019.38      1671.70 o                         
  -9   6   2       6465.97       6450.87       283.16 o                         
  -8   6   2     212332.52     212284.22      4777.88 o                         
  -7   6   2      75138.81      86735.09      1973.14 o                         
  -6   6   2       8156.30       7234.89       224.63 o                         
  -5   6   2      41614.32      51590.93      1005.66 o                         
  -4   6   2     264360.38     288588.25      7886.65 o                         
  -3   6   2     123094.75     125612.80      3455.83 o                         
  -2   6   2     192163.66     171043.36      6625.49 o                         
  -1   6   2       4250.61       4704.13       282.47 o                         
   0   6   2      15202.91      11530.98       525.79 o                         
   1   6   2      35612.91      42118.99      1683.64 o                         
   2   6   2     241300.12     223630.56      8653.13 o                         
   3   6   2       5170.82       3962.72       145.87 o                         
   4   6   2      55824.64      57468.30      1600.72 o                         
   5   6   2       1609.87       2337.36        82.87 o                         
   6   6   2       9495.10       6769.86       143.88 o                         
   7   6   2     121882.84     126019.25      2007.57 o                         
   8   6   2      27013.72      26482.90       504.62 o                         
   9   6   2     104569.59     101816.26      2289.24 o                         
  10   6   2     121001.30     117650.23      3092.56 o                         
  11   6   2      11423.69      10135.58       296.02 o                         
  12   6   2      97548.09      96629.14      2064.80 o                         
  13   6   2        169.81        644.60       182.88 o                         
  14   6   2       7853.45      10374.76       313.35 o                         
  15   6   2      48832.18      54081.97      1344.76 o                         
  16   6   2       1775.94       1737.46       111.84 o                         
  17   6   2        530.79        836.91        78.76 o                         
  18   6   2       1463.26       2033.05        85.01 o                         
  19   6   2         75.36        433.99        60.83 o                         
  20   6   2        187.71        613.87       107.57 o                         
  21   6   2        837.72       1019.24       113.84 o                         
  22   6   2       2648.76       2891.46       203.87 o                         
  23   6   2       7115.24       7005.35       205.74 o                         
  24   6   2        203.13        541.71       119.01 o                         
  25   6   2       1698.39       1732.88       199.34 o                         
  26   6   2       1843.69       1850.38       154.47 o                         
  27   6   2       2845.03       2559.02       173.40 o                         
  28   6   2          3.44        232.13       123.06 o                         
  29   6   2        211.75        170.60        73.67 o                         
  30   6   2         17.84        163.95        67.69 o                         
  31   6   2        511.11        503.95        67.12 o                         
  32   6   2        570.11        544.17        60.27 o                         
  33   6   2       1560.35       1664.80        88.10 o                         
  34   6   2        249.63        187.38        61.53 o                         
 -34   7   2        260.60        271.08        33.74 o                         
 -33   7   2        259.62        160.84        44.46 o                         
 -32   7   2        338.83        386.48        52.38 o                         
 -31   7   2        110.63         -2.80        81.11 o                         
 -30   7   2        361.40        648.84       100.68 o                         
 -29   7   2       3255.58       2645.72       153.82 o                         
 -28   7   2         48.98        -27.97       117.46 o                         
 -27   7   2       5814.57       6219.96       285.27 o                         
 -26   7   2        313.71        500.13       111.95 o                         
 -25   7   2       1313.02       1430.33       188.92 o                         
 -24   7   2        681.53        872.17       110.61 o                         
 -23   7   2       8827.85       8922.46       251.46 o                         
 -22   7   2         23.74        333.12       133.99 o                         
 -21   7   2      16293.82      18241.39       372.54 o                         
 -20   7   2       2520.23       2349.20       108.64 o                         
 -19   7   2       3094.04       3522.92       122.54 o                         
 -18   7   2       2077.24       2395.12       111.31 o                         
 -17   7   2      36936.08      40591.32       758.56 o                         
 -16   7   2       1094.14       1564.40       122.88 o                         
 -15   7   2       7606.91       8060.00       221.19 o                         
 -14   7   2       5003.25       4171.46       164.89 o                         
 -13   7   2       3298.62       3537.76       119.61 o                         
 -12   7   2         94.76        311.78       113.98 o                         
 -11   7   2      44137.38      39473.63      1195.61 o                         
 -10   7   2      37149.05      37668.32      2191.25 o                         
  -9   7   2      41938.35      43325.79      1254.78 o                         
  -8   7   2        156.46        380.31       171.91 o                         
  -7   7   2       5853.52       7154.07       397.14 o                         
  -6   7   2         32.12        427.90       201.37 o                         
  -5   7   2      76194.49      83706.59      3266.60 o                         
  -4   7   2      14854.24      14134.75       643.25 o                         
  -3   7   2      13959.62      11489.03       536.98 o                         
  -2   7   2       6481.19       7008.64       374.76 o                         
  -1   7   2       1487.93       1236.16       204.16 o                         
   0   7   2      32458.86      25363.69      1059.97 o                         
   1   7   2       3098.07       2522.66       254.50 o                         
   2   7   2      18601.80      17132.75       533.91 o                         
   3   7   2      11134.35       9423.83       430.70 o                         
   4   7   2      14077.37      14942.13       464.70 o                         
   5   7   2     117701.18     118912.08      6684.22 o                         
   6   7   2        610.68        642.24       158.83 o                         
   7   7   2      24080.74      22765.78       662.03 o                         
   8   7   2       9825.26       9510.59       321.73 o                         
   9   7   2        443.09        435.48       127.07 o                         
  10   7   2       9741.83      10506.30       394.79 o                         
  11   7   2      11701.06      10496.27       279.11 o                         
  12   7   2      55402.39      58552.16      1495.03 o                         
  13   7   2       4815.19       4133.13       134.50 o                         
  14   7   2        897.83       1716.25       134.10 o                         
  15   7   2       8839.38       9649.00       230.51 o                         
  16   7   2      10285.93      11045.96       386.96 o                         
  17   7   2       3991.70       4061.63       123.15 o                         
  18   7   2        107.95        211.97        94.75 o                         
  19   7   2       2267.69       2927.03       202.04 o                         
  20   7   2        885.25        947.79        97.69 o                         
  21   7   2        677.23       1161.83       134.64 o                         
  22   7   2       2361.66       2616.00       146.83 o                         
  23   7   2       8701.18       8859.54       387.74 o                         
  24   7   2       1607.33       1839.52       153.97 o                         
  25   7   2        629.95        835.17       288.06 o                         
  26   7   2       1659.17       1994.08       156.62 o                         
  27   7   2        868.52        906.72       250.31 o                         
  28   7   2       1402.69       1144.98        84.97 o                         
  29   7   2       2259.25       2052.36        94.86 o                         
  30   7   2        535.69        501.92        76.91 o                         
  31   7   2       3458.51       2542.80       102.08 o                         
  32   7   2        356.20        334.12        57.33 o                         
  33   7   2       1722.18       1142.31        53.29 o                         
 -33   8   2        356.19        228.13        57.33 o                         
 -32   8   2        155.44         18.64        97.89 o                         
 -31   8   2         39.31        152.87        52.15 o                         
 -30   8   2         29.46        100.68        75.51 o                         
 -29   8   2        953.33        671.22        95.09 o                         
 -28   8   2        124.37         44.75        97.89 o                         
 -27   8   2        957.57        709.42        82.05 o                         
 -26   8   2        280.13        601.96        92.88 o                         
 -25   8   2         51.20        203.93        93.80 o                         
 -24   8   2         13.90         96.76       225.84 o                         
 -23   8   2       2928.27       2528.28       185.69 o                         
 -22   8   2       2163.59       2356.58       127.52 o                         
 -21   8   2       1726.47       1540.06        97.97 o                         
 -20   8   2         10.61        133.81       124.78 o                         
 -19   8   2       6007.32       7451.83       237.00 o                         
 -18   8   2      11848.98      11250.83       313.16 o                         
 -17   8   2       2317.59       2239.51       129.13 o                         
 -16   8   2       1144.23       1377.95       120.73 o                         
 -15   8   2      42195.73      47179.43       878.90 o                         
 -14   8   2       7467.12       9330.35       346.28 o                         
 -13   8   2       5751.91       6422.88       191.52 o                         
 -12   8   2      58934.68      63088.54      1287.22 o                         
 -11   8   2      68214.24      74441.55      1710.41 o                         
 -10   8   2      30385.97      34401.25       692.74 o                         
  -9   8   2       2887.20       3140.00       152.76 o                         
  -8   8   2         22.55        226.54       232.13 o                         
  -7   8   2      77597.57      84623.92      3322.53 o                         
  -6   8   2      12334.76      14006.10       623.67 o                         
  -4   8   2      94091.05      99572.53      3915.44 o                         
  -3   8   2      75062.77      68998.51      2738.01 o                         
  -2   8   2     150480.28     134842.28      5260.68 o                         
  -1   8   2      40155.88      31122.19      1292.10 o                         
   0   8   2      92259.08      88958.88      3504.32 o                         
   1   8   2     275848.94     281254.72     10893.32 o                         
   2   8   2      35822.99      30280.51       895.79 o                         
   3   8   2       8333.60       7983.79       550.96 o                         
   4   8   2     411833.94     393021.06     15200.31 o                         
   5   8   2       5878.70       7598.76       483.84 o                         
   6   8   2       2796.04       4309.78       383.15 o                         
   7   8   2        676.52       1315.91       179.99 o                         
   8   8   2      49976.91      49929.00      1003.36 o                         
   9   8   2      98810.11     104048.62      1820.57 o                         
  10   8   2      10575.53       9891.07       274.41 o                         
  11   8   2      13648.64      13053.81       351.13 o                         
  12   8   2       5838.56       7437.27       253.87 o                         
  13   8   2      35518.64      33578.71       639.88 o                         
  14   8   2      12656.94      13174.96       333.40 o                         
  15   8   2      30758.54      32534.00       728.26 o                         
  16   8   2       8807.71       8789.81       217.45 o                         
  17   8   2       1688.17       1494.10       118.90 o                         
  18   8   2       1008.79        892.66       108.57 o                         
  19   8   2       3921.00       3883.72       152.25 o                         
  20   8   2        396.63        374.32        98.08 o                         
  21   8   2        320.61        498.24        86.10 o                         
  22   8   2       3673.76       4095.29       178.67 o                         
  23   8   2       1471.70       1414.64        94.86 o                         
  24   8   2        130.48        409.26        82.62 o                         
  25   8   2       2169.21       1671.25       122.10 o                         
  26   8   2          9.78        125.08        94.67 o                         
  27   8   2       1846.21       1618.51        91.94 o                         
  28   8   2          2.47         29.78        70.18 o                         
  29   8   2         25.30        147.69        62.27 o                         
  30   8   2       1558.44       1429.01        72.16 o                         
  31   8   2        120.11         46.15        47.46 o                         
  32   8   2        204.09         93.11        40.50 o                         
 -32   9   2          5.84         13.98        58.73 o                         
 -31   9   2        246.68        153.82        69.92 o                         
 -30   9   2         69.42        -78.31        78.31 o                         
 -29   9   2        219.94        229.33        86.70 o                         
 -28   9   2        127.52        159.41        89.50 o                         
 -27   9   2        217.05        232.13       100.68 o                         
 -26   9   2       1219.54       1104.71       125.85 o                         
 -25   9   2        244.65        265.69       128.65 o                         
 -24   9   2       1815.29       1890.60       167.80 o                         
 -23   9   2       2270.45       2251.50       182.37 o                         
 -22   9   2       3991.28       5558.12       279.11 o                         
 -21   9   2       6622.92       6819.73       661.43 o                         
 -20   9   2       4261.61       4645.47       254.50 o                         
 -19   9   2      10432.23      11548.76       481.18 o                         
 -18   9   2      12500.42      11756.05       399.26 o                         
 -17   9   2       1258.28       1476.49       145.41 o                         
 -16   9   2      16366.46      16350.74       468.36 o                         
 -15   9   2       1361.49       1922.19       107.70 o                         
 -14   9   2       4141.91       4177.56       146.65 o                         
 -13   9   2        999.61        975.94       173.95 o                         
 -12   9   2         26.60         82.03        98.47 o                         
 -11   9   2      26716.90      26420.45       634.17 o                         
 -10   9   2      24064.39      23300.77       564.25 o                         
  -9   9   2      19829.19      18982.19       411.19 o                         
  -8   9   2      14743.86      14050.72       290.57 o                         
  -7   9   2      10512.46       9790.11       215.12 o                         
  -6   9   2      21966.16      19954.67       500.15 o                         
  -5   9   2      22674.42      22996.18       527.35 o                         
  -4   9   2       9482.21       9790.91       291.25 o                         
  -3   9   2       2745.86       3267.63       295.06 o                         
  -2   9   2      55424.25      47995.89      2862.47 o                         
  -1   9   2       1683.19       1669.66       274.08 o                         
   0   9   2       3185.49       3023.28       313.24 o                         
   1   9   2       2630.89       1881.69       282.47 o                         
   2   9   2       7261.88       7693.27       354.02 o                         
   3   9   2      35016.38      34790.30       568.05 o                         
   4   9   2      10380.57      12655.78       239.18 o                         
   5   9   2      71477.66      73415.69      1177.59 o                         
   6   9   2      26039.62      23743.31       342.93 o                         
   7   9   2       6925.37       6369.35       161.89 o                         
   8   9   2       2775.63       2838.33        85.35 o                         
   9   9   2       2322.32       2508.38        92.47 o                         
  10   9   2      12502.89      12583.41       222.59 o                         
  11   9   2        233.81        203.12        68.89 o                         
  12   9   2       4221.75       3394.25       179.09 o                         
  13   9   2       9994.48       9827.51       348.12 o                         
  14   9   2         41.61        219.15       147.24 o                         
  15   9   2        406.52        723.43       121.90 o                         
  16   9   2      42683.49      43401.29      1574.57 o                         
  17   9   2         67.18       -156.62       156.62 o                         
  18   9   2      19954.31      18245.89      1612.32 o                         
  19   9   2        836.97       1177.70       117.46 o                         
  20   9   2       2767.60       2346.79        94.40 o                         
  21   9   2       4869.67       5200.01       192.96 o                         
  22   9   2       1671.22       1483.91        77.19 o                         
  23   9   2        404.92        474.18        81.88 o                         
  24   9   2        937.10       1340.49        84.59 o                         
  25   9   2        135.25        107.27        59.20 o                         
  26   9   2       2140.68       1877.11        94.86 o                         
  27   9   2        391.57        391.14        68.03 o                         
  28   9   2        901.97        727.03       110.47 o                         
  29   9   2          7.89        -21.79        52.15 o                         
  30   9   2        669.50        438.90        46.97 o                         
  31   9   2         41.14        109.07        58.73 o                         
 -31  10   2          5.31         30.76        58.73 o                         
 -30  10   2         50.31        148.23        69.92 o                         
 -29  10   2        143.79        100.68        75.51 o                         
 -28  10   2         14.73        116.11        57.25 o                         
 -27  10   2         23.73         16.35        64.25 o                         
 -26  10   2        427.82        506.21       109.07 o                         
 -25  10   2        374.67        304.96        71.80 o                         
 -24  10   2       5359.17       4716.45       447.48 o                         
 -23  10   2        833.01       1122.34       142.63 o                         
 -22  10   2        819.61        760.71       159.41 o                         
 -21  10   2         55.86        223.15       525.79 o                         
 -20  10   2       2531.02       2624.70       237.72 o                         
 -19  10   2        315.35        364.60       199.42 o                         
 -18  10   2       1777.89       2458.71       145.83 o                         
 -17  10   2         57.54        510.60       120.90 o                         
 -16  10   2      25349.40      24075.28      1224.23 o                         
 -15  10   2       4914.97       4960.08       346.40 o                         
 -14  10   2        850.62        933.88       102.13 o                         
 -13  10   2        893.10        834.16       112.22 o                         
 -12  10   2      24419.00      25230.44       636.42 o                         
 -11  10   2         41.57        344.49        89.17 o                         
 -10  10   2      14685.68      14596.21       423.91 o                         
  -9  10   2       2295.90       2498.43        97.52 o                         
  -8  10   2        787.56        796.51        60.16 o                         
  -7  10   2      36861.43      40359.26       651.03 o                         
  -6  10   2      14232.63      15884.11       248.44 o                         
  -5  10   2      43395.89      45806.20       678.14 o                         
  -4  10   2      12186.74      11389.73       174.92 o                         
  -3  10   2       8991.81       8986.80       158.27 o                         
  -2  10   2      16042.08      17573.70       243.37 o                         
  -1  10   2        109.54        893.49        51.75 o                         
   0  10   2      15739.40      16992.74       221.47 o                         
   1  10   2     122766.74     125866.85      1549.16 o                         
   2  10   2       9895.91      10612.42       121.93 o                         
   3  10   2       5615.79       7132.12        90.41 o                         
   4  10   2      42482.13      44373.58       505.57 o                         
   5  10   2      60509.74      59090.59       666.62 o                         
   6  10   2      57409.07      58927.70       696.31 o                         
   7  10   2      52899.04      54514.60       756.84 o                         
   8  10   2      23655.27      23358.97       339.02 o                         
   9  10   2      13233.39      13247.42       382.37 o                         
  10  10   2        164.36        361.51        63.55 o                         
  11  10   2       7996.62       9314.00       359.19 o                         
  12  10   2       8879.19       8859.63       267.24 o                         
  13  10   2       9741.79       8767.75       236.55 o                         
  14  10   2        685.22       1083.54       162.30 o                         
  15  10   2       1704.16       2090.38       177.97 o                         
  16  10   2        168.78        192.34       114.85 o                         
  17  10   2       3709.51       3950.97       162.93 o                         
  18  10   2       2094.48       2399.59       122.42 o                         
  19  10   2       2162.85       1931.06       157.20 o                         
  20  10   2        312.77        336.13        88.30 o                         
  21  10   2       1708.74       1695.50       112.22 o                         
  22  10   2         96.49         52.98        63.45 o                         
  23  10   2       3395.59       3323.71        95.46 o                         
  24  10   2       2741.45       2421.25       110.69 o                         
  25  10   2        907.45       1060.89        79.93 o                         
  26  10   2        229.00        267.59        64.07 o                         
  27  10   2        625.55        514.60        89.50 o                         
  28  10   2        318.79        296.45        78.31 o                         
  29  10   2        813.92        889.37        81.11 o                         
  30  10   2        742.70        615.28        67.12 o                         
 -29  11   2        636.04        550.96        69.92 o                         
 -28  11   2          2.67         60.86        53.14 o                         
 -27  11   2       2336.94       1982.02        85.04 o                         
 -26  11   2        677.34        648.97        69.13 o                         
 -25  11   2         44.35         52.61        61.00 o                         
 -24  11   2         56.14        114.67        69.76 o                         
 -23  11   2         52.82        -19.01        81.31 o                         
 -22  11   2         63.01        212.13        89.37 o                         
 -21  11   2        395.13        529.05        98.68 o                         
 -20  11   2        227.57        159.41       159.41 o                         
 -19  11   2       4474.54       5388.54       538.37 o                         
 -18  11   2       5899.66       6023.48       273.29 o                         
 -17  11   2       3318.91       3754.15       221.62 o                         
 -16  11   2      26267.96      24006.56      1622.78 o                         
 -15  11   2      20768.41      18368.12      1027.76 o                         
 -14  11   2       2284.31       1757.09       139.20 o                         
 -13  11   2      26532.96      25241.38       891.06 o                         
 -12  11   2      16858.93      15136.22       378.42 o                         
 -11  11   2        914.87        872.17       102.19 o                         
 -10  11   2       5680.59       6065.89       236.96 o                         
  -9  11   2      10168.79      10421.90       248.04 o                         
  -8  11   2      16612.55      17962.17       365.85 o                         
  -7  11   2      10206.71       9728.10       146.45 o                         
  -6  11   2      21922.86      22137.79       298.63 o                         
  -5  11   2       1000.80        958.52        53.60 o                         
  -4  11   2       3503.69       3296.65        72.14 o                         
  -3  11   2        830.28       1062.62        57.29 o                         
  -2  11   2      42990.20      45956.14       596.32 o                         
  -1  11   2       1505.47       1726.09        56.77 o                         
   0  11   2        578.55        580.61        47.44 o                         
   1  11   2       1485.62       1305.78        50.00 o                         
   2  11   2      12396.44      13201.98       145.38 o                         
   3  11   2       2535.29       3068.43        56.86 o                         
   4  11   2         46.11        132.35        41.64 o                         
   5  11   2        472.05        650.23        55.67 o                         
   6  11   2      55586.06      58819.49       695.44 o                         
   7  11   2       4597.54       4462.73        91.20 o                         
   8  11   2      20764.98      21280.60       292.52 o                         
   9  11   2       1164.43       1204.61        68.24 o                         
  10  11   2       4054.88       4349.10        87.87 o                         
  11  11   2        121.61         71.16        74.78 o                         
  12  11   2      26539.96      26787.81       903.33 o                         
  13  11   2      14765.48      13565.75       721.36 o                         
  14  11   2        844.36        798.80        92.05 o                         
  15  11   2        545.77        235.67       102.88 o                         
  16  11   2      14147.98      15288.16       486.76 o                         
  17  11   2        654.64        624.98        94.62 o                         
  18  11   2       9308.66       9481.97       389.55 o                         
  19  11   2       7688.74       7674.91       210.68 o                         
  20  11   2       2985.48       2596.60       111.88 o                         
  21  11   2        710.23        768.16        82.57 o                         
  22  11   2       1837.21       1596.76        84.51 o                         
  23  11   2       3403.13       3201.80        98.77 o                         
  24  11   2        315.30        331.35        72.16 o                         
  25  11   2         16.20         84.30        63.19 o                         
  26  11   2       1199.17        947.05        78.31 o                         
  27  11   2        440.58        391.54        78.31 o                         
  28  11   2        150.64        234.93        69.92 o                         
  29  11   2          1.62         78.31        58.73 o                         
 -27  12   2          8.29          8.39        69.92 o                         
 -26  12   2        373.31        279.67        83.90 o                         
 -25  12   2        433.79        297.49        55.36 o                         
 -24  12   2       2419.33       2113.56        90.67 o                         
 -23  12   2         48.30        111.37        61.85 o                         
 -22  12   2        174.54        202.15        65.73 o                         
 -21  12   2       2948.23       3121.55       109.96 o                         
 -20  12   2      11366.86      11414.66       325.25 o                         
 -19  12   2       1158.84       1450.32        99.13 o                         
 -18  12   2        472.98        542.15        95.68 o                         
 -17  12   2        124.86        383.98        91.35 o                         
 -16  12   2        162.95        162.11        90.42 o                         
 -15  12   2        540.24        458.47        90.11 o                         
 -14  12   2       2012.32       2090.68       112.57 o                         
 -13  12   2       9197.89       8642.76       373.24 o                         
 -12  12   2       6337.65       7030.11       265.29 o                         
 -11  12   2      19873.31      18873.35       927.77 o                         
 -10  12   2      20151.97      19091.81       402.63 o                         
  -9  12   2       2417.90       2155.55        91.30 o                         
  -8  12   2       9647.83       9399.01       194.21 o                         
  -7  12   2       1879.98       2491.09        89.21 o                         
  -6  12   2        334.67        935.67        55.00 o                         
  -5  12   2        279.40        828.32        56.90 o                         
  -4  12   2       8658.10       8274.10       191.94 o                         
  -3  12   2         21.03        319.05        49.82 o                         
  -2  12   2        188.66        727.49        50.94 o                         
  -1  12   2       8316.30       7828.04       121.56 o                         
   0  12   2       5837.20       6667.55       104.99 o                         
   1  12   2      58370.45      61258.37       720.77 o                         
   2  12   2      26467.20      28595.39       330.75 o                         
   3  12   2       4432.58       4388.28        71.67 o                         
   4  12   2      14851.74      14589.60       172.45 o                         
   5  12   2       5216.92       5061.19       112.96 o                         
   6  12   2       2255.56       2532.81        73.64 o                         
   7  12   2        211.94        670.61        74.79 o                         
   8  12   2        544.10        681.52        71.32 o                         
   9  12   2        389.40        419.74        80.14 o                         
  10  12   2       5115.40       4918.12       164.69 o                         
  11  12   2       2061.70       1956.21        99.02 o                         
  12  12   2        370.57        429.82        87.18 o                         
  13  12   2        387.13        426.26       102.77 o                         
  14  12   2          8.92         67.97        78.77 o                         
  15  12   2         22.98         36.63       123.64 o                         
  16  12   2       2304.44       2446.09       118.78 o                         
  17  12   2        897.46       1430.19       110.91 o                         
  18  12   2        221.27        620.45        85.08 o                         
  19  12   2        879.76        919.27        84.08 o                         
  20  12   2        137.49        170.64        67.38 o                         
  21  12   2       2828.66       2835.76       160.81 o                         
  22  12   2       2840.71       2999.64       199.97 o                         
  23  12   2        636.60        636.84        64.33 o                         
  24  12   2       1038.78        950.89        97.89 o                         
  25  12   2        699.90        700.28        60.29 o                         
  26  12   2        268.36        207.58        49.32 o                         
  27  12   2         88.22        137.04        61.53 o                         
 -26  13   2        287.79        177.59        47.46 o                         
 -25  13   2        580.81        464.98        45.32 o                         
 -24  13   2        426.48        323.64        45.46 o                         
 -23  13   2        665.32        818.39        56.26 o                         
 -22  13   2       2011.44       2102.09        79.77 o                         
 -21  13   2        461.88        560.21       102.38 o                         
 -20  13   2        104.05        131.95        72.96 o                         
 -19  13   2       2624.26       2957.72       112.28 o                         
 -18  13   2       1052.51        897.52        91.48 o                         
 -17  13   2         13.85        -75.85        95.35 o                         
 -16  13   2       1115.46       1161.52        94.34 o                         
 -15  13   2      13878.14      12813.95       564.31 o                         
 -14  13   2        101.43         88.09        76.50 o                         
 -13  13   2       9912.61       9680.32       511.60 o                         
 -12  13   2      32778.60      31453.33       975.94 o                         
 -11  13   2        105.12        135.97        73.04 o                         
 -10  13   2        703.53        769.03        72.18 o                         
  -9  13   2       1815.39       1615.40        76.02 o                         
  -8  13   2         97.55        277.93        62.01 o                         
  -7  13   2         10.94        107.27        59.07 o                         
  -6  13   2      17401.17      15799.68       255.94 o                         
  -5  13   2        265.61        316.82        58.12 o                         
  -4  13   2        448.68        626.41        58.33 o                         
  -3  13   2       6001.71       5090.05        95.18 o                         
  -2  13   2       3996.89       4552.56        88.24 o                         
  -1  13   2       3619.41       2958.39        74.54 o                         
   0  13   2         16.97        599.36        57.87 o                         
   1  13   2         48.54        174.85        53.93 o                         
   2  13   2        459.59        692.45        52.90 o                         
   3  13   2       2514.42       2205.32        60.85 o                         
   4  13   2        895.44        867.03        49.44 o                         
   5  13   2       4515.60       3772.22        80.16 o                         
   6  13   2      37608.85      38263.04       569.48 o                         
   7  13   2       1177.03       1169.94        69.75 o                         
   8  13   2       3087.70       2941.76        90.20 o                         
   9  13   2       1602.54       1432.89        89.02 o                         
  10  13   2        637.56       1189.60       108.19 o                         
  11  13   2       1160.67       1199.68       101.88 o                         
  12  13   2       9507.44       9531.34       317.15 o                         
  13  13   2       3566.56       3719.36       202.55 o                         
  14  13   2         46.31         69.27        97.29 o                         
  15  13   2        756.16        851.54       110.18 o                         
  16  13   2       6502.86       6267.68       164.27 o                         
  17  13   2          2.81        112.53        79.79 o                         
  18  13   2       1421.07       1745.95        86.69 o                         
  19  13   2      10683.66      11280.84       271.07 o                         
  20  13   2        665.57        839.33        68.91 o                         
  21  13   2         13.17        -10.76        56.20 o                         
  22  13   2         12.50         91.97        49.16 o                         
  23  13   2       1003.08        858.31        64.53 o                         
  24  13   2        413.72        324.42        75.51 o                         
  25  13   2         31.87         95.09        61.53 o                         
 -23  14   2        723.80        496.54        59.63 o                         
 -22  14   2        132.73        223.75        55.38 o                         
 -21  14   2       1144.40       1193.14        64.53 o                         
 -20  14   2        870.92       1054.75        70.19 o                         
 -19  14   2       2608.83       2860.10       102.99 o                         
 -18  14   2        143.59         38.56        77.52 o                         
 -17  14   2        600.28        607.26        93.69 o                         
 -16  14   2        265.21        140.56       103.33 o                         
 -15  14   2       1305.99       1224.51       232.59 o                         
 -14  14   2       2754.72       1922.74       132.88 o                         
 -13  14   2      10217.29       9286.27       296.23 o                         
 -12  14   2      11609.56      11555.54       459.98 o                         
 -11  14   2       2632.94       2531.44       100.74 o                         
 -10  14   2       1042.86       1004.61        88.99 o                         
  -9  14   2        640.83        721.38        76.17 o                         
  -8  14   2      19100.99      19046.66       413.84 o                         
  -7  14   2       7141.71       7829.92       159.92 o                         
  -6  14   2       1491.42       1371.31        67.68 o                         
  -5  14   2       4546.22       4146.40        98.82 o                         
  -4  14   2      23133.49      22830.10       332.31 o                         
  -3  14   2       4713.77       4923.46        90.75 o                         
  -2  14   2       6205.52       5260.52        96.90 o                         
  -1  14   2       9627.05       8941.16       140.99 o                         
   0  14   2       4347.66       4918.09        94.31 o                         
   1  14   2      34227.98      33840.96       475.47 o                         
   2  14   2      17300.04      18836.10       287.26 o                         
   3  14   2          3.06         80.83        52.36 o                         
   4  14   2       8566.85       8112.67       152.02 o                         
   5  14   2       1739.71       1618.95        88.99 o                         
   6  14   2       1135.45       1303.50        78.14 o                         
   7  14   2       2370.64       2688.23       100.18 o                         
   8  14   2         90.66        266.64        87.50 o                         
   9  14   2       6602.66       6874.89       206.95 o                         
  10  14   2       5352.72       4487.44       170.44 o                         
  11  14   2       1868.19       1543.23       132.35 o                         
  12  14   2         11.47        -21.82       100.67 o                         
  13  14   2        266.11        243.36        87.97 o                         
  14  14   2       4412.99       5059.92       159.04 o                         
  15  14   2       2219.99       2300.63       128.32 o                         
  16  14   2       6593.66       5940.20       155.77 o                         
  17  14   2       5565.19       5920.21       164.32 o                         
  18  14   2        577.43        856.05        85.19 o                         
  19  14   2       1250.98       1295.47        73.37 o                         
  20  14   2         11.42         32.21        53.15 o                         
  21  14   2        136.16        182.87        45.78 o                         
  22  14   2       1359.76       1359.53        86.70 o                         
  23  14   2         10.61         55.26        49.32 o                         
 -21  15   2        403.13        222.13        47.57 o                         
 -20  15   2       1081.83       1039.49        55.50 o                         
 -19  15   2         64.77         42.59        53.55 o                         
 -18  15   2       1616.90       1922.64       114.67 o                         
 -17  15   2        422.63        591.71        73.37 o                         
 -16  15   2         81.53        232.13       114.67 o                         
 -15  15   2       1508.70       1820.68       156.62 o                         
 -14  15   2       1777.33       2332.49       187.38 o                         
 -13  15   2        691.62        682.41       178.99 o                         
 -12  15   2       8645.16       8533.75      1157.85 o                         
 -11  15   2       1561.64       1199.80       229.33 o                         
 -10  15   2        181.78        289.74       111.10 o                         
  -9  15   2       7267.07       5812.81       188.65 o                         
  -8  15   2        383.53        339.28        84.82 o                         
  -7  15   2        222.28        306.68        69.94 o                         
  -6  15   2        161.61        321.60        71.85 o                         
  -5  15   2         63.17         76.78        71.69 o                         
  -4  15   2       1857.63       2087.34        86.16 o                         
  -3  15   2       3148.35       2834.12        94.15 o                         
  -2  15   2       7368.47       7101.14       203.90 o                         
  -1  15   2       1772.13       1649.85        69.62 o                         
   0  15   2       1034.19       1215.53        59.61 o                         
   1  15   2        734.96        581.06        54.47 o                         
   2  15   2         14.87         57.51        52.17 o                         
   3  15   2       5814.53       5050.75       109.30 o                         
   4  15   2      10565.15      10062.83       180.36 o                         
   5  15   2        557.91        707.11        79.41 o                         
   6  15   2       3401.32       3540.03       147.96 o                         
   7  15   2       2870.39       2850.82       159.31 o                         
   8  15   2        991.67        671.94       131.40 o                         
   9  15   2       9047.29       7900.34       231.10 o                         
  10  15   2       1165.64       1542.04        93.47 o                         
  11  15   2        338.23        312.96        96.34 o                         
  12  15   2       7234.35       6647.13       434.89 o                         
  13  15   2       1117.37        890.48       157.15 o                         
  14  15   2       2363.94       2213.49       103.73 o                         
  15  15   2        484.78        608.94        78.38 o                         
  16  15   2       1421.28       1317.29       158.87 o                         
  17  15   2       1494.73       1410.71       129.47 o                         
  18  15   2       2058.23       2212.50        79.64 o                         
  19  15   2         94.08        148.23        47.38 o                         
  20  15   2        927.38        931.03        47.67 o                         
 -17  16   2        967.87        774.70        86.70 o                         
 -16  16   2        839.41        777.50       100.68 o                         
 -15  16   2         17.09        -13.98       106.28 o                         
 -14  16   2        286.95         35.95       194.37 o                         
 -13  16   2       1041.22       1221.57       327.22 o                         
 -12  16   2       4886.28       3982.57       268.49 o                         
 -11  16   2        782.62        458.67       192.98 o                         
 -10  16   2       1581.53        987.25       198.57 o                         
  -9  16   2       4514.06       3898.60       868.39 o                         
  -8  16   2       2462.66       2470.27       413.92 o                         
  -7  16   2       1777.93       2083.43       220.94 o                         
  -6  16   2       2568.55       2695.19       151.82 o                         
  -5  16   2       4351.48       4042.62       136.70 o                         
  -4  16   2       1036.83        978.90        74.99 o                         
  -3  16   2        439.94        541.14        69.50 o                         
  -2  16   2       1402.19       1504.72        78.74 o                         
  -1  16   2       4286.59       4272.16       151.38 o                         
   0  16   2       2679.67       2850.08       152.98 o                         
   1  16   2       3552.37       2594.67       111.24 o                         
   2  16   2       2549.21       2560.50        82.83 o                         
   3  16   2        196.07        414.49        95.91 o                         
   4  16   2       1678.03       1482.49       108.96 o                         
   5  16   2       1550.18       1369.51       154.04 o                         
   6  16   2       9299.06       8967.85       289.59 o                         
   7  16   2       7827.84       7795.13       271.48 o                         
   8  16   2         37.42        113.80       152.42 o                         
   9  16   2       2874.95       2718.36       239.12 o                         
  10  16   2       6412.47       5486.37       542.57 o                         
  11  16   2       1733.39       1611.90       198.57 o                         
  12  16   2       3398.48       3750.44       209.76 o                         
  13  16   2        478.78        570.54       123.06 o                         
  14  16   2       4268.91       4592.26       215.35 o                         
  15  16   2         38.53        188.37        69.19 o                         
  16  16   2          9.86         29.43        59.13 o                         
 -12  17   2        710.87        618.08       159.41 o                         
 -11  17   2        128.48        419.51       165.01 o                         
 -10  17   2        398.13        380.80       187.38 o                         
  -9  17   2        187.64        -21.81       121.61 o                         
  -8  17   2       2720.46       2191.24       251.71 o                         
  -7  17   2        587.01        485.99       114.23 o                         
  -6  17   2        107.61        240.52       106.15 o                         
  -5  17   2        144.31         22.59       128.65 o                         
  -4  17   2       4722.16       4080.45       237.72 o                         
  -3  17   2       1003.80        830.63       153.82 o                         
  -2  17   2       3306.49       3132.35       192.98 o                         
  -1  17   2        783.20        820.90       117.46 o                         
   0  17   2         24.79        100.68       139.84 o                         
   1  17   2       4362.92       3504.32       212.55 o                         
   2  17   2         20.33       -134.24       153.82 o                         
   3  17   2        218.44        131.45       162.21 o                         
   4  17   2      10082.89       8527.28       394.34 o                         
   5  17   2          5.16        162.21       178.99 o                         
   6  17   2         52.41       -173.40       178.99 o                         
   7  17   2        495.07        470.59       205.56 o                         
   8  17   2        297.69        249.08       180.39 o                         
   9  17   2       2906.27       2167.48       184.59 o                         
  10  17   2       3259.12       2296.13       190.18 o                         
  11  17   2       3094.56       2477.92       184.59 o                         
  12  17   2       2415.29       2632.42       346.80 o                         
   2  18   2       1709.60       1230.57       151.02 o                         
 -37   0   3         10.04        125.85        53.14 o                         
 -35   0   3          9.44        -54.95        54.95 o                         
 -33   0   3       2332.81       1918.70        91.94 o                         
 -31   0   3        517.92        426.82        87.99 o                         
 -29   0   3      24540.21      23360.11       817.67 o                         
 -27   0   3      18477.91      16078.87       673.75 o                         
 -25   0   3        779.79       1272.65       351.64 o                         
 -23   0   3      80846.82      79536.34      2317.25 o                         
 -21   0   3      11690.63      13486.59       482.04 o                         
 -19   0   3      81788.48      90215.62      2054.75 o                         
 -17   0   3       8272.60       9704.56       440.70 o                         
 -15   0   3      11075.38      12751.84       508.08 o                         
 -13   0   3      16822.71      12938.05       488.91 o                         
 -11   0   3      29816.70      31056.59       953.07 o                         
  -9   0   3      75575.44      71247.09      2813.53 o                         
  -7   0   3        894.99        601.30       176.19 o                         
  -5   0   3       3037.25      12828.67       534.18 o                         
  -3   0   3       5151.59        975.80        60.29 o                         
  -1   0   3       4199.54       1700.42        92.29 o                         
   1   0   3      66434.61      31097.28       859.26 o                         
   3   0   3      55540.98      35653.24      2689.07 o                         
   5   0   3       5383.40       3317.70       257.36 o                         
   7   0   3      16839.58      23993.28      1071.15 o                         
   9   0   3     165491.55     166465.09      6522.01 o                         
  11   0   3     193575.66     171929.92      6740.16 o                         
  13   0   3     139119.80     114946.23      4564.29 o                         
  15   0   3      89057.22      79710.05      3235.83 o                         
  17   0   3      27735.11      29309.89      1345.23 o                         
  19   0   3       3794.06       3949.40       129.71 o                         
  21   0   3      11323.00      11823.04       283.34 o                         
  23   0   3       3309.90       3688.04       149.36 o                         
  25   0   3       4866.99       5444.83       170.31 o                         
  27   0   3        109.60        188.50       105.87 o                         
  29   0   3       3230.03       3347.70       195.77 o                         
  31   0   3       1121.55       1157.85       123.06 o                         
  33   0   3        995.20       1418.31       170.60 o                         
  35   0   3       1738.26       1454.31        89.50 o                         
 -37   1   3        180.57         26.60        39.64 o                         
 -36   1   3        376.73        378.19        49.71 o                         
 -35   1   3        747.62        804.90        49.85 o                         
 -34   1   3        374.54        487.87        53.35 o                         
 -33   1   3        661.86        812.95        60.54 o                         
 -32   1   3        300.18        337.45        62.81 o                         
 -31   1   3       1838.51       1261.03        92.88 o                         
 -30   1   3        101.61        254.47        89.83 o                         
 -29   1   3        121.45        148.46       102.80 o                         
 -28   1   3        655.39        655.23       140.72 o                         
 -27   1   3       1813.57       2078.81       187.31 o                         
 -26   1   3       1389.82       1591.65       195.05 o                         
 -25   1   3       1905.63       1828.80       157.99 o                         
 -24   1   3       2563.48       2936.47       176.42 o                         
 -23   1   3        394.77        644.39       101.12 o                         
 -22   1   3       1452.04       2408.45       176.77 o                         
 -21   1   3        667.26        906.25       100.40 o                         
 -20   1   3         72.03         80.29        72.98 o                         
 -19   1   3      34022.52      36824.00       669.11 o                         
 -18   1   3       3398.47       3862.04       323.14 o                         
 -17   1   3       1597.53       1636.02       280.90 o                         
 -16   1   3       7884.82       4963.86       809.66 o                         
 -15   1   3     128220.54     128816.62      3611.94 o                         
 -14   1   3      94471.12      80840.98      2635.93 o                         
 -13   1   3      70329.42      69646.41      1995.10 o                         
 -12   1   3       2159.73       5285.93       323.08 o                         
 -11   1   3       4415.41       6086.61       581.72 o                         
 -10   1   3     131739.44     139854.05      5456.45 o                         
  -9   1   3     268804.59     266913.00     10322.79 o                         
  -8   1   3     252459.98     318381.50     12286.10 o                         
  -7   1   3      21482.97      23928.95       978.86 o                         
  -6   1   3      31057.90      62434.55      2438.76 o                         
  -5   1   3     129167.18      64439.81      2508.68 o                         
  -4   1   3      25727.35      41254.79      1610.93 o                         
  -3   1   3     516088.09     673380.81     25878.29 o                         
  -2   1   3     113945.78      53127.95      1487.58 o                         
  -1   1   3      13746.80      20251.60      1048.78 o                         
   0   1   3     532020.50     292967.47     11268.09 o                         
   1   1   3      58751.45      32587.06       900.78 o                         
   2   1   3       4253.38       2444.26       180.39 o                         
   3   1   3       3819.60      22928.13      1507.45 o                         
   4   1   3       4688.75       2293.47       865.59 o                         
   5   1   3       7519.65      11664.57       433.44 o                         
   6   1   3     273141.00     331696.81     12823.08 o                         
   7   1   3     285524.62     294318.31     11402.33 o                         
   8   1   3      98743.15      98112.62      3890.27 o                         
   9   1   3       9079.39      12470.69       710.37 o                         
  10   1   3      12314.38       7942.76       576.13 o                         
  11   1   3      24559.19      21876.14      1040.39 o                         
  12   1   3      17377.11      17997.06       900.55 o                         
  13   1   3      29096.76      28526.80      1289.30 o                         
  14   1   3        668.83        307.64       408.32 o                         
  15   1   3        404.66        486.63       422.31 o                         
  16   1   3       5212.25       4709.72       522.99 o                         
  17   1   3       4202.18       2922.60       478.24 o                         
  18   1   3      13558.35      14558.13       413.30 o                         
  19   1   3       2586.50       2632.41       107.54 o                         
  20   1   3       1382.52       1111.64        87.61 o                         
  21   1   3      17372.65      18043.27       406.78 o                         
  22   1   3        277.87        360.02        81.68 o                         
  23   1   3      14567.02      15801.05       430.16 o                         
  24   1   3        225.34        378.37       108.01 o                         
  25   1   3        244.64        670.01        97.79 o                         
  26   1   3       1224.09       1325.11       102.86 o                         
  27   1   3         84.16        476.88        95.48 o                         
  28   1   3        314.13        422.65       134.35 o                         
  29   1   3      13302.98      13292.93       542.57 o                         
  30   1   3        102.96        207.36        81.91 o                         
  31   1   3          8.61         87.67        57.73 o                         
  32   1   3        319.79        281.56        53.52 o                         
  33   1   3        180.36        134.94        62.93 o                         
  34   1   3        174.50        107.40        42.44 o                         
  35   1   3        489.98        312.27        45.36 o                         
  36   1   3         10.78         15.75        37.42 o                         
 -37   2   3        400.13        311.41        32.68 o                         
 -36   2   3        327.91        318.35        37.94 o                         
 -35   2   3         67.58         84.74        42.27 o                         
 -34   2   3       1190.75        886.33        54.31 o                         
 -33   2   3       2295.14       1826.47        71.51 o                         
 -32   2   3        647.61        343.94        75.07 o                         
 -31   2   3         16.06        109.29        65.87 o                         
 -30   2   3       2409.89       2100.89        87.16 o                         
 -29   2   3        318.75        634.69        97.88 o                         
 -28   2   3       3269.10       2875.59       137.62 o                         
 -27   2   3         62.99        206.98        77.25 o                         
 -26   2   3      22870.09      24064.55       514.04 o                         
 -25   2   3         96.54        218.20       122.99 o                         
 -24   2   3       8527.96       8033.83       417.75 o                         
 -23   2   3      11638.77      14006.15       297.92 o                         
 -22   2   3       8138.66       8679.13       321.94 o                         
 -21   2   3      13572.92      14540.86       293.80 o                         
 -20   2   3       6362.80       7065.79       181.61 o                         
 -19   2   3        248.80         61.75        59.48 o                         
 -18   2   3      13904.46      16264.08       590.98 o                         
 -17   2   3       2791.20       2219.63       205.95 o                         
 -16   2   3       5839.47       7267.27       324.15 o                         
 -15   2   3       2037.52       2127.81       209.71 o                         
 -14   2   3      29295.29      27857.74       769.41 o                         
 -13   2   3      33188.24      33168.95       841.26 o                         
 -12   2   3       2784.71       2793.76       198.19 o                         
 -11   2   3        232.14        156.46       162.29 o                         
 -10   2   3      17144.02      19240.01       603.16 o                         
  -9   2   3      12216.72      17833.71       552.74 o                         
  -8   2   3        713.26       1417.70       151.28 o                         
  -7   2   3       1230.22       2667.30       157.21 o                         
  -6   2   3       1822.60       1494.16       122.56 o                         
  -5   2   3       3779.96       1443.82       102.84 o                         
  -4   2   3        132.99        845.13        77.13 o                         
  -3   2   3       2500.73       1081.35        63.83 o                         
  -2   2   3        172.99        341.08        41.10 o                         
  -1   2   3        301.07        147.97        43.94 o                         
   0   2   3        126.79        750.34        60.22 o                         
   1   2   3       9112.29       5872.41       135.10 o                         
   2   2   3       5710.75       4149.44       120.15 o                         
   3   2   3       8193.79       8522.78       285.80 o                         
   4   2   3      56631.45      49877.84      1633.67 o                         
   5   2   3      96110.07     104571.19      2890.26 o                         
   6   2   3     198851.48     205592.97      5643.07 o                         
   7   2   3      35257.18      46521.10      1350.69 o                         
   8   2   3      39637.55      37128.33      1112.39 o                         
   9   2   3      43274.55      40910.23      1224.11 o                         
  10   2   3      71735.91      63762.53      1848.06 o                         
  11   2   3      14386.39       8676.92       431.10 o                         
  12   2   3      20954.05      21536.31       736.65 o                         
  13   2   3      69739.72      72501.78      2087.35 o                         
  14   2   3        134.01        604.12       304.53 o                         
  15   2   3      26877.46      21423.92       753.46 o                         
  16   2   3       3470.78       4795.92       446.08 o                         
  17   2   3       2600.34       4944.57       392.55 o                         
  18   2   3      32928.08      34159.11       572.72 o                         
  19   2   3       5334.16       4530.63       112.48 o                         
  20   2   3        757.15        851.72        58.63 o                         
  21   2   3       3499.23       3958.75        93.22 o                         
  22   2   3       4564.50       4971.45       108.01 o                         
  23   2   3        952.75       1228.15        67.38 o                         
  24   2   3       8796.54       8324.03       214.76 o                         
  25   2   3        224.58        258.34        66.25 o                         
  26   2   3        354.68        529.14        74.40 o                         
  27   2   3        278.33        586.85       117.05 o                         
  28   2   3        480.33        740.41       221.02 o                         
  29   2   3       2035.13       1727.00       160.81 o                         
  30   2   3        326.61        377.77        68.88 o                         
  31   2   3       3788.90       2508.68       142.63 o                         
  32   2   3       6157.40       4849.56       215.35 o                         
  33   2   3         86.68         33.56        75.51 o                         
  34   2   3        842.38        592.53        54.95 o                         
  35   2   3        495.79        452.61        45.69 o                         
  36   2   3        659.35        511.80        72.85 o                         
 -37   3   3          1.65        -21.76        39.64 o                         
 -36   3   3         19.65        -18.51        45.69 o                         
 -35   3   3         58.31         53.45        39.64 o                         
 -34   3   3       1138.72        961.96        53.61 o                         
 -33   3   3        129.57        128.11        60.92 o                         
 -32   3   3        468.84        548.71        58.44 o                         
 -31   3   3         21.15        148.30        62.06 o                         
 -30   3   3        292.09        333.26        68.12 o                         
 -29   3   3        902.18        978.50        95.13 o                         
 -28   3   3        507.50        500.81        71.89 o                         
 -27   3   3       1021.40       1163.56       116.48 o                         
 -26   3   3         15.37        192.94        78.54 o                         
 -25   3   3       7429.91       7641.90       188.81 o                         
 -24   3   3       1761.84       1385.66       123.87 o                         
 -23   3   3       5459.48       5418.34       154.04 o                         
 -22   3   3       1521.61       1357.24       104.72 o                         
 -21   3   3      11576.33      13430.06       282.14 o                         
 -20   3   3       4917.96       6336.47       172.82 o                         
 -19   3   3      11744.40      12178.28       256.86 o                         
 -18   3   3       1872.05       1561.21       126.90 o                         
 -17   3   3      61753.78      62238.71      1292.23 o                         
 -16   3   3       5488.53       5990.32       259.40 o                         
 -15   3   3      35895.79      37029.78      1288.13 o                         
 -14   3   3      39164.83      48930.90      1027.12 o                         
 -13   3   3      70437.40      69978.62      1423.37 o                         
 -12   3   3     122889.23     117461.34      3281.07 o                         
 -11   3   3     153950.50     157626.39      3214.87 o                         
 -10   3   3      49020.52      42917.28       892.68 o                         
  -9   3   3     167809.80     166493.38      3268.96 o                         
  -8   3   3      11730.10      10258.87       341.13 o                         
  -7   3   3      79364.41      92736.43      2553.08 o                         
  -6   3   3      65093.48      89449.61      2217.20 o                         
  -5   3   3     858429.88     939501.81     20797.36 o                         
  -4   3   3      76561.44      64963.61      1460.76 o                         
  -3   3   3      21347.95      25527.17       587.06 o                         
  -2   3   3     124121.62     120319.89      3285.78 o                         
  -1   3   3     148147.31     114202.12      1799.99 o                         
   0   3   3     559141.06     662392.94     14728.23 o                         
   1   3   3      23584.17      30954.04       771.84 o                         
   2   3   3     337256.59     379850.44      7319.78 o                         
   3   3   3      15631.71      16207.98       354.39 o                         
   4   3   3     222506.08     252270.14      6883.03 o                         
   5   3   3     220481.69     265552.41      7254.82 o                         
   6   3   3     242335.02     275085.62      7525.75 o                         
   7   3   3       3754.16       6680.16       334.20 o                         
   8   3   3      87009.84      91674.28      2572.85 o                         
   9   3   3     142820.86     137560.08      3827.64 o                         
  10   3   3      74158.73      77592.90      2215.90 o                         
  11   3   3      33715.12      28574.36       923.54 o                         
  12   3   3     117707.85     128920.71      3619.00 o                         
  13   3   3     218990.94     202723.62      5622.31 o                         
  14   3   3      66424.91      62238.83      1826.31 o                         
  15   3   3     220837.11     201969.84      5612.42 o                         
  16   3   3        201.87        618.17       337.18 o                         
  17   3   3      49821.84      48002.71      1010.60 o                         
  18   3   3       5058.04       5243.09       125.30 o                         
  19   3   3       1638.87       2231.60        87.58 o                         
  20   3   3         84.52        116.51        57.47 o                         
  21   3   3       9937.27      10341.11       180.11 o                         
  22   3   3        719.81        943.29        63.43 o                         
  23   3   3       3166.49       3278.09        89.94 o                         
  24   3   3        240.42        203.88        65.54 o                         
  25   3   3       2970.69       4090.26       102.13 o                         
  26   3   3       9262.46      10093.95       379.88 o                         
  27   3   3       1001.60       1049.68       139.24 o                         
  28   3   3        199.62        157.28        90.55 o                         
  29   3   3       1769.38       1732.31        99.28 o                         
  30   3   3         99.14        189.25        69.88 o                         
  31   3   3       2418.49       2195.64       220.94 o                         
  32   3   3        501.46        582.36       135.64 o                         
  33   3   3          3.18         71.61        51.05 o                         
  34   3   3          0.50        -11.19        72.72 o                         
  35   3   3         60.68        204.73        39.01 o                         
 -36   4   3         16.07        -48.15        48.94 o                         
 -35   4   3        240.69        234.93        67.12 o                         
 -34   4   3        817.87        690.80        83.90 o                         
 -33   4   3        234.57        221.04        57.71 o                         
 -32   4   3         63.03        106.58        93.69 o                         
 -31   4   3        115.86          9.58        71.19 o                         
 -30   4   3       1526.94       1143.92        68.77 o                         
 -29   4   3        766.06       1104.06       113.23 o                         
 -28   4   3       1701.88       1299.23        88.18 o                         
 -27   4   3      20859.50      20466.98       525.23 o                         
 -26   4   3        655.10        747.85        90.78 o                         
 -25   4   3        361.80        403.04        76.93 o                         
 -24   4   3      10393.11      11564.98       226.49 o                         
 -23   4   3        981.12       1041.66        94.60 o                         
 -22   4   3        371.31        587.97        85.01 o                         
 -21   4   3        457.52        608.22        70.06 o                         
 -20   4   3       2219.16       2538.92        84.09 o                         
 -19   4   3       2275.12       3397.42        93.23 o                         
 -18   4   3      11076.31      12197.43       301.09 o                         
 -17   4   3        358.43       1039.27       198.50 o                         
 -16   4   3        290.43        744.43       196.59 o                         
 -15   4   3       2062.65       2990.12       221.63 o                         
 -14   4   3      53632.71      56813.72      1178.34 o                         
 -13   4   3      47675.29      45350.07      1515.80 o                         
 -12   4   3       5525.94       4862.85       228.27 o                         
 -11   4   3      26166.85      27353.90       844.09 o                         
 -10   4   3         87.61        297.00       143.81 o                         
  -9   4   3      38815.65      34424.55       644.03 o                         
  -8   4   3        103.91        121.43       104.46 o                         
  -7   4   3       1455.02        898.35       100.83 o                         
  -6   4   3       7270.79       5412.49       176.19 o                         
  -5   4   3      12702.95      13232.38       412.04 o                         
  -4   4   3      14586.36      16673.02       490.43 o                         
  -3   4   3      11425.33       7023.90       236.32 o                         
  -2   4   3      13328.48      10240.11       214.37 o                         
  -1   4   3      25521.67      20538.97       474.07 o                         
   0   4   3         29.74        345.39        65.97 o                         
   1   4   3      23459.63      19831.33       473.04 o                         
   2   4   3        567.94       1622.11       198.57 o                         
   3   4   3       4344.67       5487.34       161.73 o                         
   4   4   3        412.76       1213.97       131.41 o                         
   5   4   3      36240.73      40805.26      1152.94 o                         
   6   4   3      48673.21      48193.49      1367.51 o                         
   7   4   3      16983.43      13958.35       482.52 o                         
   8   4   3      24340.49      28412.31       870.14 o                         
   9   4   3        495.91       1290.02       268.93 o                         
  10   4   3       6786.77       6820.22       379.68 o                         
  11   4   3      12015.42      13083.59       536.85 o                         
  12   4   3       3549.33       3624.09       360.91 o                         
  13   4   3       1335.05       1771.10       342.11 o                         
  14   4   3       5381.42       6091.16       412.33 o                         
  15   4   3       1462.57       2165.27       347.06 o                         
  16   4   3      50242.61      50012.14      1113.74 o                         
  17   4   3        340.76        460.58        75.04 o                         
  18   4   3        119.49        478.98        65.67 o                         
  19   4   3      51101.15      50543.24       770.38 o                         
  20   4   3      17788.12      19182.93       500.13 o                         
  21   4   3       4055.80       3725.94        93.94 o                         
  22   4   3       5188.56       5007.86       115.85 o                         
  23   4   3       3860.54       4237.23       109.82 o                         
  24   4   3       2145.48       2075.74       135.57 o                         
  25   4   3         80.83         93.30        88.30 o                         
  26   4   3         30.22         97.47        84.03 o                         
  27   4   3       3573.57       3870.30       168.02 o                         
  28   4   3        480.71        663.42       130.05 o                         
  29   4   3        346.97        248.22        55.65 o                         
  30   4   3       2825.55       2342.37       116.37 o                         
  31   4   3        900.17        845.89        75.51 o                         
  32   4   3         21.23          0.00        92.29 o                         
  33   4   3        472.62        441.89        83.90 o                         
  34   4   3        917.09        760.31        56.13 o                         
  35   4   3        156.81        119.31        36.53 o                         
 -36   5   3         70.59        -13.98        50.34 o                         
 -35   5   3         12.35        -47.54        58.73 o                         
 -34   5   3         17.34         16.21        48.42 o                         
 -33   5   3        292.98        159.41        81.11 o                         
 -32   5   3         88.50        -33.56        92.29 o                         
 -31   5   3         97.68         38.73        63.83 o                         
 -30   5   3        620.18        686.01        76.61 o                         
 -29   5   3       2964.19       2764.71       159.41 o                         
 -28   5   3         25.95        261.62        85.94 o                         
 -27   5   3         32.91        262.42       202.81 o                         
 -26   5   3       1866.70       2065.17       175.73 o                         
 -25   5   3        627.16        937.85        80.53 o                         
 -24   5   3        331.92        350.00        69.15 o                         
 -23   5   3          1.73        227.62        76.58 o                         
 -22   5   3       3757.38       4898.92       118.17 o                         
 -21   5   3       3231.42       3196.56        91.94 o                         
 -20   5   3        494.58       1084.71        86.93 o                         
 -19   5   3      13440.27      14929.76       241.36 o                         
 -18   5   3       3632.78       4120.15       118.40 o                         
 -17   5   3      57927.02      60661.97       878.58 o                         
 -16   5   3      57091.63      63242.75      1173.84 o                         
 -15   5   3      15365.93      17119.27       400.63 o                         
 -14   5   3      74719.23      84685.45      2120.49 o                         
 -13   5   3         61.81        265.81       174.86 o                         
 -12   5   3     182675.20     188978.14      3313.18 o                         
 -11   5   3      21759.40      19431.80       409.93 o                         
 -10   5   3       2126.10       4071.93       167.80 o                         
  -9   5   3       1058.35       1174.25       121.09 o                         
  -8   5   3       2240.37       2526.63       144.45 o                         
  -7   5   3      17165.17      16045.21       465.03 o                         
  -6   5   3       1203.08       1453.74       137.64 o                         
  -5   5   3      58720.29      61589.99      1290.15 o                         
  -4   5   3     127667.28     145840.06      2833.43 o                         
  -3   5   3     164050.62     146935.55      2297.20 o                         
  -2   5   3     596574.62     529356.94     37845.56 o                         
  -1   5   3      52011.45      44241.72      1750.76 o                         
   0   5   3      81662.39      71417.70      2793.95 o                         
   1   5   3      29049.89      25685.31      1045.98 o                         
   2   5   3      72185.89      65027.77      2101.75 o                         
   3   5   3      94861.46     101110.73      3949.00 o                         
   4   5   3     148162.55     138747.91      3126.02 o                         
   5   5   3      75118.80      80729.88      1831.00 o                         
   6   5   3      24488.89      27916.96       809.82 o                         
   7   5   3       1054.53       1902.71       199.62 o                         
   8   5   3      23905.13      29938.07       897.82 o                         
   9   5   3     463558.38     437954.50     11972.38 o                         
  10   5   3       6736.37       8179.45       402.41 o                         
  11   5   3       2299.70       4720.47       359.52 o                         
  12   5   3       2470.93       2450.74       351.95 o                         
  13   5   3      13944.22      12376.15       618.08 o                         
  14   5   3       4436.49       4534.22       228.80 o                         
  15   5   3      26243.11      24198.90       772.04 o                         
  16   5   3      47056.01      45476.92       999.90 o                         
  17   5   3       1988.72       2698.26       111.44 o                         
  18   5   3      20234.11      18216.61       337.54 o                         
  19   5   3      30696.51      30164.61       488.63 o                         
  20   5   3      11282.37      11355.75       194.80 o                         
  21   5   3      10371.17      10089.46       179.24 o                         
  22   5   3         12.01        225.11        59.48 o                         
  23   5   3       1248.85       1585.62        77.14 o                         
  24   5   3        975.14        824.53       135.57 o                         
  25   5   3        639.60        828.47        85.76 o                         
  26   5   3       1183.37       1178.44        83.46 o                         
  27   5   3        312.84        354.50        97.89 o                         
  28   5   3          1.69        179.64        85.30 o                         
  29   5   3         44.38         18.35        72.57 o                         
  30   5   3          7.78        -42.59        67.87 o                         
  31   5   3        470.58        514.59        64.46 o                         
  32   5   3          3.47         47.54        86.70 o                         
  33   5   3        156.70        186.22        53.55 o                         
  34   5   3        722.34        692.50        51.47 o                         
 -35   6   3        188.50         29.37        35.60 o                         
 -34   6   3        293.44        223.06        38.03 o                         
 -33   6   3         28.63        104.80        50.40 o                         
 -32   6   3         56.88         39.15        81.11 o                         
 -31   6   3        423.05        486.63        97.89 o                         
 -30   6   3       1997.13       1610.93       128.65 o                         
 -29   6   3       2797.07       2925.40       173.40 o                         
 -28   6   3         26.82         68.83        79.29 o                         
 -27   6   3        202.26        229.77        87.94 o                         
 -26   6   3       1177.01       1264.24        82.52 o                         
 -25   6   3       1861.15       2023.88       127.16 o                         
 -24   6   3       6385.73       6567.40       161.03 o                         
 -23   6   3        986.32       1658.53       118.41 o                         
 -22   6   3      32981.75      36518.81      1253.07 o                         
 -21   6   3        281.88        233.01        77.71 o                         
 -20   6   3       1575.63       1942.26        87.85 o                         
 -19   6   3       9428.14      10299.49       204.07 o                         
 -18   6   3        341.26        682.03        89.87 o                         
 -17   6   3      32418.46      38035.43       612.18 o                         
 -16   6   3        275.23        761.45       105.06 o                         
 -15   6   3      27312.45      28423.22       475.58 o                         
 -14   6   3        904.43       1263.44       168.15 o                         
 -13   6   3       3268.87       3123.88       175.23 o                         
 -12   6   3       2199.60       2016.31       153.61 o                         
 -11   6   3       1788.54       1981.50       210.35 o                         
 -10   6   3       4731.12       5565.58       244.07 o                         
  -9   6   3      16778.68      18673.24       448.55 o                         
  -8   6   3       1218.54       1077.57       168.82 o                         
  -7   6   3       8888.06       8487.51       249.61 o                         
  -6   6   3        162.33        188.30       140.22 o                         
  -5   6   3       2018.20       3663.55       134.70 o                         
  -4   6   3      94114.32      78206.96      5276.04 o                         
  -3   6   3      13782.60      10328.38       483.84 o                         
  -2   6   3      72027.94      59802.81      2357.66 o                         
  -1   6   3       4532.13       4522.34       285.27 o                         
   0   6   3       8484.97      10023.54       478.24 o                         
   1   6   3       9246.44       9802.59       475.45 o                         
   2   6   3      61481.48      54044.31      2150.70 o                         
   3   6   3       8740.49       8896.17       258.66 o                         
   4   6   3       4647.13       4288.88       139.27 o                         
   5   6   3       8472.44       7268.39       164.40 o                         
   6   6   3        139.45        579.44       104.19 o                         
   7   6   3       1223.57       1607.62       133.69 o                         
   8   6   3      18485.27      16775.03       412.15 o                         
   9   6   3       2342.80       3077.80       169.59 o                         
  10   6   3         81.37         16.67       148.05 o                         
  11   6   3         14.77        855.30       165.42 o                         
  12   6   3        218.22        202.67       170.92 o                         
  13   6   3      20633.81      24944.99       565.86 o                         
  14   6   3      32572.94      35823.60      1105.54 o                         
  15   6   3       2758.19       3337.16       125.61 o                         
  16   6   3      34270.61      31110.64       624.95 o                         
  17   6   3        859.43       1311.91        84.63 o                         
  18   6   3         82.02        292.97        61.94 o                         
  19   6   3       6178.56       6730.33       131.68 o                         
  20   6   3         36.46        216.36        57.70 o                         
  21   6   3      14771.17      15637.05       361.20 o                         
  22   6   3       1798.75       2170.24       137.99 o                         
  23   6   3      14241.63      13997.34       313.59 o                         
  24   6   3        853.78       1048.57       163.31 o                         
  25   6   3        231.24        317.45       127.56 o                         
  26   6   3       1044.92       1213.79       145.43 o                         
  27   6   3      10355.41       8913.23       380.36 o                         
  28   6   3       1117.32       1058.46       163.61 o                         
  29   6   3       1453.71       1422.55       106.28 o                         
  30   6   3        555.78        626.73        69.68 o                         
  31   6   3        200.04        293.87        55.36 o                         
  32   6   3        822.57        741.12        52.46 o                         
  33   6   3        142.25        226.54        69.92 o                         
  34   6   3        868.76        805.46        67.12 o                         
 -34   7   3        311.74        200.49        34.04 o                         
 -33   7   3        318.66        279.22        45.36 o                         
 -32   7   3        350.32        302.05        72.72 o                         
 -31   7   3         58.69         -5.59        81.11 o                         
 -30   7   3        734.40        662.83       100.68 o                         
 -29   7   3        150.16        176.19       106.28 o                         
 -28   7   3          6.64        151.02       114.67 o                         
 -27   7   3         51.56         57.47        87.99 o                         
 -26   7   3         62.00        155.22        92.95 o                         
 -25   7   3       1091.06       1210.37       103.99 o                         
 -24   7   3        267.26        377.76       101.73 o                         
 -23   7   3        336.58        561.97       159.05 o                         
 -22   7   3      17089.69      18343.47       425.57 o                         
 -21   7   3       4180.92       4420.03       174.06 o                         
 -20   7   3        999.78       1175.64       104.02 o                         
 -19   7   3       2012.99       2898.63       190.26 o                         
 -18   7   3       7647.74       9489.65       277.92 o                         
 -17   7   3        650.78        535.06        95.26 o                         
 -16   7   3        371.29       1090.07       168.43 o                         
 -15   7   3        979.44       1240.52       120.48 o                         
 -14   7   3        340.41        388.18       112.07 o                         
 -13   7   3        100.77        654.81        91.71 o                         
 -12   7   3      10300.17      10915.81       552.93 o                         
 -11   7   3      16774.17      14743.67       458.89 o                         
 -10   7   3       2559.77       2566.35       233.61 o                         
  -9   7   3       6668.59       6371.37       260.42 o                         
  -8   7   3      15486.95      16157.42       436.37 o                         
  -7   7   3      23948.81      24695.88      1027.80 o                         
  -6   7   3       9746.53       6091.31       346.80 o                         
  -5   7   3       1266.89       2486.23       175.99 o                         
  -4   7   3      72907.48      59864.34      2377.23 o                         
  -3   7   3       5616.45       5780.87       335.61 o                         
  -2   7   3       8561.79      10099.05       483.84 o                         
  -1   7   3      43713.34      41201.66      1658.47 o                         
   0   7   3      87796.62      90379.62      3546.27 o                         
   1   7   3       1788.48       2189.85       251.71 o                         
   2   7   3     210352.70     206259.98      8004.29 o                         
   3   7   3      12285.99      16537.16       757.92 o                         
   4   7   3      11238.15      14017.18       812.45 o                         
   5   7   3       8255.67       6945.16       474.05 o                         
   6   7   3      15205.69      15005.21       767.71 o                         
   7   7   3      15939.09      17538.40       732.37 o                         
   8   7   3      30192.27      34102.00       705.35 o                         
   9   7   3      22872.12      23720.16       719.75 o                         
  10   7   3       4111.30       4037.36       195.12 o                         
  11   7   3      11633.10      11638.39       297.24 o                         
  12   7   3      77036.19      70269.08      1749.27 o                         
  13   7   3        217.41        304.82        99.20 o                         
  14   7   3       1877.87       2590.30       161.04 o                         
  15   7   3        792.20       1231.66       124.56 o                         
  16   7   3      46959.81      47034.21      1204.99 o                         
  17   7   3       2131.81       2215.70       214.56 o                         
  18   7   3         77.75        262.95        91.54 o                         
  19   7   3       2770.06       2697.10       119.05 o                         
  20   7   3       1473.79       1563.83       106.51 o                         
  21   7   3        270.73        502.78        93.22 o                         
  22   7   3        759.59        816.81        97.16 o                         
  23   7   3       1550.68       1851.43       366.37 o                         
  24   7   3        658.38        609.49       133.62 o                         
  25   7   3        292.06        260.10       128.65 o                         
  26   7   3          4.40        120.26       123.06 o                         
  27   7   3        530.76        519.21        80.79 o                         
  28   7   3        167.07        481.09        74.84 o                         
  29   7   3        614.09        630.26        70.86 o                         
  30   7   3       1634.41       1400.64        75.96 o                         
  31   7   3        282.99        144.72        64.33 o                         
  32   7   3         31.21          9.73        68.52 o                         
  33   7   3         38.26         19.58        55.93 o                         
 -33   8   3         69.87         55.82        32.94 o                         
 -32   8   3        108.64         69.37        54.54 o                         
 -31   8   3        113.73        -44.75        69.92 o                         
 -30   8   3        720.79        553.76        81.11 o                         
 -29   8   3       3257.46       2835.90       148.23 o                         
 -28   8   3         36.16         77.95        70.18 o                         
 -27   8   3       1517.22       1209.32        87.85 o                         
 -26   8   3       2988.12       2635.64       233.53 o                         
 -25   8   3       1587.32       1668.14       111.41 o                         
 -24   8   3         27.79         33.56       138.86 o                         
 -23   8   3       7634.91       8732.29       278.13 o                         
 -22   8   3      17536.08      17968.34       386.26 o                         
 -21   8   3        339.93        676.75       147.67 o                         
 -20   8   3       3551.31       4157.40       190.87 o                         
 -19   8   3      41975.14      44340.09      1180.75 o                         
 -18   8   3      12359.39      11540.84       320.02 o                         
 -17   8   3         96.57         68.88       119.03 o                         
 -16   8   3        706.90        597.55       126.63 o                         
 -15   8   3       1122.52       1513.03       109.86 o                         
 -14   8   3       3916.99       4294.95       195.32 o                         
 -13   8   3      12359.21      13959.77       295.89 o                         
 -12   8   3       2631.75       2713.18       138.50 o                         
 -11   8   3        767.97       1386.51       178.63 o                         
 -10   8   3       1246.75       1822.58        90.49 o                         
  -9   8   3        142.31        501.08        94.49 o                         
  -8   8   3       1686.29       2100.41       217.62 o                         
  -7   8   3       9569.39       9064.25       467.06 o                         
  -4   8   3      40091.45      34576.16      1429.14 o                         
  -3   8   3       5002.86       5218.73       349.59 o                         
  -2   8   3      22192.88      20779.82       903.35 o                         
  -1   8   3      38649.00      33636.46      1389.98 o                         
   0   8   3      34831.48      32962.44      1367.61 o                         
   1   8   3       1552.87        861.40       274.08 o                         
   2   8   3      41684.35      44627.67      1826.27 o                         
   3   8   3      23238.11      24496.69      1073.95 o                         
   4   8   3       6951.02       7179.25       472.65 o                         
   5   8   3        782.89       1370.41       304.85 o                         
   6   8   3      12391.08      12711.21       662.83 o                         
   7   8   3      10089.90      10429.06       615.28 o                         
   8   8   3      11911.68      11809.65       308.81 o                         
   9   8   3       8100.23       8106.11       232.82 o                         
  10   8   3       7272.81       8207.43       156.89 o                         
  11   8   3      18514.45      17151.43       578.55 o                         
  12   8   3       8650.01       8742.26       304.87 o                         
  13   8   3        859.11       1422.58       275.32 o                         
  14   8   3      24133.11      23952.67       553.37 o                         
  15   8   3       1034.83       1283.23       122.92 o                         
  16   8   3      18743.68      20055.61       485.10 o                         
  17   8   3       6530.90       6658.93       212.33 o                         
  18   8   3        427.77        397.31       150.92 o                         
  19   8   3        854.32       1294.27        84.73 o                         
  20   8   3        193.24         91.81        79.12 o                         
  21   8   3       5254.17       5512.51       181.01 o                         
  22   8   3       3667.03       3268.55       136.41 o                         
  23   8   3       5203.28       5421.04       160.92 o                         
  24   8   3       1248.02       1032.89        84.23 o                         
  25   8   3       1066.48       1120.39       112.17 o                         
  26   8   3        183.78        177.67        71.71 o                         
  27   8   3        621.43        582.54       138.44 o                         
  28   8   3       5664.24       5205.02       165.12 o                         
  29   8   3       2136.29       1909.28       107.67 o                         
  30   8   3       4270.71       3479.42       114.70 o                         
  31   8   3         14.81         69.92        45.48 o                         
  32   8   3        908.63        701.39        45.48 o                         
 -32   9   3          1.06        -57.78        58.73 o                         
 -31   9   3        131.56        198.57        72.72 o                         
 -30   9   3       1101.23       1110.31        95.09 o                         
 -28   9   3        256.09        262.89        95.09 o                         
 -27   9   3         16.92        -13.98       103.48 o                         
 -26   9   3       1376.08       1580.16       142.63 o                         
 -25   9   3         90.92        321.33        81.14 o                         
 -24   9   3        160.51        229.33       151.02 o                         
 -23   9   3       6487.29       7019.62       321.94 o                         
 -22   9   3      12141.90      12635.53       504.12 o                         
 -21   9   3        208.07        339.52       247.60 o                         
 -20   9   3        651.86       1081.63       130.48 o                         
 -19   9   3       5474.45       5450.71       274.90 o                         
 -18   9   3        283.91        786.40       141.44 o                         
 -17   9   3       3038.82       2622.30       151.06 o                         
 -16   9   3       1028.67        822.62       117.70 o                         
 -15   9   3      16703.66      19437.82       388.50 o                         
 -14   9   3        153.91        169.12       106.92 o                         
 -13   9   3      26474.52      24961.90       527.09 o                         
 -12   9   3       2365.87       2834.32       169.90 o                         
 -11   9   3      38034.27      34680.86       741.26 o                         
 -10   9   3        551.18        620.63        74.90 o                         
  -9   9   3      13062.40      12943.53       366.91 o                         
  -8   9   3       1510.15       1615.16        77.13 o                         
  -7   9   3      14863.38      15221.78       442.63 o                         
  -6   9   3      10517.04       9891.00       193.94 o                         
  -5   9   3      70846.06      70880.81      1364.09 o                         
  -4   9   3      42383.98      41017.11       938.17 o                         
  -3   9   3      16583.77      16971.50       525.84 o                         
  -2   9   3      21339.61      22564.14       990.05 o                         
  -1   9   3        717.48       1627.71       279.67 o                         
   0   9   3       2461.68       1706.01       282.47 o                         
   1   9   3       5980.71       6275.89       439.60 o                         
   2   9   3       6817.02       6129.80       177.61 o                         
   3   9   3      40473.91      39311.03       637.89 o                         
   4   9   3      26771.02      28514.34       472.22 o                         
   5   9   3        794.17       1440.72        70.71 o                         
   6   9   3       4344.96       4445.57        90.24 o                         
   7   9   3      47992.02      48421.25       647.07 o                         
   8   9   3      30830.93      30280.27       405.56 o                         
   9   9   3      23183.29      21412.69       371.54 o                         
  10   9   3       1183.49       1255.61        88.07 o                         
  11   9   3        546.01       1106.27        72.01 o                         
  12   9   3       3717.51       3685.09       230.79 o                         
  13   9   3        293.04        300.07       148.13 o                         
  14   9   3        192.63        110.02       146.84 o                         
  15   9   3      32706.74      29361.16      1369.60 o                         
  16   9   3      11231.09      10536.30       792.13 o                         
  17   9   3        282.88        641.19       164.51 o                         
  18   9   3       9023.00       8548.07       349.59 o                         
  19   9   3       9954.33       9314.68       252.30 o                         
  20   9   3       1965.39       2186.92       103.74 o                         
  21   9   3        782.30        833.86        72.36 o                         
  22   9   3        929.44        973.48        89.50 o                         
  23   9   3        204.22        224.86        65.80 o                         
  24   9   3         34.02        -42.97        62.35 o                         
  25   9   3         24.79         68.81        57.48 o                         
  26   9   3       2976.26       2464.98       104.76 o                         
  27   9   3        939.58        954.97        72.16 o                         
  28   9   3        482.09        571.35        61.21 o                         
  29   9   3       3852.12       3530.21       166.41 o                         
  30   9   3         31.94        130.33        44.20 o                         
  31   9   3        431.67        461.46        61.53 o                         
 -31  10   3        471.55        407.83       155.22 o                         
 -30  10   3       1414.32       1227.77        89.50 o                         
 -29  10   3        195.49        167.80        78.31 o                         
 -28  10   3        599.23        550.59        63.28 o                         
 -27  10   3        636.08        657.24       103.48 o                         
 -26  10   3        463.09        525.79       111.87 o                         
 -25  10   3       6196.14       5506.02       502.02 o                         
 -24  10   3         75.80         86.67       110.47 o                         
 -23  10   3       1144.08       1261.33       159.41 o                         
 -22  10   3        221.53        651.64       165.01 o                         
 -21  10   3       2195.95       2143.76       401.33 o                         
 -20  10   3       3480.44       3430.04       336.56 o                         
 -19  10   3      13507.49      14366.00       426.14 o                         
 -18  10   3        426.55        246.79       134.64 o                         
 -17  10   3       1277.90       1024.90       217.84 o                         
 -16  10   3       9628.33       9062.39       472.74 o                         
 -15  10   3      10447.71       8607.76       532.00 o                         
 -14  10   3      13567.61      13370.53       463.77 o                         
 -13  10   3       6998.83       7265.82       206.55 o                         
 -12  10   3      21484.86      20219.48       445.79 o                         
 -11  10   3       1575.57       1553.64       110.81 o                         
 -10  10   3        141.07        132.44        80.29 o                         
  -9  10   3       3322.98       3526.89        94.54 o                         
  -8  10   3       3539.22       3317.34        77.76 o                         
  -7  10   3       4608.42       4586.87        88.67 o                         
  -6  10   3       5093.97       5182.57        95.08 o                         
  -5  10   3      27963.66      25161.61       379.20 o                         
  -4  10   3         81.66        530.88        56.52 o                         
  -3  10   3      18898.66      17009.76       235.19 o                         
  -2  10   3         73.61        240.94        57.06 o                         
  -1  10   3      67850.67      68236.70       892.27 o                         
   0  10   3       2085.79       2413.94        58.57 o                         
   1  10   3         50.06        263.26        43.37 o                         
   2  10   3        403.39        442.09        37.48 o                         
   3  10   3       2304.84       2346.01        49.59 o                         
   4  10   3       4461.95       3828.99        66.10 o                         
   5  10   3       5301.56       5575.81       107.34 o                         
   6  10   3      15331.79      15255.88       196.23 o                         
   7  10   3        751.84        841.48        59.20 o                         
   8  10   3       7873.80       7967.64       147.32 o                         
   9  10   3        624.97        538.80        59.84 o                         
  10  10   3       2768.13       2859.74        82.59 o                         
  11  10   3      11424.83      10753.10       199.28 o                         
  12  10   3        395.37        598.54       113.54 o                         
  13  10   3       1694.96       2074.20       104.57 o                         
  14  10   3       1001.06        944.70       118.43 o                         
  15  10   3      17421.67      15460.46       578.05 o                         
  16  10   3      13685.04      13755.79       430.32 o                         
  17  10   3       7607.87       7065.74       314.80 o                         
  18  10   3        749.58        791.44        98.28 o                         
  19  10   3        821.39       1106.64        97.62 o                         
  20  10   3       1543.46       2021.08        89.66 o                         
  21  10   3        155.02        315.55        68.03 o                         
  22  10   3         73.99         77.33        62.87 o                         
  23  10   3        238.92        343.87       105.44 o                         
  24  10   3       1067.41       1017.24        75.74 o                         
  25  10   3        574.58        533.46        70.02 o                         
  26  10   3        503.76        567.74        97.89 o                         
  27  10   3       1724.85       1224.97       103.48 o                         
  28  10   3        213.34        195.77        75.51 o                         
  29  10   3        635.21        760.71        75.51 o                         
  30  10   3        222.86        162.21        58.73 o                         
 -29  11   3         61.04         50.34        67.12 o                         
 -28  11   3        691.30        576.97       123.06 o                         
 -27  11   3        955.39        780.66        67.15 o                         
 -26  11   3         82.64         57.93        64.33 o                         
 -25  11   3       2165.99       1632.13        83.33 o                         
 -24  11   3         73.88        180.59        73.83 o                         
 -23  11   3       7427.23       7183.15       583.12 o                         
 -22  11   3        295.31        211.95        90.04 o                         
 -21  11   3       3743.13       4852.35       260.10 o                         
 -20  11   3       2513.32       1991.28       192.98 o                         
 -19  11   3       2512.42       2677.47       171.62 o                         
 -18  11   3        188.06        285.27       170.60 o                         
 -17  11   3       2686.53       2288.88       208.70 o                         
 -16  11   3       5291.63       3823.18       185.61 o                         
 -15  11   3      33878.24      31852.83      1812.91 o                         
 -14  11   3      11867.99      11394.17       254.40 o                         
 -13  11   3        241.40        376.40        95.30 o                         
 -12  11   3      50517.65      47692.57      1856.17 o                         
 -11  11   3       4365.58       4293.71       149.14 o                         
 -10  11   3        424.67        558.07        94.75 o                         
  -9  11   3      13454.26      13281.65       229.63 o                         
  -8  11   3      45620.03      47098.12       656.30 o                         
  -7  11   3      14478.65      15095.81       261.03 o                         
  -6  11   3       6271.10       7338.55       160.84 o                         
  -5  11   3      11601.77      11732.98       158.61 o                         
  -4  11   3      14076.91      15830.18       292.66 o                         
  -3  11   3        126.96        353.61        53.31 o                         
  -2  11   3      44786.67      45035.35       629.81 o                         
  -1  11   3      11090.45      11723.79       175.26 o                         
   0  11   3       8381.03       9250.17       131.26 o                         
   1  11   3       7335.53       7577.56       100.18 o                         
   2  11   3      25754.20      26660.10       286.64 o                         
   3  11   3       4364.17       4327.52        67.65 o                         
   4  11   3      57693.14      57356.03       651.50 o                         
   5  11   3      15908.00      16330.49       260.00 o                         
   6  11   3       1680.07       1847.04        66.48 o                         
   7  11   3      20079.84      21225.29       291.37 o                         
   8  11   3       2177.72       2576.12        74.48 o                         
   9  11   3        707.81       1217.61        61.70 o                         
  10  11   3       1814.45       2020.95        95.44 o                         
  11  11   3      17490.03      16021.03       407.20 o                         
  12  11   3      15291.57      16841.48       442.27 o                         
  13  11   3      12441.28      13093.35       292.94 o                         
  14  11   3      13383.20      13727.62       563.46 o                         
  15  11   3      25635.94      24755.90       742.81 o                         
  16  11   3         68.43         91.51        91.33 o                         
  17  11   3       5387.39       5523.69       260.59 o                         
  18  11   3       1698.86       1855.03       147.75 o                         
  19  11   3          3.18         86.29        86.84 o                         
  20  11   3       8899.62       8925.80       233.27 o                         
  21  11   3       6308.94       6335.17       246.67 o                         
  22  11   3        316.91        329.07        59.41 o                         
  23  11   3        165.63        118.08        76.12 o                         
  24  11   3         49.74         47.79        68.21 o                         
  25  11   3        319.97        334.25        62.08 o                         
  26  11   3       4934.33       4869.13       215.35 o                         
  27  11   3          3.07        -55.93        75.51 o                         
  28  11   3         31.40          2.80        64.33 o                         
 -28  12   3        144.50        109.07        61.53 o                         
 -27  12   3        401.49        335.61        75.51 o                         
 -26  12   3        971.47        850.21        95.09 o                         
 -25  12   3        635.04        516.54        93.69 o                         
 -24  12   3       1754.30       1624.15        70.38 o                         
 -23  12   3         69.45        111.73        60.85 o                         
 -22  12   3         21.08        104.18        68.29 o                         
 -21  12   3         13.95        108.92        76.05 o                         
 -20  12   3       3331.64       3833.16       140.69 o                         
 -19  12   3       1144.35       1313.64        97.17 o                         
 -18  12   3       8052.94       8015.47       374.76 o                         
 -17  12   3       2066.23       2108.13       124.61 o                         
 -16  12   3       8049.88       6798.73       528.72 o                         
 -15  12   3       3302.92       3217.48       211.23 o                         
 -14  12   3       6234.91       5427.64       222.22 o                         
 -13  12   3        458.73        826.88       103.21 o                         
 -12  12   3       2353.38       2263.47       134.52 o                         
 -11  12   3       3412.46       3151.35       139.50 o                         
 -10  12   3        286.95        288.17        79.74 o                         
  -9  12   3       4795.37       4918.42       108.01 o                         
  -8  12   3        705.46        965.67        59.43 o                         
  -7  12   3        376.30        464.40        58.79 o                         
  -6  12   3       2705.60       2785.10        68.36 o                         
  -5  12   3      17121.93      16590.31       302.40 o                         
  -4  12   3       3213.64       3270.80        77.75 o                         
  -3  12   3       4098.11       4594.25        87.03 o                         
  -2  12   3        199.45        189.99        52.13 o                         
  -1  12   3      11561.87      12096.49       213.92 o                         
   0  12   3         47.96        185.88        52.10 o                         
   1  12   3       1225.47       1203.77        55.95 o                         
   2  12   3        135.91        215.46        44.49 o                         
   3  12   3       1353.39       1734.37        52.73 o                         
   4  12   3        267.85        311.13        47.20 o                         
   5  12   3       4214.62       4340.24       121.39 o                         
   6  12   3      14581.15      13818.45       199.49 o                         
   7  12   3        492.80        642.28        64.03 o                         
   8  12   3      14906.84      12994.20       203.50 o                         
   9  12   3       2325.53       1983.40       117.69 o                         
  10  12   3        486.68        466.42        77.59 o                         
  11  12   3        919.11        839.18        90.19 o                         
  12  12   3         75.05         38.00        88.14 o                         
  13  12   3       1047.88       1178.68       107.72 o                         
  14  12   3         44.14         98.15        96.96 o                         
  15  12   3       1432.83       1889.98       154.32 o                         
  16  12   3       8712.08       8825.45       268.70 o                         
  17  12   3       3638.58       4205.95       138.56 o                         
  18  12   3       1721.10       1838.08        91.81 o                         
  19  12   3         16.47        110.84        71.11 o                         
  20  12   3       2544.18       2709.34       105.31 o                         
  21  12   3       5523.85       5725.05       356.58 o                         
  22  12   3         21.11         58.19        64.48 o                         
  23  12   3       3590.59       3084.78       339.80 o                         
  24  12   3       3485.19       3301.26       123.06 o                         
  25  12   3          2.52         48.58       103.48 o                         
  26  12   3         71.72        -25.17        67.12 o                         
  27  12   3        367.01        416.72        64.33 o                         
 -26  13   3        288.98        224.87       109.07 o                         
 -25  13   3        651.17        513.40        53.02 o                         
 -24  13   3        398.93        421.31        48.43 o                         
 -23  13   3       1244.66        997.98        60.48 o                         
 -22  13   3        491.88        372.67        79.93 o                         
 -21  13   3          5.02         48.45        64.76 o                         
 -20  13   3       5255.56       5989.65       197.64 o                         
 -19  13   3       2366.51       2458.61       145.09 o                         
 -18  13   3        206.70        151.80        88.64 o                         
 -17  13   3         30.20        -91.74        98.06 o                         
 -16  13   3         30.15         21.88        81.27 o                         
 -15  13   3         19.58        299.60        80.70 o                         
 -14  13   3       1274.70       1642.55       137.41 o                         
 -13  13   3        563.96        541.89        84.04 o                         
 -12  13   3      22806.05      24008.66      1218.35 o                         
 -11  13   3        110.02         -9.88        75.72 o                         
 -10  13   3       5076.51       4767.36       116.02 o                         
  -9  13   3       2584.12       2376.17        92.07 o                         
  -8  13   3      26673.69      27588.83       398.33 o                         
  -7  13   3       5120.27       5052.92       122.31 o                         
  -6  13   3        165.58        368.50        63.94 o                         
  -5  13   3      15291.64      15900.08       244.84 o                         
  -4  13   3       6576.72       6947.63       121.80 o                         
  -3  13   3       6442.13       7310.31       125.69 o                         
  -2  13   3      33930.36      34008.62       534.16 o                         
  -1  13   3      38543.67      39183.15       511.62 o                         
   0  13   3      11625.32      13688.10       206.82 o                         
   1  13   3        693.18        602.81        62.10 o                         
   2  13   3         38.06        202.54        50.48 o                         
   3  13   3       6785.19       6502.11       107.55 o                         
   4  13   3       6068.69       6465.48       106.38 o                         
   5  13   3      29288.11      30365.30       438.16 o                         
   6  13   3       6432.56       7188.46       130.12 o                         
   7  13   3        603.12       1033.14        67.75 o                         
   8  13   3       6855.60       6650.13       146.76 o                         
   9  13   3        557.70        545.85        96.64 o                         
  10  13   3       4539.40       4661.15       170.88 o                         
  11  13   3       7336.99       7446.01       366.20 o                         
  12  13   3       3860.01       4121.33       210.81 o                         
  13  13   3        306.66        396.75        98.80 o                         
  14  13   3         53.18        198.66        93.75 o                         
  15  13   3       2750.17       2702.23       180.85 o                         
  16  13   3        322.98        479.80        86.21 o                         
  17  13   3       7663.45       7774.49       184.26 o                         
  18  13   3       8308.60       9321.74       206.24 o                         
  19  13   3         31.65        114.91        64.29 o                         
  20  13   3         39.57         87.30        59.74 o                         
  21  13   3        421.66        407.84        55.77 o                         
  22  13   3         46.78          2.12        47.08 o                         
  23  13   3       2264.70       2441.56       131.45 o                         
  24  13   3        341.09        377.56        72.72 o                         
  25  13   3         92.66         16.78        55.93 o                         
 -23  14   3        123.92         64.69        41.70 o                         
 -22  14   3        272.34        252.17        49.19 o                         
 -21  14   3       4108.99       3579.15       131.79 o                         
 -20  14   3        287.23        297.21        72.33 o                         
 -19  14   3       3473.01       3161.26       109.87 o                         
 -18  14   3        416.33        504.42        80.64 o                         
 -17  14   3       3839.06       3937.32       136.28 o                         
 -16  14   3        384.28        349.13        98.15 o                         
 -15  14   3        537.67        554.32        89.23 o                         
 -14  14   3         78.56        -34.11        95.62 o                         
 -13  14   3       2371.95       2069.64       181.29 o                         
 -12  14   3       1449.37       1344.53        97.20 o                         
 -11  14   3       4067.25       4100.45       200.33 o                         
 -10  14   3       1303.91       1369.08        80.49 o                         
  -9  14   3       2066.37       2236.65        90.32 o                         
  -8  14   3        994.69       1061.21        87.48 o                         
  -7  14   3         25.10        108.55        70.51 o                         
  -6  14   3       1083.55        931.97        82.98 o                         
  -5  14   3       3623.21       3653.27       104.87 o                         
  -4  14   3        453.20        250.54        75.62 o                         
  -3  14   3        421.45        484.31        63.28 o                         
  -2  14   3       7413.86       5734.92       111.85 o                         
  -1  14   3       3389.16       3732.63        81.01 o                         
   0  14   3        470.54        629.10        55.47 o                         
   1  14   3        166.37        354.17        56.17 o                         
   2  14   3       1591.50       1671.32        61.76 o                         
   3  14   3        568.60        723.27        61.96 o                         
   4  14   3         21.39         51.50        59.37 o                         
   5  14   3        942.90       1127.44        58.83 o                         
   6  14   3       5217.81       5268.66       137.36 o                         
   7  14   3          1.58        -32.98        84.59 o                         
   8  14   3        792.41        781.40        92.80 o                         
   9  14   3        966.96       1039.50       100.19 o                         
  10  14   3         58.34        219.14        98.40 o                         
  11  14   3        318.10        296.55        99.87 o                         
  12  14   3        180.80        228.91        87.77 o                         
  13  14   3       1068.37       1285.07       107.25 o                         
  14  14   3        169.68        372.73        82.89 o                         
  15  14   3       3242.54       2798.55       141.78 o                         
  16  14   3        890.04        901.69        76.54 o                         
  17  14   3      11180.59      10724.21       231.85 o                         
  18  14   3       5522.84       5333.97       145.21 o                         
  19  14   3         23.59         42.55        64.08 o                         
  20  14   3        112.65        163.05        50.75 o                         
  21  14   3       3198.25       3205.29       126.51 o                         
  22  14   3         29.17        106.26        40.21 o                         
 -21  15   3        429.32        405.09        54.54 o                         
 -20  15   3        735.38        641.32       132.85 o                         
 -19  15   3         19.80         -9.83        64.33 o                         
 -18  15   3         84.24        200.94       169.20 o                         
 -17  15   3          4.54        -82.50        82.50 o                         
 -16  15   3         84.67        103.48       117.46 o                         
 -15  15   3        730.21        858.60       145.43 o                         
 -14  15   3        477.75        495.02       165.01 o                         
 -13  15   3       1539.70       1632.23       155.65 o                         
 -12  15   3        525.00        567.05       120.70 o                         
 -11  15   3       4246.60       4280.57       594.31 o                         
 -10  15   3        220.93        388.95       151.02 o                         
  -9  15   3       2854.58       2771.43       104.21 o                         
  -8  15   3        550.22        554.48        84.67 o                         
  -7  15   3       3561.04       3179.55       102.24 o                         
  -6  15   3        171.21        197.54        89.64 o                         
  -5  15   3      14173.61      13453.47       264.41 o                         
  -4  15   3       2311.70       2334.26        97.40 o                         
  -3  15   3      32726.67      33678.68       592.83 o                         
  -2  15   3       1037.94       1284.10        76.89 o                         
  -1  15   3      17183.94      17371.72       293.59 o                         
   0  15   3         77.46        296.42        57.01 o                         
   1  15   3        963.14       1011.06        58.82 o                         
   2  15   3       3883.87       3583.08       100.89 o                         
   3  15   3       1539.99       1502.66        77.85 o                         
   4  15   3       1141.72       1405.35        76.47 o                         
   5  15   3        216.96        216.96        90.32 o                         
   6  15   3        612.62        602.37       108.16 o                         
   7  15   3       1140.57       1091.72       118.34 o                         
   8  15   3      10317.89      11004.11       377.32 o                         
   9  15   3       3173.64       2837.00       136.93 o                         
  10  15   3       1806.38       1945.59       152.32 o                         
  11  15   3         86.42        262.86        96.97 o                         
  12  15   3       2757.03       2645.68       150.52 o                         
  13  15   3        295.44        351.73        83.60 o                         
  14  15   3       2134.03       2063.52       100.63 o                         
  15  15   3        708.71        543.00        75.23 o                         
  16  15   3        236.24        420.97        67.79 o                         
  17  15   3        260.87        310.29        60.82 o                         
  18  15   3       1597.78       1511.78        65.93 o                         
  19  15   3        137.63        101.38        43.99 o                         
 -17  16   3        314.48        374.76        83.90 o                         
 -16  16   3       1742.90       1650.08       120.26 o                         
 -15  16   3        273.03        151.42        89.29 o                         
 -14  16   3        518.81        571.93       255.90 o                         
 -13  16   3       2584.79       1954.93       212.55 o                         
 -12  16   3        348.81        388.75       201.37 o                         
 -11  16   3        100.42        209.76       195.77 o                         
 -10  16   3       3365.91       2756.20       356.58 o                         
  -9  16   3        435.37         41.67       142.46 o                         
  -8  16   3       2386.66       1808.96       225.14 o                         
  -7  16   3        809.16        801.61        97.58 o                         
  -6  16   3       1908.50       1332.48        98.73 o                         
  -5  16   3         33.26         92.37        84.74 o                         
  -4  16   3       1152.10        878.23        72.90 o                         
  -3  16   3         76.53          5.13        67.09 o                         
  -2  16   3       1295.13       1255.51        85.58 o                         
  -1  16   3       7893.90       8133.00       208.78 o                         
   0  16   3         33.78         23.53        81.52 o                         
   1  16   3          0.28        -26.04        72.33 o                         
   2  16   3        162.29        120.15        87.19 o                         
   3  16   3          6.36        -24.08        78.48 o                         
   4  16   3        180.73        140.51        82.13 o                         
   5  16   3       3854.09       3535.21       261.58 o                         
   6  16   3       1471.62       1527.39       164.71 o                         
   7  16   3         22.74         44.75       134.97 o                         
   8  16   3        238.00         30.71       139.33 o                         
   9  16   3        489.06        645.91       148.65 o                         
  10  16   3          4.09         40.46       108.74 o                         
  11  16   3         83.01        137.89       123.05 o                         
  12  16   3       1519.55       1918.57       153.82 o                         
  13  16   3       1536.56       1535.41       134.24 o                         
  14  16   3       1142.15       1043.70        83.61 o                         
  15  16   3        632.18        526.01        67.18 o                         
  16  16   3       1209.69       1103.79        68.46 o                         
 -12  17   3        601.61        304.85       167.80 o                         
 -11  17   3       5595.79       4972.91      1280.91 o                         
 -10  17   3        178.12        -68.66       121.85 o                         
  -9  17   3         60.00         59.56       118.89 o                         
  -8  17   3        543.75        462.97       117.59 o                         
  -7  17   3       1608.03       1133.88       118.93 o                         
  -6  17   3        908.92        665.08       106.78 o                         
  -5  17   3         72.19       -103.48       165.01 o                         
  -4  17   3       2301.75       1759.15       173.40 o                         
  -3  17   3        861.30        802.67       145.43 o                         
  -2  17   3       1076.52       1019.54        98.82 o                         
  -1  17   3       5925.03       5227.12       257.30 o                         
   0  17   3       2347.10       3031.67       195.77 o                         
   1  17   3         16.61        -47.54       151.02 o                         
   2  17   3       1373.12       1208.19       170.60 o                         
   3  17   3       1462.25       1622.11       187.38 o                         
   4  17   3        650.09        780.29       178.99 o                         
   5  17   3        396.03        503.41       178.99 o                         
   6  17   3        422.17        349.59       181.79 o                         
   7  17   3        262.06        500.62       181.79 o                         
   9  17   3        783.48        626.47       156.62 o                         
  10  17   3        106.48         44.75       153.82 o                         
  11  17   3       1508.76       1591.15       148.23 o                         
 -36   0   4        174.52        146.72        48.97 o                         
 -34   0   4        530.49        379.24        64.90 o                         
 -32   0   4       2265.33       1915.89        98.82 o                         
 -30   0   4       1086.84        394.34       567.74 o                         
 -28   0   4        238.71        415.82       305.94 o                         
 -26   0   4       2687.36       2942.98       396.02 o                         
 -24   0   4      15079.20      17136.95       696.83 o                         
 -22   0   4       3548.06       4138.39       365.53 o                         
 -20   0   4      18583.02      23738.01       823.06 o                         
 -18   0   4      20306.27      21771.58      1265.53 o                         
 -16   0   4       5975.01       6644.51       476.85 o                         
 -14   0   4     113535.37     106011.41      3992.35 o                         
 -12   0   4      51978.26      39076.13      1619.32 o                         
 -10   0   4       2673.74       3168.71       299.25 o                         
  -8   0   4      21260.05      29100.14      1185.82 o                         
  -6   0   4     713836.62     612554.38     23568.17 o                         
  -4   0   4       6421.54       5338.99       243.32 o                         
  -2   0   4      86828.05      26137.66      1478.08 o                         
   0   0   4     569508.25     372932.00     14344.51 o                         
   2   0   4    1570803.88    1449870.38     39457.03 o                         
   4   0   4     149216.53     107558.91      5829.82 o                         
   6   0   4     275319.56     282934.12      7738.34 o                         
   8   0   4     117451.92      84333.06      3358.89 o                         
  10   0   4      97398.16      93805.64      3747.64 o                         
  12   0   4     217837.92     199995.27      7828.09 o                         
  14   0   4     166707.31     135658.92      5369.75 o                         
  16   0   4       4454.63       2343.67       441.89 o                         
  18   0   4      23495.52      21758.19      1174.63 o                         
  20   0   4        959.99       2210.47       105.64 o                         
  22   0   4        405.35       1217.08       113.58 o                         
  24   0   4       4874.67       4651.36       153.13 o                         
  26   0   4       1070.16       1279.35       163.08 o                         
  28   0   4         97.46        169.70       198.21 o                         
  30   0   4       2515.96       2480.71       159.41 o                         
  32   0   4         41.36        177.92        83.90 o                         
  34   0   4        129.92        173.40        72.72 o                         
  36   0   4        916.27        862.24       195.77 o                         
 -37   1   4        278.05        172.76        42.31 o                         
 -36   1   4         35.75         14.32        48.38 o                         
 -35   1   4        200.09        158.80        64.75 o                         
 -34   1   4        995.75        811.52        57.73 o                         
 -33   1   4         22.79        209.28        77.01 o                         
 -32   1   4       1107.07       1253.83        70.90 o                         
 -31   1   4        676.58        710.70        86.95 o                         
 -30   1   4       2800.30       2187.23       112.72 o                         
 -29   1   4       3424.77       3514.83       418.16 o                         
 -28   1   4       5341.99       5288.98       262.30 o                         
 -27   1   4       1281.69       1141.33       186.29 o                         
 -26   1   4       7689.48       8360.58       233.99 o                         
 -25   1   4        101.44        249.95       103.73 o                         
 -24   1   4         17.54        131.18       104.45 o                         
 -23   1   4       2885.40       3371.72       138.64 o                         
 -22   1   4       7114.66       6960.96       435.16 o                         
 -21   1   4       2009.02       2022.31       114.96 o                         
 -20   1   4       3203.06       3774.24       139.06 o                         
 -19   1   4      11356.47      12181.76       317.65 o                         
 -18   1   4       8358.32       6764.49       389.71 o                         
 -17   1   4      21823.43      22936.54       783.20 o                         
 -16   1   4       5566.64       4401.99       332.13 o                         
 -15   1   4       2032.08       2567.16       298.00 o                         
 -14   1   4     128560.10     127217.14      3574.36 o                         
 -13   1   4       3259.65       3828.40       302.65 o                         
 -12   1   4      84960.54      79827.50      3177.10 o                         
 -11   1   4      10126.65      15415.66       721.56 o                         
 -10   1   4       6985.69       4374.11       324.42 o                         
  -9   1   4       2574.30       5943.08       355.19 o                         
  -8   1   4      22825.13      14791.99       646.05 o                         
  -7   1   4      18875.48      11634.46       517.40 o                         
  -6   1   4        473.47       1515.84       165.01 o                         
  -5   1   4       2441.51       2776.63       129.25 o                         
  -4   1   4       1452.35        854.98        77.20 o                         
  -3   1   4       3063.11       3329.38       103.35 o                         
  -2   1   4       4376.67       5080.15       135.96 o                         
  -1   1   4      10276.48       1912.82        61.61 o                         
   0   1   4        270.55        226.54       100.68 o                         
   1   1   4       6362.48       5324.60       178.57 o                         
   2   1   4      32053.69      41644.75      1158.85 o                         
   3   1   4       2048.49        344.00       137.62 o                         
   4   1   4        781.85        615.05       181.23 o                         
   5   1   4       2524.32        471.03       218.86 o                         
   6   1   4      26602.67      22386.52       713.25 o                         
   7   1   4     110748.85     130166.13      5101.26 o                         
   8   1   4      21111.84      16612.67       816.65 o                         
   9   1   4      18799.24      18917.19       908.94 o                         
  10   1   4       9415.50       7791.73       562.15 o                         
  11   1   4         81.36        864.19       430.70 o                         
  12   1   4       1099.89        939.71       416.72 o                         
  13   1   4       3004.40       3476.35       467.06 o                         
  14   1   4        863.40       1644.49       430.70 o                         
  15   1   4      79735.53      68556.62      2819.12 o                         
  16   1   4       4502.18       4376.91       500.62 o                         
  17   1   4      72789.73      64495.74      2676.49 o                         
  18   1   4        136.70        631.14        84.19 o                         
  19   1   4       1077.75       1487.61        94.23 o                         
  20   1   4      13082.83      12588.72       345.14 o                         
  21   1   4       2548.52       2814.06       113.62 o                         
  22   1   4       4130.41       4374.45       142.97 o                         
  23   1   4        253.60        396.35        90.07 o                         
  24   1   4      14297.50      15569.50       365.25 o                         
  25   1   4         69.65        106.63       112.63 o                         
  26   1   4        222.56        549.62        90.82 o                         
  27   1   4        770.39       1423.55       142.63 o                         
  28   1   4       1378.61       1190.71       131.45 o                         
  29   1   4       1990.14       1926.01       109.64 o                         
  30   1   4       2833.21       2896.02       119.53 o                         
  31   1   4        259.17        472.31        75.23 o                         
  32   1   4        114.33         93.71        66.05 o                         
  33   1   4        116.00        156.81        58.11 o                         
  34   1   4        240.32        119.91        41.29 o                         
  35   1   4         82.95         95.42        42.93 o                         
  36   1   4        453.43        382.54        67.12 o                         
 -37   2   4        160.40        135.42        35.22 o                         
 -36   2   4        274.65        296.57        40.24 o                         
 -35   2   4         14.51         68.31        43.20 o                         
 -34   2   4        197.84        111.29        43.38 o                         
 -33   2   4        785.57        687.25        52.41 o                         
 -32   2   4       4773.85       3845.52       164.80 o                         
 -31   2   4         37.32         39.04        63.95 o                         
 -30   2   4         83.15        278.40        71.55 o                         
 -29   2   4       1678.60       1397.56       240.73 o                         
 -28   2   4        606.79        354.40        78.80 o                         
 -27   2   4       4344.11       4153.65       164.60 o                         
 -26   2   4        122.89        406.63       115.99 o                         
 -25   2   4        432.16        631.60        98.21 o                         
 -24   2   4       2819.59       3303.44       177.47 o                         
 -23   2   4       1625.29       1649.99       142.61 o                         
 -22   2   4         80.39        626.25       100.19 o                         
 -21   2   4       1511.90       1196.36        99.52 o                         
 -20   2   4       6666.83       8201.43       288.30 o                         
 -19   2   4       3627.13       4391.13       138.70 o                         
 -18   2   4      21272.95      25754.43       610.48 o                         
 -17   2   4      23539.10      26802.41       624.50 o                         
 -16   2   4       8162.43       8267.64       452.12 o                         
 -15   2   4      22956.28      21355.88       553.44 o                         
 -14   2   4      41915.81      44305.02       941.68 o                         
 -13   2   4       3123.38       4041.01       231.39 o                         
 -12   2   4        486.48       1106.27       178.41 o                         
 -11   2   4     234577.64     216637.64      5944.66 o                         
 -10   2   4       4614.02       3817.80       310.44 o                         
  -9   2   4      78013.95      73525.08      2046.81 o                         
  -8   2   4       1301.81       1950.53       248.91 o                         
  -7   2   4       1332.24       2606.57       154.25 o                         
  -6   2   4     272438.38     327962.03      8934.79 o                         
  -5   2   4      46444.72      61589.93      1695.79 o                         
  -4   2   4       5038.80       6502.43       276.88 o                         
  -3   2   4       6245.72       2585.61        82.65 o                         
  -2   2   4      20766.91      14441.64       297.64 o                         
  -1   2   4       8020.25       1549.21        61.38 o                         
   0   2   4      27738.74      16662.20       489.25 o                         
   1   2   4      28714.90      38869.77       762.10 o                         
   2   2   4      75558.29      90051.66      1748.65 o                         
   3   2   4     510868.31     452466.34      8734.58 o                         
   4   2   4     208893.70     209192.39      4058.42 o                         
   5   2   4    1274684.25    1440643.50     27750.35 o                         
   6   2   4    1429192.25    1623296.38     44144.92 o                         
   7   2   4      85198.16      74427.87      2096.25 o                         
   8   2   4     237650.73     268701.97      7374.46 o                         
   9   2   4      22917.00      18835.70       645.67 o                         
  10   2   4      21126.29      13610.03       529.90 o                         
  11   2   4     137101.70     139208.12      3892.90 o                         
  12   2   4      12793.40      16543.10       634.86 o                         
  13   2   4      17020.74      16319.66       615.96 o                         
  14   2   4       1726.85       2317.37       341.13 o                         
  15   2   4       2639.16       2335.88       348.04 o                         
  16   2   4       7375.97       8374.36       449.90 o                         
  17   2   4       2569.28       2561.25       110.62 o                         
  18   2   4        280.46        475.61        66.81 o                         
  19   2   4        457.65        484.07        64.16 o                         
  20   2   4       3607.19       3111.68        83.66 o                         
  21   2   4        610.75        761.72        81.70 o                         
  22   2   4       3951.95       3727.57       168.52 o                         
  23   2   4        210.87        185.10        69.99 o                         
  24   2   4      13793.79      13151.20       457.57 o                         
  25   2   4       1538.48       1753.85       113.90 o                         
  26   2   4       1004.28       1141.46       119.70 o                         
  27   2   4        801.18       1134.94       121.61 o                         
  28   2   4        693.42       1143.93       295.97 o                         
  29   2   4       1289.91       1136.68       195.77 o                         
  30   2   4       1128.40       1197.01       114.67 o                         
  31   2   4        462.74        567.74        97.89 o                         
  32   2   4        293.13        114.67        83.90 o                         
  33   2   4        273.76        369.17        75.51 o                         
  34   2   4         89.92         53.95        74.11 o                         
  35   2   4         56.70         86.12        49.38 o                         
 -37   3   4         56.46         77.51        53.14 o                         
 -36   3   4          2.07         41.90        48.79 o                         
 -35   3   4        119.57        160.08        40.77 o                         
 -34   3   4          0.73         98.05        62.58 o                         
 -33   3   4          6.10        -28.84        62.91 o                         
 -32   3   4       1957.77       1493.76       114.67 o                         
 -31   3   4       2212.91       1742.72       117.91 o                         
 -30   3   4       3531.53       3104.20       141.02 o                         
 -29   3   4       3581.95       3073.29       155.75 o                         
 -28   3   4       2341.77       2550.26       178.44 o                         
 -27   3   4        268.81        387.51       118.39 o                         
 -26   3   4       1046.79       1632.26        88.08 o                         
 -25   3   4       2190.40       2166.62       142.71 o                         
 -24   3   4       3616.66       3070.29       180.30 o                         
 -23   3   4       6024.20       5874.58       146.13 o                         
 -22   3   4      16673.04      18377.31       326.44 o                         
 -21   3   4       1113.77       1056.96       103.13 o                         
 -20   3   4       1383.67       1535.26       128.57 o                         
 -19   3   4      19438.74      20581.23       386.20 o                         
 -18   3   4       7216.82       7115.28       215.10 o                         
 -17   3   4      54937.23      53919.42      1133.06 o                         
 -16   3   4       2056.12       2260.73       218.98 o                         
 -15   3   4         11.64        137.08       208.52 o                         
 -14   3   4      15129.22      15925.46       427.35 o                         
 -13   3   4       9625.55      11048.29       368.15 o                         
 -12   3   4     231623.17     242878.92      4909.91 o                         
 -11   3   4      16398.32      16000.12       399.40 o                         
 -10   3   4        617.36        430.70       160.19 o                         
  -9   3   4       1802.47       2158.47       146.17 o                         
  -8   3   4       3266.98       3400.87       151.80 o                         
  -7   3   4      20367.89      19223.19       464.33 o                         
  -6   3   4        741.34       1686.34       102.20 o                         
  -5   3   4      11812.27       7767.71       246.49 o                         
  -4   3   4       4708.71       5450.61       133.51 o                         
  -3   3   4       1842.37       3626.81       121.95 o                         
  -2   3   4      17961.61      20757.44       374.70 o                         
  -1   3   4        800.21        708.80        56.89 o                         
   0   3   4      55641.81      54761.43      1403.51 o                         
   1   3   4      23884.66      15245.69       369.75 o                         
   2   3   4      33191.60      28197.44       567.58 o                         
   3   3   4      10116.49       7477.90       196.47 o                         
   4   3   4      28674.93      22284.82       477.67 o                         
   5   3   4       4417.29       4244.08       229.40 o                         
   6   3   4      16733.96      21003.81       653.59 o                         
   7   3   4     134598.36     143342.19      3958.16 o                         
   8   3   4      78880.26      66884.18      1901.46 o                         
   9   3   4       3902.71       4346.68       311.47 o                         
  10   3   4      38182.51      32378.84      1004.60 o                         
  11   3   4      11329.56      14525.54       566.58 o                         
  12   3   4     263768.94     239848.30      6633.85 o                         
  13   3   4       4346.84       3262.78       358.90 o                         
  14   3   4     101338.57      89766.55      2572.85 o                         
  15   3   4       9020.19       6745.17       427.98 o                         
  16   3   4      20040.28      20424.63       740.61 o                         
  17   3   4       3282.93       3500.98       125.96 o                         
  18   3   4      29297.37      26341.72       492.33 o                         
  19   3   4       5591.23       5426.67       163.92 o                         
  20   3   4      26611.75      23926.40       398.94 o                         
  21   3   4       3727.71       3609.22        90.00 o                         
  22   3   4        515.21        877.63        61.79 o                         
  23   3   4       2170.83       1903.62        98.44 o                         
  24   3   4      13683.36      12861.20       234.63 o                         
  25   3   4        875.84       1478.38        74.95 o                         
  26   3   4       7031.45       7141.22       205.34 o                         
  27   3   4       3180.23       3262.44       123.61 o                         
  28   3   4       2447.03       2555.46       237.72 o                         
  29   3   4        834.23       1092.63        83.94 o                         
  30   3   4        296.62        333.35        71.19 o                         
  31   3   4       1021.94        896.45        90.89 o                         
  32   3   4        338.55        279.11        58.73 o                         
  33   3   4         25.61         -2.80        81.11 o                         
  34   3   4         25.66        -39.73        51.78 o                         
  35   3   4        234.18        121.43        36.99 o                         
 -36   4   4        278.25        198.57        58.73 o                         
 -35   4   4        468.54        232.13        67.12 o                         
 -34   4   4         34.82         14.20        49.71 o                         
 -33   4   4         14.31          9.53        57.71 o                         
 -32   4   4        934.34        576.23        67.69 o                         
 -31   4   4         50.50         11.41        56.37 o                         
 -30   4   4        938.23        710.90        66.10 o                         
 -29   4   4         16.75        134.40        69.52 o                         
 -28   4   4        942.88       1117.03       100.57 o                         
 -27   4   4        498.56       1086.43       166.75 o                         
 -26   4   4        109.89        254.68        79.96 o                         
 -25   4   4        133.21        376.27        96.45 o                         
 -24   4   4       1462.02       1884.74        94.08 o                         
 -23   4   4       3478.87       3829.80       130.23 o                         
 -22   4   4        238.87        378.97        69.79 o                         
 -21   4   4       2759.65       3270.58       134.11 o                         
 -20   4   4      15907.68      17222.90       301.34 o                         
 -19   4   4       3077.80       3700.77       119.28 o                         
 -18   4   4        468.84        792.79       123.31 o                         
 -17   4   4      30660.23      31194.22       635.52 o                         
 -16   4   4       2843.07       3099.72       233.90 o                         
 -15   4   4        660.13        864.48       211.60 o                         
 -14   4   4      17029.85      18835.03       426.12 o                         
 -13   4   4      98202.95      93172.07      1671.19 o                         
 -12   4   4       2069.92       2440.26       195.92 o                         
 -11   4   4      10428.08      12262.77       294.61 o                         
 -10   4   4        277.90        989.60       132.54 o                         
  -9   4   4      12101.96      15729.24       459.54 o                         
  -8   4   4      16723.36      16435.48       410.32 o                         
  -7   4   4     253518.80     261283.14     10093.45 o                         
  -6   4   4     303630.41     282028.28      7712.63 o                         
  -5   4   4      35078.59      51511.39      1173.18 o                         
  -4   4   4     519707.16     542678.44     12052.67 o                         
  -3   4   4      14655.37      21214.90       497.29 o                         
  -2   4   4     147403.05     127478.76      2195.30 o                         
  -1   4   4      21924.57      21923.67       359.81 o                         
   0   4   4     112029.04     112905.07      1946.65 o                         
   1   4   4     159029.27     173309.55      3863.44 o                         
   2   4   4      93384.10      99763.50      2245.51 o                         
   3   4   4       4077.31       8303.54       204.93 o                         
   4   4   4     115118.28     132483.00      3626.91 o                         
   5   4   4      16257.75      22467.42       661.50 o                         
   6   4   4     297251.09     294381.78      8043.88 o                         
   7   4   4      11999.54      14259.69       516.00 o                         
   8   4   4     115650.69     119822.38      3329.29 o                         
   9   4   4      67652.98      72124.80      2051.76 o                         
  10   4   4     117057.88     103001.46      2899.16 o                         
  11   4   4       1669.80       1805.03       321.32 o                         
  12   4   4      19849.12      21707.05       759.33 o                         
  13   4   4      11317.98      12384.69       549.76 o                         
  14   4   4        221.71        970.47       330.26 o                         
  15   4   4        891.72       1310.66       337.14 o                         
  16   4   4      10713.69      12138.95       551.71 o                         
  17   4   4       3093.97       2827.92       164.89 o                         
  18   4   4       3729.09       4924.62       118.59 o                         
  19   4   4       3495.97       2987.02        93.96 o                         
  20   4   4      14415.02      12882.44       234.30 o                         
  21   4   4      11983.09      11373.78       194.71 o                         
  22   4   4       4970.67       4405.64       104.46 o                         
  23   4   4        418.82        434.71        61.62 o                         
  24   4   4       9347.81       9007.44       248.10 o                         
  25   4   4        619.12       1005.75        73.57 o                         
  26   4   4       1756.38       1568.88       151.03 o                         
  27   4   4       3475.30       3197.71       260.07 o                         
  28   4   4        167.47        145.65        59.66 o                         
  29   4   4         68.41        148.30        54.00 o                         
  30   4   4        394.84        366.70        63.61 o                         
  31   4   4         97.96        139.84        97.89 o                         
  32   4   4        750.21        688.00        95.09 o                         
  33   4   4         99.70        191.31        64.67 o                         
  34   4   4        722.93        769.54        73.07 o                         
  35   4   4         92.05         97.03        34.71 o                         
 -36   5   4        273.95        156.62        50.34 o                         
 -35   5   4         36.01        142.63        41.53 o                         
 -34   5   4        283.34        339.13        55.71 o                         
 -33   5   4        877.00        922.93        92.29 o                         
 -32   5   4        495.36        497.82        97.89 o                         
 -31   5   4         20.66        -20.08        64.48 o                         
 -30   5   4         20.93        -14.32        71.90 o                         
 -29   5   4        192.33        327.39        81.93 o                         
 -28   5   4         75.19        177.01        70.99 o                         
 -27   5   4       1236.65       1489.14        94.66 o                         
 -26   5   4      16427.07      16062.82       597.60 o                         
 -25   5   4        134.52        279.54        86.95 o                         
 -24   5   4        180.33        249.95       104.45 o                         
 -23   5   4       1099.95       1645.40        83.28 o                         
 -22   5   4      13074.43      13404.33       208.66 o                         
 -21   5   4       2928.41       2702.10        87.34 o                         
 -20   5   4      14190.69      15956.76       283.96 o                         
 -19   5   4      13350.11      14097.72       219.71 o                         
 -18   5   4      13229.96      15047.32       248.73 o                         
 -17   5   4        132.26        321.01        83.70 o                         
 -16   5   4      14268.83      15340.52       380.40 o                         
 -15   5   4      62711.50      67142.05      1235.45 o                         
 -14   5   4      20027.60      21682.31       465.21 o                         
 -13   5   4        282.13        613.42       164.32 o                         
 -12   5   4      46286.84      49098.47       914.23 o                         
 -11   5   4      15087.27      14520.74       330.53 o                         
 -10   5   4      80050.37      74902.33      1342.81 o                         
  -9   5   4       6435.28       7683.94       302.45 o                         
  -8   5   4         88.72        353.84       151.08 o                         
  -7   5   4        767.00        731.27       108.66 o                         
  -6   5   4      18579.74      20862.08       483.44 o                         
  -5   5   4       5634.43       7808.28       227.94 o                         
  -4   5   4       1271.32       1136.33       112.17 o                         
  -3   5   4      45121.30      37391.07       659.53 o                         
  -2   5   4      44143.80      38878.86       765.15 o                         
  -1   5   4       5266.71       4544.02       129.71 o                         
   0   5   4      41971.80      34338.14       967.02 o                         
   1   5   4        304.05        528.09       120.58 o                         
   2   5   4      56524.26      59875.52      2363.25 o                         
   3   5   4      42282.57      38922.30      1571.77 o                         
   4   5   4        148.57        541.33       105.62 o                         
   5   5   4      39763.32      37897.73       881.49 o                         
   6   5   4      41064.62      36635.64      1044.17 o                         
   7   5   4         34.88        422.79       176.99 o                         
   8   5   4      21275.42      21725.31       683.26 o                         
   9   5   4       3408.49       3054.87       280.82 o                         
  10   5   4     132890.59     119278.73      3338.18 o                         
  11   5   4       1227.96       1190.50       302.40 o                         
  12   5   4     115418.61     110805.91      3137.45 o                         
  13   5   4       7662.83       7486.20       640.45 o                         
  14   5   4      37532.85      36656.22      1180.58 o                         
  15   5   4      67432.78      60464.75      1082.57 o                         
  16   5   4       1108.26       1204.31       183.19 o                         
  17   5   4      26732.09      24637.77       439.22 o                         
  18   5   4      31851.70      31635.75       548.79 o                         
  19   5   4       1338.81       1577.29       124.67 o                         
  20   5   4       8199.44       8773.41       160.76 o                         
  21   5   4       5432.08       5811.64       120.67 o                         
  22   5   4       2448.37       2588.43        79.97 o                         
  23   5   4       1061.31       1167.21        88.17 o                         
  24   5   4       7288.10       7656.57       319.20 o                         
  25   5   4        816.57        886.45        84.14 o                         
  26   5   4        169.27        240.93        74.81 o                         
  27   5   4       6386.68       6497.71       893.56 o                         
  28   5   4        492.21        478.80        55.94 o                         
  29   5   4       5514.16       4902.73       304.85 o                         
  30   5   4       2468.71       1880.74       177.59 o                         
  31   5   4        550.07        752.32       103.48 o                         
  32   5   4       1479.41       1252.53        68.68 o                         
  33   5   4         22.08        138.30        52.85 o                         
  34   5   4        223.55        128.36        52.50 o                         
 -35   6   4        386.94        149.02        33.38 o                         
 -34   6   4          6.15         10.20        38.99 o                         
 -33   6   4       1588.94       1683.64       103.48 o                         
 -32   6   4        599.81        660.03        86.70 o                         
 -31   6   4        334.93        517.40        97.89 o                         
 -30   6   4         84.18        -58.73       106.28 o                         
 -29   6   4       1688.30       1254.08        83.94 o                         
 -28   6   4        370.18        393.81        83.20 o                         
 -27   6   4        118.69        169.68        75.58 o                         
 -26   6   4         94.17        268.12        89.51 o                         
 -25   6   4        876.51       1447.80       233.26 o                         
 -24   6   4       3498.59       3871.52       200.74 o                         
 -23   6   4        180.22        519.92        94.42 o                         
 -22   6   4        260.91        781.17        84.79 o                         
 -21   6   4        154.22        371.03        99.88 o                         
 -20   6   4       3193.54       4309.06       213.06 o                         
 -19   6   4         98.97        282.15        87.63 o                         
 -18   6   4      14261.29      16286.94       311.31 o                         
 -17   6   4      21139.00      24975.72       417.98 o                         
 -16   6   4       6665.89       6692.18       213.81 o                         
 -15   6   4      38458.61      42356.99       805.01 o                         
 -14   6   4        642.59       1020.86       307.20 o                         
 -13   6   4        752.48        884.25       228.35 o                         
 -12   6   4      15073.88      13267.85       372.86 o                         
 -11   6   4      25146.02      28306.21       635.39 o                         
 -10   6   4       9035.48       9528.93       306.79 o                         
  -9   6   4       1848.71       1168.79       175.18 o                         
  -8   6   4      43719.52      52057.53      1386.22 o                         
  -7   6   4        937.77       2319.83       164.58 o                         
  -6   6   4      87154.59      81078.10      1607.34 o                         
  -5   6   4        915.80       1649.64        88.89 o                         
  -4   6   4     219578.75     232107.20      3745.95 o                         
  -3   6   4      29696.27      24748.24       722.76 o                         
  -2   6   4     360960.00     331908.16      9049.49 o                         
  -1   6   4      48727.90      42138.56      1683.64 o                         
   0   6   4     393248.59     366754.00     14145.94 o                         
   1   6   4     183101.19     157912.64      6130.47 o                         
   2   6   4     416973.81     423653.81     16341.38 o                         
   3   6   4      16390.32      17713.38       531.24 o                         
   4   6   4       2556.05       4449.74       583.12 o                         
   5   6   4     177351.92     171846.03      6695.41 o                         
   6   6   4     102271.17     117536.74      2653.94 o                         
   7   6   4      75467.39      79994.05      1833.65 o                         
   8   6   4        482.38       1119.85       191.55 o                         
   9   6   4      18135.26      17784.47       587.34 o                         
  10   6   4      28623.38      28824.01       897.82 o                         
  11   6   4        256.05        759.35       285.72 o                         
  12   6   4     126995.08     127096.20      3832.49 o                         
  13   6   4      62204.74      65475.65      1853.60 o                         
  14   6   4      80228.88      78178.73      2021.67 o                         
  15   6   4      32465.45      33008.71       731.48 o                         
  16   6   4      36683.29      34209.67       602.46 o                         
  17   6   4        767.55       1075.00        78.65 o                         
  18   6   4      11619.97      10919.95       208.38 o                         
  19   6   4        399.21        553.98        84.97 o                         
  20   6   4       2866.04       3866.35       105.48 o                         
  21   6   4       8445.30       9171.13       250.25 o                         
  22   6   4       1236.07       1837.23       160.23 o                         
  23   6   4       6436.55       6684.04       244.45 o                         
  24   6   4        269.99        156.61       119.89 o                         
  25   6   4        522.54        692.78       125.54 o                         
  26   6   4        978.79       1152.26       139.84 o                         
  27   6   4       1022.60        849.35        85.19 o                         
  28   6   4       1374.61       1273.98        86.41 o                         
  29   6   4        122.52        164.28        71.19 o                         
  30   6   4        921.96        754.31        72.98 o                         
  31   6   4        445.43        500.87        49.96 o                         
  32   6   4        222.26        303.39        66.74 o                         
  33   6   4        323.32        276.88        69.92 o                         
  34   6   4         27.32         89.50        55.93 o                         
 -34   7   4          3.89         -4.85        34.10 o                         
 -33   7   4        607.61        481.76        49.32 o                         
 -32   7   4         11.46        120.26        72.72 o                         
 -31   7   4       1384.88       1157.85        97.89 o                         
 -30   7   4       2410.53       2366.05       139.84 o                         
 -29   7   4        396.28        486.63       106.28 o                         
 -28   7   4        228.09        384.86        82.05 o                         
 -27   7   4       1728.28       1524.66       174.80 o                         
 -26   7   4        851.20        691.86       143.96 o                         
 -25   7   4       1088.10       1383.37       138.86 o                         
 -24   7   4        562.26        580.64       160.26 o                         
 -23   7   4       6316.80       6607.72       176.54 o                         
 -22   7   4        289.39        575.34       144.04 o                         
 -21   7   4       1928.18       2664.60       147.28 o                         
 -20   7   4      16151.59      17433.26       356.86 o                         
 -19   7   4      35048.79      35079.67      1163.40 o                         
 -18   7   4        149.74        521.02        92.89 o                         
 -17   7   4      14173.26      15172.96       353.52 o                         
 -16   7   4        374.50        865.23       144.77 o                         
 -15   7   4      19710.04      20404.30       430.67 o                         
 -14   7   4        926.40       1066.31       125.78 o                         
 -13   7   4      24573.81      24295.05       488.84 o                         
 -12   7   4       2068.80       3270.01       141.94 o                         
 -11   7   4      12307.19      13029.67       418.35 o                         
 -10   7   4      23731.99      21758.53       587.91 o                         
  -9   7   4       9694.88      10843.10       346.60 o                         
  -8   7   4       6551.05       5906.35       241.69 o                         
  -7   7   4      18167.36      14330.70       521.39 o                         
  -6   7   4      20427.57      21634.74       661.01 o                         
  -5   7   4       1206.39       1900.86       168.97 o                         
  -4   7   4       1389.20       1586.44       164.85 o                         
  -3   7   4      22836.03      20734.77       627.77 o                         
  -2   7   4      11209.06       8451.76       430.70 o                         
  -1   7   4        163.25        377.56       195.77 o                         
   0   7   4        404.80        576.13       212.55 o                         
   1   7   4      21730.99      19098.97       836.23 o                         
   2   7   4      33904.65      33653.24      1392.78 o                         
   3   7   4     179292.23     157772.80      6150.04 o                         
   4   7   4       4671.25       3496.29       199.97 o                         
   5   7   4      13410.16      13872.89       546.76 o                         
   6   7   4        246.54        308.17       109.25 o                         
   7   7   4        161.27        330.56       138.90 o                         
   8   7   4      24235.92      24818.18       710.06 o                         
   9   7   4       4075.27       4426.33       191.85 o                         
  10   7   4      19291.11      18224.87       666.56 o                         
  11   7   4       1751.22       3269.17       125.28 o                         
  12   7   4       4033.10       4558.86       192.15 o                         
  13   7   4      34314.67      32854.76       803.39 o                         
  14   7   4        394.86        624.12       101.32 o                         
  15   7   4      38905.51      39267.32       980.93 o                         
  16   7   4       7332.41       8854.84       320.95 o                         
  17   7   4       1074.94       1691.66       137.35 o                         
  18   7   4        368.64        707.33        94.67 o                         
  19   7   4      24610.97      25481.80       575.05 o                         
  20   7   4        405.58        629.83        93.47 o                         
  21   7   4       1381.68       1488.14       131.27 o                         
  22   7   4       3864.37       4194.34       149.67 o                         
  23   7   4         27.35         50.13       131.24 o                         
  24   7   4        915.98        693.59       134.24 o                         
  25   7   4       2034.14       1912.97       153.82 o                         
  26   7   4        173.08         65.02        78.81 o                         
  27   7   4         15.70         82.87        74.84 o                         
  28   7   4        249.51        285.18        65.38 o                         
  29   7   4        468.27        528.08       139.84 o                         
  30   7   4         12.64         52.02        67.12 o                         
  31   7   4       2459.76       1579.36        72.00 o                         
  32   7   4         98.86        149.16        44.20 o                         
  33   7   4        199.39        106.28        55.93 o                         
 -33   8   4        545.79        393.20        36.78 o                         
 -32   8   4          7.85         75.63        45.69 o                         
 -31   8   4        156.59          5.59        69.92 o                         
 -30   8   4        991.51       1018.02        92.29 o                         
 -29   8   4       2710.38       2097.56       128.65 o                         
 -28   8   4         19.65         35.81        70.86 o                         
 -27   8   4        915.79        939.01        86.41 o                         
 -26   8   4       1095.57        658.03        91.18 o                         
 -25   8   4         39.72         61.10        95.94 o                         
 -24   8   4        918.55       1118.38       183.27 o                         
 -23   8   4       1353.49       1706.90       118.41 o                         
 -22   8   4       1408.02       2134.22       164.08 o                         
 -21   8   4       5321.60       6451.71       223.64 o                         
 -20   8   4        739.46        876.92       128.56 o                         
 -19   8   4        677.05       1210.92       139.37 o                         
 -18   8   4       7650.63       8068.31       279.43 o                         
 -17   8   4       6196.01       7419.76       236.55 o                         
 -16   8   4         13.84        141.65       127.92 o                         
 -15   8   4      74445.78      74417.59      1515.29 o                         
 -14   8   4       9846.27      10950.19       320.38 o                         
 -13   8   4       9383.53       9177.25       217.83 o                         
 -12   8   4      64494.68      65344.22      1166.47 o                         
 -11   8   4        546.65        527.58        83.18 o                         
 -10   8   4        320.99        380.73        85.00 o                         
  -9   8   4      36776.27      38977.77       702.63 o                         
  -8   8   4       4632.25       7428.51       326.12 o                         
  -7   8   4       1688.32       3026.42       225.04 o                         
  -6   8   4      97574.18     103322.96      4091.64 o                         
  -5   8   4        798.31       1706.01       302.05 o                         
  -4   8   4      75575.27      77286.88      2166.43 o                         
  -3   8   4      33350.27      31591.28       931.39 o                         
  -2   8   4      36007.15      33384.75      1378.80 o                         
  -1   8   4     138311.80     131835.78      5151.60 o                         
   0   8   4      17009.35      17317.45       780.29 o                         
   1   8   4     219218.84     214071.28      8317.52 o                         
   2   8   4     189710.97     201155.92      7825.29 o                         
   3   8   4     175450.45     174402.25      6804.48 o                         
   4   8   4      28429.64      32898.12      1395.58 o                         
   5   8   4         68.54        293.66       288.06 o                         
   6   8   4      61964.23      60303.43      2458.34 o                         
   7   8   4     168523.47     176196.77      3973.42 o                         
   8   8   4     173495.05     171336.52      2720.81 o                         
   9   8   4      75695.45      77687.21      1240.57 o                         
  10   8   4        242.77        151.78        83.31 o                         
  11   8   4       7542.64       8466.43       292.35 o                         
  12   8   4      40506.91      40624.16      1012.22 o                         
  13   8   4      29848.95      31626.98       950.89 o                         
  14   8   4         96.33        359.54       203.33 o                         
  15   8   4         22.20        462.23       151.16 o                         
  16   8   4       3992.23       6168.42       448.63 o                         
  17   8   4      21628.30      20302.68       458.78 o                         
  18   8   4       7055.17       6405.35       274.72 o                         
  19   8   4        735.21        919.70       114.43 o                         
  20   8   4        924.74       1028.49       128.77 o                         
  21   8   4       9399.12       8688.20       260.18 o                         
  22   8   4         33.33        114.17        89.57 o                         
  23   8   4       4333.45       3475.92       135.19 o                         
  24   8   4        475.99        337.62        89.84 o                         
  25   8   4        682.93        583.71       105.28 o                         
  26   8   4         84.11        188.07        69.70 o                         
  27   8   4        187.10        206.53        65.79 o                         
  28   8   4          2.52        100.31        67.15 o                         
  29   8   4         16.19        189.17        61.53 o                         
  30   8   4        626.17        558.57        56.34 o                         
  31   8   4         14.65        112.37        44.46 o                         
  32   8   4        104.76        118.86        37.57 o                         
 -32   9   4       1395.94        916.17        56.34 o                         
 -31   9   4         87.22         83.90        72.72 o                         
 -29   9   4        220.98        251.71        86.70 o                         
 -28   9   4         38.67        142.63        97.89 o                         
 -27   9   4        484.39        542.57       114.67 o                         
 -26   9   4       6896.04       6267.51       288.06 o                         
 -25   9   4         48.46       -128.65       145.43 o                         
 -24   9   4        307.98        450.28       156.62 o                         
 -23   9   4       3098.79       4064.13       238.51 o                         
 -22   9   4        658.45        960.80       327.32 o                         
 -21   9   4        209.22        233.03       216.00 o                         
 -20   9   4        134.49        474.66       209.91 o                         
 -19   9   4       7831.97       8218.75       264.41 o                         
 -18   9   4       2080.00       2911.61       232.11 o                         
 -17   9   4       1011.53       1461.57       137.58 o                         
 -16   9   4       9342.64       8618.00       271.97 o                         
 -15   9   4       1700.01       2619.42       131.85 o                         
 -14   9   4         76.93        696.63       113.13 o                         
 -13   9   4      35896.39      35446.12       748.77 o                         
 -12   9   4       6302.75       6990.94       310.63 o                         
 -11   9   4      29251.44      29068.96       838.79 o                         
 -10   9   4      12080.40      11591.73       283.71 o                         
  -9   9   4      13624.99      15670.73       376.79 o                         
  -8   9   4       3992.29       4126.09       114.45 o                         
  -7   9   4      13423.74      12275.95       220.22 o                         
  -6   9   4      38361.68      42569.84       710.92 o                         
  -5   9   4        919.13       1096.75        74.63 o                         
  -4   9   4       1694.75       2091.10       129.86 o                         
  -3   9   4       5178.06       5719.87       253.92 o                         
  -2   9   4        349.73        419.51       254.50 o                         
  -1   9   4       4473.79       4192.44       194.50 o                         
   0   9   4      19545.78      18155.62       517.85 o                         
   1   9   4      34110.75      33504.70       676.11 o                         
   2   9   4      10503.21      11921.82       363.10 o                         
   3   9   4      75391.47      77090.08      1232.26 o                         
   4   9   4       6335.33       6584.92       130.95 o                         
   5   9   4      14626.09      16979.74       225.30 o                         
   6   9   4      55616.58      53410.31       701.10 o                         
   7   9   4      10685.12      11142.58       157.71 o                         
   8   9   4      35083.08      35513.07       471.60 o                         
   9   9   4        682.34        275.36        63.77 o                         
  10   9   4       6522.24       5824.14       116.98 o                         
  11   9   4      13673.87      14641.94       283.04 o                         
  12   9   4        297.24         28.08       144.48 o                         
  13   9   4       5695.01       5202.36       306.62 o                         
  14   9   4      19164.82      18091.60       787.17 o                         
  15   9   4       8118.03       8382.60       265.85 o                         
  16   9   4      12049.56      11647.32       345.05 o                         
  17   9   4       2964.25       2987.52       272.65 o                         
  18   9   4        244.48        356.24        78.81 o                         
  19   9   4       5122.11       5058.54       137.60 o                         
  20   9   4      17553.58      16391.89       341.33 o                         
  21   9   4        512.40        423.89        68.35 o                         
  22   9   4       1044.27       1022.83        74.99 o                         
  23   9   4         74.01         45.08        63.93 o                         
  24   9   4       1185.04       1054.19        65.59 o                         
  25   9   4        557.63        389.55        71.40 o                         
  26   9   4       2817.56       2524.43       103.81 o                         
  27   9   4         23.36         32.16       141.24 o                         
  28   9   4        464.54        498.02        59.23 o                         
  29   9   4        649.00        471.30        53.29 o                         
  30   9   4        206.89        139.90        42.21 o                         
  31   9   4        191.43        125.85        53.14 o                         
 -31  10   4       1018.97        604.47        47.34 o                         
 -30  10   4        439.29        332.81        75.51 o                         
 -29  10   4        137.69         95.09        55.37 o                         
 -28  10   4        349.42        318.83        89.50 o                         
 -27  10   4        443.13        279.67       103.48 o                         
 -26  10   4        664.77        714.33       114.67 o                         
 -25  10   4        659.51        800.84        82.58 o                         
 -24  10   4         33.33        -50.34       139.84 o                         
 -23  10   4        739.84        713.17       159.41 o                         
 -22  10   4        688.93        344.00       170.60 o                         
 -21  10   4      17587.04      17880.68       497.26 o                         
 -20  10   4          7.41        219.72       123.95 o                         
 -19  10   4        118.89        215.25       143.07 o                         
 -18  10   4      15893.22      16875.50       468.53 o                         
 -17  10   4      12201.47      13036.35       401.28 o                         
 -16  10   4       4183.99       4418.80       276.13 o                         
 -15  10   4        265.26        277.26       142.13 o                         
 -14  10   4       9596.41      10232.40       425.07 o                         
 -13  10   4       4754.38       4858.45       286.61 o                         
 -12  10   4      39765.51      40659.35      1175.95 o                         
 -11  10   4       8992.41       9308.71       275.31 o                         
 -10  10   4         42.28        211.11        68.65 o                         
  -9  10   4      25738.54      28660.38       434.58 o                         
  -8  10   4        536.09        837.74        63.73 o                         
  -7  10   4      11429.21      11192.41       175.20 o                         
  -6  10   4        875.58       1188.51        56.13 o                         
  -5  10   4       3630.71       3411.80        74.29 o                         
  -4  10   4        949.37       1361.77        60.81 o                         
  -3  10   4      26653.98      28456.85       384.72 o                         
  -2  10   4      27371.08      27819.89       445.23 o                         
  -1  10   4      68380.39      70580.70       963.02 o                         
   0  10   4       1155.22       2308.81        56.98 o                         
   1  10   4       5240.57       6435.18       166.19 o                         
   2  10   4      10346.44      11983.50       138.74 o                         
   3  10   4      18696.14      18147.32       206.94 o                         
   4  10   4      30486.58      31042.52       342.54 o                         
   5  10   4      45116.00      47454.21       535.06 o                         
   6  10   4       1700.11       2451.64        63.90 o                         
   7  10   4       6316.34       6322.90        94.05 o                         
   8  10   4      36310.23      36862.67       479.63 o                         
   9  10   4      44968.07      43752.19       574.39 o                         
  10  10   4      40662.71      39810.38       720.01 o                         
  11  10   4        766.42        715.08        72.70 o                         
  12  10   4        872.19        792.58        82.56 o                         
  13  10   4       1233.96       1491.21       107.25 o                         
  14  10   4       4721.19       5060.92       154.62 o                         
  15  10   4       4083.80       4581.91       468.10 o                         
  16  10   4       1755.96       2491.55       234.03 o                         
  17  10   4       2327.68       2280.71       273.69 o                         
  18  10   4       1829.21       2544.40       121.24 o                         
  19  10   4        832.35       1051.56        99.56 o                         
  20  10   4        973.36        995.53        89.76 o                         
  21  10   4       2244.78       2164.41        85.76 o                         
  22  10   4       3260.85       3102.82       116.35 o                         
  23  10   4        640.38        607.67        77.60 o                         
  24  10   4         13.25          2.10        66.50 o                         
  25  10   4       1469.17       1146.45       120.26 o                         
  26  10   4         22.90        181.79        89.50 o                         
  27  10   4       2009.93       2075.19       123.06 o                         
  28  10   4          2.75        117.46        72.72 o                         
  29  10   4        441.74        335.61        67.12 o                         
 -29  11   4        101.97        134.15        34.97 o                         
 -28  11   4        248.81        194.48        55.27 o                         
 -27  11   4        292.46        254.50        95.09 o                         
 -26  11   4         29.01         32.57        67.12 o                         
 -25  11   4        253.28        135.74        67.71 o                         
 -24  11   4        820.80        916.79        83.33 o                         
 -23  11   4       2782.74       2568.54       215.35 o                         
 -22  11   4         72.71        -27.97       148.23 o                         
 -21  11   4       1465.54       1857.04       187.38 o                         
 -20  11   4       1367.10       1663.76       132.45 o                         
 -19  11   4       1538.86       1630.37       133.40 o                         
 -18  11   4       2807.28       3475.74       166.04 o                         
 -17  11   4       2666.38       2784.34       201.37 o                         
 -16  11   4        779.41        797.19       127.55 o                         
 -15  11   4       2509.89       1852.42       118.83 o                         
 -14  11   4       4349.92       3991.99       163.08 o                         
 -13  11   4        269.68        271.89        96.99 o                         
 -12  11   4       1035.75       1004.33       114.76 o                         
 -11  11   4      27874.42      26424.66       574.43 o                         
 -10  11   4      12332.33      10390.86       186.88 o                         
  -9  11   4       5672.05       5667.35       120.35 o                         
  -8  11   4      36508.46      35486.88       536.78 o                         
  -7  11   4       2362.62       1905.84        69.09 o                         
  -6  11   4       2339.02       2424.11        63.83 o                         
  -5  11   4        290.27        512.50        59.04 o                         
  -4  11   4       1047.66       1034.86        66.43 o                         
  -3  11   4        389.70        649.39        56.38 o                         
  -2  11   4        707.38        905.83        57.24 o                         
  -1  11   4       3055.74       3445.36        92.12 o                         
   0  11   4      15321.66      16925.61       220.87 o                         
   1  11   4        937.35       1462.33        46.27 o                         
   2  11   4        325.72        822.41        44.54 o                         
   3  11   4        656.74       1485.04        50.24 o                         
   4  11   4      38428.40      35004.14       402.39 o                         
   5  11   4      11511.37      10811.56       157.27 o                         
   6  11   4      33305.36      33535.64       447.42 o                         
   7  11   4      12454.06      12222.22       181.48 o                         
   8  11   4      14806.02      14947.34       214.97 o                         
   9  11   4       1345.47       1461.20        67.57 o                         
  10  11   4       3890.23       4369.92       118.13 o                         
  11  11   4        481.75        625.09        83.27 o                         
  12  11   4       2238.98       1989.49        98.30 o                         
  13  11   4       3155.28       3314.46       196.21 o                         
  14  11   4      30915.50      31521.48       912.30 o                         
  15  11   4       2370.98       2260.64       229.09 o                         
  16  11   4       5576.47       5471.91       179.21 o                         
  17  11   4       5856.62       5410.43       228.11 o                         
  18  11   4       5319.85       5192.58       166.50 o                         
  19  11   4        945.62       1209.72       110.39 o                         
  20  11   4      10103.86      10236.99       227.92 o                         
  21  11   4        965.91        974.59        86.37 o                         
  22  11   4       1702.80       1725.65        70.71 o                         
  23  11   4       2700.72       2637.79        96.66 o                         
  24  11   4        238.46        305.71        68.03 o                         
  25  11   4         59.30         77.19        58.93 o                         
  26  11   4        920.86        732.75        89.50 o                         
  27  11   4       2418.84       2374.44       123.06 o                         
  28  11   4       1205.60        934.11        75.51 o                         
 -28  12   4          9.18        -50.34        64.33 o                         
 -27  12   4        673.28        344.00        81.11 o                         
 -26  12   4         96.95        138.72        54.54 o                         
 -25  12   4        183.80        162.40        50.84 o                         
 -24  12   4        202.70        142.76        55.86 o                         
 -23  12   4       1425.20       1330.94        72.42 o                         
 -22  12   4        606.27        478.38        92.32 o                         
 -21  12   4        113.96         92.10        76.05 o                         
 -20  12   4        558.49        524.11        98.10 o                         
 -19  12   4         77.56         83.90       162.21 o                         
 -18  12   4        623.70        408.42        95.27 o                         
 -17  12   4        456.97        312.34       108.13 o                         
 -16  12   4       1065.88        995.86       135.19 o                         
 -15  12   4        160.48        192.46       122.97 o                         
 -14  12   4       7328.42       7473.55       457.05 o                         
 -13  12   4         64.13        266.26       107.38 o                         
 -12  12   4      17291.35      14844.53       811.95 o                         
 -11  12   4        168.14        145.21        87.91 o                         
 -10  12   4       8014.80       8471.23       173.89 o                         
  -9  12   4      23731.83      24012.50       487.67 o                         
  -8  12   4       3270.01       3908.73        97.50 o                         
  -7  12   4      12057.77      12971.39       204.64 o                         
  -6  12   4        492.26        538.64        66.61 o                         
  -5  12   4       1061.60       1513.91        72.96 o                         
  -4  12   4       8303.34       8437.91       155.29 o                         
  -3  12   4        507.25        847.05        64.88 o                         
  -2  12   4         78.62        483.13        55.92 o                         
  -1  12   4        897.54       1128.65        56.47 o                         
   0  12   4      40505.30      40171.52       535.49 o                         
   1  12   4       1293.00       2296.00        56.10 o                         
   2  12   4      20035.02      21015.97       237.08 o                         
   3  12   4        727.80       1418.52        47.19 o                         
   4  12   4       6996.28       7162.85       124.17 o                         
   5  12   4      17441.26      19661.87       289.86 o                         
   6  12   4      14756.51      16596.87       284.41 o                         
   7  12   4       1565.94       1640.46        71.31 o                         
   8  12   4      19852.28      19465.58       301.11 o                         
   9  12   4       8717.88       7727.19       155.77 o                         
  10  12   4       9056.64       8788.80       166.11 o                         
  11  12   4       4024.44       4368.63       160.11 o                         
  12  12   4       6858.61       7227.94       212.11 o                         
  13  12   4       1185.64       1350.77       125.69 o                         
  14  12   4        330.54        655.75        93.49 o                         
  15  12   4        105.17        441.68        95.89 o                         
  16  12   4       4782.46       5292.88       229.69 o                         
  17  12   4       3451.51       3855.34       124.02 o                         
  18  12   4        496.94        646.19        77.06 o                         
  19  12   4       1302.45       1382.67        89.59 o                         
  20  12   4         82.59        424.10        75.75 o                         
  21  12   4        272.06        383.10        66.03 o                         
  22  12   4       2562.71       2242.75        91.94 o                         
  23  12   4         19.25        124.52        66.23 o                         
  24  12   4       2413.22       2208.54        88.93 o                         
  25  12   4         39.90         57.25        50.17 o                         
  26  12   4       1283.23       1353.62        89.50 o                         
 -26  13   4       1758.05       1487.66       102.08 o                         
 -25  13   4        299.19        296.33        43.39 o                         
 -24  13   4        245.25        227.98        48.76 o                         
 -23  13   4         76.44         90.29        53.84 o                         
 -22  13   4       2254.66       1962.05       110.38 o                         
 -21  13   4         30.00         22.01        67.81 o                         
 -20  13   4        106.45         47.13        75.81 o                         
 -19  13   4        121.46        151.28        82.05 o                         
 -18  13   4        851.32       1055.58        96.39 o                         
 -17  13   4       4711.91       4368.42       154.96 o                         
 -16  13   4        643.00        541.58        77.81 o                         
 -15  13   4       2466.50       2768.44       215.97 o                         
 -14  13   4      18259.67      18849.60      1322.44 o                         
 -13  13   4         15.11         19.89        88.02 o                         
 -12  13   4       1369.61       1078.00        84.90 o                         
 -11  13   4        455.27        406.84        80.15 o                         
 -10  13   4        428.87        473.56        70.65 o                         
  -9  13   4        893.61        718.49        72.25 o                         
  -8  13   4      24253.90      25153.18       760.55 o                         
  -7  13   4        141.65        173.59        68.36 o                         
  -6  13   4       2543.29       2954.52       185.38 o                         
  -5  13   4       4502.09       4659.43       129.36 o                         
  -4  13   4       3461.13       3013.61        86.33 o                         
  -3  13   4       2506.19       2244.92        81.38 o                         
  -2  13   4       5356.85       6101.26       122.73 o                         
  -1  13   4        622.12        596.61        61.87 o                         
   0  13   4       3683.49       4193.07        94.02 o                         
   1  13   4         58.90         93.68        53.11 o                         
   2  13   4        248.00        701.27        50.75 o                         
   3  13   4       1234.27       1168.09        58.00 o                         
   4  13   4      34033.85      35106.60       503.93 o                         
   5  13   4         36.13         40.50        57.81 o                         
   6  13   4       4755.62       4961.85       110.69 o                         
   7  13   4        230.28        180.20        62.94 o                         
   8  13   4       2665.74       2995.52       105.48 o                         
   9  13   4        112.98         27.17       116.89 o                         
  10  13   4      14295.75      14070.79       454.13 o                         
  11  13   4       4872.88       5009.76       151.89 o                         
  12  13   4        506.67        596.16       146.13 o                         
  13  13   4       1046.57        913.82        99.68 o                         
  14  13   4       1322.21       1678.35       121.59 o                         
  15  13   4         98.00        200.15        87.35 o                         
  16  13   4       3724.07       3794.56       122.54 o                         
  17  13   4       4877.49       5048.78       137.95 o                         
  18  13   4        314.86        463.63        68.67 o                         
  19  13   4         22.89         61.98        60.30 o                         
  20  13   4        192.48        287.86        58.97 o                         
  21  13   4       1987.89       1944.61        72.75 o                         
  22  13   4       1362.73       1064.16       124.46 o                         
  23  13   4       3542.66       3652.55       167.80 o                         
  24  13   4       1201.15       1146.67        81.11 o                         
 -23  14   4        133.75        138.02        43.39 o                         
 -22  14   4          7.73        126.93        50.50 o                         
 -21  14   4        206.12        123.18        63.91 o                         
 -20  14   4         69.51        119.12        63.40 o                         
 -19  14   4        804.95        638.59        75.16 o                         
 -18  14   4        305.27        203.00        82.13 o                         
 -17  14   4        795.79       1061.54        97.80 o                         
 -16  14   4         80.97        174.94       121.58 o                         
 -15  14   4         33.31         60.33        88.39 o                         
 -14  14   4       7302.45       7374.88       625.07 o                         
 -13  14   4       2054.57       2462.65       304.16 o                         
 -12  14   4       5262.64       4599.47       126.48 o                         
 -11  14   4       1020.58        833.64        83.20 o                         
 -10  14   4       8674.86       8136.08       385.23 o                         
  -9  14   4      10679.43      10221.48       294.29 o                         
  -8  14   4        828.34        940.78        75.46 o                         
  -7  14   4        147.54        529.96        74.79 o                         
  -6  14   4       3494.41       3189.04       159.22 o                         
  -5  14   4       4990.48       5446.09       196.99 o                         
  -4  14   4      53566.39      53674.79       867.12 o                         
  -3  14   4      23836.76      23093.74       356.50 o                         
  -2  14   4        328.36        444.97        63.98 o                         
  -1  14   4       7978.39       8052.56       152.25 o                         
   0  14   4       7741.48       7730.20       147.67 o                         
   1  14   4       3442.87       3440.27        84.17 o                         
   2  14   4       7389.59       6883.59       157.03 o                         
   3  14   4       3442.22       3504.64        92.99 o                         
   4  14   4       6476.64       6962.17       134.91 o                         
   5  14   4      23570.57      24591.51       466.15 o                         
   6  14   4        552.41        480.72        84.53 o                         
   7  14   4        599.11        684.17        87.39 o                         
   8  14   4       1402.28       1488.09        99.14 o                         
   9  14   4       2381.26       2268.82       115.24 o                         
  10  14   4        504.27        460.19       100.04 o                         
  11  14   4        155.21        278.54        90.02 o                         
  12  14   4       3822.31       3379.34       132.09 o                         
  13  14   4       5754.30       5268.60       168.97 o                         
  14  14   4        252.36        464.39        81.05 o                         
  15  14   4        423.60        581.15       119.53 o                         
  16  14   4          5.75        321.42        72.36 o                         
  17  14   4        377.34        380.19        65.47 o                         
  18  14   4       1290.09       1409.28        70.15 o                         
  19  14   4       4466.71       4752.59       146.12 o                         
  20  14   4       1583.38       1430.87        74.74 o                         
  21  14   4         11.59         33.43        41.70 o                         
  22  14   4        108.91         93.88        50.40 o                         
 -21  15   4          0.41        -26.93        50.70 o                         
 -20  15   4        497.92        471.20        61.00 o                         
 -19  15   4        830.31        776.07       135.64 o                         
 -18  15   4        451.01        361.80        75.87 o                         
 -17  15   4        185.83        246.11       106.28 o                         
 -16  15   4        246.86         53.14       120.26 o                         
 -15  15   4        679.43        855.80       153.82 o                         
 -14  15   4      14527.21      14937.02      1409.56 o                         
 -13  15   4         69.18        121.08       202.76 o                         
 -12  15   4        506.19        720.85       304.85 o                         
 -11  15   4      13229.23      10771.66      1201.20 o                         
 -10  15   4       1011.21        652.26        94.85 o                         
  -9  15   4        355.10        328.74        95.67 o                         
  -8  15   4        201.78        211.52        83.23 o                         
  -7  15   4        910.72        879.91        80.84 o                         
  -6  15   4       6097.50       6401.33       251.49 o                         
  -5  15   4       7373.99       6688.67       220.00 o                         
  -4  15   4         20.61        219.17        83.86 o                         
  -3  15   4       2822.82       2776.76       100.44 o                         
  -2  15   4         33.16        458.76        70.43 o                         
  -1  15   4       1124.25        987.48        61.04 o                         
   0  15   4       3410.56       3199.12        84.08 o                         
   1  15   4         63.93        102.45        53.17 o                         
   2  15   4       3313.08       3140.54        95.11 o                         
   3  15   4         27.19         63.50        66.94 o                         
   4  15   4       1219.30       1183.89        92.49 o                         
   5  15   4        929.72        858.41        95.67 o                         
   6  15   4       7441.17       7601.07       217.50 o                         
   7  15   4      10089.25      10268.31       474.05 o                         
   8  15   4       3397.31       3290.25       152.99 o                         
   9  15   4        131.22        180.78        93.94 o                         
  10  15   4       8392.59       8221.80       253.94 o                         
  11  15   4        175.71        133.87        94.24 o                         
  12  15   4       1401.07       1523.62        88.84 o                         
  13  15   4       2093.14       1905.91        88.84 o                         
  14  15   4       2751.13       2997.26       102.59 o                         
  15  15   4         89.45         87.43        65.44 o                         
  16  15   4        434.16        490.64        66.09 o                         
  17  15   4        588.60        426.43        58.39 o                         
  18  15   4         70.22        119.84        48.91 o                         
  19  15   4         16.04        134.09        56.73 o                         
 -17  16   4        417.84        369.17        86.70 o                         
 -16  16   4         66.67        -39.15        97.89 o                         
 -15  16   4       1131.60        890.76        98.78 o                         
 -14  16   4       6662.67       6751.34       335.61 o                         
 -13  16   4        399.65        366.37       198.57 o                         
 -12  16   4       1654.53       1012.42       209.76 o                         
 -11  16   4       4821.23       4142.10       701.98 o                         
 -10  16   4       1886.96       1861.75       339.80 o                         
  -9  16   4        841.46        407.83       143.12 o                         
  -8  16   4       1848.35       1943.08       175.85 o                         
  -7  16   4       2678.83       2503.64       115.88 o                         
  -6  16   4        195.62        169.40        87.88 o                         
  -5  16   4        952.59       1197.43        76.23 o                         
  -4  16   4       8068.37       8084.91       185.69 o                         
  -3  16   4       3169.90       2791.48        92.79 o                         
  -2  16   4        196.86        248.91        84.37 o                         
  -1  16   4      15993.68      14681.78       347.68 o                         
   0  16   4        307.31        342.22        73.55 o                         
   1  16   4       4109.46       4121.51       138.54 o                         
   2  16   4       1364.04       1208.65       100.24 o                         
   3  16   4       2262.51       2124.97        96.15 o                         
   4  16   4       1132.56       1032.48        90.65 o                         
   5  16   4       5209.46       5013.93       141.51 o                         
   6  16   4         97.02         10.81        90.80 o                         
   7  16   4        360.67        571.65       109.20 o                         
   8  16   4        635.88        460.48       143.99 o                         
   9  16   4       4214.50       3176.98       251.71 o                         
  10  16   4       2491.71       2514.05       282.47 o                         
  11  16   4        218.02        450.90       166.41 o                         
  12  16   4       2630.20       2712.96       158.02 o                         
  13  16   4       1284.25       1474.39       170.60 o                         
  14  16   4        224.82        212.55        70.45 o                         
  15  16   4        593.36        352.67        64.46 o                         
  16  16   4       2384.89       2713.92        99.50 o                         
 -12  17   4         21.96         -8.32       110.68 o                         
 -11  17   4       1687.11        899.72       123.59 o                         
 -10  17   4          3.68          1.40       119.86 o                         
  -9  17   4        282.46        207.98       118.17 o                         
  -8  17   4        878.48        699.75       117.59 o                         
  -7  17   4       3550.31       2493.17       345.40 o                         
  -6  17   4       6808.14       5836.81       302.05 o                         
  -5  17   4         21.79         78.31       156.62 o                         
  -4  17   4        356.36        388.75       142.63 o                         
  -3  17   4         32.83         -2.80       131.45 o                         
  -2  17   4         93.25        209.76       139.84 o                         
  -1  17   4        923.89        799.87       151.02 o                         
   0  17   4       3458.88       3440.00       212.55 o                         
   1  17   4        847.69        701.98       159.41 o                         
   2  17   4       5538.79       4986.60       268.49 o                         
   3  17   4         62.63         72.72       167.80 o                         
   4  17   4         52.16         53.14       173.40 o                         
   5  17   4        219.62        139.84       176.19 o                         
   6  17   4       4048.11       4491.57       265.69 o                         
   7  17   4       2496.06       2329.69       212.55 o                         
  10  17   4       1382.05       1560.58       145.43 o                         
  11  17   4       1086.44       1062.76       120.26 o                         
 -37   0   5          6.86         57.46        42.97 o                         
 -35   0   5         60.48         24.05       121.66 o                         
 -33   0   5        256.95        193.40        78.31 o                         
 -31   0   5        485.52        469.85       125.85 o                         
 -29   0   5        270.29       -118.08       581.72 o                         
 -27   0   5        456.93       1022.21       320.18 o                         
 -25   0   5      92170.48      97329.27      3220.13 o                         
 -23   0   5      13783.05      14110.86      1589.95 o                         
 -21   0   5      21556.70      19720.71       724.57 o                         
 -19   0   5       1376.73       1390.76       371.97 o                         
 -17   0   5      26416.67      29144.25      1036.19 o                         
 -15   0   5     242744.78     224094.89      7312.09 o                         
 -13   0   5      52521.50      57498.29      2329.69 o                         
 -11   0   5        150.23        676.81       240.52 o                         
  -9   0   5      60498.96      74440.98      2925.40 o                         
  -7   0   5      16138.51      14870.29       634.86 o                         
  -5   0   5      48687.96      25573.44      1012.42 o                         
  -3   0   5      11871.56       5470.17       192.18 o                         
  -1   0   5         87.50        629.27       114.67 o                         
   1   0   5      35249.73      65344.76      1794.67 o                         
   3   0   5        291.18        244.69       134.84 o                         
   5   0   5      55397.76      69325.27      3182.70 o                         
   7   0   5     121242.65     115162.19      3206.66 o                         
   9   0   5       4638.22       5959.86       481.04 o                         
  11   0   5     651747.69     627723.94     24253.38 o                         
  13   0   5       3100.89       3686.11       500.62 o                         
  15   0   5       1710.67       1815.09       433.50 o                         
  17   0   5       4918.94       4426.69       302.05 o                         
  19   0   5      59877.88      55148.63      1563.12 o                         
  21   0   5      44460.67      42606.28       881.30 o                         
  23   0   5      19090.73      18471.52       417.96 o                         
  25   0   5       2648.16       2829.75       123.14 o                         
  27   0   5       2651.51       2416.89       151.38 o                         
  29   0   5       1792.92       1898.99       148.23 o                         
  31   0   5       1350.03       1893.40       137.04 o                         
  33   0   5       4368.30       3750.44       173.40 o                         
  35   0   5         18.72         66.60        51.40 o                         
 -37   1   5        231.61        216.77        53.14 o                         
 -36   1   5        136.90        161.37        41.42 o                         
 -35   1   5        153.11         59.74        46.83 o                         
 -34   1   5          0.74         45.30        53.35 o                         
 -33   1   5       2327.31       2216.66        81.13 o                         
 -32   1   5        308.28        201.43        64.74 o                         
 -31   1   5         87.64        135.98        82.78 o                         
 -30   1   5       1294.17       1061.45        96.84 o                         
 -29   1   5       2666.35       2855.21       224.92 o                         
 -28   1   5         69.39        224.74        87.61 o                         
 -27   1   5        975.55        961.67       222.07 o                         
 -26   1   5        403.52        629.24       175.52 o                         
 -25   1   5        405.50        474.25       106.53 o                         
 -24   1   5        189.78        147.49       145.36 o                         
 -23   1   5       4673.15       4096.19       158.50 o                         
 -22   1   5       4583.95       4825.78       163.41 o                         
 -21   1   5      33077.73      34580.89       719.16 o                         
 -20   1   5       6697.25       6831.79       196.47 o                         
 -19   1   5        475.94        687.04       157.16 o                         
 -18   1   5      21750.25      26175.46       874.36 o                         
 -17   1   5       3947.90       4216.73       351.99 o                         
 -16   1   5      19427.98      23051.04       786.92 o                         
 -15   1   5       2920.96       3562.33       329.80 o                         
 -14   1   5      50492.43      48704.16      1880.81 o                         
 -13   1   5        514.38        173.40       299.25 o                         
 -12   1   5      24282.88      22206.16       978.86 o                         
 -11   1   5      26844.58      18148.08       811.06 o                         
 -10   1   5      76059.90      82036.93      3227.44 o                         
  -9   1   5      39794.22      29276.33      1199.80 o                         
  -8   1   5      21778.26      13846.69       609.69 o                         
  -7   1   5     854045.94     827671.06     22504.07 o                         
  -6   1   5      87105.73      90357.54      2010.84 o                         
  -5   1   5     100914.45     104289.12      3325.33 o                         
  -4   1   5      54387.73      43400.00      1193.47 o                         
  -2   1   5     116908.21     183109.66      3725.95 o                         
  -1   1   5        908.68       1321.39        54.80 o                         
   0   1   5      24788.67      22477.44       894.96 o                         
   1   1   5       4334.21       1482.45       108.68 o                         
   2   1   5      13147.29       1422.29       124.89 o                         
   3   1   5      67194.98      50585.46      1411.97 o                         
   4   1   5      47503.53      58371.39      1636.44 o                         
   5   1   5     396780.97     385403.03     11628.87 o                         
   6   1   5      47059.96      66618.82      1885.62 o                         
   7   1   5      61392.79      57021.40      1637.39 o                         
   8   1   5      79734.69      71482.02      2866.66 o                         
   9   1   5     164138.30     152914.86      5999.02 o                         
  10   1   5       2212.77       2276.55       430.70 o                         
  11   1   5     170686.30     140687.48      5557.13 o                         
  12   1   5       1183.76       1018.02       453.07 o                         
  13   1   5       3210.49       3532.29       497.82 o                         
  14   1   5      35802.20      37132.39      1638.89 o                         
  15   1   5         50.24         50.34       427.90 o                         
  16   1   5      21727.81      18332.67       950.89 o                         
  17   1   5       2998.25       3074.45       160.25 o                         
  18   1   5      15547.16      15245.81       431.29 o                         
  19   1   5       7133.31       7025.69       208.09 o                         
  20   1   5        417.72        672.53        89.53 o                         
  21   1   5        444.48        486.69        98.08 o                         
  22   1   5        990.87        689.73        89.83 o                         
  23   1   5         16.89        749.24        93.22 o                         
  24   1   5       3951.49       3662.79       155.96 o                         
  25   1   5       1672.58       1768.95        98.58 o                         
  26   1   5        564.53        487.57        74.71 o                         
  27   1   5      13637.31      11911.69       267.12 o                         
  28   1   5         18.56          0.59        89.62 o                         
  29   1   5        118.86        490.25        85.87 o                         
  30   1   5        479.55        505.95        81.01 o                         
  31   1   5        611.19        686.43        75.96 o                         
  32   1   5        161.93         47.21        64.90 o                         
  33   1   5       1719.98       1496.13        73.98 o                         
  34   1   5        499.20        317.73        50.17 o                         
  35   1   5         11.78        -31.11        39.40 o                         
 -37   2   5          5.21         34.18        32.39 o                         
 -36   2   5         10.43         23.72        39.89 o                         
 -35   2   5          5.44         39.14        63.95 o                         
 -34   2   5         95.13         12.94        43.49 o                         
 -33   2   5         20.04        180.30        49.83 o                         
 -32   2   5         56.15        112.48        64.09 o                         
 -31   2   5        706.72        628.86        66.65 o                         
 -30   2   5        147.80        270.91        69.28 o                         
 -29   2   5        100.87        468.88       110.81 o                         
 -28   2   5      10769.08      11634.12       548.27 o                         
 -27   2   5       3351.66       2500.57       114.56 o                         
 -26   2   5       4055.22       3939.52       113.92 o                         
 -25   2   5       3594.05       4541.62       147.62 o                         
 -24   2   5        229.86        314.04       100.44 o                         
 -23   2   5       9673.33      11637.13       249.96 o                         
 -22   2   5      28375.83      30213.45       644.55 o                         
 -21   2   5       3558.39       4152.37       161.97 o                         
 -20   2   5       7902.62       9405.16       217.51 o                         
 -19   2   5         84.07        187.45        93.87 o                         
 -18   2   5     128794.55     132571.53      2641.76 o                         
 -17   2   5      15509.80      16447.17       446.38 o                         
 -16   2   5       3251.39       4721.69       385.11 o                         
 -15   2   5      45154.20      47132.66      1045.92 o                         
 -14   2   5      19095.45      21571.93       741.96 o                         
 -13   2   5      63833.19      59330.54      2043.02 o                         
 -12   2   5       3293.03       3586.83       240.13 o                         
 -11   2   5      13196.26      11184.64       395.52 o                         
 -10   2   5      28335.38      27576.80       812.79 o                         
  -9   2   5        345.02        319.16       155.22 o                         
  -8   2   5      64662.84      69843.76      1938.05 o                         
  -7   2   5         39.93        598.52       120.63 o                         
  -6   2   5      27984.15      29259.55      1157.85 o                         
  -5   2   5       3162.49       2374.44       153.82 o                         
  -4   2   5       1345.26        623.12        95.09 o                         
  -3   2   5       1089.87       1750.13        65.26 o                         
  -2   2   5        757.79        229.43        61.21 o                         
  -1   2   5        366.94        576.06        56.53 o                         
   0   2   5       1820.50       1706.58        75.25 o                         
   1   2   5       4593.98       6218.49       227.42 o                         
   2   2   5        201.98       3239.63       117.59 o                         
   3   2   5        828.29        306.87       103.72 o                         
   4   2   5     153446.09     139466.03      2717.38 o                         
   5   2   5      59418.92      67121.55      1929.57 o                         
   6   2   5      62484.54      68288.78      1453.64 o                         
   7   2   5      89400.91     108644.55      3022.76 o                         
   8   2   5      58575.34      55446.10      1596.91 o                         
   9   2   5      41593.56      39253.38      1175.67 o                         
  10   2   5       5737.58       4185.35       332.17 o                         
  11   2   5      94178.22      80880.02      2312.79 o                         
  12   2   5        439.65       1232.60       326.29 o                         
  13   2   5      54359.61      46596.48      1412.99 o                         
  14   2   5     207683.45     177406.12      4944.98 o                         
  15   2   5       4421.93       4156.09       376.70 o                         
  16   2   5       4037.19       4129.53       371.79 o                         
  17   2   5      38883.62      36417.22       752.07 o                         
  18   2   5         84.91         87.89        64.63 o                         
  19   2   5      10244.76      11204.26       356.26 o                         
  20   2   5      37027.11      37198.11       574.45 o                         
  21   2   5       2163.26       2099.01       170.21 o                         
  22   2   5         51.77        147.36        66.61 o                         
  23   2   5       6862.08       8045.89       228.13 o                         
  24   2   5       2159.96       2352.74       114.71 o                         
  25   2   5         88.55        244.65        76.91 o                         
  26   2   5       3919.36       4235.27       133.16 o                         
  27   2   5       5080.83       5132.85       135.59 o                         
  28   2   5        290.89        439.09       120.26 o                         
  29   2   5       2653.41       2394.49       311.84 o                         
  30   2   5         38.34        151.02        97.89 o                         
  31   2   5        114.78        190.18        89.50 o                         
  32   2   5        263.88        271.28        81.11 o                         
  33   2   5          2.91        -41.95        69.92 o                         
  34   2   5        411.43        412.57        49.78 o                         
  35   2   5        225.49        134.32        75.07 o                         
 -37   3   5         81.59         92.80        78.31 o                         
 -36   3   5        745.58        533.79        39.11 o                         
 -35   3   5         36.89        106.69        41.05 o                         
 -34   3   5         26.63         97.09        54.95 o                         
 -33   3   5         75.38         61.47        51.47 o                         
 -32   3   5        121.05        103.17        58.47 o                         
 -31   3   5        198.82        217.17        64.95 o                         
 -30   3   5         88.57        117.65        68.65 o                         
 -29   3   5         37.93         79.72        73.35 o                         
 -28   3   5         21.50        177.81        75.91 o                         
 -27   3   5       1780.55       2163.23       127.17 o                         
 -26   3   5       2582.15       2414.60       148.16 o                         
 -25   3   5        170.81        345.13       124.73 o                         
 -24   3   5       1336.34       1157.11        90.24 o                         
 -23   3   5       1408.69       1170.09       102.82 o                         
 -22   3   5       2529.66       3343.79       115.54 o                         
 -21   3   5       4355.51       4723.87       145.16 o                         
 -20   3   5         47.18        402.94        85.95 o                         
 -19   3   5      25996.37      27294.86       451.80 o                         
 -18   3   5      12006.07      14527.60       404.56 o                         
 -17   3   5       2177.77       2998.81       241.12 o                         
 -16   3   5      53859.49      59896.58      1425.78 o                         
 -15   3   5      88112.91      87942.05      2786.17 o                         
 -14   3   5       1508.93       2282.85       222.37 o                         
 -13   3   5     332844.19     314785.88      7774.39 o                         
 -12   3   5       2620.90       2893.57       241.27 o                         
 -11   3   5      99009.14      90974.81      2535.28 o                         
 -10   3   5       2734.48       3187.71       175.48 o                         
  -9   3   5        742.81       1481.39       134.60 o                         
  -8   3   5      11671.50      12108.54       317.61 o                         
  -7   3   5     208343.67     201044.05      7777.75 o                         
  -6   3   5      92724.71     102684.93      3593.82 o                         
  -5   3   5     174795.77     221548.55      4878.54 o                         
  -4   3   5     406116.66     411842.84      7891.01 o                         
  -3   3   5      16869.03      36294.98       824.02 o
[truncated: 1,952,589 more chars]
