# Supplementary material for: A systematic study of the interplay between guest molecule structure and intermolecular interactions in crystalline sponges
Source: IUCrJ. 2023 Jul 1;10(Pt 4):497–508. doi: 10.1107/S2052252523005146 (PMC10324488; doi:10.1107/S2052252523005146)
Supplement: Supplementary file 6 [file m-10-00497-BBA-9-Methyl_CrystallineSpongesup6.hkl]

data_BBA-9-Methyl_CrystallineSponge                                             
_shelx_title ' 2022ncs7260a_rc1_a.res in C2/c'                                  
_shelx_refln_list_code          4                                               
_shelx_F_calc_maximum     1915.90                                               
_exptl_crystal_F_000      6904.01                                               
_reflns_d_resolution_high  0.8300                                               
                                                                                
loop_                                                                           
 _space_group_symop_operation_xyz                                               
 'x, y, z'                                                                      
 '-x, y, -z+1/2'                                                                
 'x+1/2, y+1/2, z'                                                              
 '-x+1/2, y+1/2, -z+1/2'                                                        
 '-x, -y, -z'                                                                   
 'x, -y, z-1/2'                                                                 
 '-x+1/2, -y+1/2, -z'                                                           
 'x+1/2, -y+1/2, z-1/2'                                                         
                                                                                
_cell_length_a    35.5224                                                       
_cell_length_b    14.9127                                                       
_cell_length_c    30.9220                                                       
_cell_angle_alpha  90.000                                                       
_cell_angle_beta  102.400                                                       
_cell_angle_gamma  90.000                                                       
                                                                                
_shelx_F_squared_multiplier     1.000                                           
                                                                                
loop_                                                                           
 _refln_index_h                                                                 
 _refln_index_k                                                                 
 _refln_index_l                                                                 
 _refln_F_squared_calc                                                          
 _refln_F_squared_meas                                                          
 _refln_F_squared_sigma                                                         
 _refln_observed_status                                                         
   4   0   0     743637.81     516947.16     11183.67 o                         
   6   0   0      49266.96      79354.16      1748.06 o                         
   8   0   0    1150978.25     991768.00     21459.92 o                         
  10   0   0      13582.45      18281.98       463.53 o                         
  12   0   0      24376.64      27093.00       663.87 o                         
  14   0   0      59108.29      55230.91      1284.53 o                         
  16   0   0      48743.75      44459.70      1076.33 o                         
  18   0   0        747.38       1350.78       146.90 o                         
  20   0   0      98668.23     103243.03      1688.82 o                         
  22   0   0      33922.59      30499.31       793.50 o                         
  24   0   0      67892.72      66699.16      1132.77 o                         
  26   0   0        150.50       1113.37       120.20 o                         
  28   0   0       7574.52       7339.76       175.38 o                         
  30   0   0        388.26        797.66       122.68 o                         
  32   0   0      30397.03      30808.52       674.19 o                         
  34   0   0       1071.41       1049.46       141.58 o                         
  36   0   0         80.08        192.48       200.34 o                         
  38   0   0         58.38        121.78       172.84 o                         
  40   0   0        191.64         74.64       133.56 o                         
   3   1   0     662230.56     381372.19      8249.28 o                         
   5   1   0       3445.11       3900.73       125.70 o                         
   7   1   0     246469.41     295882.09      6426.58 o                         
   9   1   0       8954.09      13536.68       357.47 o                         
  11   1   0     203791.67     190766.64      4183.56 o                         
  13   1   0       8818.86       6784.05       255.33 o                         
  15   1   0      15891.40      14746.58       432.11 o                         
  17   1   0       1081.22       1563.44       231.77 o                         
  19   1   0       7643.31      10271.43       290.02 o                         
  21   1   0       1887.22       2214.76       181.54 o                         
  23   1   0      16470.50      18212.86       231.54 o                         
  25   1   0       1053.71        854.15        85.00 o                         
  27   1   0        191.59        457.05        89.35 o                         
  29   1   0       1088.26       1279.92        94.42 o                         
  31   1   0        498.80        639.17       112.19 o                         
  33   1   0        249.32        431.88       112.05 o                         
  35   1   0       1852.24       1843.41       124.43 o                         
  37   1   0        114.18        170.61       101.97 o                         
  39   1   0         23.19        117.67        83.16 o                         
  41   1   0        406.68        278.90       125.70 o                         
   0   2   0     459379.03     411368.12      8901.37 o                         
   2   2   0       1944.18       1600.40        39.43 o                         
   4   2   0      59010.70      29012.10       458.32 o                         
   6   2   0     445428.00     418590.38      6413.66 o                         
   8   2   0     710599.12     713562.38     10924.61 o                         
  10   2   0     114654.11     115511.57      1805.49 o                         
  12   2   0      16630.17      16529.67       312.48 o                         
  14   2   0     386725.06     355385.75      5488.69 o                         
  16   2   0      14123.98      11947.80       276.37 o                         
  18   2   0      35634.16      33285.60       428.65 o                         
  20   2   0      20408.73      21132.41       313.70 o                         
  22   2   0      27305.43      25463.39       360.57 o                         
  24   2   0      27402.01      26398.58       300.63 o                         
  26   2   0       1389.75       1776.84       103.03 o                         
  28   2   0       4620.65       4513.39       114.23 o                         
  30   2   0       1283.14       1369.52       112.21 o                         
  32   2   0      21551.70      21599.66       319.44 o                         
  34   2   0        110.14         43.97       116.79 o                         
  36   2   0        288.00        254.89       110.73 o                         
  38   2   0       6948.52       6301.43       177.77 o                         
  40   2   0         27.02         22.93        93.34 o                         
   3   3   0     581453.06     590413.88      6380.42 o                         
   5   3   0     215714.72     213497.88      3277.66 o                         
   7   3   0     148880.69     151718.31      2344.36 o                         
   9   3   0      19901.58      18699.73       327.77 o                         
  11   3   0      57932.01      54414.44       879.13 o                         
  13   3   0      44844.75      43906.50       731.91 o                         
  15   3   0       1716.26       1658.58        87.69 o                         
  17   3   0      11342.61      11556.90       195.30 o                         
  19   3   0       2715.84       3922.98       134.99 o                         
  21   3   0       8241.96       8397.56       156.42 o                         
  23   3   0      21448.55      21380.40       255.05 o                         
  25   3   0       1290.94       1343.77        92.27 o                         
  27   3   0       1806.56       1870.33       105.86 o                         
  29   3   0       8143.15       8446.88       171.78 o                         
  31   3   0        886.57       1042.56        93.72 o                         
  33   3   0        910.01       1152.13       119.60 o                         
  35   3   0        657.27        871.78       147.04 o                         
  37   3   0        423.25        181.55       108.84 o                         
  39   3   0        163.95        171.60       112.97 o                         
  41   3   0         11.88        -62.85       125.70 o                         
   0   4   0       2580.47       2643.70       141.42 o                         
   2   4   0     240160.86     238835.00      4751.19 o                         
   4   4   0      29513.02      27914.54       282.16 o                         
   6   4   0    1017434.75     925169.62      8943.65 o                         
   8   4   0      32906.77      38472.62       396.48 o                         
  10   4   0      46886.66      50516.08       575.49 o                         
  12   4   0         41.17       1107.70        70.04 o                         
  14   4   0     276311.94     250007.06      2743.38 o                         
  16   4   0      29525.34      27827.42       360.88 o                         
  18   4   0     196004.44     194323.62      2162.98 o                         
  20   4   0     100727.46      93691.25       808.87 o                         
  22   4   0      27799.12      27405.95       286.17 o                         
  24   4   0      23039.06      23400.88       261.57 o                         
  26   4   0      17188.53      16279.17       243.77 o                         
  28   4   0      11091.65      11242.38       241.61 o                         
  30   4   0       6992.29       7071.10       167.18 o                         
  32   4   0        593.84        844.98       150.89 o                         
  34   4   0         10.52         79.68       145.26 o                         
  36   4   0       4025.52       4251.48       162.69 o                         
  38   4   0       6972.68       6369.12       187.11 o                         
  40   4   0        482.22        631.63        97.88 o                         
   1   5   0      13264.71      13998.00       268.04 o                         
   3   5   0      32198.48      35028.02       828.86 o                         
   5   5   0       4194.29       5801.59       106.54 o                         
   7   5   0      70773.55      60523.27       605.85 o                         
   9   5   0       3310.09       4216.37        78.81 o                         
  11   5   0      33749.95      43452.94       408.93 o                         
  13   5   0      60942.91      58122.20       670.74 o                         
  15   5   0        376.06       1383.28        93.16 o                         
  17   5   0       4255.74       3463.32       106.04 o                         
  19   5   0       2764.55       3133.73       104.65 o                         
  21   5   0         93.10        569.82        87.31 o                         
  23   5   0      12525.79      13008.15       178.99 o                         
  25   5   0       2709.84       2776.58       124.19 o                         
  27   5   0        694.73        920.61       128.12 o                         
  29   5   0       1919.22       1782.88       123.65 o                         
  31   5   0         45.62        163.63       151.56 o                         
  33   5   0        698.66        571.54       122.53 o                         
  35   5   0       5500.90       5931.47       193.47 o                         
  37   5   0       1481.00       1313.80       135.77 o                         
  39   5   0        118.85        243.97       102.32 o                         
   0   6   0     397385.03     406607.12      8854.23 o                         
   2   6   0      36721.42      32600.95      1139.19 o                         
   4   6   0     168763.95     178105.94      3932.16 o                         
   6   6   0     267058.31     269203.44      3377.65 o                         
   8   6   0     410340.09     391109.56      4924.43 o                         
  10   6   0      10565.71      11043.65       194.79 o                         
  12   6   0      21406.74      23876.76       274.18 o                         
  14   6   0      29690.91      29974.66       343.05 o                         
  16   6   0        711.77        913.62        74.45 o                         
  18   6   0      24317.41      24472.48       246.33 o                         
  20   6   0      35868.31      36265.32       455.15 o                         
  22   6   0       8627.25       8520.97       168.58 o                         
  24   6   0      24613.47      23200.34       359.32 o                         
  26   6   0      29878.44      29746.31       831.78 o                         
  28   6   0      11893.33      12559.16       336.00 o                         
  30   6   0       1195.06       1419.78       324.08 o                         
  32   6   0       5688.56       5343.79       195.81 o                         
  34   6   0        272.01        422.11       140.25 o                         
  36   6   0        863.44        835.21       108.67 o                         
  38   6   0        673.35        646.71       109.48 o                         
   1   7   0      46980.48      40046.24       684.69 o                         
   3   7   0      83802.45      86601.76      1971.97 o                         
   5   7   0       1342.97       2093.75       212.12 o                         
   7   7   0      29607.30      27089.07       730.65 o                         
   9   7   0      42267.03      43775.01       740.08 o                         
  11   7   0      32307.37      34509.99       620.66 o                         
  13   7   0      59580.57      58866.48       801.60 o                         
  15   7   0        652.18       2708.43        90.06 o                         
  17   7   0      13353.27      13926.70       202.23 o                         
  19   7   0      17167.18      17280.29       228.43 o                         
  21   7   0       5997.70       6284.90       121.15 o                         
  23   7   0      41830.05      44030.34       528.75 o                         
  25   7   0       2228.74       2608.27       118.00 o                         
  27   7   0       1825.10       1655.41       181.54 o                         
  29   7   0        194.45        224.60       127.14 o                         
  31   7   0        543.41       1001.18       155.48 o                         
  33   7   0         56.97         21.97       143.03 o                         
  35   7   0        862.40        797.43       176.77 o                         
  37   7   0          3.70       -117.85       141.42 o                         
   0   8   0     345442.59     329990.94      7243.66 o                         
   2   8   0      67468.38      78980.98      1830.55 o                         
   4   8   0       4659.25       5401.32       294.62 o                         
   6   8   0     143152.97     150961.86      3397.92 o                         
   8   8   0      14442.26      13465.97       467.46 o                         
  10   8   0     140217.52     140694.53      1564.40 o                         
  12   8   0      44173.47      41947.21       594.79 o                         
  14   8   0      51744.08      54496.64       579.03 o                         
  16   8   0        542.20        824.39        69.54 o                         
  18   8   0      62432.03      60973.20       641.68 o                         
  20   8   0        941.27       1669.19        84.36 o                         
  22   8   0      27052.50      28131.84       467.77 o                         
  24   8   0      17838.96      18371.19       357.20 o                         
  26   8   0       4116.88       4072.61       159.19 o                         
  28   8   0       2651.94       2738.99       187.11 o                         
  30   8   0        435.58        389.51       157.67 o                         
  32   8   0      12315.45      12792.48       436.03 o                         
  34   8   0       1228.09       1057.81        90.18 o                         
  36   8   0         57.51         47.12        78.85 o                         
   1   9   0      24072.59      23255.12       663.87 o                         
   3   9   0        407.50       1268.82       239.62 o                         
   5   9   0      17405.26      19421.54       256.34 o                         
   7   9   0       6648.51       6005.04       115.36 o                         
   9   9   0      20342.47      20448.03       226.00 o                         
  11   9   0       8087.08       6908.43       101.42 o                         
  13   9   0       1085.26       1366.12        81.30 o                         
  15   9   0      59774.73      57686.48       513.15 o                         
  17   9   0       2303.62       2204.88        86.22 o                         
  19   9   0       1036.76       1276.73        89.16 o                         
  21   9   0       5156.68       4865.75       118.87 o                         
  23   9   0      14583.27      14751.39       479.11 o                         
  25   9   0        781.81       1731.78       117.37 o                         
  27   9   0       1639.12       1706.98       102.23 o                         
  29   9   0        263.31        290.97       124.57 o                         
  31   9   0        998.04        830.93       106.66 o                         
  33   9   0       1519.21       1356.64       114.53 o                         
  35   9   0         16.79         -4.72        67.78 o                         
   0  10   0     137365.25     144039.14      1516.65 o                         
   2  10   0       1261.41       1686.31        54.03 o                         
   4  10   0        291.76        885.68        46.53 o                         
   6  10   0       1449.49       2160.40        63.15 o                         
   8  10   0      12729.00      12079.02       132.33 o                         
  10  10   0      50637.64      52554.27       475.14 o                         
  12  10   0        413.65       1079.56        66.10 o                         
  14  10   0     132785.34     130172.87       978.00 o                         
  16  10   0      26878.18      26614.19       272.48 o                         
  18  10   0      76958.61      77416.34       685.60 o                         
  20  10   0       3919.06       5332.58       122.51 o                         
  22  10   0       6664.81       6597.47       135.35 o                         
  24  10   0      13106.33      13429.31       384.97 o                         
  26  10   0        110.90        160.41        91.21 o                         
  28  10   0        386.59        449.45        95.15 o                         
  30  10   0         48.35        -73.88        87.87 o                         
  32  10   0       6853.17       6314.85       171.81 o                         
  34  10   0        200.04        280.50        79.71 o                         
   1  11   0      77207.91      76332.20       500.24 o                         
   3  11   0        192.88        560.05        42.29 o                         
   5  11   0      30211.87      31923.45       274.27 o                         
   7  11   0      75071.33      76228.23       550.00 o                         
   9  11   0      20858.32      20371.01       249.70 o                         
  11  11   0      10100.06      10445.79       164.94 o                         
  13  11   0      10886.93      11130.21       144.72 o                         
  15  11   0     110883.37     112347.32       973.08 o                         
  17  11   0      16948.02      17951.30       227.48 o                         
  19  11   0        852.34       1092.25        89.90 o                         
  21  11   0      10777.34      11328.74       175.51 o                         
  23  11   0       4468.85       4117.58       107.93 o                         
  25  11   0       2456.03       2610.06       141.70 o                         
  27  11   0        119.49         46.49        76.30 o                         
  29  11   0       5414.63       5253.03       210.16 o                         
  31  11   0         12.78        216.05       113.92 o                         
  33  11   0       2206.06       1819.71       208.20 o                         
   0  12   0      80505.23      75071.90       984.46 o                         
   2  12   0       5920.14       6087.47        81.95 o                         
   4  12   0     143876.75     140316.89      1198.80 o                         
   6  12   0        880.20       1347.91        61.51 o                         
   8  12   0      84504.82      85261.99       647.99 o                         
  10  12   0       5539.53       6568.30       179.23 o                         
  12  12   0      92771.15      91584.66       954.93 o                         
  14  12   0      10600.06       9694.25       170.70 o                         
  16  12   0       5349.02       5169.53       119.08 o                         
  18  12   0        766.90        952.04        93.24 o                         
  20  12   0         57.69        175.06        99.79 o                         
  22  12   0       2495.38       2403.77       125.22 o                         
  24  12   0       6615.77       6052.17       148.34 o                         
  26  12   0        546.40        543.90        76.40 o                         
  28  12   0        130.82        199.12        93.80 o                         
  30  12   0        643.55        687.44       113.92 o                         
   1  13   0      16678.38      17508.25       165.70 o                         
   3  13   0      10668.54      12522.29       167.30 o                         
   5  13   0       1851.92       2657.53        98.96 o                         
   7  13   0        709.90       1364.88        76.58 o                         
   9  13   0        265.24        646.50        67.92 o                         
  11  13   0        364.92        513.32        83.37 o                         
  13  13   0       9367.79       9285.65       156.91 o                         
  15  13   0       4713.64       4865.64       106.60 o                         
  17  13   0      19744.65      19856.91       249.77 o                         
  19  13   0      16135.47      16564.89       240.26 o                         
  21  13   0       3801.84       3822.14       106.64 o                         
  23  13   0       1111.63       1305.55        69.57 o                         
  25  13   0       2578.99       1918.93        80.75 o                         
  27  13   0        432.15        441.44        76.27 o                         
   0  14   0      13116.26      11337.08       216.71 o                         
   2  14   0         58.81        174.98        65.85 o                         
   4  14   0      31083.60      32775.30       339.36 o                         
   6  14   0      15225.75      15278.84       190.60 o                         
   8  14   0      18932.06      19253.01       228.38 o                         
  10  14   0       8030.65       9492.61       170.65 o                         
  12  14   0      18933.44      20953.00       286.25 o                         
  14  14   0         43.92          3.62        97.53 o                         
  16  14   0         27.35        138.28        85.11 o                         
  18  14   0       9031.84       9383.70       156.33 o                         
  20  14   0        144.59        304.61        69.13 o                         
  22  14   0        446.20        401.84       119.81 o                         
  24  14   0        393.76        328.37        81.62 o                         
  26  14   0       4794.91       4348.55       168.91 o                         
   1  15   0      11986.39      12500.97       153.42 o                         
   3  15   0         75.46        174.53        62.06 o                         
   5  15   0        321.40        860.35        69.43 o                         
   7  15   0       1715.87       1801.52        83.24 o                         
   9  15   0      32844.23      34615.14       385.92 o                         
  11  15   0      18106.02      18622.71       233.42 o                         
  13  15   0       1627.55       1621.61        98.66 o                         
  15  15   0        878.15        948.85        97.15 o                         
  17  15   0       4589.67       4789.73       142.87 o                         
  19  15   0       5486.76       5382.86       117.24 o                         
  21  15   0         78.63        122.44        68.86 o                         
  23  15   0        358.63        329.97       113.92 o                         
   0  16   0       1068.03       1340.54       106.63 o                         
   2  16   0       2114.43       2496.00        73.48 o                         
   4  16   0        137.36        153.64        59.90 o                         
   6  16   0       4070.98       4057.98       109.08 o                         
   8  16   0       1254.95       1849.96       149.94 o                         
  10  16   0       9988.63       9738.40       163.53 o                         
  12  16   0       1518.04       1592.51        96.96 o                         
  14  16   0       1053.94        792.22        79.57 o                         
  16  16   0       2119.70       2104.51       104.57 o                         
  18  16   0       3726.08       3527.55       164.99 o                         
   1  17   0       2260.01       1957.12        84.13 o                         
   3  17   0        460.06        681.33        72.65 o                         
   5  17   0       1090.97       1200.97       119.69 o                         
   7  17   0         23.57        -10.12        98.21 o                         
 -41   1   1          3.24         24.32        87.20 o                         
 -39   1   1        118.01        110.65        84.23 o                         
 -37   1   1        108.88          2.57       111.43 o                         
 -35   1   1        985.47       1471.66       133.66 o                         
 -33   1   1       2807.22       3378.64       130.27 o                         
 -31   1   1       5557.78       6331.46       132.52 o                         
 -29   1   1       1137.66       1910.70        98.44 o                         
 -27   1   1      16470.69      16210.39       202.15 o                         
 -25   1   1       2039.03       2924.60        97.61 o                         
 -23   1   1        764.64       1947.83        86.67 o                         
 -21   1   1        173.10        476.94       160.82 o                         
 -19   1   1     264476.66     254883.17      5640.94 o                         
 -17   1   1       6255.49       7094.38       298.55 o                         
 -15   1   1      24867.70      21895.95       573.52 o                         
 -13   1   1      24539.06      22426.26       569.59 o                         
 -11   1   1     184956.48     166030.58      3645.40 o                         
  -9   1   1      70668.79      81377.21      1806.99 o                         
  -7   1   1      61229.82      60082.27      1335.60 o                         
  -5   1   1      18048.38      18523.14       302.77 o                         
   1   1   1     102146.04      46954.12      1025.27 o                         
   7   1   1     130765.20     138202.98      3028.67 o                         
   9   1   1       6427.94       6505.15       223.91 o                         
  11   1   1       2335.36       2627.99       164.99 o                         
  13   1   1     199821.88     204503.62      4501.75 o                         
  15   1   1      11172.50      14000.60       604.95 o                         
  17   1   1      12704.32      12477.72       373.18 o                         
  19   1   1      33087.57      34502.14       638.79 o                         
  21   1   1       7791.82      11643.00       319.29 o                         
  23   1   1        490.25       2481.27        98.02 o                         
  25   1   1        780.01        752.45        87.40 o                         
  27   1   1       8194.48       9531.58       331.48 o                         
  29   1   1       2039.21       2324.72       120.33 o                         
  31   1   1        533.63        755.22       112.19 o                         
  33   1   1        923.25       1579.45       116.99 o                         
  35   1   1       1406.26       1754.95       100.40 o                         
  37   1   1       2386.24       2359.40       239.62 o                         
  39   1   1         42.67         86.00        78.66 o                         
  41   1   1        402.02         55.00       109.99 o                         
 -40   2   1       2896.20       1973.48       103.91 o                         
 -38   2   1         35.47        170.81        85.33 o                         
 -36   2   1        184.85         58.53       161.06 o                         
 -34   2   1       2431.75       2571.85       135.84 o                         
 -32   2   1         80.04        362.38       105.12 o                         
 -30   2   1      20847.59      21307.51       267.36 o                         
 -28   2   1      11280.22      11326.94       178.49 o                         
 -26   2   1      10407.25      10066.69       157.38 o                         
 -24   2   1       7059.48       6424.90       127.42 o                         
 -22   2   1      62613.84      62447.52       556.04 o                         
 -20   2   1         25.71        693.22       123.00 o                         
 -18   2   1      13860.99      12840.00       365.33 o                         
 -16   2   1     150156.78     135314.86      2140.20 o                         
 -14   2   1      12593.26      15743.91       311.10 o                         
 -12   2   1      29839.21      30367.65       516.65 o                         
 -10   2   1         62.78       1003.75       133.56 o                         
  -8   2   1      77115.52     103758.20      1613.83 o                         
  -6   2   1     150907.56     157109.12      2419.36 o                         
  -4   2   1      31174.49      13383.20       220.81 o                         
  -2   2   1      25548.70       9829.35       161.29 o                         
   0   2   1      87915.59      70519.58      1539.87 o                         
   2   2   1    1496458.12    1408283.38     21513.11 o                         
   4   2   1     201752.28     179850.58      2763.79 o                         
   6   2   1     254870.66     338534.31      5194.26 o                         
   8   2   1      32692.61      25636.95       430.54 o                         
  10   2   1     156936.34     125082.85      1954.09 o                         
  12   2   1       1619.08       1610.54        89.99 o                         
  14   2   1      86171.59      91406.08      1034.10 o                         
  16   2   1      15935.04      16489.49       242.04 o                         
  18   2   1      57580.12      63077.33       751.26 o                         
  20   2   1        115.40        550.58        97.13 o                         
  22   2   1      16368.45      17226.21       216.53 o                         
  24   2   1       3071.80       3127.45       108.55 o                         
  26   2   1       1228.02       1494.26       105.41 o                         
  28   2   1         20.96         93.73        98.22 o                         
  30   2   1       2932.94       3202.52       122.28 o                         
  32   2   1        763.78       1459.38       100.34 o                         
  34   2   1       1957.98       2388.89       129.27 o                         
  36   2   1        357.48        340.65        95.25 o                         
  38   2   1       2097.50       2002.78       105.82 o                         
  40   2   1       1634.62       1615.32       101.76 o                         
 -41   3   1       1211.75        862.08        84.85 o                         
 -39   3   1         38.11        169.67       114.05 o                         
 -37   3   1        165.96        143.26        91.60 o                         
 -35   3   1       3433.53       3744.47       176.15 o                         
 -33   3   1       3605.35       3788.64       182.83 o                         
 -31   3   1      11783.68      12486.86       333.67 o                         
 -29   3   1         60.88        818.97       104.55 o                         
 -27   3   1       2977.26       2682.59       123.09 o                         
 -25   3   1       3562.56       4020.23       108.46 o                         
 -23   3   1       4250.32       5199.74       101.01 o                         
 -21   3   1      62681.62      58901.06       526.61 o                         
 -19   3   1       2991.96       3005.89       120.47 o                         
 -17   3   1      23421.04      23890.39       456.92 o                         
 -15   3   1       2265.02       2958.48       149.99 o                         
 -13   3   1     292275.00     268231.66      4149.85 o                         
 -11   3   1     290355.00     307546.47      4738.72 o                         
  -9   3   1      13003.13      15392.25       274.99 o                         
  -7   3   1       4339.30       3489.91       141.42 o                         
  -5   3   1     725457.38     686858.69      8576.69 o                         
  -3   3   1     230143.91     199082.67      4340.69 o                         
  -1   3   1     163476.11     194554.25      2995.72 o                         
   1   3   1        636.14       2431.77        72.06 o                         
   3   3   1      16988.36      26754.55       299.52 o                         
   5   3   1     436408.78     398546.00      4317.12 o                         
   7   3   1     114722.25     109514.58      1204.00 o                         
   9   3   1     143359.08     115081.05      1269.31 o                         
  11   3   1      95748.55      90389.68      1010.54 o                         
  13   3   1      38038.96      35498.26       428.16 o                         
  15   3   1      37133.97      35531.77       437.96 o                         
  17   3   1       9165.88      10075.45       185.86 o                         
  19   3   1     139120.16     138326.00      1565.87 o                         
  21   3   1         87.20        333.52        80.95 o                         
  23   3   1       4534.02       5199.31       138.20 o                         
  25   3   1      19870.85      20459.39       256.78 o                         
  27   3   1      12734.49      12969.11       222.10 o                         
  29   3   1       3048.45       3277.92       134.55 o                         
  31   3   1        972.36        823.31        91.81 o                         
  33   3   1       3030.23       3607.74       144.06 o                         
  35   3   1        446.23        837.12       115.84 o                         
  37   3   1       3429.32       3075.12       159.55 o                         
  39   3   1        305.75        385.85       110.69 o                         
 -40   4   1        323.86        160.79       125.70 o                         
 -38   4   1          4.03        -23.07       101.49 o                         
 -36   4   1       3501.07       3365.30       137.68 o                         
 -34   4   1        460.97        555.50       124.18 o                         
 -32   4   1        308.57        368.72       132.05 o                         
 -30   4   1         80.19        112.75       126.63 o                         
 -28   4   1       2587.71       2877.34       130.27 o                         
 -26   4   1       4018.61       4136.30       144.01 o                         
 -24   4   1       1583.43       1210.48        90.22 o                         
 -22   4   1      16253.36      16624.25       181.36 o                         
 -20   4   1        462.57        939.10        69.18 o                         
 -18   4   1      10739.27      12307.40       191.66 o                         
 -16   4   1       2571.73       2980.75       154.79 o                         
 -14   4   1     110501.20     105184.32      1669.38 o                         
 -12   4   1     210351.69     212476.59      3294.33 o                         
 -10   4   1      58602.80      63392.19      1008.30 o                         
  -8   4   1      10978.63       8589.04       136.78 o                         
  -6   4   1     172189.44     157662.38      1988.91 o                         
  -4   4   1        219.84        667.80       129.63 o                         
  -2   4   1     177669.45     188302.73      3743.60 o                         
   0   4   1     276509.75     281407.03      4320.67 o                         
   2   4   1      31682.69      31204.06       338.47 o                         
   4   4   1     345555.03     316155.44      3061.31 o                         
   6   4   1     133324.55     127989.05      1399.43 o                         
   8   4   1     134139.84     127941.48      1405.81 o                         
  10   4   1     100429.03     103829.45      1152.44 o                         
  12   4   1     120627.57     122931.98      1366.04 o                         
  14   4   1      65955.12      67436.56       777.29 o                         
  16   4   1     208207.69     191531.92      2125.66 o                         
  18   4   1        377.79        529.65        95.66 o                         
  20   4   1      35913.77      36291.90       378.89 o                         
  22   4   1       2795.46       2915.55       102.52 o                         
  24   4   1      26709.03      27623.34       298.93 o                         
  26   4   1        198.20        674.64       101.19 o                         
  28   4   1       1721.26       1881.62       133.22 o                         
  30   4   1         91.51        274.97        90.28 o                         
  32   4   1        140.86        101.73       111.75 o                         
  34   4   1       1236.01       1331.18       154.36 o                         
  36   4   1        683.47        558.81       112.88 o                         
  38   4   1         27.62         60.76       124.63 o                         
  40   4   1        356.78        333.20        92.77 o                         
 -39   5   1        144.68        173.46       104.57 o                         
 -37   5   1        545.48        760.86       112.02 o                         
 -35   5   1         32.36        -37.28       116.30 o                         
 -33   5   1        735.61        949.98       125.99 o                         
 -31   5   1       1973.43       2133.13       128.98 o                         
 -29   5   1       3546.95       4438.04       468.90 o                         
 -27   5   1       1485.41       1373.72       174.34 o                         
 -25   5   1       9501.22       9248.74       204.51 o                         
 -23   5   1      15051.12      15478.49       203.09 o                         
 -21   5   1      59278.05      55754.80       609.87 o                         
 -19   5   1         96.63        706.32        82.74 o                         
 -17   5   1      80873.73      80268.83       927.06 o                         
 -15   5   1       2691.78       4436.91       112.36 o                         
 -13   5   1      50956.02      47530.66       555.35 o                         
 -11   5   1      18526.96      19085.96       218.02 o                         
  -9   5   1      27556.45      26194.24       316.97 o                         
  -7   5   1     130991.32     116321.70      1477.01 o                         
  -5   5   1       2420.56       6654.65       112.59 o                         
  -3   5   1      63022.00      61714.69      1260.96 o                         
  -1   5   1      79964.40      78258.55      1237.43 o                         
   1   5   1     614004.12     609931.50      9351.05 o                         
   3   5   1        249.84       1025.87       100.17 o                         
   5   5   1       1980.87       6027.70        81.60 o                         
   7   5   1      93379.86      85426.99       850.85 o                         
   9   5   1      54835.83      46801.98       484.27 o                         
  11   5   1      55759.04      54145.15       561.96 o                         
  13   5   1      30816.21      32835.91       402.64 o                         
  15   5   1     116228.94     112571.05      1269.80 o                         
  17   5   1      17924.39      18663.83       274.93 o                         
  19   5   1       2261.56       2630.15       108.45 o                         
  21   5   1      41968.75      43776.62       420.04 o                         
  23   5   1       7150.67       7448.49       152.84 o                         
  25   5   1       9384.59      10249.53       270.95 o                         
  27   5   1       2469.27       2927.17       132.71 o                         
  29   5   1        197.10        258.79       111.09 o                         
  31   5   1        208.24        263.84       149.84 o                         
  33   5   1       3911.55       4777.43       154.42 o                         
  35   5   1       2205.68       2303.70       132.05 o                         
  37   5   1        208.61        294.18       182.66 o                         
  39   5   1         22.67        -56.36       119.81 o                         
 -38   6   1        137.23        315.87       107.90 o                         
 -36   6   1       2875.96       3318.42       396.75 o                         
 -34   6   1        730.76       1136.04       188.56 o                         
 -32   6   1        133.39        192.48       144.44 o                         
 -30   6   1        194.15        482.87       127.09 o                         
 -28   6   1      10845.96      10942.33       282.92 o                         
 -26   6   1       4439.61       4759.61       198.24 o                         
 -24   6   1       7962.32       7081.00       149.90 o                         
 -22   6   1       3705.50       4149.94       170.10 o                         
 -20   6   1         69.03        363.91        86.40 o                         
 -18   6   1      92827.21      90702.36       917.67 o                         
 -16   6   1      52230.13      47296.15       649.15 o                         
 -14   6   1      27768.72      26839.11       407.31 o                         
 -12   6   1      46497.45      44038.28       607.59 o                         
 -10   6   1       8117.00       8727.28       163.87 o                         
  -8   6   1       3852.62       4409.84       112.40 o                         
  -6   6   1      92177.74      97630.95      1007.72 o                         
  -4   6   1      92491.90      89689.34      2026.97 o                         
  -2   6   1        192.51        474.75       116.56 o                         
   0   6   1     107129.30     117043.36      1842.98 o                         
   2   6   1       2263.41       1311.97       123.52 o                         
   4   6   1     231401.83     206479.55      4541.03 o                         
   6   6   1       8204.46       6408.13       134.78 o                         
   8   6   1     166926.11     147084.34      1448.49 o                         
  10   6   1      73966.27      77816.58       787.81 o                         
  12   6   1       1089.74        976.85        68.91 o                         
  14   6   1      48665.52      50178.45       538.86 o                         
  16   6   1     120354.39     117143.10       935.04 o                         
  18   6   1        109.58        721.69        64.65 o                         
  20   6   1       6857.35       8032.01       143.36 o                         
  22   6   1      13732.02      13374.60       220.81 o                         
  24   6   1       4355.05       4531.08       172.82 o                         
  26   6   1       3970.58       4218.01       167.26 o                         
  28   6   1        272.24        508.97       148.58 o                         
  30   6   1        135.71        112.62       151.21 o                         
  32   6   1        125.71        653.08       127.88 o                         
  34   6   1        129.69        126.06       112.28 o                         
  36   6   1        650.98       1043.25       196.41 o                         
  38   6   1        912.28        988.52       108.22 o                         
 -37   7   1        320.63         58.92       145.34 o                         
 -35   7   1        253.21        475.65       130.20 o                         
 -33   7   1       5710.95       5728.48       504.78 o                         
 -31   7   1       4548.90       4300.18       174.36 o                         
 -29   7   1        872.41       1025.61       171.60 o                         
 -27   7   1        476.69        522.49       167.60 o                         
 -25   7   1       1594.37       1616.80       110.40 o                         
 -23   7   1       5642.09       7353.65       176.38 o                         
 -21   7   1        820.34       1116.13        84.05 o                         
 -19   7   1        892.27       1257.90        80.29 o                         
 -17   7   1       4877.68       5634.88        84.66 o                         
 -15   7   1      80467.56      77575.85       702.02 o                         
 -13   7   1      15315.04      14955.26       326.52 o                         
 -11   7   1      28987.63      27474.49       571.56 o                         
  -9   7   1      91040.80      88969.26      1320.04 o                         
  -7   7   1     214607.91     212010.50      4702.09 o                         
  -5   7   1       3678.08       4725.66       255.33 o                         
  -3   7   1      50621.76      46694.87      1119.55 o                         
  -1   7   1       4034.33       3633.63       156.77 o                         
   1   7   1      66066.92      56263.33       933.25 o                         
   3   7   1       5545.99       6100.54       267.12 o                         
   5   7   1     299074.22     312636.03      6858.69 o                         
   7   7   1      31196.62      34144.17       872.07 o                         
   9   7   1     100421.95      88876.39      1435.54 o                         
  11   7   1        417.26        984.13       229.80 o                         
  13   7   1     313098.34     310195.66      3400.15 o                         
  15   7   1        647.06       1180.53        80.58 o                         
  17   7   1       1021.97       1753.63        84.83 o                         
  19   7   1       1387.92        938.28       128.00 o                         
  21   7   1      25739.80      24640.57       351.70 o                         
  23   7   1       4332.64       4009.23       148.37 o                         
  25   7   1        681.74        830.76       102.91 o                         
  27   7   1       1059.71       1175.82       221.94 o                         
  29   7   1       2989.27       3174.94       314.26 o                         
  31   7   1       2008.02       1712.27       182.66 o                         
  33   7   1        796.78        808.23        96.05 o                         
  35   7   1        829.76       1001.70       180.70 o                         
  37   7   1        878.42        832.78       149.27 o                         
 -36   8   1         47.48         36.61       139.45 o                         
 -34   8   1        600.99        501.57       140.44 o                         
 -32   8   1         15.00        -29.10       158.83 o                         
 -30   8   1       1807.44       1443.05       166.66 o                         
 -28   8   1       7383.39       7353.18       255.34 o                         
 -26   8   1       5910.13       6597.62       214.38 o                         
 -24   8   1       4245.31       4956.42       134.46 o                         
 -22   8   1        218.88        394.01        95.02 o                         
 -20   8   1       4138.58       4489.73       118.31 o                         
 -18   8   1       7424.45       7464.90       131.03 o                         
 -16   8   1      41819.24      39651.22       413.13 o                         
 -14   8   1      18302.43      19000.98       193.65 o                         
 -12   8   1       6954.11       6167.11       148.37 o                         
 -10   8   1      10364.31      10261.22       213.12 o                         
  -8   8   1      27130.13      27481.89       758.15 o                         
  -6   8   1     351854.47     337548.88      7428.28 o                         
  -4   8   1     318671.84     318622.66      7007.96 o                         
  -2   8   1     134379.48     122289.72      2765.47 o                         
   0   8   1      15912.54      14030.99       313.55 o                         
   2   8   1     459954.41     473406.69     10335.17 o                         
   4   8   1     369556.16     370278.88      8115.72 o                         
   6   8   1     186296.91     189372.09      4226.77 o                         
   8   8   1      38214.62      40598.25      1040.98 o                         
  10   8   1     198086.56     191651.05      2118.41 o                         
  12   8   1      65289.09      63271.19       663.88 o                         
  14   8   1      58114.88      55479.70       534.97 o                         
  16   8   1        108.75        399.56        85.69 o                         
  18   8   1      39698.41      39164.26       411.99 o                         
  20   8   1      11879.77      11842.15       212.66 o                         
  22   8   1      19023.04      19733.46       298.41 o                         
  24   8   1       1353.13       1563.04       120.96 o                         
  26   8   1        597.20        687.93        93.90 o                         
  28   8   1       2548.86       2693.15       187.35 o                         
  30   8   1       1572.87       2053.65       381.04 o                         
  32   8   1        690.17        665.57       144.84 o                         
  34   8   1        320.50        262.12        87.71 o                         
  36   8   1         10.78         76.00        95.56 o                         
 -35   9   1        471.99        601.43        73.55 o                         
 -33   9   1          5.07         -4.42        80.09 o                         
 -31   9   1        841.18       1192.48       133.85 o                         
 -29   9   1       1493.26       1432.36       105.31 o                         
 -27   9   1        988.52       1548.52       102.10 o                         
 -25   9   1       3297.83       3498.00       119.13 o                         
 -23   9   1       3043.18       4154.23       178.60 o                         
 -21   9   1       1144.94       1147.78        87.67 o                         
 -19   9   1      34470.67      34348.95       394.04 o                         
 -17   9   1        673.14        815.03        75.53 o                         
 -15   9   1      31086.23      31572.85       330.30 o                         
 -13   9   1      10763.10      10880.42       195.59 o                         
 -11   9   1       1468.09       1763.94        81.58 o                         
  -9   9   1       2247.92       2162.04        87.25 o                         
  -7   9   1        423.17       1182.61       123.66 o                         
  -5   9   1     125439.02     122334.59      1362.58 o                         
  -3   9   1      47749.54      48831.82      1213.82 o                         
  -1   9   1        123.67        652.09       223.91 o                         
   1   9   1      63699.48      57136.10      1374.88 o                         
   3   9   1      65007.26      68334.42      1128.55 o                         
   5   9   1       9860.53      10715.32       152.38 o                         
   7   9   1      17093.24      20222.93       282.80 o                         
   9   9   1      16880.92      16026.67       212.41 o                         
  11   9   1      22360.56      23209.42       194.44 o                         
  13   9   1       2360.57       2208.70        72.53 o                         
  15   9   1       1032.13       1267.73        80.12 o                         
  17   9   1      99632.36      95837.37       896.64 o                         
  19   9   1      33607.00      34448.55       359.13 o                         
  21   9   1       2945.30       3549.61       112.60 o                         
  23   9   1        443.87        537.95       112.34 o                         
  25   9   1       2062.26       2417.46       124.42 o                         
  27   9   1       5456.60       6489.42       218.96 o                         
  29   9   1        300.43        191.09       124.70 o                         
  31   9   1       1962.48       1993.11       112.90 o                         
  33   9   1        376.75        427.24        75.86 o                         
  35   9   1        381.91        401.45        78.90 o                         
 -34  10   1       2586.51       2062.58       113.82 o                         
 -32  10   1       2632.50       2498.85       107.96 o                         
 -30  10   1       7247.62       6515.01       208.10 o                         
 -28  10   1        600.08        687.95        82.28 o                         
 -26  10   1        986.03        908.79       124.00 o                         
 -24  10   1       2361.23       1805.47       113.14 o                         
 -22  10   1        545.81        917.04        82.57 o                         
 -20  10   1      39762.07      41475.15       592.32 o                         
 -18  10   1         27.23        396.15        79.35 o                         
 -16  10   1       9176.85       8875.15       122.71 o                         
 -14  10   1       1316.84       1155.73        71.08 o                         
 -12  10   1      97728.51      97543.37       839.51 o                         
 -10  10   1      12587.74      12308.44       163.73 o                         
  -8  10   1     115908.53     112632.91      1029.69 o                         
  -6  10   1      23425.03      23067.53       249.74 o                         
  -4  10   1     211793.75     205737.72      1503.15 o                         
  -2  10   1         43.31        882.19        52.32 o                         
   0  10   1      59348.12      54908.49       417.92 o                         
   2  10   1     251349.33     251375.30      1586.25 o                         
   4  10   1      38649.37      36856.66       286.63 o                         
   6  10   1        118.63       2748.74        60.49 o                         
   8  10   1      12884.59      14236.45       139.27 o                         
  10  10   1      52780.46      51492.04       434.71 o                         
  12  10   1       7112.72       7584.10       102.33 o                         
  14  10   1      31750.21      32875.34       327.75 o                         
  16  10   1       7438.99       7672.47       115.15 o                         
  18  10   1      26571.43      26928.42       394.68 o                         
  20  10   1       1571.74       1663.94       103.94 o                         
  22  10   1       1995.79       2383.56        98.13 o                         
  24  10   1       8150.10       9116.86       383.00 o                         
  26  10   1        189.37        187.49       113.14 o                         
  28  10   1       1702.53       1621.57        88.78 o                         
  30  10   1       2692.79       2707.89       135.69 o                         
  32  10   1        118.25        175.23        75.19 o                         
  34  10   1       4349.32       2971.55       326.04 o                         
 -33  11   1         10.41         28.85        79.10 o                         
 -31  11   1       1811.40       1631.22       111.88 o                         
 -29  11   1       1132.85       1302.23        94.11 o                         
 -27  11   1          8.33         16.64       107.62 o                         
 -25  11   1       2691.90       2674.43       124.32 o                         
 -23  11   1       4686.51       4984.39       124.10 o                         
 -21  11   1         53.67        681.14        84.58 o                         
 -19  11   1       7258.80       8330.67       132.28 o                         
 -17  11   1      23067.24      23189.91       250.60 o                         
 -15  11   1       3856.44       4991.37       149.06 o                         
 -13  11   1       3645.78       4280.37       102.19 o                         
 -11  11   1      61821.66      61184.66       608.05 o                         
  -9  11   1        663.40        950.02        60.29 o                         
  -7  11   1       9473.07      10041.42       120.33 o                         
  -5  11   1       9847.00      10582.60       111.07 o                         
  -3  11   1      20483.30      20375.02       154.68 o                         
  -1  11   1       5238.43       4893.58        69.85 o                         
   1  11   1       2990.84       4601.85        70.89 o                         
   3  11   1      14590.31      14896.41       132.94 o                         
   5  11   1       1869.64       2553.04        58.15 o                         
   7  11   1        306.79        631.40        51.94 o                         
   9  11   1      17659.71      20506.63       338.07 o                         
  11  11   1       1475.98       1821.66        75.11 o                         
  13  11   1       1628.97       2322.49        96.38 o                         
  15  11   1      40320.68      39689.88       413.38 o                         
  17  11   1        463.96        788.44        87.16 o                         
  19  11   1      10323.06      10287.83       291.91 o                         
  21  11   1        610.57        827.62        89.27 o                         
  23  11   1        310.26        407.67       108.33 o                         
  25  11   1         56.41         96.12        80.08 o                         
  27  11   1       4687.16       4895.05       202.88 o                         
  29  11   1       2448.67       2138.67       235.69 o                         
  31  11   1        430.35        325.17        85.89 o                         
 -30  12   1       2591.54       2847.97       149.27 o                         
 -28  12   1        313.74        367.50        83.87 o                         
 -26  12   1       1117.49       1217.79       113.92 o                         
 -24  12   1       2404.53       2561.11       118.09 o                         
 -22  12   1      22890.06      23825.39       313.65 o                         
 -20  12   1        410.23        499.72        91.48 o                         
 -18  12   1        997.22       1181.72        95.74 o                         
 -16  12   1       4778.02       5081.52       130.13 o                         
 -14  12   1      12830.43      13000.08       178.69 o                         
 -12  12   1      97530.25      95285.52       896.63 o                         
 -10  12   1        900.11       1122.46        67.32 o                         
  -8  12   1      21853.10      22373.25       237.00 o                         
  -6  12   1       9835.23       9192.10       133.03 o                         
  -4  12   1      48843.27      49057.18       437.30 o                         
  -2  12   1       3150.32       3246.50        75.97 o                         
   0  12   1       2056.31       2140.89        56.15 o                         
   2  12   1     131187.39     127655.49       860.93 o                         
   4  12   1      27034.67      28700.38       242.70 o                         
   6  12   1        180.48        534.73        53.13 o                         
   8  12   1        633.14       1155.47        68.08 o                         
  10  12   1     107958.70     108851.46      1103.48 o                         
  12  12   1      13619.40      14069.68       224.67 o                         
  14  12   1       2452.13       3048.42       103.43 o                         
  16  12   1      18797.39      18081.56       265.71 o                         
  18  12   1       4535.28       3902.10       120.95 o                         
  20  12   1      16746.34      17361.34       226.94 o                         
  22  12   1       4467.80       4806.56       110.23 o                         
  24  12   1      11416.28      10689.69       212.04 o                         
  26  12   1       4921.03       4424.31       119.98 o                         
  28  12   1        194.05        185.30        82.56 o                         
  30  12   1        551.05        470.06        89.22 o                         
 -29  13   1        383.06        400.68       102.13 o                         
 -27  13   1       1790.73       1473.37        81.14 o                         
 -25  13   1        209.30         74.92       100.85 o                         
 -23  13   1        697.78        758.25        80.31 o                         
 -21  13   1        157.25        164.14        78.16 o                         
 -19  13   1       4545.10       4557.30       108.01 o                         
 -17  13   1        254.75        382.31        85.34 o                         
 -15  13   1       7302.80       7679.33       129.47 o                         
 -13  13   1        103.21        191.15        89.70 o                         
 -11  13   1       3974.18       4603.14       109.92 o                         
  -9  13   1       9180.70      11477.72       138.86 o                         
  -7  13   1        294.34        614.51        73.06 o                         
  -5  13   1      22971.08      23378.21       238.70 o                         
  -3  13   1        549.24        766.61        63.08 o                         
  -1  13   1         63.26        297.22        56.32 o                         
   1  13   1       6760.81       6585.83        98.93 o                         
   3  13   1       5544.92       6048.31        96.15 o                         
   5  13   1        245.01        410.37        76.07 o                         
   7  13   1       2454.89       2287.57        76.27 o                         
   9  13   1        906.97       1487.59        72.96 o                         
  11  13   1      45082.26      45857.96       555.49 o                         
  13  13   1        809.95        888.70        89.96 o                         
  15  13   1         95.52        298.58        85.94 o                         
  17  13   1       8558.71       8339.79       146.72 o                         
  19  13   1       4822.53       5445.25       134.33 o                         
  21  13   1       7394.30       6510.58       118.81 o                         
  23  13   1        672.87        542.37        64.45 o                         
  25  13   1        788.46        660.01        70.88 o                         
  27  13   1       2011.68       2007.03       190.52 o                         
 -26  14   1       2224.19       2175.07        91.54 o                         
 -24  14   1          6.36        -11.78       106.06 o                         
 -22  14   1       5570.88       5456.31       208.20 o                         
 -20  14   1        233.50        463.69        69.72 o                         
 -18  14   1       6717.31       6845.66       132.76 o                         
 -16  14   1        860.62        825.21        83.60 o                         
 -14  14   1        210.84        240.45       102.15 o                         
 -12  14   1      19260.18      19441.18       270.45 o                         
 -10  14   1       8148.62       8903.75       162.74 o                         
  -8  14   1         86.51        571.84        68.82 o                         
  -6  14   1      23094.44      23049.23       236.99 o                         
  -4  14   1      14808.72      16025.96       194.43 o                         
  -2  14   1      18682.80      18870.70       217.22 o                         
   0  14   1       6650.88       6662.62       107.01 o                         
   2  14   1      88689.37      89440.13       929.81 o                         
   4  14   1      16377.59      17873.66       194.51 o                         
   6  14   1      28692.79      29564.44       406.12 o                         
   8  14   1       4374.56       5107.72       101.90 o                         
  10  14   1      67761.88      68514.29       792.37 o                         
  12  14   1        203.03        497.12        82.30 o                         
  14  14   1       7906.75       7571.74       173.70 o                         
  16  14   1      45051.88      45377.04       540.89 o                         
  18  14   1       3214.58       3115.49        99.52 o                         
  20  14   1       2571.27       2341.38        94.64 o                         
  22  14   1        101.70        149.10        92.31 o                         
  24  14   1       4177.18       4422.88       180.70 o                         
 -23  15   1        335.10        339.94        62.02 o                         
 -21  15   1        418.12        364.55        84.41 o                         
 -19  15   1        756.34        930.83       100.67 o                         
 -17  15   1       5439.31       4773.79       163.02 o                         
 -15  15   1       4549.57       4843.81       234.32 o                         
 -13  15   1       2106.12       2042.98        97.23 o                         
 -11  15   1        202.56        336.29        82.33 o                         
  -9  15   1       5035.08       5046.36       131.34 o                         
  -7  15   1       1290.19       1573.25        81.31 o                         
  -5  15   1       3932.96       4432.92        93.88 o                         
  -3  15   1       4241.52       4461.90        96.01 o                         
  -1  15   1      10218.68       9657.28       132.91 o                         
   1  15   1      14912.99      14727.58       164.61 o                         
   3  15   1      10328.79      10130.49       129.89 o                         
   5  15   1      10787.33      11521.56       150.36 o                         
   7  15   1       3341.77       3858.62        97.44 o                         
   9  15   1       2921.38       2918.89        98.20 o                         
  11  15   1       8040.31       8007.21       159.24 o                         
  13  15   1         82.82        135.34        79.40 o                         
  15  15   1       6659.26       5989.87       145.89 o                         
  17  15   1        249.43        369.05        71.49 o                         
  19  15   1         90.57        182.76        64.07 o                         
  21  15   1        163.07        112.88        78.84 o                         
 -18  16   1       7068.08       6874.40       231.77 o                         
 -16  16   1      10702.15      10173.59       329.97 o                         
 -14  16   1       4059.30       4698.00       115.53 o                         
 -12  16   1       2444.14       2294.08        91.61 o                         
 -10  16   1       2152.87       2621.45        96.77 o                         
  -8  16   1       2793.91       2658.39       121.12 o                         
  -6  16   1       7777.15       7999.93       128.11 o                         
  -4  16   1      37244.73      37734.34       462.91 o                         
  -2  16   1       1345.82       1541.64        71.50 o                         
   0  16   1        330.14        403.15        64.35 o                         
   2  16   1      24298.52      23938.41       299.84 o                         
   4  16   1       1816.59       1692.52        83.21 o                         
   6  16   1       5814.39       6081.19       141.67 o                         
   8  16   1      54498.98      57460.38       769.56 o                         
  10  16   1      16960.48      16230.84       306.61 o                         
  12  16   1       9397.70       9668.06       176.44 o                         
  14  16   1       5572.41       5377.58       122.72 o                         
  16  16   1      18277.21      18394.90       877.96 o                         
  18  16   1       2036.94       1740.21       133.56 o                         
  -7  17   1         56.09        105.63        85.89 o                         
  -5  17   1         12.51        -33.39        68.08 o                         
  -3  17   1         60.30          4.58        91.16 o                         
  -1  17   1         51.39        227.98        68.62 o                         
   1  17   1         40.78        136.62        70.19 o                         
   3  17   1        492.09        585.77        74.94 o                         
   5  17   1       3675.95       4155.01       108.72 o                         
   7  17   1        941.49       1374.88       145.34 o                         
   9  17   1        171.48        447.82       129.63 o                         
  11  17   1       1180.88       1154.90       121.78 o                         
 -42   0   2        136.70         94.28       113.92 o                         
 -40   0   2        616.28        467.46       161.06 o                         
 -38   0   2         67.60        357.47       184.63 o                         
 -36   0   2        425.33        738.51       161.06 o                         
 -34   0   2       2137.74       2209.27       245.51 o                         
 -32   0   2       2690.99       3356.63       183.78 o                         
 -30   0   2        274.45        595.07       131.86 o                         
 -28   0   2      35854.88      35384.16       550.37 o                         
 -26   0   2       3598.16       3739.26       122.80 o                         
 -24   0   2      39947.04      41604.49       618.76 o                         
 -22   0   2      29719.86      32038.64       879.92 o                         
 -20   0   2     472772.91     443010.03      9706.65 o                         
 -18   0   2      13003.34      11372.23       388.89 o                         
 -16   0   2       4510.13       4898.50       231.77 o                         
 -14   0   2       1134.32        459.60       133.56 o                         
 -12   0   2     232694.86     215824.80      4725.66 o                         
 -10   0   2     392413.28     394276.44      8563.54 o                         
  -8   0   2      10341.16       9372.07       310.33 o                         
  -6   0   2     795551.50     795213.69     13414.89 o                         
  -4   0   2       5431.51       1647.86        96.24 o                         
   0   0   2       1952.47       1429.34        55.55 o                         
   2   0   2      34901.31      54305.69       845.80 o                         
   4   0   2    1384345.75    1060488.38     22929.08 o                         
   6   0   2      33195.80      22567.68       526.38 o                         
   8   0   2       9988.41      14424.46       365.33 o                         
  10   0   2     138336.39     124497.48      2582.81 o                         
  12   0   2    1255329.88    1183034.12     18131.29 o                         
  14   0   2     143445.05     155368.69      3600.23 o                         
  16   0   2      39830.21      43804.45       758.25 o                         
  18   0   2      95246.09     108360.80      1754.06 o                         
  20   0   2     107474.84     107321.02      3698.43 o                         
  22   0   2      16919.95      16047.32       284.10 o                         
  24   0   2       5835.57       6800.44       190.57 o                         
  26   0   2      17952.25      19583.98       489.88 o                         
  28   0   2        547.26        600.80       113.06 o                         
  30   0   2       3852.15       4323.77       146.50 o                         
  32   0   2       9986.86      10265.98       213.01 o                         
  34   0   2       3326.33       3148.45       218.02 o                         
  36   0   2       4949.42       4938.01       187.35 o                         
  38   0   2         69.77         19.64       149.27 o                         
  40   0   2         69.14        106.79       168.91 o                         
 -41   1   2        859.35        711.52        98.34 o                         
 -39   1   2        319.46        331.17        74.47 o                         
 -37   1   2          3.05        175.06       125.52 o                         
 -35   1   2        200.91        427.62       176.77 o                         
 -33   1   2         54.54        204.73        91.30 o                         
 -31   1   2       9377.78       8990.19       152.94 o                         
 -29   1   2       4190.61       3944.81       109.16 o                         
 -27   1   2       2066.20       1699.84        89.61 o                         
 -25   1   2        493.11        498.59        70.32 o                         
 -23   1   2      11937.22      11403.65       172.84 o                         
 -21   1   2       2280.72       2341.22       271.05 o                         
 -19   1   2         74.29       1076.33       255.33 o                         
 -17   1   2      56722.02      54712.38      1292.39 o                         
 -15   1   2       4274.69       5817.71       243.55 o                         
 -13   1   2      32002.54      23620.45       593.16 o                         
 -11   1   2      82550.22      90592.84      2019.11 o                         
  -9   1   2       1140.33       3763.24       157.13 o                         
  -7   1   2      97641.78     104896.01      2576.92 o                         
  -5   1   2     159576.55     287494.19     11713.97 o                         
   1   1   2       4462.65       4341.16        82.51 o                         
   3   1   2       1076.76       4910.29       141.42 o                         
   5   1   2       1109.78       3645.40       129.63 o                         
   7   1   2     404998.72     448639.19      9730.23 o                         
   9   1   2       5397.75       8249.28       247.48 o                         
  11   1   2      57981.70      50488.27      1225.61 o                         
  13   1   2      83073.30      76368.84      1266.85 o                         
  15   1   2     176134.22     170319.20      2676.28 o                         
  17   1   2       3409.64       2678.48       172.26 o                         
  19   1   2        259.67        469.48       153.24 o                         
  21   1   2      30337.10      27962.96       991.88 o                         
  23   1   2       1114.34       1612.85       130.86 o                         
  25   1   2       4871.91       5052.76       145.76 o                         
  27   1   2        301.82        823.60       125.31 o                         
  29   1   2       6670.95       7204.24       155.37 o                         
  31   1   2        184.42        135.97       109.01 o                         
  33   1   2        158.91        105.50        99.37 o                         
  35   1   2        146.98        443.72        93.52 o                         
  37   1   2        182.08        279.19        99.58 o                         
  39   1   2        353.13        421.92        76.07 o                         
  41   1   2          1.34         23.57        98.21 o                         
 -40   2   2       1916.33       1293.41        86.80 o                         
 -38   2   2       1871.71       1737.91       113.97 o                         
 -36   2   2         76.77        -27.23       137.79 o                         
 -34   2   2      24920.39      26723.75       683.51 o                         
 -32   2   2        940.02       1275.79       168.25 o                         
 -30   2   2        184.04        202.80       105.16 o                         
 -28   2   2      14488.49      14157.62       199.33 o                         
 -26   2   2      20035.09      21783.70       306.55 o                         
 -24   2   2       1968.03       1880.58        75.96 o                         
 -22   2   2       1892.70       2112.24        83.51 o                         
 -20   2   2      94375.66      86199.54      1420.78 o                         
 -18   2   2       3275.25       4306.63       177.77 o                         
 -16   2   2     101624.94     101713.83      1624.94 o                         
 -14   2   2     186620.33     189077.84      2944.34 o                         
 -12   2   2     183573.67     160179.44      2492.96 o                         
 -10   2   2     676105.44     607598.56      9313.55 o                         
  -8   2   2     121996.30     120830.02      1874.93 o                         
  -6   2   2     423108.03     476751.69      4619.57 o                         
  -4   2   2        612.90       4979.05       100.00 o                         
  -2   2   2     224952.33     310371.19      3878.97 o                         
   0   2   2      79384.48      43067.46      1147.04 o                         
   2   2   2      39978.80      47050.38       738.86 o                         
   4   2   2     170462.83     168333.45      2591.57 o                         
   6   2   2     494827.72     486087.50      7449.73 o                         
   8   2   2       2640.45       4130.87       113.88 o                         
  10   2   2      73937.48      74296.87       836.71 o                         
  12   2   2     446779.00     418803.66      4561.65 o                         
  14   2   2       4303.47       3671.16       106.96 o                         
  16   2   2        524.30       3583.70       123.57 o                         
  18   2   2     266891.91     282941.28      3124.41 o                         
  20   2   2      26358.49      30040.04       360.02 o                         
  22   2   2      56969.98      59728.05       586.59 o                         
  24   2   2       3787.86       5035.46       127.93 o                         
  26   2   2      41283.99      42488.66       503.02 o                         
  28   2   2        175.01        181.23       103.01 o                         
  30   2   2      15065.08      15054.30       218.87 o                         
  32   2   2        276.91        336.98        95.97 o                         
  34   2   2        178.52        299.13        95.37 o                         
  36   2   2       7498.47       6982.84       250.55 o                         
  38   2   2          7.57        -24.94       111.00 o                         
  40   2   2        696.13        536.03        90.24 o                         
 -41   3   2         25.36        -62.85       145.34 o                         
 -39   3   2        229.75        118.51        79.65 o                         
 -37   3   2          7.15          3.77       107.27 o                         
 -35   3   2         17.82          9.11       149.36 o                         
 -33   3   2        380.30        895.64       216.05 o                         
 -31   3   2          5.00        146.15       136.13 o                         
 -29   3   2      10420.43      10754.66       199.12 o                         
 -27   3   2       3532.41       3355.98       147.44 o                         
 -25   3   2       1079.51       1145.59        89.89 o                         
 -23   3   2       7355.59       7612.00       114.01 o                         
 -21   3   2        487.73       2469.65        79.23 o                         
 -19   3   2        807.65       1724.09       154.14 o                         
 -17   3   2      99356.52      93076.69      1502.72 o                         
 -15   3   2     132382.67     131593.47      2074.93 o                         
 -13   3   2     125837.68     118650.77      1863.82 o                         
 -11   3   2      26517.46      29866.73       502.76 o                         
  -9   3   2       2009.07       2497.81        84.23 o                         
  -7   3   2     190992.33     178227.86      2747.12 o                         
  -5   3   2      87228.00      73008.39       927.58 o                         
  -3   3   2     122705.77     107770.47      1352.46 o                         
  -1   3   2     275709.75     365863.62      5603.95 o                         
   1   3   2      60317.32      34183.10       440.45 o                         
   3   3   2     345029.78     379257.81      5813.68 o                         
   5   3   2     365040.03     350567.38      5380.36 o                         
   7   3   2      72018.59      76566.91      1202.73 o                         
   9   3   2      28709.37      30384.06       359.90 o                         
  11   3   2       3474.82       4241.03       110.14 o                         
  13   3   2      91936.42      86167.58       976.16 o                         
  15   3   2      61939.22      58345.04       686.42 o                         
  17   3   2         19.85        307.36        98.73 o                         
  19   3   2      19685.46      17972.21       244.46 o                         
  21   3   2       9990.51       9066.08       148.43 o                         
  23   3   2       1090.24       1597.65        99.90 o                         
  25   3   2       1161.16       1761.31       111.10 o                         
  27   3   2       1819.93       1996.31       116.57 o                         
  29   3   2         35.44        199.10        94.47 o                         
  31   3   2        414.44        727.70        95.57 o                         
  33   3   2        418.34        289.30        99.58 o                         
  35   3   2       2137.39       2119.47       125.41 o                         
  37   3   2        497.61        326.09       129.14 o                         
  39   3   2       1673.47       1729.96       116.27 o                         
 -40   4   2       2230.40       1904.35       113.25 o                         
 -38   4   2       4762.33       4980.06       139.07 o                         
 -36   4   2        203.41        316.10       145.80 o                         
 -34   4   2      12707.87      12872.75       406.48 o                         
 -32   4   2         74.85        239.17       118.18 o                         
 -30   4   2       3431.88       3692.39       162.16 o                         
 -28   4   2       3054.51       3130.28       152.03 o                         
 -26   4   2      75536.67      72619.48       782.03 o                         
 -24   4   2       1271.44       1617.71        92.68 o                         
 -22   4   2       2061.94       2225.36        90.51 o                         
 -20   4   2      20022.08      18284.00       185.28 o                         
 -18   4   2      28682.39      27956.90       435.02 o                         
 -16   4   2     262064.00     258343.34      3288.51 o                         
 -14   4   2     250099.91     219287.02      2791.81 o                         
 -12   4   2     105301.81     109270.12      1716.60 o                         
 -10   4   2      48207.44      49786.62       799.97 o                         
  -8   4   2     261904.77     239362.77      5216.69 o                         
  -6   4   2     229022.92     204456.50      4446.76 o                         
  -4   4   2     105966.71      95866.09      1491.42 o                         
  -2   4   2     271306.28     280084.28      4320.66 o                         
   0   4   2      24871.56      26409.69       441.41 o                         
   2   4   2       1273.99       3035.58        76.81 o                         
   4   4   2     284080.91     288430.69      3612.86 o                         
   6   4   2     214220.28     179980.61      1964.60 o                         
   8   4   2      48025.05      48272.61       549.95 o                         
  10   4   2     237526.33     219599.36      2404.57 o                         
  12   4   2      80687.60      65038.29       744.89 o                         
  14   4   2      22637.22      26152.91       339.75 o                         
  16   4   2     366533.75     364645.00      3996.48 o                         
  18   4   2     402462.69     390352.59      3820.87 o                         
  20   4   2      21041.18      22453.95       259.80 o                         
  22   4   2      31265.58      31341.37       343.08 o                         
  24   4   2        414.74       1222.31       103.72 o                         
  26   4   2      39948.09      39176.97       371.36 o                         
  28   4   2       5714.73       5286.91       155.34 o                         
  30   4   2       6047.85       6370.07       144.63 o                         
  32   4   2       1720.40       1602.48       161.98 o                         
  34   4   2       3540.28       3466.62       171.61 o                         
  36   4   2        865.37        833.08       188.56 o                         
  38   4   2       2077.92       1765.65       130.46 o                         
  40   4   2        537.38        604.54        92.31 o                         
 -39   5   2       2864.43       1936.56       120.71 o                         
 -37   5   2         70.76        289.53       109.92 o                         
 -35   5   2        931.87        992.22       121.89 o                         
 -33   5   2        306.66        397.35       145.81 o                         
 -31   5   2      11468.93      10777.39       331.08 o                         
 -29   5   2       3495.51       4088.59       220.36 o                         
 -27   5   2        294.31        869.04       133.28 o                         
 -25   5   2        169.91        473.20       126.73 o                         
 -23   5   2       4570.03       4681.09       127.98 o                         
 -21   5   2      21777.30      22026.74       381.67 o                         
 -19   5   2      53232.28      49731.85       710.03 o                         
 -17   5   2       3197.03       3293.84       136.58 o                         
 -15   5   2        103.12         90.35       137.49 o                         
 -13   5   2        862.70       1492.73       145.34 o                         
 -11   5   2     136541.88     128060.29      2824.40 o                         
  -9   5   2     126586.98     119520.32      2682.98 o                         
  -7   5   2     189409.78     179288.34      3955.73 o                         
  -5   5   2      26635.05      24821.02       337.66 o                         
  -3   5   2     602017.94     643994.00      9888.53 o                         
  -1   5   2     187117.83     185830.45      2880.42 o                         
   1   5   2      90277.36      88282.12      1395.68 o                         
   3   5   2      50044.82      40029.42       452.32 o                         
   5   5   2      25561.00      25352.63       302.85 o                         
   7   5   2     255599.64     242875.00      2372.28 o                         
   9   5   2      12007.23      15211.39       202.75 o                         
  11   5   2     286094.31     294260.12      3215.75 o                         
  13   5   2       4359.50       6207.09       176.03 o                         
  15   5   2     189802.23     182306.38      2025.49 o                         
  17   5   2       2581.53       3054.09       129.78 o                         
  19   5   2       3407.57       4132.10       122.07 o                         
  21   5   2      33036.19      32344.00       353.23 o                         
  23   5   2       5572.41       6162.98       130.25 o                         
  25   5   2        614.75        838.25        89.02 o                         
  27   5   2       1772.74       2029.96       112.64 o                         
  29   5   2       6300.84       5951.99       175.27 o                         
  31   5   2       4458.32       4096.95       240.78 o                         
  33   5   2         55.61         74.41       143.72 o                         
  35   5   2       2691.70       2169.53       157.13 o                         
  37   5   2         44.71        225.63       123.74 o                         
  39   5   2        184.81        160.56       174.81 o                         
 -38   6   2         24.22         35.35       145.34 o                         
 -36   6   2       1327.65       1595.71       140.25 o                         
 -34   6   2        258.22        557.69       143.03 o                         
 -32   6   2         11.60         72.03       140.25 o                         
 -30   6   2       3787.99       3356.41       150.13 o                         
 -28   6   2      29906.81      31061.57       513.69 o                         
 -26   6   2      29880.95      29692.73       721.15 o                         
 -24   6   2       8548.45       9113.51       171.59 o                         
 -22   6   2       4602.15       5610.67       197.80 o                         
 -20   6   2      19996.35      18148.37       223.92 o                         
 -18   6   2      38571.21      36243.35       393.40 o                         
 -16   6   2      19045.10      18818.68       299.88 o                         
 -14   6   2      53061.21      60561.64       991.63 o                         
 -12   6   2      13325.58      12396.13       217.35 o                         
 -10   6   2       5167.66       3601.42       100.28 o                         
  -8   6   2       8870.29      12416.33       196.63 o                         
  -6   6   2        688.43       1383.79        41.78 o                         
  -4   6   2     712898.75     685495.75     14891.92 o                         
  -2   6   2     254900.94     261608.86      4054.00 o                         
   0   6   2     512256.56     482824.47      7430.27 o                         
   2   6   2      93208.43      82823.16      2574.95 o                         
   4   6   2     868900.94     797463.69     20350.19 o                         
   6   6   2     449969.53     443567.59      4292.06 o                         
   8   6   2     465816.41     428547.72      4162.77 o                         
  10   6   2       5213.74       4732.04        93.24 o                         
  12   6   2     418644.84     407676.94      3987.44 o                         
  14   6   2      16094.47      15581.24       210.53 o                         
  16   6   2     139384.91     132627.08      1131.30 o                         
  18   6   2      10737.65      10037.63       141.24 o                         
  20   6   2      61739.70      58921.12       583.67 o                         
  22   6   2        440.03       1408.34       103.91 o                         
  24   6   2       3147.94       3366.04       158.98 o                         
  26   6   2       1157.96       1041.68       137.00 o                         
  28   6   2        508.92        669.75       151.92 o                         
  30   6   2       7044.56       7833.12       345.68 o                         
  32   6   2       4751.29       4456.74       257.30 o                         
  34   6   2        233.25        170.76       190.52 o                         
  36   6   2        219.88        225.47       122.12 o                         
  38   6   2         65.42        103.48       101.36 o                         
 -37   7   2        837.60        879.92       153.20 o                         
 -35   7   2        121.54        494.68       124.93 o                         
 -33   7   2         30.95         -4.71       122.28 o                         
 -31   7   2        669.69        579.79       127.92 o                         
 -29   7   2       1746.78       2032.50       179.27 o                         
 -27   7   2       3280.89       4038.21       259.26 o                         
 -25   7   2      12617.62      11729.66       205.85 o                         
 -23   7   2      29023.13      28496.09       370.90 o                         
 -21   7   2       3562.44       2990.50       102.61 o                         
 -19   7   2       7338.05       7064.80       154.08 o                         
 -17   7   2       1125.17       1464.13        55.27 o                         
 -15   7   2      80727.17      75695.42       717.90 o                         
 -13   7   2      14008.31      13174.49       318.19 o                         
 -11   7   2      63698.37      65418.54      1856.09 o                         
  -9   7   2      52393.29      52973.21       703.15 o                         
  -7   7   2     244157.47     240238.75      5310.97 o                         
  -5   7   2      26114.45      25945.96       687.44 o                         
  -3   7   2      19532.23      23659.73       632.44 o                         
  -1   7   2      97236.48      99577.11      1590.13 o                         
   1   7   2      68403.09      66030.51      1080.35 o                         
   3   7   2     355002.38     362893.81      7931.10 o                         
   5   7   2        581.13       2950.10       243.55 o                         
   7   7   2       3530.59       3535.41       251.41 o                         
   9   7   2       5220.45       4472.13       172.15 o                         
  11   7   2      66114.88      64948.84      1015.58 o                         
  13   7   2      53837.74      57307.67       558.94 o                         
  15   7   2        547.87       1452.65        68.85 o                         
  17   7   2       6699.20       6283.43       137.84 o                         
  19   7   2      32075.71      32419.71       378.54 o                         
  21   7   2       5944.58       6407.72       144.15 o                         
  23   7   2       5475.01       5460.63       183.82 o                         
  25   7   2      13136.87      13133.49       673.69 o                         
  27   7   2        313.38        247.06       157.67 o                         
  29   7   2        865.39       1534.27       169.17 o                         
  31   7   2         64.26        156.26       100.10 o                         
  33   7   2        253.75        113.92       192.48 o                         
  35   7   2       2836.82       2631.91       196.41 o                         
  37   7   2         15.24         81.24       115.88 o                         
 -36   8   2          5.81         18.36       110.69 o                         
 -34   8   2       4505.79       4603.84       288.72 o                         
 -32   8   2       1967.48       2053.84       169.46 o                         
 -30   8   2       7886.64       7804.87       579.41 o                         
 -28   8   2      12512.40      13091.28       312.60 o                         
 -26   8   2       6962.13       6439.72       194.48 o                         
 -24   8   2       1322.02       1687.01       117.23 o                         
 -22   8   2       2994.51       3240.85       111.81 o                         
 -20   8   2      72191.62      73604.50       849.94 o                         
 -18   8   2       1964.35       2271.66        75.90 o                         
 -16   8   2       8115.10       8762.73       121.26 o                         
 -14   8   2       5258.27       5235.15        80.44 o                         
 -12   8   2      17935.54      17161.29       258.14 o                         
 -10   8   2      17264.55      15463.42       214.17 o                         
  -8   8   2       6112.31       5817.71       314.26 o                         
  -6   8   2      73890.73      72448.34      1708.78 o                         
  -4   8   2       2781.90       3177.94       259.26 o                         
  -2   8   2     226464.88     204963.25      4556.75 o                         
   0   8   2      54897.51      54459.31       919.21 o                         
   2   8   2       4660.50       3378.28       235.69 o                         
   4   8   2     565262.19     559556.62     12201.08 o                         
   6   8   2        396.62       1229.54       235.69 o                         
   8   8   2      97402.59      98109.07      1563.87 o                         
  10   8   2      20132.56      21381.28       209.77 o                         
  12   8   2     188795.67     185320.62      1667.47 o                         
  14   8   2      15563.63      15177.94       196.65 o                         
  16   8   2        454.70        765.38        83.60 o                         
  18   8   2       2325.36       2401.53        83.75 o                         
  20   8   2      74073.80      74993.90       715.03 o                         
  22   8   2      41569.70      40240.61       516.01 o                         
  24   8   2       2015.68       2859.95       124.54 o                         
  26   8   2       4446.98       4802.03       157.72 o                         
  28   8   2        357.83        480.41       168.03 o                         
  30   8   2      10690.70      10427.11       251.61 o                         
  32   8   2        294.16        197.37       104.06 o                         
  34   8   2        299.09        349.61       168.91 o                         
  36   8   2       2718.90       2064.80       163.02 o                         
 -35   9   2         23.52         90.44        89.79 o                         
 -33   9   2       3112.84       3044.94       160.82 o                         
 -31   9   2         90.32        137.73       121.04 o                         
 -29   9   2        180.26        150.78        88.13 o                         
 -27   9   2       2609.37       2973.31       115.90 o                         
 -25   9   2       1319.75       1465.11       135.14 o                         
 -23   9   2       4211.41       4650.88       129.88 o                         
 -21   9   2        182.16        563.35        84.41 o                         
 -19   9   2       5891.93       5233.60       121.32 o                         
 -17   9   2      39859.16      38030.41       387.93 o                         
 -15   9   2      24404.12      27275.09       278.50 o                         
 -13   9   2      13687.03      13625.25       144.40 o                         
 -11   9   2      16707.40      18624.89       227.27 o                         
  -9   9   2       5551.13       6263.46       102.10 o                         
  -7   9   2     149839.83     141606.56      1888.65 o                         
  -5   9   2      17824.29      16053.94       222.36 o                         
  -3   9   2       3976.23       2977.60       274.98 o                         
  -1   9   2      14089.90      15275.61       274.99 o                         
   1   9   2      46512.39      44483.34       607.72 o                         
   3   9   2      36505.30      34206.57       372.27 o                         
   5   9   2       5193.84       7973.71       116.68 o                         
   7   9   2      15670.02      15276.32       202.22 o                         
   9   9   2       6483.36       7277.66       104.71 o                         
  11   9   2      57476.31      59245.27       461.26 o                         
  13   9   2      32644.93      34400.38       303.01 o                         
  15   9   2      51832.38      45820.54       420.70 o                         
  17   9   2       7374.44       7074.77       116.13 o                         
  19   9   2         98.47        789.99        84.55 o                         
  21   9   2       6277.66       6371.86       126.58 o                         
  23   9   2      10890.92      12580.41       235.35 o                         
  25   9   2        231.69        431.22       105.65 o                         
  27   9   2        185.44        678.06       132.76 o                         
  29   9   2         40.39        184.89       149.27 o                         
  31   9   2       3169.96       3288.01       122.48 o                         
  33   9   2       1223.84       1248.29        78.09 o                         
  35   9   2        577.36        457.51        78.26 o                         
 -34  10   2       5829.92       4609.06       146.59 o                         
 -32  10   2         25.69        195.75        94.78 o                         
 -30  10   2          4.99         61.88        80.22 o                         
 -28  10   2        919.03       1082.28       103.13 o                         
 -26  10   2       1843.83       1879.21        98.07 o                         
 -24  10   2       9565.15       8479.55       356.64 o                         
 -22  10   2        247.43        427.89       102.48 o                         
 -20  10   2      90375.20      89897.33       959.74 o                         
 -18  10   2       3934.15       4533.34        94.95 o                         
 -16  10   2      17568.63      18206.26       204.88 o                         
 -14  10   2       3217.82       3789.63        90.69 o                         
 -12  10   2      69738.38      67993.06       645.78 o                         
 -10  10   2      78807.94      75812.09       715.85 o                         
  -8  10   2       4139.60       4278.86       121.80 o                         
  -6  10   2      60330.12      59828.52       671.14 o                         
  -4  10   2      25133.56      24911.42       237.39 o                         
  -2  10   2      61921.90      58379.39       564.36 o                         
   0  10   2      53693.10      53320.55       432.52 o                         
   2  10   2       3244.41       3658.37        57.46 o                         
   4  10   2       3631.53       4052.08        92.78 o                         
   6  10   2        283.16        614.44        45.39 o                         
   8  10   2       5213.67       5848.49        90.10 o                         
  10  10   2        544.06        834.99        78.81 o                         
  12  10   2      91045.71      86817.59       760.73 o                         
  14  10   2      30285.07      29782.51       289.34 o                         
  16  10   2       8516.84       8068.42       162.95 o                         
  18  10   2       4994.98       5746.04       121.85 o                         
  20  10   2       2050.53       2213.44        94.35 o                         
  22  10   2      25874.92      27135.40       337.34 o                         
  24  10   2       1048.34       1386.09       123.75 o                         
  26  10   2      11150.10      11140.86       508.71 o                         
  28  10   2       2785.53       2535.50       158.76 o                         
  30  10   2       2090.04       2017.01       124.20 o                         
  32  10   2         47.47         -8.64       202.30 o                         
  34  10   2        893.74        678.04        90.53 o                         
 -33  11   2        158.44        194.03        80.66 o                         
 -31  11   2       2303.10       1881.72       164.99 o                         
 -29  11   2        807.21        877.02        93.75 o                         
 -27  11   2       3541.27       3273.09       197.94 o                         
 -25  11   2       6311.32       5215.21       265.16 o                         
 -23  11   2       2601.75       2700.63       153.79 o                         
 -21  11   2       2018.50       2546.31       135.61 o                         
 -19  11   2        322.02        393.04        78.01 o                         
 -17  11   2     106437.26     109381.39       949.27 o                         
 -15  11   2      17724.51      17332.33       183.95 o                         
 -13  11   2      22405.11      21010.62       239.51 o                         
 -11  11   2       1037.35       1665.72        91.02 o                         
  -9  11   2      59148.80      60089.87       575.40 o                         
  -7  11   2       2985.73       3691.99        92.07 o                         
  -5  11   2       4839.44       6262.52        89.98 o                         
  -3  11   2      22169.39      22846.64       330.75 o                         
  -1  11   2     125089.62     122772.92       913.17 o                         
   1  11   2       4557.07       4535.53        86.03 o                         
   3  11   2      34756.01      33045.33       254.93 o                         
   5  11   2       1932.85       1591.52        54.46 o                         
   7  11   2       4012.89       3767.08        72.73 o                         
   9  11   2      31978.75      32438.11       289.02 o                         
  11  11   2      12411.83      11880.87       185.71 o                         
  13  11   2        223.22        856.71        81.28 o                         
  15  11   2       7146.12       7591.01       172.75 o                         
  17  11   2       2013.47       2421.99       101.60 o                         
  19  11   2      33459.15      34141.23       390.44 o                         
  21  11   2       5303.72       5119.77       126.75 o                         
  23  11   2        299.25        647.08        73.97 o                         
  25  11   2       1480.74       1978.70        92.15 o                         
  27  11   2       3141.28       3082.41       136.74 o                         
  29  11   2       1585.77       1509.91       111.09 o                         
  31  11   2       1232.26       1087.00        98.21 o                         
 -30  12   2        993.33        962.42       125.70 o                         
 -28  12   2        302.48        354.77        84.90 o                         
 -26  12   2       4243.27       4677.48       146.51 o                         
 -24  12   2       2656.01       2650.21       133.67 o                         
 -22  12   2       2306.09       2286.54        99.84 o                         
 -20  12   2       7562.90       7465.25       149.24 o                         
 -18  12   2        171.58        515.08        98.37 o                         
 -16  12   2      39610.28      40234.08       457.55 o                         
 -14  12   2      38053.30      37105.26       385.18 o                         
 -12  12   2      15513.56      16353.86       225.10 o                         
 -10  12   2      25099.74      25595.21       277.40 o                         
  -8  12   2        443.71        774.14        61.46 o                         
  -6  12   2      47035.97      47737.82       462.94 o                         
  -4  12   2       3200.71       2882.08        71.98 o                         
  -2  12   2      27809.88      26084.45       221.57 o                         
   0  12   2       5423.62       6999.11        85.43 o                         
   2  12   2      30771.06      29405.96       235.78 o                         
   4  12   2      12886.15      12040.65       134.01 o                         
   6  12   2      53607.76      51630.52       403.67 o                         
   8  12   2      26392.59      28101.40       312.38 o                         
  10  12   2       9874.90       9499.66       162.87 o                         
  12  12   2       1817.57       1940.64        95.35 o                         
  14  12   2      10000.19       9241.12       144.02 o                         
  16  12   2       3397.48       3153.48       167.83 o                         
  18  12   2       5301.26       5319.96       136.56 o                         
  20  12   2       2480.89       2649.73        98.51 o                         
  22  12   2       1637.68       1742.78        86.11 o                         
  24  12   2       1355.21       1364.87        93.81 o                         
  26  12   2        199.15        261.21        73.16 o                         
  28  12   2       3757.34       3634.15       131.99 o                         
  30  12   2         49.35         58.18        80.29 o                         
 -29  13   2       1078.95        644.23       106.06 o                         
 -27  13   2       2512.66       2308.55        99.53 o                         
 -25  13   2       2160.63       2227.73        98.85 o                         
 -23  13   2         84.44         69.92        88.29 o                         
 -21  13   2        310.14        456.80        77.91 o                         
 -19  13   2       5443.94       5650.81       116.22 o                         
 -17  13   2      37421.68      36419.58       450.25 o                         
 -15  13   2      16769.56      17953.67       298.23 o                         
 -13  13   2       1008.56       1084.85       118.90 o                         
 -11  13   2       2939.58       3302.14       101.26 o                         
  -9  13   2      47576.54      48191.03       465.25 o                         
  -7  13   2       2846.44       4892.57       104.53 o                         
  -5  13   2       2755.93       2371.55        98.84 o                         
  -3  13   2      67228.59      69500.84       653.53 o                         
  -1  13   2       8272.87       8763.33       107.95 o                         
   1  13   2       1835.76       2171.45        70.01 o                         
   3  13   2       6409.29       6655.79        93.85 o                         
   5  13   2        224.60        683.59        59.20 o                         
   7  13   2      12496.74      14026.44       182.19 o                         
   9  13   2      12644.13      12538.47       233.06 o                         
  11  13   2       6965.55       8621.94       236.85 o                         
  13  13   2        894.97        778.04        89.52 o                         
  15  13   2      15273.02      14680.78       206.62 o                         
  17  13   2      29898.76      29278.43       380.92 o                         
  19  13   2        383.63       1225.27        99.92 o                         
  21  13   2       1930.41       1878.59        88.30 o                         
  23  13   2       2106.54       1868.81        72.47 o                         
  25  13   2        446.68        572.49        72.07 o                         
  27  13   2        423.91        487.27        99.11 o                         
 -26  14   2       1632.68       1764.98        85.57 o                         
 -24  14   2        984.88       1150.97       121.78 o                         
 -22  14   2       6195.40       6059.01       163.25 o                         
 -20  14   2       2475.35       2338.00        94.89 o                         
 -18  14   2        701.31        656.11        90.99 o                         
 -16  14   2       2175.23       2234.88       132.82 o                         
 -14  14   2      42004.22      43716.88       608.90 o                         
 -12  14   2       6749.02       6602.96       140.82 o                         
 -10  14   2       2957.36       2979.63       106.71 o                         
  -8  14   2       4494.41       6017.94       123.73 o                         
  -6  14   2      13828.81      13121.63       171.06 o                         
  -4  14   2        877.21       1331.60        68.19 o                         
  -2  14   2      40505.43      37597.86       327.81 o                         
   0  14   2          2.16        295.89        64.23 o                         
   2  14   2      25754.61      26439.05       244.02 o                         
   4  14   2       1309.89        994.87        70.30 o                         
   6  14   2      16175.42      16027.52       232.48 o                         
   8  14   2        725.59        680.73        71.21 o                         
  10  14   2       5419.12       5369.88       122.54 o                         
  12  14   2       1262.59       1570.26       100.63 o                         
  14  14   2       3532.81       3067.27       158.49 o                         
  16  14   2       9055.15       9677.84       167.46 o                         
  18  14   2       2234.08       2519.84        94.79 o                         
  20  14   2       1594.06       1482.89        93.97 o                         
  22  14   2       1853.27       1342.22        89.58 o                         
  24  14   2       3083.37       2823.73       110.69 o                         
 -23  15   2        265.06        236.99        64.65 o                         
 -21  15   2         32.37         17.02        82.78 o                         
 -19  15   2       5308.67       5400.77       153.69 o                         
 -17  15   2        129.54        173.34        95.11 o                         
 -15  15   2       2149.77       2451.67       119.55 o                         
 -13  15   2        834.32       1088.54        81.77 o                         
 -11  15   2      29347.92      28928.14       332.93 o                         
  -9  15   2      16247.85      16090.11       212.76 o                         
  -7  15   2         94.11        383.71        72.66 o                         
  -5  15   2        404.60        746.41        68.96 o                         
  -3  15   2      19993.30      19785.12       203.88 o                         
  -1  15   2        279.21        487.94        62.85 o                         
   1  15   2        469.62        911.42        60.27 o                         
   3  15   2       8785.14       9010.51       121.75 o                         
   5  15   2      12553.33      12273.96       155.57 o                         
   7  15   2        834.87       1079.98        97.62 o                         
   9  15   2      10672.55      11473.03       167.15 o                         
  11  15   2         36.85        868.57        92.02 o                         
  13  15   2        603.21        677.60        82.21 o                         
  15  15   2        494.60        716.05        93.27 o                         
  17  15   2       4742.92       4935.26       112.83 o                         
  19  15   2       1272.31       1182.52        73.90 o                         
 -18  16   2        535.26        441.01        97.18 o                         
 -16  16   2         69.97         51.41        81.74 o                         
 -14  16   2       1221.67       1148.00        95.82 o                         
 -12  16   2       6992.83       7327.49       167.90 o                         
 -10  16   2        199.65        169.90        78.73 o                         
  -8  16   2       3728.28       3767.89       108.66 o                         
  -6  16   2       1562.15       1483.62        78.27 o                         
  -4  16   2       2435.10       2597.55        79.05 o                         
  -2  16   2        449.95        487.00        63.74 o                         
   0  16   2         75.63        343.16        65.63 o                         
   2  16   2       4674.44       5308.71       110.36 o                         
   4  16   2       1815.62       1826.50       190.52 o                         
   6  16   2       2327.51       2553.29       136.97 o                         
   8  16   2         59.73        686.83       103.88 o                         
  10  16   2       4196.93       4277.51       121.80 o                         
  12  16   2       3346.57       2954.13       104.60 o                         
  14  16   2       8472.46       8014.11       259.26 o                         
  16  16   2         94.02        179.23       121.78 o                         
  18  16   2         40.09        184.63       106.06 o                         
 -13  17   2         27.30         15.71       117.85 o                         
 -11  17   2      19225.83      19825.78       498.89 o                         
  -9  17   2       6710.03       7212.23       251.41 o                         
  -7  17   2        413.95        549.95       145.34 o                         
  -5  17   2        946.60       1029.20       149.27 o                         
  -3  17   2       3587.08       3276.14       184.63 o                         
  -1  17   2       9149.77       8255.39       215.22 o                         
   1  17   2       4417.94       4182.50       121.04 o                         
   3  17   2        952.56        791.06        77.23 o                         
   5  17   2      19528.53      19176.00       371.22 o                         
   7  17   2       4194.84       3665.04       184.63 o                         
   9  17   2      13622.20      13513.11       369.25 o                         
  11  17   2       3682.05       3244.62       259.26 o                         
 -41   1   3          2.52        -74.64       101.13 o                         
 -39   1   3        847.19        989.44       101.08 o                         
 -37   1   3         12.87        151.62        95.41 o                         
 -35   1   3       3254.83       3590.40       219.98 o                         
 -33   1   3       3547.68       3826.04       140.60 o                         
 -31   1   3        586.71       1657.80       119.75 o                         
 -29   1   3       3000.40       2947.51       133.49 o                         
 -27   1   3       2221.52       2021.34        84.17 o                         
 -25   1   3       1522.76       1882.57        76.46 o                         
 -23   1   3       1552.52       2273.24       116.45 o                         
 -21   1   3      27181.57      26075.59       734.58 o                         
 -19   1   3       3344.41       5703.79       302.47 o                         
 -17   1   3        621.15       1367.02       188.56 o                         
 -15   1   3     253180.20     238152.86      5232.40 o                         
 -13   1   3      48218.80      45414.27      1056.69 o                         
 -11   1   3     174822.33     158068.05      3472.56 o                         
  -9   1   3       9619.35       6587.74       149.92 o                         
  -7   1   3      52878.32      39578.80       680.98 o                         
  -5   1   3       2446.90       2975.72       100.17 o                         
  -3   1   3     708976.88     717477.62     10985.71 o                         
   3   1   3      38184.97      33040.34       754.22 o                         
   5   1   3     147107.41     128504.18      2816.54 o                         
   7   1   3     472020.06     495652.19     10751.57 o                         
   9   1   3     292394.19     314831.88      6854.76 o                         
  11   1   3        249.57       1107.76       133.56 o                         
  13   1   3     285811.56     274188.88      4258.17 o                         
  15   1   3      49289.07      51829.01       879.05 o                         
  17   1   3     407055.22     399490.19      6198.38 o                         
  19   1   3        133.66        659.91       156.51 o                         
  21   1   3        216.70       1641.01       120.85 o                         
  23   1   3      10674.24      12380.61       253.16 o                         
  25   1   3      24775.85      27002.19       638.43 o                         
  27   1   3        131.29        228.21       117.92 o                         
  29   1   3        901.83       1443.67       109.65 o                         
  31   1   3        758.29        952.39        98.59 o                         
  33   1   3       2152.82       2880.76       115.52 o                         
  35   1   3       1206.14       1577.51       114.08 o                         
  37   1   3        581.69        470.67        97.14 o                         
  39   1   3       1490.93       1318.06       100.00 o                         
 -42   2   3        342.27        113.92       129.63 o                         
 -40   2   3        582.94        616.81        91.35 o                         
 -38   2   3        231.40        165.57        97.10 o                         
 -36   2   3       4198.85       4956.66       146.34 o                         
 -34   2   3        150.52        192.48       204.27 o                         
 -32   2   3       2893.47       3291.86       165.44 o                         
 -30   2   3       1282.05       1658.12       133.91 o                         
 -28   2   3        221.22       1533.74       124.43 o                         
 -26   2   3       2362.16       2457.04       131.16 o                         
 -24   2   3        379.48        672.36        79.61 o                         
 -22   2   3       7895.95       9075.63       158.23 o                         
 -20   2   3      25921.71      29950.87       566.65 o                         
 -18   2   3      34761.98      32084.69       579.14 o                         
 -16   2   3      35506.57      33751.94       591.65 o                         
 -14   2   3     163934.97     150614.23      2356.86 o                         
 -12   2   3     228455.59     209451.97      3244.33 o                         
 -10   2   3       9828.90      10370.84       171.37 o                         
  -8   2   3      86602.82      78777.61       782.10 o                         
  -6   2   3     475081.84     484016.66      6052.44 o                         
  -4   2   3       1518.42       1847.70        81.91 o                         
  -2   2   3      64754.51      58879.82       752.11 o                         
   0   2   3     806488.94     793205.69     12136.11 o                         
   2   2   3      27594.97      29610.71       340.77 o                         
   4   2   3     429424.66     363942.69      5585.91 o                         
   6   2   3     739510.38     670823.19     10274.63 o                         
   8   2   3     144090.06     175331.97      2716.57 o                         
  10   2   3     159894.61     165322.47      2572.13 o                         
  12   2   3     152384.95     138384.23      1539.36 o                         
  14   2   3     210998.58     201937.28      2233.68 o                         
  16   2   3     198135.94     195771.03      2178.19 o                         
  18   2   3       5612.02       5552.53       154.55 o                         
  20   2   3     198654.11     191357.47      1908.19 o                         
  22   2   3      21234.80      20358.04       248.54 o                         
  24   2   3       8183.40       9033.21       164.55 o                         
  26   2   3       1674.43       1870.52       114.60 o                         
  28   2   3       1207.39       1612.29       111.95 o                         
  30   2   3       4960.80       6123.47       121.22 o                         
  32   2   3        546.15        571.77        93.57 o                         
  34   2   3       1984.43       1930.99       103.55 o                         
  36   2   3       1221.49       1135.34       142.87 o                         
  38   2   3         83.05        184.63       153.20 o                         
  40   2   3        221.70        346.43        83.33 o                         
 -41   3   3       1320.11       1685.21       164.99 o                         
 -39   3   3       1862.06       1748.73        97.71 o                         
 -37   3   3       3290.80       3244.24       154.74 o                         
 -35   3   3          8.96        112.31       117.42 o                         
 -33   3   3      12522.37      12574.43      1649.86 o                         
 -31   3   3        962.58        862.74       138.26 o                         
 -29   3   3      12409.05      11554.98       359.47 o                         
 -27   3   3       1212.11       2096.99       108.82 o                         
 -25   3   3       9197.91      10385.75       159.57 o                         
 -23   3   3        477.34        759.42        79.36 o                         
 -21   3   3      30432.73      27654.60       324.33 o                         
 -19   3   3       5226.62       6862.61       184.13 o                         
 -17   3   3       5789.42       8131.24       281.52 o                         
 -15   3   3       2037.22       3814.32       131.62 o                         
 -13   3   3     188615.39     177828.50      2265.67 o                         
 -11   3   3       2805.58       4154.85       109.57 o                         
  -9   3   3     433117.88     427442.47      9298.12 o                         
  -7   3   3     414509.50     394540.09      4951.72 o                         
  -5   3   3      32620.95      49667.90      1021.11 o                         
  -3   3   3     108968.80     130708.56      1651.06 o                         
  -1   3   3     871009.69     859147.12     18572.67 o                         
   1   3   3     521670.69     568936.25      5570.10 o                         
   3   3   3       9839.88      13140.85       241.66 o                         
   5   3   3      72895.79      76302.34      1199.96 o                         
   7   3   3     123344.52     111359.28      1738.83 o                         
   9   3   3     203821.91     174559.05      2711.01 o                         
  11   3   3       4685.12       5470.53       113.04 o                         
  13   3   3     111030.12     116784.01      1310.54 o                         
  15   3   3      42382.78      46853.78       567.59 o                         
  17   3   3       5000.59       4236.40       134.65 o                         
  19   3   3        162.04        586.46        83.57 o                         
  21   3   3        394.54       1700.46       105.77 o                         
  23   3   3      73556.96      73728.70       718.33 o                         
  25   3   3       4305.44       4962.71       134.31 o                         
  27   3   3       4859.21       5760.11       128.85 o                         
  29   3   3        502.47        686.41        94.27 o                         
  31   3   3      16762.28      18153.14       337.87 o                         
  33   3   3        617.39        635.16       110.38 o                         
  35   3   3        132.76         89.88       138.55 o                         
  37   3   3        198.38         35.35       172.84 o                         
  39   3   3       1291.40       1396.46       108.33 o                         
 -40   4   3        340.69        321.86        97.98 o                         
 -38   4   3        465.96        261.61       100.75 o                         
 -36   4   3        185.09        322.23       155.58 o                         
 -34   4   3         84.72          6.53       127.54 o                         
 -32   4   3      11439.22      10341.91       346.95 o                         
 -30   4   3       5960.12       6009.78       231.21 o                         
 -28   4   3       1826.39       2423.83       150.31 o                         
 -26   4   3      10042.19       9407.75       179.22 o                         
 -24   4   3       6147.15       5908.63       122.97 o                         
 -22   4   3      27410.37      26769.92       290.88 o                         
 -20   4   3       8312.81       7438.71       274.99 o                         
 -18   4   3       2108.43       2015.18       255.33 o                         
 -16   4   3        233.32        542.63       143.40 o                         
 -14   4   3       1492.79       1893.41       239.62 o                         
 -12   4   3      40708.04      36835.01       907.42 o                         
  -8   4   3      79515.70      74133.55      1661.64 o                         
  -6   4   3      20835.52      18550.00       848.50 o                         
  -4   4   3      55510.22      68326.06       675.55 o                         
  -2   4   3       5830.56       7099.49       152.89 o                         
   0   4   3     318173.12     362271.41      4515.48 o                         
   2   4   3      44428.09      46650.04       618.15 o                         
   4   4   3       1379.45       2029.71       100.00 o                         
   6   4   3       3208.87       4579.92       147.31 o                         
   8   4   3       3821.81       5315.37       105.46 o                         
  10   4   3        706.61        980.62       134.84 o                         
  12   4   3      39470.67      44899.73       532.75 o                         
  14   4   3     131913.09     124159.02      1395.99 o                         
  16   4   3       6957.55       6324.63       148.91 o                         
  18   4   3       1364.02       3102.91       170.45 o                         
  20   4   3      12255.37      11278.04       166.68 o                         
  22   4   3      15748.72      17150.76       205.90 o                         
  24   4   3       6755.74       7317.84       134.52 o                         
  26   4   3       1476.21       1914.31       100.93 o                         
  28   4   3      11065.24      10686.17       163.81 o                         
  30   4   3       2433.47       2573.50       121.29 o                         
  32   4   3       2637.77       2373.25       152.63 o                         
  34   4   3       2129.41       1863.20       137.67 o                         
  36   4   3        438.68        547.03       133.24 o                         
  38   4   3       1761.56       1280.14       120.81 o                         
 -39   5   3        209.21        293.99        88.05 o                         
 -37   5   3       2194.68       2397.59       145.69 o                         
 -35   5   3       1583.64       1436.61       159.09 o                         
 -33   5   3        574.09        959.52       200.34 o                         
 -31   5   3        157.40        265.61       107.36 o                         
 -29   5   3       8894.28      10001.56       205.13 o                         
 -27   5   3       2585.30       2464.82       145.04 o                         
 -25   5   3       2513.44       4862.05       140.95 o                         
 -23   5   3      18172.39      16869.81       419.57 o                         
 -21   5   3      34413.93      35182.38       541.86 o                         
 -19   5   3       6322.51       5739.10       168.99 o                         
 -17   5   3      11833.70      11242.59       443.89 o                         
 -13   5   3      67969.37      56055.84      1296.32 o                         
 -11   5   3      78843.09      73670.02      1669.50 o                         
  -9   5   3     220392.22     196882.86      4297.48 o                         
  -7   5   3     310380.69     289141.31      6332.31 o                         
  -5   5   3     183323.05     168740.05      2132.54 o                         
  -3   5   3     251366.12     208613.89      3230.38 o                         
  -1   5   3     185021.41     174118.98      2695.65 o                         
   1   5   3      82049.23      81061.44      1033.03 o                         
   3   5   3      68562.07      68088.26       757.06 o                         
   5   5   3      10005.50      10729.24       151.53 o                         
   7   5   3      29565.67      26737.27       331.76 o                         
   9   5   3      15939.81      16367.20       220.43 o                         
  11   5   3      54521.08      55455.78       643.74 o                         
  13   5   3       1616.32       2598.11       133.24 o                         
  15   5   3        102.06       1509.23       105.71 o                         
  17   5   3      18621.48      19983.79       298.50 o                         
  19   5   3      54569.75      55791.46       546.36 o                         
  21   5   3      13054.40      15448.94       192.96 o                         
  23   5   3      26727.74      24826.00       270.68 o                         
  25   5   3      10175.28       9678.78       150.93 o                         
  27   5   3       2211.39       2431.69       104.67 o                         
  29   5   3        391.92        286.60       111.82 o                         
  31   5   3       4831.99       6040.30       207.83 o                         
  33   5   3       3620.46       3390.49       171.95 o                         
  35   5   3        212.03        116.51       134.70 o                         
  37   5   3        638.25       1017.66       122.22 o                         
  39   5   3       1623.29       1271.17       134.63 o                         
 -38   6   3       2653.48       2651.02       128.96 o                         
 -36   6   3       1156.74       1167.67       134.52 o                         
 -34   6   3         59.65        114.51       138.80 o                         
 -32   6   3       2102.65       1678.13       153.99 o                         
 -30   6   3       2149.21       2015.36       118.72 o                         
 -28   6   3       1110.75        869.73       116.03 o                         
 -26   6   3       3390.07       3576.63       139.88 o                         
 -24   6   3      15007.33      14721.98       303.05 o                         
 -22   6   3       1111.54       1689.60       104.38 o                         
 -20   6   3       2228.83       2838.74        76.00 o                         
 -18   6   3       2972.03       3791.01        75.38 o                         
 -16   6   3      57023.62      53695.27       834.70 o                         
 -14   6   3      71916.93      64214.77      1480.94 o                         
 -12   6   3     160267.42     143867.48      3244.72 o                         
 -10   6   3         10.94        714.94       208.20 o                         
  -8   6   3        906.78       2052.63       121.78 o                         
  -6   6   3      90447.58      78426.64      1053.56 o                         
  -4   6   3      79500.62      68319.77      1575.22 o                         
  -2   6   3      61791.89      57487.68       934.44 o                         
   0   6   3       1062.87       1282.30        68.56 o                         
   2   6   3      34069.32      34344.51       821.00 o                         
   4   6   3       2812.87       3925.96        70.48 o                         
   6   6   3      50714.94      54197.26       638.68 o                         
   8   6   3     207634.75     211783.61      2086.59 o                         
  10   6   3       2022.30       2116.49        84.41 o                         
  12   6   3       1596.45       2190.68       104.23 o                         
  14   6   3       8759.59       9324.02       173.39 o                         
  16   6   3      10835.13      10019.23       119.70 o                         
  18   6   3      32582.15      31494.67       330.93 o                         
  20   6   3      94633.91      96517.49      1003.02 o                         
  22   6   3         47.48        235.27        80.17 o                         
  24   6   3        465.04       1058.29       115.67 o                         
  26   6   3         85.43        300.33       129.92 o                         
  28   6   3       5585.95       6277.05       378.75 o                         
  30   6   3        516.45        923.31       159.96 o                         
  32   6   3         17.96        141.01       117.80 o                         
  34   6   3        295.24        313.68       131.92 o                         
  36   6   3       2202.17       2343.79       134.70 o                         
  38   6   3        477.87        427.10        97.22 o                         
 -39   7   3        185.85         79.75        86.67 o                         
 -37   7   3       1507.68       1392.45       147.71 o                         
 -35   7   3        753.24       1262.21       150.45 o                         
 -33   7   3       1351.29       1294.23       126.47 o                         
 -31   7   3        169.00        526.25       160.45 o                         
 -29   7   3       8790.74       9476.86       758.15 o                         
 -27   7   3         58.09        242.03       107.57 o                         
 -25   7   3        748.74       1277.28        94.59 o                         
 -23   7   3      11648.40      11098.80       177.69 o                         
 -21   7   3       2320.72       2257.72        99.11 o                         
 -19   7   3      11075.72      11799.99       164.93 o                         
 -17   7   3         92.79        232.96        46.14 o                         
 -15   7   3     174139.73     166402.88      1296.90 o                         
 -13   7   3        570.96       1067.84       118.73 o                         
 -11   7   3       2901.19       4931.14       124.27 o                         
  -9   7   3      43119.95      40716.42       663.87 o                         
  -7   7   3     131682.48     124379.54      2812.61 o                         
  -5   7   3      20879.73      21043.53       589.23 o                         
  -3   7   3       3009.49       4611.74       251.41 o                         
  -1   7   3       4215.04       4966.50       170.81 o                         
   1   7   3     139530.62     133952.95      2113.62 o                         
   3   7   3        184.06        821.00       188.56 o                         
   5   7   3        431.19        451.75       188.56 o                         
   7   7   3      63095.78      67436.09      1628.25 o                         
   9   7   3       1491.84       1678.19       106.71 o                         
  11   7   3     109543.73     102088.62      1345.81 o                         
  13   7   3      32576.55      32011.94       281.94 o                         
  15   7   3        155.40        296.39        62.30 o                         
  17   7   3      50788.05      48192.68       446.62 o                         
  19   7   3       1337.09       2279.47        98.51 o                         
  21   7   3        279.75        387.93       108.33 o                         
  23   7   3        418.94        669.27       184.60 o                         
  25   7   3      12553.10      11391.87       640.30 o                         
  27   7   3       1799.21       2474.86       181.16 o                         
  29   7   3        387.06        619.35       162.05 o                         
  31   7   3        436.80        911.89       110.98 o                         
  33   7   3       6418.12       5907.21       191.60 o                         
  35   7   3       1773.96       1584.15       129.14 o                         
  37   7   3        279.34        193.70        98.58 o                         
 -38   8   3        384.75        342.81        87.20 o                         
 -36   8   3       1107.99        970.51        81.15 o                         
 -34   8   3       2391.83       2538.22       235.69 o                         
 -32   8   3         30.16        -44.82       296.58 o                         
 -30   8   3        706.55        424.54       198.38 o                         
 -28   8   3        115.30        197.56        94.73 o                         
 -26   8   3      49443.08      47404.62      1085.79 o                         
 -24   8   3      16162.48      15365.09       341.33 o                         
 -22   8   3       2554.46       2730.31       137.41 o                         
 -20   8   3       6874.51       7551.11       114.71 o                         
 -18   8   3      22197.86      21704.04       207.26 o                         
 -16   8   3       8311.93       8439.97       116.75 o                         
 -14   8   3      14405.10      13616.24       139.56 o                         
 -12   8   3      23216.78      23613.43       268.97 o                         
 -10   8   3      13209.45      13491.14       168.67 o                         
  -8   8   3       1273.07       2133.03       267.12 o                         
  -6   8   3     143862.31     131866.75      2993.31 o                         
  -4   8   3       7411.99       6120.18       318.19 o                         
  -2   8   3      17035.48      16015.39       506.74 o                         
   0   8   3      68426.79      76008.30      1565.40 o                         
   2   8   3       3804.11       5216.69       267.12 o                         
   4   8   3      47679.44      44636.47      1092.05 o                         
   6   8   3     179896.30     174279.84      3904.66 o                         
   8   8   3     229785.56     224908.62      2853.44 o                         
  10   8   3      17730.93      16412.16       183.97 o                         
  12   8   3       2805.74       3584.77        81.94 o                         
  14   8   3      27501.97      27901.36       301.91 o                         
  16   8   3      51444.38      53481.05       574.67 o                         
  18   8   3       7436.63       7829.78       148.17 o                         
  20   8   3      12240.93      12714.73       202.04 o                         
  22   8   3      14170.14      13984.91       259.11 o                         
  24   8   3       9633.85      10442.55       207.32 o                         
  26   8   3        245.42        516.99       120.19 o                         
  28   8   3       1007.14       1673.43       251.41 o                         
  30   8   3         17.84         23.15       118.25 o                         
  32   8   3         38.78        195.05        98.04 o                         
  34   8   3       3553.08       2926.53       204.27 o                         
  36   8   3        162.86        199.39        91.16 o                         
 -35   9   3       2201.02       2086.34        93.23 o                         
 -33   9   3       1334.48       1482.51       118.04 o                         
 -31   9   3       1483.96       1790.98       137.21 o                         
 -29   9   3       4947.12       6007.61       174.43 o                         
 -27   9   3         36.54        178.75       100.46 o                         
 -25   9   3       4486.95       5419.72       144.44 o                         
 -23   9   3       1703.01       1758.34       104.92 o                         
 -21   9   3       1653.64       2295.38        95.55 o                         
 -19   9   3       7241.18       8547.79       150.55 o                         
 -17   9   3        648.75        862.93        73.42 o                         
 -15   9   3      63255.73      60098.85       567.95 o                         
 -13   9   3      12899.26      13492.82       130.16 o                         
 -11   9   3       1200.77       1298.97        59.29 o                         
  -9   9   3       4602.48       4968.39       100.23 o                         
  -7   9   3     120194.73     116684.30      1511.01 o                         
  -5   9   3      11364.88      11866.32       180.45 o                         
  -3   9   3       4850.06       7426.58       106.61 o                         
  -1   9   3      56124.61      58373.93       775.61 o                         
   1   9   3     251065.97     234441.16      2950.40 o                         
   3   9   3      50075.80      52540.95       547.22 o                         
   5   9   3     153154.33     152105.42      1375.47 o                         
   7   9   3      14578.37      13932.98       146.69 o                         
   9   9   3      35889.10      35853.79       303.26 o                         
  11   9   3      19732.31      19771.79       229.30 o                         
  13   9   3      16519.53      17663.16       193.54 o                         
  15   9   3       1540.25       2105.97        80.93 o                         
  17   9   3      30282.26      30317.05       360.28 o                         
  19   9   3       4791.93       4437.50       106.11 o                         
  21   9   3      15322.46      16700.32       233.06 o                         
  23   9   3       3060.74       3369.48       120.78 o                         
  25   9   3       2928.60       3813.04       170.99 o                         
  27   9   3       7760.32       8523.45       320.15 o                         
  29   9   3       2387.08       2405.31       182.66 o                         
  31   9   3       6877.16       6519.33       502.81 o                         
  33   9   3       2997.93       2606.93       222.26 o                         
  35   9   3       1067.04        888.82       153.20 o                         
 -34  10   3         93.79         35.29        77.67 o                         
 -32  10   3       9906.80       9180.12       231.82 o                         
 -30  10   3       3851.21       3187.33       153.13 o                         
 -28  10   3        690.15       1164.48       117.23 o                         
 -26  10   3      12074.88      11943.58       208.65 o                         
 -24  10   3       1972.30       2301.97       105.01 o                         
 -22  10   3       1463.32       1484.89        87.57 o                         
 -20  10   3        429.35        697.84        90.65 o                         
 -18  10   3      67103.98      67284.18       602.71 o                         
 -16  10   3        469.73        505.51        75.41 o                         
 -14  10   3       3865.55       4054.09        85.06 o                         
 -12  10   3       1196.31       1540.27        87.27 o                         
 -10  10   3     140756.73     136160.73      1306.99 o                         
  -8  10   3       6874.20       6712.92       125.91 o                         
  -6  10   3      89037.08      85629.79       796.87 o                         
  -4  10   3       6107.14       6808.05       123.27 o                         
  -2  10   3     111730.70     108881.66       907.36 o                         
   0  10   3     141616.95     139666.80      1166.10 o                         
   2  10   3      40833.91      40982.26       307.67 o                         
   4  10   3         59.65        457.65        43.50 o                         
   6  10   3      24974.61      25449.55       202.43 o                         
   8  10   3       1375.77       1770.48        58.73 o                         
  10  10   3         89.09        618.33        62.35 o                         
  12  10   3     104133.70     100348.81       871.46 o                         
  14  10   3      22181.23      24421.96       257.40 o                         
  16  10   3       3581.63       4413.01       127.02 o                         
  18  10   3       3023.86       2968.16       101.22 o                         
  20  10   3      17196.97      18662.71       281.29 o                         
  22  10   3      34701.27      34357.49       568.78 o                         
  24  10   3      11189.14      11556.09       251.10 o                         
  26  10   3        167.76        317.97        89.34 o                         
  28  10   3       8461.24       8454.64       375.15 o                         
  30  10   3       2242.86       2386.07       153.16 o                         
  32  10   3       9794.97       7317.41       170.81 o                         
 -33  11   3        418.49        553.05        85.68 o                         
 -31  11   3       2441.72       1988.91       119.87 o                         
 -29  11   3       1203.41       1374.49       100.81 o                         
 -27  11   3       2200.91       2028.10       108.86 o                         
 -25  11   3        397.33        620.37        95.88 o                         
 -23  11   3       2739.26       2873.47       104.05 o                         
 -21  11   3        506.44        512.54        85.98 o                         
 -19  11   3         93.92        114.56        81.80 o                         
 -17  11   3       2506.34       2796.18        87.55 o                         
 -15  11   3       5897.04       5953.69       106.89 o                         
 -13  11   3      20884.16      20652.89       266.51 o                         
 -11  11   3        336.10        822.00        81.66 o                         
  -9  11   3       6093.44       6893.72       112.61 o                         
  -7  11   3      21797.29      19501.25       203.27 o                         
  -5  11   3       3323.80       3583.33       132.05 o                         
  -3  11   3      12087.40      12026.96       349.49 o                         
  -1  11   3      18936.19      18474.15       158.40 o                         
   1  11   3       2540.51       2697.55        58.13 o                         
   3  11   3        729.44       1080.43        52.87 o                         
   5  11   3       8089.76       8244.33       105.28 o                         
   7  11   3       4717.80       5112.65        90.61 o                         
   9  11   3       8161.72       8941.49       122.65 o                         
  11  11   3        176.81        357.40        88.02 o                         
  13  11   3       5612.92       6237.86       216.37 o                         
  15  11   3      10843.66      10293.45       157.43 o                         
  17  11   3      26154.59      26731.42       302.87 o                         
  19  11   3       9453.15      10233.63       183.11 o                         
  21  11   3        728.60       1256.55        98.60 o                         
  23  11   3       1179.18        816.47        90.71 o                         
  25  11   3       4241.67       4445.04       123.04 o                         
  27  11   3         79.87        -41.14        77.53 o                         
  29  11   3        161.61        131.59        87.37 o                         
  31  11   3       3547.08       3036.67       218.02 o                         
 -30  12   3        595.43        664.10        69.36 o                         
 -28  12   3         83.24         71.85        84.90 o                         
 -26  12   3         88.38        263.19       129.63 o                         
 -24  12   3       7959.18       7521.51       381.04 o                         
 -22  12   3         14.00        144.85        88.95 o                         
 -20  12   3        100.30        190.86        84.18 o                         
 -18  12   3      44715.63      44288.45       722.35 o                         
 -16  12   3       7099.17       7172.95       128.08 o                         
 -14  12   3      26371.79      27730.76       334.83 o                         
 -12  12   3         65.55        389.44        86.40 o                         
 -10  12   3      66010.09      68512.33       983.23 o                         
  -8  12   3      17980.55      18224.62       193.55 o                         
  -6  12   3       9904.52      10452.89       167.33 o                         
  -4  12   3       3210.82       3702.67        72.64 o                         
  -2  12   3       5479.70       4972.74        81.04 o                         
   0  12   3      69010.54      70097.19       540.27 o                         
   2  12   3      26711.81      27983.38       251.41 o                         
   4  12   3       2981.51       3687.13        73.47 o                         
   6  12   3      18551.55      20053.52       187.18 o                         
   8  12   3      20123.47      19368.89       220.41 o                         
  10  12   3      12173.38      11353.62       175.43 o                         
  12  12   3       1623.44       1843.28        98.11 o                         
  14  12   3      46909.44      47076.24       466.93 o                         
  16  12   3       5410.28       5923.37       146.66 o                         
  18  12   3        514.92        579.37        85.41 o                         
  20  12   3      10520.67      10453.68       165.83 o                         
  22  12   3       9404.41       9363.69       148.50 o                         
  24  12   3      10004.78       9995.55       170.64 o                         
  26  12   3       2618.56       2925.64       220.15 o                         
  28  12   3       3964.81       3666.18       132.82 o                         
  30  12   3        970.43        820.66        88.97 o                         
 -29  13   3       2221.34       1745.78       123.74 o                         
 -27  13   3        779.07        669.67        84.90 o                         
 -25  13   3         99.08        183.36        93.34 o                         
 -23  13   3       6435.85       6104.40       183.07 o                         
 -21  13   3        325.15        255.87        76.47 o                         
 -19  13   3       3410.49       3302.16       132.25 o                         
 -17  13   3       2802.25       3180.35       112.13 o                         
 -15  13   3      10328.36      11011.32       255.33 o                         
 -13  13   3      13727.57      14617.33       244.79 o                         
 -11  13   3       3366.03       3110.63       155.43 o                         
  -9  13   3       1944.25       2103.11        81.77 o                         
  -7  13   3      14029.80      14492.81       178.45 o                         
  -5  13   3       3484.52       3283.88        77.98 o                         
  -3  13   3       1145.94       1048.86        61.33 o                         
  -1  13   3       1938.06       1604.79        61.14 o                         
   1  13   3      34760.52      36375.75       283.90 o                         
   3  13   3       2533.96       2469.53        62.31 o                         
   5  13   3      50347.67      50764.39       517.27 o                         
   7  13   3        940.97        887.29        60.69 o                         
   9  13   3      32304.58      31903.78       344.03 o                         
  11  13   3      30562.12      33400.45       423.47 o                         
  13  13   3       5662.80       6427.48       137.17 o                         
  15  13   3          0.94        147.73        86.98 o                         
  17  13   3      19955.24      20851.29       296.75 o                         
  19  13   3      20019.54      19230.25       281.34 o                         
  21  13   3      18169.22      17335.93       395.51 o                         
  23  13   3        224.18        296.64        61.78 o                         
  25  13   3      10271.83      10141.10       223.15 o                         
  27  13   3       1270.21       1300.67        79.37 o                         
 -26  14   3        225.31        373.18        98.21 o                         
 -24  14   3       6251.41       5876.63       208.20 o                         
 -22  14   3         18.14         30.53        96.15 o                         
 -20  14   3       3182.27       2955.62       133.67 o                         
 -18  14   3       6488.28       6181.03       145.70 o                         
 -16  14   3       2899.90       3301.59       147.13 o                         
 -14  14   3       9073.57      10071.31       248.07 o                         
 -12  14   3      15553.31      16883.01       366.78 o                         
 -10  14   3       1392.64       1782.06        75.35 o                         
  -8  14   3      13930.99      13351.67       170.03 o                         
  -6  14   3        372.04       1412.06        76.63 o                         
  -4  14   3      61155.55      58470.50       458.20 o                         
  -2  14   3      27496.32      28205.78       256.76 o                         
   0  14   3      72881.76      70881.48       517.63 o                         
   2  14   3        421.04        663.33        60.67 o                         
   4  14   3      18703.95      17271.32       186.68 o                         
   6  14   3      49646.86      50918.38       576.99 o                         
   8  14   3      39878.23      40681.69       445.26 o                         
  10  14   3      14861.24      15962.93       211.92 o                         
  12  14   3       1845.36       2396.11       128.67 o                         
  14  14   3      91314.13      94740.27      1244.09 o                         
  16  14   3      17778.04      17156.74       242.33 o                         
  18  14   3      16123.36      15423.49       252.24 o                         
  20  14   3       3248.48       2979.52       137.49 o                         
  22  14   3       7254.15       6878.91       139.07 o                         
  24  14   3        374.46        444.15       106.06 o                         
 -23  15   3         45.58         60.04        65.42 o                         
 -21  15   3        559.64        401.07        88.37 o                         
 -19  15   3         17.22        131.09        96.15 o                         
 -17  15   3       8689.18       8540.52       191.79 o                         
 -15  15   3       5125.52       5370.66       145.60 o                         
 -13  15   3       3306.84       3282.49        97.38 o                         
 -11  15   3       2734.33       2952.00       101.58 o                         
  -9  15   3       1353.80        998.51        83.75 o                         
  -7  15   3       2264.94       2206.91        87.01 o                         
  -5  15   3        753.68        927.61        75.43 o                         
  -3  15   3      18998.75      19945.34       220.69 o                         
  -1  15   3       9272.33       8206.98       130.43 o                         
   1  15   3         82.98        150.73        63.81 o                         
   3  15   3        289.54        389.64        63.96 o                         
   5  15   3       1583.07       1853.37        98.71 o                         
   7  15   3       4085.80       4654.62       154.70 o                         
   9  15   3        750.51       1032.21        81.52 o                         
  11  15   3      29597.81      30843.72       434.53 o                         
  13  15   3         26.99         23.93       105.62 o                         
  15  15   3        414.52        519.85       100.98 o                         
  17  15   3        110.83        233.54        73.90 o                         
  19  15   3        194.22        216.27       115.88 o                         
 -18  16   3       4294.89       3832.86       400.68 o                         
 -16  16   3        639.37        844.15       103.60 o                         
 -14  16   3         97.01         38.00        91.93 o                         
 -12  16   3      20075.56      19792.91       304.90 o                         
 -10  16   3       4398.92       4258.90       108.90 o                         
  -8  16   3       9999.16       9719.79       236.61 o                         
  -6  16   3      26053.68      27191.13       417.33 o                         
  -4  16   3      17070.12      17162.92       229.84 o                         
  -2  16   3       1495.16       1664.87        72.45 o                         
   0  16   3      33299.70      32784.53       398.98 o                         
   2  16   3        938.51       1174.73        91.59 o                         
   4  16   3      18291.56      18499.58       343.03 o                         
   6  16   3      40705.55      43396.14       724.83 o                         
   8  16   3      34876.64      36527.59       769.93 o                         
  10  16   3       2542.49       2504.61       102.21 o                         
  12  16   3        933.03       1110.27       106.06 o                         
  14  16   3       9610.45       9480.05       202.54 o                         
  16  16   3       1592.56       1724.87        91.16 o                         
 -13  17   3        308.58        538.17       125.70 o                         
 -11  17   3       2645.83       2498.35       161.06 o                         
  -9  17   3       5482.43       5915.20       218.02 o                         
  -7  17   3        254.00        201.81       108.53 o                         
  -5  17   3        272.40        369.25       145.34 o                         
  -3  17   3       1494.72       1500.58       164.99 o                         
  -1  17   3        143.68        167.68        89.35 o                         
   1  17   3        381.34        765.79       117.85 o                         
   3  17   3       2807.63       2377.94       117.90 o                         
   5  17   3       7547.37       7704.86       243.55 o                         
   7  17   3        286.05         82.49       145.34 o                         
   9  17   3         48.38         39.28       137.49 o                         
  11  17   3       6158.27       5474.36       333.90 o                         
 -42   0   4       2560.86       1814.84       149.27 o                         
 -40   0   4        180.13        278.90       172.84 o                         
 -38   0   4        144.85        381.04       145.34 o                         
 -36   0   4       1873.31       1567.36       172.84 o                         
 -34   0   4      18791.90      19535.09       530.31 o                         
 -32   0   4         30.98        220.67       130.02 o                         
 -30   0   4      32944.80      29912.44       673.02 o                         
 -28   0   4         87.24        293.38       105.74 o                         
 -26   0   4      15965.34      15272.51       282.80 o                         
 -24   0   4      78284.74      74242.68       984.39 o                         
 -20   0   4       3709.31       3613.97       251.41 o                         
 -18   0   4       2569.68       8866.01       349.61 o                         
 -16   0   4     265972.81     229090.44      5043.85 o                         
 -14   0   4     199505.75     174778.70      3853.59 o                         
 -12   0   4      10969.08      12986.61       255.50 o                         
 -10   0   4     423779.03     409723.12      8392.65 o                         
  -8   0   4    1211729.62    1383396.25     21178.40 o                         
  -6   0   4     225361.52     113294.08      2474.78 o                         
  -4   0   4      14627.57      22331.99       510.67 o                         
  -2   0   4       4265.46       2867.29        68.69 o                         
   0   0   4      21125.49      15121.78       274.99 o                         
   2   0   4    2271243.25    2009478.62     30715.56 o                         
   6   0   4     137790.30     158288.02      3468.63 o                         
   8   0   4     317473.69     330686.25      7200.45 o                         
  10   0   4     579855.62     612037.88     13285.27 o                         
  12   0   4     126350.89     132620.95      2950.10 o                         
  14   0   4       5982.68       8782.61       236.51 o                         
  16   0   4     322450.34     316515.47      4933.13 o                         
  18   0   4     153045.83     160445.55      2562.35 o                         
  20   0   4       8229.87      10880.83       308.58 o                         
  22   0   4      49626.82      52062.01      1193.20 o                         
  24   0   4      82618.01      79208.73      1343.42 o                         
  26   0   4       3892.92       4220.37       165.74 o                         
  28   0   4         81.84        220.16       124.12 o                         
  30   0   4       4045.45       3737.98       151.39 o                         
  32   0   4       8138.52       8288.07       232.52 o                         
  34   0   4       6344.02       6846.29       491.03 o                         
  36   0   4       2308.86       1797.50       144.23 o                         
  38   0   4         79.96       -133.56       133.56 o                         
  40   0   4        221.26         -7.86        98.21 o                         
 -41   1   4         81.36        214.24       107.90 o                         
 -39   1   4        449.66        584.17       101.08 o                         
 -37   1   4        282.91        283.73       109.99 o                         
 -35   1   4        201.19        137.03       119.05 o                         
 -33   1   4       4547.22       5174.54       231.77 o                         
 -31   1   4      16827.53      16854.61       317.54 o                         
 -29   1   4       2624.68       3434.81       122.45 o                         
 -27   1   4       3882.17       3979.16        96.04 o                         
 -25   1   4       2802.66       3334.10       101.35 o                         
 -23   1   4      12004.51      12727.72       362.89 o                         
 -21   1   4       2714.71       3091.45       192.67 o                         
 -19   1   4        225.25        656.01       200.34 o                         
 -17   1   4      15569.06      15987.90       471.39 o                         
 -15   1   4       4097.49       4796.37       231.77 o                         
 -13   1   4     144769.88     145843.38      3221.15 o                         
 -11   1   4      10935.82      11817.34       329.91 o                         
  -9   1   4       1565.11       2105.89       102.77 o                         
  -7   1   4     482917.06     535989.44      6714.68 o                         
  -5   1   4      77626.18      78539.49      1217.95 o                         
  -3   1   4       3189.29       5122.53        89.64 o                         
  -1   1   4     264038.06     173628.36      2526.69 o                         
   1   1   4     153259.77     243136.53      3060.24 o                         
   3   1   4        728.14       1814.31       469.42 o                         
   5   1   4      38998.39      56684.36      1276.67 o                         
   7   1   4     375831.09     399288.88      8677.46 o                         
   9   1   4       1600.71       3539.33       168.91 o                         
  11   1   4       6916.28       5020.28       212.12 o                         
  13   1   4       1451.50       2297.63       225.87 o                         
  15   1   4     151789.08     142068.45      2259.58 o                         
  17   1   4       9640.08      12795.96       333.67 o                         
  19   1   4      70142.64      69858.64      1190.12 o                         
  21   1   4         64.06        413.89       114.05 o                         
  23   1   4       1124.51       2152.44       142.88 o                         
  25   1   4      30587.51      33269.77       448.70 o                         
  27   1   4        333.42        927.26       133.24 o                         
  29   1   4       2230.73       2554.35       106.29 o                         
  31   1   4       2892.33       3196.07       103.41 o                         
  33   1   4        919.32       1512.39       125.74 o                         
  35   1   4        840.66        841.54       105.24 o                         
  37   1   4        128.03        199.48       101.12 o                         
  39   1   4         36.61        145.34       117.85 o                         
 -42   2   4          7.50         16.98        84.90 o                         
 -40   2   4       1948.70       1779.86       102.86 o                         
 -38   2   4        490.06        587.58        97.77 o                         
 -36   2   4       2450.57       2770.35       194.45 o                         
 -34   2   4        205.74        416.39       204.27 o                         
 -32   2   4        110.46         44.43       156.84 o                         
 -30   2   4      31641.85      31362.56       455.76 o                         
 -28   2   4      14837.17      15506.33       263.56 o                         
 -26   2   4       3895.77       4311.73       114.41 o                         
 -24   2   4        316.84        540.80        98.45 o                         
 -22   2   4     123817.54     116192.23      1498.80 o                         
 -20   2   4       9627.27       7855.57       406.57 o                         
 -18   2   4       8276.05      10521.43       218.91 o                         
 -16   2   4     158272.75     157215.36      2019.23 o                         
 -14   2   4     105272.84      96930.65      1258.71 o                         
 -12   2   4      49304.75      37218.34       507.99 o                         
 -10   2   4      45471.83      46556.16       618.39 o                         
  -8   2   4     718236.44     693487.06      8665.14 o                         
  -6   2   4      25595.12      31294.20       394.63 o                         
  -4   2   4       4771.45       8683.21       155.36 o                         
   0   2   4     106553.85     111060.82      1408.38 o                         
   2   2   4     246276.84     245860.94      2390.94 o                         
   4   2   4     468454.03     473493.09      7266.41 o                         
   6   2   4     195950.73     215907.61      3335.99 o                         
   8   2   4      38233.46      31782.18       533.31 o                         
  10   2   4     162417.44     160279.70      2499.91 o                         
  12   2   4      33202.30      34677.75       595.81 o                         
  14   2   4      16544.65      17265.77       259.35 o                         
  16   2   4     422637.38     422860.88      4633.34 o                         
  18   2   4       7268.74       8586.33       231.90 o                         
  20   2   4      43932.95      42447.84       482.64 o                         
  22   2   4      49793.85      51737.97       529.96 o                         
  24   2   4      70910.34      71262.62       705.74 o                         
  26   2   4       2888.09       3044.66       110.01 o                         
  28   2   4       5848.41       6100.21       131.37 o                         
  30   2   4      13863.36      13763.96       167.89 o                         
  32   2   4        526.66        640.20        99.92 o                         
  34   2   4       7423.33       7366.51       188.57 o                         
  36   2   4        116.10        351.77       129.14 o                         
  38   2   4        957.36        856.35       149.27 o                         
  40   2   4          6.66         74.78       106.06 o                         
 -41   3   4        674.82        278.90       153.20 o                         
 -39   3   4        740.17        461.93        79.02 o                         
 -37   3   4         43.12        -17.97       106.19 o                         
 -35   3   4        651.59        659.94       142.55 o                         
 -33   3   4       8194.19       7458.99       223.04 o                         
 -31   3   4       2863.64       3075.63       161.00 o                         
 -29   3   4       1442.80       1603.84       150.13 o                         
 -27   3   4       8760.12       8681.58       210.18 o                         
 -25   3   4       3641.52       3606.81       105.56 o                         
 -23   3   4      10951.71      10682.19       211.45 o                         
 -21   3   4       7080.30       7356.05       183.33 o                         
 -19   3   4      57921.29      56067.62      1370.95 o                         
 -17   3   4      10412.11      12641.04       443.89 o                         
 -15   3   4        577.93       1567.36       219.98 o                         
 -13   3   4     158877.86     141695.17      3158.30 o                         
 -11   3   4      10247.27      11230.81       349.61 o                         
  -9   3   4      18095.35      15887.17       240.15 o                         
  -7   3   4     162472.30     130370.16      1432.31 o                         
  -5   3   4     254975.50     225151.30      2192.06 o                         
  -3   3   4      61913.70      51708.48       673.49 o                         
   1   3   4     162884.08     126650.46      1136.99 o                         
   3   3   4     255308.47     244111.81      3766.53 o                         
   5   3   4      14767.53      13371.89       255.55 o                         
   7   3   4      22898.57      22437.45       394.43 o                         
   9   3   4       5851.21       5176.98       192.48 o                         
  11   3   4      30216.61      24543.94       438.87 o                         
  13   3   4       1924.83       4605.37       120.02 o                         
  15   3   4        702.68       2983.88       171.91 o                         
  17   3   4      10517.66      11192.45       205.66 o                         
  19   3   4      23859.85      23153.08       265.69 o                         
  21   3   4      56183.34      54130.28       542.91 o                         
  23   3   4       1321.13       2152.01       102.83 o                         
  25   3   4       1870.94       2155.43       104.74 o                         
  27   3   4       7586.36       7151.42       139.67 o                         
  29   3   4        590.32        976.25        97.03 o                         
  31   3   4         32.67        246.80       102.27 o                         
  33   3   4       1197.31       1252.33       115.13 o                         
  35   3   4        676.51        880.58       138.55 o                         
  37   3   4       2066.73       2065.78       168.91 o                         
  39   3   4         41.60        175.25        93.02 o                         
 -40   4   4        953.36        809.50       100.99 o                         
 -38   4   4        314.41        334.53        97.66 o                         
 -36   4   4      13811.15      15312.05       320.92 o                         
 -34   4   4       2841.64       2583.57       142.59 o                         
 -32   4   4        669.44        672.07       153.09 o                         
 -30   4   4        667.15        844.88       134.19 o                         
 -28   4   4      35912.28      37279.68       743.89 o                         
 -26   4   4         87.31        297.10       105.20 o                         
 -24   4   4       1735.61       1793.88       109.09 o                         
 -22   4   4      48549.33      46754.20       649.95 o                         
 -20   4   4      10596.56      11139.19       261.49 o                         
 -18   4   4      27201.64      26236.65       734.58 o                         
 -16   4   4     103544.34     106498.23      2439.43 o                         
 -14   4   4     113775.86     115038.21      2604.42 o                         
 -12   4   4      58593.30      51004.13      1209.89 o                         
 -10   4   4     312545.38     285881.69      4420.67 o                         
  -8   4   4     176222.11     181815.89      2297.42 o                         
  -6   4   4      92423.17     101730.15      1004.47 o                         
  -4   4   4     731379.56     702036.94      7589.34 o                         
  -2   4   4     473767.09     455800.62      6964.98 o                         
   0   4   4      33338.97      41961.03       426.00 o                         
   2   4   4       6352.13       9965.49       211.10 o                         
   4   4   4     473369.09     468607.75      7199.74 o                         
   6   4   4      23246.09      20242.72       363.88 o                         
   8   4   4      52765.64      55556.35      1005.63 o                         
  10   4   4     144043.72     154661.55      1713.69 o                         
  12   4   4       8434.65       7721.50       147.13 o                         
  14   4   4      51080.04      51032.60       612.74 o                         
  16   4   4      91728.80      83482.32       972.68 o                         
  18   4   4      15356.22      18012.47       238.69 o                         
  20   4   4      28615.14      32249.15       347.77 o                         
  22   4   4     107313.16     102161.69       893.48 o                         
  24   4   4      16598.91      16567.05       207.99 o                         
  26   4   4       9394.32       8770.95       153.38 o                         
  28   4   4      10586.96      11111.99       187.54 o                         
  30   4   4      16293.88      16188.12       515.01 o                         
  32   4   4         18.96        187.51       121.53 o                         
  34   4   4         15.94         20.33       134.18 o                         
  36   4   4       2202.44       2145.66       109.15 o                         
  38   4   4       2974.96       3071.30       130.55 o                         
 -39   5   4       1536.58       1555.26       151.77 o                         
 -37   5   4         77.15         24.25       120.61 o                         
 -35   5   4       1538.04       1808.07       148.43 o                         
 -33   5   4       1042.52       1421.33       308.37 o                         
 -31   5   4      11823.82      11277.52       233.60 o                         
 -29   5   4        699.47        736.05       113.51 o                         
 -27   5   4       9873.00       9811.13       259.10 o                         
 -25   5   4       1200.30       1486.84       111.34 o                         
 -23   5   4        323.82        564.43       110.10 o                         
 -21   5   4       5915.40       5194.15       180.79 o                         
 -19   5   4      51875.24      55334.33       750.78 o                         
 -17   5   4       4914.33       5055.63       314.26 o                         
 -15   5   4       4001.95       4769.75       422.28 o                         
 -13   5   4       4324.42       4965.28       231.77 o                         
 -11   5   4     193601.30     203674.78      4489.97 o                         
  -9   5   4      30621.43      31425.84       758.15 o                         
  -7   5   4      11884.16      12934.68       205.32 o                         
  -5   5   4     364625.97     353707.53      3428.46 o                         
  -3   5   4      60191.17      64855.97      1044.96 o                         
  -1   5   4     210134.81     195094.28      2747.42 o                         
   1   5   4     109244.55      97482.54      1385.04 o                         
   3   5   4     221565.78     212349.97      2683.76 o                         
   5   5   4      74665.19      75804.23      1213.85 o                         
   7   5   4      67241.38      64000.82       727.15 o                         
   9   5   4      66186.80      73013.20       831.79 o                         
  11   5   4     167176.14     157848.47      1753.46 o                         
  13   5   4     175545.06     192604.34      2135.97 o                         
  15   5   4      24362.56      20495.62       294.02 o                         
  17   5   4       4987.10       6670.06       138.70 o                         
  19   5   4      14947.15      15397.69       184.15 o                         
  21   5   4       9166.90       8925.95       168.05 o                         
  23   5   4        259.85        588.66        97.57 o                         
  25   5   4      28261.36      25570.69       287.85 o                         
  27   5   4         61.99        239.24        94.98 o                         
  29   5   4      15620.34      15993.72       694.31 o                         
  31   5   4         79.51        150.48       148.43 o                         
  33   5   4       7541.52       7122.27       406.57 o                         
  35   5   4       2247.11       1904.43       143.03 o                         
  37   5   4        365.52        439.96       113.88 o                         
 -40   6   4         29.57         11.78       106.06 o                         
 -38   6   4        817.43        809.58       110.69 o                         
 -36   6   4        503.06        949.80       131.74 o                         
 -34   6   4        889.45        914.42       125.03 o                         
 -32   6   4         12.31         38.01       122.82 o                         
 -30   6   4        564.33        849.64       110.71 o                         
 -28   6   4       6665.82       6731.72       224.43 o                         
 -26   6   4        287.64        583.42       127.94 o                         
 -24   6   4      36999.96      36022.87       623.41 o                         
 -22   6   4       8445.10       9125.04       140.93 o                         
 -20   6   4      11520.80      10416.25       131.68 o                         
 -18   6   4      10057.53       9630.09       110.81 o                         
 -16   6   4     259703.39     240421.09      3719.30 o                         
 -10   6   4     130439.13     133503.12      1710.54 o                         
  -8   6   4      41392.79      34222.28       470.78 o                         
  -6   6   4     132346.45     131399.02      1669.76 o                         
  -4   6   4     212116.12     207651.70     10714.24 o                         
  -2   6   4     441649.19     440831.69      6784.41 o                         
   0   6   4       3279.96       6531.21       132.43 o                         
   2   6   4     208312.08     183035.94      2827.68 o                         
   4   6   4      17177.73      17583.27       227.10 o                         
   6   6   4     353163.31     359333.78      3500.12 o                         
   8   6   4     191018.75     186340.06      1842.75 o                         
  10   6   4     979519.69     969195.06     10509.48 o                         
  12   6   4      37033.21      37194.79       459.07 o                         
  14   6   4     135574.67     131814.11      1208.83 o                         
  16   6   4       8574.58       9196.96       119.04 o                         
  18   6   4     179284.03     181926.98      1667.53 o                         
  20   6   4      10818.75      12570.59       194.35 o                         
  22   6   4       1252.67       1179.26        86.06 o                         
  24   6   4       4304.27       4854.04       133.51 o                         
  26   6   4      12009.66      11877.67       320.92 o                         
  28   6   4       1272.47       1414.00       143.12 o                         
  30   6   4        947.50        982.65       186.59 o                         
  32   6   4        278.35        575.49       149.99 o                         
  34   6   4         74.03        299.99       235.69 o                         
  36   6   4       1162.66        946.42       119.44 o                         
  38   6   4         49.41         19.82        90.24 o                         
 -39   7   4         98.28         54.09       113.92 o                         
 -37   7   4          7.98         49.47        94.94 o                         
 -35   7   4       3598.50       3296.67       176.77 o                         
 -33   7   4       4143.64       4285.75       198.13 o                         
 -31   7   4         35.99        137.42       160.45 o                         
 -29   7   4        103.25        205.68       168.91 o                         
 -27   7   4       8729.26       9402.26       239.27 o                         
 -25   7   4       7296.88       8571.29       172.44 o                         
 -23   7   4       8985.99       9039.07       194.12 o                         
 -21   7   4      19999.93      18402.21       240.32 o                         
 -19   7   4         90.20        573.48        56.26 o                         
 -17   7   4        531.97        931.06        53.58 o                         
 -15   7   4        361.98        805.39        53.82 o                         
 -13   7   4       6594.98       7265.17       135.89 o                         
 -11   7   4     165838.36     159888.00      2893.69 o                         
  -9   7   4       6063.86       5867.62       127.96 o                         
  -7   7   4      36286.67      32895.00       848.50 o                         
  -5   7   4        480.05       1339.53       204.27 o                         
  -3   7   4       5518.12       7506.85       318.19 o                         
  -1   7   4      64731.59      62493.52      1021.63 o                         
   1   7   4     122316.73     110243.86      1764.85 o                         
   3   7   4       5541.01       6241.96       263.19 o                         
   5   7   4      89709.05      85831.82      1968.04 o                         
   7   7   4      54360.22      54015.15      1109.69 o                         
   9   7   4      80738.49      76979.94      1022.75 o                         
  11   7   4      75438.04      71435.27       969.86 o                         
  13   7   4      17251.84      17944.07       164.55 o                         
  15   7   4      44055.77      46058.14       426.86 o                         
  17   7   4      47524.77      48639.89       454.63 o                         
  19   7   4       1837.83       2284.72        98.66 o                         
  21   7   4      22362.51      23269.30       460.40 o                         
  23   7   4      16325.69      16710.74       321.05 o                         
  25   7   4        447.30        766.00       420.32 o                         
  27   7   4        337.90        797.43       223.91 o                         
  29   7   4       3270.89       3365.12       196.41 o                         
  31   7   4       2625.66       2468.81       181.96 o                         
  33   7   4        697.62        676.00       139.45 o                         
  35   7   4        481.65        861.85       267.12 o                         
  37   7   4        870.32        715.99        98.58 o                         
 -38   8   4         98.71         88.42        89.99 o                         
 -36   8   4        179.02         49.24        77.99 o                         
 -34   8   4        199.48        172.36       133.99 o                         
 -32   8   4       7880.59       6890.23       221.42 o                         
 -30   8   4      10506.76      10825.18       288.64 o                         
 -28   8   4       1225.74       2234.10       112.09 o                         
 -26   8   4       7212.88       6912.55       183.14 o                         
 -24   8   4        764.46        931.62       126.44 o                         
 -22   8   4      24284.91      24185.47       353.80 o                         
 -20   8   4        773.97       1056.91        71.11 o                         
 -18   8   4      19978.91      20239.87       225.86 o                         
 -16   8   4      56515.27      52414.63       409.15 o                         
 -14   8   4       6376.99       5606.46       103.50 o                         
 -12   8   4        113.98        678.46        65.39 o                         
 -10   8   4       1000.89       2072.46       210.35 o                         
  -8   8   4     240416.25     243067.08      5405.24 o                         
  -6   8   4      64962.42      62199.59      1496.66 o                         
  -4   8   4      64388.69      69085.77      1642.00 o                         
  -2   8   4     160511.95     159698.25      3594.33 o                         
   0   8   4     106838.85     105079.86      2136.96 o                         
   2   8   4     711779.44     697940.38     15174.75 o                         
   4   8   4       9061.39      11875.04       400.68 o                         
   6   8   4      70026.78      70928.12      1681.28 o                         
   8   8   4       9023.98      10912.50       173.38 o                         
  10   8   4      93256.95      92272.88       739.51 o                         
  12   8   4        277.96        688.65        64.51 o                         
  14   8   4      16721.85      16295.33       195.49 o                         
  16   8   4      20611.87      20910.62       281.82 o                         
  18   8   4      13323.93      14511.41       210.83 o                         
  20   8   4       6608.58       7114.58       153.53 o                         
  22   8   4       2888.83       3344.14       120.46 o                         
  24   8   4      11743.54      12493.17       567.63 o                         
  26   8   4       3419.55       3024.74       172.84 o                         
  28   8   4       2045.63       2537.64       184.63 o                         
  30   8   4        709.65        569.59       133.56 o                         
  32   8   4       2443.20       2457.13       159.09 o                         
  34   8   4       6019.67       5016.35       227.84 o                         
  36   8   4        813.21        624.19        88.39 o                         
 -35   9   4        323.70        219.56        80.81 o                         
 -33   9   4          1.93        -52.43       106.55 o                         
 -31   9   4        841.49        816.09        99.01 o                         
 -29   9   4         39.10         92.66        94.56 o                         
 -27   9   4       9446.06       8955.75       272.07 o                         
 -25   9   4       3331.16       3532.84       141.75 o                         
 -23   9   4       4111.03       3878.12       121.74 o                         
 -21   9   4         95.36        491.27        78.98 o                         
 -19   9   4       9518.80       8739.35       121.48 o                         
 -17   9   4      12219.36      12317.05       161.08 o                         
 -15   9   4        224.70        488.03        54.94 o                         
 -13   9   4      31086.04      30608.55       265.58 o                         
 -11   9   4       1227.71       1639.01        60.63 o                         
  -9   9   4      56653.62      52789.82       552.02 o                         
  -7   9   4      82744.68      84205.59      1108.30 o                         
  -5   9   4      45185.00      48445.04       547.81 o                         
  -3   9   4         54.29        599.90        56.12 o                         
  -1   9   4      24021.42      23358.73       296.73 o                         
   1   9   4      99135.08     102552.48      1321.87 o                         
   3   9   4      60428.97      61923.51       537.12 o                         
   5   9   4      10094.32      10004.50       122.74 o                         
   7   9   4      19476.61      19386.62       186.63 o                         
   9   9   4     128935.84     126324.70       854.56 o                         
  11   9   4        664.59       1339.18        61.05 o                         
  13   9   4      76289.30      72345.75       637.90 o                         
  15   9   4      25834.64      24542.63       301.53 o                         
  17   9   4      10492.87      10654.82       179.13 o                         
  19   9   4      11777.38      11917.12       231.01 o                         
  21   9   4       5818.78       6400.51       171.87 o                         
  23   9   4       1916.59       2193.29       120.59 o                         
  25   9   4        617.90        748.52        93.98 o                         
  27   9   4       1577.05       1861.78       104.03 o                         
  29   9   4         96.28        126.78       118.32 o                         
  31   9   4       1438.52       1560.15       112.42 o                         
  33   9   4        901.99        518.53       153.20 o                         
 -34  10   4        864.63        658.19        81.86 o                         
 -32  10   4       3777.84       3288.97       182.66 o                         
 -30  10   4      11771.95      13612.75       367.29 o                         
 -28  10   4       1455.19       1519.89        93.39 o                         
 -26  10   4       8021.11       7333.39       162.27 o                         
 -24  10   4      10544.31       9730.55       219.56 o                         
 -22  10   4      24086.42      23467.43       312.02 o                         
 -20  10   4       2232.62       2392.98        96.67 o                         
 -18  10   4         39.14        233.54        79.07 o                         
 -16  10   4      10931.76      11484.69       158.56 o                         
 -14  10   4      19321.96      17525.02       186.64 o                         
 -12  10   4      49702.67      50025.20       487.79 o                         
 -10  10   4      11760.76      11538.16       150.10 o                         
  -8  10   4     107309.40     108874.05      1233.36 o                         
  -6  10   4       4995.70       5721.47        87.06 o                         
  -4  10   4        888.06       1482.53        57.74 o                         
  -2  10   4       4496.79       5250.17       156.25 o                         
   0  10   4      15553.68      15011.62       161.82 o                         
   2  10   4      71049.70      68205.24       509.93 o                         
   4  10   4      22622.91      24928.51       199.40 o                         
   6  10   4        138.86        767.15        45.49 o                         
   8  10   4      11347.83      12205.26       129.15 o                         
  10  10   4       3331.67       3692.90       105.57 o                         
  12  10   4       4685.03       5872.76       114.05 o                         
  14  10   4         39.06         75.52        77.99 o                         
  16  10   4      31766.61      32836.85       391.77 o                         
  18  10   4      39348.46      38507.16       578.85 o                         
  20  10   4       2268.07       2659.76       102.18 o                         
  22  10   4       6239.94       6393.84       115.21 o                         
  24  10   4       6840.41       7871.09       170.92 o                         
  26  10   4      15574.01      14419.39       320.70 o                         
  28  10   4         35.01        225.35        93.15 o                         
  30  10   4       1370.97       1126.33       107.52 o                         
  32  10   4        558.99        518.49       223.91 o                         
 -33  11   4        320.75        323.31       170.88 o                         
 -31  11   4        553.06        345.68       168.91 o                         
 -29  11   4       6814.61       6221.12       223.42 o                         
 -27  11   4       8107.65       8175.82       230.20 o                         
 -25  11   4       2463.59       2552.98       107.99 o                         
 -23  11   4       2560.93       2432.82        98.22 o                         
 -21  11   4       4314.18       4953.47       127.28 o                         
 -19  11   4       9527.05      10197.90       141.30 o                         
 -17  11   4      13307.13      14581.31       240.09 o                         
 -15  11   4       9005.91       9118.90       130.87 o                         
 -13  11   4      25114.65      24812.02       319.24 o                         
 -11  11   4        286.40        513.73        71.92 o                         
  -9  11   4       4957.27       5348.20       115.39 o                         
  -7  11   4       8322.31       8503.27       124.40 o                         
  -5  11   4      85538.62      84756.56      1381.40 o                         
  -3  11   4       1518.91       2513.56        81.69 o                         
  -1  11   4      20575.66      22045.44       267.57 o                         
   1  11   4      31753.56      30661.56       268.09 o                         
   3  11   4     117469.09     112222.85       836.57 o                         
   5  11   4      19327.50      20558.47       166.23 o                         
   7  11   4        997.84       1272.47        54.85 o                         
   9  11   4      30950.87      32195.76       285.06 o                         
  11  11   4     158686.89     162527.50      1285.40 o                         
  13  11   4       1545.97       1770.94        99.15 o                         
  15  11   4        479.43        500.14        75.99 o                         
  17  11   4        640.08       1700.87        89.60 o                         
  19  11   4       2802.77       3259.94       118.87 o                         
  21  11   4       3793.83       4390.51       122.69 o                         
  23  11   4       4200.10       4468.33       129.01 o                         
  25  11   4          8.97        233.93        85.45 o                         
  27  11   4        763.78       1030.85       106.18 o                         
  29  11   4       1822.20       1824.79       107.84 o                         
  31  11   4       3999.61       3051.49       126.67 o                         
 -30  12   4         28.28        122.10        66.66 o                         
 -28  12   4        106.10        201.17        96.95 o                         
 -26  12   4       1200.64       1268.82       145.34 o                         
 -24  12   4       1195.98       1276.67       157.13 o                         
 -22  12   4      16198.69      16535.14       312.41 o                         
 -20  12   4       4024.76       4295.91       127.79 o                         
 -18  12   4      19437.27      18776.78       315.42 o                         
 -16  12   4       8848.00       8135.92       123.11 o                         
 -14  12   4      32735.31      32106.84       340.50 o                         
 -12  12   4      34821.95      33224.20       382.55 o                         
 -10  12   4        520.73        735.56        77.48 o                         
  -8  12   4       5822.08       6385.48       118.80 o                         
  -6  12   4       1698.73       1900.20        85.79 o                         
  -4  12   4        702.36        904.84        61.90 o                         
  -2  12   4       5012.12       4333.05        82.62 o                         
   0  12   4      19847.10      20340.81       185.45 o                         
   2  12   4       2024.61       1887.32        60.83 o                         
   4  12   4        640.08        778.99        58.51 o                         
   6  12   4       3021.23       3125.34        71.47 o                         
   8  12   4      24906.87      23926.98       225.12 o                         
  10  12   4        868.04        988.43        77.42 o                         
  12  12   4       1824.85       2302.69        85.50 o                         
  14  12   4      17956.48      17237.07       231.02 o                         
  16  12   4      38038.74      36492.02       414.27 o                         
  18  12   4       7027.58       7397.02       205.86 o                         
  20  12   4      12841.36      12368.73       196.50 o                         
  22  12   4          5.32         81.98        71.32 o                         
  24  12   4        542.36        629.00        86.02 o                         
  26  12   4        291.85        249.61        95.53 o                         
  28  12   4        768.98        702.45        81.90 o                         
 -29  13   4         54.89        144.22        67.00 o                         
 -27  13   4       2458.52       2070.71       101.76 o                         
 -25  13   4       3308.62       2820.47       161.06 o                         
 -23  13   4        266.29        184.63       141.42 o                         
 -21  13   4       3770.01       3615.32       161.11 o                         
 -19  13   4      13990.29      13367.69       201.86 o                         
 -17  13   4       3285.52       3687.21       108.23 o                         
 -15  13   4       4995.58       4692.05       191.15 o                         
 -13  13   4       4225.83       4647.05       131.93 o                         
 -11  13   4      56549.54      55697.11       919.30 o                         
  -9  13   4       1772.57       2271.35        80.51 o                         
  -7  13   4       2802.29       2988.66       102.52 o                         
  -5  13   4      94141.23      90855.17       790.54 o                         
  -3  13   4      23351.45      21304.24       183.15 o                         
  -1  13   4       2154.35       2783.28        66.35 o                         
   1  13   4      24540.69      27195.55       210.95 o                         
   3  13   4       7652.12       7724.63        93.59 o                         
   5  13   4       2357.11       2624.44        67.16 o                         
   7  13   4      10403.52       9864.69       119.02 o                         
   9  13   4      14567.17      15573.52       188.98 o                         
  11  13   4      12607.66      12865.30       192.50 o                         
  13  13   4         93.03        457.43        94.53 o                         
  15  13   4       4720.23       4947.99       147.42 o                         
  17  13   4      13143.09      14059.47       506.32 o                         
  19  13   4       3672.39       3787.03       131.62 o                         
  21  13   4       3070.95       3195.75       100.41 o                         
  23  13   4        682.17       1203.29        90.15 o                         
  25  13   4        390.83        461.84       100.52 o                         
  27  13   4       2434.73       2435.99        84.95 o                         
 -26  14   4       3234.82       2840.11       133.56 o                         
 -24  14   4       5262.50       4809.67       140.93 o                         
 -22  14   4       2822.65       2739.56       126.96 o                         
 -20  14   4       1567.24       1483.68       127.67 o                         
 -18  14   4       7192.67       7281.46       156.70 o                         
 -16  14   4       3230.64       3720.90       152.49 o                         
 -14  14   4       3152.34       3152.53       126.18 o                         
 -12  14   4        195.55        255.67       104.55 o                         
 -10  14   4       1878.34       1937.50        77.12 o                         
  -8  14   4       1708.44       1477.65        82.85 o                         
  -6  14   4       2174.65       2306.14        91.28 o                         
  -4  14   4      44046.46      44038.46       435.05 o                         
  -2  14   4       2451.04       2952.09        67.23 o                         
   0  14   4       1847.88       2264.47        65.98 o                         
   2  14   4        150.79        147.10        55.51 o                         
   4  14   4         78.13         48.08        59.63 o                         
   6  14   4        345.78        578.69        88.50 o                         
   8  14   4      19409.26      20973.68       257.17 o                         
  10  14   4       7440.59       7624.93       137.58 o                         
  12  14   4       4339.72       4453.82       152.62 o                         
  14  14   4        104.39        388.63       112.75 o                         
  16  14   4        971.53       1341.16       146.28 o                         
  18  14   4       2647.93       2736.58       111.45 o                         
  20  14   4       6135.83       5893.33       164.99 o                         
  22  14   4        469.90        608.84        73.37 o                         
  24  14   4        880.94        805.97       121.78 o                         
 -23  15   4        802.87        712.14        97.49 o                         
 -21  15   4        677.20        691.89        82.18 o                         
 -19  15   4       3616.19       4100.06       121.98 o                         
 -17  15   4        118.03        229.09       132.99 o                         
 -15  15   4       2274.81       2621.90       134.94 o                         
 -13  15   4       2976.52       2890.96       106.08 o                         
 -11  15   4      37920.08      37707.29       464.38 o                         
  -9  15   4        381.85        624.12       101.46 o                         
  -7  15   4       5833.35       5904.76       118.22 o                         
  -5  15   4       9930.67      10904.83       134.03 o                         
  -3  15   4       7742.72       8612.37       128.58 o                         
  -1  15   4        737.17       1010.25        72.51 o                         
   1  15   4       8817.52       9110.85       169.04 o                         
   3  15   4      19048.23      19891.56       243.04 o                         
   5  15   4       7462.27       7161.56       165.52 o                         
   7  15   4        302.95        628.07       102.35 o                         
   9  15   4       4220.29       5142.88       214.08 o                         
  11  15   4         30.42        223.16        92.64 o                         
  13  15   4        524.85        559.91       108.43 o                         
  15  15   4        114.20        439.68        97.88 o                         
  17  15   4        223.67        268.03        73.32 o                         
  19  15   4       1744.97       1744.13       113.92 o                         
 -18  16   4       1692.05       1754.41       117.85 o                         
 -16  16   4       3077.35       2956.65       105.65 o                         
 -14  16   4       1109.65       1019.94       124.20 o                         
 -12  16   4         89.37         14.70        99.64 o                         
 -10  16   4       3424.25       3902.57       146.78 o                         
  -8  16   4       4315.42       4321.61       138.49 o                         
  -6  16   4        164.02        125.57        85.98 o                         
  -4  16   4       7669.82       7816.87       139.12 o                         
  -2  16   4         30.04        568.07        78.36 o                         
   0  16   4       4829.97       5050.83       148.24 o                         
   2  16   4       4418.63       4408.43       140.96 o                         
   4  16   4        787.17       1258.80       108.22 o                         
   6  16   4        108.11        369.25       180.70 o                         
   8  16   4       3474.09       3370.42       216.05 o                         
  10  16   4        134.32        130.50        98.16 o                         
  12  16   4       1601.00       1743.72       190.52 o                         
  14  16   4        722.59        742.09        87.72 o                         
  16  16   4       1057.12       1062.57       194.45 o                         
 -13  17   4       6148.75       5268.25       168.91 o                         
 -11  17   4       5601.46       6737.14       175.58 o                         
  -9  17   4        106.09        233.11        87.73 o                         
  -7  17   4       1535.12       1583.54       125.27 o                         
  -5  17   4      10432.54      11244.95       573.52 o                         
  -3  17   4       7022.07       7832.93       528.35 o                         
  -1  17   4       8361.53       8351.49       212.12 o                         
   1  17   4        391.27        480.30        97.14 o                         
   3  17   4      34345.32      33645.68       570.56 o                         
   5  17   4       8042.25       7642.97       186.74 o                         
   7  17   4       3928.43       4348.55       212.12 o                         
   9  17   4        452.73        315.56        87.72 o                         
  11  17   4        867.95        759.72       143.38 o                         
 -41   1   5        390.12        255.05       113.78 o                         
 -39   1   5        353.89        337.29       118.85 o                         
 -37   1   5        972.32        652.09       168.91 o                         
 -35   1   5       1915.44       1740.72       108.27 o                         
 -33   1   5      13264.47      12734.51       438.68 o                         
 -31   1   5        190.29        616.46       124.19 o                         
 -29   1   5      11997.26      12465.86       277.96 o                         
 -27   1   5       4488.98       4931.48       131.82 o                         
 -25   1   5       8430.24       7746.39       135.63 o                         
 -23   1   5      13159.06      11190.94       221.86 o                         
 -21   1   5        120.54       1199.78       172.84 o                         
 -19   1   5       3140.74       2867.61       247.48 o                         
 -17   1   5      94306.17      92274.12      2101.60 o                         
 -15   1   5       3841.29       5841.28       267.12 o                         
 -13   1   5      36963.87      41737.79       697.18 o                         
 -11   1   5     183985.23     170516.44      2162.10 o                         
  -9   1   5      94651.60     123735.75      1571.66 o                         
  -5   1   5      23960.62      49906.09       642.52 o                         
  -3   1   5     291466.78     159517.34      4183.57 o                         
  -1   1   5     100759.27     158691.73      2133.90 o                         
   1   1   5       2034.63       5498.12       128.99 o                         
   3   1   5      64607.13      47036.81       763.86 o                         
   5   1   5     805506.38     759986.81     16471.07 o                         
   7   1   5     235632.09     213954.95      4686.38 o                         
   9   1   5        279.22       2294.09       157.13 o                         
  11   1   5     255901.47     256112.72      5617.37 o                         
  13   1   5     145498.92     132118.14      2957.96 o                         
  15   1   5     211546.11     211681.77      3330.38 o                         
  17   1   5       4392.72       3975.43       496.92 o                         
  19   1   5      42070.88      41927.00       771.82 o                         
  21   1   5       2643.33       3272.61       193.42 o                         
  23   1   5      29205.16      31117.63       827.25 o                         
  25   1   5       4540.65       6187.99       198.42 o                         
  27   1   5      17533.28      19251.79       333.95 o                         
  29   1   5       7860.59       8954.90       152.44 o                         
  31   1   5       1562.42       1715.14       103.26 o                         
  33   1   5         62.88        278.89       113.69 o                         
  35   1   5        124.75        207.45        95.41 o                         
  37   1   5       2355.36       2005.86       126.96 o                         
  39   1   5        799.08        691.37       113.92 o                         
 -42   2   5        274.71        178.58        89.48 o                         
 -40   2   5       1277.19       1303.57        97.96 o                         
 -38   2   5        607.96        550.62       129.31 o                         
 -36   2   5        518.16        732.14       257.30 o                         
 -34   2   5       4083.38       4027.41       265.16 o                         
 -32   2   5      18112.99      15657.63       629.54 o                         
 -30   2   5       5487.83       5737.15       152.37 o                         
 -28   2   5       1346.27       1363.34        96.07 o                         
 -26   2   5      49484.58      49994.13       696.43 o                         
 -24   2   5       6701.88       7450.34       160.04 o                         
 -22   2   5      36063.86      34525.31       427.48 o                         
 -20   2   5      64195.01      61142.89      1477.01 o                         
 -18   2   5     103284.12      98575.00      2262.66 o                         
 -16   2   5      37609.52      35750.82       895.64 o                         
 -14   2   5       7100.42       6450.15       271.05 o                         
 -12   2   5       3962.61       5778.40       137.54 o                         
 -10   2   5      11383.51      13014.58       176.46 o                         
  -8   2   5      11095.31      11645.95       156.60 o                         
  -6   2   5     469886.00     487506.50      6103.06 o                         
  -4   2   5      76248.76      66798.15       745.80 o                         
  -2   2   5        647.24       2906.81        90.15 o                         
   0   2   5      78346.20      65449.50       852.74 o                         
   2   2   5     439395.66     440455.22      4275.24 o                         
   4   2   5    1423057.25    1443563.50     22085.31 o                         
   6   2   5     420672.09     442949.44      6810.87 o                         
   8   2   5      73839.41      74020.52      1183.29 o                         
  10   2   5      90880.58      93885.48      1491.61 o                         
  12   2   5     173496.91     174432.27      2730.46 o                         
  14   2   5      29458.20      37556.47       476.62 o                         
  16   2   5       2419.15       4213.13       175.20 o                         
  18   2   5      13254.01      12344.73       227.90 o                         
  20   2   5      22331.78      24827.92       316.99 o                         
  22   2   5      20329.97      24904.63       368.11 o                         
  24   2   5      58059.40      59506.16       553.71 o                         
  26   2   5         46.40        135.58        94.41 o                         
  28   2   5      10469.38      10788.15       161.46 o                         
  30   2   5      25331.46      25711.88       270.95 o                         
  32   2   5        878.83        971.04       144.71 o                         
  34   2   5          0.58        224.18       142.65 o                         
  36   2   5        813.70        859.97       127.68 o                         
  38   2   5       2320.21       2191.27       113.88 o                         
 -41   3   5        140.92        185.27        77.76 o                         
 -39   3   5          9.64        134.10       119.87 o                         
 -37   3   5       2062.62       2031.81       190.52 o                         
 -35   3   5       2606.78       2569.23       164.99 o                         
 -33   3   5         88.76        209.79       152.52 o                         
 -31   3   5       7256.22       6354.17       332.33 o                         
 -29   3   5      38417.96      36380.00       666.41 o                         
 -27   3   5      26864.91      26338.49       336.92 o                         
 -25   3   5       8585.11       8819.34       257.19 o                         
 -23   3   5      28013.39      26421.22       632.40 o                         
 -21   3   5      52898.28      50781.12       598.15 o                         
 -19   3   5      18523.46      19240.47       585.31 o                         
 -17   3   5        901.66       3209.36       271.05 o                         
 -15   3   5     106713.59      91127.07      2081.96 o                         
 -13   3   5      12499.67      17186.01       491.03 o                         
 -11   3   5       7080.10       5758.87       104.10 o                         
  -9   3   5     355568.38     336378.16      3688.06 o                         
  -7   3   5         54.90        390.90        63.86 o                         
  -5   3   5      89560.58     127643.36      1403.29 o                         
  -3   3   5     957081.81    1016912.31     12724.03 o                         
  -1   3   5      91719.66      76758.84      1484.87 o                         
   1   3   5     580692.56     557998.69      5407.30 o                         
   3   3   5     629394.62     641384.56      9841.31 o                         
   5   3   5     723561.19     708917.56     10874.61 o                         
   7   3   5      36306.63      32471.29       552.76 o                         
   9   3   5     148386.64     143724.50      2252.70 o                         
  11   3   5      17347.98      16459.00       329.15 o                         
  13   3   5     123303.95     124666.06      1407.26 o                         
  15   3   5      30776.12      27823.42       374.89 o                         
  17   3   5      64427.86      63956.61       771.74 o                         
  19   3   5       3053.22       7156.15       135.54 o                         
  21   3   5       2072.17       3037.60       106.47 o                         
  23   3   5         22.35         79.78        92.18 o                         
  25   3   5       1131.96       1829.65       103.35 o                         
  27   3   5       9313.56       9330.55       158.16 o                         
  29   3   5       5958.41       6092.51       138.17 o                         
  31   3   5      11854.15      11473.81       202.82 o                         
  33   3   5       4638.39       4745.57       163.56 o                         
  35   3   5       2825.82       3175.73       156.92 o                         
  37   3   5        484.16        712.67       111.00 o                         
  39   3   5       1019.32        931.88       163.02 o                         
 -40   4   5        596.28        630.98       111.24 o                         
 -38   4   5         31.41        182.30        96.97 o                         
 -36   4   5       1689.08       1969.31       127.22 o                         
 -34   4   5       4641.80       4713.00       508.71 o                         
 -32   4   5       1629.19       1484.42       123.26 o                         
 -30   4   5        932.62       1320.89       115.68 o                         
 -28   4   5       2532.39       2574.52       128.29 o                         
 -26   4   5       4220.97       4641.63       134.47 o                         
 -24   4   5       5259.92       5092.18       162.73 o                         
 -22   4   5       3351.40       4060.03       179.05 o                         
 -20   4   5      28001.66      27973.57       515.50 o                         
 -18   4   5      22302.79      25022.82       711.01 o                         
 -16   4   5      30592.75      29155.32       781.72 o                         
 -14   4   5      19270.17      21825.24       612.80 o                         
 -12   4   5        647.47        733.77       120.80 o                         
 -10   4   5      55107.02      45583.32       534.14 o                         
  -8   4   5      79450.05      69375.81       903.27 o                         
  -6   4   5     261526.02     242700.77      2364.92 o                         
  -4   4   5       2748.70       4118.84       127.68 o                         
  -2   4   5     175630.86     146346.19      3181.87 o                         
   0   4   5       8540.37      10021.04       160.65 o                         
   2   4   5     380652.31     368722.12      5677.57 o                         
   4   4   5       4310.41       4214.27       161.06 o                         
   6   4   5      67708.78      65884.76      1065.24 o                         
   8   4   5      54202.79      48425.57      1070.44 o                         
  10   4   5      92193.52      83958.23      1349.95 o                         
  12   4   5       1469.89       3393.88       113.46 o                         
  14   4   5      68109.08      68312.46       804.72 o                         
  16   4   5      64369.03      67302.20       805.20 o                         
  18   4   5       9546.68      11977.44       169.47 o                         
  20   4   5      35413.68      36843.68       393.24 o                         
  22   4   5       1933.05       2604.04       112.61 o                         
  24   4   5      17034.97      18196.12       224.64 o                         
  26   4   5      24013.76      24895.01       332.07 o                         
  28   4   5       4512.66       5060.01       125.09 o                         
  30   4   5       1341.61       1627.96       118.20 o                         
  32   4   5        846.34        939.22       132.52 o                         
  34   4   5       1698.88       1522.56       144.12 o                         
  36   4   5       1891.24       1827.12       119.32 o                         
  38   4   5         79.68         49.46       113.92 o                         
 -39   5   5          0.54         23.68        96.15 o                         
 -37   5   5        180.86        267.80       119.05 o                         
 -35   5   5       1471.61       1555.97       145.33 o                         
 -33   5   5       2120.20       2640.90       316.22 o                         
 -31   5   5        618.73        980.05       120.00 o                         
 -29   5   5      14881.50      15394.73       660.34 o                         
 -27   5   5       6877.48       7535.31       201.88 o                         
 -25   5   5       5533.00       5414.92       139.63 o                         
 -23   5   5      21907.59      20945.70       272.20 o                         
 -21   5   5      17525.20      17515.73       368.82 o                         
 -19   5   5      13917.96      13295.02       481.91 o                         
 -17   5   5        735.89       1135.22       144.60 o                         
 -15   5   5       6062.23       6247.69       271.05 o                         
 -13   5   5      89004.25      82754.91      1349.92 o                         
 -11   5   5       9537.82       7247.58       294.62 o                         
  -9   5   5     515583.56     509949.47      6371.44 o                         
  -7   5   5      55247.08      52450.31       592.17 o                         
  -5   5   5      30665.82      33524.36       349.90 o                         
  -3   5   5      42835.15      46455.13       747.47 o                         
  -1   5   5     322498.84     295664.34      2877.88 o                         
   1   5   5      65926.48      63402.13      1101.69 o                         
   3   5   5     207705.23     187616.50      2916.56 o                         
   5   5   5      38227.08      44322.71       745.80 o                         
   7   5   5     141442.30     125452.19      1981.87 o                         
   9   5   5      24233.78      30990.98       433.41 o                         
  11   5   5      82760.79      86226.39       988.44 o                         
  13   5   5       5792.05       5824.62       140.32 o                         
  15   5   5        177.90        664.59        91.65 o                         
  17   5   5       8771.62       8207.26       130.44 o                         
  19   5   5      70778.62      72805.78       706.42 o                         
  21   5   5      17515.25      18709.15       243.06 o                         
  23   5   5      45778.13      49200.05       513.82 o                         
  25   5   5      15483.01      15526.00       207.27 o                         
  27   5   5       1207.32       1355.69       102.60 o                         
  29   5   5       9755.06       9764.96       318.52 o                         
  31   5   5       1317.42       1587.00       227.84 o                         
  33   5   5       3913.14       4535.43       654.05 o                         
  35   5   5       2637.47       2652.24       208.20 o                         
  37   5   5       1469.10       1070.95       111.11 o                         
 -40   6   5        353.75        204.27       106.06 o                         
 -38   6   5        204.74        112.09       103.47 o                         
 -36   6   5        332.48        163.42       106.91 o                         
 -34   6   5       5648.17       6989.17       233.73 o                         
 -32   6   5        632.51       1042.86       130.58 o                         
 -30   6   5        839.13        858.50       112.03 o                         
 -28   6   5       1721.78       1426.12       174.07 o                         
 -26   6   5      19675.48      19051.36       707.04 o                         
 -24   6   5       1531.99       1915.91       125.21 o                         
 -22   6   5        821.72       1342.81       100.81 o                         
 -20   6   5       4341.26       3667.22        75.99 o                         
 -18   6   5      48531.63      43764.92       392.83 o                         
 -16   6   5       4559.92       4186.80       149.69 o                         
 -12   6   5      95524.79      86474.45      1377.72 o                         
 -10   6   5        658.25       4545.18       159.55 o                         
  -8   6   5      40197.71      42034.15       753.18 o                         
  -6   6   5      79536.11      87121.41      1128.45 o                         
  -4   6   5       1357.29       2604.42       216.05 o                         
  -2   6   5     115185.18     114980.02      1561.49 o                         
   0   6   5      79015.53      74407.84       969.43 o                         
   2   6   5        133.03        408.54       141.42 o                         
   4   6   5      76698.97      76343.43      1643.98 o                         
   6   6   5     238682.77     225799.17      2568.34 o                         
   8   6   5      16975.24      14972.09       219.30 o                         
  10   6   5      14132.68      13505.92       212.83 o                         
  12   6   5       3833.86       4827.08       127.60 o                         
  14   6   5      16917.58      15920.33       195.20 o                         
  16   6   5      32314.11      30905.41       331.21 o                         
  18   6   5      57675.84      58319.76       581.58 o                         
  20   6   5        963.46       1693.50        93.35 o                         
  22   6   5       4211.87       4879.06       127.43 o                         
  24   6   5      21048.43      21210.33       272.43 o                         
  26   6   5       1297.66       1577.43       126.59 o                         
  28   6   5        866.71        735.52       105.16 o                         
  30   6   5        650.79        805.29       219.98 o                         
  32   6   5       7363.21       6336.11       247.48 o                         
  34   6   5         14.26        131.21       127.68 o                         
  36   6   5        368.18        452.06       112.47 o                         
 -39   7   5        471.83        381.37        91.54 o                         
 -37   7   5        557.44        352.37        96.02 o                         
 -35   7   5        506.53        491.18       109.96 o                         
 -33   7   5       1530.87       1726.95       182.66 o                         
 -31   7   5       7709.07       7493.49       746.36 o                         
 -29   7   5         79.80        366.35       153.92 o                         
 -27   7   5       6259.54       6215.86       180.17 o                         
 -25   7   5       1301.38       1510.50       101.20 o                         
 -23   7   5       1723.13       1437.48        78.33 o                         
 -21   7   5      13885.60      14153.95       203.28 o                         
 -19   7   5       1904.47       1652.58        58.81 o                         
 -17   7   5      39388.36      36924.86       354.03 o                         
 -15   7   5       1160.05       1434.36        49.53 o                         
 -13   7   5      67335.24      60971.59      1156.08 o                         
 -11   7   5      33214.19      29250.04      1260.96 o                         
  -9   7   5      85458.66      77319.19      2217.48 o                         
  -7   7   5      21964.73      20238.24       585.31 o                         
  -5   7   5       7951.11       6556.22       306.40 o                         
  -3   7   5       1119.77       1425.95       216.05 o                         
  -1   7   5     214339.59     213393.23      3316.26 o                         
   1   7   5      65286.99      61347.16      1406.31 o                         
   3   7   5      11726.00      15465.44       447.82 o                         
   5   7   5      45280.53      45823.01       893.67 o                         
   7   7   5        628.44        969.33        83.79 o                         
   9   7   5       9125.95       7062.81       204.89 o                         
  11   7   5      74163.30      75855.38       882.86 o                         
  13   7   5      10337.23       9908.73       118.05 o                         
  15   7   5     126990.59     130287.91      1085.18 o                         
  17   7   5      83117.86      79036.80       814.43 o                         
  19   7   5       9397.39      11314.09       273.52 o                         
  21   7   5      16051.25      17343.29       420.75 o                         
  23   7   5      22688.63      22747.59       660.90 o                         
  25   7   5      11852.03      12174.96      1013.48 o                         
  27   7   5       6506.72       6666.25       192.60 o                         
  29   7   5       7819.21       8294.09       218.97 o                         
  31   7   5       7480.41       7304.55       220.81 o                         
  33   7   5       3820.13       4234.58       265.16 o                         
  35   7   5         61.93         88.39       111.11 o                         
 -38   8   5       1081.21        929.38        96.74 o                         
 -36   8   5         45.71        102.18       112.27 o                         
 -34   8   5         77.27        183.68       129.31 o                         
 -32   8   5       1186.14        967.33       155.68 o                         
 -30   8   5       3552.66       3564.35       158.96 o                         
 -28   8   5       2120.01       2772.42       138.04 o                         
 -26   8   5      17583.88      16131.91       338.75 o                         
 -24   8   5       2790.18       3096.23       141.75 o                         
 -22   8   5      25264.46      25615.40       301.18 o                         
 -20   8   5       6799.86       7465.67       131.76 o                         
 -18   8   5       1066.90       1726.02        83.28 o                         
 -16   8   5       4493.04       4339.26        70.86 o                         
 -14   8   5      80359.24      75468.96       569.59 o                         
 -12   8   5      66933.83      67104.49       686.51 o                         
 -10   8   5      67078.18      67538.21       769.08 o                         
  -8   8   5       1223.74       1405.84       194.45 o                         
  -6   8   5       8887.18      10229.11       400.68 o                         
  -4   8   5       2504.20       3064.02       267.12 o                         
  -2   8   5        445.40       1017.41       247.48 o                         
   0   8   5     153037.33     142064.42      3154.37 o                         
   2   8   5       1470.73       3507.91       227.84 o                         
   4   8   5      35560.98      37137.48       930.99 o                         
   6   8   5       2477.72       3815.19       122.27 o                         
   8   8   5     122338.09     118208.53      1182.20 o                         
  10   8   5     117021.62     113721.71       850.80 o                         
  12   8   5     141861.02     135292.88      1145.92 o                         
  14   8   5      10820.29      11605.47       155.84 o                         
  16   8   5      55033.98      56651.55       610.15 o                         
  18   8   5      19204.28      19861.05       315.68 o                         
  20   8   5      90076.10      91860.30      1097.95 o                         
  22   8   5        857.14        895.31       118.60 o                         
  24   8   5        925.18       1034.22       125.25 o                         
  26   8   5       4797.60       5110.63       239.62 o                         
  28   8   5      10127.91      10335.17       326.04 o                         
  30   8   5       1628.84       1182.40       137.49 o                         
  34   8   5         71.19        134.21       109.69 o                         
 -35   9   5       2725.88       2459.49       178.73 o                         
 -33   9   5        697.95        905.97       109.41 o                         
 -31   9   5        331.23        484.61       124.54 o                         
 -29   9   5       1528.54       1112.71       136.80 o                         
 -27   9   5      12077.74      13861.58       498.39 o                         
 -25   9   5        586.93        684.41       104.28 o                         
 -23   9   5       2425.56       2789.74       169.10 o                         
 -21   9   5       9564.74      10041.84       196.03 o                         
 -19   9   5      39774.67      39688.68       349.45 o                         
 -17   9   5      65138.52      60846.14       451.10 o                         
 -15   9   5       2647.88       3267.79        76.33 o                         
 -13   9   5        326.25        688.24        57.35 o                         
 -11   9   5         67.81        853.15       123.98 o                         
  -9   9   5       7585.45       8289.65       103.67 o                         
  -7   9   5       3488.10       4069.98       100.10 o                         
  -5   9   5        186.03        316.68        62.70 o                         
  -3   9   5     172938.25     169972.70      1533.87 o                         
  -1   9   5      30006.20      33720.64       326.18 o                         
   1   9   5       2112.37       2870.43        64.27 o                         
   3   9   5      25575.72      27063.09       239.22 o                         
   5   9   5     163645.19     153953.30      1077.14 o                         
   7   9   5      28340.61      27162.96       228.15 o                         
   9   9   5       7750.50       8908.55       104.71 o                         
  11   9   5       8546.27       9421.58       119.15 o                         
  13   9   5      95032.54      93373.11       875.48 o                         
  15   9   5      16468.32      16533.14       260.54 o                         
  17   9   5       4072.45       4494.20       146.88 o                         
  19   9   5       1025.32       1120.60       135.51 o                         
  21   9   5       2174.05       2127.94       124.97 o                         
  23   9   5         84.54        273.19        86.95 o                         
  25   9   5         49.49        446.26        92.40 o                         
  27   9   5         23.55         40.50        94.60 o                         
  29   9   5       7698.82       7891.97       383.00 o                         
  31   9   5        986.62        958.49       117.85 o                         
  33   9   5        123.66        235.69       141.42 o                         
 -34  10   5       1778.33       1715.81       107.41 o                         
 -32  10   5       1424.29       1988.64       178.73 o                         
 -30  10   5       2031.96       2269.41       103.53 o                         
 -28  10   5      19917.46      21168.03       397.85 o                         
 -26  10   5       9902.67      11670.23       216.02 o                         
 -24  10   5         59.48        145.34        86.53 o                         
 -22  10   5        413.81        788.83        76.21 o                         
 -20  10   5      56015.93      53730.60       576.14 o                         
 -18  10   5      23544.81      23385.34       229.37 o                         
 -16  10   5       4138.25       4668.99        95.30 o                         
 -14  10   5        195.49        343.70        56.56 o                         
 -12  10   5       4145.47       5097.38        85.64 o                         
 -10  10   5      30771.76      30570.60       313.58 o                         
  -8  10   5        977.26        934.64        82.50 o                         
  -6  10   5      31022.57      30380.97       433.22 o                         
  -4  10   5        132.07        262.55        51.22 o                         
  -2  10   5       4994.59       6551.17        97.18 o                         
   0  10   5      11490.82      11602.38       138.02 o                         
   2  10   5      27529.11      27700.36       229.53 o                         
   4  10   5     159375.67     159734.14      1116.45 o                         
   6  10   5       6445.26       6263.51        79.46 o                         
   8  10   5       1297.09       1827.36        57.13 o                         
  10  10   5      14360.21      15373.24       175.37 o                         
  12  10   5      11598.04      13201.90       164.56 o                         
  14  10   5      19896.76      18204.62       240.09 o                         
  16  10   5        397.41        840.52       109.45 o                         
  18  10   5      12914.92      12542.92       207.11 o                         
  20  10   5      14823.46      14441.74       288.02 o                         
  22  10   5       7694.16       7696.56       141.91 o                         
  24  10   5       2342.97       2022.12        93.18 o                         
  26  10   5      25545.59      24810.86       487.10 o                         
  28  10   5        320.67        198.55        87.12 o                         
  30  10   5       4355.48       3809.84       164.68 o                         
  32  10   5       2396.27       1898.79        84.98 o                         
 -33  11   5       1997.56       1758.67       100.98 o                         
 -31  11   5        601.60        667.08        87.40 o                         
 -29  11   5        330.03        300.12       104.59 o                         
 -27  11   5        363.91        742.57        97.75 o                         
 -25  11   5        277.73        485.25       113.34 o                         
 -23  11   5       4840.92       4618.15       193.41 o                         
 -21  11   5        675.22        749.28        80.63 o                         
 -19  11   5        692.76       1455.84        79.43 o                         
 -17  11   5       1003.95        880.53        82.75 o                         
 -15  11   5        298.50        604.56        85.28 o                         
 -13  11   5        158.31        274.23        73.91 o                         
 -11  11   5         73.37        209.14        55.02 o                         
  -9  11   5      19187.07      19146.96       270.95 o                         
  -7  11   5      25131.17      23974.68       423.54 o                         
  -5  11   5       2569.17       2815.87       121.06 o                         
  -3  11   5      76851.75      71782.20      1062.03 o                         
  -1  11   5      12634.08      11985.15       141.33 o                         
   1  11   5       5386.81       5341.69        91.63 o                         
   3  11   5      12965.80      14138.43       144.71 o                         
   5  11   5       5277.50       5623.57        92.18 o                         
   7  11   5       3063.29       4667.12        78.17 o                         
   9  11   5       2855.79       3122.01        80.63 o                         
  11  11   5      32208.97      31541.12       331.51 o                         
  13  11   5      14658.10      15306.22       247.83 o                         
  15  11   5      16103.75      16162.20       231.82 o                         
  17  11   5      16159.08      17852.75       271.77 o                         
  19  11   5       7361.96       8042.42       155.69 o                         
  21  11   5       5184.23       4915.83       111.26 o                         
  23  11   5       9332.53       9373.20       190.01 o                         
  25  11   5        131.56        357.47       109.79 o                         
  27  11   5       1561.82       1175.15       103.68 o                         
  29  11   5       4705.42       4176.56       123.87 o                         
  31  11   5         64.86        -83.20        83.20 o                         
 -30  12   5         26.96        159.26        64.94 o                         
 -28  12   5       6143.77       5617.24       160.45 o                         
 -26  12   5        609.91        851.67       113.36 o                         
 -24  12   5        223.74        479.24       149.27 o                         
 -22  12   5       8235.92       7403.17       502.81 o                         
 -20  12   5      27778.57      26746.86       467.88 o                         
 -18  12   5       5423.21       5319.04       112.07 o                         
 -16  12   5         87.70        811.00        75.53 o                         
 -14  12   5       4590.64       3985.69       106.42 o                         
 -12  12   5      35896.76      35820.64       405.78 o                         
 -10  12   5       3590.99       3028.30        88.09 o                         
  -8  12   5       1708.20       1849.40        82.34 o                         
  -6  12   5      67104.26      65917.26      1038.84 o                         
  -4  12   5       7833.27       9399.96       132.11 o                         
  -2  12   5       3421.04       3715.31        79.97 o                         
   0  12   5        221.12        489.56        56.81 o                         
   2  12   5       1227.14       1650.16        57.86 o                         
   4  12   5      51204.53      52110.91       432.35 o                         
   6  12   5       1296.85       1889.20        70.71 o                         
   8  12   5       7591.11       7294.49       116.66 o                         
  10  12   5       6421.43       7166.67       126.19 o                         
  12  12   5      33243.71      33944.06       355.40 o                         
  14  12   5       1288.95       1609.94        98.54 o                         
  16  12   5        124.90        262.33        82.68 o                         
  18  12   5      20596.15      20299.74       312.82 o                         
  20  12   5       1366.65       1243.28        87.71 o                         
  22  12   5       1698.16       1744.82        81.91 o                         
  24  12   5        394.74        511.72       106.59 o                         
  26  12   5       6431.55       6640.72       176.45 o                         
  28  12   5         24.14        113.14        70.03 o                         
 -29  13   5        180.41        188.46        96.24 o                         
 -27  13   5        308.28        336.43        83.06 o                         
 -25  13   5      12527.29      11592.21       333.90 o                         
 -23  13   5        229.18        294.62       145.34 o                         
 -21  13   5       1108.02       1532.01       168.91 o                         
 -19  13   5         45.73        204.32        81.03 o                         
 -17  13   5       8718.74       7962.24       145.49 o                         
 -15  13   5       1270.74       1437.32       104.43 o                         
 -13  13   5        176.68        376.79        88.07 o                         
 -11  13   5       1032.13       1133.90        78.58 o                         
  -9  13   5        916.50       1070.38        77.97 o                         
  -7  13   5       5985.42       6229.45       136.58 o                         
  -5  13   5       4164.13       4689.16        88.71 o                         
  -3  13   5       2380.15       2072.31        67.12 o                         
  -1  13   5       2485.95       3033.69        78.93 o                         
   1  13   5      30080.14      28730.52       233.47 o                         
   3  13   5      35217.61      34949.35       326.99 o                         
   5  13   5       4684.94       4584.33        75.53 o                         
   7  13   5        652.46       1034.05        79.13 o                         
   9  13   5      33912.21      35570.03       359.39 o                         
  11  13   5       6790.68       6988.16       142.67 o                         
  13  13   5       6227.07       6361.19       134.93 o                         
  15  13   5      29360.25      27719.75       372.29 o                         
  17  13   5       5051.57       4963.51       209.84 o                         
  19  13   5      16221.20      15680.15       410.24 o                         
  21  13   5        414.41        606.32        72.02 o                         
  23  13   5      17712.00      16855.19       384.97 o                         
  25  13   5          6.06         18.00        78.17 o                         
  27  13   5        279.15        258.76        74.55 o                         
 -26  14   5        332.75        349.61       102.13 o                         
 -24  14   5        536.66        618.90        98.96 o                         
 -22  14   5       9438.80       9076.66       210.61 o                         
 -20  14   5      13321.11      11797.34       259.17 o                         
 -18  14   5         46.30        153.86       115.08 o                         
 -16  14   5        877.98       1309.91       106.74 o                         
 -14  14   5      20924.12      20568.88       525.03 o                         
 -12  14   5      24707.52      25674.81       390.41 o                         
 -10  14   5      15938.99      14548.27       192.36 o                         
  -8  14   5       9333.52       9045.18       149.82 o                         
  -6  14   5      58654.90      55814.76       497.70 o                         
  -4  14   5       2062.00       2713.90        89.20 o                         
  -2  14   5      15895.66      15951.41       163.65 o                         
   0  14   5      13171.23      13795.18       140.58 o                         
   2  14   5       1643.94       1956.70        63.77 o                         
   4  14   5      27464.97      27320.75       270.83 o                         
   6  14   5      11329.56      11723.31       205.32 o                         
   8  14   5      26921.30      26397.47       425.45 o                         
  10  14   5        300.56        593.79        85.37 o                         
  12  14   5      68989.64      70051.48       945.14 o                         
  14  14   5      10670.34      10359.89       177.08 o                         
  16  14   5      30970.81      29503.52       432.96 o                         
  18  14   5      15902.22      15581.93       428.37 o                         
  20  14   5      11723.64      10439.77       277.42 o                         
  22  14   5        180.42        132.77        65.37 o                         
  24  14   5        196.32        303.49        90.35 o                         
 -23  15   5       6841.94       5588.44       120.10 o                         
 -21  15   5         51.90        176.84        79.79 o                         
 -19  15   5       1735.28       1649.38       112.97 o                         
 -17  15   5       3322.85       3141.65       245.51 o                         
 -15  15   5       2443.20       2748.48       145.06 o                         
 -13  15   5       1072.53       1325.77        85.64 o                         
 -11  15   5       1459.70       1865.46        92.81 o                         
  -9  15   5        574.18        742.47       100.38 o                         
  -7  15   5        522.68        515.75        70.73 o                         
  -5  15   5         57.75        155.25        58.57 o                         
  -3  15   5       2759.01       3135.39        75.62 o                         
  -1  15   5       8752.79       9497.46       113.30 o                         
   1  15   5       9799.05      10600.53       156.01 o                         
   3  15   5        589.69        663.08        84.04 o                         
   5  15   5      27495.71      26721.15       395.74 o                         
   7  15   5        208.01        452.21        99.74 o                         
   9  15   5      33544.26      34623.30       489.81 o                         
  11  15   5         90.92        174.03        89.24 o                         
  13  15   5        100.45         77.44       106.27 o                         
  15  15   5       4620.13       4955.70       148.12 o                         
  17  15   5        282.78        461.35        92.31 o                         
  19  15   5        801.01        443.89        90.35 o                         
 -18  16   5        118.25        114.73        99.99 o                         
 -16  16   5          1.73         27.19       176.77 o                         
 -14  16   5      22414.44      22264.12       410.65 o                         
 -12  16   5       7732.48       7596.14       205.81 o                         
 -10  16   5       1529.41       2065.73       141.42 o                         
  -8  16   5       1020.46        999.00       132.99 o                         
  -6  16   5      24460.95      24568.20       424.74 o                         
  -4  16   5       1189.34       1243.21        97.46 o                         
  -2  16   5      28263.98      30279.17       491.56 o                         
   0  16   5      10449.21      10829.87       204.46 o                         
   2  16   5      33835.98      31565.04       826.89 o                         
   4  16   5       8692.18       8855.23       166.69 o                         
   6  16   5      30290.84      31264.78       769.93 o                         
   8  16   5       1741.81       1690.04       115.77 o                         
  10  16   5       2750.19       3488.01       131.39 o                         
  12  16   5       6649.42       6755.59       167.89 o                         
  14  16   5       1310.91       1442.54        93.95 o                         
  16  16   5        231.61        362.58        71.58 o                         
 -13  17   5       3180.84       2717.73       163.02 o                         
 -11  17   5        460.64        459.31       100.67 o                         
  -9  17   5        111.39         19.97        84.88 o                         
  -7  17   5         27.52          4.27       111.85 o                         
  -5  17   5       3974.21       4137.35       155.25 o                         
  -3  17   5        704.00        684.84       125.70 o                         
  -1  17   5        914.40       1189.06       101.66 o                         
   1  17   5         20.33        -40.63        97.98 o                         
   3  17   5      15305.09      14770.40       292.25 o                         
   5  17   5        122.98        297.31        99.09 o                         
   7  17   5        405.94        557.81       161.06 o                         
   9  17   5       1615.22       1432.88        98.16 o                         
  11  17   5       3666.15       2925.94       259.26 o                         
 -42   0   6        819.67        695.30       149.27 o                         
 -40   0   6        364.92        251.41       176.77 o                         
 -38   0   6        757.86        601.02       157.13 o                         
 -36   0   6       5765.12       5314.89       247.48 o                         
 -34   0   6      19362.33      17515.46      1443.62 o                         
 -32   0   6       2900.89       2824.72       191.82 o                         
 -30   0   6      43365.41      39781.23      1190.25 o                         
 -28   0   6       4339.29       4379.70       198.38 o                         
 -26   0   6       9306.04       9782.79       254.55 o                         
 -24   0   6       2110.91       3528.75       159.13 o                         
 -22   0   6       5284.54       6065.19       302.47 o                         
 -20   0   6      41163.16      39011.25       974.20 o                         
 -18   0   6     441761.31     435628.88      9510.24 o                         
 -16   0   6       1519.88       3012.95       212.12 o                         
 -14   0   6      23277.87      24849.43       446.97 o                         
 -12   0   6      13383.73      11109.00       233.73 o                         
 -10   0   6     351765.56     305857.53      4717.87 o                         
  -8   0   6     454745.34     631828.25     13682.02 o                         
  -6   0   6     514466.38     331766.88      5092.87 o                         
  -4   0   6     386285.31     290324.28      4460.95 o                         
  -2   0   6      83546.20      97959.02      1353.48 o                         
   2   0   6     202340.66     278659.56      4305.40 o                         
   4   0   6      21037.93       8594.07       202.71 o                         
   6   0   6    1237065.00    1203770.62     26063.80 o                         
   8   0   6     110359.35     108521.28      2423.72 o                         
  10   0   6     452032.59     462556.91     10075.91 o                         
  12   0   6       1368.94       1638.07       196.41 o                         
  14   0   6    1142281.25    1088469.25     23620.44 o                         
  16   0   6      32294.79      32588.42       832.78 o                         
  18   0   6      58752.25      54861.99       766.84 o                         
  20   0   6      64135.78      71489.88      1241.29 o                         
  22   0   6     273244.38     274340.94      3513.57 o                         
  24   0   6      19351.82      19825.65       358.38 o                         
  26   0   6      27787.07      29795.53       410.25 o                         
  28   0   6       2394.60       3258.20       125.20 o                         
  30   0   6      15090.09      17298.05       302.80 o                         
  32   0   6        549.06        878.02       165.99 o                         
  34   0   6         10.90        -42.36       142.25 o                         
  36   0   6        272.21        641.46       119.18 o                         
 -41   1   6         14.41        -39.08        83.14 o                         
 -39   1   6        781.73        471.39       153.20 o                         
 -37   1   6          2.28        282.83       180.70 o                         
 -35   1   6        572.58        732.88       136.97 o                         
 -33   1   6         79.22        324.54       137.73 o                         
 -31   1   6       1436.00       1580.54       125.95 o                         
 -29   1   6       6283.35       6294.32       146.65 o                         
 -27   1   6      47686.46      46142.20       673.81 o                         
 -25   1   6       2723.40       2758.47        97.08 o                         
 -23   1   6       5800.73       6308.27       164.91 o                         
 -21   1   6      45372.19      41353.39       728.95 o                         
 -19   1   6       5776.52       6994.27       212.15 o                         
 -17   1   6        912.56        932.39       194.45 o                         
 -15   1   6     128482.84     126625.11      1631.37 o                         
 -13   1   6      20907.81      17229.20       266.35 o                         
 -11   1   6        379.17       1187.70        79.10 o                         
  -9   1   6      87158.45      83628.66      1074.16 o                         
  -7   1   6     155516.64     205888.20      3162.36 o                         
  -5   1   6      42258.70      64720.57       830.03 o                         
  -3   1   6      39775.49      64994.21      1964.11 o                         
  -1   1   6     106525.91     119664.99      1876.32 o                         
   1   1   6       3024.01       1276.12       100.25 o                         
   3   1   6     248218.20     321053.47      4953.99 o                         
   5   1   6     117552.67     144197.45      3189.72 o                         
   7   1   6      29891.91      22218.07       565.67 o                         
   9   1   6     108204.38     111412.45      2490.50 o                         
  11   1   6     196095.48     185966.33      4112.86 o                         
  13   1   6      82863.90      99560.98      2262.66 o                         
  15   1   6       8926.60      10700.50       384.97 o                         
  17   1   6     182589.64     187215.56      2978.94 o                         
  19   1   6      51022.55      46419.82       665.80 o                         
  21   1   6      15133.84      16784.80       306.82 o                         
  23   1   6         47.32        428.16       117.76 o                         
  25   1   6      25404.66      27342.76       466.73 o                         
  27   1   6       1759.46       2048.11       104.28 o                         
  29   1   6        817.28       1297.90       104.86 o                         
  31   1   6        159.42        444.53       113.35 o                         
  33   1   6       3283.34       3403.62       126.90 o                         
  35   1   6         25.29        102.55       156.38 o                         
  37   1   6       4237.63       4006.84       141.42 o                         
 -42   2   6        598.15        565.38        98.34 o                         
 -40   2   6          6.89        109.50       108.53 o                         
 -38   2   6         39.05         15.71       164.99 o                         
 -36   2   6       2154.79       2643.05       243.55 o                         
 -34   2   6       1750.49       1475.74       142.45 o                         
 -32   2   6      18715.13      19218.37       469.93 o                         
 -30   2   6       1886.59       2269.93       106.15 o                         
 -28   2   6       7809.04       7691.94       163.54 o                         
 -26   2   6       9922.59      10341.27       279.57 o                         
 -24   2   6     107331.37     105377.31      2010.44 o                         
 -22   2   6      12414.92      12424.40       233.17 o                         
 -20   2   6       3700.30       3294.27       166.99 o                         
 -18   2   6     149103.75     136822.28      2167.82 o                         
 -16   2   6     125911.74     123975.27      1971.97 o                         
 -14   2   6      37832.64      39612.13       474.02 o                         
 -12   2   6      38678.57      38099.97       448.95 o                         
 -10   2   6     165457.05     136043.12      1496.57 o                         
  -8   2   6      12209.11      10539.59       147.48 o                         
  -6   2   6      78463.12      75386.01       844.53 o                         
  -4   2   6     244814.52     289191.78      3145.51 o                         
  -2   2   6        113.02       2169.55        75.63 o                         
   0   2   6     214643.50     228894.86      2894.68 o                         
   2   2   6      43546.13      45997.55       479.91 o                         
   4   2   6     629332.56     670125.06     10285.74 o                         
   6   2   6     556987.94     603892.25      9274.67 o                         
   8   2   6     122728.52     141069.16      2213.81 o                         
  10   2   6      85639.28      94384.15      1508.28 o                         
  12   2   6      13382.28      12138.15       274.99 o                         
  14   2   6     181220.17     183060.64      2881.84 o                         
  16   2   6        421.39        760.60       116.10 o                         
  18   2   6       5475.81       7676.53       128.69 o                         
  20   2   6      25238.28      23736.44       276.91 o                         
  22   2   6      11420.26      12631.30       191.76 o                         
  24   2   6       4496.35       4613.67       126.35 o                         
  26   2   6        389.65       1569.52       104.31 o                         
  28   2   6      45572.27      46538.71       464.13 o                         
  30   2   6        874.06       1091.90       111.20 o                         
  32   2   6       1776.39       2077.66       152.85 o                         
  34   2   6          9.20        175.62       119.50 o                         
  36   2   6       1439.50       1508.11       149.27 o                         
  38   2   6        362.68        266.31       106.06 o                         
 -41   3   6        322.22        287.68        81.39 o                         
 -39   3   6        117.71        159.63       119.87 o                         
 -37   3   6        280.12        148.72       101.63 o                         
 -35   3   6         48.67         63.67       174.81 o                         
 -33   3   6       1737.61       1542.41       126.07 o                         
 -31   3   6        904.29       1485.81       125.16 o                         
 -29   3   6        416.55        627.63       116.79 o                         
 -27   3   6       9421.83       9135.72       184.62 o                         
 -25   3   6      21143.09      19964.80       419.07 o                         
 -23   3   6        139.06        708.70       249.44 o                         
 -21   3   6        207.40        277.10        99.39 o                         
 -19   3   6        421.75        885.78       130.06 o                         
 -17   3   6      27890.47      24720.61       451.85 o                         
 -15   3   6     115976.23     108299.30      2180.16 o                         
 -13   3   6       1111.35       1492.40        75.69 o                         
 -11   3   6      26090.36      22398.44       278.51 o                         
  -9   3   6     151115.50     132582.89      1468.65 o                         
  -7   3   6      20521.14      27422.38       332.74 o                         
  -5   3   6     133339.19     153787.33      1689.09 o                         
  -3   3   6      70697.83      69146.41       905.58 o                         
  -1   3   6      67280.98      55395.04       726.50 o                         
   1   3   6       3502.62       3805.95        90.18 o                         
   3   3   6     343496.94     345912.72      3771.59 o                         
   5   3   6     100000.78      99786.91      1583.28 o                         
   7   3   6      11918.63      10659.48       236.10 o                         
   9   3   6     110985.64     102095.35      1624.94 o                         
  11   3   6      15896.12       9759.38       240.26 o                         
  13   3   6      34199.99      33024.81       594.42 o                         
  15   3   6      13647.21      13441.03       231.57 o                         
  17   3   6      86718.05      82804.45       981.40 o                         
  19   3   6      42377.98      42911.52       442.43 o                         
  21   3   6       4426.37       4460.83       115.05 o                         
  23   3   6        220.84       1182.22       106.98 o                         
  25   3   6        634.84       1367.14       102.66 o                         
  27   3   6        743.17       1235.47       101.41 o                         
  29   3   6       6540.71       6627.18       142.60 o                         
  31   3   6         47.95         27.28       171.60 o                         
  33   3   6       1672.92       2163.50       140.28 o                         
  35   3   6        115.71        254.99       127.41 o                         
  37   3   6        996.27        847.08       108.33 o                         
  39   3   6        714.16        515.09        52.55 o                         
 -40   4   6        281.04        279.30        85.14 o                         
 -38   4   6       2208.76       2010.90       161.19 o                         
 -36   4   6       3183.84       3024.82       149.30 o                         
 -34   4   6        172.90        465.50       155.17 o                         
 -32   4   6      13276.21      12695.14       437.12 o                         
 -30   4   6        685.08        763.10       106.76 o                         
 -28   4   6       4315.52       4378.61       119.29 o                         
 -26   4   6        830.77       1102.84       108.43 o                         
 -24   4   6     136158.45     132078.83      2128.72 o                         
 -22   4   6       1672.58       1954.55       159.78 o                         
 -20   4   6       1589.19       1725.89       200.34 o                         
 -18   4   6       2032.60       1414.16       247.48 o                         
 -16   4   6     120924.21     105590.81      2415.86 o                         
 -14   4   6      28249.40      26224.86       699.22 o                         
 -12   4   6     183435.02     161987.16      1797.64 o                         
 -10   4   6     241003.83     245259.52      2690.82 o                         
  -8   4   6       4309.63       5047.22        85.55 o                         
  -6   4   6      17098.60      12349.67       155.05 o                         
  -4   4   6     379872.84     340497.00      5242.87 o                         
  -2   4   6       4219.40       4360.33       137.49 o                         
   0   4   6     185915.45     186759.67      1671.83 o                         
   2   4   6      76816.09      74821.64       753.60 o                         
   4   4   6     144476.20     145133.14      2283.25 o                         
   6   4   6      23931.67      22750.56       420.81 o                         
   8   4   6     383259.47     354646.56      5483.14 o                         
  10   4   6       3463.91       5217.61       280.87 o                         
  12   4   6       3299.56       4263.79       170.81 o                         
  14   4   6      11143.16      11425.57       210.59 o                         
  16   4   6      26364.02      24878.06       255.28 o                         
  18   4   6      15590.43      16517.11       211.67 o                         
  20   4   6     120565.45     124228.65      1163.35 o                         
  22   4   6       1120.64       2012.37       114.69 o                         
  24   4   6       7482.50       9860.83       164.05 o                         
  26   4   6       4093.48       5334.13       134.41 o                         
  28   4   6      14953.05      14254.10       192.11 o                         
  30   4   6       4258.91       3897.51       205.25 o                         
  32   4   6       1697.78       2394.91       185.79 o                         
  34   4   6        565.31        689.75       136.02 o                         
  36   4   6       5371.92       4481.18       145.15 o                         
  38   4   6         81.33         54.98        52.56 o                         
 -41   5   6        418.50        137.49       129.63 o                         
 -39   5   6         73.75         32.66        96.15 o                         
 -37   5   6        624.57        615.53       115.77 o                         
 -35   5   6       2751.25       2315.68       152.09 o                         
 -33   5   6       3879.96       4184.05       159.13 o                         
 -31   5   6         23.62        175.79       110.07 o                         
 -29   5   6      12041.12      13362.26       393.86 o                         
 -27   5   6      20667.10      20640.02       285.34 o                         
 -25   5   6      14209.20      13473.36       255.77 o                         
 -23   5   6       5375.73       6091.84       164.69 o                         
 -21   5   6      56942.07      54076.22       922.54 o                         
 -19   5   6      26917.22      26765.72       389.25 o                         
 -17   5   6      33434.76      33431.97       623.36 o                         
 -15   5   6       5245.72       6626.04       221.38 o                         
 -13   5   6     213549.56     201838.08      3169.33 o                         
 -11   5   6      16386.80      17787.25       307.34 o                         
  -9   5   6      28026.61      25576.41       284.64 o                         
  -7   5   6      69427.83      70400.89       790.55 o                         
  -5   5   6      57622.50      54609.52       621.58 o                         
  -3   5   6       4944.13       3533.78       214.09 o                         
  -1   5   6      37849.37      42591.43       442.00 o                         
   1   5   6        530.53       1001.44       111.95 o                         
   3   5   6      20777.99      22720.78       415.26 o                         
   5   5   6     130972.79     133726.75      2115.20 o                         
   7   5   6       2528.27       4423.61       174.99 o                         
   9   5   6      25180.02      21037.63       409.70 o                         
  11   5   6       2454.07       2652.19       136.08 o                         
  13   5   6       8404.56      10614.16       196.75 o                         
  15   5   6      30903.13      33524.04       354.69 o                         
  17   5   6      49427.30      46854.05       404.32 o                         
  19   5   6      27332.68      28358.86       297.43 o                         
  21   5   6       1304.52       2948.93       124.64 o                         
  23   5   6       1571.52       1568.95       118.80 o                         
  25   5   6       3701.18       4514.22       148.15 o                         
  27   5   6       3419.91       3968.24       149.19 o                         
  29   5   6       1612.81       2166.65       188.44 o                         
  31   5   6        203.83        652.09       216.05 o                         
  33   5   6      11891.10      11319.73       681.55 o                         
  35   5   6         79.40        172.81       132.41 o                         
  37   5   6        656.08        524.95        56.47 o                         
 -40   6   6        594.68        627.76       102.32 o                         
 -38   6   6       3166.55       3241.80       145.60 o                         
 -36   6   6        197.91        308.99       106.54 o                         
 -34   6   6       2184.79       2105.82       157.47 o                         
 -32   6   6       2530.09       2550.50       145.55 o                         
 -30   6   6       2120.87       1849.32       138.16 o                         
 -28   6   6       1325.14       1617.91       112.73 o                         
 -26   6   6       8992.48       8780.11       363.44 o                         
 -24   6   6       1475.83       1669.70       101.37 o                         
 -22   6   6      10820.42       9858.75       186.31 o                         
 -20   6   6      30215.44      29020.88       296.65 o                         
 -18   6   6      83796.29      79009.54       731.09 o                         
 -16   6   6       1920.66       1950.71       105.16 o                         
 -14   6   6      59181.26      52603.63       876.33 o                         
 -12   6   6     340308.84     332166.72      4189.68 o                         
 -10   6   6     338934.34     325390.69      5019.26 o                         
  -8   6   6        256.73        567.86        88.78 o                         
  -6   6   6     256851.80     243626.97      3063.10 o                         
  -4   6   6      87345.69      80571.52      1044.92 o                         
  -2   6   6     138373.31     131058.41      1291.03 o                         
   0   6   6      15008.63      16642.43       294.78 o                         
   2   6   6        820.77       1048.84       153.20 o                         
   4   6   6      89348.81      86176.89      1309.99 o                         
   6   6   6      32829.57      38270.79       666.64 o                         
   8   6   6     239570.58     231665.86      2557.25 o                         
  10   6   6      91168.83      92837.73      1064.53 o                         
  12   6   6      15441.79      14750.71       235.14 o                         
  14   6   6      46126.26      44597.74       410.61 o                         
  16   6   6       9928.13      12049.03       172.71 o                         
  18   6   6      62246.54      66614.27       656.93 o                         
  20   6   6       6565.32       7398.80       147.73 o                         
  22   6   6      53355.10      53243.32       548.81 o                         
  24   6   6       1902.47       2491.26       122.47 o                         
  26   6   6       3999.93       4411.33       142.00 o                         
  28   6   6        142.95        388.89       231.77 o                         
  30   6   6       4325.91       4187.49       263.19 o                         
  32   6   6         61.92        531.72       188.56 o                         
  34   6   6       1693.95       1326.78       151.24 o                         
  36   6   6         18.76        100.17       102.77 o                         
 -39   7   6       1040.13       1089.67        80.34 o                         
 -37   7   6        624.56        733.46        97.23 o                         
 -35   7   6       1750.77       2007.60       125.86 o                         
 -33   7   6        180.32        143.72       145.94 o                         
 -31   7   6       9085.17       9309.54       264.17 o                         
 -29   7   6        792.42       1083.14       161.73 o                         
 -27   7   6       1679.87       1637.97       144.02 o                         
 -25   7   6        793.36       1636.73       101.25 o                         
 -23   7   6       4070.50       4102.34        93.26 o                         
 -21   7   6       1909.61       2289.05        75.42 o                         
 -19   7   6       1888.64       1771.25        57.38 o                         
 -17   7   6      20729.51      18955.05       171.55 o                         
 -15   7   6      14924.97      14570.63       127.49 o                         
 -13   7   6      15666.11      16323.18       256.14 o                         
 -11   7   6      39358.54      36300.63       641.05 o                         
  -9   7   6     199765.80     195487.09      5142.05 o                         
  -7   7   6     104496.75      96952.64      2235.16 o                         
  -5   7   6      16702.26      18953.71       561.74 o                         
  -3   7   6      43845.27      38224.16       661.21 o                         
  -1   7   6       5692.13       6659.98       188.20 o                         
   1   7   6      56017.95      54952.00      1268.82 o                         
   3   7   6        375.88       1551.65       180.70 o                         
   5   7   6     193579.92     206083.45      2603.44 o                         
   7   7   6      25878.75      26830.82       482.15 o                         
   9   7   6      36718.25      32254.66       813.14 o                         
  11   7   6      21568.83      21480.75       203.08 o                         
  13   7   6      59294.21      57913.20       493.18 o                         
  15   7   6         19.58        114.91        62.60 o                         
  17   7   6       4193.11       4705.07       108.39 o                         
  19   7   6         15.61        479.50       111.02 o                         
  21   7   6      46718.26      47646.64      1230.78 o                         
  23   7   6         46.34        579.92       424.25 o                         
  25   7   6      14576.63      15046.17       429.78 o                         
  27   7   6         21.82        -29.20       125.50 o                         
  29   7   6       1734.97       2369.69       280.87 o                         
  31   7   6        324.97        326.04       192.48 o                         
  33   7   6        682.56        712.36       292.65 o                         
  35   7   6        694.84        631.64       109.69 o                         
 -38   8   6         23.48         73.13        89.48 o                         
 -36   8   6        360.65        320.46       196.41 o                         
 -34   8   6        448.41        235.69       130.23 o                         
 -32   8   6       1148.90       1043.45       124.46 o                         
 -30   8   6       1858.47       2210.54       149.26 o                         
 -28   8   6       7459.68       7299.56       192.18 o                         
 -26   8   6      14497.85      14954.27       311.46 o                         
 -24   8   6        130.63       1658.10       185.97 o                         
 -22   8   6       1424.80       1130.75        76.86 o                         
 -20   8   6        782.79       1364.77        72.08 o                         
 -18   8   6      98463.61      91842.99       779.49 o                         
 -16   8   6       1770.73       1706.17        57.27 o                         
 -14   8   6       2806.04       2938.64        59.01 o                         
 -12   8   6       1156.78       1515.89        89.89 o                         
 -10   8   6      72827.49      67755.79       774.05 o                         
  -8   8   6       9371.78      11090.25       167.57 o                         
  -6   8   6      20874.58      21778.11       648.16 o                         
  -4   8   6     221003.77     217612.12      4859.22 o                         
  -2   8   6      70111.84      70983.11      1704.85 o                         
   0   8   6     156840.48     154198.73      3409.70 o                         
   2   8   6      21254.00      21915.60       585.31 o                         
   4   8   6     119854.70     116718.10      1849.53 o                         
   6   8   6      59999.31      59088.90       694.08 o                         
   8   8   6       5994.31       6099.97       116.03 o                         
  10   8   6        258.55       2290.82        84.20 o                         
  12   8   6        201.34        508.31        67.58 o                         
  14   8   6      32280.20      33993.27       352.98 o                         
  16   8   6        386.30        260.28        97.32 o                         
  18   8   6      18309.75      20997.87       335.50 o                         
  20   8   6        181.91        477.77       113.93 o                         
  22   8   6      15406.17      15614.28       637.84 o                         
  24   8   6       5691.29       5684.73       170.50 o                         
  26   8   6        584.65       1279.97       151.24 o                         
  28   8   6       8397.57       7255.44       259.26 o                         
  30   8   6        955.70       1194.18       125.70 o                         
  32   8   6       8081.60       7031.53       271.05 o                         
 -37   9   6        985.80        566.93        71.00 o                         
 -35   9   6        101.74         52.56        91.62 o                         
 -33   9   6         66.31         88.94       105.91 o                         
 -31   9   6        303.80        384.43       122.93 o                         
 -29   9   6      14472.30      13628.69       426.38 o                         
 -27   9   6       1222.88       1228.76        93.83 o                         
 -25   9   6       8353.70       8050.26       202.42 o                         
 -23   9   6       3780.80       3646.31       128.24 o                         
 -21   9   6        566.78        717.35        70.22 o                         
 -19   9   6       1841.38       2431.71        78.41 o                         
 -17   9   6        487.71       1115.82        61.04 o                         
 -15   9   6      14117.36      12201.40       129.89 o                         
 -13   9   6       9874.98       9963.23       101.93 o                         
 -11   9   6      22030.38      24973.15       210.68 o                         
  -9   9   6      95441.67      91304.66       840.32 o                         
  -7   9   6      85964.10      87649.52       995.12 o                         
  -5   9   6        593.36        763.53        83.80 o                         
  -3   9   6       2818.03       2776.56        77.58 o                         
  -1   9   6      50399.54      46280.49       406.90 o                         
   1   9   6      88883.95      87135.52       693.30 o                         
   3   9   6       6192.20       5578.35        78.39 o                         
   5   9   6       2043.03       2625.53        60.80 o                         
   7   9   6     229371.09     228385.47      1672.83 o                         
   9   9   6      15654.81      17502.20       165.17 o                         
  11   9   6      58141.55      55771.36       467.49 o                         
  13   9   6      11577.26      13351.19       196.79 o                         
  15   9   6      34295.56      31394.71       462.15 o                         
  17   9   6       9817.45       9759.00       213.76 o                         
  19   9   6       6620.74       5858.20       137.91 o                         
  21   9   6         57.33        231.36        87.50 o                         
  23   9   6        293.42        351.33        90.61 o                         
  25   9   6       1444.86       1335.24       106.03 o                         
  27   9   6       3795.88       3591.77       135.88 o                         
  29   9   6        451.19        707.38       115.22 o                         
  31   9   6        977.63        722.79       102.13 o                         
  33   9   6       1344.23        777.79       137.49 o                         
 -34  10   6       1503.95       1103.83       153.20 o                         
 -32  10   6       7977.82       7815.28       213.02 o                         
 -30  10   6         27.05        338.34        89.78 o                         
 -28  10   6       9949.22      10677.70       274.25 o                         
 -26  10   6       3315.38       2912.30       122.51 o                         
 -24  10   6        592.83        845.07        88.28 o                         
 -22  10   6        121.66        354.22        75.66 o                         
 -20  10   6      16066.21      16778.54       235.52 o                         
 -18  10   6      21636.35      21387.51       210.47 o                         
 -16  10   6      20661.02      20546.21       199.06 o                         
 -14  10   6        295.37       1128.30        65.78 o                         
 -12  10   6       7692.06       8132.57       110.92 o                         
 -10  10   6      15895.32      15217.45       179.99 o                         
  -8  10   6      23138.15      22345.79       239.49 o                         
  -6  10   6      16018.81      14872.75       353.99 o                         
  -4  10   6      29636.35      27394.25       380.29 o                         
  -2  10   6       3550.94       4584.27        80.17 o                         
   0  10   6      26203.52      23712.34       202.03 o                         
   2  10   6      28619.95      29551.65       246.10 o                         
   4  10   6       7681.83       6545.45        84.18 o                         
   6  10   6       2327.84       4263.92        70.19 o                         
   8  10   6       1058.22       1394.99        65.20 o                         
  10  10   6       5236.21       5358.27       118.22 o                         
  12  10   6       3557.50       3883.80        91.95 o                         
  14  10   6      88834.19      91800.12       804.68 o                         
  16  10   6      10975.19      12112.51       181.93 o                         
  18  10   6       2218.70       2531.63       105.91 o                         
  20  10   6       7376.74       7567.21       201.92 o                         
  22  10   6        267.03        321.59        82.79 o                         
  24  10   6       2641.73       3283.51       128.70 o                         
  26  10   6        634.17       1175.10       107.57 o                         
  28  10   6       6091.93       5180.40       185.40 o                         
  30  10   6       2370.72       1989.46        89.42 o                         
  32  10   6        381.96        333.32       109.99 o                         
 -33  11   6       2684.95       2372.73       239.62 o                         
 -31  11   6        488.51        351.16        83.85 o                         
 -29  11   6         99.34        180.56        91.01 o                         
 -27  11   6        375.39        468.02       110.31 o                         
 -25  11   6      16984.85      17251.57       319.72 o                         
 -23  11   6       1334.06       1072.56        86.79 o                         
 -21  11   6        946.42        739.71        71.93 o                         
 -19  11   6       4343.83       5307.56       114.17 o                         
 -17  11   6      11972.67      13247.64       175.42 o                         
 -15  11   6      54272.17      54351.11       740.07 o                         
 -13  11   6       3236.28       3302.47       133.84 o                         
 -11  11   6        853.84       1212.72        69.30 o                         
  -9  11   6         90.79        273.67        87.97 o                         
  -7  11   6      16282.33      16262.16       359.43 o                         
  -5  11   6       1372.62       1371.67        88.55 o                         
  -3  11   6        179.36        687.02        63.09 o                         
  -1  11   6     133710.95     135349.56      1066.73 o                         
   1  11   6      84635.34      84746.18       680.07 o                         
   3  11   6      10539.42      10448.80       112.86 o                         
   5  11   6      29268.79      29604.77       223.22 o                         
   7  11   6     177273.39     174798.58      1220.92 o                         
   9  11   6      75904.98      75785.47       713.77 o                         
  11  11   6        343.01        986.53        90.41 o                         
  13  11   6      19544.00      20915.02       261.22 o                         
  15  11   6      49114.04      53012.40       640.25 o                         
  17  11   6       5632.81       6298.04       149.03 o                         
  19  11   6        104.38        212.92        77.98 o                         
  21  11   6       5076.76       5428.08       126.78 o                         
  23  11   6       3658.19       4104.19       218.86 o                         
  25  11   6       3416.91       2932.95       129.96 o                         
  27  11   6       2659.26       2379.83       107.67 o                         
  29  11   6       3849.56       3511.64       107.45 o                         
 -30  12   6        933.08        853.52        83.98 o                         
 -28  12   6        466.28        414.25       194.45 o                         
 -26  12   6       4161.90       4315.79       152.83 o                         
 -24  12   6       3817.97       4176.51       164.18 o                         
 -22  12   6       1051.81       1198.11       172.84 o                         
 -20  12   6         44.15        212.85        84.42 o                         
 -18  12   6       2054.15       1475.43        78.67 o                         
 -16  12   6       1200.56       1891.81        96.08 o                         
 -14  12   6      19333.29      18686.78       243.25 o                         
 -12  12   6       6824.74       5929.05       122.62 o                         
 -10  12   6       6036.64       5378.52       124.75 o                         
  -8  12   6      14253.54      14504.32       267.90 o                         
  -6  12   6        805.58       1641.01       128.93 o                         
  -4  12   6        856.63       1151.96        76.83 o                         
  -2  12   6      18528.60      18658.30       212.09 o                         
   0  12   6       3158.88       3433.45        71.67 o                         
   2  12   6      14987.09      13538.40       135.52 o                         
   4  12   6      17371.46      17469.44       172.59 o                         
   6  12   6      39674.58      40843.61       370.80 o                         
   8  12   6       3090.32       3390.90        87.19 o                         
  10  12   6      43484.70      45465.19       491.82 o                         
  12  12   6       1608.30       1749.48       101.41 o                         
  14  12   6      60679.87      57914.79       721.53 o                         
  16  12   6       9469.31       8948.01       145.85 o                         
  18  12   6      53881.26      49819.26      1164.22 o                         
  20  12   6       7154.06       6853.09       254.32 o                         
  22  12   6       8361.27       8156.90       197.78 o                         
  24  12   6         74.90        371.28        99.59 o                         
  26  12   6       4201.31       4660.64       143.44 o                         
  28  12   6         86.67          9.34        65.24 o                         
 -29  13   6        387.42        463.49        70.79 o                         
 -27  13   6        395.54        494.96       109.99 o                         
 -25  13   6       5635.84       5248.11       208.20 o                         
 -23  13   6      20121.82      17865.59       475.32 o                         
 -21  13   6        645.39        565.67       161.06 o                         
 -19  13   6        124.13         47.14       161.06 o                         
 -17  13   6        227.49       1272.35        91.47 o                         
 -15  13   6       4365.07       4597.92       142.11 o                         
 -13  13   6       7015.96       7083.93       143.38 o                         
 -11  13   6       3068.86       3795.60       102.63 o                         
  -9  13   6       4592.28       4788.24       102.16 o                         
  -7  13   6      76611.91      75195.97       777.99 o                         
  -5  13   6        595.40        819.07        69.77 o                         
  -3  13   6       2650.41       2784.68        83.06 o                         
  -1  13   6      77453.30      78659.66       600.86 o                         
   1  13   6      46360.88      47018.81       476.75 o                         
   3  13   6        146.78        757.62        62.09 o                         
   5  13   6       2068.01       2384.55        74.43 o                         
   7  13   6      10241.45      10854.79       161.84 o                         
   9  13   6       3078.88       3700.06       129.81 o                         
  11  13   6       9458.54      10169.30       165.44 o                         
  13  13   6      10549.46      10008.78       188.20 o                         
  15  13   6      11077.68      11589.55       242.28 o                         
  17  13   6        317.30        441.30        82.45 o                         
  19  13   6        321.88        447.64        79.22 o                         
  21  13   6      14321.52      13458.63       272.72 o                         
  23  13   6        753.06        643.23        96.15 o                         
  25  13   6       1404.73       1536.83        82.04 o                         
 -26  14   6        682.83        473.48        79.27 o                         
 -24  14   6       8471.97       7940.72       189.53 o                         
 -22  14   6       2814.31       2469.63       271.05 o                         
 -20  14   6       2325.62       2183.90       261.23 o                         
 -18  14   6       2141.75       2158.15       136.81 o                         
 -16  14   6        272.31        441.92       102.77 o                         
 -14  14   6       1363.10       1541.01        87.34 o                         
 -12  14   6       6159.58       6296.95       146.85 o                         
 -10  14   6        162.98        389.69        61.23 o                         
  -8  14   6       2739.40       2438.76        94.34 o                         
  -6  14   6       1291.28       1855.84        82.76 o                         
  -4  14   6        740.13        798.47        65.68 o                         
  -2  14   6       7766.03       7549.41        98.41 o                         
   0  14   6      11997.37      10904.34       119.77 o                         
   2  14   6      19334.72      18980.02       201.74 o                         
   4  14   6       4232.69       3516.22        84.96 o                         
   6  14   6      12617.99      13449.73       201.57 o                         
   8  14   6      39776.35      40223.51       441.76 o                         
  10  14   6       3302.63       3530.09       119.11 o                         
  12  14   6       7406.84       8159.86       193.40 o                         
  14  14   6       2386.60       2225.44       101.24 o                         
  16  14   6       1558.46       1685.99       117.83 o                         
  18  14   6       1998.59       2316.05       420.32 o                         
  20  14   6        843.73        952.11        79.66 o                         
  22  14   6       2714.20       2430.59       121.78 o                         
 -23  15   6       1860.13       1683.10       102.28 o                         
 -21  15   6       3130.62       3155.33       105.91 o                         
 -19  15   6       2308.64       2495.95       142.55 o                         
 -17  15   6       6549.14       6103.99       195.69 o                         
 -15  15   6        681.77        913.08        93.98 o                         
 -13  15   6      10014.61       9864.16       159.82 o                         
 -11  15   6       3598.61       3688.62       101.82 o                         
  -9  15   6       1117.14        862.21       110.00 o                         
  -7  15   6       7627.74       7973.33       135.50 o                         
  -5  15   6       4100.92       4647.15        87.74 o                         
  -3  15   6         16.30        137.14        58.37 o                         
  -1  15   6       2849.04       2867.06        82.21 o                         
   1  15   6      14369.55      14913.86       177.17 o                         
   3  15   6       1292.94       1426.86        89.30 o                         
   5  15   6      17194.26      17878.37       348.80 o                         
   7  15   6      13483.25      13778.84      1080.26 o                         
   9  15   6        115.90        371.10       117.44 o                         
  11  15   6        297.59        540.44       111.85 o                         
  13  15   6      19394.15      20250.77       376.31 o                         
  15  15   6        545.64        645.98        96.74 o                         
  17  15   6       2477.57       2639.77       137.49 o                         
  19  15   6        113.45        125.70        86.42 o                         
 -18  16   6        267.34        479.24       157.13 o                         
 -16  16   6        109.93         44.80       100.98 o                         
 -14  16   6        700.63        794.92       117.04 o                         
 -12  16   6        292.64        421.64       198.38 o                         
 -10  16   6        648.11        560.81       125.27 o                         
  -8  16   6        106.72        351.13       128.60 o                         
  -6  16   6       5857.48       5947.43       188.33 o                         
  -4  16   6        777.64        905.38       107.52 o                         
  -2  16   6         67.00        315.20       109.73 o                         
   0  16   6       6162.29       6077.21       151.15 o                         
   2  16   6        444.91        286.76       149.27 o                         
   4  16   6       1275.91       1453.44       115.25 o                         
   6  16   6       3558.01       3786.81       212.12 o                         
   8  16   6       2014.72       2377.15       168.91 o                         
  10  16   6       2251.56       2225.11       263.19 o                         
  12  16   6       1012.40       1020.61        97.10 o                         
  14  16   6        629.94        666.79       115.88 o                         
  16  16   6        151.60         33.14        66.49 o                         
 -13  17   6       1955.99       2338.79       168.91 o                         
 -11  17   6       3945.87       3871.20       225.87 o                         
  -9  17   6       1055.06       1418.09       164.99 o                         
  -7  17   6       5287.50       5790.21       239.62 o                         
  -5  17   6       8379.65       9047.12       628.52 o                         
  -3  17   6       1558.87       1557.83       102.44 o                         
  -1  17   6        354.51        576.54        96.65 o                         
   1  17   6       9841.29       9695.95       218.12 o                         
   3  17   6        446.20        523.58       104.10 o                         
   5  17   6       3404.76       3273.98       151.24 o                         
   7  17   6      17574.40      16215.73       447.82 o                         
   9  17   6        542.59        446.11        88.55 o                         
 -41   1   7         10.77         54.21        81.28 o                         
 -39   1   7        707.21        479.24       153.20 o                         
 -37   1   7      10144.12       9996.99       228.84 o                         
 -35   1   7       1534.08       1816.15       148.43 o                         
 -33   1   7        199.55        353.70       142.62 o                         
 -31   1   7       1959.88       2179.79       140.07 o                         
 -29   1   7       6794.04       6397.68       333.90 o                         
 -27   1   7       6465.47       7776.38       187.39 o                         
 -25   1   7       1656.97       1454.73       104.44 o                         
 -23   1   7      25124.85      22319.46       354.32 o                         
 -21   1   7      28370.74      30339.10       562.23 o                         
 -19   1   7      17104.06      16285.70       341.35 o                         
 -17   1   7      12955.97      14063.44       303.69 o                         
 -15   1   7      21575.55      21980.61       332.84 o                         
 -13   1   7     347513.38     310004.75      3900.87 o                         
 -11   1   7      14701.53      15586.65       238.73 o                         
  -9   1   7     167548.44     137076.64      2129.06 o                         
  -7   1   7     100562.81      99858.74      1272.30 o                         
  -5   1   7     846002.62     736397.94      9181.47 o                         
  -3   1   7      16907.19       6302.57       169.04 o                         
  -1   1   7     336581.81     406999.84      6267.83 o                         
   1   1   7       4470.16      10960.08       248.50 o                         
   3   1   7    1073808.50    1082783.75     16591.07 o                         
   5   1   7       2091.49       2191.95       188.56 o                         
   7   1   7     208460.38     209826.41      4619.60 o                         
   9   1   7     267171.84     260936.61      5731.29 o                         
  11   1   7      51128.87      54280.28      1288.46 o                         
  13   1   7       9303.41       8080.37       333.90 o                         
  15   1   7      42978.08      47987.25      1182.40 o                         
  17   1   7      85801.50      85940.57      1444.10 o                         
  19   1   7     160674.81     164038.72      1637.78 o                         
  21   1   7       2043.33       2233.31       119.26 o                         
  23   1   7      48105.68      49579.49       545.21 o                         
  25   1   7        482.38        759.38       100.30 o                         
  27   1   7      23739.58      24553.79       286.54 o                         
  29   1   7       1317.77       2116.28       136.21 o                         
  31   1   7      10417.98      10889.11       224.17 o                         
  33   1   7        782.33        990.74       130.03 o                         
  35   1   7       7302.10       6935.36       164.96 o                         
  37   1   7       2247.99       2098.15       117.96 o                         
  39   1   7        731.20        573.52       102.13 o                         
 -42   2   7        617.13        488.25        93.25 o                         
 -40   2   7        436.50        398.76       111.37 o                         
 -38   2   7       2310.95       2258.73       196.41 o                         
 -36   2   7         12.63         86.42       196.41 o                         
 -34   2   7       8502.59       8058.73       408.54 o                         
 -32   2   7         82.07        527.01        97.37 o                         
 -30   2   7       2444.41       2528.34       106.56 o                         
 -28   2   7        392.41        495.32       302.47 o                         
 -26   2   7       2515.90       2388.34       177.16 o                         
 -24   2   7      10845.80      12496.15       303.69 o                         
 -22   2   7       6986.39       6358.93       131.28 o                         
 -20   2   7       5430.53       5162.36       192.52 o                         
 -18   2   7      61164.17      64832.81      1069.02 o                         
 -16   2   7     290342.88     291269.53      3201.95 o                         
 -14   2   7      53977.62      52054.49       606.56 o                         
 -12   2   7       6210.09       4104.48        97.41 o                         
 -10   2   7      88973.09      76189.79       857.12 o                         
  -8   2   7     640826.38     565697.00      5473.33 o                         
  -6   2   7     149231.09     165898.31      1820.71 o                         
  -4   2   7      35499.32      37373.15       442.22 o                         
  -2   2   7     270308.88     296405.56      2514.88 o                         
   0   2   7     341622.78     344269.28      4337.86 o                         
   2   2   7      26620.17      26420.65       300.30 o                         
   4   2   7       1105.48       1502.30        94.25 o                         
   6   2   7      43436.43      38292.75       654.14 o                         
   8   2   7      12013.39      15328.15       313.88 o                         
  10   2   7     199639.91     199880.78      3124.89 o                         
  12   2   7      19663.65      18192.54       372.21 o                         
  14   2   7        259.99       1238.71       166.95 o                         
  16   2   7     157178.73     156603.23      1779.89 o                         
  18   2   7      14272.75      15232.88       165.91 o                         
  20   2   7          4.11        468.40        90.93 o                         
  22   2   7     100196.20     103820.71       990.01 o                         
  24   2   7      28778.78      31625.48       333.10 o                         
  26   2   7       2290.88       3971.38       161.75 o                         
  28   2   7        580.54        934.29       111.75 o                         
  30   2   7         87.34        115.94       138.40 o                         
  32   2   7       7451.05       7961.69       271.48 o                         
  34   2   7        203.65        215.70       113.27 o                         
  36   2   7        385.00        484.07       157.13 o                         
  38   2   7        433.39        259.26       137.49 o                         
 -41   3   7       1691.44       1494.61        92.84 o                         
 -39   3   7        102.79         87.05       119.87 o                         
 -37   3   7         13.06       -180.70       180.70 o                         
 -35   3   7         72.47        176.26       126.47 o                         
 -33   3   7        841.21       1229.71       123.60 o                         
 -31   3   7      16212.41      16948.29       556.88 o                         
 -29   3   7       6638.22       6584.15       195.00 o                         
 -27   3   7       6342.02       6646.35       234.65 o                         
 -25   3   7      28356.00      26957.60       524.26 o                         
 -23   3   7      91726.73      92627.73      1218.93 o                         
 -21   3   7       9439.55       8029.52       170.82 o                         
 -19   3   7      49723.67      44671.83      1119.55 o                         
 -17   3   7      25794.55      23323.23       428.98 o                         
 -15   3   7     240361.11     231155.98      2547.81 o                         
 -13   3   7       1807.89       4062.18       100.19 o                         
 -11   3   7     526655.31     498630.97      5350.68 o                         
  -9   3   7     129065.20     139501.55      1262.36 o                         
  -7   3   7      37510.67      39133.87       461.91 o                         
  -5   3   7     304722.19     286130.81      3126.36 o                         
  -3   3   7     181417.84     202945.84      2230.73 o                         
  -1   3   7     167414.72     172267.16      2188.58 o                         
   1   3   7     350046.88     316513.91      3088.02 o                         
   3   3   7     101841.73     101860.70      1144.57 o                         
   5   3   7       1985.74       2637.34       141.66 o                         
   7   3   7      32599.48      32480.67       572.20 o                         
   9   3   7     276265.31     291261.91      4520.67 o                         
  11   3   7     200344.88     193689.31      3038.78 o                         
  13   3   7     125097.77     119463.37      1916.60 o                         
  15   3   7       7803.83       9866.69       198.72 o                         
  17   3   7      81830.70      83059.77       678.39 o                         
  19   3   7      42477.39      39213.28       416.10 o                         
  21   3   7      53927.95      55743.01       569.68 o                         
  23   3   7       2090.46       4101.98       120.11 o                         
  25   3   7        723.27       1506.98       102.78 o                         
  27   3   7         89.33         74.90        98.61 o                         
  29   3   7      10839.51      10585.54       196.30 o                         
  31   3   7       1778.10       1468.77       174.60 o                         
  33   3   7       6581.85       6433.88       170.99 o                         
  35   3   7       1987.14       1686.26       131.74 o                         
  37   3   7       3181.91       2702.27       118.03 o                         
 -40   4   7         12.71          3.93       141.42 o                         
 -38   4   7        332.86        554.96       104.77 o                         
 -36   4   7        139.23         -6.09       202.30 o                         
 -34   4   7        426.20        717.29       141.42 o                         
 -32   4   7        101.07        427.85       125.13 o                         
 -30   4   7      20565.64      19835.72       546.66 o                         
 -28   4   7        529.25        524.42       105.08 o                         
 -26   4   7       7553.53       7647.01       206.25 o                         
 -24   4   7         93.66        167.03       117.93 o                         
 -22   4   7      52878.20      49529.79       586.94 o                         
 -20   4   7        348.27        819.91        88.67 o                         
 -18   4   7       2653.27       2305.87       267.12 o                         
 -16   4   7      31362.70      29006.05       777.79 o                         
 -14   4   7      50012.76      45566.20       638.76 o                         
 -12   4   7       1184.49       2144.78       110.84 o                         
 -10   4   7      30532.26      26235.33       271.35 o                         
  -8   4   7      38209.35      38798.91       376.96 o                         
  -6   4   7      29456.60      28114.38       348.87 o                         
  -4   4   7      84179.31      95308.62      1509.67 o                         
  -2   4   7      20908.80      30565.55       734.58 o                         
   0   4   7      43705.65      39636.07       420.89 o                         
   2   4   7      22942.91      27728.55       348.11 o                         
   4   4   7       8592.53       9798.80       243.03 o                         
   6   4   7       2289.70       2586.74       147.22 o                         
   8   4   7     114927.64     122997.02      1956.87 o                         
  10   4   7       7333.43       7852.00       777.79 o                         
  12   4   7      17434.85      19698.85       401.37 o                         
  14   4   7        229.42        289.91       106.32 o                         
  16   4   7       1553.11       2001.04        84.70 o                         
  18   4   7      26779.26      25662.12       270.91 o                         
  20   4   7       5381.78       4837.55       133.35 o                         
  22   4   7      15605.79      16125.80       227.16 o                         
  24   4   7        277.81        536.90       107.90 o                         
  26   4   7      10089.18      11638.42       182.73 o                         
  28   4   7         16.44        777.57       118.89 o                         
  30   4   7       7579.51       7810.02       248.84 o                         
  32   4   7         29.47         69.56       130.82 o                         
  34   4   7       1299.38       1517.10       137.47 o                         
  36   4   7        146.91        152.73        87.62 o                         
  38   4   7       1732.28       1458.17        82.21 o                         
 -41   5   7        118.60        157.13       125.70 o                         
 -39   5   7        920.98       1256.28       103.81 o                         
 -37   5   7        843.44        967.98       210.16 o                         
 -35   5   7        426.24        581.33       114.09 o                         
 -33   5   7       4268.12       4348.22       259.26 o                         
 -31   5   7       7269.60       7340.49       147.09 o                         
 -29   5   7      26726.40      26766.22       789.08 o                         
 -27   5   7       7187.52       7371.09       240.42 o                         
 -25   5   7        618.70        556.29       103.64 o                         
 -23   5   7      17169.49      18913.46       314.92 o                         
 -21   5   7      28844.84      26668.41       422.56 o                         
 -19   5   7      10755.62       9578.38       250.60 o                         
 -17   5   7       3247.41       3018.66       176.15 o                         
 -15   5   7      35675.28      37654.66       681.88 o                         
 -13   5   7     176610.95     177556.33      1972.38 o                         
 -11   5   7     146047.28     138841.47      1263.10 o                         
  -9   5   7      24665.72      21628.02       250.40 o                         
  -7   5   7      55180.38      51640.97       595.11 o                         
  -5   5   7      28029.33      31519.76       545.81 o                         
  -3   5   7      15924.48      11702.20       384.97 o                         
  -1   5   7     237943.34     219094.36      2141.42 o                         
   1   5   7     151950.08     148767.89      1640.51 o                         
   3   5   7      24481.38      28467.99       509.70 o                         
   5   5   7       1860.50       1194.93       251.41 o                         
   7   5   7     152060.02     143070.27      2269.36 o                         
   9   5   7      50134.27      54078.40       919.41 o                         
  11   5   7      13258.99      12483.78       297.21 o                         
  13   5   7      92345.30      86170.56      1010.51 o                         
  15   5   7     136616.25     136002.94      1160.44 o                         
  17   5   7      61296.53      62661.88       577.26 o                         
  19   5   7       1032.75       1150.03        95.96 o                         
  21   5   7      26745.98      31654.71       332.93 o                         
  23   5   7     106022.25     111172.30      1068.44 o                         
  25   5   7        157.36        396.58       110.09 o                         
  27   5   7      28195.08      27297.41       380.30 o                         
  29   5   7       1474.56       1603.33       177.21 o                         
  31   5   7       9136.50      10331.24       365.33 o                         
  33   5   7       1258.85       1360.28       137.47 o                         
  35   5   7        951.72        973.28        76.04 o                         
  37   5   7       1235.64        619.73        63.76 o                         
 -40   6   7         39.98        -11.67        97.88 o                         
 -38   6   7         28.81          2.48        90.26 o                         
 -36   6   7       1172.61       1268.66       110.20 o                         
 -34   6   7       1087.04       1485.46       125.76 o                         
 -32   6   7         49.87         90.99       128.44 o                         
 -30   6   7        765.66       1079.12       153.26 o                         
 -28   6   7        112.17        360.71        99.76 o                         
 -26   6   7       1362.29       1405.52       101.59 o                         
 -24   6   7       1280.35       1520.95        91.78 o                         
 -22   6   7      33412.02      33524.94       424.76 o                         
 -20   6   7       5453.51       5884.60       108.88 o                         
 -18   6   7       3505.83       3436.25        66.15 o                         
 -16   6   7       4110.98       3803.64        79.48 o                         
 -14   6   7     148390.34     144334.73      2356.35 o                         
 -12   6   7       2087.00       3427.90       146.86 o                         
 -10   6   7     187132.19     167621.83      2617.95 o                         
  -8   6   7     102706.77     116194.65      1290.39 o                         
  -6   6   7       9989.05      12042.60       202.61 o                         
  -4   6   7        974.39       1520.05        83.07 o                         
  -2   6   7      64995.01      61281.71       621.81 o                         
   0   6   7       1573.11       2402.76       129.63 o                         
   2   6   7     141107.53     131693.91      2926.53 o                         
   4   6   7       6563.49       9375.36       230.50 o                         
   6   6   7        891.60       1179.15       134.52 o                         
   8   6   7       3110.69       3850.54       184.57 o                         
  10   6   7      20393.64      20817.14       300.44 o                         
  12   6   7       2331.54       2429.99        99.32 o                         
  14   6   7       4517.73       5440.86        98.89 o                         
  16   6   7        229.33        617.35        83.62 o                         
  18   6   7      17433.80      17735.25       213.64 o                         
  20   6   7      41299.70      42600.16       387.02 o                         
  22   6   7      40630.32      39383.10       399.77 o                         
  24   6   7        582.38        754.57        90.47 o                         
  26   6   7        113.83        635.72       107.11 o                         
  28   6   7        245.56        361.40       223.91 o                         
  30   6   7       6911.71       6764.41       298.55 o                         
  32   6   7        551.96        448.91       108.11 o                         
  34   6   7         61.08        166.42        68.85 o                         
  36   6   7         45.60         55.00       102.13 o                         
 -39   7   7         68.42         37.33        93.05 o                         
 -37   7   7       1489.13       1708.39       102.55 o                         
 -35   7   7       1421.26       1394.83       170.88 o                         
 -33   7   7       1038.88        841.74       151.68 o                         
 -31   7   7        560.92        623.07       167.13 o                         
 -29   7   7      10695.60      10565.18       378.75 o                         
 -27   7   7       7975.58       8636.37       215.46 o                         
 -25   7   7      12858.29      12067.70       335.06 o                         
 -23   7   7      12050.09      11946.62       314.04 o                         
 -21   7   7      27085.60      27069.41       286.18 o                         
 -19   7   7        807.84       1004.48        75.66 o                         
 -17   7   7       2712.72       3358.17        65.91 o                         
 -15   7   7      66275.27      65669.12       499.17 o                         
 -13   7   7       2172.61       1609.47        69.10 o                         
 -11   7   7       2096.62       2088.14       286.76 o                         
  -9   7   7      13069.96      14597.13       712.97 o                         
  -7   7   7       2355.09       3307.57       271.05 o                         
  -5   7   7       9512.07      10798.70       404.61 o                         
  -3   7   7      39858.03      41626.73       966.34 o                         
  -1   7   7       5573.22       6465.28       178.43 o                         
   1   7   7      28983.87      31712.60       769.93 o                         
   3   7   7      54771.96      55741.58      1312.03 o                         
   5   7   7      10825.18      13716.55       234.67 o                         
   7   7   7      15715.44      18082.72       301.87 o                         
   9   7   7     192753.42     186657.61      1731.88 o                         
  11   7   7       7592.75       8280.11       116.09 o                         
  13   7   7     111586.98     120326.23      1022.20 o                         
  15   7   7     133183.09     131529.62      1317.37 o                         
  17   7   7      19878.87      19158.37       336.30 o                         
  19   7   7      57815.98      59969.65      1091.01 o                         
  21   7   7        384.26        715.54       128.42 o                         
  23   7   7      32683.64      34197.32       480.26 o                         
  25   7   7       3510.78       3677.22       161.40 o                         
  27   7   7      34416.34      36720.62      1101.87 o                         
  29   7   7        314.40        479.24       208.20 o                         
  31   7   7       5170.53       5487.74       259.26 o                         
  33   7   7        113.62        361.40       168.91 o                         
  35   7   7       6503.91       5743.07       216.05 o                         
 -38   8   7        624.86        478.08        92.28 o                         
 -36   8   7        695.19        649.69       113.25 o                         
 -34   8   7        712.49        580.63       130.23 o                         
 -32   8   7         36.71         16.70       121.98 o                         
 -30   8   7       5489.79       5504.69       265.16 o                         
 -28   8   7      17427.08      16864.80       526.68 o                         
 -26   8   7      17007.15      17297.91       496.33 o                         
 -24   8   7      17119.55      17667.98       249.17 o                         
 -22   8   7        715.58       1891.71        99.10 o                         
 -20   8   7       1146.41       2096.25        80.38 o                         
 -18   8   7      16233.82      15281.28       247.35 o                         
 -16   8   7      13592.41      13687.67       139.43 o                         
 -14   8   7       3754.27       4156.48        65.87 o                         
 -12   8   7        352.49       1142.44        66.01 o                         
 -10   8   7     186650.02     177235.06      1745.12 o                         
  -8   8   7      71773.73      74956.93       989.43 o                         
  -6   8   7       6868.46       7573.63       369.25 o                         
  -4   8   7        268.26        915.28       255.33 o                         
  -2   8   7      92849.52      90486.77      2133.03 o                         
   2   8   7         39.27        526.38       161.06 o                         
   4   8   7      97692.12      96466.87      1006.94 o                         
   6   8   7      85684.18      87485.45       996.29 o                         
   8   8   7      37975.14      37924.90       346.82 o                         
  10   8   7     119615.11     118996.24      1010.98 o                         
  12   8   7      86073.19      84627.45       874.69 o                         
  14   8   7      24349.59      23265.83       319.01 o                         
  16   8   7      14536.23      15072.22       238.70 o                         
  18   8   7      20913.11      24212.50       451.51 o                         
  20   8   7      20252.44      22528.27       422.28 o                         
  22   8   7       3165.76       3452.90       134.86 o                         
  24   8   7      31631.77      29384.73       542.30 o                         
  26   8   7      11679.69      12092.61       283.15 o                         
  28   8   7       5551.61       5878.54       206.92 o                         
  30   8   7       1070.08       1111.69       192.48 o                         
  32   8   7       2198.59       1865.91       184.63 o                         
 -37   9   7        183.16        269.64        63.32 o                         
 -35   9   7         92.64         49.81        88.32 o                         
 -33   9   7       2437.93       2504.89       149.08 o                         
 -31   9   7       1750.65       1683.51        96.02 o                         
 -29   9   7        366.81        607.34       102.30 o                         
 -27   9   7         92.76        244.16       104.95 o                         
 -25   9   7       2016.35       2176.46       118.13 o                         
 -23   9   7      64868.88      65719.21       790.83 o                         
 -21   9   7       2560.21       2558.65        77.36 o                         
 -19   9   7      22841.75      22013.59       205.07 o                         
 -17   9   7        244.54       2321.91        89.49 o                         
 -15   9   7      92487.89      90164.41       649.06 o                         
 -13   9   7      34988.98      35288.42       328.98 o                         
 -11   9   7       9935.48      10649.92       133.26 o                         
  -9   9   7       1788.41       3304.77        67.54 o                         
  -7   9   7     109161.95     103441.52      1041.61 o                         
  -5   9   7      42343.86      40372.47       691.83 o                         
  -3   9   7       4631.97       4126.80        77.86 o                         
  -1   9   7      24490.35      25375.88       238.96 o                         
   1   9   7      35713.12      35861.67       323.40 o                         
   3   9   7      77303.00      70941.20       611.52 o                         
   5   9   7      67558.00      67900.94       521.63 o                         
   7   9   7      36302.60      35624.19       293.03 o                         
   9   9   7     144909.62     142662.50      1012.57 o                         
  11   9   7      12294.50      13526.17       150.79 o                         
  13   9   7       3092.86       3706.15        95.74 o                         
  15   9   7       1725.22       3227.69       116.14 o                         
  17   9   7      84996.92      89080.70      1014.55 o                         
  19   9   7       9212.75       9308.39       168.97 o                         
  21   9   7       4043.62       4203.79       138.18 o                         
  23   9   7       1681.98       2365.76       116.80 o                         
  25   9   7       6816.77       6973.64       213.55 o                         
  27   9   7        320.31        326.64       104.72 o                         
  29   9   7       2325.31       2413.37       125.70 o                         
  31   9   7       1669.59       1799.13       180.70 o                         
  33   9   7       2123.09       1729.49       135.52 o                         
 -34  10   7        209.73        180.60       200.34 o                         
 -32  10   7        198.56         28.91       123.02 o                         
 -30  10   7       2427.03       2969.42       139.61 o                         
 -28  10   7       8485.53       8444.67       354.94 o                         
 -26  10   7       5266.09       4920.10       138.19 o                         
 -24  10   7       4139.19       4779.12       178.43 o                         
 -22  10   7      18511.60      18094.18       243.71 o                         
 -20  10   7      20727.38      21088.69       313.00 o                         
 -18  10   7        390.83        960.74        73.94 o                         
 -16  10   7      12281.79      10892.92       121.93 o                         
 -14  10   7       2699.82       2448.41        70.96 o                         
 -12  10   7     108447.39     107063.79       849.92 o                         
 -10  10   7       3057.19       3250.40        77.79 o                         
  -8  10   7      13648.32      12777.39       169.28 o                         
  -6  10   7        805.44       1151.71       112.67 o                         
  -4  10   7      32515.00      32042.80       300.90 o                         
  -2  10   7     116770.03     109842.77       930.01 o                         
   0  10   7      24067.12      23997.56       217.20 o                         
   2  10   7     160260.69     148247.36      1097.79 o                         
   4  10   7       8475.14       7562.54        88.07 o                         
   6  10   7     114009.51     116545.79       788.49 o                         
   8  10   7      11436.24      11315.77       133.65 o                         
  10  10   7      26770.47      26631.97       293.91 o                         
  12  10   7      19988.04      19136.95       211.08 o                         
  14  10   7      67021.52      68469.83       731.98 o                         
  16  10   7      10242.01      10750.42       279.74 o                         
  18  10   7       1635.77       1517.53        98.45 o                         
  20  10   7       2536.19       2649.84       100.72 o                         
  22  10   7       1196.06       1496.60       116.67 o                         
  24  10   7       7316.70       7516.60       207.88 o                         
  26  10   7       1473.77       1407.74       122.80 o                         
  28  10   7        439.46        629.20        92.32 o                         
  30  10   7       2804.84       2351.11        90.26 o                         
  32  10   7       1155.19       1029.01       106.06 o                         
 -31  11   7         76.97         45.03        86.25 o                         
 -29  11   7       3313.23       3439.00       140.23 o                         
 -27  11   7       7194.55       6880.60       163.37 o                         
 -25  11   7        781.58        826.47       117.82 o                         
 -23  11   7       5068.35       5219.79       157.54 o                         
 -21  11   7       5284.50       6074.96       173.70 o                         
 -19  11   7       1079.31       1477.40       109.80 o                         
 -17  11   7       4195.31       4315.59       125.22 o                         
 -15  11   7       3441.69       4271.33        95.61 o                         
 -13  11   7        154.41        837.58        76.89 o                         
 -11  11   7       3485.41       4003.85        91.90 o                         
  -9  11   7      38907.18      35214.65       654.02 o                         
  -7  11   7      25253.31      26802.74       716.54 o                         
  -5  11   7     104098.11      96547.68      1141.07 o                         
  -3  11   7        494.85       1147.61        70.27 o                         
  -1  11   7      32251.49      31341.43       277.43 o                         
   1  11   7      35909.56      35106.79       272.09 o                         
   3  11   7      65715.91      65707.80       480.78 o                         
   5  11   7       2631.05       2731.20        61.24 o                         
   7  11   7       3459.31       3825.83        81.57 o                         
   9  11   7      50741.84      54139.03       576.32 o                         
  11  11   7      18153.74      18176.22       267.83 o                         
  13  11   7       8197.65       8079.09       148.26 o                         
  15  11   7       5793.04       7227.74       166.24 o                         
  17  11   7       1206.27       1986.34       112.07 o                         
  19  11   7       2176.52       2582.00        96.39 o                         
  21  11   7      10001.57       8886.83       152.10 o                         
  23  11   7       3166.60       3729.19       191.97 o                         
  25  11   7         37.11        165.01        97.62 o                         
  27  11   7       5538.00       5243.84       130.07 o                         
  29  11   7        191.36        139.72        66.18 o                         
 -30  12   7       8326.47       6241.96       196.41 o                         
 -28  12   7        782.89        762.08       125.70 o                         
 -26  12   7        859.57        673.73       111.88 o                         
 -24  12   7      12293.76      11328.41       258.81 o                         
 -22  12   7       7899.68       7500.66       210.71 o                         
 -20  12   7      11327.46      11912.40       640.30 o                         
 -18  12   7        164.13        221.51        94.91 o                         
 -16  12   7      18365.95      17894.04       268.75 o                         
 -14  12   7      10779.96      10557.24       195.69 o                         
 -12  12   7       4258.20       4862.47       132.28 o                         
 -10  12   7        387.87        691.44       118.88 o                         
  -8  12   7      40340.58      40650.71      1765.74 o                         
  -6  12   7        230.84        609.53       111.08 o                         
  -4  12   7      29826.88      29513.84       336.15 o                         
  -2  12   7      40061.00      39748.81       367.69 o                         
   0  12   7       6083.05       5962.64        92.81 o                         
   2  12   7       9410.20       9760.67       106.29 o                         
   4  12   7       3224.63       3326.19        73.47 o                         
   6  12   7      19093.23      20928.04       238.11 o                         
   8  12   7        757.64        558.18        75.59 o                         
  10  12   7       9630.60       9043.58       176.25 o                         
  12  12   7        350.63        661.71        97.28 o                         
  14  12   7       3285.82       3471.77       130.83 o                         
  16  12   7      28360.31      27347.39       356.78 o                         
  18  12   7        300.02        556.97        79.99 o                         
  20  12   7        119.82        111.54        67.91 o                         
  22  12   7         42.07        195.34        74.39 o                         
  24  12   7        636.66        851.38        97.21 o                         
  26  12   7        341.37        260.10        90.54 o                         
  28  12   7       1608.12       1377.50        69.29 o                         
 -29  13   7       1274.52       1138.38        80.23 o                         
 -27  13   7       2226.86       2246.95       141.42 o                         
 -25  13   7        328.06        443.89       137.49 o                         
 -23  13   7        996.08       1276.67       161.06 o                         
 -21  13   7        599.02        758.15       164.99 o                         
 -19  13   7        211.14        145.34       168.91 o                         
 -17  13   7       8693.08       8420.15       154.38 o                         
 -15  13   7        285.70        358.45        95.84 o                         
 -13  13   7         96.65        296.91        86.80 o                         
 -11  13   7       9823.19       9095.18       154.67 o                         
  -9  13   7      12528.74      12886.71       210.73 o                         
  -7  13   7       6827.24       6337.79       135.58 o                         
  -5  13   7      23390.84      22203.56       244.37 o                         
  -3  13   7       1648.43       2034.37        73.13 o                         
  -1  13   7      48833.48      46920.64       374.80 o                         
   1  13   7       3148.29       3708.36        75.93 o                         
   3  13   7      24341.40      25378.72       250.56 o                         
   5  13   7        196.59        407.70        66.17 o                         
   7  13   7      10701.08      11899.17       171.22 o                         
   9  13   7         96.86        236.77       120.71 o                         
  11  13   7        435.14        820.23       124.54 o                         
  13  13   7      12836.70      13579.16       243.14 o                         
  15  13   7         32.99        185.60        97.68 o                         
  17  13   7        129.41        204.99        77.70 o                         
  19  13   7        247.49        306.34        86.20 o                         
  21  13   7       5215.09       4654.71       151.95 o                         
  23  13   7       6861.67       6503.30       170.54 o                         
  25  13   7       2188.56       2090.60       117.85 o                         
 -26  14   7       4110.17       3561.20       115.77 o                         
 -24  14   7         16.01         33.25        95.08 o                         
 -22  14   7       4216.49       4293.89       148.76 o                         
 -20  14   7        407.59        476.39       137.49 o                         
 -18  14   7       2393.53       2321.58       223.91 o                         
 -16  14   7      13831.16      13240.56       408.54 o                         
 -14  14   7      17865.55      17441.58       223.62 o                         
 -12  14   7      17989.78      17474.00       229.65 o                         
 -10  14   7       9430.84       9121.56       124.59 o                         
  -8  14   7      46822.01      45149.59       445.55 o                         
  -6  14   7        393.98        684.40        59.71 o                         
  -4  14   7        228.00        617.60        62.69 o                         
  -2  14   7      21568.15      22801.49       233.41 o                         
   0  14   7       9086.89       9056.72       121.19 o                         
   2  14   7       1102.72       1087.40        69.43 o                         
   4  14   7         82.69        211.86        64.92 o                         
   6  14   7       5564.03       5342.92       123.06 o                         
   8  14   7       1403.75       1592.62       125.31 o                         
  10  14   7       4716.88       4531.15       168.82 o                         
  12  14   7       5397.55       6099.58       166.90 o                         
  14  14   7       5282.40       5005.47       161.82 o                         
  16  14   7      18791.16      17626.04       589.23 o                         
  18  14   7       2503.45       2426.45       137.31 o                         
  20  14   7       6943.58       6264.35       225.87 o                         
  22  14   7       2918.14       2775.13       112.27 o                         
 -23  15   7        216.64        345.42        81.62 o                         
 -21  15   7       1910.52       1893.98       111.85 o                         
 -19  15   7       2994.63       2897.89       146.90 o                         
 -17  15   7       4482.53       4197.02       172.15 o                         
 -15  15   7       7671.76       7908.85       176.15 o                         
 -13  15   7        334.71        803.71        85.54 o                         
 -11  15   7       1525.68       1797.82        89.89 o                         
  -9  15   7       1270.46       1005.09        87.17 o                         
  -7  15   7       2775.78       2885.71        86.95 o                         
  -5  15   7         68.36        258.12        75.50 o                         
  -3  15   7        104.33        199.75        77.51 o                         
  -1  15   7       6401.21       6665.54       118.01 o                         
   1  15   7       6657.87       6864.27       111.30 o                         
   3  15   7      15979.54      15311.46       196.83 o                         
   5  15   7         76.15       -113.92       188.56 o                         
   7  15   7       2421.13       2332.29       142.55 o                         
   9  15   7       3270.92       3283.03       144.12 o                         
  11  15   7         49.19         83.57       111.00 o                         
  13  15   7      20964.84      20341.82       374.96 o                         
  15  15   7         67.75        172.30        89.99 o                         
  17  15   7         25.47          7.86        98.21 o                         
  19  15   7        382.31        329.97        86.42 o                         
 -18  16   7        619.03        760.52        97.18 o                         
 -16  16   7       4132.62       3526.23       218.02 o                         
 -14  16   7       8917.06       9529.69       223.28 o                         
 -12  16   7         61.28         90.45        92.49 o                         
 -10  16   7      12603.28      12193.73       267.95 o                         
  -8  16   7      12227.76      12173.73       270.73 o                         
  -6  16   7       3949.29       4869.11       188.56 o                         
  -4  16   7       2719.59       3168.01       133.97 o                         
  -2  16   7       1576.56       1765.21       120.80 o                         
   0  16   7      14392.58      15249.53       661.91 o                         
   2  16   7       1002.94        860.28       149.27 o                         
   4  16   7         14.33         49.26       105.44 o                         
   6  16   7       6105.89       5656.65       235.69 o                         
   8  16   7       3244.12       3274.00       172.84 o                         
  10  16   7       5577.93       5652.44       154.14 o                         
  12  16   7        887.31        702.95        90.24 o                         
  14  16   7       1590.31       1476.59       108.03 o                         
 -11  17   7        126.32         55.00        93.95 o                         
  -9  17   7        902.52        832.78       149.27 o                         
  -7  17   7       1539.40       1508.44       164.99 o                         
  -5  17   7         66.26        522.45       157.13 o                         
  -3  17   7       1332.66       1272.75       121.78 o                         
  -1  17   7         11.23        267.12       117.85 o                         
   1  17   7       1780.57       1763.58       113.96 o                         
   3  17   7        470.68        738.29       104.54 o                         
   5  17   7        373.89        391.68       192.48 o                         
   7  17   7        906.35        695.30       164.99 o                         
   9  17   7         19.34          5.20        82.80 o                         
 -42   0   8         98.31        278.90       149.27 o                         
 -40   0   8       2092.85       1724.49       145.34 o                         
 -38   0   8       3270.26       3602.19       208.20 o                         
 -36   0   8      11944.18      11439.00       369.25 o                         
 -34   0   8       2370.12       1720.56       216.05 o                         
 -32   0   8       5999.01       6005.54       412.46 o                         
 -30   0   8       7354.47       7546.13       298.55 o                         
 -28   0   8       2157.75       2626.77       284.80 o                         
 -26   0   8       6937.23       6866.05       324.08 o                         
 -24   0   8       5649.19       7053.71       211.37 o                         
 -22   0   8       6744.24       7102.24       314.26 o                         
 -20   0   8       1372.47       2427.65       216.05 o                         
 -18   0   8       1160.99       1418.09       200.34 o                         
 -16   0   8     222718.47     233177.09      3628.97 o                         
 -14   0   8     222705.33     204306.91      3188.72 o                         
 -12   0   8      79395.40      84225.68      1342.83 o                         
 -10   0   8      38425.51      45481.04      1040.98 o                         
  -8   0   8     757172.56     838675.25     12846.76 o                         
  -6   0   8    3670663.00    3917520.00     59838.12 o                         
  -4   0   8     192730.47     150036.89      1910.35 o                         
   0   0   8      48510.21      61937.59      1012.46 o                         
   2   0   8     806569.38     832023.62     12770.37 o                         
   4   0   8     407496.19     383369.62      5920.62 o                         
   6   0   8      22078.76      28491.45       722.79 o                         
   8   0   8     173632.03     183923.64      4077.50 o                         
  10   0   8       4743.17       9734.15       361.40 o                         
  12   0   8      60855.80      75445.58      1755.92 o                         
  14   0   8       1909.95       2007.33       227.84 o                         
  16   0   8      40142.15      42747.00      1084.19 o                         
  18   0   8      35828.73      41800.16       717.54 o                         
  20   0   8      66322.74      68732.02       726.09 o                         
  22   0   8        193.11        374.17       107.03 o                         
  24   0   8      65101.20      67657.77       970.19 o                         
  26   0   8      36207.81      36570.15       756.06 o                         
  28   0   8       6048.17       7277.26       226.80 o                         
  30   0   8        458.96        865.78       153.87 o                         
  32   0   8       1631.41       2114.62       166.95 o                         
  34   0   8       3549.96       3163.81       280.87 o                         
  36   0   8         34.52        361.40       184.63 o                         
 -41   1   8         16.59       -104.10       104.10 o                         
 -39   1   8        610.46        687.44       157.13 o                         
 -37   1   8         59.65         17.59       124.63 o                         
 -35   1   8       3743.80       3617.96       169.17 o                         
 -33   1   8         25.79         67.75       125.32 o                         
 -31   1   8        489.68        521.38       107.58 o                         
 -29   1   8      28189.12      28096.72       530.31 o                         
 -27   1   8       2202.44       2161.73       133.03 o                         
 -25   1   8       8719.03       7451.49       160.02 o                         
 -23   1   8       4908.35       4702.98       123.05 o                         
 -21   1   8      14170.26      12970.54       299.37 o                         
 -19   1   8      31453.47      29060.66       528.88 o                         
 -17   1   8      40293.03      38667.04       552.17 o                         
 -15   1   8      29765.37      25897.45       382.53 o                         
 -13   1   8      43440.63      45888.98       621.12 o                         
 -11   1   8      64529.14      64377.57       846.52 o                         
  -9   1   8    1016089.19     955320.38     11934.02 o                         
  -7   1   8     156172.14     157049.80      1988.99 o                         
  -5   1   8       8369.16       7572.16       241.59 o                         
  -3   1   8     422338.12     483407.22      6244.97 o                         
  -1   1   8      25236.55      19238.76       518.53 o                         
   1   1   8      21687.77      22046.91       337.07 o                         
   3   1   8       2274.35       1282.31       284.80 o                         
   5   1   8      30524.57      25644.75       470.81 o                         
   7   1   8       6270.90       3342.92       216.05 o                         
   9   1   8       4544.83       4419.26       259.26 o                         
  11   1   8      33373.70      33338.89       856.35 o                         
  13   1   8       4770.75       5530.95       290.69 o                         
  15   1   8        202.98        656.01       204.27 o                         
  17   1   8      23540.63      24644.79       396.45 o                         
  19   1   8       2952.02       3442.47       104.39 o                         
  21   1   8      58904.53      57401.89       699.78 o                         
  23   1   8         80.63        383.59        94.66 o                         
  25   1   8        655.78        743.80        97.11 o                         
  27   1   8        392.04        754.08       114.29 o                         
  29   1   8      18970.77      19818.44       280.92 o                         
  31   1   8        589.49        646.01       139.01 o                         
  33   1   8       1677.81       1369.62       125.18 o                         
  35   1   8       4961.55       4743.71       137.00 o                         
  37   1   8       2074.27       1708.78       180.70 o                         
 -42   2   8        765.60        676.72       103.03 o                         
 -40   2   8        102.90         69.90       113.25 o                         
 -38   2   8       3213.13       3107.23       208.20 o                         
 -36   2   8        669.35        534.24       204.27 o                         
 -34   2   8        348.74        586.36       142.45 o                         
 -32   2   8       3842.75       4496.82       129.46 o                         
 -30   2   8       1558.24       1652.34       118.29 o                         
 -28   2   8       6774.52       7941.05       218.02 o                         
 -26   2   8       8078.26       7913.16       746.36 o                         
 -24   2   8       2408.81       2927.93       174.41 o                         
 -22   2   8       2835.09       3616.02       123.52 o                         
 -20   2   8      57992.66      53279.55       898.03 o                         
 -18   2   8      40431.97      37529.61       650.62 o                         
 -16   2   8        560.59        956.24        96.19 o                         
 -14   2   8      57857.43      57692.88       671.35 o                         
 -12   2   8     128780.59     118342.75      1318.73 o                         
 -10   2   8       2100.18       2818.37        69.83 o                         
  -8   2   8      55624.62      39155.53       409.34 o                         
  -6   2   8     278016.19     307591.09      3352.72 o                         
  -4   2   8      27996.75      29276.44       322.39 o                         
  -2   2   8         63.54        897.75        76.79 o                         
   0   2   8     272845.12     280141.38      3541.80 o                         
   2   2   8     333101.31     313084.25      3059.21 o                         
   4   2   8     142524.28     148139.59      1649.86 o                         
   6   2   8       4672.57       4595.54       170.81 o                         
   8   2   8     351621.19     350563.50      5430.36 o                         
  10   2   8     126197.33     131379.97      2091.59 o                         
  12   2   8      43978.80      40344.48       712.47 o                         
  14   2   8       6062.18       6603.66       223.59 o                         
  16   2   8      26538.54      24688.09       514.07 o                         
  18   2   8       5723.27       6729.62       129.22 o                         
  20   2   8       2161.01       2716.77        85.05 o                         
  22   2   8       2053.79       2576.53       114.13 o                         
  24   2   8       2078.34       2061.37       105.56 o                         
  26   2   8      18355.09      20851.98       304.80 o                         
  28   2   8        776.50        893.95       126.41 o                         
  30   2   8        834.29       1954.91       185.90 o                         
  32   2   8       2452.59       2295.46       142.18 o                         
  34   2   8       1356.97       1263.86       115.04 o                         
  36   2   8       1980.11       1895.68       118.90 o                         
  38   2   8        238.21        356.39        93.26 o                         
 -41   3   8        298.50        257.09       103.81 o                         
 -39   3   8         82.93        -43.39       120.80 o                         
 -37   3   8        526.88        711.01       184.63 o                         
 -35   3   8       4054.69       3952.86       377.11 o                         
 -33   3   8        676.71        642.33       111.99 o                         
 -31   3   8       3925.34       3859.53       118.47 o                         
 -29   3   8       5070.12       5033.44       122.46 o                         
 -27   3   8       5537.27       5735.20       181.48 o                         
 -25   3   8         94.08        598.85       119.07 o                         
 -23   3   8        820.15        678.15        87.60 o                         
 -21   3   8         88.60        258.95        99.58 o                         
 -19   3   8      48105.54      49366.06      1225.61 o                         
 -17   3   8      28175.62      30337.72       809.22 o                         
 -15   3   8      31712.10      31642.39       470.22 o                         
 -13   3   8      22347.81      22513.13       290.27 o                         
 -11   3   8      28007.04      24170.06       257.57 o                         
  -9   3   8     141338.78     134058.98      1217.71 o                         
  -7   3   8      35939.53      31430.41       383.70 o                         
  -5   3   8       1327.12       4450.62       121.90 o                         
  -3   3   8      23940.46      15130.73       333.39 o                         
  -1   3   8     211531.02     202377.22      2228.77 o                         
   1   3   8     178344.47     163756.66      1929.88 o                         
   3   3   8      34565.09      37527.21       461.05 o                         
   5   3   8     201578.97     190068.44      2979.06 o                         
   7   3   8     252141.41     249530.09      3887.36 o                         
   9   3   8      74539.70      74607.55      1226.34 o                         
  11   3   8     103465.49     102911.66      1663.83 o                         
  13   3   8        922.11       2687.18       178.73 o                         
  15   3   8       8142.14       8841.05       324.08 o                         
  17   3   8       1298.85       1342.87        73.79 o                         
  19   3   8      20183.23      20054.23       208.16 o                         
  21   3   8      21411.73      22092.29       277.91 o                         
  23   3   8       7870.86       8656.03       165.76 o                         
  25   3   8       2442.34       2791.90       112.95 o                         
  27   3   8      13078.24      14531.01       231.19 o                         
  29   3   8        822.49        869.24       136.89 o                         
  31   3   8       1249.36       1063.18       163.28 o                         
  33   3   8          3.48          9.65       116.12 o                         
  35   3   8         35.48        131.57       114.05 o                         
  37   3   8        364.35        251.30        57.92 o                         
 -40   4   8        167.85        302.47       149.27 o                         
 -38   4   8        619.45        671.73       168.91 o                         
 -36   4   8         63.30        -17.65       115.11 o                         
 -34   4   8       2937.12       3031.97       284.80 o                         
 -32   4   8      15712.16      15165.46       769.79 o                         
 -30   4   8       4191.58       4002.57       165.68 o                         
 -28   4   8       2762.21       3126.94       111.33 o                         
 -26   4   8      14318.08      14525.24       335.78 o                         
 -24   4   8      12164.00      11216.29       206.61 o                         
 -22   4   8       3132.32       3758.12       110.93 o                         
 -20   4   8      60796.62      56405.23       656.10 o                         
 -18   4   8      51276.05      49869.75      1103.83 o                         
 -16   4   8      59352.81      61122.05      2117.32 o                         
 -14   4   8        423.54        533.81        85.07 o                         
 -12   4   8     558878.94     515427.91      4583.61 o                         
 -10   4   8       4501.87       8632.42       128.06 o                         
  -8   4   8     148352.19     140807.66      1276.23 o                         
  -6   4   8       5579.21       9193.80       158.60 o                         
  -4   4   8      71166.94      61217.53      1418.09 o                         
  -2   4   8       5759.51       8343.56       278.90 o                         
   0   4   8     420671.06     435751.72      5644.58 o                         
   2   4   8       1457.48       1057.58        91.32 o                         
   4   4   8     183981.66     170278.17      2679.07 o                         
   6   4   8       1794.34       1658.84       316.22 o                         
   8   4   8      54586.50      80229.23      1313.84 o                         
  10   4   8        520.73       1173.89       147.31 o                         
  12   4   8      43691.89      45527.36       801.36 o                         
  14   4   8        252.63        572.63       145.81 o                         
  16   4   8      31267.32      32123.49       276.47 o                         
  18   4   8       2441.35       2610.04        77.74 o                         
  20   4   8      12745.15      13515.16       188.24 o                         
  22   4   8      13954.34      14469.53       268.49 o                         
  24   4   8      30564.22      31352.18       369.45 o                         
  26   4   8         33.57        673.54       132.03 o                         
  28   4   8       6422.29       6211.46       208.68 o                         
  30   4   8       1139.30       1720.46       172.63 o                         
  32   4   8       4427.88       4609.02       153.22 o                         
  34   4   8        349.10        544.30       123.40 o                         
  36   4   8        369.80        280.49        55.69 o                         
 -41   5   8        348.82        396.75       129.63 o                         
 -39   5   8        311.08        131.80       118.90 o                         
 -37   5   8       1220.45       1119.60       125.01 o                         
 -35   5   8          0.26        -28.98       108.83 o                         
 -33   5   8        338.79        276.03       145.34 o                         
 -31   5   8       1449.52       1660.98       108.12 o                         
 -29   5   8      16913.09      16539.97       298.06 o                         
 -27   5   8       3185.39       3199.45       106.17 o                         
 -25   5   8       8226.51       7728.63       216.16 o                         
 -23   5   8       2792.39       3944.83       153.82 o                         
 -21   5   8      31739.42      27233.50       690.93 o                         
 -19   5   8      12369.26      11192.99       225.43 o                         
 -17   5   8      40873.80      41815.58       417.33 o                         
 -15   5   8       7545.25      10088.53       188.05 o                         
 -13   5   8      38229.31      37550.61       463.49 o                         
 -11   5   8     107587.20     108757.50      1105.30 o                         
  -9   5   8      89257.80      86464.20       802.01 o                         
  -7   5   8         23.97        228.12        78.44 o                         
  -3   5   8        870.61       1285.44       384.97 o                         
  -1   5   8      11307.78      11853.93       190.62 o                         
   1   5   8      50100.90      52830.31       688.66 o                         
   3   5   8     230185.78     234422.53      3654.03 o                         
   5   5   8      20615.18      18847.39       383.32 o                         
   7   5   8      44165.39      40690.11       720.80 o                         
   9   5   8       3825.86       5906.15       213.88 o                         
  11   5   8      85893.18      86933.86      1433.28 o                         
  13   5   8      16315.13      16108.97       228.61 o                         
  15   5   8       6114.45       6407.67        99.06 o                         
  17   5   8      44200.08      45552.42       401.65 o                         
  19   5   8      40872.18      41405.54       408.17 o                         
  21   5   8      36918.74      35610.73       337.57 o                         
  23   5   8       6258.63       6201.89       219.01 o                         
  25   5   8         16.04        371.14       129.89 o                         
  27   5   8        660.71       1236.59       135.88 o                         
  29   5   8       7947.02       7581.48       318.19 o                         
  31   5   8       6120.22       6147.68       282.83 o                         
  33   5   8        202.75        141.93       127.68 o                         
  35   5   8       2998.42       2548.02        96.89 o                         
  37   5   8       2487.98       1733.85       145.34 o                         
 -40   6   8        195.90        152.37       119.81 o                         
 -38   6   8        438.67        377.75        87.72 o                         
 -36   6   8       4092.65       4034.90       196.41 o                         
 -34   6   8         68.25        231.84       114.80 o                         
 -32   6   8         47.37        -38.22       131.06 o                         
 -30   6   8       3978.30       4161.42       314.21 o                         
 -28   6   8       5684.99       5447.14       155.30 o                         
 -26   6   8       7521.43       7478.46       138.32 o                         
 -24   6   8        230.45        690.12        96.87 o                         
 -22   6   8       8259.05       8278.92       153.65 o                         
 -20   6   8       2097.87       3398.29        84.30 o                         
 -18   6   8      10178.98      11996.80       147.06 o                         
 -16   6   8       5303.02       6419.84       118.88 o                         
 -14   6   8     148895.38     141044.06      1854.29 o                         
 -12   6   8     192179.81     183322.66      3656.36 o                         
 -10   6   8       2548.53       4334.51       111.43 o                         
  -8   6   8       9508.80      12709.18       218.08 o                         
  -6   6   8      47214.70      41317.76       570.87 o                         
  -4   6   8     130105.95     126026.23      2276.02 o                         
  -2   6   8      43786.59      40160.15       425.66 o                         
   0   6   8      11976.19      10496.49       220.71 o                         
   4   6   8      42020.20      40472.41       701.36 o                         
   6   6   8      19636.93      18248.94       381.92 o                         
   8   6   8       7351.14       7033.06       229.15 o                         
  10   6   8      96484.58      92672.45      1526.33 o                         
  12   6   8      29969.18      35357.21       338.17 o                         
  14   6   8      94939.77      90302.88       737.65 o                         
  16   6   8       9865.67      10816.80       140.35 o                         
  18   6   8      50724.39      52829.09       463.53 o                         
  20   6   8      41016.35      42083.89       359.23 o                         
  22   6   8      21534.73      23246.70       326.66 o                         
  24   6   8       1433.99       1558.31        98.83 o                         
  26   6   8      11549.57      11259.14       644.62 o                         
  28   6   8       9982.00      12083.23       404.61 o                         
  30   6   8       4814.47       5566.30       271.05 o                         
  32   6   8        268.82        292.95        72.22 o                         
  34   6   8        745.25        801.36        69.64 o                         
  36   6   8       1117.52       1425.95       137.49 o                         
 -39   7   8        241.32        183.69        73.19 o                         
 -37   7   8        119.55        227.36        89.82 o                         
 -35   7   8        138.09        204.01       259.26 o                         
 -33   7   8       3620.60       3778.40       177.91 o                         
 -31   7   8       3761.12       3418.44       194.68 o                         
 -29   7   8      11326.46      10500.51       332.48 o                         
 -27   7   8      19222.65      18889.06       366.23 o                         
 -25   7   8      15039.34      14718.97       239.50 o                         
 -23   7   8       1442.07       1652.52        79.25 o                         
 -21   7   8        360.17       1501.58        80.38 o                         
 -19   7   8       5490.04       5919.90        92.90 o                         
 -17   7   8      12677.94      12572.65       146.57 o                         
 -15   7   8      17673.02      17471.99       156.39 o                         
 -13   7   8      13786.25      14572.04       197.05 o                         
 -11   7   8        667.10       1203.04       202.30 o                         
  -9   7   8      42618.34      41038.21      1052.77 o                         
  -7   7   8      47263.55      42882.77      1046.87 o                         
  -5   7   8      13582.16      13502.49       234.40 o                         
  -3   7   8       8596.67       9776.02       320.04 o                         
   1   7   8     423157.38     403920.22      8799.23 o                         
   3   7   8      12122.28      11050.11       369.25 o                         
   5   7   8     102612.39     107048.11      2058.39 o                         
   7   7   8      94675.80      92464.37      1312.59 o                         
   9   7   8       6839.19       7513.60       114.61 o                         
  11   7   8        555.93       1393.54        73.41 o                         
  13   7   8        793.14       1173.92        75.05 o                         
  15   7   8        158.55        514.75        88.01 o                         
  17   7   8      50255.07      50504.99       571.49 o                         
  19   7   8        298.46        981.52        95.92 o                         
  21   7   8       1638.91       1792.44       100.18 o                         
  23   7   8      15420.71      15907.93       331.62 o                         
  25   7   8      25398.56      26799.62       489.55 o                         
  27   7   8        262.42        560.53       123.71 o                         
  29   7   8       4445.05       3791.91       365.33 o                         
  31   7   8        137.85        314.26       180.70 o                         
  33   7   8       8941.38       8988.94       557.81 o                         
 -38   8   8        765.92        612.33        90.53 o                         
 -36   8   8        409.70        443.13       109.42 o                         
 -34   8   8        217.63        233.33       104.22 o                         
 -32   8   8        363.70        755.89       122.69 o                         
 -30   8   8       1054.69       1143.61        95.80 o                         
 -28   8   8       8137.91       8892.00       184.48 o                         
 -26   8   8         61.13        495.04       107.78 o                         
 -24   8   8      24230.70      23978.43       317.97 o                         
 -22   8   8         76.85        323.77        76.48 o                         
 -20   8   8      41307.06      40951.29       349.81 o                         
 -18   8   8        408.02        915.60        74.13 o                         
 -16   8   8      14161.13      15846.23       218.37 o                         
 -14   8   8      33164.63      30683.25       301.16 o                         
 -12   8   8      17568.73      16669.56       154.88 o                         
 -10   8   8       9636.40       7940.84       130.66 o                         
  -8   8   8     101878.55     101841.41      1143.69 o                         
  -6   8   8      95795.52      94348.38      1529.02 o                         
  -4   8   8      51420.85      51489.25      1125.44 o                         
  -2   8   8      27494.78      28534.66       817.07 o                         
   0   8   8        408.98       1187.61       135.52 o                         
   2   8   8      37648.39      33928.09       338.11 o                         
   4   8   8     112225.49     108790.02      1096.07 o                         
   6   8   8      31252.01      32066.22       330.31 o                         
   8   8   8      49533.07      50682.32       422.69 o                         
  10   8   8      12470.69      12554.22       149.08 o                         
  12   8   8       7829.13       8919.12       143.11 o                         
  14   8   8       6222.00       6340.50       127.18 o                         
  16   8   8       4641.55       5501.08       122.69 o                         
  18   8   8       8007.92       6908.27       179.80 o                         
  20   8   8       2929.25       3244.79       138.88 o                         
  22   8   8          0.20        251.88       108.78 o                         
  24   8   8       3774.42       4443.35       186.64 o                         
  26   8   8      18364.28      17923.62       298.02 o                         
  28   8   8         33.41        178.47       102.25 o                         
  30   8   8        412.57        366.87       194.45 o                         
  32   8   8         53.56        157.13       161.06 o                         
  34   8   8       2397.85       1826.63       137.49 o                         
 -35   9   8        399.82        378.30        88.23 o                         
 -33   9   8       1354.58       1478.90       113.40 o                         
 -31   9   8       1010.74       1217.29       103.76 o                         
 -29   9   8        108.99        198.06        95.74 o                         
 -27   9   8       3842.00       3854.40       126.57 o                         
 -25   9   8      18569.86      18025.79       299.02 o                         
 -23   9   8         48.12        -24.43        95.76 o                         
 -21   9   8      19445.92      18174.08       423.95 o                         
 -19   9   8       1642.87       1509.83        72.75 o                         
 -17   9   8        634.43        747.94        68.01 o                         
 -15   9   8      15038.91      13588.34       134.67 o                         
 -13   9   8     119878.04     113868.94       853.38 o                         
 -11   9   8      33782.61      32620.35       267.34 o                         
  -9   9   8      24126.03      25969.79       249.31 o                         
  -7   9   8       7819.92       8717.41       144.10 o                         
  -5   9   8      40135.17      35950.82       445.05 o                         
  -3   9   8      20059.35      20323.11       205.68 o                         
  -1   9   8      53106.23      52765.33       462.47 o                         
   1   9   8      20363.29      21511.86       227.29 o                         
   3   9   8      24070.81      25280.97       226.78 o                         
   5   9   8     106507.80     107298.47       913.77 o                         
   7   9   8      25132.73      21773.09       209.54 o                         
   9   9   8       7049.00       6487.82        97.56 o                         
  11   9   8       7395.38       7929.44       139.45 o                         
  13   9   8       6202.74       5357.40       112.73 o                         
  15   9   8        460.62        488.52        87.75 o                         
  17   9   8      45861.30      45708.89       556.79 o                         
  19   9   8       2081.51       2818.37       117.13 o                         
  21   9   8       3080.24       3165.89       111.57 o                         
  23   9   8        325.96        385.32       136.43 o                         
  25   9   8       8750.64       9357.29       337.83 o                         
  27   9   8        432.91        291.07        95.40 o                         
  29   9   8        446.92        571.10        94.49 o                         
  31   9   8         71.35        255.33       149.27 o                         
  33   9   8       2103.66       1966.04       155.17 o                         
 -34  10   8         40.48         90.09       104.57 o                         
 -32  10   8        401.49        202.26       118.57 o                         
 -30  10   8       4480.18       4726.10       170.10 o                         
 -28  10   8       2869.42       3328.51       118.75 o                         
 -26  10   8        443.14        486.69       157.06 o                         
 -24  10   8      13239.28      12327.76       255.63 o                         
 -22  10   8      22357.36      23042.77       288.48 o                         
 -20  10   8      19138.96      18316.54       192.58 o                         
 -18  10   8      14361.61      14883.22       195.71 o                         
 -16  10   8       2200.01       3134.69        81.27 o                         
 -14  10   8        103.87        505.22        63.74 o                         
 -12  10   8       5968.42       6035.04       101.57 o                         
 -10  10   8       2402.09       2396.26        75.25 o                         
  -8  10   8       1567.41       1816.17        67.42 o                         
  -6  10   8      43404.10      43946.14       607.36 o                         
  -4  10   8        569.90       1324.53        65.68 o                         
  -2  10   8      11213.54       9485.86       118.86 o                         
   0  10   8        560.54        728.03        51.52 o                         
   2  10   8       2486.85       2477.58        70.60 o                         
   4  10   8      36629.82      38401.86       318.37 o                         
   6  10   8       4274.88       4023.39        92.15 o                         
   8  10   8       3838.44       3992.29        77.52 o                         
  10  10   8         34.10        484.02        70.05 o                         
  12  10   8      23649.45      24879.01       246.01 o                         
  14  10   8       1586.47       1951.39       114.49 o                         
  16  10   8       1331.82       1422.71        96.05 o                         
  18  10   8       5041.91       5016.57       137.12 o                         
  20  10   8       3604.70       3627.02       107.11 o                         
  22  10   8       2778.51       2916.74       141.99 o                         
  24  10   8         28.34         68.84       105.83 o                         
  26  10   8        619.56        650.72       112.42 o                         
  28  10   8       3787.06       3496.09       126.26 o                         
  30  10   8       1680.71       1963.99       210.16 o                         
 -31  11   8       5566.57       4998.93       695.30 o                         
 -29  11   8       2200.55       1670.11       153.20 o                         
 -27  11   8       4717.90       4554.86       204.27 o                         
 -25  11   8       5959.64       5377.80       245.51 o                         
 -23  11   8      15236.76      13845.45       359.61 o                         
 -21  11   8      74376.35      74457.13       992.52 o                         
 -19  11   8      10835.34      11496.89       151.97 o                         
 -17  11   8      12462.03      13569.21       180.04 o                         
 -15  11   8         30.15        733.98        79.84 o                         
 -13  11   8     106538.16     102683.65      1114.66 o                         
 -11  11   8       9118.82       8979.27       166.06 o                         
  -9  11   8       8398.58       9081.97       197.14 o                         
  -7  11   8       6404.70       6389.56       205.17 o                         
  -5  11   8     120899.45     119000.99      1192.78 o                         
  -3  11   8      56140.83      54632.73       521.62 o                         
  -1  11   8      63898.43      63730.73       520.40 o                         
   1  11   8         26.78        155.23        51.96 o                         
   3  11   8      27714.32      28736.01       243.98 o                         
   5  11   8      45835.66      45197.97       344.81 o                         
   7  11   8       2634.71       2653.72        71.20 o                         
   9  11   8       1132.56       1608.55        80.49 o                         
  11  11   8     110272.49     108790.58      1116.31 o                         
  13  11   8      21763.96      21395.93       269.92 o                         
  15  11   8        123.07        246.07        86.08 o                         
  17  11   8        107.78        418.66        99.29 o                         
  19  11   8       6810.07       6704.55       128.20 o                         
  21  11   8         43.35         75.09        82.04 o                         
  23  11   8       1385.59       1503.61       112.39 o                         
  25  11   8        445.71        377.40       106.82 o                         
  27  11   8       1523.12       1570.48        88.13 o                         
  29  11   8        243.60        212.02        60.47 o                         
 -30  12   8       1773.04        950.63       109.99 o                         
 -28  12   8       5790.70       5656.65       208.20 o                         
 -26  12   8        482.12        459.60       137.49 o                         
 -24  12   8       2417.99       2188.02       180.70 o                         
 -22  12   8         60.81        101.97       127.39 o                         
 -20  12   8         34.88        107.25       115.25 o                         
 -18  12   8       6754.75       6632.56       206.25 o                         
 -16  12   8       2240.12       2370.89       117.93 o                         
 -14  12   8       5500.69       5833.88       172.32 o                         
 -12  12   8        274.39        768.02        90.16 o                         
 -10  12   8      56368.77      57711.57      1289.31 o                         
  -8  12   8      29946.85      28554.30       734.58 o                         
  -6  12   8      36194.43      33851.61       489.10 o                         
  -4  12   8       5987.97       8212.07       180.87 o                         
  -2  12   8      23212.79      22813.74       229.46 o                         
   0  12   8      29718.53      29296.03       262.35 o                         
   2  12   8        442.04        711.81        58.09 o                         
   4  12   8      13788.14      13709.58       150.92 o                         
   6  12   8      27266.88      27043.68       236.38 o                         
   8  12   8      13599.09      13521.27       178.60 o                         
  10  12   8       6318.62       5913.39       172.08 o                         
  12  12   8      10625.06      10773.56       213.64 o                         
  14  12   8      10141.23      10155.27       186.32 o                         
  16  12   8       8199.10       7403.54       136.97 o                         
  18  12   8       6265.26       6227.31       121.38 o                         
  20  12   8      11490.88      10482.79       171.83 o                         
  22  12   8       2065.81       1965.96       127.39 o                         
  24  12   8         38.75        140.08        82.87 o                         
  26  12   8        748.34        680.14        72.21 o                         
 -29  13   8         17.02         23.57        90.35 o                         
 -27  13   8      15024.83      13972.71       369.25 o                         
 -25  13   8       1966.31       1952.33       153.20 o                         
 -23  13   8       3253.35       2769.40       184.63 o                         
 -21  13   8       7378.14       6807.62       271.05 o                         
 -19  13   8      15765.06      16246.85       585.31 o                         
 -17  13   8        137.39        270.28       126.33 o                         
 -15  13   8        163.53        169.50        94.37 o                         
 -13  13   8        749.52        996.67       101.83 o                         
 -11  13   8       2143.71       2676.77       206.23 o                         
  -9  13   8      10663.66      10025.04       168.03 o                         
  -7  13   8      17880.27      16366.94       281.67 o                         
  -5  13   8      16282.93      15470.58       229.29 o                         
  -3  13   8      64643.36      63851.43       525.30 o                         
  -1  13   8       7346.53       9543.11       215.61 o                         
   1  13   8      13859.80      13103.63       164.72 o                         
   3  13   8       8134.67       8678.16       122.31 o                         
   5  13   8      19919.93      20307.07       207.68 o                         
   7  13   8        846.84       1535.39        93.63 o                         
   9  13   8        344.78        515.82       125.81 o                         
  11  13   8      12417.51      12483.61       278.90 o                         
  13  13   8      15273.24      15801.35       265.22 o                         
  15  13   8       8645.53       7699.04       145.29 o                         
  17  13   8        120.96        287.28       109.99 o                         
  19  13   8      17940.54      17433.44       326.04 o                         
  21  13   8       2908.65       2426.58       107.15 o                         
  23  13   8       1038.29       1156.31        99.99 o                         
  25  13   8      10085.63       8585.76       353.54 o                         
 -26  14   8        793.87        820.95       117.85 o                         
 -24  14   8       1829.35       1725.86       119.81 o                         
 -22  14   8        562.26        563.35       109.45 o                         
 -20  14   8        254.18         84.38       111.24 o                         
 -16  14   8       3628.72       3446.45       210.16 o                         
 -14  14   8       1283.66       1423.02       102.01 o                         
 -12  14   8       1039.90       1117.99       119.66 o                         
 -10  14   8        414.42        452.81        65.13 o                         
  -8  14   8       9941.51       9333.33       131.69 o                         
  -6  14   8         49.64        177.54        66.64 o                         
  -4  14   8       6177.81       6786.39       120.50 o                         
  -2  14   8      31560.16      32713.81       310.40 o                         
   0  14   8      14570.96      14527.99       176.03 o                         
   2  14   8      10978.00      10263.74       182.12 o                         
   4  14   8       1471.59       1843.95        77.49 o                         
   6  14   8      13866.40      13331.80       359.43 o                         
   8  14   8       2554.14       2509.24       116.83 o                         
  10  14   8       4654.85       4706.75       171.95 o                         
  12  14   8       9575.42       9345.89       226.27 o                         
  14  14   8        842.45       1190.25       164.99 o                         
  16  14   8        913.75       1009.55       137.49 o                         
  18  14   8       1292.22       1398.19        89.06 o                         
  20  14   8       2954.93       2627.93       105.25 o                         
  22  14   8       1951.20       1710.88       131.60 o                         
 -23  15   8          2.27         19.23        78.84 o                         
 -21  15   8        386.94        325.76        96.74 o                         
 -19  15   8       8558.35       7534.34       282.83 o                         
 -17  15   8       1249.81       1009.55       188.56 o                         
 -15  15   8       1820.87       1673.02       111.68 o                         
 -13  15   8       2575.39       2384.12       123.04 o                         
 -11  15   8       1007.38       1249.41        87.48 o                         
  -9  15   8       1832.51       2274.72        94.81 o                         
  -7  15   8       3337.71       3372.75        91.00 o                         
  -5  15   8        377.21        597.64        73.31 o                         
  -3  15   8       5781.89       6143.18       110.58 o                         
  -1  15   8        150.63        702.01        91.44 o                         
   1  15   8      11140.02      11818.66       168.60 o                         
   3  15   8      25514.68      27515.19       451.89 o                         
   5  15   8      26232.77      26983.01       695.30 o                         
   7  15   8       2617.48       2994.81       144.12 o                         
   9  15   8         66.51        280.92       163.02 o                         
  11  15   8      34303.14      34336.66       588.87 o                         
  13  15   8       1582.15       1759.56       155.17 o                         
  15  15   8       7491.20       7059.03       231.77 o                         
  17  15   8       2228.66       2125.17       121.78 o                         
  19  15   8      14499.82      12425.08       968.31 o                         
 -18  16   8         23.43         46.85        92.28 o                         
 -16  16   8       4764.04       4386.97       144.12 o                         
 -14  16   8          3.10         17.53       107.90 o                         
 -12  16   8         30.36         -2.36        94.37 o                         
 -10  16   8       1239.17       1362.66       105.02 o                         
  -8  16   8       4013.28       4284.78       146.51 o                         
  -6  16   8         69.00        375.04       126.18 o                         
  -4  16   8        112.08        706.92       106.56 o                         
  -2  16   8       3424.69       3479.35       139.26 o                         
   0  16   8       3406.00       3517.38       190.52 o                         
   2  16   8       2575.54       2427.65       180.70 o                         
   4  16   8       2599.90       2565.13       188.56 o                         
   6  16   8        856.09        993.84       149.27 o                         
   8  16   8       2667.81       2681.67       119.34 o                         
  10  16   8       1793.22       1969.72       109.69 o                         
  12  16   8        183.60        233.43        81.91 o                         
  14  16   8        230.12        283.81        72.22 o                         
 -11  17   8         39.38         17.74        91.54 o                         
  -9  17   8       3392.10       3765.42       135.77 o                         
  -7  17   8        507.15        813.14       153.20 o                         
  -5  17   8        123.97        184.63       141.42 o                         
  -3  17   8       1571.55       1645.93       129.63 o                         
  -1  17   8        142.58        506.74       125.70 o                         
   1  17   8       3643.54       3425.42       168.91 o                         
   3  17   8       5284.37       5593.80       212.12 o                         
   5  17   8      24895.44      23647.86       699.23 o                         
   7  17   8        165.48         15.71       141.42 o                         
 -41   1   9          6.78         38.15       127.67 o                         
 -39   1   9       1615.76       1473.09       168.91 o                         
 -37   1   9         24.26         56.45       123.02 o                         
 -35   1   9        635.78        638.68       141.34 o                         
 -33   1   9       6701.85       6757.90       225.60 o                         
 -31   1   9       4376.69       4447.17       207.77 o                         
 -29   1   9       4259.28       4842.78       157.91 o                         
 -27   1   9      13700.20      13283.11       383.00 o                         
 -25   1   9      69095.26      64548.20       871.11 o                         
 -23   1   9      38661.02      38205.54       415.34 o                         
 -21   1   9       2270.80       2094.36       109.71 o                         
 -19   1   9      58180.04      59549.72       990.10 o                         
 -17   1   9     346236.47     339975.88      4302.26 o                         
 -15   1   9      72265.80      76987.09      1019.58 o                         
 -13   1   9      13228.51      11131.30       201.33 o                         
 -11   1   9      79336.43      72091.23       816.89 o                         
  -9   1   9       2245.61       2079.02        92.43 o                         
  -7   1   9      76720.79     104916.48      1346.39 o
[truncated: 779,952 more chars]
