# Supplementary material for: A systematic study of the interplay between guest molecule structure and intermolecular interactions in crystalline sponges
Source: IUCrJ. 2023 Jul 1;10(Pt 4):497–508. doi: 10.1107/S2052252523005146 (PMC10324488; doi:10.1107/S2052252523005146)
Supplement: Supplementary file 7 [file m-10-00497-BBA-10-Nitrile_CrystallineSpongesup7.hkl]

data_BBA-10-Nitrile_CrystallineSponge                                           
_shelx_title ' 2022ncs7003c_rc1_a.res in C2/c'                                  
_shelx_refln_list_code          4                                               
_shelx_F_calc_maximum     2479.85                                               
_exptl_crystal_F_000      6483.46                                               
_reflns_d_resolution_high  0.8300                                               
                                                                                
loop_                                                                           
 _space_group_symop_operation_xyz                                               
 'x, y, z'                                                                      
 '-x, y, -z+1/2'                                                                
 'x+1/2, y+1/2, z'                                                              
 '-x+1/2, y+1/2, -z+1/2'                                                        
 '-x, -y, -z'                                                                   
 'x, -y, z-1/2'                                                                 
 '-x+1/2, -y+1/2, -z'                                                           
 'x+1/2, -y+1/2, z-1/2'                                                         
                                                                                
_cell_length_a    35.6203                                                       
_cell_length_b    14.9567                                                       
_cell_length_c    30.9945                                                       
_cell_angle_alpha  90.000                                                       
_cell_angle_beta  102.899                                                       
_cell_angle_gamma  90.000                                                       
                                                                                
_shelx_F_squared_multiplier     1.000                                           
                                                                                
loop_                                                                           
 _refln_index_h                                                                 
 _refln_index_k                                                                 
 _refln_index_l                                                                 
 _refln_F_squared_calc                                                          
 _refln_F_squared_meas                                                          
 _refln_F_squared_sigma                                                         
 _refln_observed_status                                                         
   2   0   0      21831.87        108.70        66.43 o                         
   4   0   0     911194.19     524593.31      6944.46 o                         
   6   0   0      83198.78     114733.86      1128.30 o                         
   8   0   0     750192.62     686894.62      6447.65 o                         
  10   0   0        961.43       2555.13       209.84 o                         
  12   0   0      22358.63      21991.06       916.37 o                         
  14   0   0      86345.99      64314.18       888.74 o                         
  16   0   0        321.61       2494.47       240.55 o                         
  18   0   0       5706.98      11417.08       866.55 o                         
  20   0   0      44120.94      35680.44      3719.81 o                         
  22   0   0      10535.07      12313.52       595.34 o                         
  24   0   0      33242.05      29431.31       331.11 o                         
  26   0   0        870.22       4923.17       291.71 o                         
  28   0   0       3302.53       4226.91       226.13 o                         
  30   0   0         73.54       2327.58       234.50 o                         
  32   0   0       3362.56       3211.38       388.39 o                         
  34   0   0        290.67        581.80       281.30 o                         
  36   0   0        362.85         68.74       277.78 o                         
  38   0   0        159.45        -57.38       451.39 o                         
  40   0   0         12.60         63.41       326.09 o                         
   3   1   0     883685.75     394849.75      5241.56 o                         
   5   1   0       5516.02       4455.91       128.87 o                         
   7   1   0     199173.06     285486.28      2953.43 o                         
   9   1   0         57.14       3474.66       135.90 o                         
  11   1   0     109999.15     113559.18       950.64 o                         
  13   1   0       1401.83       2169.87       148.05 o                         
  15   1   0      24014.85      15735.23       452.14 o                         
  17   1   0       4215.03       2717.69       214.69 o                         
  19   1   0          4.33        572.86       229.69 o                         
  21   1   0       4453.10       3982.58       242.44 o                         
  23   1   0       4213.06       4817.56       299.68 o                         
  25   1   0       1916.41       2547.69       188.70 o                         
  27   1   0        173.89        720.82       176.00 o                         
  29   1   0         86.22        696.22       173.74 o                         
  31   1   0         11.49        819.68       180.65 o                         
  33   1   0        246.04        106.16       201.89 o                         
  35   1   0          2.98        254.93       197.21 o                         
  37   1   0        161.12        326.13       195.57 o                         
  39   1   0         41.81        161.16       252.67 o                         
  41   1   0          2.76        383.45       301.93 o                         
   0   2   0     478579.19     417504.56      3941.73 o                         
   2   2   0        241.15        570.65       117.75 o                         
   4   2   0      25358.58       8562.82       274.76 o                         
   6   2   0     461876.88     424130.56      3249.51 o                         
   8   2   0     512948.25     563045.81      4688.75 o                         
  10   2   0     103840.60     108412.09       780.96 o                         
  12   2   0        435.20       6453.34       337.42 o                         
  14   2   0     245709.92     231392.56      1527.50 o                         
  16   2   0        507.73        173.80       202.61 o                         
  18   2   0       6147.12       6992.20       256.88 o                         
  20   2   0      23671.55      25751.57       437.78 o                         
  22   2   0       5459.99       4938.98       319.36 o                         
  24   2   0      16701.36      16267.01       291.86 o                         
  26   2   0        468.59       1483.29       184.71 o                         
  28   2   0       2286.95       2854.79       171.16 o                         
  30   2   0       2120.68       2115.09       178.78 o                         
  32   2   0       3705.60       2596.56       192.18 o                         
  34   2   0        166.91         91.47       205.45 o                         
  36   2   0        201.33        245.00       198.95 o                         
  38   2   0       1254.00        479.57       242.35 o                         
  40   2   0         17.26        437.80       347.22 o                         
   3   3   0     610999.12     678646.06      5133.06 o                         
   5   3   0     200015.69     225824.02      4338.77 o                         
   7   3   0     109378.08     108187.99      1218.30 o                         
   9   3   0      19663.45      15369.32       244.47 o                         
  11   3   0      12039.95      11029.92       247.07 o                         
  13   3   0      15010.78      15759.44       292.59 o                         
  15   3   0       6443.72       5191.50       254.19 o                         
  17   3   0      12474.61      11255.97       506.84 o                         
  19   3   0       2333.93       2925.54       306.51 o                         
  21   3   0      14890.31      14338.84       395.54 o                         
  23   3   0       5790.63       5604.79       207.72 o                         
  25   3   0        309.16       1738.68       202.21 o                         
  27   3   0        422.44        442.94       170.57 o                         
  29   3   0       2308.92       2662.41       182.53 o                         
  31   3   0          4.88       1289.33       181.53 o                         
  33   3   0          0.96        295.38       198.66 o                         
  35   3   0        197.90        201.46       229.67 o                         
  37   3   0        867.17        640.39       312.49 o                         
  39   3   0        110.81        163.04       303.09 o                         
  41   3   0          1.42        -15.10       310.99 o                         
   0   4   0      10811.70      15311.35       267.17 o                         
   2   4   0     152791.30     185328.97      1602.88 o                         
   4   4   0      18640.06      24392.76       363.21 o                         
   6   4   0     953565.50     836624.56     11850.87 o                         
   8   4   0      18022.80      25463.17       517.82 o                         
  10   4   0      75064.88      64530.95       638.34 o                         
  12   4   0       5488.51       7112.52       246.33 o                         
  14   4   0      95053.75      94103.39       802.65 o                         
  16   4   0      13951.83      17234.98       349.57 o                         
  18   4   0     140410.33     121895.41      1052.03 o                         
  20   4   0      72904.33      72075.41       897.75 o                         
  22   4   0       4223.27       3826.84       340.74 o                         
  24   4   0       6636.72       8078.47       725.60 o                         
  26   4   0        254.71       1621.49       365.35 o                         
  28   4   0       2083.52       3350.54       307.23 o                         
  30   4   0       3923.89       4077.92       236.97 o                         
  32   4   0         14.63        468.56       237.93 o                         
  34   4   0        380.39       1055.06       281.09 o                         
  36   4   0         64.86        790.31       224.72 o                         
  38   4   0        812.55       1309.68       499.70 o                         
  40   4   0        248.12        618.30       274.45 o                         
   1   5   0      10694.17       4241.74       176.94 o                         
   3   5   0      37738.45      33362.14       383.19 o                         
   5   5   0        669.24       2427.73       133.48 o                         
   7   5   0      87411.47      77225.38      1310.39 o                         
   9   5   0        768.47       3283.85       191.57 o                         
  11   5   0      29299.15      44244.26       538.25 o                         
  13   5   0      47425.15      43225.89       543.81 o                         
  15   5   0       7489.97      10124.45       301.59 o                         
  17   5   0       8325.83       9926.12       342.36 o                         
  19   5   0        162.98       1712.20       157.74 o                         
  21   5   0       2160.40       3077.70       197.82 o                         
  23   5   0       7414.98       8049.63       244.77 o                         
  25   5   0         20.23         53.23       226.47 o                         
  27   5   0       1177.27       1114.59       397.81 o                         
  29   5   0       1753.86       2940.46       630.11 o                         
  31   5   0         43.88        664.25       455.92 o                         
  35   5   0       1080.24        591.79       531.40 o                         
  37   5   0        474.26        106.23       295.42 o                         
  39   5   0          8.02        320.09       284.15 o                         
   0   6   0     360903.03     327525.16      3182.01 o                         
   2   6   0      61239.31      62356.36       814.42 o                         
   4   6   0     227155.55     203242.39      2432.29 o                         
   6   6   0     248955.00     236488.16      3249.34 o                         
   8   6   0     319639.31     282628.22      2271.80 o                         
  10   6   0      41094.34      31958.74       840.88 o                         
  12   6   0      13932.91      13745.69       447.80 o                         
  14   6   0      27576.59      28245.82       884.66 o                         
  16   6   0        788.11       1817.64       567.63 o                         
  18   6   0      25038.32      21913.99       489.28 o                         
  20   6   0      20594.59      19568.05       300.53 o                         
  22   6   0        943.41       2704.62       197.17 o                         
  24   6   0       5690.45       5349.22       218.70 o                         
  26   6   0       4742.34       4070.15       226.00 o                         
  28   6   0        598.12       2601.99       298.85 o                         
  30   6   0        284.36       1638.60       293.25 o                         
  32   6   0        209.48        896.74       471.02 o                         
  36   6   0         29.88        785.03       383.45 o                         
  38   6   0         31.53        235.51       310.99 o                         
   1   7   0      72095.85      63545.92       654.39 o                         
   3   7   0     119552.89     111581.43      1019.86 o                         
   5   7   0       1147.78       2596.51       312.12 o                         
   7   7   0      10138.05      13035.83       426.74 o                         
   9   7   0      45711.40      53478.86       788.51 o                         
  11   7   0       9420.44      12312.58      1434.18 o                         
  13   7   0      31262.41      28194.78       640.11 o                         
  15   7   0      12672.50      11406.19       537.86 o                         
  17   7   0      17468.95      12956.44       200.42 o                         
  19   7   0      11346.70      12245.25       493.47 o                         
  21   7   0        861.93       3057.59       178.30 o                         
  23   7   0      21202.15      15993.36       541.07 o                         
  25   7   0        172.32        761.68       233.34 o                         
  27   7   0       1542.68       2836.73       293.33 o                         
  29   7   0         72.39        807.17       250.74 o                         
  31   7   0        142.05        790.73       338.15 o                         
  33   7   0        274.29        323.65       327.30 o                         
  35   7   0        474.13       1244.54       312.78 o                         
  37   7   0          2.63       -126.86       250.20 o                         
   0   8   0     372224.44     287464.28      4136.48 o                         
   2   8   0      65180.89      77061.69       797.64 o                         
   4   8   0       1003.25       2544.27       285.77 o                         
   6   8   0     143653.64     147066.16      1823.68 o                         
   8   8   0       2699.89       4374.02       377.87 o                         
  10   8   0     146482.23     137279.72      1588.28 o                         
  12   8   0      29522.98      21918.00      1391.91 o                         
  14   8   0      67599.22      73549.41      1328.30 o                         
  16   8   0       3826.32       5582.65       436.17 o                         
  18   8   0      22431.23      21067.51       284.68 o                         
  20   8   0        357.50        588.43       181.40 o                         
  22   8   0      13030.31      14160.92       301.36 o                         
  24   8   0       8650.30      11262.92       295.48 o                         
  26   8   0       1060.94        929.97       257.81 o                         
  28   8   0       1122.48       1354.13       271.03 o                         
  30   8   0         63.63        371.33       325.16 o                         
  32   8   0       1845.59       2384.45       335.85 o                         
  34   8   0         38.26        547.09       304.50 o                         
  36   8   0          9.59        213.98       214.57 o                         
   1   9   0       8911.42       8289.55       476.46 o                         
   3   9   0       6357.43       6514.19       253.00 o                         
   5   9   0      22405.79      26338.05       592.96 o                         
   7   9   0      15957.05      16450.31       552.01 o                         
   9   9   0      22086.51      18398.55       559.66 o                         
  11   9   0       1591.21       2974.35       435.52 o                         
  13   9   0        972.60        736.40       279.64 o                         
  15   9   0      78330.70      76880.52      1250.24 o                         
  17   9   0       7734.58      10608.67       430.50 o                         
  19   9   0         23.74        378.67       202.27 o                         
  21   9   0       3327.99       4699.25       223.41 o                         
  23   9   0       8635.87       8265.12       750.35 o                         
  25   9   0        496.12       1534.33       271.94 o                         
  27   9   0        425.79        676.61       286.15 o                         
  29   9   0         29.82         30.07       313.65 o                         
  31   9   0         19.18        473.73       311.51 o                         
  33   9   0       1783.92        917.73       307.84 o                         
  35   9   0         35.36        870.71       427.24 o                         
   0  10   0     240234.27     212295.06      3327.30 o                         
   2  10   0       2598.16       2047.39       175.85 o                         
   4  10   0       9276.27       9451.08       184.98 o                         
   6  10   0       1940.48       2740.22       168.14 o                         
   8  10   0      23384.49      17705.30       739.99 o                         
  10  10   0      44173.25      40404.98       844.39 o                         
  12  10   0        682.72       1162.23       528.38 o                         
  14  10   0      72329.20      67592.05      1028.67 o                         
  16  10   0      26613.98      31323.83       639.01 o                         
  18  10   0      31418.48      27640.90       397.58 o                         
  20  10   0       4731.85       5572.37       320.18 o                         
  22  10   0        310.67       1443.93       192.87 o                         
  24  10   0       7480.38       7464.62       324.72 o                         
  26  10   0       1009.66        977.50       330.03 o                         
  28  10   0        708.18       1680.04       330.62 o                         
  30  10   0        616.93       1424.41       306.32 o                         
  32  10   0       1658.91       1245.08       259.31 o                         
  34  10   0        115.60        491.18       179.57 o                         
   1  11   0      53281.98      48869.04       540.49 o                         
   3  11   0       4532.18       4763.82       259.90 o                         
   5  11   0      25193.27      22807.70       530.37 o                         
   7  11   0      58403.66      53008.68       863.53 o                         
   9  11   0       8473.12       6990.46       403.67 o                         
  11  11   0      11590.53       9082.14       866.55 o                         
  13  11   0      14797.31      16143.00      1154.89 o                         
  15  11   0      87409.80      74895.81      2287.14 o                         
  17  11   0       8406.30       9614.30       532.91 o                         
  19  11   0       1300.66       1848.04       248.54 o                         
  21  11   0      22440.07      20279.23      1142.82 o                         
  23  11   0       1151.76       1029.43       233.72 o                         
  25  11   0        119.38        194.72       247.31 o                         
  27  11   0        498.19        804.35       226.10 o                         
  29  11   0       2258.37       1144.33       404.59 o                         
  31  11   0        238.50        171.89       354.77 o                         
  33  11   0        553.55        251.06       157.70 o                         
   0  12   0      77113.94      64363.29       743.03 o                         
   2  12   0        323.09        455.82       181.92 o                         
   4  12   0     145835.75     131115.22      1431.67 o                         
   6  12   0        361.56        599.14       191.69 o                         
   8  12   0     110210.25     100776.33      1770.83 o                         
  10  12   0      11136.41      13503.41      1891.61 o                         
  12  12   0      74001.20      65610.75      3211.06 o                         
  14  12   0       5648.31       5104.69       279.37 o                         
  16  12   0       2111.17       4003.53       584.25 o                         
  18  12   0        945.79       1130.71       232.04 o                         
  20  12   0       1789.03       2770.34       294.05 o                         
  22  12   0       2251.85       2898.50       288.21 o                         
  24  12   0       6769.89       4123.15       430.25 o                         
  26  12   0         91.46        182.28       223.08 o                         
  28  12   0         82.27        324.15       221.58 o                         
  30  12   0        691.00       1031.24       449.88 o                         
   1  13   0      25491.55      24091.29       338.50 o                         
   3  13   0      26603.16      27584.98       687.75 o                         
   5  13   0       5080.36       4620.42       226.14 o                         
   7  13   0       2680.68       4363.32       289.91 o                         
   9  13   0       2160.50       3468.76       303.54 o                         
  11  13   0       1617.44       2088.42       549.59 o                         
  13  13   0       5623.84       5831.61       866.55 o                         
  15  13   0       3522.45       4913.81       363.27 o                         
  17  13   0       9246.97      10651.38       364.97 o                         
  19  13   0      12815.02      16743.82      2741.55 o                         
  21  13   0       9411.96       7568.41      1201.69 o                         
  23  13   0         89.40        261.32       231.15 o                         
  25  13   0         87.79        589.71       211.11 o                         
  27  13   0        396.07       1281.20       618.96 o                         
   0  14   0       5896.45       4669.60       300.89 o                         
   2  14   0        126.41        827.41       274.19 o                         
   4  14   0      31924.48      31256.26       574.42 o                         
   6  14   0      19563.63      19398.08       626.59 o                         
   8  14   0      12444.14      13724.38       300.12 o                         
  10  14   0      14808.33      18263.84       467.72 o                         
  14  14   0        750.68       1509.66       377.42 o                         
  16  14   0       2269.66       2600.17       299.61 o                         
  18  14   0      13688.79      16706.41      2596.62 o                         
  20  14   0       1735.54       3688.65      1127.72 o                         
  22  14   0       1307.98        698.19       216.50 o                         
  24  14   0        994.88       1561.35       325.31 o                         
  26  14   0       3023.17       1081.67       194.46 o                         
   1  15   0      17721.35      20567.11       720.11 o                         
   3  15   0        104.25        815.65       182.47 o                         
   5  15   0       4003.14       5587.60       223.43 o                         
   7  15   0         39.47        560.90       184.60 o                         
   9  15   0      28108.87      32169.32       407.82 o                         
  11  15   0      11597.96      11059.98       551.78 o                         
  13  15   0       5673.67       3382.31       440.82 o                         
  15  15   0        178.06        665.50       272.00 o                         
  17  15   0         15.93        797.64       215.57 o                         
  19  15   0       1522.85       1555.36       229.15 o                         
  21  15   0        731.72        974.34       198.79 o                         
  23  15   0        800.29       1521.74       395.53 o                         
   0  16   0       1017.68       2685.98       652.18 o                         
   2  16   0       2515.27       3481.16       593.13 o                         
   4  16   0       1849.94       2272.54       218.83 o                         
   6  16   0       6874.15       7344.73       238.65 o                         
   8  16   0       6139.46       6508.86       273.38 o                         
  10  16   0      18256.05      17663.42       496.82 o                         
  12  16   0       2826.40       3301.24       240.57 o                         
  14  16   0        136.24        483.64       335.07 o                         
  16  16   0       2662.92       1988.43       753.32 o                         
  18  16   0       5192.26       2786.84       365.34 o                         
   1  17   0        457.05        528.67       195.83 o                         
   3  17   0       2117.89       2909.74       223.08 o                         
   5  17   0       2544.93       4149.13      1340.58 o                         
   7  17   0        226.38        781.61       546.50 o                         
   9  17   0       4028.45       3563.37       288.51 o                         
  11  17   0       3032.49       2893.54       272.46 o                         
  13  17   0       1899.83       1366.67       249.09 o                         
 -41   1   1         14.25        -72.46       310.99 o                         
 -39   1   1        100.87        373.41       201.92 o                         
 -37   1   1         17.01        202.09       195.56 o                         
 -35   1   1        352.85        -67.72       196.04 o                         
 -33   1   1          7.16        600.17       201.37 o                         
 -31   1   1       3420.02       2885.86       204.85 o                         
 -29   1   1          4.48        702.15       177.05 o                         
 -27   1   1       1692.32       1522.98       169.19 o                         
 -25   1   1        314.87       1292.01       145.56 o                         
 -23   1   1       2341.78       2761.02       129.31 o                         
 -21   1   1       1070.83       3379.81       302.22 o                         
 -19   1   1     192621.72     165670.42      5594.83 o                         
 -17   1   1        128.47       1646.19       206.15 o                         
 -15   1   1       7759.13      10535.13       329.64 o                         
 -13   1   1      13739.32      16473.53       219.36 o                         
 -11   1   1     255566.75     225618.39      1868.27 o                         
  -9   1   1       5536.65      21478.99       340.76 o                         
  -7   1   1      30745.34      38241.43       573.67 o                         
  -5   1   1      16014.24      20098.43       281.79 o                         
  -3   1   1       2255.65      23455.71       375.91 o                         
  -1   1   1    1005012.56     399312.31      5259.67 o                         
   1   1   1     103249.00      80362.09       779.24 o                         
   3   1   1      63020.22      19935.04       248.72 o                         
   5   1   1      10284.65      37201.25       402.25 o                         
   7   1   1     160029.47     205768.45      1630.78 o                         
   9   1   1       1883.76       4208.37       133.67 o                         
  11   1   1       7548.04      11119.64       229.23 o                         
  13   1   1      48384.20      63853.76       528.24 o                         
  15   1   1       1462.91       2354.52       168.63 o                         
  17   1   1      13892.81      11828.44       246.99 o                         
  19   1   1      14234.13      18407.73       508.34 o                         
  21   1   1       2368.50       1882.17       204.82 o                         
  23   1   1      15034.06      10891.14       504.27 o                         
  25   1   1         23.62       1529.20       178.66 o                         
  27   1   1         10.95       1581.71       171.46 o                         
  29   1   1        766.95       2557.86       294.17 o                         
  31   1   1        741.64       1687.34       180.19 o                         
  33   1   1        265.13        303.70       202.31 o                         
  35   1   1        349.53        719.93       209.91 o                         
  37   1   1        170.25        897.84       198.65 o                         
  39   1   1        205.00        306.72       244.11 o                         
  41   1   1          8.83         93.60       289.86 o                         
 -40   2   1        863.64         96.62       356.28 o                         
 -38   2   1        258.08        841.66       188.17 o                         
 -36   2   1         21.14        323.70       197.84 o                         
 -34   2   1         14.07        792.24       210.38 o                         
 -32   2   1        906.72       1799.48       240.37 o                         
 -30   2   1       3069.49       2240.57       184.31 o                         
 -28   2   1       4746.48       3938.46       193.53 o                         
 -26   2   1       3808.16       3336.27       207.96 o                         
 -24   2   1        627.08       1663.11       217.32 o                         
 -22   2   1      19001.33      16434.37       273.11 o                         
 -20   2   1       1459.21       2443.45       258.65 o                         
 -18   2   1       7945.55       6001.79       254.16 o                         
 -16   2   1     127673.75     105282.62       825.35 o                         
 -14   2   1       1234.37       1947.20       142.41 o                         
 -12   2   1       8486.39      10758.25       168.32 o                         
 -10   2   1       3624.08       1892.43       145.49 o                         
  -8   2   1      83443.20     142233.80      1020.86 o                         
  -6   2   1     101611.55     104714.88       868.58 o                         
  -4   2   1      15463.21       4426.37       101.04 o                         
  -2   2   1      57994.56       9087.88       147.26 o                         
   0   2   1     214582.39     122860.52      2647.95 o                         
   2   2   1    1504293.12    1368095.50     12704.24 o                         
   4   2   1     118163.58      67599.76      1011.48 o                         
   6   2   1     183724.67     340602.34      3257.99 o                         
   8   2   1       4120.17       6887.11       249.55 o                         
  10   2   1     155137.84     117473.38       842.33 o                         
  12   2   1        172.39       2186.65       131.81 o                         
  14   2   1      33962.86      50053.66       476.93 o                         
  16   2   1         90.56       6209.72       353.87 o                         
  18   2   1      19209.96      25320.04       534.75 o                         
  20   2   1       9495.96       5839.24       228.19 o                         
  22   2   1      25990.34      25170.28      1043.93 o                         
  24   2   1       2423.13       2251.34       233.26 o                         
  26   2   1        257.68       1531.95       162.26 o                         
  28   2   1        207.78       2981.54       172.61 o                         
  30   2   1        203.02       1021.62       232.04 o                         
  32   2   1        933.68        832.98       184.99 o                         
  34   2   1         22.36        304.58       207.35 o                         
  36   2   1        195.00        207.02       199.10 o                         
  38   2   1        278.44         19.07       268.52 o                         
  40   2   1         46.45        262.68       335.15 o                         
 -41   3   1        422.29        463.59       261.94 o                         
 -39   3   1        638.99        833.83       313.17 o                         
 -37   3   1         91.78        281.07       189.20 o                         
 -35   3   1        348.39        338.39       229.74 o                         
 -33   3   1       1422.24       1004.14       203.04 o                         
 -31   3   1       1261.42       1254.48       179.56 o                         
 -29   3   1       2619.79       2106.11       176.34 o                         
 -27   3   1       1785.31        979.51       171.65 o                         
 -25   3   1       7771.16       8474.65       341.93 o                         
 -23   3   1        177.08       1172.31       208.56 o                         
 -21   3   1      10881.42      11902.37       319.99 o                         
 -19   3   1        987.47       2804.87       292.23 o                         
 -17   3   1      28897.96      28302.64       499.68 o                         
 -15   3   1      18359.69      13660.76       310.43 o                         
 -13   3   1     273385.62     268059.88      3067.86 o                         
 -11   3   1     329396.28     318028.34      2413.11 o                         
  -9   3   1      26016.60      34273.90       342.54 o                         
  -7   3   1       9512.86       7104.29       214.71 o                         
  -5   3   1     899060.81     864131.75      8074.52 o                         
  -3   3   1     156299.47     134525.53      3125.01 o                         
  -1   3   1     115839.68     164620.98      1305.00 o                         
   1   3   1       1918.25       9738.28       126.30 o                         
   3   3   1       5292.86       9528.50       281.94 o                         
   5   3   1     416899.91     383261.56      5181.17 o                         
   7   3   1      53017.22      57783.92       975.24 o                         
   9   3   1     201513.06     163742.94      1683.43 o                         
  11   3   1      72083.84      86072.36       996.98 o                         
  13   3   1      72090.03      63678.69       870.73 o                         
  15   3   1      40432.38      38521.05       638.89 o                         
  17   3   1      44267.53      48556.79       555.98 o                         
  19   3   1      16053.04      24618.27       435.36 o                         
  21   3   1        928.41       1278.99       163.39 o                         
  23   3   1        512.44       2827.49       365.48 o                         
  25   3   1      12068.35      10189.90       466.72 o                         
  27   3   1        109.30        226.24       166.94 o                         
  29   3   1        300.89        878.37       177.16 o                         
  31   3   1        176.61        593.88       176.05 o                         
  33   3   1          6.76        178.45       183.10 o                         
  35   3   1        230.64         83.50       231.28 o                         
  37   3   1       2131.44        641.41       483.09 o                         
  39   3   1        174.55        265.87       294.90 o                         
 -40   4   1         84.83        208.63       279.73 o                         
 -38   4   1        129.60        903.03       322.58 o                         
 -36   4   1       1056.36       1015.39       228.54 o                         
 -34   4   1        203.36       1053.01       281.67 o                         
 -32   4   1         92.60        462.68       278.22 o                         
 -30   4   1        392.70       1275.79       313.27 o                         
 -28   4   1       1242.68       1559.75       447.89 o                         
 -26   4   1        291.17        471.18       330.83 o                         
 -24   4   1         63.95        749.91       467.24 o                         
 -22   4   1       4164.91       7299.12       439.31 o                         
 -20   4   1        230.70        657.60       321.88 o                         
 -18   4   1       5391.16       9948.60       436.26 o                         
 -16   4   1       4298.56       5651.14       290.77 o                         
 -14   4   1      86337.67      78778.74       736.51 o                         
 -12   4   1     172189.55     161670.58      1391.10 o                         
 -10   4   1      46447.05      58525.38       597.68 o                         
  -8   4   1      22373.82      16307.11       280.43 o                         
  -6   4   1     187486.97     184867.50      2657.01 o                         
  -4   4   1        333.92       1238.34       209.20 o                         
  -2   4   1     262540.16     245961.62      1949.45 o                         
   0   4   1     184119.70     261894.11      1780.96 o                         
   2   4   1      49236.50      71804.54       579.33 o                         
   4   4   1     278296.19     293584.19      1980.04 o                         
   6   4   1     178937.16     172527.48      2493.97 o                         
   8   4   1      91089.71      73259.12      3177.84 o                         
  10   4   1      60091.81      77387.60       832.84 o                         
  12   4   1      67761.02      73613.05       710.71 o                         
  14   4   1      64123.12      53718.34       549.07 o                         
  16   4   1      88199.01      81697.34       977.07 o                         
  18   4   1       1605.00        783.08       310.63 o                         
  20   4   1       3324.69       3950.36       341.50 o                         
  22   4   1        210.88        586.10       301.50 o                         
  24   4   1       6545.58       5715.95       379.45 o                         
  26   4   1        427.40       1365.68       304.59 o                         
  28   4   1       2778.61       2799.90       303.31 o                         
  30   4   1        520.48        847.90       249.43 o                         
  32   4   1          5.84        670.62       239.71 o                         
  34   4   1        243.36        480.46       276.64 o                         
  36   4   1        284.36         84.00       332.99 o                         
  38   4   1         88.72        653.87       309.03 o                         
  40   4   1        192.13        624.50       375.91 o                         
 -39   5   1         26.15        250.25       287.36 o                         
 -37   5   1        675.15        505.23       242.39 o                         
 -31   5   1        434.35        160.02       452.90 o                         
 -29   5   1        723.74       1951.50       618.25 o                         
 -27   5   1        743.82       3469.77       282.33 o                         
 -25   5   1      13046.92      15050.14      1328.18 o                         
 -23   5   1       4064.21       4979.07       209.55 o                         
 -21   5   1       6066.39       6801.43       210.72 o                         
 -19   5   1       4575.44       7833.99       177.57 o                         
 -17   5   1      95517.09      99058.20      2533.22 o                         
 -15   5   1      33094.84      35110.57       673.57 o                         
 -13   5   1      72504.32      71479.60      1361.72 o                         
 -11   5   1      15153.70      17823.10       615.94 o                         
  -9   5   1      37654.98      41367.83       908.82 o                         
  -7   5   1      94460.70      88810.55      1467.39 o                         
  -5   5   1      27406.24      26799.46       458.65 o                         
  -3   5   1      69411.21      56232.87       657.07 o                         
  -1   5   1      91184.11      57334.18       471.69 o                         
   1   5   1     705359.50     685282.62      4563.25 o                         
   3   5   1       1022.35       3064.96       127.19 o                         
   5   5   1       1681.46       4465.05       117.44 o                         
   7   5   1      49495.65      53925.23       409.29 o                         
   9   5   1      16341.02      19428.29       310.58 o                         
  11   5   1      36427.93      36904.37       465.60 o                         
  13   5   1       7683.20      13562.06       340.73 o                         
  15   5   1      69627.44      62315.64       631.01 o                         
  17   5   1       1399.76       4970.42       304.57 o                         
  19   5   1       3784.06       9572.26       667.50 o                         
  21   5   1      18480.49      20121.94      1030.21 o                         
  23   5   1       5106.52       6546.70       366.95 o                         
  25   5   1       6881.33       6452.79       316.98 o                         
  27   5   1        592.22        716.91       443.37 o                         
  29   5   1        466.71       1021.45       370.00 o                         
  31   5   1        311.99       1286.23       458.94 o                         
  33   5   1        198.64        295.89       495.17 o                         
  35   5   1        504.20        703.50       516.31 o                         
  37   5   1        249.20         97.34       483.09 o                         
  39   5   1         17.39        149.65       274.87 o                         
 -38   6   1         73.95        169.08       323.07 o                         
 -36   6   1         98.25        579.71       392.51 o                         
 -32   6   1        152.22        606.02       284.05 o                         
 -30   6   1        500.35        210.04       287.39 o                         
 -28   6   1       6776.48       5840.91       336.07 o                         
 -26   6   1         30.20       2007.42       279.84 o                         
 -24   6   1         19.67        983.66       204.54 o                         
 -22   6   1        638.85        470.65       167.23 o                         
 -20   6   1       5954.31       4455.63       154.28 o                         
 -18   6   1      39350.00      37226.29       597.18 o                         
 -16   6   1      30337.17      24912.48       890.70 o                         
 -14   6   1       2866.10       4601.46       552.54 o                         
 -12   6   1      12565.40      18632.35       511.78 o                         
 -10   6   1       7667.96       8109.92       540.46 o                         
  -8   6   1       7716.75       7995.18       501.21 o                         
  -6   6   1     121643.73     126055.89      1306.10 o                         
  -4   6   1      84123.58      95378.66       890.54 o                         
  -2   6   1        341.86        694.16       197.10 o                         
   0   6   1      59598.81      63713.44       670.99 o                         
   2   6   1       1177.32       4355.82       167.47 o                         
   4   6   1     227705.14     194140.59      2341.49 o                         
   6   6   1       1687.08       1300.48       189.95 o                         
   8   6   1     127141.33     105341.30       956.05 o                         
  10   6   1      79341.58      70600.59       615.25 o                         
  12   6   1       4724.33       6419.25       219.89 o                         
  14   6   1      19906.58      23891.18       471.09 o                         
  16   6   1      25096.77      29541.85       874.20 o                         
  18   6   1        355.81       2091.01       158.39 o                         
  20   6   1       3680.37       3399.62       183.77 o                         
  22   6   1      21753.43      21314.04      1091.90 o                         
  24   6   1       1037.17       1251.44       202.69 o                         
  26   6   1       1348.89       1222.42       215.35 o                         
  28   6   1        579.37        448.75       256.57 o                         
  30   6   1         55.85        516.48       349.96 o                         
  32   6   1        883.67        483.09       471.02 o                         
  34   6   1        285.12        253.62       440.82 o                         
  38   6   1        177.90         10.19       250.70 o                         
 -37   7   1         63.32        167.38       219.70 o                         
 -35   7   1        171.65        609.65       248.12 o                         
 -33   7   1         55.43        413.65       330.41 o                         
 -31   7   1       2252.68       2433.86       470.47 o                         
 -29   7   1       2475.77       1832.76       331.63 o                         
 -27   7   1        570.57       1324.39       231.13 o                         
 -25   7   1       3769.94       3856.10       416.40 o                         
 -23   7   1         73.00       2787.70       392.80 o                         
 -21   7   1       2119.57       3626.31       250.36 o                         
 -19   7   1       2207.16       2621.36       161.91 o                         
 -17   7   1       6451.43       7093.38       285.85 o                         
 -15   7   1      32522.76      37541.79       431.85 o                         
 -13   7   1      12542.10      12842.32       438.70 o                         
 -11   7   1       6529.16       5719.67       335.26 o                         
  -9   7   1      44229.34      52976.90       780.23 o                         
  -7   7   1     144218.28     154872.72      3109.91 o                         
  -5   7   1      20751.80      21186.06       463.74 o                         
  -3   7   1       9330.21       8444.26       264.03 o                         
  -1   7   1       3218.86       2010.45       213.25 o                         
   1   7   1      59227.51      59752.93       612.92 o                         
   3   7   1        824.80       2413.91       230.38 o                         
   5   7   1     163234.50     164098.81      2640.40 o                         
   7   7   1      36491.58      40097.00       718.60 o                         
   9   7   1      37485.41      32522.89      2281.10 o                         
  11   7   1         92.98       1747.94       319.93 o                         
  13   7   1     100460.98     105430.26      1343.69 o                         
  15   7   1       1389.84       2518.71       175.77 o                         
  17   7   1       4779.87       4006.89       159.40 o                         
  19   7   1        173.78        737.79       165.01 o                         
  21   7   1        621.25       2733.85       183.82 o                         
  23   7   1       7458.44       8650.06       669.60 o                         
  25   7   1       2381.65       2354.34       307.29 o                         
  27   7   1        355.77       1169.68       239.04 o                         
  29   7   1       1665.20       1891.12       286.51 o                         
  31   7   1         76.25       1730.71       282.26 o                         
  33   7   1          1.38        501.21       321.06 o                         
  35   7   1        685.69         99.64       413.65 o                         
  37   7   1          1.90        -96.57       243.28 o                         
 -36   8   1         51.90        443.89       222.43 o                         
 -34   8   1        281.84        387.85       313.99 o                         
 -32   8   1        215.06       1353.97       329.44 o                         
 -30   8   1        355.69        442.49       345.71 o                         
 -28   8   1       1874.70       3385.99       278.69 o                         
 -26   8   1        335.92        804.13       187.82 o                         
 -24   8   1         29.56       3493.33       361.20 o                         
 -22   8   1       2951.48       4617.71       222.23 o                         
 -20   8   1        685.50        774.79       185.31 o                         
 -18   8   1       4660.77       6447.32       184.85 o                         
 -16   8   1      26585.52      23125.93       409.99 o                         
 -14   8   1      17232.04      17449.59       286.58 o                         
 -12   8   1       3714.09       4625.61       609.90 o                         
 -10   8   1       4336.53       3750.59       399.17 o                         
  -8   8   1      46546.30      40937.32      1201.69 o                         
  -6   8   1     340834.16     321021.59      7592.11 o                         
  -4   8   1     338074.56     311935.69      3796.81 o                         
  -2   8   1     107506.98     101045.57       978.49 o                         
   0   8   1       9569.41       6707.62       352.76 o                         
   2   8   1     338256.06     340896.81      3416.63 o                         
   4   8   1     448815.00     436258.72      5256.61 o                         
   6   8   1     179406.08     188461.28      2063.28 o                         
   8   8   1      36239.78      34085.79       657.32 o                         
  10   8   1     134925.28     131851.11      1545.57 o                         
  12   8   1      39222.72      39801.97      1385.87 o                         
  14   8   1      22238.79      20497.74       385.25 o                         
  16   8   1        938.33        708.02       162.82 o                         
  18   8   1      15732.56      15388.14       222.09 o                         
  20   8   1       2812.51       2639.05       193.47 o                         
  22   8   1      13786.26      17930.78       571.66 o                         
  24   8   1        276.40        711.08       240.79 o                         
  26   8   1         61.78       1050.34       255.47 o                         
  28   8   1        499.83        651.91       272.66 o                         
  30   8   1        246.19        844.71       273.41 o                         
  32   8   1         11.44        442.07       317.77 o                         
  34   8   1        158.00        382.05       298.33 o                         
  36   8   1          3.35        515.65       211.80 o                         
 -35   9   1         16.74        452.39       490.64 o                         
 -33   9   1        618.51       1231.27       310.92 o                         
 -31   9   1        163.11        313.04       314.47 o                         
 -29   9   1        712.90        549.71       611.41 o                         
 -27   9   1        299.66        354.39       255.75 o                         
 -25   9   1         10.40        302.15       198.37 o                         
 -23   9   1         64.45       1010.40       316.32 o                         
 -21   9   1        400.05       1118.56       209.45 o                         
 -19   9   1      54234.30      48482.46      1310.90 o                         
 -17   9   1       1376.29        843.07       188.46 o                         
 -15   9   1       4676.90       5174.22       228.07 o                         
 -13   9   1       2574.12       2811.88       291.79 o                         
 -11   9   1       7313.27       8898.45       503.64 o                         
  -9   9   1       4113.00       7013.61       446.82 o                         
  -7   9   1       8393.21       8031.40       273.13 o                         
  -5   9   1      84175.98      76953.09      1058.17 o                         
  -3   9   1     103266.11      86584.53      1153.42 o                         
  -1   9   1        925.55       2549.10       339.28 o                         
   1   9   1     133755.45     106634.77      1378.94 o                         
   3   9   1      64332.23      57004.06       723.68 o                         
   5   9   1       5975.86       8707.75       612.92 o                         
   7   9   1      14144.45      16952.28       517.65 o                         
   9   9   1      34298.54      26535.59      1013.00 o                         
  11   9   1      10794.42      11620.99       531.68 o                         
  13   9   1      12622.49      17445.40       400.60 o                         
  15   9   1         21.33        534.42       205.74 o                         
  17   9   1      65286.34      58354.48      1477.66 o                         
  19   9   1      13376.62      12797.48       478.12 o                         
  21   9   1        400.69       2050.71       283.46 o                         
  23   9   1       1887.07       2126.79       250.88 o                         
  25   9   1         69.22        144.37       199.25 o                         
  27   9   1        119.02        550.54       263.31 o                         
  29   9   1          7.04         13.81       315.20 o                         
  31   9   1       1445.13       1248.08       412.14 o                         
  33   9   1         11.45        551.51       320.05 o                         
  35   9   1        120.41        157.49       263.81 o                         
 -34  10   1        742.38        822.23       280.80 o                         
 -32  10   1        411.37        826.36       275.92 o                         
 -30  10   1        514.04       1055.26       307.44 o                         
 -28  10   1        823.73       1440.56       314.86 o                         
 -26  10   1        397.40        522.77       221.19 o                         
 -24  10   1          5.21        940.08       310.03 o                         
 -22  10   1        152.83        564.19       217.12 o                         
 -20  10   1       5466.35       5373.45       276.91 o                         
 -18  10   1        770.70       1882.94       248.10 o                         
 -16  10   1        471.02       1279.12       355.94 o                         
 -14  10   1         28.16        468.23       246.94 o                         
 -12  10   1      54705.95      56548.48      1042.93 o                         
 -10  10   1      21661.18      16370.84       625.38 o                         
  -8  10   1      87895.46      91823.49      1240.08 o                         
  -6  10   1       4930.68       5775.83       207.72 o                         
  -4  10   1     186966.58     171227.45      2858.18 o                         
  -2  10   1        480.83       4320.03       190.14 o                         
   0  10   1      26860.58      26492.61       380.03 o                         
   2  10   1     226217.47     203482.44      3555.71 o                         
   4  10   1      35319.95      33027.33       477.59 o                         
   6  10   1       1206.08       8740.27       457.44 o                         
   8  10   1      18926.60      14981.17       384.12 o                         
  10  10   1      12175.15      11949.97      1731.59 o                         
  12  10   1       1693.14       1218.84       276.03 o                         
  14  10   1      56654.16      57918.18       860.92 o                         
  16  10   1       7679.18       7311.70       303.07 o                         
  18  10   1        230.34       4328.56       273.15 o                         
  20  10   1        243.20        551.07       179.64 o                         
  22  10   1       3230.00       4115.51       201.85 o                         
  24  10   1       5113.00       5393.58       254.97 o                         
  26  10   1        920.33       1460.47       267.08 o                         
  28  10   1         75.41        568.27       314.91 o                         
  30  10   1        994.09        410.99       297.78 o                         
  32  10   1         79.56        217.39       410.63 o                         
  34  10   1       1295.78        153.80       186.03 o                         
 -33  11   1        110.01        132.94       224.84 o                         
 -31  11   1        321.21        219.11       327.60 o                         
 -29  11   1         14.37        304.95       398.55 o                         
 -27  11   1         25.48        103.20       339.67 o                         
 -25  11   1         38.78        353.31       217.89 o                         
 -23  11   1       4357.51       4804.40       546.50 o                         
 -21  11   1       2755.71       3145.45       260.75 o                         
 -19  11   1       6945.81       9558.10      1446.26 o                         
 -17  11   1      13320.53      12560.03       476.21 o                         
 -15  11   1       1235.87       6178.39      1360.21 o                         
 -13  11   1       6349.09       6778.39       842.39 o                         
 -11  11   1      85105.20      76078.04      1814.62 o                         
  -9  11   1       1437.43       2358.18       475.41 o                         
  -7  11   1      15792.95      13811.60       307.04 o                         
  -5  11   1       5361.39       6832.06       339.05 o                         
  -3  11   1      24740.13      19116.39       368.16 o                         
  -1  11   1      12329.80      11403.16       283.70 o                         
   1  11   1      14181.53      15051.84       232.86 o                         
   3  11   1       8578.00       9160.33       290.13 o                         
   5  11   1        609.12       1236.16       214.53 o                         
   7  11   1       7324.71       5911.90       333.89 o                         
   9  11   1      37549.78      44317.11      1794.99 o                         
  11  11   1       4013.00       4163.65       751.81 o                         
  13  11   1        120.60        685.49       392.15 o                         
  15  11   1      24117.83      20072.08       413.20 o                         
  17  11   1        590.99       2607.67       267.39 o                         
  19  11   1       1054.99       1416.06       214.82 o                         
  21  11   1        370.86       1050.42       300.96 o                         
  23  11   1        580.31        661.35       228.31 o                         
  25  11   1       1163.32       1485.59       679.35 o                         
  27  11   1         60.30        490.54       224.85 o                         
  29  11   1         54.87        570.65       392.51 o                         
  31  11   1        553.19         41.95       242.44 o                         
 -30  12   1        164.21        155.01       205.66 o                         
 -28  12   1       1192.74       1143.78       169.12 o                         
 -26  12   1        406.41         14.41       223.72 o                         
 -24  12   1       2782.88       1780.48       257.03 o                         
 -22  12   1       9646.50       6953.21       425.73 o                         
 -20  12   1       3262.09       4726.78       302.05 o                         
 -18  12   1          3.09         82.16       288.56 o                         
 -16  12   1        218.17       2326.11       478.56 o                         
 -14  12   1      11841.07      10389.36       695.52 o                         
 -12  12   1      37846.64      33874.10       869.18 o                         
 -10  12   1        907.81       1620.06       338.83 o                         
  -8  12   1       1367.19       2947.31       575.87 o                         
  -6  12   1       4244.80       4618.58       451.93 o                         
  -4  12   1      23108.04      23344.22       421.17 o                         
  -2  12   1       8142.08       5919.25       207.75 o                         
   0  12   1       3412.23       2814.57       182.07 o                         
   2  12   1     147687.06     133341.06      1521.89 o                         
   4  12   1       3545.46       4345.36       232.19 o                         
   6  12   1        977.89       1243.32       213.12 o                         
   8  12   1        436.55        -96.62       558.15 o                         
  10  12   1      83036.61      72483.45      1429.65 o                         
  12  12   1      18133.09      14423.74       453.70 o                         
  14  12   1       1010.44        912.34       248.45 o                         
  16  12   1      11402.74      13287.78       887.68 o                         
  18  12   1       2404.99       1895.00       242.44 o                         
  20  12   1       2063.61       1824.69       243.67 o                         
  22  12   1       1076.58        939.84       224.15 o                         
  24  12   1       2473.56       1180.96       248.83 o                         
  26  12   1       1668.06       1502.86       230.33 o                         
  28  12   1       1063.57       1639.89       330.62 o                         
  30  12   1        185.80        343.29       170.98 o                         
 -29  13   1          3.99        107.68       167.91 o                         
 -27  13   1        582.64        539.64       190.60 o                         
 -25  13   1         15.15        459.67       211.11 o                         
 -23  13   1        233.53         53.32       216.16 o                         
 -21  13   1        260.57        455.83       211.34 o                         
 -19  13   1       5425.25       6493.67       682.37 o                         
 -17  13   1        148.61        170.66       284.64 o                         
 -15  13   1       9537.17      13604.85      1327.00 o                         
 -13  13   1       1043.25       1652.63       346.47 o                         
 -11  13   1       9158.18       8209.60       380.69 o                         
  -9  13   1       9774.08      12199.08       329.33 o                         
  -7  13   1       1547.50       3541.84       244.43 o                         
  -5  13   1      11374.58      11786.73       310.00 o                         
  -3  13   1        620.91        747.90       197.68 o                         
  -1  13   1       2552.10       4237.83       190.66 o                         
   1  13   1       3375.39       5591.20       207.47 o                         
   3  13   1       2933.98       3689.56       214.47 o                         
   5  13   1       1840.05       3370.02       213.65 o                         
   7  13   1       1922.56       2060.35       362.32 o                         
   9  13   1         99.00        851.19       334.42 o                         
  11  13   1      41121.81      35292.94      1331.52 o                         
  13  13   1        828.51        746.42       362.32 o                         
  15  13   1        179.20       1660.54       267.95 o                         
  17  13   1       5054.62       4136.60       315.03 o                         
  19  13   1        486.19        319.79       269.66 o                         
  21  13   1       3989.84       4322.89       703.50 o                         
  23  13   1        589.35        688.41       307.97 o                         
  25  13   1        457.44        401.09       181.74 o                         
  27  13   1        151.15        280.71       214.56 o                         
 -26  14   1         67.80         70.91       171.24 o                         
 -24  14   1         32.97         36.63       210.03 o                         
 -22  14   1       2482.32       1650.90       225.05 o                         
 -20  14   1        207.97        637.33       252.19 o                         
 -18  14   1       7423.74       8666.43      1354.17 o                         
 -16  14   1        602.09        582.78       288.95 o                         
 -14  14   1       2429.78       2385.58       785.03 o                         
 -12  14   1       6358.78       4511.52       390.38 o                         
 -10  14   1       2000.75       4059.08       322.30 o                         
  -8  14   1       1345.15        714.43       236.55 o                         
  -6  14   1      17542.03      18090.88       344.45 o                         
  -4  14   1       9534.24       8129.95       270.72 o                         
  -2  14   1       8985.07       9166.37       226.51 o                         
   0  14   1      11918.99      11195.19       224.90 o                         
   2  14   1      78185.22      68231.10      1267.59 o                         
   4  14   1       2948.04       2989.56       192.74 o                         
   6  14   1       9375.09       7714.48       224.21 o                         
   8  14   1      10994.23      14094.43       542.34 o                         
  10  14   1      63855.71      59706.96      1675.73 o                         
  12  14   1       1143.15       1277.18       495.17 o                         
  14  14   1       7779.25       8935.66      1109.60 o                         
  16  14   1      30488.38      33911.60      2139.19 o                         
  18  14   1       3155.85       5291.13       803.14 o                         
  20  14   1        974.87       1352.67       256.51 o                         
  22  14   1        261.16        614.92       217.49 o                         
  24  14   1        533.50        347.98       212.35 o                         
  26  14   1        358.04         26.61       166.77 o                         
 -23  15   1       1049.15        422.71       380.44 o                         
 -21  15   1         62.72         72.47       200.32 o                         
 -19  15   1        824.89        602.83       268.05 o                         
 -17  15   1       2521.98       1289.43       202.52 o                         
 -15  15   1       4942.62       5477.05       310.49 o                         
 -13  15   1       1053.93        649.19       276.36 o                         
 -11  15   1       1460.54        889.82       267.12 o                         
  -9  15   1       1626.37       2245.97       244.83 o                         
  -7  15   1       3143.11       5818.03       239.87 o                         
  -5  15   1       2003.27       2318.87       179.26 o                         
  -3  15   1       5570.47       5151.43       215.73 o                         
  -1  15   1      18440.28      18339.41       687.07 o                         
   1  15   1      11455.66      10041.78       216.42 o                         
   3  15   1       6519.69       5985.40       233.15 o                         
   5  15   1      11030.55      13792.23       267.80 o                         
   7  15   1      13428.07      14988.18       301.57 o                         
   9  15   1        345.23        642.45       232.38 o                         
  11  15   1       1272.00       1060.10       271.71 o                         
  13  15   1         52.40        305.81       385.71 o                         
  15  15   1        448.56        336.55       219.79 o                         
  17  15   1         64.34        437.74       245.54 o                         
  19  15   1        885.24       1502.45       227.97 o                         
  21  15   1        340.76        238.53       461.96 o                         
 -18  16   1       6325.22       3766.86       255.19 o                         
 -16  16   1       7736.34       5515.46       259.82 o                         
 -14  16   1       8012.88       4865.23       373.54 o                         
 -12  16   1       1381.28        519.46       195.73 o                         
 -10  16   1       5900.26       6110.51       414.19 o                         
  -8  16   1       1752.06       2018.24       315.52 o                         
  -6  16   1       5693.99       7026.37       254.51 o                         
  -4  16   1      34184.01      31738.41       417.50 o                         
  -2  16   1        537.64       1202.12       195.09 o                         
   0  16   1       1097.42       2657.99       600.54 o                         
   2  16   1      13646.54      13076.96       798.39 o                         
   4  16   1       3894.15       4980.44       267.30 o                         
   6  16   1       5345.61       4872.99       254.99 o                         
   8  16   1      54985.51      56449.43       621.08 o                         
  10  16   1      14732.09      12046.89       296.75 o                         
  12  16   1       6849.53       6013.42       272.82 o                         
  14  16   1       2862.42       1700.70       325.08 o                         
  16  16   1      11595.16       9621.53      1363.23 o                         
  18  16   1        281.14        398.55       329.11 o                         
 -13  17   1       3339.15       3411.84       474.03 o                         
 -11  17   1       5347.77       4629.44       297.40 o                         
  -9  17   1         34.37        697.93       803.14 o                         
  -7  17   1         10.01         99.21       329.11 o                         
  -5  17   1        119.86        866.76       564.61 o                         
  -3  17   1        299.98        513.38       211.07 o                         
  -1  17   1        318.22        292.57       213.37 o                         
   1  17   1        157.21        640.90       215.13 o                         
   3  17   1       2151.85       3595.13       208.53 o                         
   5  17   1       6586.94       9286.60      1387.38 o                         
   7  17   1       7756.45       6654.65       318.06 o                         
   9  17   1        431.40        976.80       283.40 o                         
  11  17   1       6216.33       9640.35      1473.43 o                         
  13  17   1       2360.46       2167.88       471.02 o                         
   0  18   1       1147.93        721.62       250.60 o                         
 -40   0   2        220.31       -350.24       350.24 o                         
 -38   0   2         12.58       -121.33       255.76 o                         
 -36   0   2         44.39       -194.87       268.91 o                         
 -34   0   2        460.51        604.49       547.41 o                         
 -32   0   2        124.94       3448.79       289.74 o                         
 -30   0   2        264.21         59.81       281.03 o                         
 -28   0   2       2807.48       3431.13       354.63 o                         
 -26   0   2       4731.44       7024.74       203.33 o                         
 -24   0   2      12841.84      10550.41       234.35 o                         
 -22   0   2      23338.66      17424.03       426.67 o                         
 -20   0   2     135755.98     151763.80      3771.14 o                         
 -18   0   2       1844.69       5668.13       299.59 o                         
 -16   0   2       1906.59       2100.72       232.83 o                         
 -14   0   2      12590.81       7181.00       246.95 o                         
 -12   0   2     267654.09     207494.97      2101.88 o                         
 -10   0   2     245160.14     252030.02      2477.65 o                         
  -8   0   2      13716.01      18463.21       329.85 o                         
  -6   0   2     715318.25     790861.25      7402.00 o                         
  -4   0   2       3510.83       2412.44       178.14 o                         
  -2   0   2    6149674.00    1817406.75     23870.81 o                         
   0   0   2       3634.80       1848.12       147.82 o                         
   2   0   2       8939.19      52100.32       658.58 o                         
   4   0   2    1553004.00    1137800.50     10594.87 o                         
   6   0   2      30512.61      24252.12       315.44 o                         
   8   0   2      44783.01      22503.41       325.63 o                         
  10   0   2      72851.99     131709.39      1337.35 o                         
  12   0   2    1034643.12     993966.81      9333.05 o                         
  14   0   2      34034.54      40430.24       679.35 o                         
  16   0   2      20693.64      21488.76       436.77 o                         
  18   0   2      12243.50      33192.33      1633.46 o                         
  20   0   2      51866.24      41478.55      1266.61 o                         
  22   0   2       7616.13       9947.26       300.47 o                         
  24   0   2        742.13       4172.06       284.39 o                         
  26   0   2      18742.84      16323.10       310.68 o                         
  28   0   2       1596.57       1012.41       236.91 o                         
  30   0   2        629.70       1473.31       228.22 o                         
  32   0   2       2204.07       2588.34       293.97 o                         
  34   0   2       1663.68       1108.93       294.69 o                         
  36   0   2        671.62       1344.38       322.36 o                         
  38   0   2         65.38        383.45       371.38 o                         
  40   0   2         10.47        163.04       304.95 o                         
 -41   1   2         83.98        -60.39       326.09 o                         
 -39   1   2         20.23        180.56       180.08 o                         
 -37   1   2          1.21         97.77       186.60 o                         
 -35   1   2        269.75        261.84       197.61 o                         
 -33   1   2        838.26        568.02       180.96 o                         
 -31   1   2       1539.14       2007.47       207.27 o                         
 -29   1   2       1234.79        218.24       197.21 o                         
 -27   1   2        875.67        517.11       157.81 o                         
 -25   1   2        374.97        140.56       118.92 o                         
 -23   1   2       3561.23       3500.00       136.74 o                         
 -21   1   2       1206.42        695.85       299.74 o                         
 -19   1   2       1381.18        881.76       250.34 o                         
 -17   1   2      33996.34      30373.71       647.72 o                         
 -15   1   2       1578.62       1970.44       174.40 o                         
 -13   1   2      31163.98      26263.52      1477.96 o                         
 -11   1   2      95922.39      97241.45      1078.14 o                         
  -9   1   2       2446.99       7909.05       283.93 o                         
  -7   1   2      95013.36      75237.41       805.96 o                         
  -5   1   2     108159.18     308332.53      3919.09 o                         
  -3   1   2      18990.56      19664.89       350.24 o                         
  -1   1   2       3912.29       6100.32       133.69 o                         
   1   1   2      68236.77      19573.39       261.40 o                         
   3   1   2      26429.19       2569.65       106.34 o                         
   5   1   2      11324.26       5426.87       215.88 o                         
   7   1   2     347608.22     327657.00      2418.27 o                         
   9   1   2       3314.53       1559.80       127.79 o                         
  11   1   2      57393.88      45768.51       395.96 o                         
  13   1   2      43577.35      53361.46       465.59 o                         
  15   1   2     103275.26     100715.66      1158.80 o                         
  17   1   2        523.16       1008.96       202.98 o                         
  19   1   2       2288.32       3068.80       311.11 o                         
  21   1   2       1569.77       4728.32       211.40 o                         
  23   1   2       1630.69        133.04       165.97 o                         
  25   1   2       2863.05       1333.29       164.75 o                         
  27   1   2        512.68       1329.00       175.76 o                         
  29   1   2        151.93        146.37       182.75 o                         
  31   1   2        286.32        758.55       177.58 o                         
  33   1   2        285.14        837.82       206.37 o                         
  35   1   2         69.26        129.79       212.19 o                         
  37   1   2        190.13        113.70       255.69 o                         
  39   1   2         69.92        321.96       401.57 o                         
  41   1   2         71.88        413.65       277.78 o                         
 -42   2   2         27.60        238.53       292.87 o                         
 -40   2   2        387.53        593.52       302.67 o                         
 -38   2   2         24.79        666.60       188.90 o                         
 -36   2   2        141.09        -46.68       173.06 o                         
 -34   2   2       5308.75       3546.82       267.33 o                         
 -32   2   2       2619.88       3789.01       209.64 o                         
 -30   2   2         58.45       1308.12       219.87 o                         
 -28   2   2        371.27       1734.36       214.00 o                         
 -26   2   2      11330.05       9556.35       182.12 o                         
 -24   2   2        921.42       2346.76       156.06 o                         
 -22   2   2        258.74       2108.54       250.62 o                         
 -20   2   2      16445.53      19355.42       592.84 o                         
 -18   2   2        317.92       1024.48       222.19 o                         
 -16   2   2      54602.86      56683.12      1020.40 o                         
 -14   2   2      99439.54     110612.33       787.99 o                         
 -12   2   2     177277.53     141663.95      1363.56 o                         
 -10   2   2     476573.62     425764.25      2589.81 o                         
  -8   2   2     144108.03     149175.73      1324.34 o                         
  -6   2   2     331584.19     441827.16      5429.23 o                         
  -4   2   2       3444.67        549.52       143.04 o                         
  -2   2   2     158611.52     299804.81      2820.32 o                         
   0   2   2      79786.00      22799.30       220.05 o                         
   2   2   2      15208.36      26238.61       335.17 o                         
   4   2   2     269419.97     194070.41      2675.13 o                         
   6   2   2     343685.56     331620.81      3180.06 o                         
   8   2   2      19842.41      17940.51       337.15 o                         
  10   2   2      78716.52      59867.71       724.71 o                         
  12   2   2     338511.50     316027.75      4793.19 o                         
  14   2   2      32751.69      30245.74       523.59 o                         
  16   2   2        136.87       6303.78       378.73 o                         
  18   2   2     195447.12     188492.23      1529.23 o                         
  20   2   2       3262.69       4883.65       200.84 o                         
  22   2   2      32963.53      29002.76       453.34 o                         
  24   2   2       8750.25      11134.52       374.52 o                         
  26   2   2      15333.30      14483.95       444.34 o                         
  28   2   2       1525.66        652.76       191.16 o                         
  30   2   2       1358.67       1790.30       183.42 o                         
  32   2   2       1543.46       1479.77       195.15 o                         
  34   2   2        196.02        247.65       209.77 o                         
  36   2   2       1710.86        453.50       262.98 o                         
  38   2   2          2.20        251.76       252.35 o                         
  40   2   2        114.80        114.73       323.07 o                         
 -41   3   2          5.21        297.71       266.30 o                         
 -39   3   2          3.74        364.12       313.89 o                         
 -37   3   2         40.56        240.47       190.48 o                         
 -35   3   2         22.55        377.56       200.46 o                         
 -33   3   2       1357.75        159.60       243.40 o                         
 -31   3   2        702.82        971.16       195.89 o                         
 -29   3   2       2632.40       3106.30       200.78 o                         
 -27   3   2       1315.68        540.41       165.82 o                         
 -25   3   2        659.70       2177.23       347.23 o                         
 -23   3   2        438.62        838.22       162.55 o                         
 -21   3   2       1370.00       1568.64       350.85 o                         
 -19   3   2        224.56       2500.03       301.02 o                         
 -17   3   2      58048.01      52295.84       602.72 o                         
 -15   3   2      89830.38      87875.48      1576.30 o                         
 -13   3   2     106400.60     111092.80       756.30 o                         
 -11   3   2      23437.82      25747.82       351.40 o                         
  -9   3   2       5133.61       3388.59       165.72 o                         
  -7   3   2     322396.84     296054.12      3264.43 o                         
  -5   3   2      90566.83      93421.76       946.87 o                         
  -3   3   2     159705.36      84136.84       832.65 o                         
  -1   3   2     205447.20     345984.94      2069.03 o                         
   1   3   2       9820.39       2906.64       171.71 o                         
   3   3   2     412143.44     506396.50      3357.38 o                         
   5   3   2     399117.16     360377.38      2814.07 o                         
   7   3   2      84789.60      91280.35      1407.01 o                         
   9   3   2      47063.65      53436.32       908.82 o                         
  11   3   2       1398.77       2422.82       261.95 o                         
  13   3   2      48887.80      49707.87      1000.91 o                         
  15   3   2      36570.39      35894.77       460.08 o                         
  17   3   2        121.88       1146.66       284.10 o                         
  19   3   2       8964.69       8849.06       275.72 o                         
  21   3   2         26.82       1793.65       183.40 o                         
  23   3   2       8667.42       7551.58       569.08 o                         
  25   3   2        772.15        923.18       193.48 o                         
  27   3   2        101.09        593.16       199.90 o                         
  29   3   2        576.43       1591.09       178.57 o                         
  31   3   2        127.27        298.75       175.92 o                         
  33   3   2        423.48        663.47       185.78 o                         
  35   3   2       1366.41        527.65       440.82 o                         
  37   3   2        199.44        216.16       322.82 o                         
  39   3   2        217.17         48.31       356.28 o                         
 -40   4   2        130.45        143.25       283.14 o                         
 -38   4   2        527.01        713.99       238.05 o                         
 -36   4   2        436.94        852.96       229.30 o                         
 -34   4   2       1133.91       1394.53       284.83 o                         
 -32   4   2        879.74        762.59       257.77 o                         
 -30   4   2       2147.39       1630.97       227.75 o                         
 -28   4   2        570.94        800.76       322.25 o                         
 -26   4   2      22729.02      17900.41       506.90 o                         
 -24   4   2       1650.76       2459.85       321.33 o                         
 -22   4   2       2582.62       2709.06       474.85 o                         
 -20   4   2      16267.02      13198.64       429.57 o                         
 -18   4   2      34150.27      35627.35      1453.81 o                         
 -16   4   2     118538.66     136339.34      1602.28 o                         
 -14   4   2     136594.42     126123.80      1497.58 o                         
 -12   4   2      49037.41      56657.41       787.78 o                         
 -10   4   2       9548.89      15063.43       543.48 o                         
  -8   4   2     220465.81     202110.88      2916.67 o                         
  -4   4   2     189691.77     181582.34      1749.62 o                         
  -2   4   2     238804.03     280506.56      2046.13 o                         
   0   4   2      68689.73      77792.98       688.41 o                         
   2   4   2       5877.79      13039.69       181.81 o                         
   4   4   2     268262.84     289836.66      2439.42 o                         
   6   4   2     205383.14     166520.92      1815.71 o                         
   8   4   2      76678.98      78638.74       901.71 o                         
  10   4   2     216190.06     217962.36      3140.10 o                         
  12   4   2      53273.16      42244.12       642.62 o                         
  14   4   2      16809.74      18112.11       341.06 o                         
  16   4   2     217781.02     210311.12      2251.36 o                         
  18   4   2     181707.66     180005.34      1723.16 o                         
  20   4   2       8911.88       6915.93       345.92 o                         
  22   4   2      17484.64      14604.72       296.25 o                         
  24   4   2      11230.34      12439.39       726.01 o                         
  26   4   2       3995.51       3589.96       268.69 o                         
  28   4   2       3694.06       5527.64       277.14 o                         
  30   4   2        370.55       1435.08       227.96 o                         
  32   4   2       2425.79       2930.20       249.70 o                         
  34   4   2          8.33        349.79       336.07 o                         
  36   4   2        189.81        844.59       325.67 o                         
  38   4   2         87.90       1339.71       306.87 o                         
  40   4   2         26.88       -114.73       320.05 o                         
 -39   5   2        530.99        106.03       209.84 o                         
 -37   5   2        363.92        498.12       275.73 o                         
 -29   5   2        204.72       1182.71       310.54 o                         
 -27   5   2        641.62        958.92       269.64 o                         
 -25   5   2        530.42        761.51       244.15 o                         
 -23   5   2       7588.84       6997.26       192.21 o                         
 -21   5   2      11058.62      13262.46       322.51 o                         
 -19   5   2       9943.68      10710.78       170.63 o                         
 -17   5   2         53.60        443.95       407.63 o                         
 -15   5   2       1882.39       1479.79       383.19 o                         
 -13   5   2        589.81        443.84       489.13 o                         
 -11   5   2     114830.18     101244.15      1702.90 o                         
  -9   5   2     162161.94     151051.00      2336.96 o                         
  -7   5   2     117080.45     133252.05      2050.12 o                         
  -5   5   2      12784.17       9819.07       316.91 o                         
  -3   5   2     513301.09     615102.38      4944.97 o                         
  -1   5   2     161394.14     161390.86      1334.52 o                         
   1   5   2      65416.93      63640.20       514.83 o                         
   3   5   2      11402.59      10581.62       151.79 o                         
   5   5   2      16025.18      21064.16       248.73 o                         
   7   5   2     203876.98     188234.45      2458.89 o                         
   9   5   2        985.71       5951.90       187.91 o                         
  11   5   2     235203.23     235505.42      1967.32 o                         
  13   5   2        356.01       3096.31       219.41 o                         
  15   5   2     163095.20     136428.94      1443.90 o                         
  17   5   2       1458.70       6060.55       194.17 o                         
  19   5   2       7859.02      13100.48       501.14 o                         
  21   5   2       6087.81       6229.80       327.67 o                         
  23   5   2       3090.24       2865.26       253.54 o                         
  25   5   2         86.24        372.95       308.91 o                         
  27   5   2       1622.04       2567.00       515.28 o                         
  29   5   2         30.80       -173.92       361.02 o                         
  31   5   2        850.37        431.41       339.08 o                         
  33   5   2          3.82        -23.24       339.08 o                         
  35   5   2        404.37          6.04       501.21 o                         
  37   5   2         72.64        309.11       275.88 o                         
  39   5   2        152.22       -189.78       266.24 o                         
 -38   6   2         50.62        247.58       329.11 o                         
 -36   6   2        430.48        295.89       395.53 o                         
 -34   6   2         62.07       -372.68       372.68 o                         
 -32   6   2         19.59        564.21       283.34 o                         
 -30   6   2        674.20       1604.22       305.79 o                         
 -28   6   2      12025.31       9743.06       967.71 o                         
 -26   6   2       8075.99      11619.21       705.12 o                         
 -24   6   2       1670.50       2224.90       206.68 o                         
 -22   6   2       5097.91       9143.66       356.80 o                         
 -20   6   2       9519.54      10840.51       171.09 o                         
 -18   6   2      37710.61      41418.52       807.77 o                         
 -16   6   2      11001.06      12829.13       745.77 o                         
 -14   6   2      35235.21      44009.74      1123.19 o                         
 -12   6   2       7062.58       8721.15       418.84 o                         
 -10   6   2       1572.88       1554.95       461.96 o                         
  -8   6   2       3617.05       6967.78       356.52 o                         
  -6   6   2       7170.99       9813.77       193.62 o                         
  -4   6   2     715252.69     698749.62      6669.64 o                         
  -2   6   2     229209.33     239153.12      1953.99 o                         
   0   6   2     576224.62     554403.25      4316.59 o                         
   2   6   2      68753.15      69603.98       717.07 o                         
   4   6   2     783349.12     741065.31      7697.77 o                         
   6   6   2     388688.16     424965.38      3326.62 o                         
   8   6   2     526899.19     474401.06      2886.41 o                         
  10   6   2      30703.15      17927.21       241.63 o                         
  12   6   2     359996.91     320704.56      2282.03 o                         
  14   6   2       2432.59       4102.31       229.32 o                         
  16   6   2      88131.02      82214.82       845.91 o                         
  18   6   2      10931.77       9720.48       177.24 o                         
  20   6   2      16296.00      23433.26      1294.71 o                         
  22   6   2       3235.04       3798.40       226.15 o                         
  24   6   2        596.06       2897.69       212.68 o                         
  26   6   2        276.73       1436.27       214.34 o                         
  28   6   2         87.27       1593.02       261.79 o                         
  30   6   2        769.01       2995.17       510.27 o                         
  32   6   2       1537.99       1343.60       474.03 o                         
  34   6   2        114.10        341.18       440.82 o                         
  38   6   2        120.58        555.56       241.17 o                         
 -37   7   2        331.36        -58.24       224.37 o                         
 -35   7   2          7.63        593.03       252.34 o                         
 -33   7   2         39.95        800.61       335.40 o                         
 -31   7   2         15.08       1182.36       287.78 o                         
 -29   7   2        642.96        824.64       290.71 o                         
 -27   7   2        219.28        742.72       228.63 o                         
 -25   7   2      14209.54      13473.89       928.12 o                         
 -23   7   2      11771.19      12145.32       657.62 o                         
 -21   7   2       2092.58       1688.47       168.41 o                         
 -19   7   2         67.67       2698.56       267.12 o                         
 -17   7   2       1152.61       4099.26       144.83 o                         
 -15   7   2      79704.52      80553.99      1035.80 o                         
 -13   7   2      20475.02      19631.68       830.32 o                         
 -11   7   2      61564.58      62240.45      1310.39 o                         
  -9   7   2      47149.16      51855.95       782.30 o                         
  -7   7   2     258250.81     253627.83      8402.79 o                         
  -5   7   2      18382.21      20191.95       454.21 o                         
  -3   7   2      22038.55      25325.88       387.40 o                         
  -1   7   2     114780.34     107251.49      1258.67 o                         
   1   7   2      79963.65      67372.92       668.59 o                         
   3   7   2     462041.00     410214.81      3479.40 o                         
   5   7   2      40322.13      38220.10       486.27 o                         
   7   7   2       4616.88       6416.02       359.74 o                         
   9   7   2        286.39        599.31       311.53 o                         
  11   7   2      52122.61      52201.80      3984.00 o                         
  13   7   2      95320.40      88525.15      1467.39 o                         
  15   7   2       1093.95       3477.91       157.74 o                         
  17   7   2       1160.38       1250.25       173.72 o                         
  19   7   2      11224.71      12635.03       424.25 o                         
  21   7   2         24.61       1520.52       217.68 o                         
  23   7   2       3917.54      11692.23      1543.36 o                         
  25   7   2       1965.21       3193.54       241.30 o                         
  27   7   2        171.03        476.79       256.91 o                         
  29   7   2        188.33        521.32       284.84 o                         
  31   7   2        767.44       1002.53       339.28 o                         
  33   7   2         11.44       1714.41       454.41 o                         
  35   7   2        192.55        455.92       410.63 o                         
  37   7   2         67.79         77.54       237.63 o                         
 -36   8   2         22.23        456.78       228.12 o                         
 -34   8   2       1034.60       1360.03       257.56 o                         
 -32   8   2        246.10        524.54       328.27 o                         
 -30   8   2        727.96        892.48       324.33 o                         
 -28   8   2       1708.71       2045.63       378.97 o                         
 -26   8   2       1529.21       2024.21       246.88 o                         
 -24   8   2       1818.81       2236.09       242.58 o                         
 -22   8   2        372.69        562.18       195.30 o                         
 -20   8   2      37590.87      41023.04       520.76 o                         
 -18   8   2         16.92       1533.06       168.24 o                         
 -16   8   2       1125.07       2909.02       175.64 o                         
 -14   8   2       4971.56       5303.75       344.89 o                         
 -12   8   2      35892.23      34485.34       736.12 o                         
 -10   8   2      22213.95      23994.12       596.59 o                         
  -8   8   2      17559.99      12162.44       548.01 o                         
  -6   8   2      97529.45      81319.34      2489.44 o                         
  -4   8   2      24952.32      21426.90       504.05 o                         
  -2   8   2     271538.91     224141.05      2824.86 o                         
   0   8   2      40741.46      37260.79       483.66 o                         
   2   8   2       8962.21       5551.11       343.11 o                         
   4   8   2     538116.81     474340.81     11881.07 o                         
   6   8   2        461.83       3878.07       391.73 o                         
   8   8   2      87086.45      90677.34      1574.58 o                         
  10   8   2      22915.14      19510.48       361.40 o                         
  12   8   2     107789.74     111325.91      4222.53 o                         
  14   8   2      23272.51      20397.44       633.45 o                         
  16   8   2       3734.27       3677.62       250.03 o                         
  18   8   2       9628.53      10904.67       308.55 o                         
  20   8   2      10038.13       9139.97       332.95 o                         
  22   8   2      25950.45      23036.40       804.77 o                         
  24   8   2        569.77        603.11       318.01 o                         
  26   8   2       4425.80       4411.95       290.85 o                         
  28   8   2       1132.65       2064.37       282.52 o                         
  30   8   2       2024.04       2098.31       281.49 o                         
  32   8   2        506.15        632.03       312.51 o                         
  34   8   2         80.55        492.00       291.14 o                         
  36   8   2       1119.11        716.79       205.89 o                         
 -35   9   2        423.78        679.35       431.76 o                         
 -33   9   2        137.23        214.73       307.97 o                         
 -31   9   2          2.52       -356.22       362.32 o                         
 -29   9   2        221.78        288.30       461.96 o                         
 -27   9   2         34.69        549.57       236.28 o                         
 -25   9   2        692.98       1669.42       310.66 o                         
 -23   9   2       1756.11       2229.24       244.18 o                         
 -21   9   2        379.84        747.15       209.41 o                         
 -19   9   2        677.29       2729.17       236.24 o                         
 -17   9   2      45227.68      41651.36      1464.65 o                         
 -15   9   2      14222.05      15032.19       406.61 o                         
 -13   9   2       1797.29       2625.14       288.17 o                         
 -11   9   2      26265.58      33225.04       735.11 o                         
  -9   9   2       6488.38       5386.80       432.83 o                         
  -7   9   2     117868.23     110125.05      1918.78 o                         
  -5   9   2      17192.42      19682.57       527.62 o                         
  -3   9   2       1014.59       1866.54       325.29 o                         
  -1   9   2      10877.21      12062.65       371.39 o                         
   1   9   2      42424.09      42119.36       702.37 o                         
   3   9   2      47957.68      40343.54       492.28 o                         
   5   9   2       3449.52       3637.47       314.02 o                         
   7   9   2       7976.39       8617.21       304.21 o                         
   9   9   2       9164.54       8327.56       430.25 o                         
  11   9   2      46728.75      42439.50       667.12 o                         
  13   9   2      27514.50      24813.12       467.90 o                         
  15   9   2      16102.24      16222.02      1496.08 o                         
  17   9   2       1786.03       1638.70       197.58 o                         
  19   9   2       3219.22       2326.44       248.45 o                         
  21   9   2       3523.92       4583.46       336.67 o                         
  23   9   2        538.10       1431.92       187.69 o                         
  25   9   2        472.12        946.83       200.63 o                         
  27   9   2        362.36        351.75       266.80 o                         
  29   9   2        183.17         50.68       317.58 o                         
  31   9   2        194.71        429.98       313.65 o                         
  33   9   2         91.33        878.29       286.86 o                         
  35   9   2         23.61        530.45       254.32 o                         
 -34  10   2        821.48        867.22       254.63 o                         
 -32  10   2        184.42       1159.93       284.02 o                         
 -30  10   2          1.18       1138.99       312.77 o                         
 -28  10   2        172.43        911.31       216.75 o                         
 -26  10   2       1958.82       1918.13       231.81 o                         
 -24  10   2       2569.86       1818.09       357.79 o                         
 -22  10   2         84.14        994.05       244.33 o                         
 -20  10   2      52953.74      45041.29      2101.00 o                         
 -18  10   2       4527.12       5433.45       371.74 o                         
 -16  10   2       6958.57       7389.94       491.15 o                         
 -14  10   2       1035.14       2128.95       323.83 o                         
 -12  10   2      66789.60      62896.22      1103.29 o                         
 -10  10   2      70621.81      66763.59       854.66 o                         
  -8  10   2       3180.11       3036.90       261.91 o                         
  -6  10   2      63093.52      54292.62      1088.54 o                         
  -4  10   2      39269.59      36611.94       508.09 o                         
  -2  10   2     101641.96      91623.65       663.21 o                         
   0  10   2      43795.48      44502.94       598.25 o                         
   2  10   2      13370.19      13247.27       229.19 o                         
   4  10   2      14090.51      14641.56       434.40 o                         
   6  10   2       1630.18       2863.34       284.76 o                         
   8  10   2       2252.87       4804.09       252.15 o                         
  10  10   2       1037.40       1914.98       229.82 o                         
  12  10   2      60930.25      57954.95       828.81 o                         
  14  10   2      31845.15      28097.57       566.71 o                         
  16  10   2       2949.90       2879.12       244.03 o                         
  18  10   2       4904.43       7326.55       265.06 o                         
  20  10   2       3518.97       5179.68       312.96 o                         
  22  10   2      13879.54      12866.30       383.48 o                         
  24  10   2        939.29       1030.63       203.61 o                         
  26  10   2       5308.88       2115.46       260.52 o                         
  28  10   2       3095.34       4756.76       535.93 o                         
  30  10   2        561.46        138.89       294.63 o                         
  32  10   2         75.39        522.34       401.57 o                         
  34  10   2         21.86        111.72       353.26 o                         
 -33  11   2        166.29        251.09       228.51 o                         
 -31  11   2       1410.49        803.12       563.10 o                         
 -29  11   2        500.43        600.19       275.44 o                         
 -27  11   2       1224.76        421.31       237.38 o                         
 -25  11   2       1249.75        731.58       263.34 o                         
 -23  11   2       5042.25       4859.61       842.39 o                         
 -21  11   2        259.17        691.19       320.12 o                         
 -19  11   2        109.01        539.11       296.81 o                         
 -17  11   2     102647.55     104599.62      9059.50 o                         
 -15  11   2      11449.47      11816.46      1000.32 o                         
 -13  11   2       7970.35       6971.14       636.84 o                         
 -11  11   2       2498.93       4818.42       570.60 o                         
  -9  11   2      64428.06      64182.41       870.25 o                         
  -7  11   2        144.11        727.53       190.21 o                         
  -5  11   2       7556.19      10179.79       211.43 o                         
  -3  11   2      36042.37      31370.47       350.93 o                         
  -1  11   2     129228.22     115306.17       747.53 o                         
   1  11   2       4396.04       5354.48       196.08 o                         
   3  11   2      30582.89      28082.88       470.57 o                         
   5  11   2       3834.60       4867.37       203.19 o                         
   7  11   2        213.10       1008.17       242.60 o                         
   9  11   2      37978.43      34067.57       482.39 o                         
  11  11   2       8098.81       8839.54       314.58 o                         
  13  11   2         63.41       3466.16       385.71 o                         
  15  11   2        522.88       1978.80       232.27 o                         
  17  11   2        952.48       1886.41       225.61 o                         
  19  11   2      36807.34      29004.96       705.01 o                         
  21  11   2       1515.54       2807.17       211.07 o                         
  23  11   2       2687.01       2627.30       369.95 o                         
  25  11   2       1251.05       2636.85      1062.80 o                         
  27  11   2       1675.18        842.39       413.65 o                         
  29  11   2         29.00       -289.86       383.45 o                         
  31  11   2         86.23         26.81       176.99 o                         
 -30  12   2         76.33        226.98       186.24 o                         
 -28  12   2         14.99        228.61       168.08 o                         
 -26  12   2       3548.46       2103.24       223.04 o                         
 -24  12   2         75.75        130.40       665.76 o                         
 -22  12   2         23.72        612.16       234.75 o                         
 -20  12   2        800.29        449.07       304.95 o                         
 -18  12   2       1352.57       2216.19       483.09 o                         
 -16  12   2      23222.01      19911.18      2451.70 o                         
 -14  12   2      45299.45      42101.53      2118.06 o                         
 -12  12   2      17916.58      17120.58       697.78 o                         
 -10  12   2      37624.27      28052.29      1192.68 o                         
  -8  12   2        730.53       1449.31       266.83 o                         
  -6  12   2      52776.52      48988.19       544.34 o                         
  -4  12   2       4054.49       5272.51       243.69 o                         
  -2  12   2      32074.38      31307.17       359.22 o                         
   0  12   2       8069.58      11252.74       258.13 o                         
   2  12   2      40205.05      34588.20       590.08 o                         
   4  12   2      12481.01      11870.66       312.52 o                         
   6  12   2      35908.09      32048.22       739.88 o                         
   8  12   2      29280.22      29093.58       681.87 o                         
  10  12   2       1210.78       2321.43       352.39 o                         
  12  12   2       4479.26       4485.41       416.68 o                         
  14  12   2        402.06       1947.29       399.20 o                         
  16  12   2       5694.90       7487.66       293.53 o                         
  18  12   2      11997.85      13598.97       717.09 o                         
  20  12   2         56.07        882.80       232.12 o                         
  22  12   2       6546.47       6420.64       333.64 o                         
  24  12   2        145.19        151.50       241.33 o                         
  26  12   2        219.79        280.80       377.42 o                         
  28  12   2        756.48        309.60       236.84 o                         
  30  12   2        277.19        249.66       163.95 o                         
 -29  13   2         24.58        199.53       216.03 o                         
 -27  13   2         53.43        292.66       171.73 o                         
 -25  13   2        616.22         96.58       197.92 o                         
 -23  13   2       1821.56       3074.36       365.34 o                         
 -21  13   2       1057.63        961.41       213.74 o                         
 -19  13   2       1276.19       1447.36       228.68 o                         
 -17  13   2      33655.56      30988.49      1541.43 o                         
 -15  13   2       9998.52       9205.97       561.60 o                         
 -13  13   2        692.90        849.76       362.32 o                         
 -11  13   2        244.16        230.15       338.76 o                         
  -9  13   2      66421.31      65065.00       741.04 o                         
  -7  13   2       2375.15       3826.60       243.38 o                         
  -5  13   2       3893.91       6248.65       222.62 o                         
  -3  13   2      85621.28      76443.73      1129.29 o                         
  -1  13   2       3077.15       2624.16       185.72 o                         
   1  13   2        598.04       1521.46       207.01 o                         
   3  13   2       8079.26       7916.40       275.46 o                         
   5  13   2        959.51       1081.73       203.24 o                         
   7  13   2      13708.67      15072.48       399.19 o                         
  11  13   2        308.17        501.30       338.88 o                         
  13  13   2         46.80        384.99       278.43 o                         
  15  13   2       3987.71       3937.12       311.22 o                         
  17  13   2      11194.41      12418.28      1271.14 o                         
  19  13   2       1246.37       2335.87       289.68 o                         
  21  13   2        692.83       1325.37       219.38 o                         
  23  13   2        249.26        148.56       230.34 o                         
  25  13   2        881.69       1178.53       262.37 o                         
  27  13   2        225.78        308.69       206.80 o                         
 -26  14   2        228.12        106.43       135.61 o                         
 -24  14   2       1135.58        453.50       180.10 o                         
 -22  14   2       1596.01       1046.02       205.91 o                         
 -20  14   2       2356.69       1766.31       347.22 o                         
 -18  14   2        542.03        618.10       422.71 o                         
 -16  14   2       6668.59       5743.32       780.50 o                         
 -14  14   2      45265.98      38595.11      4086.66 o                         
 -12  14   2       7257.50       6427.25       501.21 o                         
 -10  14   2       3879.05       3425.19       289.07 o                         
  -8  14   2       6979.26       9866.96       269.88 o                         
  -6  14   2      20057.88      18714.59       359.29 o                         
  -4  14   2        225.04        484.82       228.63 o                         
  -2  14   2      44623.26      39449.58       443.50 o                         
   0  14   2       4634.73       5318.14       385.13 o                         
   2  14   2      27625.28      21659.29       513.82 o                         
   4  14   2        891.49        746.71       171.03 o                         
   6  14   2      16067.88      15557.08       320.69 o                         
   8  14   2       4918.72       7405.83       357.39 o                         
  10  14   2       9975.76      10383.47       597.83 o                         
  12  14   2        338.83       1562.76       287.00 o                         
  14  14   2      11822.20      13756.31       381.92 o                         
  16  14   2       8537.92       8590.00       383.45 o                         
  18  14   2       7131.06       7447.28      1382.85 o                         
  20  14   2        786.54        571.80       198.74 o                         
  22  14   2       4172.75       4424.47       261.34 o                         
  24  14   2        784.77        175.46       206.27 o                         
 -23  15   2        366.22        291.04       161.88 o                         
 -21  15   2        309.93        386.79       198.50 o                         
 -19  15   2       1747.61       1489.90       226.73 o                         
 -17  15   2        266.69        791.56       242.00 o                         
 -15  15   2        392.28        395.10       377.42 o                         
 -13  15   2        135.55        -89.51       279.11 o                         
 -11  15   2      43816.37      49243.79      1554.51 o                         
  -9  15   2      28300.92      25908.25       392.15 o                         
  -7  15   2       1185.02       1569.27       189.97 o                         
  -5  15   2        137.62        406.49       195.14 o                         
  -3  15   2      26446.68      28473.83       617.45 o                         
  -1  15   2       2069.90       4016.15       687.24 o                         
   1  15   2       2631.15       2881.37       167.55 o                         
   3  15   2      13230.89      14588.55       237.75 o                         
   5  15   2      13191.01      11701.80       241.16 o                         
   7  15   2         94.24       2054.85       228.35 o                         
   9  15   2       3174.54       4915.85       243.07 o                         
  11  15   2       5602.98       6448.21       763.89 o                         
  13  15   2       4543.31       5365.43       303.10 o                         
  15  15   2       1541.87       4693.90       468.00 o                         
  17  15   2       1109.96       2048.25       252.20 o                         
  19  15   2        647.33       2983.10       359.30 o                         
  21  15   2       1438.18       1564.01       480.07 o                         
 -18  16   2        136.57        303.55       186.75 o                         
 -16  16   2        104.18        205.44       228.50 o                         
 -14  16   2        131.57       1076.44       370.43 o                         
 -12  16   2       1582.91       1584.42       220.14 o                         
 -10  16   2        643.37        998.83       227.63 o                         
  -8  16   2       1052.65       1221.00       227.92 o                         
  -6  16   2       5285.59       4096.13       219.16 o                         
  -4  16   2        413.04        445.26       212.55 o                         
  -2  16   2        850.04       1084.15       194.46 o                         
   0  16   2       4568.01       8101.98      1465.76 o                         
   2  16   2       2251.39       2698.88       256.51 o                         
   4  16   2      12017.46      13158.52       330.63 o                         
   6  16   2       4426.79       6031.58       481.58 o                         
   8  16   2      13207.94      17623.72       412.92 o                         
  10  16   2       6533.19       6352.49       241.84 o                         
  12  16   2        685.06       1386.25       334.89 o                         
  14  16   2       7237.32       6196.63       351.81 o                         
  16  16   2        561.73        614.70       391.00 o                         
  18  16   2         17.53        -66.43       314.01 o                         
 -13  17   2        212.32        123.79       446.86 o                         
 -11  17   2      15315.94      13635.72      1077.90 o                         
  -9  17   2       5053.21       5721.19      1811.60 o                         
  -7  17   2        688.94       1807.19       269.12 o                         
  -5  17   2        668.95       1214.86       208.71 o                         
  -3  17   2       5177.83       6172.05       226.73 o                         
  -1  17   2       6804.87       5909.01       294.67 o                         
   1  17   2       1754.17       1930.25       219.24 o                         
   3  17   2        381.17        670.57       782.01 o                         
   5  17   2       6324.80       8874.28      3867.76 o                         
   7  17   2       4741.38       4820.65       310.28 o                         
   9  17   2       7693.37       8841.83       451.39 o                         
  11  17   2       3809.20       3674.75       274.76 o                         
  13  17   2       3122.13       2033.35       248.72 o                         
 -41   1   3          9.44        114.73       332.13 o                         
 -39   1   3        109.02        173.98       183.99 o                         
 -37   1   3        457.48        258.16       188.60 o                         
 -35   1   3        373.43        294.92       196.72 o                         
 -33   1   3       2494.30       1909.54       185.67 o                         
 -31   1   3       1865.09       2254.89       263.83 o                         
 -29   1   3       2059.76       2675.46       227.83 o                         
 -27   1   3        587.73       1130.35       141.94 o                         
 -25   1   3        756.18       2480.74       238.08 o                         
 -23   1   3       3210.26       4875.84       308.76 o                         
 -21   1   3      40565.46      34463.18      1076.39 o                         
 -19   1   3       2545.59       3325.60       235.18 o                         
 -17   1   3        421.00       2093.90       234.15 o                         
 -15   1   3     200059.53     192560.64      2019.70 o                         
 -13   1   3      74538.15      57286.23       752.56 o                         
 -11   1   3     111221.88      98135.13      2682.68 o                         
  -9   1   3      33101.57      30702.43      1505.13 o                         
  -7   1   3     131898.47     125145.16      1787.44 o                         
  -5   1   3      11254.61       4975.85       265.70 o                         
  -3   1   3     672298.62     764207.31     10108.71 o                         
  -1   1   3     115014.27      10029.34       216.64 o                         
   1   1   3     234786.11      64331.87       594.01 o                         
   3   1   3      33080.27      16841.26       380.44 o                         
   5   1   3      97053.11      86899.80       742.52 o                         
   7   1   3     304603.69     344523.69      3302.81 o                         
   9   1   3     255294.47     290486.91      2285.60 o                         
  11   1   3      13932.84      21331.30       364.31 o                         
  13   1   3      98182.45     122876.02      1063.30 o                         
  15   1   3      12502.13      15296.89       316.46 o                         
  17   1   3     151564.17     153677.50      1722.53 o                         
  19   1   3       7499.01       4880.59       322.22 o                         
  21   1   3       6209.46       5287.65       184.64 o                         
  23   1   3        722.96       1947.57       154.48 o                         
  25   1   3        639.59       5239.86       181.07 o                         
  27   1   3        626.16       2041.01       194.16 o                         
  29   1   3         53.81        994.33       177.76 o                         
  31   1   3         64.19        370.22       189.66 o                         
  33   1   3        215.02        721.79       237.22 o                         
  35   1   3        282.79       1626.85       328.70 o                         
  37   1   3         95.63        941.42       247.55 o                         
  39   1   3         73.49        393.92       231.05 o                         
 -42   2   3        192.81        615.94       304.95 o                         
 -40   2   3        133.85        214.34       197.20 o                         
 -38   2   3        105.02        228.18       187.89 o                         
 -36   2   3        342.05        384.58       174.08 o                         
 -34   2   3        613.22       3757.13       313.15 o                         
 -32   2   3       1962.79       2077.46       451.80 o                         
 -30   2   3       3358.47       1990.54       340.05 o                         
 -28   2   3        132.66       1980.65       203.74 o                         
 -26   2   3        644.70       1996.08       219.49 o                         
 -24   2   3       2965.60       6459.79       559.31 o                         
 -22   2   3        265.85        606.22       171.60 o                         
 -20   2   3      23787.22      12947.17       570.69 o                         
 -18   2   3       3668.65       9994.48       344.10 o                         
 -16   2   3       7954.69      10616.61       369.30 o                         
 -14   2   3      83050.80      72003.83       944.82 o                         
 -12   2   3     179564.19     155982.34      1262.46 o                         
 -10   2   3       6274.19       6933.06       217.36 o                         
  -8   2   3      71542.46      51469.55       620.19 o                         
  -6   2   3     423274.22     518284.03      4888.05 o                         
  -4   2   3        677.64       8270.04       265.70 o                         
  -2   2   3       7463.73      10370.78       228.41 o                         
   0   2   3     761586.69     983853.25      6515.71 o                         
   2   2   3      61137.79     118047.63       752.58 o                         
   4   2   3     564038.69     470759.03      3642.15 o                         
   6   2   3     724162.94     613324.62      4101.38 o                         
   8   2   3      41645.98      79754.30       891.31 o                         
  10   2   3      99770.30     106864.26      1162.38 o                         
  12   2   3     138490.58     134152.55      1438.86 o                         
  14   2   3     159341.41     150816.75      1629.76 o                         
  16   2   3      89887.22      89681.59      1108.45 o                         
  18   2   3      10648.27      12338.58       354.47 o                         
  20   2   3      56644.55      56378.27       804.42 o                         
  22   2   3       3116.78       5977.65       217.53 o                         
  24   2   3       3845.29       3388.54       337.07 o                         
  26   2   3        588.06       1746.18       184.90 o                         
  28   2   3         24.76        230.72       180.55 o                         
  30   2   3        670.51       2329.74       233.55 o                         
  32   2   3       1097.47       1355.34       230.45 o                         
  34   2   3        692.51        633.76       212.84 o                         
  36   2   3        110.74        311.16       255.38 o                         
  38   2   3        169.44        515.87       217.96 o                         
  40   2   3          9.93        392.51       307.97 o                         
 -41   3   3         30.48        -81.30       272.34 o                         
 -39   3   3        218.15        150.53       252.30 o                         
 -37   3   3        470.85        187.91       188.64 o                         
 -35   3   3        471.71        417.94       205.08 o                         
 -33   3   3       2770.65       1004.83       249.07 o                         
 -31   3   3       1395.51       2593.44       253.35 o                         
 -29   3   3       2596.18       1632.95       209.18 o                         
 -27   3   3       1216.18       3589.22       427.06 o                         
 -25   3   3      13338.92       8782.85       216.68 o                         
 -23   3   3        120.30        397.72       164.30 o                         
 -21   3   3      27146.44      22006.29       797.08 o                         
 -19   3   3      11088.98      10807.43       738.23 o                         
 -17   3   3       8173.21       5874.49       427.98 o                         
 -15   3   3      17517.14      17658.12       338.47 o                         
 -13   3   3     163510.88     161796.78      2503.02 o                         
 -11   3   3       1082.75       1515.09       235.70 o                         
  -9   3   3     328695.62     354166.41      3419.18 o                         
  -7   3   3     628019.88     630245.75      5938.47 o                         
  -5   3   3      32473.27      45409.40       520.94 o                         
  -3   3   3     157859.08     151119.28      1573.68 o                         
  -1   3   3     796970.94     838734.81      8703.20 o                         
   1   3   3     487423.75     507150.09      3391.69 o                         
   3   3   3      10120.83      11467.27       297.83 o                         
   5   3   3      59531.93      68068.60       558.38 o                         
   7   3   3      55084.95      57751.28       497.81 o                         
   9   3   3     200359.88     183169.47      2333.94 o                         
  11   3   3       1216.98       3793.20       284.30 o                         
  13   3   3     103277.07      99476.30      1167.69 o                         
  15   3   3      58718.52      58835.72       829.98 o                         
  17   3   3      32600.11      30643.10       463.33 o                         
  19   3   3       3249.70      10469.31       188.77 o                         
  21   3   3       9248.96      14327.54       828.00 o                         
  23   3   3      15634.16      13713.54       611.56 o                         
  25   3   3        366.24       1607.91       184.05 o                         
  27   3   3         19.48       1940.75       201.78 o                         
  29   3   3        697.99       2959.05       236.94 o                         
  31   3   3         32.61        555.10       187.21 o                         
  33   3   3       1567.35        838.54       212.64 o                         
  35   3   3        412.65         66.18       337.69 o                         
  37   3   3         47.07        294.50       312.54 o                         
  39   3   3        143.45         54.35       341.18 o                         
 -40   4   3        151.56        208.39       284.86 o                         
 -38   4   3        333.90        568.02       212.10 o                         
 -36   4   3         67.20        266.67       226.73 o                         
 -34   4   3         29.95        454.68       294.92 o                         
 -32   4   3       1270.06        634.55       389.49 o                         
 -30   4   3       2748.13       2414.43       279.15 o                         
 -28   4   3        682.89        558.97       280.75 o                         
 -26   4   3       6310.21       2843.43       433.21 o                         
 -24   4   3       3366.15       1824.93       283.36 o                         
 -22   4   3      17288.30      14534.98       712.36 o                         
 -20   4   3       5027.99       5101.06       305.64 o                         
 -18   4   3       3717.58       2789.56       414.12 o                         
 -16   4   3        497.09        325.52       394.54 o                         
 -14   4   3       4998.73       3246.81       376.78 o                         
 -12   4   3      29142.48      26606.33       760.87 o                         
 -10   4   3       4164.69       3424.86       228.53 o                         
  -8   4   3      60778.65      67951.45       769.66 o                         
  -6   4   3      24447.53      24976.49       359.74 o                         
  -4   4   3      35654.91      59944.86       418.06 o                         
  -2   4   3      26284.30      67782.20       478.23 o                         
   0   4   3     285035.22     357781.78      2785.73 o                         
   2   4   3      32165.52      36411.12       351.17 o                         
   4   4   3       1655.49       2083.57       189.14 o                         
   6   4   3       9271.08      13340.23       269.01 o                         
   8   4   3       1152.70       2648.48       214.02 o                         
  10   4   3       7022.93       7547.53       277.40 o                         
  12   4   3      30507.81      34635.81       512.50 o                         
  14   4   3      52614.91      68859.53       831.51 o                         
  16   4   3      11249.94      11074.01       276.54 o                         
  18   4   3       1900.47       6206.95       559.35 o                         
  20   4   3       8741.57      10661.75       320.00 o                         
  22   4   3       1551.83       3558.90       263.20 o                         
  24   4   3       2564.08       2514.22       231.26 o                         
  26   4   3       2342.12       6209.87       378.57 o                         
  28   4   3       4430.79       4939.98       279.18 o                         
  30   4   3         18.25        580.97       261.35 o                         
  32   4   3        411.33        569.03       243.20 o                         
  34   4   3         55.91        961.94       336.57 o                         
  36   4   3         42.77        325.92       318.25 o                         
  38   4   3        492.36        486.11       416.67 o                         
 -39   5   3        453.26        102.49       235.14 o                         
 -37   5   3        971.76        458.52       278.12 o                         
 -35   5   3       1326.40        634.06       422.71 o                         
 -31   5   3        218.77       1959.54       489.13 o                         
 -29   5   3       2452.75       2810.96       312.81 o                         
 -27   5   3        856.23       1055.90       317.45 o                         
 -25   5   3        132.22        252.88       208.64 o                         
 -23   5   3       7497.38       5800.14       198.80 o                         
 -21   5   3      25695.81      25239.49       268.37 o                         
 -19   5   3        205.15        758.89       150.89 o                         
 -17   5   3       5056.96       3487.46       453.65 o                         
 -15   5   3      61873.35      60903.68       942.60 o                         
 -13   5   3      92967.68      77790.00      1488.53 o                         
 -11   5   3     116664.47     115181.37      1908.22 o                         
  -5   5   3     218551.06     171605.34      1409.66 o                         
  -3   5   3     365348.47     343063.78      3365.27 o                         
  -1   5   3     165635.06     185011.47      1878.70 o                         
   1   5   3      56375.56      68135.44       825.79 o                         
   3   5   3     103793.73     104676.81      1286.51 o                         
   5   5   3      22512.63      24195.05       567.85 o                         
   7   5   3        712.29       1770.45       226.50 o                         
   9   5   3      19828.80      23054.50       380.00 o                         
  11   5   3       8895.61      11591.69       328.21 o                         
  13   5   3       5586.82       6232.93       223.84 o                         
  15   5   3      18884.48      15999.63       292.49 o                         
  17   5   3      21488.95      22464.67       384.28 o                         
  19   5   3       9234.15      14803.84       270.70 o                         
  21   5   3       2610.07       5054.19       260.57 o                         
  23   5   3       6014.20       6844.13       355.90 o                         
  25   5   3       3536.53       2326.16       445.66 o                         
  27   5   3        131.25        474.17       261.91 o                         
  29   5   3       1359.24        896.00       368.22 o                         
  31   5   3        226.89        539.93       346.92 o                         
  33   5   3         80.49        415.47       337.83 o                         
  35   5   3        123.48        368.36       483.09 o                         
  37   5   3          8.24        578.39       264.75 o                         
 -38   6   3         70.71         63.41       335.15 o                         
 -36   6   3         28.52        169.08       311.22 o                         
 -34   6   3        151.96        -22.21       372.45 o                         
 -32   6   3         65.74        898.48       286.26 o                         
 -30   6   3       2499.37       2297.96       341.67 o                         
 -28   6   3        391.81       1985.57       284.05 o                         
 -26   6   3       1865.84       4247.17       779.06 o                         
 -24   6   3       4496.00       5775.73       239.09 o                         
 -22   6   3      11354.19      10564.64       358.17 o                         
 -20   6   3       6852.58       6239.04       159.83 o                         
 -18   6   3       2443.98       3329.81       147.05 o                         
 -16   6   3      38684.96      34263.35      1086.96 o                         
 -14   6   3      14736.05      15338.19       778.99 o                         
 -12   6   3      86638.38      82566.57      1624.40 o                         
 -10   6   3         11.03       1509.66       495.17 o                         
  -8   6   3       4043.84       4456.83       343.71 o                         
  -6   6   3      83970.34      65365.89       556.22 o                         
  -4   6   3      21335.34      17879.85       407.18 o                         
  -2   6   3      62167.80      63260.13       842.81 o                         
   0   6   3      11024.08       7908.22       236.62 o                         
   2   6   3      27128.70      29475.98       355.32 o                         
   4   6   3       7292.44       5307.25       268.37 o                         
   6   6   3      23413.34      21365.76       293.73 o                         
   8   6   3     170013.00     177837.84      1804.29 o                         
  10   6   3        230.47       -205.88       205.88 o                         
  12   6   3      12927.97      11607.26       285.81 o                         
  14   6   3       2567.91       2143.47       225.04 o                         
  16   6   3       6933.00       8215.79       187.87 o                         
  18   6   3      24322.82      22985.31       290.34 o                         
  20   6   3      43676.75      45359.34       384.88 o                         
  22   6   3         22.00       2033.38       224.74 o                         
  24   6   3        124.94        690.68       203.16 o                         
  26   6   3       2707.96       3981.01       333.52 o                         
  28   6   3        124.83        506.47       430.08 o                         
  30   6   3        250.10        449.88       492.15 o                         
  32   6   3          9.65       -283.82       461.96 o                         
  34   6   3        925.64        715.58       443.84 o                         
  36   6   3        165.95        166.06       452.90 o                         
  38   6   3         20.35        138.89       407.61 o                         
 -39   7   3        113.57        176.54       235.71 o                         
 -37   7   3        662.51        739.18       231.22 o                         
 -35   7   3         15.17        332.94       256.39 o                         
 -33   7   3       1353.86        652.65       290.72 o                         
 -31   7   3       2326.92       1580.71       291.36 o                         
 -29   7   3       1616.98       1652.05       292.20 o                         
 -27   7   3        668.47        986.27       232.52 o                         
 -25   7   3        989.21       1423.48       332.15 o                         
 -23   7   3         33.30        983.40       224.36 o                         
 -21   7   3        644.29        557.08       159.44 o                         
 -19   7   3       6378.07       5016.60       156.68 o                         
 -17   7   3        379.18       1159.64       137.50 o                         
 -15   7   3      95903.14      97237.46      1245.40 o                         
 -13   7   3       2659.08       3369.57       643.12 o                         
 -11   7   3      15603.25      17409.45       760.87 o                         
  -9   7   3      30412.96      27230.21       433.63 o                         
  -7   7   3     124551.69     119390.16      3894.94 o                         
  -5   7   3      32006.28      31751.01       569.45 o                         
  -3   7   3       1009.96       1689.78       263.95 o                         
  -1   7   3      20511.18      21184.53       353.08 o                         
   1   7   3      90339.89      79910.34       960.52 o                         
   3   7   3        184.19        432.05       275.30 o                         
   5   7   3       5830.84       4464.13       266.10 o                         
   7   7   3      18005.02      23477.63       529.48 o                         
   9   7   3        489.48        923.48       327.99 o                         
  11   7   3      36077.22      45769.59       697.78 o                         
  13   7   3      18505.62      17731.69       351.57 o                         
  15   7   3       4190.80       4474.47       158.95 o                         
  17   7   3      19184.57      16724.15       361.69 o                         
  19   7   3        220.17       1523.89       198.90 o                         
  21   7   3       2450.77       2363.34       233.44 o                         
  23   7   3       1121.18       1503.43       232.78 o                         
  25   7   3         59.16       1203.88       255.00 o                         
  27   7   3        664.32        424.07       260.77 o                         
  29   7   3         22.28        253.61       289.05 o                         
  31   7   3          1.12        629.34       274.78 o                         
  33   7   3       1016.51       1621.38       443.84 o                         
  35   7   3          3.61        800.12       407.61 o                         
  37   7   3        126.42         66.98       227.63 o                         
 -38   8   3          1.93        435.69       238.84 o                         
 -36   8   3        629.04        493.05       231.67 o                         
 -34   8   3        499.82       1175.67       257.56 o                         
 -32   8   3          0.65         70.00       330.18 o                         
 -30   8   3        261.34       1008.23       335.01 o                         
 -28   8   3       1395.61       3337.97       306.38 o                         
 -26   8   3      11895.21       9193.33       926.58 o                         
 -24   8   3        494.59       1797.11       232.69 o                         
 -22   8   3        240.91        591.47       195.54 o                         
 -20   8   3       2726.52       4247.20       513.64 o                         
 -18   8   3      13049.47      16046.40       307.19 o                         
 -16   8   3      11308.52      13840.26       186.07 o                         
 -14   8   3       7157.92       6497.34       421.20 o                         
 -12   8   3      18038.13      20355.65       401.12 o                         
 -10   8   3      14894.15      13792.54       505.65 o                         
  -8   8   3      18325.02      16302.56       522.43 o                         
  -6   8   3     157141.94     144236.27      1659.50 o                         
  -4   8   3      10978.69       8767.44       379.48 o                         
  -2   8   3      12068.76      15836.68       350.19 o                         
   0   8   3      30098.37      36231.07       480.75 o                         
   2   8   3        502.46        847.48       313.52 o                         
   4   8   3      28632.22      31402.67      1699.88 o                         
   6   8   3     124920.98     116663.86      2019.93 o                         
   8   8   3     178202.95     170769.09      7767.23 o                         
  10   8   3      24764.37      20230.83       809.18 o                         
  12   8   3       1073.74       6244.35       701.61 o                         
  14   8   3      33010.00      28496.62       655.08 o                         
  16   8   3      25986.19      23727.45       328.17 o                         
  18   8   3       5976.81       5407.26       208.83 o                         
  20   8   3       9357.13      13216.32       761.44 o                         
  22   8   3      11127.68      13690.09       869.88 o                         
  24   8   3       4051.97       4119.88       268.25 o                         
  26   8   3         30.18        400.50       280.18 o                         
  28   8   3        476.23        201.85       281.27 o                         
  30   8   3        394.93       2138.03       283.32 o                         
  32   8   3         33.23          0.60       308.37 o                         
  34   8   3        391.92        524.26       309.48 o                         
  36   8   3         22.46        301.20       196.22 o                         
 -35   9   3          5.26        525.36       434.78 o                         
 -33   9   3        557.49         99.06       353.26 o                         
 -31   9   3       2245.32       1547.23       516.31 o                         
 -29   9   3       3271.48       1156.32       618.96 o                         
 -27   9   3         19.72        429.50       278.08 o                         
 -25   9   3       3598.38       1598.83       308.94 o                         
 -23   9   3       4272.61       7911.55       304.92 o                         
 -21   9   3      12216.82      11830.77       840.37 o                         
 -19   9   3        291.92        614.29       184.98 o                         
 -17   9   3       1195.78       1964.61       389.51 o                         
 -15   9   3      41984.07      34918.30       839.11 o                         
 -13   9   3       4013.11       4149.51       304.61 o                         
 -11   9   3        408.75        485.02       417.06 o                         
  -9   9   3      12743.58      11147.84       461.05 o                         
  -7   9   3     102877.41     100160.11      2907.62 o                         
  -5   9   3       8970.02       9517.72       287.86 o                         
  -3   9   3      13158.36      10927.79       381.94 o                         
  -1   9   3      32960.29      37181.74       665.71 o                         
   1   9   3     208506.42     190617.64      2090.45 o                         
   3   9   3      41187.42      40294.85       714.07 o                         
   5   9   3     133952.09     137388.53      2355.08 o                         
   7   9   3      11301.12      10923.70       365.20 o                         
   9   9   3       7037.20       8295.74       283.27 o                         
  11   9   3      16033.73      16101.84       518.15 o                         
  13   9   3      16687.42      17775.62       590.95 o                         
  15   9   3        231.07       6751.56       296.61 o                         
  17   9   3       6625.23       7973.61       231.80 o                         
  19   9   3       2179.82       2345.11       181.37 o                         
  21   9   3      18390.64      16237.23       544.16 o                         
  23   9   3        265.99        881.61       204.12 o                         
  25   9   3        929.59       2588.67       281.96 o                         
  27   9   3         12.96        555.48       271.92 o                         
  29   9   3        585.18        423.33       264.68 o                         
  31   9   3         67.79        466.70       336.66 o                         
  33   9   3        192.23         98.35       182.47 o                         
  35   9   3        348.20        111.31       234.66 o                         
 -34  10   3         34.38        678.43       252.46 o                         
 -32  10   3       1594.56       1119.31       353.26 o                         
 -30  10   3       1739.32       2199.68       254.89 o                         
 -28  10   3       1190.55       1880.50       412.18 o                         
 -26  10   3       1037.44        982.87       257.25 o                         
 -24  10   3         84.04       1372.54       330.59 o                         
 -22  10   3        194.28        397.13       254.57 o                         
 -20  10   3       3495.07       7661.67       842.39 o                         
 -18  10   3      18050.56      16152.39       765.99 o                         
 -16  10   3        122.13       1230.84       260.59 o                         
 -14  10   3       1949.42       2059.50       331.32 o                         
 -12  10   3       6304.00       4605.94       541.06 o                         
 -10  10   3     103338.39      89632.30       794.28 o                         
  -8  10   3        549.79        608.83       160.26 o                         
  -6  10   3      90480.86      70783.24      1158.79 o                         
  -4  10   3       9595.53      12266.31       188.15 o                         
  -2  10   3     110524.56      95508.40       751.29 o                         
   0  10   3     142237.55     125917.40       870.52 o                         
   2  10   3      55597.91      53723.39       469.92 o                         
   4  10   3         42.59       2344.71       178.92 o                         
   6  10   3      32366.83      27972.18      1011.93 o                         
   8  10   3       3167.38       6219.44       238.38 o                         
  10  10   3        210.01       3402.39       249.48 o                         
  12  10   3      79952.73      71167.41       740.16 o                         
  14  10   3      14109.79      14101.96       344.03 o                         
  16  10   3       7020.12      10708.40       415.34 o                         
  18  10   3       2148.72       5949.63       250.79 o                         
  20  10   3       9117.63       9022.30       309.86 o                         
  22  10   3       9928.30       6889.51       234.27 o                         
  24  10   3       2956.60       1921.63       283.71 o                         
  26  10   3        667.56       1078.02       372.94 o                         
  28  10   3       4671.08       4753.62      1296.80 o                         
  30  10   3        281.47        711.05       294.63 o                         
  32  10   3       1666.05       1283.55       460.45 o                         
 -33  11   3        501.38        -17.65       230.69 o                         
 -31  11   3        319.78        587.38       261.34 o                         
 -29  11   3       1458.87        345.54       191.81 o                         
 -27  11   3        595.15        127.69       242.88 o                         
 -25  11   3       4578.72       4420.18       671.80 o                         
 -23  11   3       2340.45       2388.29       431.76 o                         
 -21  11   3       3923.47       7672.51       732.19 o                         
 -19  11   3        277.52       -286.10       291.39 o                         
 -17  11   3       7779.71       7919.75       800.84 o                         
 -15  11   3       3836.46       3904.45       378.62 o                         
 -13  11   3      34916.06      38117.99       955.19 o                         
 -11  11   3         50.25        841.90       217.77 o                         
  -9  11   3      24882.76      23659.71       815.24 o                         
  -7  11   3      25935.07      21809.54       446.05 o                         
  -5  11   3        700.33       1729.49       160.75 o                         
  -3  11   3      21225.00      21685.02       270.57 o                         
  -1  11   3       1939.90       2534.50       158.91 o                         
   1  11   3       4093.53       5146.74       203.22 o                         
   3  11   3        313.03        570.37       163.53 o                         
   5  11   3      18358.08      17890.61       440.13 o                         
   7  11   3       9175.51       9056.75       397.52 o                         
   9  11   3      17986.83      20422.99       327.72 o                         
  11  11   3        956.58       1374.82       237.95 o                         
  13  11   3       9614.29      11594.62       328.90 o                         
  15  11   3       6111.05       6356.10       424.16 o                         
  17  11   3       9592.73      10082.86       292.64 o                         
  19  11   3       3409.40       4898.25       225.89 o                         
  21  11   3         54.48       1432.74       204.24 o                         
  23  11   3         14.84        273.64       197.26 o                         
  25  11   3        504.18        814.47       251.89 o                         
  27  11   3        615.76       1742.15       425.73 o                         
  29  11   3         23.36        631.04       377.42 o                         
  31  11   3         53.05        138.43       203.81 o                         
 -30  12   3       1036.24       1899.24       221.53 o                         
 -28  12   3         43.05       -169.93       169.93 o                         
 -26  12   3        626.79        383.35       199.41 o                         
 -24  12   3       7001.40       7788.03      1245.47 o                         
 -22  12   3       2725.67       2321.86       395.53 o                         
 -20  12   3         61.62        932.97       468.00 o                         
 -18  12   3      12076.58      10190.24       588.77 o                         
 -16  12   3       9682.75       8180.83       694.27 o                         
 -14  12   3       1415.90       1081.49       948.07 o                         
 -12  12   3        644.28        533.00       462.91 o                         
 -10  12   3      37740.80      36410.86       578.96 o                         
  -8  12   3       8399.08       9797.61       363.26 o                         
  -6  12   3         12.07       1225.09       193.22 o                         
  -4  12   3       1330.32       2816.91       232.20 o                         
  -2  12   3       6129.50       5990.67       259.98 o                         
   0  12   3      81291.55      75784.73       673.03 o                         
   2  12   3      10566.73      12355.38       313.38 o                         
   4  12   3       2349.36       2741.19       187.59 o                         
   6  12   3      39772.91      34049.00       554.38 o                         
   8  12   3      16006.38      13385.77       460.19 o                         
  10  12   3      13870.80      11866.93       543.48 o                         
  12  12   3        423.62         49.50       303.04 o                         
  14  12   3      37214.17      40544.99       698.97 o                         
  16  12   3       2630.65       2820.58       254.19 o                         
  18  12   3        216.70       3080.27       250.20 o                         
  20  12   3       2679.36       4504.34       283.36 o                         
  22  12   3       3068.88       1135.84       224.51 o                         
  24  12   3       1551.55       1322.08       253.13 o                         
  26  12   3       1318.50       1594.21       380.44 o                         
  28  12   3        686.29        508.53       228.69 o                         
  30  12   3          5.13         22.26       154.64 o                         
 -29  13   3        510.51        676.06       216.23 o                         
 -27  13   3        242.30        286.86       161.78 o                         
 -25  13   3        566.32         33.03       206.18 o                         
 -23  13   3       2197.73       1277.78       235.55 o                         
 -21  13   3        942.58        959.29       246.99 o                         
 -19  13   3       2897.03       2043.45       239.83 o                         
 -17  13   3       8634.89      10451.18       932.18 o                         
 -15  13   3      10716.26       8408.83       884.66 o                         
 -13  13   3      13226.20      11397.95       456.79 o                         
 -11  13   3       1372.80       1277.68       547.15 o                         
  -9  13   3        208.60        440.53       344.41 o                         
  -7  13   3       4488.79       5157.32       389.04 o                         
  -5  13   3       1076.54       1480.12       257.74 o                         
  -3  13   3       1951.10       4487.29       188.74 o                         
  -1  13   3       1254.23       1582.88       174.22 o                         
   1  13   3      35022.07      33758.89       467.16 o                         
   3  13   3       3919.39       3763.60       176.89 o                         
   5  13   3      45554.35      45837.73       741.25 o                         
   7  13   3        886.95        481.21       264.97 o                         
  11  13   3      35693.66      38602.12       788.04 o                         
  13  13   3        381.28        934.70       289.86 o                         
  15  13   3         50.14        659.14       288.68 o                         
  17  13   3       4589.09       4618.12       700.48 o                         
  19  13   3      12776.09      12054.10       289.16 o                         
  21  13   3       3878.85       4752.18       306.07 o                         
  23  13   3         38.66        225.10       197.10 o                         
  25  13   3       1812.23       1433.29       270.23 o                         
  27  13   3        344.41        317.98       199.20 o                         
 -26  14   3          8.14         97.33       155.49 o                         
 -24  14   3       3145.76       1730.66       191.72 o                         
 -22  14   3       1227.27       1160.56       192.94 o                         
 -20  14   3         11.62         -3.13       262.27 o                         
 -18  14   3        593.25        785.16       262.98 o                         
 -16  14   3       4399.17       4241.13       596.32 o                         
 -14  14   3          6.83        443.95       374.96 o                         
 -12  14   3      13434.32      14117.27      1234.91 o                         
 -10  14   3       1814.89       2298.66       283.03 o                         
  -8  14   3      15596.25      15733.88       333.43 o                         
  -6  14   3       2341.02       2836.98       216.05 o                         
  -4  14   3      44361.24      45524.17      1243.68 o                         
  -2  14   3      29803.03      30450.12       422.12 o                         
   0  14   3      71471.35      65511.77       620.45 o                         
   2  14   3       5059.15       4951.83       189.60 o                         
   4  14   3      18552.62      15608.72       633.06 o                         
   6  14   3      51087.22      54073.70       730.72 o                         
   8  14   3      53140.08      54241.85       763.89 o                         
  10  14   3       8524.51       7509.07       540.46 o                         
  12  14   3       1996.79       2425.12       293.81 o                         
  14  14   3      59574.52      57620.52       785.00 o                         
  16  14   3       8159.78      11212.34       973.73 o                         
  18  14   3       7318.06       7820.15       775.97 o                         
  20  14   3       2566.00       4530.38       226.58 o                         
  22  14   3       2177.47       1215.19       235.57 o                         
  24  14   3        126.40        380.56       198.93 o                         
 -23  15   3         52.54        179.37       165.87 o                         
 -21  15   3        260.11       -138.00       202.22 o                         
 -19  15   3       1163.49        138.59       219.97 o                         
 -17  15   3       7555.41       7806.08       430.11 o                         
 -15  15   3       2022.79       1857.88       324.04 o                         
 -13  15   3        875.21        846.88       288.18 o                         
 -11  15   3        892.06       1307.62       273.25 o                         
  -9  15   3         10.43        125.94       224.42 o                         
  -7  15   3        674.89        543.67       214.41 o                         
  -5  15   3        343.26       1235.59       254.94 o                         
  -3  15   3      35585.35      38322.57      1322.59 o                         
  -1  15   3       5896.27       5865.17       267.38 o                         
   1  15   3        607.85       1064.44       196.58 o                         
   3  15   3       1212.36       1851.23       214.41 o                         
   5  15   3      11177.32      11840.60       293.34 o                         
   7  15   3       2517.39       2298.35       244.53 o                         
   9  15   3        875.47       3237.76       332.05 o                         
  11  15   3      28130.89      26977.56      2984.61 o                         
  13  15   3       1573.92       1752.87       310.61 o                         
  15  15   3         37.17        -87.39       215.52 o                         
  17  15   3       1020.96       1463.58       211.90 o                         
  19  15   3        326.17        232.49       320.05 o                         
  21  15   3        154.25        232.49       468.00 o                         
 -18  16   3       1265.52       1014.41       187.90 o                         
 -16  16   3       2576.13       1493.91       333.63 o                         
 -14  16   3         27.48       -111.38       264.82 o                         
 -12  16   3      14892.64      14020.08       285.80 o                         
 -10  16   3       4427.06       4341.42       240.33 o                         
  -8  16   3       4837.49       3961.70       208.74 o                         
  -6  16   3      26999.90      26393.61       431.66 o                         
  -4  16   3      15573.26      16383.25       300.99 o                         
  -2  16   3       1792.81       2823.76       201.68 o                         
   0  16   3      23664.53      21326.43       599.66 o                         
   2  16   3        123.08       3098.05      1090.93 o                         
   4  16   3      22562.30      19053.35       413.12 o                         
   6  16   3      28196.74      27570.03       546.43 o                         
   8  16   3      40052.89      42894.23       720.59 o                         
  10  16   3        785.15       1603.57       252.13 o                         
  12  16   3       2000.97       2763.28       336.39 o                         
  14  16   3       3815.14       3007.76       273.40 o                         
  16  16   3        127.66        857.88       211.96 o                         
  18  16   3       1064.86        567.63       310.99 o                         
 -13  17   3        137.59         96.62       341.18 o                         
 -11  17   3       7774.57       6974.39      1136.78 o                         
  -9  17   3      13000.84      14555.15       531.86 o                         
  -7  17   3        485.83       1561.71       573.67 o                         
  -5  17   3       1550.71       1572.50       213.47 o                         
  -3  17   3       4806.77       4514.62       241.98 o                         
  -1  17   3        759.47       1341.57       222.68 o                         
   1  17   3       5054.83       6655.33       250.82 o                         
   3  17   3       2283.65       1989.74       353.26 o                         
   5  17   3      27452.29      32627.88      1111.11 o                         
   7  17   3       1571.63       1051.44       295.89 o                         
   9  17   3        221.69        577.25       563.10 o                         
  11  17   3       2622.13       2209.09       200.30 o                         
 -40   0   4         94.10         48.31       264.33 o                         
 -38   0   4         21.15        218.32       258.45 o                         
 -36   0   4       1643.01        325.86       275.75 o                         
 -34   0   4       5145.55       3612.43       466.45 o                         
 -32   0   4       1414.69       4544.23       798.61 o                         
 -30   0   4       4517.28       3158.87       458.47 o                         
 -28   0   4        754.64       1303.93       232.90 o                         
 -26   0   4        201.93       1916.28       225.89 o                         
 -24   0   4      32712.60      25733.82       884.37 o                         
 -22   0   4     115268.59     107763.43      1085.16 o                         
 -20   0   4       4266.06       4193.02       842.39 o                         
 -18   0   4       9293.76       7028.27       446.86 o                         
 -16   0   4      97681.42     102316.01      1711.96 o                         
 -14   0   4     233408.22     201090.34      2940.83 o                         
 -12   0   4      17273.03      20132.89       594.81 o                         
 -10   0   4     241866.61     258832.00      3602.06 o                         
  -8   0   4     872312.25    1046958.50     13873.82 o                         
  -6   0   4     264427.66     129444.68      1844.81 o                         
  -4   0   4       2443.63      21141.34       474.03 o                         
  -2   0   4       3995.22       4610.04       190.36 o                         
   0   0   4      13690.25      25163.77      1533.82 o                         
   2   0   4    2239969.00    1969524.88     18359.83 o                         
   4   0   4     119091.33      20006.08       480.07 o                         
   6   0   4     180768.78     314145.09      3024.08 o                         
   8   0   4     329208.03     357386.00      3445.63 o                         
  10   0   4     396088.47     437232.06      5896.75 o                         
  12   0   4     135516.73     122859.52      1820.66 o                         
  14   0   4      25149.69      28236.77       661.23 o                         
  16   0   4     344364.59     361954.16      5030.20 o                         
  18   0   4      33565.20      33183.09       605.74 o                         
  20   0   4       5602.43       7330.54       334.96 o                         
  22   0   4      18093.36      12912.12       313.78 o                         
  24   0   4      36470.50      36111.12       432.98 o                         
  26   0   4        964.59       2704.13       240.57 o                         
  28   0   4        703.52       1769.94       237.11 o                         
  30   0   4       1955.30       1327.07       252.01 o                         
  32   0   4        748.88        789.76       256.84 o                         
  34   0   4        587.21       1723.59       754.83 o                         
  36   0   4        390.07       1077.90       425.73 o                         
  38   0   4        353.15        274.76       353.26 o                         
  40   0   4        191.68        153.99       280.80 o                         
 -41   1   4          0.98        236.87       199.68 o                         
 -39   1   4         16.17         16.49       183.51 o                         
 -37   1   4         64.46        235.38       189.44 o                         
 -35   1   4        735.94        866.46       197.45 o                         
 -33   1   4       2101.09       1676.01       268.38 o                         
 -31   1   4       6612.02       3625.30       480.25 o                         
 -29   1   4       1316.75       2291.72       179.79 o                         
 -27   1   4       2359.99       1339.89       174.32 o                         
 -25   1   4       3307.23       4470.85       416.23 o                         
 -23   1   4       7921.82       6158.21       135.49 o                         
 -21   1   4        752.01       1287.72       254.58 o                         
 -19   1   4        347.83        602.53       260.17 o                         
 -17   1   4      21274.28      15853.29       655.19 o                         
 -15   1   4        334.68       1096.02       464.98 o                         
 -13   1   4      72837.14      85196.41      1422.10 o                         
 -11   1   4      22925.02      24178.79       625.00 o                         
  -9   1   4        156.53       2931.77       362.32 o                         
  -7   1   4     536488.81     610940.12      8152.19 o                         
  -5   1   4      88806.21      58408.92       926.93 o                         
  -3   1   4       9046.66      30842.45       561.60 o                         
  -1   1   4     204548.66     145459.11      2027.48 o                         
   1   1   4      64969.30     148022.03      1523.30 o                         
   3   1   4      26059.24       6136.86       194.53 o                         
   5   1   4      24152.08      85222.70       915.64 o                         
   7   1   4     218298.22     286518.09      2277.15 o                         
   9   1   4        815.30       3715.03       206.55 o                         
  11   1   4      45662.74      26455.05       442.14 o                         
  13   1   4       1414.82      16140.44       446.86 o                         
  15   1   4      73465.62      80396.57      1518.72 o                         
  17   1   4      11501.99      14547.44       476.56 o                         
  19   1   4      62859.74      60238.69       915.59 o                         
  21   1   4       4071.61       4844.32       393.70 o                         
  23   1   4        683.36       2593.91       162.09 o                         
  25   1   4       2758.04       3861.70       182.83 o                         
  27   1   4        729.12       1943.43       197.14 o                         
  29   1   4       1495.06       1198.00       193.58 o                         
  31   1   4        514.83        771.62       199.13 o                         
  33   1   4          6.20       -115.43       203.82 o                         
  35   1   4        111.15        442.59       274.96 o                         
  37   1   4        122.04        492.19       273.05 o                         
  39   1   4        307.47        302.35       224.63 o                         
 -42   2   4          5.15        643.12       501.21 o                         
 -40   2   4         19.67        273.24       198.12 o                         
 -38   2   4        224.93        -57.73       186.11 o                         
 -36   2   4        340.02        678.92       175.11 o                         
 -34   2   4        325.00       2703.70       189.75 o                         
 -32   2   4         56.00        698.77       238.80 o                         
 -30   2   4       3923.59       4197.00       424.46 o                         
 -28   2   4       6707.85       7341.04       179.22 o                         
 -26   2   4         21.91       2167.43       262.91 o                         
 -24   2   4        827.19        621.21       134.16 o                         
 -22   2   4      28856.79      28338.62       443.92 o                         
 -20   2   4      14752.94      14585.15       405.14 o                         
 -18   2   4        212.47        957.37       230.15 o                         
 -16   2   4      64201.22      67526.66       760.53 o                         
 -14   2   4      71641.48      73466.52       926.52 o                         
 -12   2   4       7193.50       4965.57       327.59 o                         
 -10   2   4      57709.85      71381.85       834.75 o                         
  -8   2   4     540394.44     574505.38      5443.15 o                         
  -6   2   4      22614.73      29702.69       419.49 o                         
  -4   2   4       4852.95      12150.60       277.52 o                         
   0   2   4      89998.80     119107.93       938.28 o                         
   2   2   4     233101.81     313005.75      2516.21 o                         
   4   2   4     425989.94     442474.91      3446.90 o                         
   6   2   4     227470.36     224438.27      1571.54 o                         
   8   2   4      98962.39      76997.82       629.33 o                         
  10   2   4     145805.19     136530.08      1033.62 o                         
  12   2   4      51211.72      40240.67       440.20 o                         
  14   2   4       5033.51       7665.06       290.07 o                         
  16   2   4     265626.91     267921.41      1972.65 o                         
  18   2   4      18949.24      16455.66       431.43 o                         
  20   2   4      23231.76      18754.55       390.58 o                         
  22   2   4      37254.27      37144.91       801.15 o                         
  24   2   4      15831.50      13705.85       222.77 o                         
  26   2   4       5035.65       4620.92       193.65 o                         
  28   2   4        434.91       2447.50       189.51 o                         
  30   2   4      11452.26      10468.91       634.86 o                         
  32   2   4         10.33        -16.61       200.83 o                         
  34   2   4       1953.74       1545.15       284.17 o                         
  36   2   4        247.44       1003.31       249.58 o                         
  38   2   4        388.75       -277.78       365.34 o                         
  40   2   4        151.82         12.08       292.87 o                         
 -41   3   4        183.25        144.93       329.11 o                         
 -39   3   4         95.02        304.78       203.25 o                         
 -37   3   4        146.52         89.20       188.02 o                         
 -35   3   4       1718.64        744.60       257.36 o                         
 -33   3   4       1338.40       1204.33       238.14 o                         
 -31   3   4       2164.08       1342.51       293.60 o                         
 -29   3   4        330.24       1064.00       222.75 o                         
 -27   3   4       1184.38       2658.04       516.41 o                         
 -25   3   4       1231.48        373.41       268.32 o                         
 -23   3   4       1060.29       1256.10       189.97 o                         
 -21   3   4       9804.24       9039.92       434.06 o                         
 -19   3   4      44984.79      28932.16      1135.27 o                         
 -17   3   4      27691.22      23909.88       754.41 o                         
 -15   3   4       9502.33       6983.71       609.90 o                         
 -13   3   4     104269.27     104127.26      1209.46 o                         
 -11   3   4       9428.90      10601.61       344.76 o                         
  -9   3   4       7042.13       6401.13       288.20 o                         
  -7   3   4     126925.55     112044.47      1163.57 o                         
  -5   3   4     242736.39     335833.31      3204.62 o                         
  -3   3   4      71514.29      86546.15       653.71 o                         
  -1   3   4      98465.41      49504.95       454.54 o                         
   1   3   4     122217.18     101909.11      1118.48 o                         
   3   3   4     192245.98     257897.17      2541.70 o                         
   5   3   4      12730.14      19984.04       313.39 o                         
   7   3   4      16333.57      16947.26       260.93 o                         
   9   3   4       1305.39       1086.53       188.35 o                         
  11   3   4       3080.30       1831.34       208.24 o                         
  13   3   4       1848.65       5264.94       257.05 o                         
  15   3   4       5967.95       4293.93       283.38 o                         
  17   3   4        219.55       1011.81       276.38 o                         
  19   3   4      22654.63      20913.95       356.29 o                         
  21   3   4      37628.56      34412.08       562.33 o                         
  23   3   4       1509.88       2549.42       208.77 o                         
  25   3   4        658.05        802.70       223.76 o                         
  27   3   4        457.25       1012.47       236.58 o                         
  29   3   4          9.45        393.22       260.04 o                         
  31   3   4        171.73        369.18       217.25 o                         
  33   3   4        156.69        196.47       236.82 o                         
  35   3   4        197.29        308.93       487.62 o                         
  37   3   4         25.92        381.87       299.12 o                         
  39   3   4         66.05        -24.15       329.11 o                         
 -40   4   4         64.92        106.98       289.85 o                         
 -38   4   4        280.25         99.48       209.93 o                         
 -36   4   4       1435.86       1357.20       285.45 o                         
 -34   4   4        129.94        778.83       249.35 o                         
 -32   4   4        601.37       1461.36       455.92 o                         
 -30   4   4        105.01        539.89       343.98 o                         
 -28   4   4      21481.41      14909.03       816.64 o                         
 -26   4   4        270.46       2206.59       335.57 o                         
 -24   4   4         52.09       1032.45       327.40 o                         
 -22   4   4      21620.75      21738.37       478.84 o                         
 -20   4   4      37503.43      29160.07       307.39 o                         
 -18   4   4      39550.84      29049.72       680.70 o                         
 -16   4   4      92687.01      88841.18      1207.30 o                         
 -14   4   4      69683.35      63744.07      1328.50 o                         
 -12   4   4       7659.83      10660.82       318.15 o                         
 -10   4   4     274934.44     275093.47      2744.02 o                         
  -8   4   4     177496.06     189461.31      2160.33 o                         
  -6   4   4      85347.51      74769.23       807.03 o                         
  -4   4   4     606943.81     659670.25      4390.45 o                         
  -2   4   4     478780.22     490456.16      4486.60 o                         
   0   4   4      25649.71      33230.89       368.04 o                         
   2   4   4      16430.11      17453.87       420.53 o                         
   4   4   4     299018.19     363234.12      2912.91 o                         
   6   4   4      19044.54      19438.24       325.61 o                         
   8   4   4      36295.29      27720.05       392.12 o                         
  10   4   4     136224.44     143833.88      1763.69 o                         
  12   4   4        818.80       1793.86       226.50 o                         
  14   4   4      10756.32      18871.62       359.43 o                         
  16   4   4      41610.14      41334.62       525.76 o                         
  18   4   4       4267.04       5287.95       368.79 o                         
  20   4   4      36134.88      33102.76       498.85 o                         
  22   4   4      72534.56      79307.59      1742.53 o                         
  24   4   4       3449.06       3436.65       215.87 o                         
  26   4   4      10705.48       9403.29       277.41 o                         
  28   4   4         60.17       2910.64       274.34 o                         
  30   4   4       6703.53       6059.88       350.83 o                         
  32   4   4        888.83       1815.07       289.99 o                         
  34   4   4        269.35         -3.89       269.28 o                         
  36   4   4        122.53       1008.90       318.51 o                         
  38   4   4        266.11        626.53       272.10 o                         
 -39   5   4          0.09        198.62       237.72 o                         
 -37   5   4         47.47        898.56       279.29 o                         
 -35   5   4        208.72        511.97       415.16 o                         
 -33   5   4        327.24        709.54       516.31 o                         
 -31   5   4       2851.80       1316.07       341.54 o                         
 -29   5   4        671.83       2088.66       286.16 o                         
 -27   5   4       1600.20       1047.45       300.81 o                         
 -25   5   4       3993.39       4162.72       241.30 o                         
 -23   5   4        101.15       1141.34       188.90 o                         
 -21   5   4       1145.54        666.78       199.99 o                         
 -19   5   4      28462.81      24086.41       369.56 o                         
 -17   5   4      14846.50      11068.31       523.02 o                         
 -15   5   4        139.64        410.63       576.69 o                         
 -13   5   4       3368.00       2297.71       552.54 o                         
 -11   5   4     157598.62     167584.84      2620.78 o                         
  -9   5   4      37485.62      35620.44       509.19 o                         
  -7   5   4      12018.93      14464.38       282.95 o                         
  -5   5   4     374310.03     365516.09      4285.55 o                         
  -3   5   4      22708.31      32270.98       373.75 o                         
  -1   5   4     170231.08     151920.28       960.04 o                         
   1   5   4     101913.26      58304.42       725.25 o                         
   3   5   4     164875.38     154399.69      1125.62 o                         
   5   5   4      33007.04      50623.34       560.10 o                         
   7   5   4      20161.55      25795.49       356.05 o                         
   9   5   4      59901.70      68201.17       717.00 o                         
  11   5   4      89865.12      75528.50      1295.93 o                         
  13   5   4     123196.63     129071.30      1167.95 o                         
  15   5   4       5776.56       4626.52       236.87 o                         
  17   5   4       7783.72       6481.71       183.95 o                         
  19   5   4      15420.83      17546.43       466.05 o                         
  21   5   4       3812.45       5697.84       345.10 o                         
  23   5   4        200.08       1122.88       336.61 o                         
  25   5   4       8725.17       6941.13       499.43 o                         
  27   5   4        170.18        480.48       292.84 o                         
  29   5   4       2062.86       1466.30       356.29 o                         
  31   5   4        101.41        542.56       347.31 o                         
  33   5   4        117.16        894.75       338.48 o                         
  35   5   4       1152.57       1020.53       474.03 o                         
  37   5   4        267.95        229.47       434.78 o                         
 -40   6   4        112.33        344.20       277.78 o                         
 -38   6   4         27.55        144.93       344.20 o                         
 -36   6   4         60.44         28.75       266.15 o                         
 -34   6   4        317.03        195.49       281.40 o                         
 -32   6   4        109.78        137.34       288.05 o                         
 -30   6   4        227.87        889.24       255.51 o                         
 -28   6   4       2519.62       2287.17       236.40 o                         
 -26   6   4        180.82       1361.37       243.65 o                         
 -24   6   4       9972.94       9423.15       481.97 o                         
 -22   6   4       1785.60       3995.49       176.84 o                         
 -20   6   4       1413.52       2571.46       182.21 o                         
 -18   6   4       8524.92       5969.58       173.43 o                         
 -16   6   4     172559.17     166093.28      2850.25 o                         
 -14   6   4      20400.60      28384.71       939.01 o                         
 -12   6   4      15103.06      17234.33       818.24 o                         
 -10   6   4     115960.15     123348.65      2104.47 o                         
  -8   6   4      41518.60      25915.41       378.23 o                         
  -6   6   4     111311.44     111306.55       994.89 o                         
  -4   6   4     281373.53     281580.75      3392.21 o                         
  -2   6   4     517996.00     504164.03      4889.07 o                         
   0   6   4        422.52       1574.65       258.67 o                         
   2   6   4     204641.78     182290.34      2032.01 o                         
   4   6   4      17714.34      23615.22       284.46 o                         
   6   6   4     377825.41     365831.69      5445.35 o                         
   8   6   4     181091.91     189026.25      2140.41 o                         
  10   6   4     784929.88     714371.44      4878.39 o                         
  12   6   4      86922.23      70646.38       675.71 o                         
  14   6   4      52078.12      51182.22       578.66 o                         
  16   6   4      23355.91      20679.46       394.85 o                         
  18   6   4      51749.40      49986.77      1029.24 o                         
  20   6   4      24006.52      20621.54       335.66 o                         
  22   6   4       1832.63       5394.37       258.91 o                         
  24   6   4       4188.50       4994.75       367.39 o                         
  26   6   4        137.74        860.76       332.72 o                         
  28   6   4        500.67        878.62       501.21 o                         
  30   6   4       1418.16        848.43       492.15 o                         
  32   6   4         10.74        404.59       464.98 o                         
  34   6   4        312.07        334.39       317.77 o                         
  36   6   4        624.18        606.47       436.29 o                         
  38   6   4         61.86        286.84       374.40 o                         
 -39   7   4        153.49        133.94       242.97 o                         
 -37   7   4        122.20        281.45       233.58 o                         
 -35   7   4        608.02        419.69       257.10 o                         
 -33   7   4        230.03        686.94       294.76 o                         
 -31   7   4         21.95        522.99       342.46 o                         
 -29   7   4        125.78        947.30       290.79 o                         
 -27   7   4       1874.12       2096.19       279.67 o                         
 -25   7   4       5259.63       4179.16       323.00 o                         
 -23   7   4       1321.26       1187.69       180.40 o                         
 -21   7   4      12977.76      12887.37       287.61 o                         
 -19   7   4        104.18       1038.97       146.88 o                         
 -17   7   4       1113.47       2471.66       249.10 o                         
 -15   7   4      10336.61      13755.16      1397.95 o                         
 -13   7   4      13905.39      15860.54       824.28 o                         
 -11   7   4     152997.75     137182.19      1671.55 o                         
  -9   7   4       7013.49       8287.36       328.84 o                         
  -7   7   4      54960.71      54679.91      1340.58 o                         
  -5   7   4       1162.79       3875.76       330.41 o                         
  -3   7   4       5656.80      11091.32       359.80 o                         
  -1   7   4      54311.55      49827.72       875.99 o                         
   1   7   4     199478.50     178798.88      1964.96 o                         
   3   7   4      17675.79      14925.84       578.20 o                         
   5   7   4      79234.88      67250.36      4980.38 o                         
   7   7   4     139071.64     127772.33      1703.09 o                         
   9   7   4      35382.86      31650.10      1461.36 o                         
  11   7   4      50729.68      44658.94       798.50 o                         
  13   7   4       4260.85       4442.36       201.61 o                         
  15   7   4      42654.57      44311.39       997.41 o                         
  17   7   4       3010.10       4330.96       151.24 o                         
  19   7   4       6559.67       6342.27       448.52 o                         
  21   7   4       2200.44       7074.81      1150.72 o                         
  23   7   4       7970.87       8511.00       353.73 o                         
  25   7   4        279.11        417.94       254.51 o                         
  27   7   4        139.81       1001.24       290.48 o                         
  29   7   4        327.60       1192.68       293.17 o                         
  31   7   4         24.42        144.93       461.96 o                         
  33   7   4         12.27       1144.33       437.80 o                         
  35   7   4        120.90         30.19       401.57 o                         
  37   7   4        105.58        504.49       357.79 o                         
 -38   8   4          4.97         18.93       244.49 o                         
 -36   8   4        207.11       -150.03       233.44 o                         
 -34   8   4        150.59        279.70       321.93 o                         
 -32   8   4       1339.32       1192.83       338.74 o                         
 -30   8   4       2465.92       2591.66       398.28 o                         
 -28   8   4         40.61        332.53       304.93 o                         
 -26   8   4        935.41       2732.21       575.10 o                         
 -24   8   4         36.83       1060.56       266.21 o                         
 -22   8   4       7974.34       8671.09       319.05 o                         
 -20   8   4        591.91       2279.36       165.11 o                         
 -18   8   4      25229.85      28603.14       713.87 o                         
 -16   8   4      23223.54      21582.90       384.61 o                         
 -14   8   4       2317.86       1917.39       325.43 o                         
 -12   8   4       2538.06       3315.19       461.10 o                         
 -10   8   4        560.83       1249.06       409.65 o                         
  -8   8   4     224597.00     218817.95      2400.28 o                         
  -6   8   4      28977.54      27142.03       662.74 o                         
  -4   8   4      64767.16      65013.62      2060.69 o                         
  -2   8   4     196501.14     194038.70      2549.83 o                         
   0   8   4      85666.82      85714.98      1521.00 o                         
   2   8   4     727137.19     685633.94     16843.34 o                         
   4   8   4      10190.93      13386.41       775.97 o                         
   6   8   4      95136.61      96358.88      1772.35 o                         
   8   8   4      22978.33      22319.60       394.63 o                         
  10   8   4      42016.72      43230.75       775.97 o                         
  12   8   4       6236.19       4614.89       229.70 o                         
  14   8   4      13483.56      13217.61       258.78 o                         
  16   8   4      27267.22      26172.05       442.67 o                         
  18   8   4        891.32       2070.92       184.94 o                         
  20   8   4       1956.92       2350.37       283.76 o                         
  22   8   4        508.53       2712.18       182.80 o                         
  24   8   4       6600.06       4650.90       492.46 o                         
  26   8   4       6093.06       6055.81       353.92 o                         
  28   8   4        706.50        544.48       287.09 o                         
  30   8   4       3039.50       4153.28       393.24 o                         
  32   8   4        292.93        448.10       305.21 o                         
  34   8   4       2353.63       1883.23       448.37 o                         
  36   8   4         94.70        265.70       292.87 o                         
 -35   9   4          4.87        528.38       437.80 o                         
 -33   9   4         12.65        608.94       314.92 o                         
 -31   9   4        453.78        476.16       312.63 o                         
 -29   9   4        903.13       1168.28       342.62 o                         
 -27   9   4       5891.18       3611.95       361.88 o                         
 -25   9   4       1055.18        839.59       278.86 o                         
 -23   9   4       4325.65       3013.41       456.51 o                         
 -21   9   4        466.71       3322.60       580.37 o                         
 -19   9   4       6302.19       6046.24       298.86 o                         
 -17   9   4       7374.75       7839.97       472.97 o                         
 -15   9   4       4486.05       6339.77       394.02 o                         
 -13   9   4      27326.09      29392.35       754.69 o                         
 -11   9   4       4132.05       4079.67       276.91 o                         
  -9   9   4      24623.05      24668.86       680.29 o                         
  -7   9   4     115833.78     106370.65      2362.62 o                         
  -5   9   4      45662.53      46576.91       658.71 o                         
  -3   9   4        278.25       2031.75       246.57 o                         
  -1   9   4      14500.05      15421.80       293.57 o                         
   1   9   4     200921.53     192557.00      1457.29 o                         
   3   9   4      20447.51      21122.05       278.14 o                         
   5   9   4      10366.42       9575.01       344.65 o                         
   7   9   4      17682.76      17310.73       364.58 o                         
   9   9   4     101031.11      90899.95      3497.32 o                         
  11   9   4        100.96       2557.44       199.96 o                         
  13   9   4      29173.97      28196.86       348.21 o                         
  15   9   4       9607.81       9834.94       226.96 o                         
  17   9   4         66.81       1165.77       169.78 o                         
  19   9   4       2796.38       2831.27       186.57 o                         
  21   9   4        322.00        798.79       183.76 o                         
  23   9   4        707.12       2436.09       243.50 o                         
  25   9   4        229.20         90.42       382.13 o                         
  27   9   4       1114.31       1379.86       278.52 o                         
  29   9   4        273.24       1201.83       272.97 o                         
  31   9   4         54.51       1127.45       305.21 o                         
  33   9   4        217.60        829.96       272.15 o                         
 -34  10   4        172.15        273.89       252.43 o                         
 -32  10   4        212.19        954.73       403.08 o                         
 -30  10   4       2024.07       1839.62       397.04 o                         
 -28  10   4        103.11        875.19       302.36 o                         
 -26  10   4       3745.35       2538.57       339.14 o                         
 -24  10   4       3756.29       3627.06       368.36 o                         
 -22  10   4      22096.35      19644.60      1688.19 o                         
 -20  10   4        789.13       2338.66       451.11 o                         
 -18  10   4        150.56        690.69       392.28 o                         
 -16  10   4       6672.87       6841.75       401.31 o                         
 -14  10   4      28447.01      25775.97       917.88 o                         
 -12  10   4      28275.68      26884.39       477.65 o                         
 -10  10   4      20195.40      17974.70       388.30 o                         
  -8  10   4      76422.07      65014.54       871.45 o                         
  -6  10   4       2708.58       4188.55       163.79 o                         
  -4  10   4       1300.64       2686.99       149.90 o                         
  -2  10   4      14854.18      15199.26       218.50 o                         
   0  10   4      16053.14      15797.23       198.70 o                         
   2  10   4      83102.34      73728.28       522.01 o                         
   4  10   4        680.42       2706.78       191.19 o                         
   6  10   4        579.82       4081.11       230.88 o                         
   8  10   4        713.29       2334.17       187.34 o                         
  10  10   4        395.65        723.73       191.80 o                         
  12  10   4        675.02       1736.29       196.11 o                         
  14  10   4         97.35        346.88       172.24 o                         
  16  10   4      45605.84      48507.12       797.44 o                         
  18  10   4      27891.08      28532.46       352.95 o                         
  20  10   4       3513.67       3167.87       188.72 o                         
  22  10   4       3429.33       2365.63       188.59 o                         
  24  10   4       3182.67       2355.27       551.73 o                         
  26  10   4       5426.93       4495.09       454.41 o                         
  28  10   4         51.07       -279.39       320.23 o                         
  30  10   4       1034.33       1348.93       967.69 o                         
  32  10   4        126.94         47.18       194.77 o                         
 -33  11   4         61.57        126.29       409.12 o                         
 -31  11   4         40.39        373.00       276.27 o                         
 -29  11   4       3023.71        820.82       371.38 o                         
 -27  11   4       2612.56       1122.42       212.84 o                         
 -25  11   4       1308.19        907.66       270.47 o                         
 -23  11   4       1909.97       1826.69       419.69 o                         
 -21  11   4       5386.34       8663.33       534.42 o                         
 -19  11   4      19813.05      22217.99      1790.46 o                         
 -17  11   4       7591.07       7302.53       799.62 o                         
 -15  11   4       3369.34       5854.09       627.68 o                         
 -13  11   4      28259.33      23222.20       803.34 o                         
 -11  11   4       3272.93       3745.29       231.08 o                         
  -9  11   4        886.03        813.89       215.25 o                         
  -7  11   4       3242.28       4175.64       156.55 o                         
  -5  11   4      90078.09      81383.39       871.16 o                         
  -3  11   4       4771.43       5849.92       189.67 o                         
  -1  11   4      30930.40      29697.22       278.67 o                         
   1  11   4      24350.93      21912.16       254.23 o                         
   3  11   4     111230.09      97310.41      1738.48 o                         
   5  11   4      11861.83      12523.79       358.74 o                         
   7  11   4        983.51        956.33       231.98 o                         
   9  11   4      16978.02      22192.41       505.40 o                         
  11  11   4      91144.98      83923.26       716.96 o                         
  13  11   4      25230.44      30196.01       577.00 o                         
  15  11   4         26.43        828.07       223.65 o                         
  17  11   4       3458.83       4311.37       353.44 o                         
  19  11   4       1459.66       2279.13       210.46 o                         
  21  11   4       7086.39       4726.55       242.56 o                         
  23  11   4       7135.11       8094.36       928.70 o                         
  25  11   4        211.75        606.89       443.84 o                         
  27  11   4        829.53       2074.28       431.76 o                         
  29  11   4        403.77        291.43       229.97 o                         
  31  11   4       1143.55        707.08       193.82 o                         
 -30  12   4         93.30         94.96       215.90 o                         
 -28  12   4        121.41        -85.59       172.33 o                         
 -26  12   4        234.90        538.83       238.53 o                         
 -24  12   4       1647.51       2345.71      1274.16 o                         
 -22  12   4       4438.57       4296.51       434.78 o                         
 -20  12   4       5273.19       4848.01       344.60 o                         
 -18  12   4      23207.45      31757.30       821.26 o                         
 -16  12   4       9758.24       8358.03       655.58 o                         
 -14  12   4      22239.68      18745.15       538.95 o                         
 -12  12   4      28037.40      26874.08      1139.86 o                         
 -10  12   4        417.31       1409.68       249.28 o                         
  -8  12   4       5735.52       4169.15       251.21 o                         
  -6  12   4        996.56       1208.06       198.83 o                         
  -4  12   4        201.63       1425.47       165.52 o                         
  -2  12   4       1565.49       3656.34       169.30 o                         
   0  12   4      18580.40      17242.09       241.93 o                         
   2  12   4       3779.62       2882.53       173.66 o                         
   4  12   4      14615.39      15582.86       438.80 o                         
   6  12   4       3286.37       4714.22       386.11 o                         
   8  12   4      55530.59      47652.64       751.37 o                         
  10  12   4       1857.12       2131.23       276.34 o                         
  12  12   4      13310.28      16968.82       609.99 o                         
  14  12   4      17922.00      16734.05       385.99 o                         
  16  12   4      35819.41      40433.36       855.98 o                         
  18  12   4       3880.07       4730.62       341.04 o                         
  20  12   4      19694.08      27908.76       491.69 o                         
  22  12   4        713.64       3007.01       258.28 o                         
  24  12   4       2090.54       4027.78       437.80 o                         
  26  12   4        294.50        404.06       317.03 o                         
  28  12   4        698.67        686.72       268.72 o                         
 -29  13   4         12.49        195.25       137.80 o                         
 -27  13   4        389.57        -12.52       163.39 o                         
 -25  13   4       1930.68        532.97       203.09 o                         
 -23  13   4        631.22        842.98       233.21 o                         
 -21  13   4       1615.39       1431.57       507.51 o                         
 -19  13   4      17502.97      14303.76      1124.37 o                         
 -17  13   4       1015.63       1529.67       522.34 o                         
 -15  13   4        466.24        335.15       818.24 o                         
 -13  13   4       7345.41       8185.84       427.37 o                         
 -11  13   4      70094.41      57212.33      1089.30 o                         
  -9  13   4       5120.23       5548.19       354.98 o                         
  -7  13   4       7830.24       6705.40       393.54 o                         
  -5  13   4     128342.37     109761.62      2192.63 o                         
  -3  13   4      20707.49      15886.99       271.75 o                         
  -1  13   4       7172.82       8974.61       195.41 o                         
   1  13   4       6457.51       6878.64       193.47 o                         
   3  13   4      11318.56       9604.49       213.77 o                         
   5  13   4        237.48       2526.81       205.33 o                         
   7  13   4      25615.04      21029.38       537.20 o                         
   9  13   4        499.69        432.43       362.73 o                         
  11  13   4       1008.16       2094.46       294.43 o                         
  13  13   4       8845.42      14750.69      2267.52 o                         
  15  13   4       1251.96       2809.92       314.80 o                         
  17  13   4       1075.96       1289.64       304.95 o                         
  19  13   4        938.46       1546.46       286.67 o                         
  21  13   4        272.79        788.14       210.49 o                         
  23  13   4         72.85        668.49       263.66 o                         
  25  13   4         10.01        -35.94       233.19 o                         
  27  13   4        378.47        508.47       192.50 o                         
 -26  14   4        274.75        305.16       157.05 o                         
 -24  14   4       3778.76       2175.84       343.99 o                         
 -22  14   4         85.91       -140.50       194.13 o                         
 -20  14   4       2671.42       1407.09       266.51 o                         
 -18  14   4       5989.32       5457.09       483.49 o                         
 -16  14   4       7522.31       7802.02       610.62 o                         
 -14  14   4        943.60        589.76       310.60 o                         
 -12  14   4       3013.19       2655.61       384.52 o                         
 -10  14   4       4923.79       4723.26       302.12 o                         
  -8  14   4       6529.35       6504.14       311.09 o                         
  -6  14   4        465.31       1542.54       237.89 o                         
  -4  14   4      73367.52      64680.34       539.93 o                         
  -2  14   4      19652.12      21383.26       292.98 o                         
   0  14   4        476.07        478.32       180.63 o                         
   2  14   4       1828.71       1643.74       173.83 o                         
   4  14   4         65.93        342.85       210.35 o                         
   6  14   4       7027.61       7648.69       364.40 o                         
   8  14   4      22337.65      20175.16       673.31 o                         
  10  14   4      18473.97      21953.54       688.41 o                         
  12  14   4       7597.11      13262.40       323.72 o                         
  14  14   4        580.86        827.30       297.44 o                         
  16  14   4       1926.10       1888.89       286.69 o                         
  18  14   4       1201.06       1936.96       274.20 o                         
  20  14   4       4154.16       6946.10      1019.02 o                         
  22  14   4        949.50       2040.52       268.72 o                         
  24  14   4        143.84       -135.87       289.86 o                         
 -23  15   4         64.73       -198.46       198.46 o                         
 -21  15   4        467.51        753.82       192.10 o                         
 -19  15   4        411.40        260.72       211.99 o                         
 -17  15   4        890.53        494.33       228.99 o                         
 -15  15   4       3931.34       3795.41       257.59 o                         
 -13  15   4       4869.81       6553.50       332.00 o                         
 -11  15   4      36578.90      30801.94       638.02 o                         
  -9  15   4        958.77       1327.01       233.60 o                         
  -7  15   4       7742.14       8794.70       248.24 o                         
  -5  15   4      15082.60      13198.20       374.15 o                         
  -3  15   4       2415.15       2502.54       268.43 o                         
  -1  15   4       3184.60       3806.31       198.20 o                         
   1  15   4      10829.67      11027.57       249.30 o                         
   3  15   4      12522.23      11774.16       281.45 o                         
   5  15   4      11533.36      12865.23       293.66 o                         
   7  15   4       5075.32       5722.99       302.88 o                         
   9  15   4        219.40       -474.03       474.03 o                         
  11  15   4       2254.04       1083.94       437.80 o                         
  13  15   4        260.11        570.72       223.48 o                         
  15  15   4         85.27       1197.71       363.83 o                         
  17  15   4        863.35       3686.60       380.44 o                         
  19  15   4        244.12       1096.02       301.93 o                         
  21  15   4         14.61       -117.75       289.86 o                         
 -18  16   4        547.56        344.30       184.28 o                         
 -16  16   4       1580.12        933.79       263.46 o                         
 -14  16   4         78.20       -600.85       679.35 o                         
 -12  16   4       2220.06       1529.11       249.46 o                         
 -10  16   4       2058.32       2467.90       226.72 o                         
  -8  16   4       7079.14       6806.01       236.97 o                         
  -6  16   4        320.75        837.41       213.57 o                         
  -4  16   4      11186.65       8968.80       240.81 o                         
  -2  16   4       6896.47       8273.33       255.03 o                         
   0  16   4       1399.35       1155.15       251.72 o                         
   2  16   4      20495.22      21698.31      1619.88 o                         
   4  16   4        316.26        324.65       285.99 o                         
   6  16   4       4699.16       5934.55       364.00 o                         
   8  16   4       4378.11       3720.67       321.87 o                         
  10  16   4        270.64        203.15       347.22 o                         
  12  16   4       3199.73       3163.37       335.14 o                         
  14  16   4        918.14       1048.95       241.55 o                         
  16  16   4        317.68        307.56       199.05 o                         
 -13  17   4       5463.24       5274.77       389.49 o                         
 -11  17   4       5054.63       5423.58       347.22 o                         
  -9  17   4       1558.01       2547.59       931.46 o                         
  -7  17   4       2947.99       3227.94       173.67 o                         
  -5  17   4      10681.79       9714.39       271.04 o                         
  -3  17   4       8606.57       8955.98       267.77 o                         
  -1  17   4       7672.38       7904.73       260.26 o                         
   1  17   4        796.79       1684.79       359.30 o                         
   3  17   4      14756.23      14009.69       495.17 o                         
   5  17   4       6336.60       5954.12       410.63 o                         
   7  17   4        813.43       1397.53       283.19 o                         
   9  17   4        199.53        103.51       277.75 o                         
  11  17   4          0.23        370.79       236.12 o                         
 -41   1   5        277.24         66.24       190.66 o                         
 -39   1   5        354.50        296.02       183.85 o                         
 -37   1   5        400.41        129.92       193.06 o                         
 -35   1   5         26.25        118.70       199.48 o                         
 -33   1   5       9363.85       4421.01       737.14 o                         
 -31   1   5        446.79       1330.99       199.93 o                         
 -29   1   5       6357.09       6058.72       231.32 o                         
 -27   1   5       3472.32       5270.07       218.63 o                         
 -25   1   5      10712.51       8594.47       328.30 o                         
 -23   1   5       2280.78       1942.54       121.21 o                         
 -21   1   5       1807.59       2788.39       275.98 o                         
 -19   1   5      11003.41       8761.27       516.31 o                         
 -17   1   5     112896.45      93979.64      1663.65 o                         
 -15   1   5      13129.65       6705.93       549.52 o                         
 -13   1   5      18267.23      18381.68       597.83 o                         
 -11   1   5     131764.28     131570.28      1980.68 o                         
  -9   1   5      91344.69     116902.39      1751.21 o                         
  -7   1   5      67211.45     152059.45      2179.96 o                         
  -5   1   5          4.00      15069.47       480.07 o                         
  -3   1   5     286849.12     124556.38      1799.52 o                         
  -1   1   5      43884.50     107594.03      1450.79 o                         
   1   1   5       2799.60       3871.16       356.54 o                         
   3   1   5      52790.66      28306.75       471.70 o                         
   5   1   5     613751.06     637824.06      6046.26 o                         
   7   1   5     234873.31     230730.31      2292.83 o                         
   9   1   5      23386.26      11194.88       317.46 o                         
  11   1   5     111780.92     127247.46      1386.78 o                         
  13   1   5      15135.37      17208.61       720.11 o                         
  15   1   5      26740.00      62348.37       887.26 o                         
  17   1   5      12819.30      12785.62       457.70 o                         
  19   1   5       3806.25       4647.78       274.95 o                         
  21   1   5       8030.10       7253.36       165.92 o                         
  23   1   5        233.49       5042.01       175.36 o                         
  25   1   5        146.69       4111.44       182.26 o                         
  27   1   5        361.62       1624.96       180.43 o                         
  29   1   5        293.50       1941.30       191.83 o                         
  31   1   5         11.95       1708.76       198.43 o                         
  33   1   5         69.97        433.27       255.76 o                         
  35   1   5         51.46        -59.58       310.37 o                         
  37   1   5        161.55        309.33       267.63 o                         
  39   1   5         22.18          6.04       320.05 o                         
 -40   2   5        135.71        192.50       198.79 o                         
 -38   2   5        360.05         58.85       220.86 o                         
 -36   2   5        281.68        216.19       172.53 o                         
 -34   2   5        100.35        840.89       185.58 o                         
 -32   2   5       2670.17       2135.73       213.16 o                         
 -30   2   5       4234.64       3840.27       378.30 o                         
 -28   2   5         33.88       1585.40       172.85 o                         
 -26   2   5      15745.20      12459.01       380.05 o                         
 -24   2   5       6594.09       4396.52       162.29 o                         
 -22   2   5      23599.09      16504.58       592.90 o                         
 -20   2   5      36389.00      32409.87       545.57 o                         
 -18   2   5      60116.42      50960.24      1198.67 o                         
 -16   2   5      48857.94      44040.92       954.11 o                         
 -14   2   5       3323.99       6124.57       388.41 o                         
 -12   2   5      23528.88      20588.65       703.50 o                         
 -10   2   5      44099.83      51664.08       669.30 o                         
  -8   2   5       9744.20      17197.48       564.61 o                         
  -6   2   5     319414.69     311439.56      3010.33 o                         
  -4   2   5      70960.93      41407.35       386.12 o                         
  -2   2   5       6665.62       1856.55       185.89 o                         
   0   2   5      88067.23     132992.25      1013.31 o                         
   2   2   5     387553.16     388684.34      2379.11 o                         
   4   2   5    1421298.38    1507575.38     11528.42 o                         
   6   2   5     334020.62     366454.72      2904.75 o                         
   8   2   5      70610.10      74039.56       721.85 o                         
  10   2   5      45340.07      62076.19       652.35 o                         
  12   2   5      73234.85     100890.57       991.42 o                         
  14   2   5      12922.19      17234.99       409.43 o                         
  16   2   5       5759.89       5105.00       344.34 o                         
  18   2   5        799.09      12361.83       431.03 o                         
  20   2   5        941.24       3586.43       180.56 o                         
  22   2   5       9892.52       8377.28       230.58 o                         
  24   2   5      28404.96      24126.86       493.09 o                         
  26   2   5       1154.84       3052.46       243.99 o                         
  28   2   5       1323.01       1359.79       193.92 o                         
  30   2   5       2260.01       1799.83       283.70 o                         
  32   2   5       1668.36       1100.49       257.47 o                         
  34   2   5       1025.00        745.75       240.23 o                         
  36   2   5        245.79         75.91       237.56 o                         
  38   2   5          1.90        425.73       353.26 o                         
 -41   3   5        121.78         65.10       223.72 o                         
 -39   3   5         45.97          4.07       202.12 o                         
 -37   3   5         18.00        214.79       189.33 o                         
 -35   3   5       1813.24        520.02       481.95 o                         
 -33   3   5        580.35       1475.21       235.23 o                         
 -31   3   5       1224.70       1086.53       239.89 o                         
 -29   3   5       8802.32       3943.72       294.96 o                         
 -27   3   5      18838.56      19999.44      1017.95 o                         
 -25   3   5       1959.89        306.20       168.17 o                         
 -23   3   5      33033.95      30798.29       691.57 o                         
 -21   3   5      30261.46      23555.15       518.65 o                         
 -19   3   5      40035.05      41596.15       800.48 o                         
 -17   3   5       1541.39       2738.53       612.92 o                         
 -15   3   5     140455.81     117819.74      1530.67 o                         
 -13   3   5      49289.32      42532.24       661.84 o                         
 -11   3   5       5476.04       4711.30       311.69 o                         
  -9   3   5     312213.38     333083.50      3236.64 o                         
  -7   3   5       1709.49       1206.30       246.58 o                         
  -5   3   5      49967.97      79981.28       623.83 o                         
  -3   3   5     893219.12    1124019.00     10541.50 o                         
  -1   3   5      70255.48      50787.16       473.10 o                         
   1   3   5     442116.69     435003.00      2966.81 o                         
   3   3   5     526087.31     541294.12      4237.10 o                         
   5   3   5     489510.38     497691.50      3905.36 o                         
   7   3   5      24654.85      23700.19       418.81 o                         
   9   3   5      44031.34      49599.26       485.53 o                         
  11   3   5       3116.95      16966.58       316.72 o                         
  13   3   5      51800.50      64646.61       634.94 o                         
  15   3   5      28529.89      29547.10       654.03 o                         
  17   3   5      19068.72      20919.48       477.08 o                         
  19   3   5       7731.99      10013.50       266.52 o                         
  21   3   5       8736.81      21106.20      1289.45 o                         
  23   3   5       1286.04       6983.29       247.32 o                         
  25   3   5        153.61       3537.77       356.46 o                         
  27   3   5       4921.38       3616.51       248.85 o                         
  29   3   5        169.85       2220.07       253.69 o                         
  31   3   5       3549.84       2414.08       259.74 o                         
  33   3   5         36.90        240.83       235.43 o                         
  35   3   5          4.38        172.16       325.43 o                         
  37   3   5        270.12        372.98       284.01 o                         
  39   3   5         13.65         42.27       314.01 o                         
 -40   4   5          0.01        175.92       233.60 o                         
 -38   4   5          2.66        179.42       207.77 o                         
 -36   4   5        232.48        838.35       275.65 o                         
 -34   4   5       1670.14       1087.31       468.00 o                         
 -32   4   5        789.08       1696.86       455.92 o                         
 -30   4   5        609.88        747.99       260.04 o                         
 -28   4   5          6.30       2774.03       665.81 o                         
 -26   4   5       5879.18       4970.19       321.88 o                         
 -24   4   5       7275.35       5187.91       655.19 o                         
 -22   4   5       5586.58       5657.14       321.90 o                         
 -20   4   5       6520.10       8309.49       292.36 o                         
 -18   4   5      20079.67      24906.80       642.63 o                         
 -16   4   5      54664.90      51742.24      1274.16 o                         
 -14   4   5       4712.69       7771.34       342.92 o                         
 -12   4   5       3551.07       3049.89       282.17 o                         
 -10   4   5      23968.46      24527.67       472.53 o                         
  -8   4   5      55295.99      55540.18       806.16 o                         
  -6   4   5     236934.78     197753.66      2156.79 o                         
  -4   4   5       1033.02       4908.39       193.01 o                         
  -2   4   5     144615.81     122162.09      1333.24 o                         
   0   4   5         85.67       1012.07       168.20 o                         
   2   4   5     479166.38     506834.38      4881.64 o                         
   4   4   5      10348.30      12148.60       551.03 o                         
   6   4   5      49760.24      41958.56       475.94 o                         
   8   4   5      54543.70      50873.97       577.94 o                         
  10   4   5      87051.74      86869.37       749.85 o                         
  12   4   5        120.33       2080.44       240.90 o                         
  14   4   5      35765.16      40923.93       507.54 o                         
  16   4   5      28631.81      32371.61       545.97 o                         
  18   4   5       7398.17       8658.43       322.70 o                         
  20   4   5      20059.58      22229.73       454.58 o                         
  22   4   5        659.96       4228.13       247.07 o                         
  24   4   5       4967.74       9223.74       397.28 o                         
  26   4   5       6273.61       5631.79       320.88 o                         
  28   4   5       3259.67       3670.99       324.51 o                         
  30   4   5        515.28        561.23       535.93 o                         
  32   4   5        834.50       1985.37       294.81 o                         
  34   4   5         19.01       -124.86       268.37 o                         
  36   4   5        199.41         99.94       381.95 o                         
  38   4   5         76.52        -21.14       341.18 o                         
 -39   5   5        374.81        307.54       240.24 o                         
 -37   5   5        807.17        212.41       275.19 o                         
 -35   5   5        264.32        326.64       300.94 o                         
 -33   5   5       1023.20       1494.32       326.00 o                         
 -31   5   5        422.66       1306.98       393.42 o                         
 -29   5   5       1385.52        592.22       297.33 o                         
 -27   5   5       3224.00       2654.10       313.86 o                         
 -25   5   5       3188.28       5755.60       387.91 o                         
 -23   5   5      10542.18      12096.58       478.85 o                         
 -21   5   5      12777.68      13274.83       230.67 o                         
 -19   5   5       6405.97       4926.93       193.59 o                         
 -17   5   5        756.47       2320.01       465.30 o                         
 -15   5   5      14119.24      10739.75       769.93 o                         
 -13   5   5     181419.03     176615.66      2886.48 o                         
 -11   5   5       2800.30       4858.46       318.09 o                         
  -9   5   5     524480.12     520846.91      4976.66 o                         
  -7   5   5      49324.56      53544.17       846.68 o                         
  -5   5   5      53607.52      53191.95       524.09 o                         
  -3   5   5      25444.39      29861.14       339.05 o                         
  -1   5   5     333530.28     278579.34      2194.50 o                         
   1   5   5      98567.18      84668.89       671.27 o                         
   3   5   5     182963.77     176213.45      1473.25 o                         
   5   5   5        318.38       1380.29       176.69 o                         
   7   5   5     127981.55     109603.76      1026.11 o                         
   9   5   5      45785.58      57853.53       795.60 o                         
  11   5   5      26910.58      33675.79       500.66 o                         
  13   5   5      15946.52      19550.35       453.28 o                         
  15   5   5       1782.98       3719.50       327.79 o                         
  17   5   5      23776.30      30419.55       504.32 o                         
  19   5   5       9765.50      12764.74       374.87 o                         
  21   5   5       1003.55       2874.90       336.85 o                         
  23   5   5      10603.70      12671.91       811.88 o                         
  25   5   5       8526.35       9666.37       531.55 o                         
  27   5   5        333.58       1001.58       310.63 o                         
  29   5   5        629.23       1286.75       361.93 o                         
  31   5   5        795.05       2005.47       357.65 o                         
  33   5   5          2.83        428.55       338.16 o                         
  35   5   5         69.79        673.31       461.96 o                         
  37   5   5         50.66        214.37       401.57 o                         
 -40   6   5         21.46       -217.39       283.82 o                         
 -38   6   5         81.88       -118.52       281.95 o                         
 -36   6   5        195.04        420.25       267.04 o                         
 -34   6   5        304.29        538.35       283.38 o                         
 -32   6   5         16.70        528.09       378.88 o                         
 -30   6   5        190.76        168.50       255.73 o                         
 -28   6   5        190.07        635.75       256.73 o                         
 -26   6   5       7874.51       7311.63       334.74 o                         
 -24   6   5       2594.29       5883.09       333.08 o                         
 -22   6   5        406.78       1038.62       169.13 o                         
 -20   6   5       3585.89       3941.49       203.78 o                         
 -18   6   5      56235.01      50548.86       395.27 o                         
 -16   6   5       5435.26       4833.95       730.68 o                         
 -14   6   5      55890.71      49035.24      1028.08 o                         
 -12   6   5      63567.37      55921.00      1337.56 o                         
 -10   6   5      59477.33      73590.11      1283.21 o                         
  -8   6   5      22412.15      28336.97       398.23 o                         
  -6   6   5      42657.74      51952.14       450.71 o                         
  -4   6   5       1504.61       2946.01       136.66 o                         
  -2   6   5      46384.39      57170.82       519.08 o                         
   0   6   5      80649.20      73458.88       738.28 o                         
   2   6   5       1545.97       1955.62       255.76 o                         
   4   6   5     112390.45     103940.00      1194.63 o                         
   6   6   5     129745.17     108927.07      1240.94 o                         
   8   6   5       3601.01       2252.57       381.09 o                         
  10   6   5      15562.58      12680.17       399.54 o                         
  12   6   5        688.53       1099.14       299.81 o                         
  14   6   5        628.39       1448.67       197.50 o                         
  16   6   5      17993.27      11998.88       318.90 o                         
  18   6   5      19510.29      18059.60       501.17 o                         
  20   6   5       4939.07       5267.70       285.59 o                         
  22   6   5      12114.04       8464.92       251.79 o                         
  24   6   5      13431.92      12036.25       738.42 o                         
  26   6   5        179.02       1031.60       362.77 o                         
  28   6   5         90.07        -60.39       516.31 o                         
  30   6   5         37.30       -166.06       489.13 o                         
  32   6   5       1810.03       1722.96       277.04 o                         
  34   6   5         40.63        465.89       315.89 o                         
  36   6   5          2.24       -156.34       372.89 o                         
 -39   7   5        290.01        256.93       259.66 o                         
 -37   7   5         65.96        230.99       233.72 o                         
 -35   7   5         25.22        276.67       229.80 o                         
 -33   7   5       2988.93       2355.73       235.91 o                         
 -31   7   5       2350.58       2504.37       401.69 o                         
 -29   7   5        703.09         43.37       310.62 o                         
 -27   7   5       6129.18       4080.46       653.52 o                         
 -25   7   5       3212.99       4776.71       230.85 o                         
 -23   7   5       1448.27       2044.48       180.81 o                         
 -21   7   5       7635.59       7871.40       242.83 o                         
 -19   7   5       2695.04       4012.52       192.63 o                         
 -17   7   5      22247.69      24417.51       261.15 o                         
 -15   7   5        739.81       1199.16       325.19 o                         
 -13   7   5      51642.32      59005.94       822.71 o                         
 -11   7   5      10667.40      13909.26       410.95 o                         
  -9   7   5      66793.99      66375.66      1215.28 o                         
  -7   7   5       9641.79       9206.08       420.45 o                         
  -5   7   5       3351.97       2919.76       328.27 o                         
  -3   7   5        698.00       1408.99       288.85 o                         
  -1   7   5     203025.12     212819.73      5754.84 o                         
   1   7   5      68869.17      62130.88       651.18 o                         
   3   7   5         25.16       1616.51       171.61 o                         
   5   7   5       5385.26       6004.04      1147.35 o                         
   7   7   5         64.10       1345.99       267.46 o                         
   9   7   5       6989.25       6981.29      1124.70 o                         
  11   7   5      57903.04      63024.42       921.16 o                         
  13   7   5      17134.38      15207.75       233.79 o                         
  15   7   5      56633.63      55016.73      1061.21 o                         
  17   7   5      34941.57      31386.16       403.84 o                         
  19   7   5       1649.40       2578.08       174.16 o                         
  21   7   5       6236.30       9128.64       339.84 o                         
  23   7   5        901.60       2048.20       260.55 o                         
  25   7   5       1376.63       2349.12       270.18 o                         
  27   7   5        801.64        776.84       297.72 o                         
  29   7   5        499.64       1895.54       434.78 o                         
  31   7   5        827.08       1047.71       468.00 o                         
  33   7   5         26.28       1077.90       431.76 o                         
  35   7   5        253.63        389.49       395.53 o                         
 -38   8   5        356.70        776.29       253.95 o                         
 -36   8   5        121.45        194.94       284.31 o                         
 -34   8   5        371.52        103.71       387.98 o                         
 -32   8   5        213.50        779.00       339.68 o                         
 -30   8   5       4082.64       4700.22       325.06 o                         
 -28   8   5       1486.86       2744.13       899.50 o                         
 -26   8   5       3461.91       2813.27       265.09 o                         
 -24   8   5       4143.03       3332.04       268.64 o                         
 -22   8   5      11892.59      11499.02       572.92 o                         
 -20   8   5       1284.11       3895.88       285.19 o                         
 -18   8   5       7159.32       6537.46       473.09 o                         
 -16   8   5       1478.90       2015.09       263.82 o                         
 -14   8   5      40811.77      40792.17       679.28 o                         
 -12   8   5      38900.81      39028.94       825.57 o                         
 -10   8   5      97813.44      94545.25      1731.24 o                         
  -8   8   5         91.17       1639.22       411.46 o                         
  -6   8   5       2842.64       4716.24       387.44 o                         
  -4   8   5       6311.07       7771.19       400.20 o                         
  -2   8   5        356.93       2459.88       309.37 o                         
   0   8   5     166317.53     157633.47      1709.33 o                         
   2   8   5      11799.12       7799.65       374.59 o                         
   4   8   5      18546.14      17814.66      1117.15 o                         
   6   8   5       5507.97       9888.61       834.84 o                         
   8   8   5     164555.16     150068.31      1596.59 o                         
  10   8   5      74344.71      71872.30       966.39 o                         
  12   8   5     124740.49     110585.60       975.83 o                         
  14   8   5      10004.66      13628.40       406.49 o                         
  16   8   5      35032.81      28811.82       348.73 o                         
  18   8   5       6533.42       9388.56       718.35 o                         
  20   8   5      36101.20      33941.48       912.26 o                         
  22   8   5       1075.67       1747.22       217.60 o                         
  24   8   5        152.85         87.99       256.65 o                         
  26   8   5       1329.08       3172.96       299.42 o                         
  28   8   5       1454.87       2516.38       383.18 o                         
  30   8   5         88.56       1262.67       277.03 o                         
  32   8   5         84.46        452.96       409.12 o                         
  34   8   5          1.25        -96.62       383.45 o                         
 -37   9   5        330.47        289.86       401.57 o                         
 -35   9   5        661.23        132.85       440.82 o                         
 -33   9   5        219.20        567.63       464.98 o                         
 -31   9   5        644.02        689.27       260.64 o                         
 -29   9   5         25.52        219.63       231.57 o                         
 -27   9   5       7721.75       6664.43       378.96 o                         
 -25   9   5         77.98        360.18       427.52 o                         
 -23   9   5       1614.85       3112.98       764.20 o                         
 -21   9   5       4398.03       3558.43       240.37 o                         
 -19   9   5      56236.72      55623.02      1254.88 o                         
 -17   9   5      51515.27      46899.36       569.29 o                         
 -15   9   5        710.70       1388.69       240.89 o                         
 -13   9   5        334.71       1479.42       384.29 o                         
 -11   9   5       1195.31       1793.57       213.26 o                         
  -9   9   5       6415.67       5447.85       227.28 o                         
  -7   9   5        894.10       1386.36       203.36 o                         
  -5   9   5        582.44       1891.60       180.54 o                         
  -3   9   5     182378.17     176709.48      2398.58 o                         
  -1   9   5      22434.66      24951.87       608.39 o                         
   1   9   5       1563.03       2602.23       154.34 o                         
   3   9   5      27489.22      21609.27       407.78 o                         
   5   9   5     168875.62     142922.20      1196.18 o                         
   7   9   5      44952.64      44682.58       681.39 o                         
   9   9   5      14209.50      14054.94       253.62 o                         
  11   9   5       8324.16      10884.44       236.20 o                         
  13   9   5      57822.71      56619.86       681.56 o                         
  15   9   5       2529.78       4206.60       179.10 o                         
  17   9   5       3409.11       7100.40       504.61 o                         
  19   9   5        659.12       3074.85       294.59 o                         
  21   9   5         89.29        919.28       175.58 o                         
  23   9   5       1309.21       1545.82       198.38 o                         
  25   9   5       3241.60       4486.31       403.41 o                         
  27   9   5        218.02        680.24       280.27 o                         
  29   9   5        379.88       1798.33       411.06 o                         
  31   9   5        294.68        352.36       197.62 o                         
  33   9   5        816.96        935.97       266.77 o                         
 -34  10   5        809.31        303.73       333.64 o                         
 -32  10   5       1136.77       1060.06       424.22 o                         
 -30  10   5        167.47       1657.01       307.37 o                         
 -28  10   5       2702.40       1359.00       227.20 o                         
 -26  10   5       1834.42       1964.27       335.65 o                         
 -24  10   5       1177.23       1840.40       492.15 o                         
 -22  10   5         54.24        638.89       327.81 o                         
 -20  10   5      18502.53      18404.19       471.51 o                         
 -18  10   5      19621.64      19855.57       820.61 o                         
 -16  10   5      21066.66      22782.61      1243.96 o                         
 -14  10   5        399.53        470.75       539.34 o                         
 -12  10   5       6132.71       6808.05       258.42 o                         
 -10  10   5      33027.61      27561.50       458.90 o                         
  -8  10   5        238.04        786.10       157.94 o                         
  -6  10   5      35134.15      31578.07       265.43 o                         
  -4  10   5       6484.11       5542.66       168.30 o                         
  -2  10   5       6969.85       9736.21       180.11 o                         
   0  10   5      15466.15      15168.97       196.82 o                         
   2  10   5      28538.23      23416.32       476.59 o                         
   4  10   5     165248.30     137087.50      1255.72 o                         
   6  10   5        708.68       2565.87       226.01 o                         
   8  10   5      12393.85      11265.19       274.12 o                         
  10  10   5       6618.73       8153.33       360.54 o                         
  12  10   5       7879.97       9215.79       278.48 o                         
  14  10   5       2526.94       2671.03       228.62 o                         
  16  10   5       1398.24       2590.16       218.58 o                         
  18  10   5       6290.60       6354.27       225.46 o                         
  20  10   5       3317.32       2108.67       181.93 o                         
  22  10   5        763.11       2161.99       291.35 o                         
  24  10   5        942.44        969.57       204.78 o                         
  26  10   5       5402.72       2583.38       429.57 o                         
  28  10   5        123.08        126.28       256.76 o                         
  30  10   5        426.46       1281.12       309.48 o                         
  32  10   5       1842.65        981.28       353.26 o                         
 -33  11   5        552.82        673.31       298.91 o                         
 -31  11   5        428.95        567.63       347.22 o                         
 -29  11   5         45.01         72.27       195.39 o                         
 -27  11   5       1077.00       1480.07       221.19 o                         
 -25  11   5        666.25        528.92       354.77 o                         
 -23  11   5         12.38        449.88       413.65 o                         
 -21  11   5        558.08        678.01       307.74 o                         
 -19  11   5       4313.04       4527.05       435.52 o                         
 -17  11   5         85.12        187.55       386.54 o                         
 -15  11   5        295.38        326.91       627.68 o                         
 -13  11   5       3645.90       3578.74       261.66 o                         
 -11  11   5        109.96        569.56       220.72 o                         
  -9  11   5      32481.98      30542.51       363.57 o                         
  -7  11   5      22320.30      21517.93       266.00 o                         
  -5  11   5       7366.70       8471.31       176.99 o                         
  -3  11   5     101047.90      87755.57       558.98 o                         
  -1  11   5       2119.78       1253.33       148.13 o                         
   1  11   5       7000.69       6373.54       193.03 o                         
   3  11   5       3675.21       3951.63       154.62 o                         
   5  11   5      20212.21      17281.81       437.49 o                         
   7  11   5       2133.76       4347.82       280.83 o                         
   9  11   5       2625.15       3581.05       232.26 o                         
  11  11   5       3581.77       5257.30       234.11 o                         
  13  11   5       8773.15       8795.71       290.80 o                         
  15  11   5       4861.67       4309.73       313.24 o                         
  17  11   5       4283.41       6460.81       708.62 o                         
  19  11   5         68.49       2923.75       504.22 o                         
  21  11   5       1779.58       1952.40       205.08 o                         
  23  11   5        900.29        955.06       187.74 o                         
  25  11   5         77.98        111.53       718.60 o                         
  27  11   5          2.58       1559.56       273.23 o                         
  29  11   5        644.78        551.29       223.31 o                         
  31  11   5          3.02        131.45       170.53 o                         
 -30  12   5        209.08       -115.06       211.65 o                         
 -28  12   5        580.31        649.69       193.50 o                         
 -26  12   5        160.57        916.84       249.09 o                         
 -24  12   5        963.38        612.95       510.27 o                         
 -22  12   5       3304.45       2161.84       422.71 o                         
 -20  12   5      15847.39      15265.62       409.67 o                         
 -18  12   5       8580.21      10007.64       346.95 o                         
 -16  12   5       2167.05       3431.16       336.78 o                         
 -14  12   5        213.98        397.56       260.03 o                         
 -12  12   5      33057.49      34078.51       476.52 o                         
 -10  12   5          7.69        670.89       246.23 o                         
  -8  12   5        111.75        156.98       217.30 o                         
  -6  12   5      55497.50      50384.07       693.89 o                         
  -4  12   5      15916.44      18020.80       306.66 o                         
  -2  12   5       2736.71       3992.90       175.19 o                         
   0  12   5       2406.01       2692.39       165.23 o                         
   2  12   5      10069.10      10867.35       224.25 o                         
   4  12   5      56043.62      55793.77      1187.35 o                         
   6  12   5       3954.48       5189.70       342.12 o                         
   8  12   5       4030.04       4002.55       319.45 o                         
  10  12   5       4132.56       4830.13       325.53 o                         
  12  12   5      15035.63      16421.24       388.05 o                         
  14  12   5        201.58        702.42       247.72 o                         
  16  12   5        294.03       3282.49       262.04 o                         
  18  12   5      11164.28      16436.43       599.34 o                         
  20  12   5        110.37        590.20       236.62 o                         
  22  12   5        813.71        907.20       212.71 o                         
  24  12   5        284.10        518.36       274.20 o                         
  26  12   5       2026.38       1812.36       268.72 o                         
  28  12   5        304.27        137.08       203.13 o                         
 -29  13   5          9.78         67.32       137.08 o                         
 -27  13   5        278.27        124.45       195.68 o                         
 -25  13   5       5968.55       3999.59       614.48 o                         
 -23  13   5        229.38        748.15       257.56 o                         
 -21  13   5        906.96        577.15       253.57 o                         
 -19  13   5       2205.47       2028.16       327.88 o                         
 -17  13   5      10531.06      10759.72       416.21 o                         
 -15  13   5         61.87        836.35       815.22 o                         
 -13  13   5       1552.55       2208.23       383.36 o                         
 -11  13   5        208.67        584.33       291.66 o                         
  -9  13   5       4314.63       4017.76       343.47 o                         
  -7  13   5       5751.27       4959.44       338.72 o                         
  -5  13   5       1983.20       2838.70       279.00 o                         
  -3  13   5       3464.04       3965.97       233.22 o                         
  -1  13   5       5570.17       6542.52       199.91 o                         
   1  13   5      42478.64      41429.82       685.97 o                         
   3  13   5      35599.29      39417.51       820.24 o                         
   5  13   5       2823.07       3464.85       251.93 o                         
   7  13   5         20.38        730.44       311.25 o                         
   9  13   5      22432.34      22203.30       468.82 o                         
  11  13   5        215.59        566.79       277.75 o                         
  13  13   5       7616.61       8648.99       813.71 o                         
  15  13   5      17969.66      18782.51       448.37 o                         
  17  13   5       3949.40       3278.93       215.79 o                         
  19  13   5       2615.63       2042.43       207.02 o                         
  21  13   5         53.54       1621.65       214.78 o                         
  23  13   5       4704.28       4269.24       807.67 o                         
  25  13   5        134.67        -57.37       304.95 o                         
  27  13   5         76.72        962.80       366.85 o                         
 -26  14   5        218.60        495.84       159.74 o                         
 -24  14   5       3007.60       1604.81       312.05 o                         
 -22  14   5       3073.53       1373.55       301.08 o                         
 -20  14   5       1802.19       1209.81       374.11 o                         
 -18  14   5        100.74        393.02       278.93 o                         
 -16  14   5        175.91        313.70       286.58 o                         
 -14  14   5      18199.37      20216.17       417.40 o                         
 -12  14   5      22575.76      21212.74       663.29 o                         
 -10  14   5       9322.30       7606.82       299.50 o                         
  -8  14   5      12397.44      13062.91       362.54 o                         
  -6  14   5      56987.76      50385.83       673.54 o                         
  -4  14   5       6366.10       6427.18       247.38 o                         
  -2  14   5      16042.12      14438.50       411.38 o                         
   0  14   5       8713.08       7486.89       221.36 o                         
   2  14   5      13745.19      13275.28       306.29 o                         
   4  14   5      14821.29      17908.83       519.95 o                         
   6  14   5      11845.26      15934.84       411.63 o                         
   8  14   5       6427.18       8182.38       528.38 o                         
  10  14   5       1392.29       2430.55       290.87 o                         
  12  14   5      44066.11      46471.04       733.70 o                         
  14  14   5       3034.42       3403.32       304.63 o                         
  16  14   5      15869.88      14148.23       378.57 o                         
  18  14   5      10703.30      12266.39      1683.28 o                         
  20  14   5       2969.34       3631.98       575.18 o                         
  22  14   5        383.75        297.81       344.20 o                         
  24  14   5        593.36       1998.80       286.84 o                         
 -23  15   5       7383.17       1907.94       214.82 o                         
 -21  15   5        489.37        -88.15       197.29 o                         
 -19  15   5       3827.23       3182.73       362.86 o                         
 -17  15   5       1348.29       1316.34       268.96 o                         
 -15  15   5        175.49        552.28       272.38 o                         
 -13  15   5       3680.33       3756.43       230.37 o                         
 -11  15   5         44.86       -144.54       239.82 o                         
  -9  15   5        113.83        -40.78       221.66 o                         
  -7  15   5        321.89        788.65       235.18 o                         
  -5  15   5        232.63        359.25       232.88 o                         
  -3  15   5       7696.07       9029.87       216.05 o                         
  -1  15   5        410.82        480.77       182.73 o                         
   1  15   5      12375.85      13540.19       316.58 o                         
   3  15   5       3162.68       3258.87       234.54 o                         
   5  15   5       7441.24       7446.82       529.89 o                         
   7  15   5        604.35       1159.87       314.86 o                         
   9  15   5      29959.44      32681.22       782.01 o                         
  11  15   5         47.89        860.51       407.61 o                         
  13  15   5         46.94        535.22       283.93 o                         
  15  15   5       4048.10       6845.55       840.88 o                         
  17  15   5        591.98        419.69       341.18 o                         
  19  15   5        448.45        301.93       271.74 o                         
  21  15   5         79.60        172.10       274.76 o                         
 -18  16   5        556.40        480.79       206.57 o                         
 -16  16   5        633.17        764.83       339.02 o                         
 -14  16   5      17517.05      16054.74       455.12 o                         
 -12  16   5       5683.43       4613.01       259.29 o                         
 -10  16   5        816.39        467.49       236.47 o                         
  -8  16   5       1658.69       1217.38       186.04 o                         
  -6  16   5      19821.94      19822.98       510.16 o                         
  -4  16   5        657.21        790.52       207.26 o                         
  -2  16   5      34595.27      33497.09       561.28 o                         
   0  16   5       7778.45       7650.04       288.68 o                         
   2  16   5      33792.50      31830.19       439.54 o                         
   4  16   5       4401.75       5317.67       272.61 o                         
   6  16   5      28343.59      33602.08       703.11 o                         
   8  16   5       2424.71       3022.88       259.17 o                         
  10  16   5       4370.78       3943.24       335.89 o                         
  12  16   5       5985.72       7623.40       273.76 o                         
  14  16   5         87.57        227.27       216.33 o                         
  16  16   5         88.73       1019.57       207.96 o                         
 -13  17   5       8686.71       5797.73       316.85 o                         
 -11  17   5        915.01        828.85       301.61 o                         
  -9  17   5        811.07       1693.93       258.44 o                         
  -7  17   5         13.01        371.38       223.98 o                         
  -5  17   5      12636.14      14786.01      1413.05 o                         
  -3  17   5         86.87        562.03       643.12 o                         
  -1  17   5       9004.57      10498.21       443.84 o                         
   1  17   5        247.90        404.59       359.30 o                         
   3  17   5      27262.12      33734.97       727.66 o                         
   5  17   5       2148.11       2599.64       362.32 o                         
   7  17   5        482.68       1052.68       380.44 o                         
   9  17   5       1608.36       1821.56       195.89 o                         
  11  17   5       1481.28       2000.41       238.87 o                         
 -42   0   6          1.71         -3.02       323.07 o                         
 -40   0   6        137.27        290.34       241.56 o                         
 -38   0   6        253.83        -84.23       266.23 o                         
 -36   0   6       2614.85        555.34       286.27 o                         
 -34   0   6       4058.12       2493.79       493.66 o                         
 -32   0   6       2111.04        505.57       291.39 o                         
 -30   0   6       3929.51       4669.53       330.77 o                         
 -28   0   6       3125.01       3457.92       209.74 o                         
 -26   0   6       5742.06       6494.64       374.35 o                         
 -24   0   6       1010.02       2393.34       288.55 o                         
 -22   0   6       1393.27       2266.99       307.68 o                         
 -20   0   6      54386.74      32660.08       914.86 o                         
 -18   0   6     250970.95     232911.06      3496.38 o                         
 -16   0   6        790.49       7913.66       625.00 o                         
 -14   0   6      58775.68      49218.08      1020.53 o                         
 -12   0   6      27325.27      16642.54       579.71 o                         
 -10   0   6     466765.00     397497.69      5446.87 o                         
  -8   0   6     281935.72     453177.16      6150.37 o                         
  -6   0   6     468657.34     301362.25      4163.65 o                         
  -4   0   6     462089.56     403391.44      5461.97 o                         
  -2   0   6     106462.59     116642.46      2878.93 o                         
   2   0   6     137840.16     301706.78      2990.05 o                         
   4   0   6      39155.41       8374.14       357.46 o                         
   6   0   6    1575008.00    1311747.50     17427.57 o                         
   8   0   6      89184.07      72768.85      1262.08 o                         
  10   0   6     412471.47     426570.84      5908.83 o                         
  12   0   6       7705.72      13318.26       655.19 o                         
  14   0   6     724588.06     719134.75      9855.09 o                         
  16   0   6       5537.41       9719.22       688.41 o                         
  18   0   6      59619.84      53559.88      1283.21 o                         
  20   0   6       3277.34      22779.59      1067.33 o                         
  22   0   6      66659.73      58297.73      1116.60 o                         
  24   0   6       3351.56       3896.79       328.45 o                         
  26   0   6      11785.40       8401.91       726.05 o                         
  28   0   6       6375.41       8506.46       356.49 o                         
  30   0   6         95.75        607.68       305.53 o                         
  32   0   6        138.99        527.97       434.78 o                         
  34   0   6       1549.87       1890.10       468.00 o                         
  36   0   6        492.38        271.74       389.49 o                         
  38   0   6        630.38        295.89       332.13 o                         
 -41   1   6          9.41       -105.30       227.58 o                         
 -39   1   6        121.15        171.54       178.78 o                         
 -37   1   6        110.73         69.00       196.07 o                         
 -35   1   6          1.69         95.25       179.97 o                         
 -33   1   6       1082.90       2254.65       251.02 o                         
 -31   1   6       1392.71        279.46       173.40 o                         
 -29   1   6       2367.63       3330.66       401.31 o                         
 -27   1   6      16022.63      11945.58       202.93 o                         
 -25   1   6       5888.59       4775.65       149.05 o                         
 -23   1   6       5840.38       3354.92       133.31 o                         
 -21   1   6      34776.29      31151.91       853.30 o                         
 -19   1   6        118.70       1414.52       428.74 o                         
 -17   1   6       2824.41       4230.08       582.73 o                         
 -15   1   6     104441.14      98614.30      1678.75 o                         
 -13   1   6      22704.36      18728.90       621.98 o                         
 -11   1   6       3333.83       1500.61       410.63 o                         
  -9   1   6      87596.73     115347.43      1766.31 o                         
  -7   1   6     263482.59     354423.94      4855.08 o                         
  -5   1   6      47407.18      82421.51       930.12 o                         
  -3   1   6      45550.21      82098.58      1304.35 o                         
  -1   1   6      67741.30      77286.58       943.66 o                         
   1   1   6       6658.27       2551.26       387.75 o                         
   3   1   6     278256.78     465366.66      4495.22 o                         
   5   1   6      41914.70      98632.43      1588.17 o                         
   7   1   6      43115.35      21566.97       414.34 o                         
   9   1   6      60495.06      74260.82       893.46 o                         
  11   1   6     150948.08     135706.08      1489.19 o                         
  13   1   6      64339.98      72936.13       951.48 o                         
  15   1   6       9304.43       6304.97       400.95 o                         
  17   1   6      78219.81      83888.95      1820.66 o                         
  19   1   6      17979.24      15328.29       329.70 o                         
  21   1   6       8931.13       7835.06       170.86 o                         
  23   1   6       3937.47       7925.49       497.79 o                         
  25   1   6       4831.07       5099.36       199.53 o                         
  27   1   6       1222.89       1285.63       198.06 o                         
  29   1   6        100.34        624.84       210.11 o                         
  31   1   6        220.95       1516.85       309.11 o                         
  33   1   6         67.82         60.63       246.60 o                         
  35   1   6         91.05        158.02       296.67 o                         
  37   1   6        531.32        831.26       259.24 o                         
  39   1   6        100.87         -3.02       304.95 o                         
 -42   2   6         18.00        -50.11       283.02 o                         
 -40   2   6         41.89        262.80       197.48 o                         
 -38   2   6        101.33        105.87       210.64 o                         
 -36   2   6        260.67        250.61       173.97 o                         
 -34   2   6        363.33        404.74       203.62 o                         
 -32   2   6       2978.61       2682.14       319.94 o                         
 -30   2   6       1165.15       1849.86       182.38 o                         
 -28   2   6        475.24       1602.33       358.60 o                         
 -26   2   6        754.92       2135.86       277.94 o                         
 -24   2   6      32961.37      24702.48       334.65 o                         
 -22   2   6      12930.68      12332.22       392.55 o                         
 -20   2   6        109.54       -242.37       290.68 o                         
 -18   2   6      52096.74      52313.26       839.95 o                         
 -16   2   6      76770.55      78335.74      1039.63 o                         
 -14   2   6      72614.55      60158.68       825.12 o                         
 -12   2   6      53069.81      41080.25       618.05 o                         
 -10   2   6     142854.36     132353.89      1415.48 o                         
  -8   2   6       2971.60       3804.93       304.23 o                         
  -6   2   6     200225.91     191433.80      1933.23 o                         
  -4   2   6     267267.78     288614.06      2821.38 o                         
  -2   2   6         37.15       2350.16       220.80 o                         
   0   2   6     332268.03     341478.16      2640.53 o                         
   2   2   6     110959.04     105847.39       909.96 o                         
   4   2   6     783190.25     855996.56      5129.99 o                         
   6   2   6     539544.94     588554.31      4606.68 o                         
   8   2   6      96271.09     104667.60       967.24 o                         
  10   2   6     136172.22     121721.24      1115.12 o                         
  12   2   6      17364.41      24137.63       431.34 o                         
  14   2   6     118878.35      98043.58      1095.23 o                         
  16   2   6       3363.20       2297.20       326.15 o                         
  18   2   6       8908.42       7937.55       274.66 o                         
  20   2   6      20770.56      14242.41       273.10 o                         
  22   2   6       1710.55       2114.12       259.99 o                         
  24   2   6       7373.67       5408.03       192.74 o                         
  26   2   6        472.25       3474.70       194.12 o                         
  28   2   6      24719.69      13238.63       323.85 o                         
  30   2   6         34.07        419.24       415.76 o                         
  32   2   6        733.62        992.16       257.54 o                         
  34   2   6       1486.44       1951.41       270.78 o                         
  36   2   6        503.64        -97.28       229.07 o                         
  38   2   6        813.47        691.43       344.20 o                         
 -41   3   6        187.21        298.69       362.32 o                         
 -39   3   6        202.66          4.31       201.00 o                         
 -37   3   6        304.36        621.00       191.82 o                         
 -35   3   6        270.15       -264.34       281.76 o                         
 -33   3   6         43.84        320.98       248.18 o                         
 -31   3   6        239.32       -260.03       417.10 o                         
 -29   3   6        905.19       1469.91       317.70 o                         
 -27   3   6       1910.65       2900.35       413.23 o                         
 -25   3   6       4353.32       3806.61       209.24 o                         
 -23   3   6       2013.15       3365.87       492.76 o                         
 -21   3   6        212.50        743.41       223.40 o                         
 -19   3   6       3381.12       3669.33       381.49 o                         
 -17   3   6      16318.21      12613.48       495.62 o                         
 -15   3   6      85311.59      84154.34      1085.63 o                         
 -13   3   6        421.94       1104.27       337.15 o                         
 -11   3   6      37208.71      31677.41       591.79 o                         
  -9   3   6     140277.95     143778.70      1507.30 o                         
  -7   3   6       7613.81       7008.88       310.64 o                         
  -5   3   6      84538.70      72645.73       600.06 o                         
  -3   3   6     108408.12     129744.63      1395.21 o                         
  -1   3   6      68895.12      77293.67      1346.63 o                         
   1   3   6      13783.45      32485.58       408.64 o                         
   3   3   6     337793.16     362513.72      2250.49 o                         
   5   3   6      77684.07      83572.80       990.11 o                         
   7   3   6      30962.42      31798.21       439.05 o                         
   9   3   6     134939.73     133700.48      1204.44 o                         
  11   3   6       3356.39       6006.26       304.50 o                         
  13   3   6      20344.49      24367.95       566.95 o                         
  15   3   6       2581.63       5028.71       337.40 o                         
  17   3   6      22935.90      29996.49       545.06 o                         
  19   3   6       9589.72      10366.54       553.32 o                         
  21   3   6       1709.86       3545.27       209.55 o                         
  23   3   6        257.61       1036.18       215.72 o                         
  25   3   6       1314.46       1732.16       237.77 o                         
  27   3   6       1149.41       1343.24       242.85 o                         
  29   3   6        239.03       1240.88       294.98 o                         
  31   3   6         89.21       1077.01       252.54 o                         
  33   3   6        183.90        311.42       233.78 o                         
  35   3   6        159.13        502.36       312.12 o                         
  37   3   6        171.00        395.53       374.40 o                         
  39   3   6          4.95        404.59       298.91 o                         
 -40   4   6          5.59        215.79       239.45 o                         
 -38   4   6        382.69        392.21       208.02 o                         
 -36   4   6        486.13        862.59       234.87 o                         
 -34   4   6        209.87        746.83       454.41 o                         
 -32   4   6        257.46        700.29       293.36 o                         
 -30   4   6        588.03       1383.57       237.88 o                         
 -28   4   6       1595.09       1636.53       259.84 o                         
 -26   4   6         46.83        428.83       295.79 o                         
 -24   4   6      43781.17      35014.89       683.84 o                         
 -22   4   6       3539.54       6429.73       318.70 o                         
 -20   4   6       2760.90       2720.95       184.75 o                         
 -18   4   6        273.16        712.56       615.94 o                         
 -16   4   6      76576.20      78643.31      1058.90 o                         
 -14   4   6      12808.70      12474.05       450.47 o                         
 -12   4   6     193758.72     195493.22      2035.70 o                         
 -10   4   6     147326.05     155946.59      1628.99 o                         
  -8   4   6        458.45        763.63       250.85 o                         
  -6   4   6      23728.71      12077.70       236.05 o                         
  -4   4   6     372987.97     319305.22      2206.65 o                         
  -2   4   6      11295.96      11234.10       439.25 o                         
   0   4   6     181119.97     205572.25      1656.57 o                         
   2   4   6      88777.05      90375.19       742.04 o                         
   4   4   6     109834.22     118654.45      1180.45 o                         
   6   4   6      27576.70      21818.90       384.98 o                         
   8   4   6     313776.88     290889.91      2396.86 o                         
  10   4   6       2464.18       5676.58       306.28 o                         
  12   4   6        954.49       2447.33       296.73 o                         
  14   4   6        579.36        926.29       308.26 o                         
  16   4   6         51.52       4956.05       365.01 o                         
  18   4   6      19938.50      20073.25       498.92 o                         
  20   4   6      61651.00      51643.39       799.40 o                         
  22   4   6       4063.53       3744.45       272.27 o                         
  24   4   6      26156.63      19124.09       472.30 o                         
  26   4   6       6612.82      13371.73      1123.06 o                         
  28   4   6       6397.14       4236.10       299.27 o                         
  30   4   6       2889.70       2884.85       381.62 o                         
  32   4   6       1040.79        183.23       282.52 o                         
  34   4   6        659.25       1747.18       271.51 o                         
  36   4   6        434.85        375.38       286.86 o                         
  38   4   6        117.10        157.94       234.73 o                         
 -39   5   6         30.50         94.50       242.69 o                         
 -37   5   6        132.53       -212.78       273.05 o                         
 -35   5   6        266.88        354.31       236.46 o                         
 -33   5   6       1629.97       1536.68       303.72 o                         
 -31   5   6         50.04       -118.59       351.66 o                         
 -29   5   6        836.49        604.35       310.33 o                         
 -27   5   6       5162.62       3230.30       325.61 o                         
 -25   5   6       4718.95       6458.31       868.96 o                         
 -23   5   6       3320.07       4991.47       350.93 o                         
 -21   5   6      30916.65      28858.15       312.14 o                         
 -19   5   6       6518.67       6186.27       172.28 o                         
 -17   5   6      32298.73      32696.22       777.10 o                         
 -15   5   6       1503.48       3834.55       718.60 o                         
 -13   5   6     139116.47     122918.55      1420.82 o                         
 -11   5   6      21595.30      25873.04       495.30 o                         
  -9   5   6      16359.70      14470.16       305.60 o                         
  -7   5   6      82083.68      80916.20       740.19 o                         
  -5   5   6      25222.55      20330.93       342.54 o                         
  -3   5   6       3933.04       3456.47       206.42 o                         
  -1   5   6      42323.59      62931.97      1721.02 o                         
   1   5   6        646.05        589.49       230.52 o                         
   3   5   6      22144.93      32770.70       570.87 o                         
   5   5   6     125424.97     137506.20      2881.95 o                         
   7   5   6       5443.37       7978.25       318.29 o                         
   9   5   6      14088.89      10193.83       337.14 o                         
  11   5   6        406.95       1234.75       290.62 o                         
  13   5   6       2819.23       7750.41       355.13 o                         
  15   5   6       8707.15      12854.41       315.56 o                         
  17   5   6      29296.21      30780.53       516.63 o                         
  19   5   6       7786.24      10764.38       379.88 o                         
  21   5   6        380.36       1927.32       344.97 o                         
  23   5   6         67.69       6719.83       769.51 o                         
  25   5   6       3221.27       3989.97       319.88 o                         
  27   5   6        784.74       2594.20       307.44 o                         
  29   5   6       1213.75       1334.22       361.09 o                         
  31   5   6        392.02       2385.71       363.57 o                         
  33   5   6       2043.66        846.38       331.57 o                         
  35   5   6         26.37        461.96       437.80 o                         
  37   5   6         29.96        600.85       362.32 o                         
 -40   6   6        271.28        240.50       249.09 o                         
 -38   6   6        109.84        246.41       285.77 o                         
 -36   6   6        387.91        716.00       267.41 o                         
 -34   6   6        116.34       1032.21       289.17 o                         
 -32   6   6       1945.71        430.94       398.73 o                         
 -30   6   6        756.02        506.43       264.09 o                         
 -28   6   6       2342.49       3488.34       233.48 o                         
 -26   6   6       2505.07       4682.92       932.81 o                         
 -24   6   6       1523.27       2032.23       203.67 o                         
 -22   6   6       3320.71       5635.30       368.78 o                         
 -20   6   6      20444.28      17392.79       381.50 o                         
 -18   6   6      39226.95      42562.41      1031.84 o                         
 -16   6   6        347.39        532.08       314.22 o                         
 -14   6   6      49145.82      38716.86      1186.60 o                         
 -10   6   6     258832.45     248734.80      2207.34 o                         
  -8   6   6       1257.74       2881.70       185.23 o                         
  -6   6   6     232728.17     225547.73      1438.16 o                         
  -4   6   6      92119.71      92579.86       906.03 o                         
  -2   6   6      94782.40      99445.52       744.05 o                         
   0   6   6      14171.72      15786.03       307.57 o                         
   2   6   6       1874.41       1434.88       262.41 o                         
   4   6   6      67104.67      59542.64       820.91 o                         
   6   6   6      34731.60      29353.85       560.41 o                         
   8   6   6     168431.66     188398.83      1671.72 o                         
  10   6   6     176538.97     149854.81      1397.39 o                         
  12   6   6      31840.47      33684.61       608.70 o                         
  14   6   6      66356.92      56728.65       658.06 o                         
  16   6   6       1212.37      19514.28       894.13 o                         
  18   6   6      61414.09      52402.73      1356.21 o                         
  20   6   6      15750.82      28156.19       678.00 o                         
  22   6   6      28614.54      22946.96       482.84 o                         
  24   6   6       4130.48       8853.50      1136.56 o                         
  26   6   6       1817.82       1748.19       857.49 o                         
  28   6   6       1731.54       4852.06       564.61 o                         
  30   6   6        738.29       1488.53       504.23 o                         
  32   6   6       1245.30       1169.81       287.83 o                         
  34   6   6        598.38        549.71       251.43 o                         
  36   6   6        327.34        650.67       273.28 o                         
 -39   7   6        288.37        211.35       253.58 o                         
 -37   7   6        516.68        662.13       235.03 o                         
 -35   7   6       1040.04        417.68       229.49 o                         
 -33   7   6         10.69        571.33       232.79 o                         
 -31   7   6       3778.09       3712.42       318.08 o                         
 -29   7   6       3814.56       4551.56       387.14 o                         
 -27   7   6         55.11       1226.19       469.05 o                         
 -25   7   6        593.52       1393.11       221.40 o                         
 -23   7   6       2010.20       2661.23       420.97 o                         
 -21   7   6        474.67       3436.95       286.67 o                         
 -19   7   6        955.91       1944.36       267.12 o                         
 -17   7   6      10296.50       9886.10       185.52 o                         
 -15   7   6      13716.33      13612.45      1022.04 o                         
 -13   7   6       8616.61      10719.53       706.52 o                         
 -11   7   6      86984.71      88629.90      1177.68 o                         
  -9   7   6     195218.08     183357.53      8232.21 o                         
  -7   7   6     103783.98      85787.52      1093.21 o                         
  -5   7   6      19603.42      18333.37       709.54 o                         
  -3   7   6      62530.11      55087.66      1150.36 o                         
  -1   7   6      12377.64       8876.83       510.27 o                         
   1   7   6      44276.04      43920.00       680.52 o                         
   3   7   6      12737.61       9710.04       502.72 o                         
   5   7   6     155273.91     159215.12      3817.94 o                         
   7   7   6       7904.25       5612.93       495.17 o                         
   9   7   6      41389.95      43511.55      1035.63 o                         
  11   7   6       2417.07       7197.55       272.31 o                         
  13   7   6      19715.08      20950.06       260.94 o                         
  15   7   6       6767.14       8300.69       208.69 o                         
  17   7   6       5599.11       8212.53       619.11 o                         
  19   7   6       8548.04      19547.43       575.45 o                         
  21   7   6       2632.35       5696.70       284.29 o                         
  23   7   6        466.00        772.03       304.34 o                         
  25   7   6       2955.34       4070.78       427.54 o                         
  27   7   6       2252.34       5379.18       325.16 o                         
  29   7   6         18.23         15.10       492.15 o                         
  31   7   6        252.72        410.63       452.90 o                         
  33   7   6          0.54       1014.49       437.80 o                         
  35   7   6        235.71        474.80       278.56 o                         
 -38   8   6          9.02         25.58       253.95 o                         
 -36   8   6         46.47        201.35       283.61 o                         
 -34   8   6        765.73        469.96       318.52 o                         
 -32   8   6        750.26        447.11       293.13 o                         
 -30   8   6        106.50        623.72       292.53 o                         
 -28   8   6       1450.32       1538.73       758.30 o                         
 -26   8   6        128.26       3124.42       557.94 o                         
 -24   8   6        476.39        730.14       376.95 o                         
 -22   8   6        143.03       3230.91       720.41 o                         
 -20   8   6        819.40       2794.28       193.14 o                         
 -18   8   6      34154.24      31608.88       637.19 o                         
 -16   8   6        871.88       2710.53       194.84 o                         
 -14   8   6       9657.16      12460.84       343.62 o                         
 -12   8   6        366.14        928.71       459.91 o                         
 -10   8   6      32563.39      30147.97       725.43 o                         
  -8   8   6      21494.21      27072.35       695.54 o                         
  -6   8   6       6030.33       8296.53       445.66 o                         
  -4   8   6     258629.64     246922.09      7438.11 o                         
  -2   8   6      34375.17      35224.97      1322.47 o                         
   0   8   6     172759.38     156422.70      4510.87 o                         
   2   8   6       3062.80       5186.75       330.63 o                         
   4   8   6     112846.51     100480.26      1865.95 o                         
   6   8   6     135827.12     116922.73      1261.25 o                         
   8   8   6       4391.60       6232.27       281.74 o                         
  10   8   6      20775.78      18619.01       366.95 o                         
  12   8   6         56.91        545.35       235.33 o                         
  14   8   6      43723.95      41579.94       442.23 o                         
  16   8   6        174.78        257.07       185.15 o                         
  18   8   6       1146.26       2786.20       184.33 o                         
  20   8   6       2794.92       5201.85       396.30 o                         
  22   8   6       3173.39       2624.94       331.56 o                         
  24   8   6       4638.90       2922.51       296.99 o                         
  26   8   6       1185.46        101.90       292.58 o                         
  28   8   6       7180.12       6871.38       517.95 o                         
  30   8   6         11.94        313.44       212.84 o                         
  32   8   6       2167.59       1385.05       365.60 o                         
 -37   9   6        148.68         39.25       401.57 o                         
 -35   9   6          1.70       -126.81       434.78 o                         
 -33   9   6         47.26         84.54       458.94 o                         
 -31   9   6       1502.84       1724.16       264.55 o                         
 -29   9   6       3792.62       2732.57       287.65 o                         
 -27   9   6        629.05       1481.17       620.47 o                         
 -25   9   6       9915.47       7465.26       499.94 o                         
 -23   9   6       9663.21      10377.01      1156.46 o                         
 -21   9   6        289.94        447.13       383.43 o                         
 -19   9   6       1044.49        520.82       703.36 o                         
 -17   9   6         20.86       3641.51      1351.44 o                         
 -15   9   6       2924.06       4701.32       771.87 o                         
 -13   9   6       7343.92       9182.42       445.83 o                         
 -11   9   6      26402.76      25815.92       457.97 o                         
  -9   9   6      75422.38      76343.13       668.70 o                         
  -7   9   6      49854.81      54705.21       687.07 o                         
  -5   9   6        150.66        533.06       129.23 o                         
  -3   9   6       1131.27       3357.89       137.38 o                         
  -1   9   6      64217.09      52311.88       684.77 o                         
   1   9   6      71795.58      72963.01      1002.71 o                         
   3   9   6       6325.74       7344.26       326.47 o                         
   5   9   6       7588.50       5918.78       193.51 o                         
   7   9   6     100563.44      94450.16      1619.30 o                         
   9   9   6      11383.68      10878.26       232.56 o                         
  11   9   6      19654.08      24399.75       411.63 o                         
  13   9   6      11685.69      15507.53       523.13 o                         
  15   9   6       8138.08       9706.14       353.46 o                         
  17   9   6       2047.51       3307.69       173.72 o                         
  19   9   6      18612.88      18380.18       746.93 o                         
  21   9   6        689.41       2033.82       252.95 o                         
  23   9   6        611.50        849.51       202.01 o                         
  25   9   6        829.88       2612.72       371.72 o                         
  27   9   6       1376.95       1989.87       284.54 o                         
  29   9   6         40.55        777.38       304.60 o                         
  31   9   6        284.64        456.16       284.97 o                         
  33   9   6         62.64        434.78       359.30 o                         
 -34  10   6        233.40        123.57       643.12 o                         
 -32  10   6       1540.37        453.79       573.67 o                         
 -30  10   6         69.62       -137.64       204.89 o                         
 -28  10   6       3727.02       3120.02       325.63 o                         
 -26  10   6       2626.73       1935.31       383.45 o                         
 -24  10   6        885.53       1059.78       440.82 o                         
 -22  10   6         98.69         38.87       398.56 o                         
 -20  10   6      13515.84      11479.53       606.89 o                         
 -18  10   6      11880.16       9795.73       550.58 o                         
 -16  10   6       9461.82       7915.79       710.96 o                         
 -14  10   6       2151.61       2978.05       335.70 o                         
 -12  10   6      16235.54      13275.51       626.11 o                         
 -10  10   6      12292.53       9392.45       217.52 o                         
  -8  10   6      30187.22      29242.62       309.72 o                         
  -6  10   6      31626.21      26854.96       248.41 o                         
  -4  10   6      24048.58      22029.44       228.75 o                         
  -2  10   6        182.30        632.36       144.57 o                         
   0  10   6      23800.44      20101.36       348.63 o                         
   2  10   6       9268.14      12072.51       302.10 o                         
   4  10   6      11456.66      11902.50       553.03 o                         
   6  10   6      29932.87      28258.98       313.95 o                         
   8  10   6        379.11        379.70       187.24 o                         
  10  10   6       1400.76       4753.57       231.12 o                         
  12  10   6       1201.03        466.17       175.13 o                         
  14  10   6      89180.73      91734.70       668.93 o                         
  16  10   6      13977.36      13767.71       524.39 o                         
  18  10   6         81.99        941.81       195.62 o                         
  20  10   6       9364.51       9032.28       239.84 o                         
  22  10   6        388.51       1605.07       226.87 o                         
  24  10   6       1226.11       1015.21       274.21 o                         
  26  10   6         37.82        453.83       440.82 o                         
  28  10   6       2500.80        913.64       344.20 o                         
  30  10   6       2317.25       1841.24       641.61 o                         
  32  10   6        195.37        244.57       335.15 o                         
 -33  11   6        801.01        596.06       573.67 o                         
 -31  11   6       1835.35       1407.01       350.24 o                         
 -29  11   6        259.87         42.23       176.28 o                         
 -27  11   6        298.91        333.09       212.04 o                         
 -25  11   6       8213.48       5956.15       326.57 o                         
 -23  11   6        492.43       2569.57       425.73 o                         
 -21  11   6        388.61        364.33       312.78 o                         
 -19  11   6       4219.04       5850.92       657.45 o                         
 -17  11   6      16084.59      16004.06       987.32 o                         
 -15  11   6      41123.50      41607.95      1064.31 o                         
 -13  11   6       1951.84       1569.87       211.69 o                         
 -11  11   6        642.76       1440.82       233.36 o                         
  -9  11   6        512.10       1083.63       175.81 o                         
  -7  11   6      13000.86      13651.31       232.44 o                         
  -5  11   6       1405.48       1814.28       169.86 o                         
  -3  11   6       1105.42       2101.67       158.23 o                         
  -1  11   6     107243.25     103343.36       717.61 o                         
   1  11   6      75282.86      72686.56       513.46 o                         
   3  11   6       1275.99       1836.88       159.92 o                         
   5  11   6      20729.15      22425.17       476.33 o                         
   7  11   6      99601.20      97717.57      2102.75 o                         
   9  11   6      33184.39      33608.46      1041.67 o                         
  11  11   6      13201.61      14346.25       335.52 o                         
  13  11   6      25825.99      33468.64       425.34 o                         
  15  11   6      13072.00      16550.58       318.06 o                         
  17  11   6       1902.42       2870.52       269.95 o                         
  19  11   6       1998.65       2155.68       258.00 o                         
  21  11   6       3477.13       2908.21       621.89 o                         
  23  11   6         41.72         23.37       310.92 o                         
  25  11   6       4572.48       4765.45       671.80 o                         
  27  11   6        247.40        873.54       257.48 o                         
  29  11   6        529.29        488.66       211.06 o                         
 -32  12   6        518.35         61.01       235.15 o                         
 -30  12   6       1647.54        605.95       169.94 o                         
 -28  12   6        259.06        -25.93       175.96 o                         
 -26  12   6        130.01        342.97       196.92 o                         
 -24  12   6        891.47       1180.56       404.59 o                         
 -22  12   6       1461.08       2826.09       419.69 o                         
 -20  12   6        653.97       2064.29       560.09 o                         
 -18  12   6       1649.90       1973.48       375.27 o                         
 -16  12   6        101.05        766.74       326.23 o                         
 -14  12   6      17864.55      18474.40       350.55 o                         
 -12  12   6       9618.08      10585.02       314.56 o                         
 -10  12   6       6876.88       6963.03       284.64 o                         
  -8  12   6      18950.24      19093.42       336.57 o                         
  -6  12   6       5307.54       8520.21       289.14 o                         
  -4  12   6       1067.58       1110.16       184.33 o                         
  -2  12   6      45847.49      46737.42       563.39 o                         
   0  12   6       6011.02       6087.17       182.99 o                         
   2  12   6      38253.95      33728.55       701.70 o                         
   4  12   6       5083.99       6867.42       248.08 o                         
   6  12   6      67827.69      63141.76       921.84 o                         
   8  12   6       3767.72       5980.61       241.00 o                         
  10  12   6      39851.54      47113.07       569.05 o                         
  12  12   6       2598.08       2324.97       264.36 o                         
  14  12   6      50563.95      53396.83       587.39 o                         
  16  12   6       1241.08       2359.20       392.39 o                         
  18  12   6      31808.40      40016.52       608.19 o                         
  20  12   6       8188.67      10966.23       317.26 o                         
  22  12   6       6284.55       6647.62      1367.76 o                         
  24  12   6        757.38       2026.08       275.09 o                         
  26  12   6        285.12        875.81       244.10 o                         
  28  12   6        479.68        359.54       193.64 o                         
 -29  13   6         37.03        207.63       138.05 o                         
 -27  13   6        739.18        417.41       169.24 o                         
 -25  13   6       3701.06       1879.65       198.77 o                         
 -23  13   6      10566.35       7299.80       660.24 o                         
 -21  13   6        234.13        228.45       272.62 o                         
 -19  13   6        356.11        915.88       286.41 o                         
 -17  13   6       2496.37       2465.20       439.38 o                         
 -15  13   6       7915.53       8749.26       348.05 o                         
 -13  13   6       9078.84       7441.84       341.45 o                         
 -11  13   6       3283.93       4184.44       299.57 o                         
  -9  13   6       9405.78       6360.21       392.14 o                         
  -7  13   6      89231.91      81310.66      1277.46 o                         
  -5  13   6        515.24        620.62       271.61 o                         
  -3  13   6       1762.30       1578.18       223.32 o                         
  -1  13   6      45832.71      47025.55       816.10 o                         
   1  13   6      15480.78      13979.93       365.71 o                         
   3  13   6       2541.58       4042.96       170.88 o                         
   5  13   6       8218.01       8220.34       515.55 o                         
   7  13   6       5255.60       5622.37       399.16 o                         
   9  13   6         43.67        248.22       243.08 o                         
  11  13   6      17472.33      22551.45       800.12 o                         
  13  13   6       6363.48       8109.90       976.75 o                         
  15  13   6       1732.04       1181.87       214.22 o                         
  17  13   6        670.86       2253.32       286.76 o                         
  19  13   6       1873.12       4120.04       307.83 o                         
  21  13   6       2378.98       3219.30       311.16 o                         
  23  13   6        488.17        743.95       255.53 o                         
  25  13   6          7.57        899.76       286.84 o                         
 -26  14   6        448.44        262.87       179.97 o                         
 -24  14   6       2557.79        658.33       180.70 o                         
 -22  14   6       1351.29        710.58       240.50 o                         
 -20  14   6       1685.29        719.30       328.62 o                         
 -18  14   6       3411.82       2473.02       283.92 o                         
 -16  14   6        613.32        954.32       234.97 o                         
 -14  14   6       3378.42       3891.88       318.16 o                         
 -12  14   6      12918.82      16663.37       472.62 o                         
 -10  14   6        281.33       1061.00       318.06 o                         
  -8  14   6        449.03       1474.45       359.30 o                         
  -6  14   6       3708.17       3611.94       219.98 o                         
  -4  14   6       5746.53       7803.07       229.75 o                         
  -2  14   6      16942.42      17746.72       349.14 o                         
   0  14   6      26326.21      24493.99       410.93 o                         
   2  14   6      27922.95      31385.90       577.92 o                         
   4  14   6       5238.06       5121.09       268.63 o                         
   6  14   6       8482.31       9464.31       354.10 o                         
   8  14   6      46880.03      46627.89      2552.84 o                         
  10  14   6       7257.59      11115.60       443.00 o                         
  12  14   6       5446.32       7133.65       325.47 o                         
  14  14   6       5337.11       7635.73       421.20 o                         
  16  14   6        156.96        591.79       425.73 o                         
  18  14   6       1386.10       1813.12       257.26 o                         
  20  14   6       1114.88        534.78       246.08 o                         
  22  14   6        434.35        959.37       259.66 o                         
 -23  15   6        815.63        204.77       178.19 o                         
 -21  15   6       2516.36        931.01       289.90 o                         
 -19  15   6       1196.74       1176.34       315.70 o                         
 -17  15   6      10036.18       7101.19       405.94 o                         
 -15  15   6       2735.89       3761.01       407.73 o                         
 -13  15   6       9356.11       8979.39       249.25 o                         
 -11  15   6       2986.08       2761.59       238.96 o                         
  -9  15   6        302.63        493.47       252.93 o                         
  -7  15   6       6909.89       5792.54       320.31 o                         
  -5  15   6       5054.77       4662.97       246.98 o                         
  -3  15   6        217.69        352.29       193.94 o                         
  -1  15   6       1777.69       2306.66       185.81 o                         
   1  15   6        636.01       1703.63       222.94 o                         
   3  15   6        995.54       1218.17       304.92 o                         
   5  15   6      50719.07      63323.41      4459.55 o                         
   7  15   6       7326.75       5019.95       334.12 o                         
   9  15   6       2307.93       1908.22       431.76 o                         
  11  15   6        391.21       1326.00       296.39 o                         
  13  15   6      13547.22      17623.20      1331.52 o                         
  15  15   6       1576.39       2551.33       386.47 o                         
  17  15   6       1703.44       1397.95       314.01 o                         
  19  15   6        239.48        966.19       295.89 o                         
 -18  16   6        765.94        785.47       301.05 o                         
 -16  16   6        126.33        564.91       322.08 o                         
 -14  16   6       4944.81       3393.83       404.25 o                         
 -12  16   6         84.88       -221.94       336.48 o                         
 -10  16   6       1022.62        651.00       189.89 o                         
  -8  16   6       2328.06       3142.99       233.66 o                         
  -6  16   6      12106.77       9452.91       491.90 o                         
  -4  16   6       4672.97       4421.34       339.49 o                         
  -2  16   6       1141.45       2199.14       821.26 o                         
   0  16   6      16456.76      14980.37      1349.64 o                         
   2  16   6       2006.13       3310.43       293.61 o                         
   4  16   6        506.00       1219.55       248.87 o                         
   6  16   6       3299.60       2930.35       325.61 o                         
   8  16   6        408.86        526.94       306.07 o                         
  10  16   6        360.17        279.63       297.05 o                         
  12  16   6       5505.11       5254.25       258.48 o                         
  14  16   6        588.62        343.06       205.32 o                         
  16  16   6       1163.78       2527.41       304.95 o                         
 -13  17   6       2332.98       2003.93       294.61 o                         
 -11  17   6       8487.92       7644.12       410.63 o                         
  -9  17   6       1281.24       2424.92       295.23 o                         
  -7  17   6       5968.75       5444.81       271.63 o                         
  -5  17   6       4980.70       4720.33      1176.03 o                         
  -3  17   6        965.93        797.10       347.22 o                         
  -1  17   6        759.45        791.06       365.34 o                         
   1  17   6       6446.09       7189.02       434.78 o                         
   3  17   6         50.97        -69.44       380.44 o                         
   5  17   6       5652.80       6775.37       398.55 o                         
   7  17   6      11223.66       9082.30       269.53 o                         
   9  17   6        774.31       1367.76       274.76 o                         
 -41   1   7          4.52        261.04       255.16 o                         
 -39   1   7        661.31        180.86       206.55 o                         
 -37   1   7       1923.78        511.63       198.73 o                         
 -35   1   7       1315.66       1473.97       221.45 o                         
 -33   1   7         22.70         61.80       195.20 o                         
 -31   1   7        307.39        242.67       170.79 o                         
 -29   1   7       8742.31       8046.07       655.86 o                         
 -27   1   7       4613.46       7995.73       196.65 o                         
 -25   1   7       1160.03       1625.25       145.93 o                         
 -23   1   7       7704.26       7599.09       242.46 o                         
 -21   1   7      53605.92      48438.43      4488.23 o                         
 -19   1   7       9752.58      11171.52       688.41 o                         
 -17   1   7      16197.94      14580.34       754.83 o                         
 -15   1   7      28719.28      30232.54       839.37 o                         
 -13   1   7     236694.62     209529.38      3064.62 o                         
 -11   1   7       6235.93       4827.91       461.96 o                         
  -9   1   7     212952.64     193330.66      2811.00 o                         
  -7   1   7     156865.16     175800.44      2578.51 o                         
  -5   1   7     819579.69     820140.38     10951.11 o                         
  -3   1   7      13776.79      18324.89       538.95 o                         
  -1   1   7     262526.41     331133.34      4003.61 o                         
   1   1   7       5018.49      10233.63       459.03 o                         
   3   1   7     569361.19     603003.94      5807.17 o                         
   5   1   7      25571.83      14356.91       594.81 o                         
   7   1   7     156698.50     141645.78      2176.94 o                         
   9   1   7     135739.31     122056.38      1950.49 o                         
  11   1   7       3360.07       1594.21       543.48 o                         
  13   1   7      20326.23      27454.76       887.68 o                         
  15   1   7      34806.29      41017.59      1062.80 o                         
  17   1   7      11740.36      20407.64       872.59 o                         
  19   1   7      82384.81      79354.49      3304.66 o                         
  21   1   7       6529.81      13987.55       236.60 o                         
  23   1   7      19380.81      18456.44       428.66 o                         
  25   1   7       3776.43       5233.37       193.52 o                         
  27   1   7        524.98       2973.89       212.78 o                         
  29   1   7         47.11       3808.07       290.83 o                         
  31   1   7       1454.69       2238.74       309.22 o                         
  33   1   7         14.10        644.45       274.78 o                         
  35   1   7        440.73        317.57       288.01 o                         
  37   1   7         31.28        474.44       247.41 o                         
 -42   2   7         52.25       -205.00       205.89 o                         
 -40   2   7          2.19        146.35       198.22 o                         
 -38   2   7        643.43        143.66       213.40 o                         
 -36   2   7          5.41        472.83       175.40 o                         
 -34   2   7       3443.37       1712.85       205.95 o                         
 -32   2   7          4.07       1272.88       390.49 o                         
 -30   2   7        411.90       1344.30       170.13 o                         
 -28   2   7        600.69       1522.88       351.52 o                         
 -26   2   7      10790.33       7183.89       183.92 o                         
 -24   2   7       4826.02       6102.18       265.71 o                         
 -22   2   7       4383.02       4455.80       181.53 o                         
 -20   2   7      11416.59       6868.34       659.86 o                         
 -18   2   7      92951.09      67165.40       994.79 o                         
 -16   2   7     183397.84     197617.33      2138.15 o                         
 -14   2   7      17423.70      24107.71       533.70 o                         
 -12   2   7        666.90       3770.30       347.92 o                         
 -10   2   7      98033.88      85243.38      1008.77 o                         
  -8   2   7     681348.56     742144.44      7050.80 o                         
  -6   2   7     112199.42     128578.98       976.98 o                         
  -4   2   7      14182.79      24594.80       473.95 o                         
  -2   2   7     341632.25     302312.28      2127.39 o                         
   0   2   7     287807.44     341095.00      2455.71 o                         
   2   2   7       8509.20      12810.06       342.31 o                         
   4   2   7        257.35       5414.61       287.84 o                         
   6   2   7      20515.33      25586.45       412.68 o                         
   8   2   7      41277.95      50786.32       591.25 o                         
  10   2   7     148533.64     167854.20      1810.47 o                         
  12   2   7      28814.19      16568.64       395.72 o                         
  14   2   7       8346.98      14330.40       402.57 o                         
  16   2   7     119223.69     125093.65      2171.32 o                         
  18   2   7       5131.95      10496.77       264.56 o                         
  20   2   7         76.93       5932.51       231.86 o                         
  22   2   7      29199.65      33914.79       994.61 o                         
  24   2   7       9189.38       8410.48       202.01 o                         
  26   2   7        809.41       2002.19       194.37 o                         
  28   2   7       2696.55       6043.02       531.89 o                         
  30   2   7        388.48       1564.18       337.34 o                         
  32   2   7       1790.29       2146.77       287.63 o                         
  34   2   7         15.49        282.69       218.89 o                         
  36   2   7        167.45        765.55       264.72 o                         
  38   2   7         28.38        199.28       326.09 o                         
 -41   3   7        225.82        398.29       217.29 o                         
 -39   3   7         29.32         24.60       202.72 o                         
 -37   3   7         71.10        243.71       190.34 o                         
 -35   3   7         66.36        362.40       240.85 o                         
 -33   3   7         15.39        304.44       231.34 o                         
 -31   3   7       7736.11       4082.67       733.15 o                         
 -29   3   7       2452.76       3389.74       507.34 o                         
 -27   3   7       1100.64       1114.11       220.77 o                         
 -25   3   7       3558.02       3731.47       173.20 o                         
 -23   3   7      76547.23      60659.69       823.67 o                         
 -21   3   7      13826.97      13219.19       787.94 o                         
 -19   3   7      33002.03      26808.03       710.38 o                         
 -17   3   7       2968.36       3367.69       447.28 o                         
 -15   3   7     338204.06     341499.50      4027.79 o                         
 -13   3   7       3985.81       4922.92       416.67 o                         
 -11   3   7     451371.50     409853.53      4005.24 o                         
  -9   3   7     124440.70     151551.25      1599.10 o                         
  -7   3   7      19255.74      22634.42       466.31 o                         
  -5   3   7     237520.89     212000.38      1522.84 o                         
  -3   3   7      91397.45     110777.05      1441.73 o                         
  -1   3   7     121378.90     160663.36      1798.99 o                         
   1   3   7     297832.12     283565.47      2025.19 o                         
   3   3   7      44616.44      60577.24       628.43 o                         
   5   3   7      13594.14      14111.30       341.80 o                         
   7   3   7      60907.71      63420.13       700.28 o                         
   9   3   7     136916.70     170330.62      1507.15 o                         
  11   3   7      83208.79      72707.67       803.05 o                         
  13   3   7      56670.46      56397.48       780.83 o                         
  15   3   7       2310.23      11433.28       459.52 o                         
  17   3   7      13742.87      18143.23       438.39 o                         
  19   3   7      22076.52      18833.33       497.76 o                         
  21   3   7       6953.36      11255.98       284.56 o                         
  23   3   7       1220.15       3571.50       314.96 o                         
  25   3   7        606.74       7576.71       406.10 o                         
  27   3   7        399.61       1491.64       283.76 o                         
  29   3   7       5073.52       3790.85       323.05 o                         
  31   3   7          7.96        236.94       250.17 o                         
  33   3   7         31.90       1694.46       234.27 o                         
  35   3   7        526.63       1308.08       301.01 o                         
  37   3   7        115.69        697.47       359.30 o                         
 -38   4   7         82.60        330.87       209.92 o                         
 -36   4   7          5.40        396.69       237.42 o                         
 -34   4   7        108.35        215.50       380.44 o                         
 -32   4   7         34.31        722.86       317.76 o                         
 -30   4   7       5480.44       2846.15       244.98 o                         
 -28   4   7        370.71        615.06       254.92 o                         
 -26   4   7        379.36       -175.01       376.94 o                         
 -24   4   7       1841.53       1025.72       645.28 o                         
 -22   4   7      29539.66      18141.94       445.53 o                         
 -20   4   7       6368.21       4950.62       195.63 o                         
 -18   4   7         36.47       1208.74       362.12 o                         
 -16   4   7       6482.22       6190.74       381.42 o                         
 -14   4   7      43927.21      41553.05       691.73 o                         
 -12   4   7      15857.69      14105.57       441.88 o                         
 -10   4   7      36998.44      38052.14       591.38 o                         
  -8   4   7      20845.12      32509.08       374.52 o                         
  -6   4   7      35068.55      40162.83       417.19 o                         
  -4   4   7     136180.88     145611.05      1102.65 o                         
  -2   4   7       7135.92       8826.76       442.54 o                         
   0   4   7      50740.77      46819.76       498.47 o                         
   2   4   7      27969.13      31596.12       407.23 o                         
   4   4   7       1782.26       4429.26       292.71 o                         
   6   4   7      15968.94      14488.49       371.08 o                         
   8   4   7      50123.39      73076.23       784.78 o                         
  10   4   7       1791.82       5650.63       317.30 o                         
  12   4   7       7462.10      16643.92       422.68 o                         
  14   4   7       2433.03       4616.68       363.69 o                         
  16   4   7       3689.41       3883.08       263.29 o                         
  18   4   7       3907.30       5358.63       302.48 o                         
  20   4   7       1645.54       2300.08       212.39 o                         
  22   4   7       1628.25       3362.10       255.26 o                         
  24   4   7         35.95       1265.22       241.67 o                         
  26   4   7       1222.74       2278.45       290.60 o                         
  28   4   7         86.88        625.16       286.72 o                         
  30   4   7       2004.35       2273.33       596.32 o                         
  32   4   7         29.65        -37.55       279.80 o                         
  34   4   7         41.87        480.20       257.39 o                         
  36   4   7        335.07        643.12       383.45 o                         
  38   4   7        119.22        241.55       304.95 o                         
 -39   5   7         20.05       -198.88       244.83 o                         
 -37   5   7        101.14        -87.38       213.17 o                         
 -35   5   7        434.11        262.54       204.72 o                         
 -33   5   7       1569.66        881.87       404.28 o                         
 -31   5   7       2519.18        501.31       281.54 o                         
 -29   5   7       7521.57       7039.68       360.05 o                         
 -27   5   7       9750.14       7112.55       956.24 o                         
 -25   5   7        156.21        692.90       390.25 o                         
 -23   5   7      14382.67      12934.90       911.68 o                         
 -21   5   7      14742.28      16795.41       592.83 o                         
 -19   5   7       3857.05       5055.04       175.05 o                         
 -17   5   7        511.09        978.26       676.33 o                         
 -15   5   7      61134.27      61040.91       905.17 o                         
 -13   5   7     135318.89     131356.55      1466.89 o                         
 -11   5   7     125499.88     119449.92      1338.63 o                         
  -9   5   7      59570.00      56098.57       525.62 o                         
  -7   5   7      61687.92      67665.45       727.79 o                         
  -5   5   7      52440.98      57347.17       524.66 o                         
  -3   5   7      14991.59      15309.35       365.64 o                         
  -1   5   7     204165.92     215327.95      4563.72 o                         
   1   5   7     180215.80     189305.97      1581.50 o                         
   3   5   7      13512.96      16830.89       456.65 o                         
   5   5   7       6030.15       9070.60       437.67 o                         
   7   5   7     255349.05     210348.69      1832.04 o                         
   9   5   7      12360.35      16458.25       404.34 o                         
  11   5   7      17888.65      17278.31       420.50 o                         
  13   5   7      36269.18      39317.91       769.36 o                         
  15   5   7      66687.41      73822.59       898.62 o                         
  17   5   7       2479.23       3644.22       390.23 o                         
  19   5   7        108.25       2839.25       337.24 o                         
  21   5   7       1594.27       8872.07       464.59 o                         
  23   5   7      18435.27      19975.02       643.68 o                         
  25   5   7         26.37       2370.89       353.55 o                         
  27   5   7       3608.11       7412.10       554.24 o                         
  29   5   7         49.92       2017.01       304.74 o                         
  31   5   7         31.36        852.61       345.83 o                         
  33   5   7         53.88        496.85       322.19 o                         
  35   5   7         74.16       1509.66       419.69 o                         
 -40   6   7         14.51        108.86       248.69 o                         
 -38   6   7         79.28         46.87       241.43 o                         
 -36   6   7         61.18        488.51       265.67 o                         
 -34   6   7        321.39        140.86       326.41 o                         
 -32   6   7         97.66        -48.61       300.77 o                         
 -30   6   7        504.82        525.27       236.76 o                         
 -28   6   7        700.44       1440.52       276.36 o                         
 -26   6   7         45.94        504.77       262.86 o                         
 -24   6   7        394.82        435.12       213.73 o                         
 -22   6   7      10467.90       9425.09       303.62 o                         
 -20   6   7      13790.48      11381.79       314.72 o                         
 -18   6   7        403.91       1640.32       391.99 o                         
 -16   6   7       1833.04       1385.65       431.76 o                         
 -12   6   7        441.53       1918.94       277.37 o                         
 -10   6   7     218400.41     212585.88      1561.13 o                         
  -8   6   7      71862.20      89180.83      1233.89 o                         
  -6   6   7      14104.01      17178.28       263.99 o                         
  -4   6   7       2528.37       2061.69       199.43 o                         
  -2   6   7      49529.20      48507.71       809.70 o                         
   0   6   7       4279.09       4196.87       422.71 o                         
   2   6   7     111299.92      97550.34      1114.03 o                         
   4   6   7      11718.35      12776.01       419.69 o                         
   6   6   7        682.50       2057.23       357.61 o                         
   8   6   7      15778.91      15280.36       411.48 o                         
  10   6   7      29175.87      24221.16       492.93 o                         
  12   6   7       1778.38       1786.85       296.58 o                         
  14   6   7       6712.27       7167.45       223.44 o                         
  16   6   7         33.70       1526.88       206.85 o                         
  18   6   7       7372.73       6700.55       443.60 o                         
  20   6   7      29043.27      27400.58       402.23 o                         
  22   6   7      14979.72      13942.03      1097.10 o                         
  24   6   7         37.31       1344.87       414.13 o                         
  26   6   7        702.60        951.09       872.59 o                         
  28   6   7        543.58       2185.99       549.52 o                         
  30   6   7        882.39        651.23       284.15 o                         
  32   6   7        124.73         31.88       263.33 o                         
  34   6   7        229.06        589.61       294.43 o                         
  36   6   7         40.58        344.76       254.96 o                         
 -39   7   7          0.74         55.20       257.49 o                         
 -37   7   7        112.27       -137.58       287.36 o                         
 -35   7   7        990.93        558.43       228.73 o                         
 -33   7   7         91.07        308.32       234.36 o                         
 -31   7   7          9.34        745.28       314.03 o                         
 -29   7   7       7739.93       7500.36       402.10 o                         
 -27   7   7       3616.08       4804.90       504.95 o                         
 -25   7   7       2366.59       4726.10       990.34 o                         
 -23   7   7      10196.24       8642.08       797.91 o                         
 -21   7   7      21279.48      21095.06       298.57 o                         
 -19   7   7         87.44       2175.48       200.64 o                         
 -17   7   7       1060.37       1418.83       175.69 o                         
 -15   7   7      49902.33      52121.17      1079.24 o                         
 -13   7   7        624.51        754.09       408.20 o                         
 -11   7   7        395.37        718.46       395.12 o                         
  -9   7   7      22016.83      29315.26       646.14 o                         
  -7   7   7       5393.07       6815.19       266.40 o                         
  -5   7   7       1489.70       2155.80       531.40 o                         
  -3   7   7      37168.10      43605.15      1035.63 o                         
  -1   7   7       8364.85       8076.71       522.34 o                         
   1   7   7      66017.55      68846.74      1253.02 o                         
   3   7   7      29471.77      23483.05      1274.16 o                         
   5   7   7      19483.48      28085.21       937.50 o                         
   7   7   7      20045.47      23303.18       727.66 o                         
   9   7   7     101354.55      95168.39      1083.57 o                         
  11   7   7       9682.26      10158.48       231.35 o                         
  13   7   7      58243.38      57027.47       673.57 o                         
  15   7   7      82208.40      75463.34       583.73 o                         
  17   7   7       2210.28       3424.38       191.67 o                         
  19   7   7      20276.04      22401.82       557.67 o                         
  21   7   7        222.24       1546.11       305.50 o                         
  23   7   7       6465.27       6829.21       385.13 o                         
  25   7   7         20.19        666.44       362.43 o                         
  27   7   7       2451.14       4238.27       769.93 o                         
  29   7   7         30.92       1041.67       495.17 o                         
  31   7   7        348.45         57.37       452.90 o                         
  33   7   7        105.74          9.06       425.73 o                         
  35   7   7        144.14       1741.36       279.29 o                         
 -38   8   7          7.35        -88.53       257.11 o                         
 -36   8   7         66.65        458.92       282.12 o                         
 -34   8   7         25.35         39.25       474.03 o                         
 -32   8   7         74.61        523.67       293.20 o                         
 -30   8   7       1519.07        683.90       245.74 o                         
 -28   8   7       6797.74       3378.91       531.68 o                         
 -26   8   7       8372.32       6598.50       324.70 o                         
 -24   8   7       6823.05       6358.33       594.77 o                         
 -22   8   7       2869.88       3506.26       299.09 o                         
 -20   8   7       1030.60       2184.30       495.40 o                         
 -18   8   7      14890.65      11258.30       316.19 o                         
 -16   8   7       3894.76       4933.61       180.26 o                         
 -14   8   7       3525.29       5408.68       296.87 o                         
 -12   8   7       2529.09       3940.28       295.77 o                         
 -10   8   7     194219.91     185028.66      2148.58 o                         
  -8   8   7      32072.55      34544.80       672.37 o                         
  -6   8   7      15357.82      18564.69       557.19 o                         
  -4   8   7       1593.23       2461.13       373.56 o                         
  -2   8   7     125715.93     123939.48      3490.34 o                         
   0   8   7       2945.66       2796.62       296.42 o                         
   2   8   7       5212.19       4643.73       404.59 o                         
   4   8   7      70833.95      72114.91      1259.47 o                         
   6   8   7     104634.58      97713.64      1166.44 o                         
   8   8   7       7600.08      11108.21       250.69 o                         
  10   8   7     134132.45     128713.70      1503.62 o                         
  12   8   7      73309.96      72430.00       772.48 o                         
  14   8   7      16163.28      15369.02       373.05 o                         
  16   8   7       6210.33       4942.01       246.67 o                         
  18   8   7       7072.59       7909.91       826.46 o                         
  20   8   7      12622.02      10736.79       397.89 o                         
  22   8   7        880.55        918.87       278.30 o                         
  24   8   7       8231.45       9130.39       670.29 o                         
  26   8   7         84.33       1307.29       380.76 o                         
  28   8   7        572.84        538.81       402.48 o                         
  30   8   7         46.14        613.17       262.00 o                         
  32   8   7        135.65        791.82       305.92 o                         
  34   8   7        110.60        368.36       347.22 o                         
 -37   9   7         85.04         69.44       407.61 o                         
 -35   9   7          1.68        232.49       434.78 o                         
 -33   9   7        518.96        273.44       283.66 o                         
 -31   9   7        152.07       -182.59       314.07 o                         
 -29   9   7       1591.59       2684.79       284.45 o                         
 -27   9   7        970.99       1037.67       708.84 o                         
 -25   9   7         34.32        325.90       461.90 o                         
 -23   9   7      32424.14      27847.48      1423.20 o                         
 -21   9   7      11524.63      13129.73       928.63 o                         
 -19   9   7      24365.76      22581.42       564.30 o                         
 -17   9   7        719.20        889.03       216.85 o                         
 -15   9   7      77710.34      74225.91      1362.25 o                         
 -13   9   7      37445.05      34699.66       816.28 o                         
 -11   9   7      14747.08      15469.66       287.12 o                         
  -9   9   7        197.43        454.61       158.50 o                         
  -7   9   7     120576.88     104561.66       887.01 o                         
  -5   9   7      72624.45      63598.50       407.04 o                         
  -3   9   7       4774.16       4917.53       166.81 o                         
  -1   9   7      10849.65      10317.66       207.21 o                         
   1   9   7      37722.52      41057.76       356.35 o                         
   3   9   7      83397.43      72856.07       908.02 o                         
   5   9   7      37452.89      39318.54       467.39 o                         
   7   9   7      49594.29      48416.69       382.52 o                         
   9   9   7     102198.51      99479.53       740.47 o                         
  11   9   7       1752.77       6884.45       342.69 o                         
  13   9   7        654.41        858.83       184.13 o                         
  15   9   7        283.79       3289.13       247.09 o                         
  17   9   7      27593.35      31997.96       891.67 o                         
  19   9   7       1137.59       3481.40       190.39 o                         
  21   9   7         67.91       1050.96       258.73 o                         
  23   9   7       1169.18       2394.27       353.74 o                         
  25   9   7        796.96       1359.42       288.13 o                         
  27   9   7       2066.08       3234.31       304.89 o                         
  29   9   7         58.68        418.72       193.36 o                         
  31   9   7        169.40        166.06       277.55 o                         
  33   9   7         27.90        163.04       329.11 o                         
 -34  10   7         72.58         20.21       391.00 o                         
 -32  10   7        121.99        152.15       275.67 o                         
 -30  10   7       2500.87        601.39       259.88 o                         
 -28  10   7       1657.76       1251.85       311.55 o                         
 -26  10   7       3267.60       1454.04       311.16 o                         
 -24  10   7         26.74       2122.44       475.54 o                         
 -22  10   7       5912.24       5540.89       629.53 o                         
 -20  10   7      21538.80      22547.61      2234.30 o                         
 -18  10   7       3837.52       3718.55       731.35 o                         
 -16  10   7        116.28       1168.10       679.37 o                         
 -14  10   7       2783.31       3537.34       259.59 o                         
 -12  10   7     106984.82     102817.08      1822.66 o                         
 -10  10   7        692.81        750.13       164.55 o                         
  -8  10   7       3373.72       3628.57       173.96 o                         
  -6  10   7        443.17        854.74       164.43 o                         
  -4  10   7      33077.29      30909.99       451.91 o                         
  -2  10   7     132421.56     124427.73       818.70 o                         
   0  10   7      28691.27      24254.38       228.75 o                         
   2  10   7     131459.28     135166.23       905.37 o                         
   4  10   7       1648.43       1116.35       253.12 o                         
   6  10   7     113721.62     118129.28      1000.11 o                         
   8  10   7       6086.29       5839.46       228.81 o                         
  10  10   7      24872.66      24278.81       439.72 o                         
  12  10   7      12155.80      13618.03       276.18 o                         
  14  10   7      63088.10      60772.92       706.65 o                         
  16  10   7       6235.18       6403.47       278.29 o                         
  18  10   7        552.70        936.78       202.11 o                         
  20  10   7        177.73       2822.99       214.39 o                         
  22  10   7        245.21        820.85       261.99 o                         
  24  10   7        634.42       2598.71       313.35 o                         
  26  10   7        584.32       1001.68       211.60 o                         
  28  10   7          3.43       1014.24       233.48 o                         
  30  10   7       2627.89        783.34       270.23 o                         
  32  10   7          0.38        169.08       310.99 o                         
 -33  11   7        325.54         92.02       248.50 o                         
 -31  11   7        222.04        128.77       263.20 o                         
 -29  11   7       1656.06       1095.38       237.70 o                         
 -27  11   7        504.72        477.00       360.83 o                         
 -25  11   7         10.59        551.74       381.95 o                         
 -23  11   7       1047.63       2237.32       431.76 o                         
 -21  11   7       1509.78       3454.11       480.07 o                         
 -19  11   7         59.40        289.80       316.63 o                         
 -17  11   7       3146.86       4009.88       530.95 o                         
 -15  11   7      15146.75      15780.42       605.77 o                         
 -13  11   7       6385.65       7776.25       402.62 o                         
 -11  11   7       7774.02       7570.18       272.86 o                         
  -9  11   7      45578.35      42086.53       686.04 o                         
  -7  11   7      32684.35      31074.50       421.71 o                         
  -5  11   7     176874.41     164000.23      1990.00 o                         
  -3  11   7        238.14        619.28       161.44 o                         
  -1  11   7      60058.08      59231.55       632.16 o                         
   1  11   7      16709.39      18336.03       235.63 o                         
   3  11   7      88845.12      78469.43       846.30 o                         
   5  11   7        327.29        444.88       277.59 o                         
   7  11   7       7975.22       7730.66       268.51 o                         
   9  11   7      26913.58      25810.45       656.70 o                         
  11  11   7       1471.08       3247.25       278.96 o                         
  13  11   7      14018.44      15366.62       314.21 o                         
  15  11   7       4161.44       6475.16       418.18 o                         
  17  11   7        528.81       3967.71       253.20 o                         
  19  11   7        439.11        860.14       202.84 o                         
  21  11   7        650.90       2038.54       379.91 o                         
  23  11   7       1529.19       1486.30       244.14 o                         
  25  11   7        228.42       1896.63       240.13 o                         
  27  11   7       1240.31        797.64       243.69 o                         
  29  11   7         20.18        475.17       194.37 o                         
 -32  12   7          1.65       -128.64       232.92 o                         
 -30  12   7       1214.07        363.00       235.72 o                         
 -28  12   7          0.81        179.34       178.60 o                         
 -26  12   7         54.40        -50.37       196.79 o                         
 -24  12   7       7393.07       5835.81       301.40 o                         
 -22  12   7       1954.85       1894.61       424.22 o                         
 -20  12   7       4736.70       3490.41       372.44 o                         
 -18  12   7        183.53        417.96       369.51 o                         
 -16  12   7      10202.53       7841.94       668.73 o                         
 -14  12   7       7792.79       7844.65       312.47 o                         
 -12  12   7       7748.68       8093.47       303.10 o                         
 -10  12   7       5557.04       5310.04       279.80 o                         
  -8  12   7      47097.10      45354.00       687.50 o                         
  -6  12   7       7605.94       6908.19       273.88 o                         
  -4  12   7      24918.54      24902.09       423.18 o                         
  -2  12   7      13189.34      14427.00       343.87 o                         
   0  12   7      30178.49      27343.27       277.84 o                         
   2  12   7       1918.07       3961.30       172.09 o                         
   4  12   7       9152.83      11161.48       543.16 o                         
   6  12   7      10158.32      10914.05       741.36 o                         
   8  12   7        188.31         94.65       211.70 o                         
  10  12   7         68.52       4493.92       247.60 o                         
  12  12   7        414.75        873.52       225.48 o                         
  14  12   7       1690.12       1753.29       246.75 o                         
  16  12   7      13302.67      15976.67       416.65 o                         
  18  12   7       2319.76       3375.12       268.89 o                         
  20  12   7        696.73        872.75       224.75 o                         
  22  12   7        802.52       2798.06       296.14 o                         
  24  12   7        443.60        759.39       262.17 o                         
  26  12   7       1369.24        619.16       228.41 o                         
  28  12   7         22.65        134.03       179.60 o                         
 -29  13   7        756.86        301.30       159.17 o                         
 -27  13   7       1199.56       1202.37       201.97 o                         
 -25  13   7        445.38        201.18       196.61 o                         
 -23  13   7         53.63        188.63       223.11 o                         
 -21  13   7        475.47        763.64       339.52 o                         
 -19  13   7         47.52        673.32       292.77 o                         
 -17  13   7       3061.36       1943.96       422.06 o                         
 -15  13   7       1314.84       1574.22       298.76 o                         
 -13  13   7        870.75        628.03       292.86 o                         
 -11  13   7      14195.88      14767.61       312.60 o                         
  -9  13   7      15356.62      14491.58       398.23 o                         
  -7  13   7       4167.67       4611.61       252.55 o                         
  -5  13   7      30625.90      28514.29       469.58 o                         
  -3  13   7       1723.70       2352.03       196.19 o                         
  -1  13   7      46050.73      45365.77       606.50 o                         
   1  13   7       2636.89       3322.77       171.18 o                         
   3  13   7      11600.40      10779.12       253.66 o                         
   5  13   7        207.85       1265.10       319.53 o                         
   7  13   7        272.25       1256.09       290.14 o                         
   9  13   7        463.62       1515.45       250.22 o                         
  11  13   7        700.57       1103.08       322.40 o                         
  13  13   7       5868.95       8207.60       287.31 o                         
  15  13   7         74.15        330.51       204.84 o                         
  17  13   7        998.85       3325.69       247.78 o                         
  19  13   7         66.84       1218.25       219.66 o                         
  21  13   7       1542.22       2357.57       277.58 o                         
  23  13   7       4357.61       3943.21       259.81 o                         
  25  13   7        180.00        582.68       203.33 o                         
 -26  14   7       4626.75       2106.94       382.75 o                         
 -24  14   7        171.26        -48.09       215.10 o                         
 -22  14   7        327.52         93.81       236.62 o                         
 -20  14   7        318.98        181.78       256.36 o                         
 -18  14   7        822.09       1030.30       273.65 o                         
 -16  14   7       6863.42       6171.48       308.44 o                         
 -14  14   7      13328.71      13575.43       358.33 o                         
 -12  14   7       5325.82       5991.03       293.63 o                         
 -10  14   7       8149.03       9054.88       583.59 o                         
  -8  14   7      54422.09      46541.95      2747.59 o                         
  -6  14   7       1292.09       1163.00       259.58 o                         
  -4  14   7         48.74        454.81       198.32 o                         
  -2  14   7       4260.94       5087.54       203.97 o                         
   0  14   7       9484.18       9629.22       228.60 o                         
   2  14   7       1306.02       2638.94       243.83 o                         
   4  14   7       1206.07       2764.11       323.98 o                         
   6  14   7       1583.62       1536.83       363.61 o                         
   8  14   7        119.56         55.61       359.15 o                         
  10  14   7       3748.19       4381.05       464.98 o                         
  12  14   7       5908.79      11455.33       564.61 o                         
  14  14   7       5779.08       4734.31       486.11 o                         
  16  14   7      21520.19      20716.16      1506.65 o                         
  18  14   7        191.70        965.30       238.86 o                         
  20  14   7      10713.11      10942.05       419.69 o                         
  22  14   7       2592.54       5617.37       226.98 o                         
 -23  15   7        875.75        397.65       182.50 o                         
 -21  15   7        261.33        217.28       219.70 o                         
 -19  15   7       5865.40       2900.34       334.40 o                         
 -17  15   7        978.52        697.25       381.95 o                         
 -15  15   7       5049.24       5349.26       402.98 o                         
 -13  15   7        101.36        281.86       204.87 o                         
 -11  15   7       3318.62       3895.29       298.77 o                         
  -9  15   7        646.43        457.08       250.96 o                         
  -7  15   7       3470.14       3224.47       268.67 o                         
  -5  15   7       1163.18       1637.49       226.59 o                         
  -3  15   7       1327.53       1190.41       193.77 o                         
  -1  15   7       3077.26       4002.31       188.70 o                         
   1  15   7       2984.83       2641.89       223.09 o                         
   3  15   7       5036.93       4990.49       384.11 o                         
   5  15   7       1404.96       4666.57       455.92 o                         
   7  15   7        334.43        694.45       419.69 o                         
   9  15   7       2986.02       3891.92       425.73 o                         
  11  15   7          9.85        298.45       289.51 o                         
  13  15   7      20805.86      30254.77      3420.90 o                         
  15  15   7        266.77       1618.36       353.26 o                         
  17  15   7          9.87        830.32       283.82 o                         
  19  15   7       1042.35       1956.53       292.87 o                         
 -18  16   7         93.65        142.88       287.06 o                         
 -16  16   7        305.88        252.38       316.13 o                         
 -14  16   7       8857.33       7837.28       296.45 o                         
 -12  16   7        279.94        650.55       332.85 o                         
 -10  16   7      13459.51      13597.82       703.50 o                         
  -8  16   7       9000.14       8413.01       404.73 o                         
  -6  16   7       7801.36       9297.65       334.01 o                         
  -4  16   7       3237.68       3992.43       294.79 o                         
  -2  16   7       1267.47       2382.25       564.61 o                         
   0  16   7       9116.81       8647.36       425.73 o                         
   2  16   7        627.76       1126.53       266.48 o                         
   4  16   7       1891.40       3445.21       262.50 o                         
   6  16   7       8575.06       6445.87       296.86 o                         
   8  16   7       4323.43       3623.22       309.97 o                         
  10  16   7      10248.69      11479.75       504.23 o                         
  12  16   7       4681.23       7507.05       327.60 o                         
  14  16   7        170.42       1103.18       192.72 o                         
 -13  17   7       1998.53       1323.12       296.19 o                         
 -11  17   7        707.75        317.50       285.94 o                         
  -9  17   7        260.20        990.43       529.89 o                         
  -7  17   7       2494.78       3063.05       314.01 o                         
  -5  17   7        159.11        813.21       280.80 o                         
  -3  17   7       1862.29       1772.35       362.32 o                         
  -1  17   7        704.76       1083.94       359.30 o                         
   1  17   7         35.42        105.68       386.47 o                         
   3  17   7       1261.50       1938.41       365.34 o                         
   5  17   7       3126.84       4453.51       380.44 o                         
   7  17   7       3673.45       5007.59       236.27 o                         
   9  17   7        710.81       1660.63       262.68 o                         
 -42   0   8         88.11        178.14       320.05 o                         
 -40   0   8         29.03         64.76       325.11 o                         
 -38   0   8        130.07        200.94       269.16 o                         
 -36   0   8       2486.56       -120.87       290.11 o                         
 -34   0   8       1191.15        -23.94       276.55 o                         
 -32   0   8        468.03        118.57       213.44 o                         
 -30   0   8        890.19       1534.60       217.01 o                         
 -28   0   8       1429.73       3568.31       210.93 o                         
 -26   0   8      14267.58       7454.80       510.25 o                         
 -24   0   8      11892.03       6834.09       267.33 o                         
 -22   0   8        681.54       2533.31       326.01 o                         
 -20   0   8       6332.57       6977.67       664.25 o                         
 -18   0   8      10275.74       7801.95       718.60 o                         
 -16   0   8     294675.59     277077.78      4048.92 o                         
 -14   0   8     112703.39     110416.87      1832.73 o                         
 -12   0   8      40307.31      44474.72       960.15 o                         
 -10   0   8      15952.23      26026.62       727.66 o                         
  -8   0   8     463220.75     623896.06      8463.18 o                         
  -6   0   8    2996308.50    3010653.25     28083.61 o                         
  -4   0   8     116541.49      94695.22      1539.86 o                         
  -2   0   8       6172.35      31635.70       598.79 o                         
   0   0   8      64683.18      61942.81      2515.10 o                         
   2   0   8     795917.75     924272.75      8810.02 o                         
   4   0   8     296588.50     332249.19      3326.30 o                         
   6   0   8        119.13       7919.70       528.38 o                         
   8   0   8     310611.38     252086.80      3668.48 o                         
  10   0   8      16793.22      12019.95       649.16 o                         
  12   0   8      33401.90      62953.01      1337.56 o                         
  14   0   8      15747.74      13112.95       709.54 o                         
  16   0   8      63710.17      68484.42      1464.37 o                         
  18   0   8      88336.70      74477.30      3271.44 o                         
  20   0   8      18178.88      26404.96       473.91 o                         
  22   0   8      14647.00      15334.55       348.64 o                         
  24   0   8      13111.86      19239.43       514.45 o                         
  26   0   8      11616.30      10105.96       751.52 o                         
  28   0   8       2142.89       6977.30       412.27 o                         
  30   0   8       4587.62       3215.59       543.48 o                         
  32   0   8       2584.54       3599.04       519.32 o                         
  34   0   8       1229.66       1449.28       425.73 o                         
  36   0   8        899.87        199.28       365.34 o                         
  38   0   8         40.54        383.45       292.87 o                         
 -41   1   8         20.81        183.06       225.01 o                         
 -39   1   8         81.29        152.34       206.76 o                         
 -37   1   8          1.96        213.86       196.94 o                         
 -35   1   8        219.54        546.86       220.50 o                         
 -33   1   8        253.27        258.35       170.29 o                         
 -31   1   8        559.56       1219.49       336.84 o                         
 -29   1   8      14951.26       8194.87       466.04 o                         
 -27   1   8        829.77       1281.55       174.75 o                         
 -25   1   8       2089.23       2676.10       264.50 o                         
 -23   1   8        470.00       1275.20       232.50 o                         
 -21   1   8      14999.31      10338.18       769.93 o                         
 -19   1   8      22383.38      22240.38       860.51 o                         
 -17   1   8      28489.03      26736.16       914.86 o                         
 -15   1   8       4243.55       8807.38       615.94 o                         
 -13   1   8     113291.32      95256.81      1618.36 o                         
 -11   1   8      33838.09      45863.61       969.20 o                         
  -9   1   8    1019611.00     944911.12     12669.10 o                         
  -7   1   8     281143.97     293271.84      2916.20 o                         
  -5   1   8       8089.16       4387.08       486.11 o                         
  -3   1   8     377055.72     454276.75      4414.08 o                         
  -1   1   8      56664.68      36668.84       651.65 o                         
   1   1   8      26948.42      10501.08       466.70 o                         
   3   1   8       5893.55       4570.55       439.48 o                         
   5   1   8      32940.17      17513.16       485.88 o                         
   7   1   8       2478.21        552.54       486.11 o                         
   9   1   8       1097.62       6479.48       591.79 o                         
  11   1   8      14482.82      19713.20       772.95 o                         
  13   1   8      13465.97      15187.23       754.83 o                         
  15   1   8       2068.85       5217.40       649.16 o                         
  17   1   8       9530.20      13725.87       800.12 o                         
  19   1   8       1152.37       3419.72       226.38 o                         
  21   1   8      36635.27      31924.66      1095.54 o                         
  23   1   8       1100.89       3964.79       194.71 o                         
  25   1   8        991.37        642.39       178.96 o                         
  27   1   8        188.31       2431.35       275.41 o                         
  29   1   8       2777.89       3414.17       296.03 o                         
  31   1   8        102.06        872.90       289.39 o                         
  33   1   8        480.34        398.06       262.00 o                         
  35   1   8        236.16       1084.14       356.28 o                         
  37   1   8        445.81        398.44       256.64 o                         
 -42   2   8         92.62        -23.26       206.38 o                         
 -40   2   8        298.55        332.71       239.12 o                         
 -38   2   8        608.78        345.97       214.76 o                         
 -36   2   8          2.08        258.96       193.82 o                         
 -34   2   8          2.72        412.36       192.63 o                         
 -32   2   8       2677.52       2313.17       269.16 o                         
 -30   2   8         76.16       1045.40       186.26 o                         
 -28   2   8       2420.75       2246.05       168.15 o                         
 -26   2   8       2264.81       1849.20       168.23 o                         
 -24   2   8        712.39       1999.52       267.00 o                         
 -22   2   8       4624.02       5172.18       231.32 o                         
 -20   2   8      16402.99      15587.54       569.93 o                         
 -18   2   8      30849.04      27640.72       664.92 o                         
 -16   2   8       7508.32       7222.56       467.20 o                         
 -14   2   8      14733.22      21934.07       536.87 o                         
 -12   2   8      72886.86      67738.43      2027.48 o                         
 -10   2   8       8786.79      14191.19       423.76 o                         
  -8   2   8      63588.97      54372.27       530.41 o                         
  -6   2   8     262989.38     322508.88      2257.93 o                         
  -4   2   8      11773.20      10013.53       404.47 o                         
  -2   2   8        423.80       1327.31       277.78 o                         
   0   2   8     220300.36     239153.80      1819.48 o                         
   2   2   8     338298.50     292476.09      2108.19 o                         
   4   2   8     213576.70     200156.75      1502.85 o                         
   6   2   8        437.90       9205.82       425.83 o                         
   8   2   8     322531.94     338759.38      4447.47 o                         
  10   2   8      43103.71      61200.53       903.10 o                         
  12   2   8      56914.05      55009.52       873.20 o                         
  14   2   8        581.16       4154.41       457.92 o                         
  16   2   8      34651.33      34103.97       735.50 o                         
  18   2   8      13297.67       9954.40       472.50 o                         
  20   2   8        388.12       1005.18       273.45 o                         
  22   2   8      14555.84      11433.79       283.91 o                         
  24   2   8       1800.87       2174.05       184.91 o                         
  26   2   8      16781.40      11636.24       568.76 o                         
  28   2   8        420.98       1094.86       304.78 o                         
  30   2   8        235.79        536.62       378.20 o                         
  32   2   8       3574.91       2335.38       249.99 o                         
  34   2   8        189.54        257.67       210.19 o                         
  36   2   8       2386.21        320.61       295.89 o                         
  38   2   8          5.65        280.80       301.93 o                         
 -41   3   8        171.66        277.36       217.61 o                         
 -39   3   8         53.51       -137.52       204.88 o                         
 -37   3   8         22.16        313.39       201.81 o                         
 -35   3   8        474.26        373.50       274.56 o                         
 -33   3   8        388.84         32.65       230.02 o                         
 -31   3   8       1310.90       2241.41       297.00 o                         
 -29   3   8        573.76       1324.54       208.04 o                         
 -27   3   8       5917.40       4523.07       679.91 o                         
 -25   3   8        591.78       1368.20       380.62 o                         
 -23   3   8       3304.60       3167.12       647.91 o                         
 -21   3   8        523.99        632.61       227.36 o                         
 -19   3   8      51659.71      51800.75       910.56 o                         
 -17   3   8      12400.15      16317.17       587.11 o                         
 -15   3   8       4161.95       7339.51       464.27 o                         
 -13   3   8      36496.61      27514.81       582.84 o                         
 -11   3   8      13732.89      20921.98       509.16 o                         
  -9   3   8     134996.98     104760.48       982.00 o                         
  -7   3   8      14312.70      17004.70       308.54 o                         
  -5   3   8         63.22        789.03       252.26 o                         
  -3   3   8      22445.30      24293.58       558.27 o                         
  -1   3   8     244004.39     200602.19      1690.48 o                         
   1   3   8     157728.02     142556.23      1745.39 o                         
   3   3   8      43355.06      43446.01       502.22 o                         
   5   3   8     138704.12     147546.52      1659.94 o                         
   7   3   8     167736.38     172343.44      1954.20 o                         
   9   3   8      79906.09      83330.49       910.21 o                         
  11   3   8      77464.55      74872.19      1194.61 o                         
  13   3   8       5025.70       7259.03       365.33 o                         
  15   3   8       1314.46       1974.65       335.81 o                         
  17   3   8        263.94       1145.96       265.25 o                         
  19   3   8       6257.89       8985.44       427.02 o                         
  21   3   8      10853.82      10279.48       309.88 o                         
  23   3   8       8046.84       8961.37       262.93 o                         
  25   3   8       1351.92       1923.64       279.76 o                         
  27   3   8        139.96       1957.14       293.67 o                         
  29   3   8         88.63        976.54       378.57 o                         
  31   3   8        344.94       1092.65       282.37 o                         
  33   3   8          0.97       -105.92       218.91 o                         
  35   3   8         10.26        106.15       279.59 o                         
  37   3   8          2.15        555.56       341.18 o                         
 -38   4   8         66.54        231.27       209.92 o                         
 -36   4   8        259.82         99.62       225.76 o                         
 -34   4   8         17.54        636.23       273.48 o                         
 -32   4   8       4471.95       3586.55       318.20 o                         
 -30   4   8        365.11       1821.26       215.28 o                         
 -28   4   8        140.12       -175.56       257.31 o                         
 -26   4   8       4945.97       3323.41       728.78 o                         
 -24   4   8       4763.31       3829.74       528.98 o                         
 -22   4   8        220.08        630.98       400.92 o                         
 -20   4   8      10250.83       6947.83       363.45 o                         
 -18   4   8      43380.25      33751.00       660.20 o                         
 -16   4   8      77120.43      72067.94      1035.44 o                         
 -14   4   8       2855.70       7419.84       441.93 o                         
 -12   4   8     328362.22     328601.53      3290.01 o                         
 -10   4   8      11756.01      25667.90       376.73 o                         
  -8   4   8     141255.45     139663.38      1097.79 o                         
  -6   4   8        147.65       1208.42       238.83 o                         
  -4   4   8      54598.79      54477.56       644.59 o                         
  -2   4   8       8153.05       7043.64       463.47 o                         
   0   4   8     348132.66     377204.62      3488.17 o                         
   2   4   8       2268.82       2449.34       267.40 o                         
   4   4   8     103818.31     114034.27      1352.48 o                         
   6   4   8       3244.72       8969.66       362.99 o                         
   8   4   8      42751.05      62558.97       733.28 o                         
  10   4   8       1601.11       5259.63       331.84 o                         
  12   4   8      81577.07      77485.15       887.84 o                         
  14   4   8      17706.54      28341.34       692.68 o                         
  16   4   8      21561.87      20175.62       597.79 o                         
  18   4   8       3475.74       3838.27       301.83 o                         
  20   4   8       6846.35       6623.09       416.80 o                         
  22   4   8      34093.18      28064.50       393.95 o                         
  24   4   8      10367.65      20512.60      1022.73 o                         
  26   4   8       2390.05       2585.76       377.81 o                         
  28   4   8      10569.50       7767.90       362.42 o                         
  30   4   8        107.54       1455.87       362.03 o                         
  32   4   8       2099.36       1679.83       343.65 o                         
  34   4   8         34.37        464.28       245.06 o                         
  36   4   8        927.45        344.20       365.34 o                         
 -39   5   8         40.58        334.46       236.22 o                         
 -37   5   8        461.56        180.68       211.15 o                         
 -35   5   8         50.65       -201.20       201.20 o                         
 -33   5   8         27.55        379.77       252.02 o                         
 -31   5   8        914.20        669.23       291.15 o                         
 -29   5   8      10231.87       4496.68       673.73 o                         
 -27   5   8        517.32       1571.91       486.00 o                         
 -25   5   8       2927.92       2565.11       479.68 o                         
 -23   5   8       1230.32       2677.24       664.65 o                         
 -21   5   8      26151.77      24334.20       487.45 o                         
 -19   5   8      10205.55      10813.78       277.93 o                         
 -17   5   8      18557.93      17012.25       460.65 o                         
 -15   5   8      11013.01      11249.26       431.72 o                         
 -13   5   8      79494.61      83803.91      1073.87 o                         
 -11   5   8      72882.45      76349.62       698.43 o                         
  -9   5   8      82642.82      80086.05       695.59 o                         
  -7   5   8        230.99        532.95       225.31 o                         
  -5   5   8      24030.54      20849.71       337.66 o                         
  -3   5   8        602.86       2987.50       267.36 o                         
  -1   5   8        332.13        205.68       393.24 o                         
   1   5   8      64748.21      55400.74       680.72 o                         
   3   5   8     127636.74     125306.01      1433.55 o                         
   5   5   8      22851.17      22528.52       431.30 o                         
   7   5   8      26498.18      24475.39       474.22 o                         
   9   5   8       4063.51       6213.85       359.34 o                         
  11   5   8      19321.67      22535.15       476.47 o                         
  13   5   8       5069.15       3948.16       347.08 o                         
  15   5   8       1817.80       2431.75       365.82 o                         
  17   5   8      16361.17      17866.92       515.41 o                         
  19   5   8       4448.99       7044.38       363.33 o                         
  21   5   8      16420.23      19948.64       648.31 o                         
  23   5   8        430.15       3041.54       288.36 o                         
  25   5   8         27.68       1317.53       290.19 o                         
  27   5   8        873.64       2273.14       322.02 o                         
  29   5   8       1278.37       2476.14       367.51 o                         
  31   5   8       1755.67       1533.94       343.96 o                         
  33   5   8          4.45        533.35       308.50 o                         
  35   5   8        132.92        220.41       374.40 o                         
 -40   6   8          4.20       -344.20       474.03 o                         
 -38   6   8         32.55         44.48       241.32 o                         
 -36   6   8        831.19        881.02       263.43 o                         
 -34   6   8       1020.97       1089.60       289.65 o                         
 -32   6   8         39.61       -142.22       308.01 o                         
 -30   6   8          7.77       1571.67       335.03 o                         
 -28   6   8       3760.45       3974.26       240.18 o                         
 -26   6   8        333.39       1606.65       467.93 o                         
 -24   6   8        481.61       2762.36       224.45 o                         
 -22   6   8      12008.90      13174.58      1234.48 o                         
 -20   6   8       3023.23       3603.97       204.44 o                         
 -18   6   8      11171.57      13844.27       374.35 o                         
 -16   6   8        983.90       4147.26       753.32 o                         
 -14   6   8      99620.09     102128.48      3577.94 o                         
 -12   6   8     137678.28     136099.70      1091.86 o                         
 -10   6   8       1740.18       8439.34       263.69 o                         
  -8   6   8      12485.28      22915.06       514.14 o                         
  -6   6   8      22031.99      19261.64       313.22 o                         
  -4   6   8     121380.52     126590.63       981.54 o                         
  -2   6   8      49670.32      45894.60       468.00 o                         
   2   6   8      10235.96      11668.98       525.36 o                         
   4   6   8       4734.94       5937.98       490.58 o                         
   6   6   8      17599.97      20925.05       540.14 o                         
   8   6   8      45108.18      37253.61       573.51 o                         
  10   6   8      63279.96      60077.48       767.40 o                         
  12   6   8      75753.84      66565.28       831.16 o                         
  14   6   8      97373.55     107564.48      1440.61 o                         
  16   6   8      16648.47      15346.46       335.21 o                         
  18   6   8      49322.03      41814.84       935.10 o                         
  20   6   8      16310.42      21089.17       417.79 o                         
  22   6   8      22869.05      23678.87      1017.60 o                         
  24   6   8       1017.91       4449.43       512.82 o                         
  28   6   8         18.91       1852.93       643.12 o                         
  30   6   8       2966.63       2679.84       291.86 o                         
  32   6   8        519.11       -260.27       260.74 o                         
  34   6   8        437.38       1264.52       238.28 o                         
  36   6   8        312.36        346.05       259.66 o                         
 -39   7   8        435.38        269.61       262.52 o                         
 -37   7   8        289.38         28.62       285.46 o                         
 -35   7   8         21.20        -62.69       211.37 o                         
 -33   7   8       3317.86       1614.74       237.82 o                         
 -31   7   8         47.95        669.31       324.67 o                         
 -29   7   8       1825.15       2872.01       364.52 o                         
 -27   7   8       4086.48       7986.70       818.36 o                         
 -25   7   8      21636.52      20504.51      1569.97 o                         
 -23   7   8          0.69       1937.63      1360.79 o                         
 -21   7   8        284.12       1271.56       252.78 o                         
 -19   7   8        124.06       2314.62       183.30 o                         
 -17   7   8      23630.85      22325.97       453.92 o                         
 -15   7   8      14380.67      15275.53       435.80 o                         
 -13   7   8      27000.85      25718.06       687.75 o                         
 -11   7   8       2024.20       4264.04       381.55 o                         
  -9   7   8      33386.09      26810.77       635.57 o                         
  -7   7   8      79724.08      80433.82      1499.10 o                         
  -5   7   8       8819.43      10726.89       288.10 o                         
  -3   7   8       3727.64       5914.42       234.08 o                         
  -1   7   8      67209.55      61503.83      1554.95 o                         
   1   7   8     414612.91     381785.09      5374.41 o                         
   3   7   8       3798.16       1669.69       353.26 o                         
   5   7   8      40739.34      44421.26       760.87 o                         
   7   7   8      58676.26      63997.70      1286.23 o                         
   9   7   8       2998.71       4663.70       449.09 o                         
  11   7   8       2803.52       3795.82       172.96 o                         
  13   7   8        604.81        446.77       184.35 o                         
  15   7   8          3.26        823.18       220.77 o                         
  17   7   8      37680.70      35148.59       604.23 o                         
  19   7   8       3596.91       5774.80       284.91 o                         
  21   7   8        331.07       3564.85       361.87 o                         
  23   7   8       1232.02      10075.47       880.13 o                         
  25   7   8      10928.23       9302.55       579.71 o                         
  27   7   8        139.50        344.20       531.40 o                         
  29   7   8       2387.52       1488.53       492.15 o                         
  31   7   8        260.48       1823.67       468.00 o                         
  33   7   8        476.67        404.55       292.28 o                         
  35   7   8         20.79        320.05       236.98 o                         
 -38   8   8         79.74        -46.01       280.80 o                         
 -36   8   8        133.27        206.61       282.12 o                         
 -34   8   8         27.78       -147.95       480.07 o                         
 -32   8   8         59.45       -326.96       326.96 o                         
 -30   8   8        101.13        751.49       246.94 o                         
 -28   8   8       2320.59       2446.63       794.48 o                         
 -26   8   8       3179.97       3908.94       836.11 o                         
 -24   8   8       7933.47       9345.97      1137.34 o                         
 -22   8   8       1187.19       1820.23       323.55 o                         
 -20   8   8      15529.76      15774.56      1116.52 o                         
 -18   8   8        211.71       2326.26       687.28 o                         
 -16   8   8        256.79       2680.19       523.55 o                         
 -14   8   8       4635.16       8191.70       475.32 o                         
 -12   8   8       3377.93       3937.50       233.53 o                         
 -10   8   8       3581.42       2497.43       289.75 o                         
  -8   8   8      61288.88      58553.61      2583.04 o                         
  -6   8   8      72861.94      62759.77      1464.37 o                         
  -4   8   8      23513.56      28262.17      2397.35 o                         
  -2   8   8      17949.32      16571.71       441.01 o                         
   0   8   8      20581.02      22016.72       367.51 o                         
   2   8   8      27380.55      19121.41       612.92 o                         
   4   8   8     203206.08     171785.55      1115.05 o                         
   6   8   8      11638.80      10500.79       197.09 o                         
   8   8   8     123343.19     125022.16       857.11 o                         
  10   8   8      26205.72      25553.97       477.64 o                         
  12   8   8      14340.74      15855.49       289.15 o                         
  14   8   8      11492.64      11580.98       272.41 o                         
  16   8   8       2733.51       5064.81       320.19 o                         
  18   8   8      12792.02      17294.47       756.16 o                         
  20   8   8       1736.19       1520.01       236.80 o                         
  22   8   8       1463.95        827.12       294.49 o                         
  24   8   8        854.98       1110.46       446.06 o                         
  26   8   8       8745.10       5943.92       410.78 o                         
  28   8   8        219.81        421.05       201.14 o                         
  30   8   8        898.17        178.08       316.91 o                         
  32   8   8        633.14        445.92       436.29 o                         
  34   8   8        248.74        495.17       314.01 o                         
 -37   9   8          2.14       -268.72       416.67 o                         
 -35   9   8         15.87         63.41       434.78 o                         
 -33   9   8       1109.54        718.61       297.40 o                         
 -31   9   8       1417.59        942.47       602.36 o                         
 -29   9   8         24.05        101.10       295.02 o                         
 -27   9   8       4093.39       3734.50       251.29 o                         
 -25   9   8      14335.77      12099.46       588.38 o                         
 -23   9   8       1760.85       4826.08      1199.63 o                         
 -21   9   8      13616.00      11240.99      1078.51 o                         
 -19   9   8       2227.10       3148.02       314.64 o                         
 -17   9   8        118.79       -236.54       371.95 o                         
 -15   9   8      14961.69      14117.30       504.66 o                         
 -13   9   8      81184.00      81973.52      1016.43 o                         
 -11   9   8       9969.54      11177.03       245.97 o                         
  -9   9   8      29691.50      31946.60       275.63 o                         
  -7   9   8      10323.28      10598.75       184.14 o                         
  -5   9   8      39416.45      35795.18       352.51 o                         
  -3   9   8        869.22       2388.03       142.86 o                         
  -1   9   8      60479.38      62196.03       658.33 o                         
   1   9   8       7755.50      13271.29       246.98 o                         
   3   9   8      13294.33      14164.34       432.35 o                         
   5   9   8      15690.79      19534.21       315.07 o                         
   7   9   8      14513.84      11726.20       233.91 o                         
   9   9   8        186.19       2866.21       219.95 o                         
  11   9   8       5640.35       5525.49       298.21 o                         
  13   9   8       1998.32       3597.73       246.56 o                         
  15   9   8        112.02       4023.16       233.39 o                         
  17   9   8      49847.02      49186.51       496.74 o                         
  19   9   8         61.68       1838.92       397.36 o                         
  21   9   8       4779.39       5685.46       349.18 o                         
  23   9   8         70.25       2947.01       340.14 o                         
  25   9   8       2169.76       4018.44       237.52 o                         
  27   9   8         52.65        774.41       210.39 o                         
  29   9   8          9.03       -193.96       249.67 o                         
  31   9   8         22.03       -125.71       220.85 o                         
  33   9   8         50.71         84.54       301.93 o                         
 -34  10   8          6.11          2.68       252.30 o                         
 -32  10   8         78.29        204.98       377.42 o                         
 -30  10   8       2090.65       1818.34       296.96 o                         
 -28  10   8         12.11        127.76       249.35 o                         
 -26  10   8         72.11        732.06       309.98 o                         
 -24  10   8       6150.62       5468.69       551.03 o                         
 -22  10   8      16285.07      11932.05       759.26 o                         
 -20  10   8       6315.38       5857.20       376.18 o                         
 -18  10   8       2128.37       2745.65       348.80 o                         
 -16  10   8        282.81       1282.57       276.60 o                         
 -14  10   8        594.01        450.23       225.63 o                         
 -12  10   8        254.71        525.66       185.16 o                         
 -10  10   8       5051.00       4288.04       168.98 o                         
  -8  10   8       1424.03       1587.90       170.49 o                         
  -6  10   8      70686.77      65787.19       604.69 o                         
  -4  10   8      11657.96      11472.82       321.93 o                         
  -2  10   8       3026.83       3250.22       156.92 o                         
   0  10   8       1232.76       1543.16       147.68 o                         
   2  10   8      22427.46      19639.95       504.11 o                         
   4  10   8      59664.74      53196.57       604.89 o                         
   6  10   8       6794.08       7633.08       215.37 o                         
   8  10   8       4423.06       6031.15       241.01 o                         
  10  10   8       1541.62       1043.01       189.16 o                         
  12  10   8      15213.59      16818.00       605.70 o                         
  14  10   8        577.97        146.75       223.06 o                         
  16  10   8       2945.22       2581.99       216.37 o                         
  18  10   8       6639.94       8127.68       290.44 o                         
  20  10   8       6202.70       5396.95       254.51 o                         
  22  10   8         92.46        717.27       330.14 o                         
  24  10   8        961.91       1818.70       249.92 o                         
  26  10   8       1133.15       1199.94       235.53 o                         
  28  10   8       3630.06       2345.48       275.54 o                         
  30  10   8          6.79       -172.10       353.26 o                         
 -33  11   8        848.13        678.91       251.74 o                         
 -31  11   8       2273.41        902.61       199.37 o                         
 -29  11   8        272.85        337.51       229.20 o                         
 -27  11   8       2121.17       1690.05       356.36 o                         
 -25  11   8       2087.16       1400.61       315.49 o                         
 -23  11   8       6834.32       5338.17       461.96 o                         
 -21  11   8      39367.80      35676.39       785.03 o                         
 -19  11   8      20590.25      19813.07      1636.48 o                         
 -17  11   8       9125.09       9527.36       651.56 o                         
 -15  11   8        213.15        193.33       232.67 o                         
 -13  11   8      72490.66      68812.59      1174.97 o                         
 -11  11   8       6207.96       5481.20       223.26 o                         
  -9  11   8        472.32       1579.25       176.86 o                         
  -7  11   8      10600.72      11411.39       224.18 o                         
  -5  11   8     100800.62     100974.80      1529.42 o                         
  -3  11   8      39525.25      44970.37       442.32 o                         
  -1  11   8      31935.67      28713.08       596.55 o                         
   1  11   8       1375.25       2102.81       162.67 o                         
   3  11   8      10630.03       9962.48       323.61 o                         
   5  11   8      27417.59      22536.81       641.50 o                         
   7  11   8         96.62        288.71       225.43 o                         
   9  11   8        368.65        761.73       257.44 o                         
  11  11   8      94213.02      93666.83       913.51 o                         
  13  11   8       3009.82       4143.12       258.12 o                         
  15  11   8        159.05       2924.19       215.53 o                         
  17  11   8        854.93       1913.02       210.88 o                         
  19  11   8       1507.90       4439.78       260.84 o                         
  21  11   8        151.67       1409.71       391.00 o                         
  23  11   8       1225.60       2496.08       363.83 o                         
  25  11   8          7.54        431.36       221.73 o                         
  27  11   8        201.65       1235.00       286.84 o                         
  29  11   8        693.58       1712.36       440.82 o                         
 -30  12   8        218.45        492.50       173.29 o                         
 -28  12   8       3473.74       1589.48       234.46 o                         
 -26  12   8        312.11       -228.21       272.86 o                         
 -24  12   8       1363.47       1476.45       301.73 o                         
 -22  12   8        815.30       1375.20       346.20 o                         
 -20  12   8        262.32        602.58       289.29 o                         
 -18  12   8       8564.45       7583.03       471.47 o                         
 -16  12   8         75.89        517.75       204.93 o                         
 -14  12   8      10216.58      12398.33       299.45 o                         
 -12  12   8        298.02       1057.14       240.17 o                         
 -10  12   8      58718.14      53963.60      1301.45 o                         
  -8  12   8      33218.84      29186.97       394.85 o                         
  -6  12   8      40159.90      41266.56       550.48 o                         
  -4  12   8      34777.19      35448.70       406.19 o                         
  -2  12   8      37692.72      33693.82       428.55 o                         
   0  12   8      29897.05      27557.68       282.35 o                         
   2  12   8       1367.13       1948.95       164.80 o                         
   4  12   8      19569.69      21301.29       409.63 o                         
   6  12   8      13546.55      13790.67       483.31 o                         
   8  12   8       9525.10      10500.75       369.46 o                         
  10  12   8       5606.10       5702.22       250.89 o                         
  12  12   8       7411.10       9301.24       253.79 o                         
  14  12   8       1652.56       2519.24       286.35 o                         
  16  12   8       1875.85       4917.18       419.69 o                         
  18  12   8       8306.33       6458.83       455.92 o                         
  20  12   8       1186.14       2160.97       319.74 o                         
  22  12   8       5164.42       6275.29       307.37 o                         
  24  12   8       2054.81       5727.91       493.66 o                         
  26  12   8       2138.89       1713.86       380.44 o                         
 -29  13   8          8.87        -12.61       160.55 o                         
 -27  13   8       9076.65       4335.36       315.17 o                         
 -25  13   8       6191.26       4941.56       262.31 o                         
 -23  13   8       2378.02       1533.38       258.29 o                         
 -21  13   8       2733.64       3331.61       285.27 o                         
 -19  13   8      15412.35      14150.19       352.63 o                         
 -17  13   8       1319.46       1253.01       398.46 o                         
 -15  13   8        191.03        527.68       284.99 o                         
 -13  13   8       2177.12       2408.35       248.50 o                         
 -11  13   8        744.57        491.50       241.37 o                         
  -9  13   8       2324.92       2720.54       239.69 o                         
  -7  13   8      17501.21      18384.35       487.96 o                         
  -5  13   8      11209.84       7696.02       424.54 o                         
  -3  13   8      82465.79      76157.71      1758.77 o                         
  -1  13   8        628.71       1786.17       200.17 o                         
   1  13   8       8700.69       8158.97       253.70 o                         
   3  13   8      17718.79      17842.84       289.66 o                         
   5  13   8      21828.25      18049.31       573.52 o                         
   7  13   8       4571.30       5656.35       309.60 o                         
   9  13   8        501.22        939.55       312.44 o                         
  11  13   8       6999.21       8112.77       408.45 o                         
  13  13   8       5108.20       5636.38       281.51 o                         
  15  13   8      10222.53      11241.52       355.85 o                         
  17  13   8         23.19        237.24       225.35 o                         
  19  13   8       2326.08       3215.73       220.29 o                         
  21  13   8        141.48        863.40       261.80 o                         
  23  13   8        371.60       2214.82       234.69 o                         
  25  13   8        983.86       1017.51       253.62 o                         
 -26  14   8       1124.96        260.06       177.92 o                         
 -24  14   8        647.72        120.08       208.62 o                         
 -22  14   8        578.96        771.42       235.94 o                         
 -20  14   8        384.99        524.98       277.24 o                         
 -18  14   8       6382.75       5951.30       396.42 o                         
 -16  14   8       4233.41       3965.38       401.57 o                         
 -14  14   8        132.19        748.65       258.50 o                         
 -12  14   8        852.99        910.19       259.48 o                         
 -10  14   8        385.59       1407.18       286.52 o                         
  -8  14   8      20486.38      19536.09      1349.64 o                         
  -6  14   8         14.11        618.97       256.07 o                         
  -4  14   8      10460.05       9549.38       367.84 o                         
  -2  14   8      32581.66      31785.32       915.80 o                         
   0  14   8      20438.04      24272.77       591.25 o                         
   2  14   8       1234.73       1763.93       324.11 o                         
   4  14   8       2144.26       4010.48       386.52 o                         
   6  14   8       5908.33       4909.28       381.49 o                         
   8  14   8       5098.01       5660.00       382.00 o                         
  10  14   8      13466.80      15298.94       573.67 o                         
  12  14   8      14377.09      24381.08       703.50 o                         
  14  14   8       2003.83       5845.42       477.05 o                         
  16  14   8        715.33        337.02       244.28 o                         
  18  14   8        790.96       1145.69       226.47 o                         
  20  14   8        342.86       1346.62       317.03 o                         
  22  14   8        234.53        561.60       277.78 o                         
 -23  15   8        315.36        106.91       176.04 o                         
 -21  15   8        454.71       1100.31       712.56 o                         
 -19  15   8       7954.76       4137.31       999.40 o                         
 -17  15   8       1950.85       2514.04       349.97 o                         
 -15  15   8        822.91       1578.71       370.07 o                         
 -13  15   8       5258.07       4193.96       305.67 o                         
 -11  15   8       5479.10       5043.70       323.01 o                         
  -9  15   8        863.67        449.36       253.58 o                         
  -7  15   8       1120.09       1585.24       237.26 o                         
  -5  15   8       2720.72       3199.57       219.80 o                         
  -3  15   8       6842.85       8779.33       284.69 o                         
  -1  15   8       4512.09       5094.44       220.90 o                         
   1  15   8      15805.85      13806.19       363.11 o                         
   3  15   8      32354.22      34787.61      1882.55 o                         
   5  15   8      16097.82      15431.88       449.43 o                         
   7  15   8       2658.69       4381.05       422.71 o                         
   9  15   8       2401.77       6059.40       324.96 o                         
  11  15   8      14593.62      16281.42       935.99 o                         
  13  15   8        145.98        458.94       383.45 o                         
  15  15   8       2016.53       2533.22       335.15 o                         
  17  15   8       1467.44       3576.00       208.41 o                         
  19  15   8       3212.11       2457.73       280.80 o                         
 -18  16   8        213.54        451.58       277.60 o                         
 -16  16   8       3550.72       2266.92       422.59 o                         
 -14  16   8        166.53        362.29       250.98 o                         
 -12  16   8         51.73         69.58       262.13 o                         
 -10  16   8        332.22        570.14       347.03 o                         
  -8  16   8       6234.52       5514.23       390.87 o                         
  -6  16   8        754.34       1227.43       289.63 o                         
  -4  16   8       1929.64       4196.87       564.61 o                         
  -2  16   8       3013.23       3082.74       567.63 o                         
   0  16   8       1195.18       1177.54       344.20 o                         
   2  16   8        117.68         63.41       344.20 o                         
   4  16   8       6928.36       8137.85       319.62 o                         
   6  16   8         69.13        107.49       226.37 o                         
   8  16   8        835.89       1444.35       278.89 o                         
  10  16   8       8483.82       8965.90       487.62 o                         
  12  16   8        132.71        -13.34       201.43 o                         
  14  16   8        915.30       2571.62       406.10 o                         
 -11  17   8        234.69       -193.24       338.16 o                         
  -9  17   8       5267.52       3764.68       235.04 o                         
  -7  17   8        415.09        904.66       267.00 o                         
  -5  17   8          3.17         -6.04       332.13 o                         
  -3  17   8       1098.37       1059.78       359.30 o                         
  -1  17   8        562.46        609.90       374.40 o                         
   1  17   8       3642.68       3239.74       392.51 o
[truncated: 783,759 more chars]
