# Supplementary material for: A systematic study of the interplay between guest molecule structure and intermolecular interactions in crystalline sponges
Source: IUCrJ. 2023 Jul 1;10(Pt 4):497–508. doi: 10.1107/S2052252523005146 (PMC10324488; doi:10.1107/S2052252523005146)
Supplement: Supplementary file 8 [file m-10-00497-PBA_CrystallineSpongesup8.hkl]

data_PBA_CrystallineSponge                                                      
_shelx_title ' 2021ncs7336a_rc1_a.res in C2/c'                                  
_shelx_refln_list_code          4                                               
_shelx_F_calc_maximum     2173.08                                               
_exptl_crystal_F_000      7125.77                                               
_reflns_d_resolution_high  0.8301                                               
                                                                                
loop_                                                                           
 _space_group_symop_operation_xyz                                               
 'x, y, z'                                                                      
 '-x, y, -z+1/2'                                                                
 'x+1/2, y+1/2, z'                                                              
 '-x+1/2, y+1/2, -z+1/2'                                                        
 '-x, -y, -z'                                                                   
 'x, -y, z-1/2'                                                                 
 '-x+1/2, -y+1/2, -z'                                                           
 'x+1/2, -y+1/2, z-1/2'                                                         
                                                                                
_cell_length_a    35.4079                                                       
_cell_length_b    14.9066                                                       
_cell_length_c    31.8633                                                       
_cell_angle_alpha  90.000                                                       
_cell_angle_beta  103.664                                                       
_cell_angle_gamma  90.000                                                       
                                                                                
_shelx_F_squared_multiplier     1.000                                           
                                                                                
loop_                                                                           
 _refln_index_h                                                                 
 _refln_index_k                                                                 
 _refln_index_l                                                                 
 _refln_F_squared_calc                                                          
 _refln_F_squared_meas                                                          
 _refln_F_squared_sigma                                                         
 _refln_observed_status                                                         
   4   0   0     823891.88     486217.16     19580.39 o                         
   6   0   0      85572.08     117680.60      2595.95 o                         
   8   0   0    1177927.50    1001396.62     20655.89 o                         
  10   0   0       9489.88      20361.32       446.32 o                         
  12   0   0        406.48       1828.92       111.70 o                         
  14   0   0     115038.32     106756.20      1975.84 o                         
  16   0   0      83504.38      80802.67      1839.87 o                         
  18   0   0      39879.68      44058.26       833.30 o                         
  20   0   0      30567.06      30930.53       807.72 o                         
  22   0   0       9634.57      10165.35       186.43 o                         
  24   0   0      28710.50      27143.05       358.32 o                         
  26   0   0      22956.91      25436.07       649.15 o                         
  28   0   0       8031.58       7874.99       231.25 o                         
  30   0   0        205.22        719.41        75.06 o                         
  32   0   0      17517.23      17298.52       348.40 o                         
  34   0   0       4242.57       4297.97       186.14 o                         
  36   0   0         52.95         83.16       100.46 o                         
  38   0   0        500.74        751.49        99.07 o                         
  40   0   0        317.20        267.83        61.86 o                         
   3   1   0     390777.38     261311.20      4362.89 o                         
   5   1   0       5306.23       7022.92       141.43 o                         
   7   1   0     169537.75     245023.84      4141.23 o                         
   9   1   0       8691.87       9599.17       167.40 o                         
  11   1   0     247090.81     232523.25      3163.00 o                         
  13   1   0      16732.49      10254.59       188.19 o                         
  15   1   0      25988.34      22860.59       461.98 o                         
  17   1   0      10397.89      16663.39       417.63 o                         
  19   1   0       3791.47       3059.46       165.02 o                         
  21   1   0       8197.27       7307.94        90.86 o                         
  23   1   0      13840.23      16048.97       169.01 o                         
  25   1   0       5324.04       6988.62       101.96 o                         
  27   1   0        140.79        164.35        45.72 o                         
  29   1   0       2368.02       2285.77        66.24 o                         
  31   1   0        125.82        156.91        54.85 o                         
  33   1   0        470.56        543.50        66.75 o                         
  35   1   0       1961.85       1880.91        89.06 o                         
  37   1   0        193.17        313.59        73.80 o                         
  39   1   0         26.94         27.44        55.96 o                         
  41   1   0          7.30         -3.47        40.87 o                         
   0   2   0     292123.97     295932.88     12260.55 o                         
   2   2   0       8160.44       5220.62       103.29 o                         
   4   2   0      28473.96      15610.71       223.54 o                         
   6   2   0     497873.00     564735.62      8835.47 o                         
   8   2   0     462306.03     542516.19      9167.97 o                         
  10   2   0      42515.08      35194.65       612.32 o                         
  12   2   0      29095.18      31121.56       548.39 o                         
  14   2   0     349302.62     343888.09      5043.87 o                         
  16   2   0        474.70        533.62        64.43 o                         
  18   2   0       4641.25       3540.72       105.54 o                         
  20   2   0      73745.06      68570.66       976.99 o                         
  22   2   0       6891.72       6309.81        89.19 o                         
  24   2   0      17287.07      15655.08       172.89 o                         
  26   2   0       7215.32       7802.68       151.54 o                         
  28   2   0       6479.80       5813.79       134.87 o                         
  30   2   0       3000.30       2757.99        73.47 o                         
  32   2   0       3833.61       4262.05       104.93 o                         
  34   2   0        187.21        248.81        56.47 o                         
  36   2   0        489.92        487.50        70.88 o                         
  38   2   0       5803.52       6002.42       133.59 o                         
  40   2   0        244.68        171.07        50.00 o                         
   1   3   0      68270.94     111747.85      3344.19 o                         
   3   3   0     630256.81     687728.94     10719.49 o                         
   5   3   0     154319.97     137558.28      1782.40 o                         
   7   3   0     148253.58     143277.52      2244.20 o                         
   9   3   0       5619.20       3976.67        90.64 o                         
  11   3   0      27286.26      25212.76       448.59 o                         
  13   3   0      39578.77      46023.16       802.26 o                         
  15   3   0        764.32        743.11        66.43 o                         
  17   3   0        817.49        503.14        68.53 o                         
  19   3   0       3257.82       3686.17       110.63 o                         
  21   3   0      19862.72      17250.41       201.10 o                         
  23   3   0      21288.66      20635.28       223.85 o                         
  25   3   0         89.17         75.46        43.86 o                         
  27   3   0        680.04        682.33        54.13 o                         
  29   3   0      11946.84      13436.97       185.85 o                         
  31   3   0       1087.33       1366.41        64.02 o                         
  33   3   0        205.33        213.50        53.24 o                         
  35   3   0        385.75        561.68        56.51 o                         
  37   3   0        817.12        669.13        60.88 o                         
  39   3   0         12.19         13.41        57.56 o                         
   0   4   0       5644.38       6262.69       213.01 o                         
   2   4   0     129235.74     131139.41      3888.97 o                         
   4   4   0      12144.29      14034.36       255.47 o                         
   6   4   0     958959.12     842883.19      9926.19 o                         
   8   4   0       7205.37       6318.13        94.72 o                         
  10   4   0      29000.66      31034.54       387.22 o                         
  12   4   0      18066.79      20465.62       306.58 o                         
  14   4   0     236579.98     213848.55      3365.13 o                         
  16   4   0      42489.36      48012.75       735.79 o                         
  18   4   0     120977.67     110040.08      1760.39 o                         
  20   4   0     180400.50     168608.17      1814.19 o                         
  22   4   0      26349.80      25034.99       259.41 o                         
  24   4   0       7175.17       6992.24        91.69 o                         
  26   4   0       1086.52       1332.32        49.98 o                         
  28   4   0      12225.14      13240.66       171.73 o                         
  30   4   0      16033.56      17361.40       280.63 o                         
  32   4   0       1897.71       2039.32        72.18 o                         
  34   4   0       1460.76       1498.92        61.13 o                         
  36   4   0         54.46         52.19        52.01 o                         
  38   4   0       5303.29       5188.26       207.56 o                         
  40   4   0         44.30         68.90        45.88 o                         
   1   5   0      43139.24      42719.32      1858.68 o                         
   3   5   0      72270.75      86658.60      2880.28 o                         
   5   5   0      23715.22      29746.15       482.29 o                         
   7   5   0      50660.31      47209.79       668.10 o                         
   9   5   0       3360.76       1672.12        67.60 o                         
  11   5   0      46754.06      46685.32       665.05 o                         
  13   5   0     122265.19     122104.44      1806.04 o                         
  15   5   0       2332.03       2356.80        93.75 o                         
  17   5   0      27190.58      30151.26       471.77 o                         
  19   5   0       5097.17       5162.65        83.64 o                         
  21   5   0       7206.25       6270.47        93.69 o                         
  23   5   0       4654.07       5303.74        74.88 o                         
  25   5   0         20.18         74.20        43.12 o                         
  27   5   0       6705.67       6773.92       108.48 o                         
  29   5   0        139.77        127.83        50.72 o                         
  31   5   0        356.17        250.72        49.51 o                         
  33   5   0       1239.56       1323.74        57.81 o                         
  35   5   0      10242.81       9806.84       281.65 o                         
  37   5   0        488.48        492.54        55.72 o                         
  39   5   0        133.60         41.31        45.61 o                         
   0   6   0     535122.69     554424.31     16497.79 o                         
   2   6   0       3765.62       4095.27       234.87 o                         
   4   6   0      92145.95      86360.45      1835.47 o                         
   6   6   0     338175.81     383547.72      7117.69 o                         
   8   6   0     442679.88     454755.28      8462.47 o                         
  10   6   0      95324.60      91051.55      1282.20 o                         
  12   6   0       1364.55       1126.35        68.56 o                         
  14   6   0      60614.21      57398.49       887.25 o                         
  16   6   0        177.43        500.43        56.89 o                         
  18   6   0      25643.30      22528.73       271.84 o                         
  20   6   0      47600.15      47496.19       549.67 o                         
  22   6   0      14644.22      15502.07       191.44 o                         
  24   6   0       7182.22       7783.34       119.46 o                         
  26   6   0       8466.10       8435.85       123.73 o                         
  28   6   0       9482.85       8480.87       137.82 o                         
  30   6   0        142.53        194.56        49.31 o                         
  32   6   0       3707.39       3723.30        77.62 o                         
  34   6   0         42.72         67.32        52.77 o                         
  36   6   0        810.89        487.51        45.78 o                         
  38   6   0         14.91        -53.03        53.03 o                         
   1   7   0      25768.24      22912.50      1101.69 o                         
   3   7   0      82560.57      83328.12      2583.47 o                         
   5   7   0       4948.83       9913.00       240.97 o                         
   7   7   0      23578.59      26952.34       503.21 o                         
   9   7   0      32673.63      30543.72       521.86 o                         
  11   7   0       6297.60       7729.02       175.18 o                         
  13   7   0      29382.14      27275.47       461.21 o                         
  15   7   0       8520.12       9912.57       173.18 o                         
  17   7   0      23535.00      22424.29       305.26 o                         
  19   7   0       6145.04       6500.23       108.82 o                         
  21   7   0       2841.81       3246.44        80.34 o                         
  23   7   0      27478.08      25655.78       371.55 o                         
  25   7   0        893.44        937.52        60.78 o                         
  27   7   0       7510.21       7412.72       134.44 o                         
  29   7   0        160.84        157.77        58.44 o                         
  31   7   0        340.56        671.97        63.76 o                         
  33   7   0         12.64        -18.57        59.54 o                         
  35   7   0        848.97        582.84        52.73 o                         
  37   7   0         64.83        127.04        46.82 o                         
   0   8   0     333189.06     285179.56     11949.65 o                         
   2   8   0      78473.80      94641.34      8499.25 o                         
   4   8   0        291.07        770.90       245.26 o                         
   6   8   0     143812.45     160080.12      2677.70 o                         
   8   8   0      34417.09      38622.53       710.23 o                         
  10   8   0     141963.16     142584.20      1782.85 o                         
  12   8   0      47449.19      50054.07       636.81 o                         
  14   8   0      91404.04      93407.61      1802.74 o                         
  16   8   0        190.48        271.09        50.93 o                         
  18   8   0      15176.98      13363.81       213.04 o                         
  20   8   0       1773.97       1419.49        75.57 o                         
  22   8   0      32406.29      34265.65       533.80 o                         
  24   8   0      17511.70      17190.13       363.51 o                         
  26   8   0        574.44        561.11        52.75 o                         
  28   8   0       1581.56       1600.64        64.50 o                         
  30   8   0        471.25        360.78        59.61 o                         
  32   8   0       8709.19       8472.10       159.73 o                         
  34   8   0       1416.74       1659.11        85.97 o                         
  36   8   0        619.92        869.16        62.06 o                         
   1   9   0      58635.68      53300.30      2412.91 o                         
   3   9   0         65.43        385.61        97.57 o                         
   5   9   0       2682.18       2989.00       116.36 o                         
   7   9   0      18565.61      18355.81       260.41 o                         
   9   9   0       7337.85       8724.01       230.02 o                         
  11   9   0        473.91        539.18        59.52 o                         
  13   9   0       2062.03       1962.32        64.89 o                         
  15   9   0      92811.94      84401.20      1915.68 o                         
  17   9   0       2260.56       1998.87        70.34 o                         
  19   9   0       5111.61       4934.68       106.27 o                         
  21   9   0       9907.53       9480.89       224.55 o                         
  23   9   0      14134.34      14676.35       323.28 o                         
  25   9   0       1453.99       1275.37        68.76 o                         
  27   9   0          2.10        108.41        54.33 o                         
  29   9   0       1006.14       1136.94        73.38 o                         
  31   9   0        256.12        151.38        65.67 o                         
  33   9   0       4389.81       4964.51       141.83 o                         
  35   9   0        392.98        426.54        52.06 o                         
   0  10   0      77311.55      74294.25      1557.47 o                         
   2  10   0       5901.84       7203.73       128.53 o                         
   4  10   0      12046.40      13129.09       181.97 o                         
   6  10   0       1846.30       2282.26        64.43 o                         
   8  10   0       6106.41       6267.96       191.66 o                         
  10  10   0      25700.74      24855.97       608.39 o                         
  12  10   0       2093.06       2356.71       102.28 o                         
  14  10   0     141294.45     138329.17      2134.22 o                         
  16  10   0      16565.00      17650.16       348.17 o                         
  18  10   0      35919.68      36021.11       628.43 o                         
  20  10   0        576.87        834.51        86.34 o                         
  22  10   0        382.83        612.11       127.54 o                         
  24  10   0       7394.64       6636.90       182.51 o                         
  26  10   0       6720.87       6820.40       211.30 o                         
  28  10   0        557.83        450.29        61.32 o                         
  30  10   0       2096.99       2684.05        83.17 o                         
  32  10   0       1241.87       1094.84        70.57 o                         
  34  10   0        397.91        576.41        50.33 o                         
   1  11   0      29208.43      30894.92       429.74 o                         
   3  11   0        433.75        647.55        50.21 o                         
   5  11   0      17816.78      19946.14       286.68 o                         
   7  11   0      81899.67      86070.73      1244.66 o                         
   9  11   0      16313.99      15166.14       511.51 o                         
  11  11   0      25814.98      25578.63       770.30 o                         
  13  11   0      25855.61      25777.48       615.18 o                         
  15  11   0      63328.13      64646.54       971.61 o                         
  17  11   0      10848.39      10815.44       369.38 o                         
  19  11   0        127.12        211.45        85.07 o                         
  21  11   0      22307.65      21926.61      1027.06 o                         
  23  11   0        100.91         40.01        87.00 o                         
  25  11   0       1111.55       1165.31        69.89 o                         
  27  11   0        285.58        564.03        57.62 o                         
  29  11   0       6267.84       6606.99       125.75 o                         
  31  11   0        774.64        971.94        55.22 o                         
   0  12   0      60946.79      58636.99      1280.91 o                         
   2  12   0       2170.95       2156.74        79.84 o                         
   4  12   0     142272.69     137794.98      2853.56 o                         
   6  12   0       4321.85       4714.72       106.71 o                         
   8  12   0      63127.36      64128.05      1323.84 o                         
  10  12   0       6908.99       6342.00       203.55 o                         
  12  12   0      69371.36      68381.66      2117.06 o                         
  14  12   0       9598.93      10256.04       321.53 o                         
  16  12   0       6898.32       6280.01       188.34 o                         
  18  12   0        250.30        208.25        82.50 o                         
  20  12   0       3156.26       2878.68       180.16 o                         
  22  12   0       3543.57       3352.96       144.08 o                         
  24  12   0       7143.03       7264.51       211.80 o                         
  26  12   0        257.33        261.15        57.01 o                         
  28  12   0       4130.54       4429.70       115.03 o                         
  30  12   0       4451.27       4170.36       147.37 o                         
   1  13   0      30211.73      31300.06       429.87 o                         
   3  13   0       2128.69       2291.09        66.48 o                         
   5  13   0        625.48        941.05        62.07 o                         
   7  13   0       1845.06       1879.65        75.71 o                         
   9  13   0        783.58       1010.38        66.68 o                         
  11  13   0       4082.70       4032.89       120.86 o                         
  13  13   0       4892.15       4337.48       124.99 o                         
  15  13   0       3372.68       2576.58       106.80 o                         
  17  13   0      10384.77       8461.46       298.13 o                         
  19  13   0      26108.68      25283.77      1022.28 o                         
  21  13   0       6609.78       6540.00       207.85 o                         
  23  13   0        103.29        272.52        66.51 o                         
  25  13   0        256.16        314.17        53.37 o                         
  27  13   0       1502.70       1688.38        65.01 o                         
   0  14   0      30322.91      27269.31       531.33 o                         
   2  14   0       3479.03       3156.97        76.27 o                         
   4  14   0      30413.01      29094.55       471.20 o                         
   6  14   0       7010.53       6381.54       120.79 o                         
   8  14   0      23310.81      21878.55       525.67 o                         
  10  14   0       9964.41       9574.45       367.94 o                         
  12  14   0       6368.42       6444.49       248.77 o                         
  14  14   0        106.21         21.12        90.92 o                         
  16  14   0        422.91        372.76       102.50 o                         
  18  14   0       6191.53       6505.99       223.16 o                         
  20  14   0       2313.48       2468.09       130.40 o                         
  22  14   0       1072.13       1345.88        88.11 o                         
  24  14   0       1235.55       1406.92        75.12 o                         
   1  15   0       7846.91       7804.20       134.36 o                         
   3  15   0         69.56        208.25        56.65 o                         
   5  15   0        418.60        514.76        68.52 o                         
   7  15   0       1247.10       1221.36        75.77 o                         
   9  15   0      14795.09      13577.80       452.66 o                         
  11  15   0      11436.21      10833.13       485.08 o                         
  13  15   0       1074.24       1245.37       127.75 o                         
  15  15   0        142.01        173.51       145.71 o                         
  17  15   0        195.74        294.51       100.58 o                         
  19  15   0       3430.90       3321.33       140.62 o                         
  21  15   0       1817.05       2625.38       143.71 o                         
   0  16   0       2450.65       2183.11       209.52 o                         
   2  16   0       4812.25       4811.12       128.11 o                         
   4  16   0        328.27        462.64        82.47 o                         
   6  16   0       1226.46       1380.30        91.93 o                         
   8  16   0         81.30        128.32        98.21 o                         
  10  16   0      12064.38      12192.50       713.06 o                         
  12  16   0        416.01        447.62       114.99 o                         
  14  16   0         48.54        284.72       109.22 o                         
  16  16   0       5364.90       4673.75       287.25 o                         
  18  16   0       4571.04       5968.06       304.15 o                         
   1  17   0       1916.75       1715.16       137.39 o                         
   3  17   0        434.98        471.44       121.59 o                         
   5  17   0        103.29        317.67       179.11 o                         
   7  17   0        106.62        244.62       107.77 o                         
   9  17   0        841.20        757.23       110.18 o                         
  11  17   0       6937.12       8296.49       415.67 o                         
 -41   1   1        158.80        142.25        41.32 o                         
 -39   1   1         25.12         94.18        58.09 o                         
 -37   1   1       1232.49       1382.28        83.81 o                         
 -35   1   1        101.38         39.85        73.12 o                         
 -33   1   1         26.38         52.06        59.26 o                         
 -31   1   1      10534.59      10604.55       204.37 o                         
 -29   1   1         63.35        209.25        57.63 o                         
 -27   1   1      31028.74      31295.02       460.14 o                         
 -25   1   1        403.06        472.63        36.94 o                         
 -23   1   1       1790.16       1728.21        41.86 o                         
 -21   1   1        874.74       1133.41        38.34 o                         
 -19   1   1     374213.84     342838.41      6964.32 o                         
 -17   1   1       1249.72       1116.13        82.96 o                         
 -15   1   1        384.58       1247.34        66.79 o                         
 -13   1   1      25747.83      27674.47       496.69 o                         
 -11   1   1     170193.98     172515.89      3194.62 o                         
  -9   1   1      19730.44      25440.96       634.64 o                         
  -7   1   1      44866.11      49482.73      1199.28 o                         
  -5   1   1        658.67       3047.67       115.28 o                         
  -3   1   1      23894.47      22735.96       389.72 o                         
  -1   1   1     736315.62     267060.88      6378.83 o                         
   1   1   1     216720.94      60189.09      1764.72 o                         
   3   1   1     101171.94      40991.40       645.58 o                         
   5   1   1      24546.86      35151.51       557.08 o                         
   7   1   1     442567.75     493641.34      7864.35 o                         
   9   1   1       1594.95       1392.82        50.40 o                         
  11   1   1        285.73        459.24        38.78 o                         
  13   1   1      50416.00      57181.67       918.89 o                         
  15   1   1      37734.20      35207.78       691.77 o                         
  17   1   1      40660.46      38754.07       766.70 o                         
  19   1   1      21553.49      20028.04       456.46 o                         
  21   1   1       3627.63       4065.41        66.35 o                         
  23   1   1       6077.25       6538.13        81.73 o                         
  25   1   1         29.41        187.95        41.84 o                         
  27   1   1        511.62        454.05        47.38 o                         
  29   1   1       2970.18       3395.79       103.26 o                         
  31   1   1       4416.77       4732.97       149.66 o                         
  33   1   1        701.92        813.46        72.72 o                         
  35   1   1       2972.60       3287.37       115.98 o                         
  37   1   1         17.80         34.13        80.53 o                         
  39   1   1         19.39        -29.89        60.15 o                         
  41   1   1         76.53         79.60        42.15 o                         
 -40   2   1       1331.41       1461.11        60.97 o                         
 -38   2   1        157.91        230.77        58.68 o                         
 -36   2   1         47.70         81.45        68.27 o                         
 -34   2   1       1449.21       1579.08        66.54 o                         
 -32   2   1        102.57        144.04        56.29 o                         
 -30   2   1      22367.11      24830.77       323.24 o                         
 -28   2   1      21614.03      22580.30       304.84 o                         
 -26   2   1      10811.04      11433.95       154.98 o                         
 -24   2   1       2149.52       2276.81        51.41 o                         
 -22   2   1      49041.50      47446.92       521.30 o                         
 -20   2   1         92.90        400.22        64.20 o                         
 -18   2   1       7699.35       6036.44       129.40 o                         
 -16   2   1     156374.78     139341.41      1842.02 o                         
 -14   2   1       3977.97       6897.22       121.59 o                         
 -12   2   1       4500.62       6117.90       134.86 o                         
 -10   2   1       1249.34        479.65        82.89 o                         
  -8   2   1      65235.13      86527.87      1619.81 o                         
  -6   2   1      95863.66      95062.75      1392.98 o                         
  -4   2   1      12521.97       1885.76        40.44 o                         
  -2   2   1      17242.20       8727.56       286.48 o                         
   0   2   1      73957.63      68521.92      1623.29 o                         
   2   2   1    1549157.00    1230184.75     35762.97 o                         
   4   2   1      89269.40      86464.15      1136.73 o                         
   6   2   1     236543.56     349978.25      4823.81 o                         
   8   2   1        522.84        583.96        43.68 o                         
  10   2   1     234270.67     234373.53      3971.31 o                         
  12   2   1      27951.55      24971.58       388.67 o                         
  14   2   1      36435.08      42782.12       614.42 o                         
  16   2   1        265.00        392.67        92.35 o                         
  18   2   1     121953.80     116861.15      1645.12 o                         
  20   2   1       3666.71       4159.87       104.97 o                         
  22   2   1      35331.21      34414.00       362.64 o                         
  24   2   1       1411.16       1861.63        48.74 o                         
  26   2   1       6601.46       5676.86        87.53 o                         
  28   2   1        596.43        791.85        54.23 o                         
  30   2   1       1108.07       1034.36        69.81 o                         
  32   2   1       7262.40       7700.01       160.74 o                         
  34   2   1       1269.38       1299.27        69.10 o                         
  36   2   1        875.11        844.07        74.51 o                         
  38   2   1       1434.95       1659.38        72.96 o                         
  40   2   1       1873.20       1633.27        61.01 o                         
 -41   3   1       2120.12       1853.23        61.10 o                         
 -39   3   1       1776.42       1799.62        63.49 o                         
 -37   3   1         54.72         -7.02        59.54 o                         
 -35   3   1        388.27        325.01        57.12 o                         
 -33   3   1      10044.15       9502.43       253.12 o                         
 -31   3   1        270.40        287.04        60.84 o                         
 -29   3   1        116.95        195.82        52.27 o                         
 -27   3   1         60.30        136.15        55.23 o                         
 -25   3   1      36585.62      33035.62       440.90 o                         
 -23   3   1       3344.51       3885.66        61.93 o                         
 -21   3   1      29018.92      25855.46       311.01 o                         
 -19   3   1       4255.02       4185.82       117.60 o                         
 -17   3   1      59459.89      62282.86       843.81 o                         
 -15   3   1      27470.68      25839.04       407.15 o                         
 -13   3   1     282416.59     270168.59      4241.56 o                         
 -11   3   1     440929.47     451660.50      6625.35 o                         
  -9   3   1      81373.68      77091.17      1078.89 o                         
  -7   3   1      57675.59      79113.54       948.45 o                         
  -5   3   1     520670.72     528168.50      7211.56 o                         
  -3   3   1     186646.19     149070.00      6010.30 o                         
  -1   3   1     121443.05     145874.33      3533.44 o                         
   1   3   1        158.57       1674.66        99.69 o                         
   3   3   1       5854.27      12146.75       241.95 o                         
   5   3   1     625555.44     588846.12      8620.08 o                         
   7   3   1      76876.19      63391.58       889.12 o                         
   9   3   1     110049.47      97047.96      1431.36 o                         
  11   3   1      36091.01      43609.47       702.86 o                         
  13   3   1     172546.45     180599.28      2664.71 o                         
  15   3   1     123612.70     129127.36      1807.22 o                         
  17   3   1      20978.52      18973.35       320.82 o                         
  19   3   1       7588.73       8279.71       166.35 o                         
  21   3   1       2862.73       2636.62        54.06 o                         
  23   3   1      11638.83      10194.71       139.63 o                         
  25   3   1      12044.67      11442.25       150.75 o                         
  27   3   1       1197.55       1053.60        52.06 o                         
  29   3   1       2146.90       2355.68        80.95 o                         
  31   3   1         77.40         87.10        54.44 o                         
  33   3   1         33.43        146.04        58.11 o                         
  35   3   1        666.34        960.23        60.98 o                         
  37   3   1       8772.86       8468.59       236.28 o                         
  39   3   1        294.82        298.26        49.48 o                         
 -40   4   1        175.85        287.78        45.51 o                         
 -38   4   1         30.66        100.64        57.45 o                         
 -36   4   1       2897.57       2885.22        96.46 o                         
 -34   4   1       1113.63       1313.62        58.24 o                         
 -32   4   1         33.06        137.73        58.78 o                         
 -30   4   1       4442.81       4966.34        89.78 o                         
 -28   4   1        253.77        340.55        48.84 o                         
 -26   4   1       2562.60       2487.88        64.90 o                         
 -24   4   1       1021.09       1068.07        41.79 o                         
 -22   4   1      12725.89      11815.11       133.00 o                         
 -20   4   1       1074.16        967.25        49.29 o                         
 -18   4   1      62986.29      57711.75       751.73 o                         
 -16   4   1       2557.34       2192.68        78.00 o                         
 -14   4   1      86884.10      82795.62      1104.42 o                         
 -12   4   1     138120.11     135400.47      1785.39 o                         
 -10   4   1     142265.47     121642.06      1609.69 o                         
  -8   4   1      26592.60      18705.55       246.55 o                         
  -6   4   1     307319.12     277381.41      3801.44 o                         
  -4   4   1       5860.79      14645.90       318.94 o                         
  -2   4   1     163121.88     174275.91      5765.30 o                         
   0   4   1     569152.38     616037.31     18137.14 o                         
   2   4   1      57649.00      90296.74      1676.58 o                         
   4   4   1     185572.88     184061.25      3413.71 o                         
   6   4   1     101041.40     106108.12      1556.48 o                         
   8   4   1     107964.91     113894.37      1594.04 o                         
  10   4   1      49547.68      47893.38       916.40 o                         
  12   4   1      51105.10      39041.98       693.65 o                         
  14   4   1      81423.49      87153.94      1494.36 o                         
  16   4   1     203223.08     201164.23      3424.72 o                         
  18   4   1       3180.36       4128.18       113.45 o                         
  20   4   1       9021.98       8980.11       116.63 o                         
  22   4   1         40.01        145.96        38.51 o                         
  24   4   1      11640.61      10853.07       123.96 o                         
  26   4   1         61.93        198.71        44.19 o                         
  28   4   1       8999.57       9378.89       131.52 o                         
  30   4   1         93.29        170.56        57.08 o                         
  32   4   1        144.31        411.24        60.51 o                         
  34   4   1         95.45        177.42        55.66 o                         
  36   4   1        391.99        316.42        52.06 o                         
  38   4   1       1584.28       1268.22        60.65 o                         
  40   4   1        220.60        259.70        47.25 o                         
 -39   5   1        656.09        633.61        51.30 o                         
 -37   5   1        342.66        632.95        60.90 o                         
 -35   5   1         25.28        -16.66        51.18 o                         
 -33   5   1       4680.59       5257.67       121.32 o                         
 -31   5   1        120.23        125.65        48.37 o                         
 -29   5   1        247.39        336.88        49.07 o                         
 -27   5   1        182.29        293.36        44.26 o                         
 -25   5   1      56705.29      56323.31       692.99 o                         
 -23   5   1      10983.18      12355.81       157.14 o                         
 -21   5   1       3859.83       4384.06        82.51 o                         
 -19   5   1       5629.85       5851.71       114.18 o                         
 -17   5   1     100557.43     100788.37      1412.71 o                         
 -15   5   1      12834.11      15197.13       243.38 o                         
 -13   5   1      81969.26      76418.54      1075.19 o                         
 -11   5   1      11058.74       8300.48       130.47 o                         
  -9   5   1      33089.21      29055.07       419.96 o                         
  -7   5   1      91763.84      94197.47      1238.86 o                         
  -5   5   1      10950.41      13897.65       381.88 o                         
  -3   5   1      52049.58      48814.44      1191.71 o                         
  -1   5   1      42406.92      30545.91       655.64 o                         
   1   5   1     542314.69     523537.50     12524.80 o                         
   3   5   1       2079.20       2080.93       107.72 o                         
   5   5   1       1356.81       1665.26       126.22 o                         
   7   5   1      18753.64      19782.15       312.63 o                         
   9   5   1      35124.38      25760.79       325.71 o                         
  11   5   1      17694.90      18688.94       268.92 o                         
  13   5   1        600.85       2167.45        91.22 o                         
  15   5   1      68080.62      59776.39       909.56 o                         
  17   5   1        247.33        358.10        65.22 o                         
  19   5   1      16132.01      16943.19       222.66 o                         
  21   5   1      18062.31      18494.61       194.70 o                         
  23   5   1      29716.29      29835.86       350.98 o                         
  25   5   1      11798.27      12143.32       153.38 o                         
  27   5   1        908.05       1196.04        53.22 o                         
  29   5   1       6040.84       6113.18       101.24 o                         
  31   5   1       1381.44       1840.16       103.62 o                         
  33   5   1        352.58        514.50        53.94 o                         
  35   5   1       1824.87       1860.63        71.56 o                         
  37   5   1       2061.13       1964.47        75.84 o                         
  39   5   1        943.47        745.48        46.04 o                         
 -38   6   1         50.63         30.87        54.29 o                         
 -36   6   1         71.99         55.01        45.79 o                         
 -34   6   1        425.59        678.83        54.11 o                         
 -32   6   1         52.38         53.28        49.90 o                         
 -30   6   1       4550.63       4437.83        82.65 o                         
 -28   6   1      16235.20      15227.68       198.11 o                         
 -26   6   1        955.46       1258.19        62.66 o                         
 -24   6   1       2238.83       2619.92        64.99 o                         
 -22   6   1       3272.94       3586.80        78.28 o                         
 -20   6   1       4790.92       6009.08        89.25 o                         
 -18   6   1      67468.73      65788.19       770.64 o                         
 -16   6   1      25499.21      23011.50       346.83 o                         
 -14   6   1       3152.75       3859.60       115.73 o                         
 -12   6   1      32331.59      29797.86       470.63 o                         
 -10   6   1      25378.66      25258.47       469.63 o                         
  -8   6   1      19468.38      25969.47       445.71 o                         
  -6   6   1      61174.79      80434.59      1500.72 o                         
  -4   6   1      96225.93     120429.88      4584.19 o                         
  -2   6   1       2766.11       2697.99       390.32 o                         
   0   6   1      75895.51      88438.91      2631.48 o                         
   2   6   1       2840.31       2943.47       121.87 o                         
   4   6   1     209484.84     192905.02      3582.57 o                         
   6   6   1       1133.85       2619.00       127.94 o                         
   8   6   1     257959.64     248157.38      3259.27 o                         
  10   6   1      41137.01      52587.58       708.03 o                         
  12   6   1      19357.36      20829.48       363.92 o                         
  14   6   1      20685.44      19832.58       350.34 o                         
  16   6   1      55146.88      53129.48       725.27 o                         
  18   6   1        212.69        278.99        42.64 o                         
  20   6   1        180.84        349.79        40.91 o                         
  22   6   1      20881.58      21068.70       240.20 o                         
  24   6   1        616.39        576.13        46.12 o                         
  26   6   1        957.60       1525.70        58.49 o                         
  28   6   1       4436.41       4551.78        85.93 o                         
  30   6   1        484.91        282.17        56.09 o                         
  32   6   1       5505.82       5512.35       113.73 o                         
  34   6   1       6277.24       5885.92       174.51 o                         
  36   6   1         28.24         97.38        45.62 o                         
  38   6   1         99.30        179.54        60.69 o                         
 -37   7   1        896.64        925.06        50.23 o                         
 -35   7   1          6.72         82.93        49.00 o                         
 -33   7   1        911.17        941.33        60.37 o                         
 -31   7   1       8357.79       8350.86       139.35 o                         
 -29   7   1       5853.11       5646.45       105.91 o                         
 -27   7   1       7773.40       7608.65       125.27 o                         
 -25   7   1       7658.49       7815.76       201.55 o                         
 -23   7   1       2720.36       2758.72        63.98 o                         
 -21   7   1       7285.99       7878.25       123.81 o                         
 -19   7   1       9449.98      10461.97       149.67 o                         
 -17   7   1       3490.87       2102.61        62.58 o                         
 -15   7   1      63028.68      67194.99       846.99 o                         
 -13   7   1       8652.45       9012.02       219.08 o                         
 -11   7   1      12889.66      10292.45       231.03 o                         
  -9   7   1      62301.63      72900.59      1280.38 o                         
  -7   7   1     179108.72     199839.14      3153.38 o                         
  -5   7   1       8762.44      11711.55       241.18 o                         
  -3   7   1      65586.60      59164.15      2517.99 o                         
  -1   7   1      26281.97      26015.33      1647.47 o                         
   1   7   1      44274.23      44229.92      1970.20 o                         
   3   7   1      62633.91      62620.79      2019.90 o                         
   5   7   1     203276.69     219767.11      4494.27 o                         
   7   7   1       2075.09       1535.35       172.13 o                         
   9   7   1      29659.61      29650.77       537.06 o                         
  11   7   1       9947.71       8974.94       185.87 o                         
  13   7   1     168772.97     164294.94      2265.16 o                         
  15   7   1       2677.16       2636.78        70.00 o                         
  17   7   1      10497.69       8775.70       127.20 o                         
  19   7   1       8713.12       6636.27       146.22 o                         
  21   7   1       2754.25       2816.72        71.03 o                         
  23   7   1      17308.23      17941.72       313.99 o                         
  25   7   1      10047.45      10916.81       260.30 o                         
  27   7   1       3938.85       4306.90       137.41 o                         
  29   7   1       3076.45       2709.00        76.13 o                         
  31   7   1       1452.66       1312.45        62.15 o                         
  33   7   1        198.41        219.10        55.35 o                         
  35   7   1       2601.92       2729.85        87.57 o                         
  37   7   1        640.99        794.92        62.47 o                         
 -36   8   1        634.46        661.32        66.96 o                         
 -34   8   1        173.53        274.30        58.98 o                         
 -32   8   1        721.31        813.35        63.54 o                         
 -30   8   1       2902.33       2801.48        76.86 o                         
 -28   8   1       1132.09       1216.07        65.13 o                         
 -26   8   1        134.18        259.42        55.38 o                         
 -24   8   1       1257.04       1493.95        78.31 o                         
 -22   8   1      19005.87      18363.12       287.77 o                         
 -20   8   1      12816.63      14052.03       213.53 o                         
 -18   8   1        850.07       1093.40        60.98 o                         
 -16   8   1       6273.24       5810.77       170.08 o                         
 -14   8   1      22463.10      21151.38       359.03 o                         
 -12   8   1       9260.60      10103.23       171.48 o                         
 -10   8   1       1273.97       2364.95        84.21 o                         
  -8   8   1      10603.39      13822.68       277.95 o                         
  -6   8   1     301294.72     320005.34      5704.87 o                         
  -4   8   1     362935.22     367821.16      8872.95 o                         
  -2   8   1      64487.52      53953.72      2509.22 o                         
   0   8   1      31446.88      32462.76      1517.36 o                         
   2   8   1     501451.44     520509.22     21668.88 o                         
   4   8   1     242683.12     235941.02      7008.68 o                         
   6   8   1     105539.29     119749.72      2399.08 o                         
   8   8   1      29173.41      34391.43       586.07 o                         
  10   8   1     173339.84     173489.58      2106.71 o                         
  12   8   1      36514.23      34286.95       598.43 o                         
  14   8   1       4724.66       5346.61        98.02 o                         
  16   8   1       1441.00       1703.82        61.68 o                         
  18   8   1      23825.65      26965.37       352.72 o                         
  20   8   1      19840.06      19424.26       422.28 o                         
  22   8   1      40058.38      40745.07       547.13 o                         
  24   8   1        601.60        525.91        54.98 o                         
  26   8   1        112.30        217.95        53.16 o                         
  28   8   1        143.27        262.90        57.22 o                         
  30   8   1       2713.61       2954.99       127.97 o                         
  32   8   1        122.76        184.60        54.75 o                         
  34   8   1        390.62        393.14        87.55 o                         
  36   8   1        132.05         78.42        55.71 o                         
 -35   9   1        303.21         79.16        53.15 o                         
 -33   9   1       4723.11       4381.86        96.05 o                         
 -31   9   1       2315.00       2406.73        76.71 o                         
 -29   9   1       1664.26       2114.70       125.02 o                         
 -27   9   1       3265.10       4000.40       117.66 o                         
 -25   9   1         65.33        177.70        66.33 o                         
 -23   9   1       1658.06       1186.39        77.96 o                         
 -21   9   1         74.75        257.91        66.29 o                         
 -19   9   1      86937.50      82572.05      1096.16 o                         
 -17   9   1       3172.49       3554.59       125.86 o                         
 -15   9   1       4119.30       4243.70       135.23 o                         
 -13   9   1        502.23        703.76        80.45 o                         
 -11   9   1       8695.89       8758.58       149.06 o                         
  -9   9   1      10415.92       9770.84       181.30 o                         
  -7   9   1      14657.87      14297.08       303.36 o                         
  -5   9   1      74808.18      74953.84      1066.66 o                         
  -3   9   1      49768.95      45944.62      1003.79 o                         
  -1   9   1         76.03        327.22       134.93 o                         
   1   9   1      44042.14      42901.14      2274.35 o                         
   3   9   1      30468.96      30548.67       834.49 o                         
   5   9   1        592.73       1504.79       112.90 o                         
   7   9   1      16825.91      19911.96       304.62 o                         
   9   9   1      36567.13      35715.71       604.50 o                         
  11   9   1      42459.50      45071.35      1091.11 o                         
  13   9   1      31246.72      28092.88       570.26 o                         
  15   9   1        797.79        835.38        73.83 o                         
  17   9   1      76110.67      74376.12      1412.44 o                         
  19   9   1      12928.80      13245.96       250.97 o                         
  21   9   1        679.48        689.11        63.07 o                         
  23   9   1       1759.31       2032.66        81.85 o                         
  25   9   1        465.22        502.35        57.28 o                         
  27   9   1        778.01        898.67        53.66 o                         
  29   9   1        105.17        187.85        57.36 o                         
  31   9   1       9424.01       9748.13       415.63 o                         
  33   9   1        126.93        215.25        68.93 o                         
  35   9   1        809.57        892.40        64.21 o                         
 -34  10   1       4050.27       3994.12        94.51 o                         
 -32  10   1       1407.90       1486.17        64.27 o                         
 -30  10   1        268.25        317.70        61.04 o                         
 -28  10   1        412.95        544.11        59.55 o                         
 -26  10   1       4239.28       4208.26       116.48 o                         
 -24  10   1       2146.76       2149.37       124.70 o                         
 -22  10   1       1545.47       1644.41       105.27 o                         
 -20  10   1      22107.08      23251.01       456.75 o                         
 -18  10   1         35.88         81.73        84.57 o                         
 -16  10   1      14501.73      16268.51       360.06 o                         
 -14  10   1        962.11        821.69        81.17 o                         
 -12  10   1      68701.72      68544.40      1427.34 o                         
 -10  10   1      14014.38      14624.68       228.25 o                         
  -8  10   1      49857.68      52536.81       666.99 o                         
  -6  10   1      29333.26      27182.99       352.64 o                         
  -4  10   1     185726.91     194954.12      2228.13 o                         
  -2  10   1       2757.08       2053.75        59.61 o                         
   0  10   1      45082.96      46454.38       664.23 o                         
   2  10   1     214894.69     217703.09      2598.81 o                         
   4  10   1      32166.17      35419.16       500.64 o                         
   6  10   1       5580.49       5493.59       117.88 o                         
   8  10   1       6961.22       7625.67       200.18 o                         
  10  10   1      27869.61      30711.17       863.40 o                         
  12  10   1       1744.05       1852.80        82.97 o                         
  14  10   1      97595.86      93726.66      1531.15 o                         
  16  10   1       3521.93       4208.63       133.97 o                         
  18  10   1        208.41        250.86        88.37 o                         
  20  10   1       1887.72       2033.23       137.20 o                         
  22  10   1      13542.87      11856.32       282.54 o                         
  24  10   1       3262.42       3805.55       170.23 o                         
  26  10   1        670.98        669.78        74.61 o                         
  28  10   1       2152.62       2123.31        76.85 o                         
  30  10   1        866.45        948.48        65.44 o                         
  32  10   1         22.75         97.02        60.63 o                         
  34  10   1       2042.32       1930.14        77.08 o                         
 -33  11   1       1137.45       1167.27        52.94 o                         
 -31  11   1       1479.14       1637.86        61.63 o                         
 -29  11   1       1826.40       2184.52        73.03 o                         
 -27  11   1         32.89         74.59        55.00 o                         
 -25  11   1       1206.90       1084.34        82.75 o                         
 -23  11   1       8258.66       7876.22       229.00 o                         
 -21  11   1         33.13        134.70       114.21 o                         
 -19  11   1      11002.51      11161.97       276.88 o                         
 -17  11   1      27345.31      27030.32       529.61 o                         
 -15  11   1       3901.46       3947.38       111.27 o                         
 -13  11   1        610.10        576.44        70.32 o                         
 -11  11   1      50906.67      48155.01      1189.97 o                         
  -9  11   1        303.83        212.71        57.75 o                         
  -7  11   1      10067.96      10309.96       250.10 o                         
  -5  11   1      19155.57      21062.31       368.95 o                         
  -3  11   1      36354.30      33519.85       440.48 o                         
  -1  11   1        428.08        634.12        52.12 o                         
   1  11   1       1526.51       1494.18        61.00 o                         
   3  11   1      26733.95      28813.19       381.91 o                         
   5  11   1       3505.72       2788.33        86.16 o                         
   7  11   1        223.61        161.61        51.57 o                         
   9  11   1      15958.02      13629.94       515.85 o                         
  11  11   1      18111.54      16850.54       545.10 o                         
  13  11   1      10338.42      10624.19       185.66 o                         
  15  11   1      23437.41      23521.50       719.86 o                         
  17  11   1         36.48        176.74       108.66 o                         
  19  11   1      11348.68      10503.94       597.08 o                         
  21  11   1        686.74        526.31        98.85 o                         
  23  11   1        313.71        337.18        74.83 o                         
  25  11   1        970.59        772.05        73.53 o                         
  27  11   1       2257.85       2110.30        72.23 o                         
  29  11   1         14.75         14.14        54.46 o                         
  31  11   1        569.16        618.52        55.89 o                         
 -30  12   1       1052.06        940.13        48.77 o                         
 -28  12   1       2137.31       2300.15        65.74 o                         
 -26  12   1        245.73        282.16        58.02 o                         
 -24  12   1      11375.81      10859.97       235.27 o                         
 -22  12   1       4017.19       3771.36       222.32 o                         
 -20  12   1      10284.31       9227.20       755.30 o                         
 -18  12   1       1595.36       1490.17        88.99 o                         
 -16  12   1        387.47        415.68        76.73 o                         
 -14  12   1       3275.78       3147.20        93.53 o                         
 -12  12   1      58302.01      57015.38       851.80 o                         
 -10  12   1        149.83        317.57        76.21 o                         
  -8  12   1        535.62        817.69        60.30 o                         
  -6  12   1       7522.33       7713.18       194.07 o                         
  -4  12   1      36332.84      35545.10       714.78 o                         
  -2  12   1       8771.98       8705.36       141.39 o                         
   0  12   1      22194.95      20721.38       287.82 o                         
   2  12   1      69033.55      69534.89      1057.40 o                         
   4  12   1      24568.13      26687.35       418.30 o                         
   6  12   1       1862.96       1815.87        68.60 o                         
   8  12   1       3382.96       4013.06       158.95 o                         
  10  12   1      42612.98      41287.93      1397.96 o                         
  12  12   1       3693.62       3097.57       135.84 o                         
  14  12   1       2386.43       2373.75       132.70 o                         
  16  12   1      36678.01      34481.26      1232.53 o                         
  18  12   1       6759.84       5756.82       454.41 o                         
  20  12   1       1044.07       1226.25       112.19 o                         
  22  12   1       5831.20       5586.25       214.62 o                         
  24  12   1       4004.38       4052.67       100.04 o                         
  26  12   1       2745.34       2132.39        65.43 o                         
  28  12   1       7705.42       7315.55       140.00 o                         
  30  12   1        202.58        185.90        45.67 o                         
 -27  13   1        227.95        178.59        44.73 o                         
 -25  13   1        207.74        264.77        59.54 o                         
 -23  13   1       1454.25       1675.73        83.00 o                         
 -21  13   1       1803.05       2231.99       166.82 o                         
 -19  13   1         86.93        131.82       107.16 o                         
 -17  13   1       1316.17        870.34        86.44 o                         
 -15  13   1       9322.27       8937.99       390.04 o                         
 -13  13   1       6424.05       5143.63       148.47 o                         
 -11  13   1       2593.55       2250.21       119.59 o                         
  -9  13   1       8522.79       8880.21       190.88 o                         
  -7  13   1       1972.87       2049.25        91.94 o                         
  -5  13   1      13140.98      14621.76       247.75 o                         
  -3  13   1        395.62        622.99        52.33 o                         
  -1  13   1          8.88         72.41        54.12 o                         
   1  13   1        706.92        835.47        57.38 o                         
   3  13   1       2585.83       2831.76        71.24 o                         
   5  13   1        123.40        320.08        57.42 o                         
   7  13   1       3394.31       3386.07       106.87 o                         
   9  13   1       5241.69       4933.49       142.43 o                         
  11  13   1      44878.32      40108.12       941.66 o                         
  13  13   1       3027.59       3087.46       160.62 o                         
  15  13   1       1865.01       1371.12       107.56 o                         
  17  13   1        108.49         74.40        91.50 o                         
  19  13   1       3692.00       2953.43       208.19 o                         
  21  13   1       3545.66       3338.73       136.54 o                         
  23  13   1        580.38        451.83        66.01 o                         
  25  13   1        301.70        266.05        62.83 o                         
  27  13   1        228.50         92.70        53.89 o                         
 -26  14   1       4051.67       4608.52       241.63 o                         
 -24  14   1         13.47          4.74        63.06 o                         
 -22  14   1       1122.87       1052.17        92.38 o                         
 -20  14   1        932.85        942.91       110.99 o                         
 -18  14   1      20418.42      20014.20       526.27 o                         
 -16  14   1       1023.16        947.44       100.71 o                         
 -14  14   1        980.67        804.04        90.70 o                         
 -12  14   1       5578.20       4884.44       174.94 o                         
 -10  14   1       1292.43       1223.36        81.19 o                         
  -8  14   1        137.05        161.23        68.75 o                         
  -6  14   1       6128.55       5749.23       165.01 o                         
  -4  14   1      20730.28      20255.79       323.82 o                         
  -2  14   1       9061.36       9129.12       190.82 o                         
   0  14   1      14055.34      13034.70       193.98 o                         
   2  14   1      70293.63      67092.19      1285.22 o                         
   4  14   1       8929.24       8802.92       188.27 o                         
   6  14   1      13542.99      12696.72       216.12 o                         
   8  14   1      17766.57      15412.89       427.14 o                         
  10  14   1      27509.70      25644.01       783.62 o                         
  12  14   1        113.49        146.40        98.10 o                         
  14  14   1       1227.19       1284.79       141.46 o                         
  16  14   1      49986.62      44044.81      2211.59 o                         
  18  14   1       6332.96       6141.30       226.01 o                         
  20  14   1       1040.14        813.58       175.03 o                         
  22  14   1        552.23        420.44       103.90 o                         
  24  14   1       4556.63       5681.85       216.41 o                         
 -23  15   1         73.90        197.19        74.56 o                         
 -21  15   1         87.73        270.39        86.28 o                         
 -19  15   1         24.39         94.57        90.19 o                         
 -17  15   1       5829.87       5982.17       301.23 o                         
 -15  15   1       1779.48       1632.22       128.57 o                         
 -13  15   1        475.43        513.31        93.34 o                         
 -11  15   1          3.76        160.56        74.23 o                         
  -9  15   1       4245.64       3789.86       137.05 o                         
  -7  15   1       4315.83       4630.78       127.16 o                         
  -5  15   1       4389.82       3571.64       101.56 o                         
  -3  15   1        217.17        244.39        63.86 o                         
  -1  15   1       9229.85       7601.75       161.47 o                         
   1  15   1      12615.30      11291.46       230.30 o                         
   3  15   1      14055.83      12160.47       238.81 o                         
   5  15   1       2547.82       3046.12        86.83 o                         
   7  15   1       1240.40       1396.32        86.19 o                         
   9  15   1       1432.45       1643.91        94.77 o                         
  11  15   1       2172.22       1831.45       132.68 o                         
  13  15   1       4396.02       4456.15       291.20 o                         
  15  15   1       3827.47       2580.80       192.45 o                         
  17  15   1         13.57         37.48       117.37 o                         
  19  15   1        918.60        959.75       124.76 o                         
  21  15   1        130.48         86.84       105.93 o                         
 -18  16   1       6777.46       6387.11       321.05 o                         
 -14  16   1       5007.17       4371.06       307.53 o                         
 -12  16   1        323.34        503.95        97.23 o                         
 -10  16   1      11385.06      11356.04       895.55 o                         
  -8  16   1        345.19        219.55       109.84 o                         
  -6  16   1       5654.67       5668.78       295.70 o                         
  -4  16   1      33606.13      30470.48       696.32 o                         
  -2  16   1        378.02        365.64        70.25 o                         
   0  16   1        175.59         92.85       101.42 o                         
   2  16   1      32587.86      29115.44       630.25 o                         
   4  16   1        804.21        601.28        74.00 o                         
   6  16   1       3008.64       2715.68        98.02 o                         
   8  16   1      42043.05      40540.39      1966.23 o                         
  10  16   1      22365.45      20558.37       827.96 o                         
  12  16   1       4579.87       4373.73       356.53 o                         
  14  16   1         86.08        219.66       185.87 o                         
  16  16   1       5960.19       5988.34       348.08 o                         
  18  16   1       2213.49       2544.71       212.90 o                         
 -13  17   1       1761.24       2210.14       196.01 o                         
 -11  17   1        213.16        371.74       162.21 o                         
  -9  17   1       1014.19       1263.91       182.49 o                         
  -7  17   1        176.16         83.17       147.01 o                         
  -5  17   1         35.94        109.08       194.32 o                         
  -3  17   1        280.00        344.70       175.73 o                         
  -1  17   1       1168.37       1114.34       127.83 o                         
   1  17   1         21.76        -60.32       118.12 o                         
   3  17   1        476.85        462.98       165.59 o                         
   5  17   1       2156.79       2311.53       206.14 o                         
   7  17   1       1155.07       1564.67       179.11 o                         
   9  17   1       1099.80       1138.87       175.73 o                         
  11  17   1       1458.79       1831.65       182.49 o                         
 -40   0   2          6.19        137.92        64.97 o                         
 -38   0   2       1142.39       1326.19       101.50 o                         
 -36   0   2        604.76        348.12        85.69 o                         
 -34   0   2        718.49        823.02        95.55 o                         
 -32   0   2        647.30       1168.93       106.62 o                         
 -30   0   2       4469.62       4716.12       140.68 o                         
 -28   0   2      15934.08      15689.30       333.56 o                         
 -26   0   2        565.59        534.64        56.17 o                         
 -24   0   2      13488.78      12823.07       171.19 o                         
 -22   0   2       9178.55       9116.83       168.60 o                         
 -20   0   2     235906.03     250106.45      6376.75 o                         
 -18   0   2      19348.81      11796.33       347.79 o                         
 -16   0   2       1725.30       1394.71       126.63 o                         
 -14   0   2      30421.06      20832.91       496.56 o                         
 -12   0   2     135947.52     100839.73      2099.46 o                         
 -10   0   2     420310.62     398849.69      8223.88 o                         
  -6   0   2     897323.69    1070768.88     25457.46 o                         
  -4   0   2       9173.66       3687.15        89.53 o                         
  -2   0   2    4722287.00    1564302.25     45730.05 o                         
   0   0   2        328.81        918.49       103.07 o                         
   2   0   2       7130.24      15839.36       672.51 o                         
   4   0   2    1636597.12    1182680.50     34566.97 o                         
   6   0   2       7576.49       8857.92       239.54 o                         
   8   0   2      61440.05      58330.90      1551.13 o                         
  10   0   2      50012.17      36508.69       962.40 o                         
  12   0   2    1284477.75    1314453.38     31385.59 o                         
  14   0   2      12130.32      26908.31       529.44 o                         
  16   0   2      68268.08      65941.50      1844.15 o                         
  18   0   2       2555.59       4162.93       413.98 o                         
  20   0   2     121968.48     115629.64      2932.59 o                         
  22   0   2      17065.66      20023.95       260.21 o                         
  24   0   2      17039.25      15804.99       293.63 o                         
  26   0   2      29474.76      30083.59       532.39 o                         
  28   0   2        396.12        488.32        63.97 o                         
  30   0   2        309.71        212.10        62.35 o                         
  32   0   2      11284.51      10649.86       316.65 o                         
  34   0   2       3364.72       3237.42       153.14 o                         
  36   0   2       3966.51       3830.56       154.63 o                         
  38   0   2        179.24        133.18        80.63 o                         
  40   0   2         75.36        146.94        58.01 o                         
 -41   1   2        128.31        251.88        43.02 o                         
 -39   1   2        451.29        392.77        59.64 o                         
 -37   1   2       1183.29       1344.70        76.07 o                         
 -35   1   2       3755.22       3825.73       113.37 o                         
 -33   1   2         18.08        -50.63        59.06 o                         
 -31   1   2       6922.44       6451.31       136.15 o                         
 -29   1   2       3412.37       3945.78        81.42 o                         
 -27   1   2          0.31         51.03        45.56 o                         
 -25   1   2        323.90        599.19        33.61 o                         
 -23   1   2      11688.89      11867.52       131.15 o                         
 -21   1   2         51.84        113.63        41.89 o                         
 -19   1   2        390.91        725.49        94.81 o                         
 -17   1   2      36824.59      39932.46       841.81 o                         
 -15   1   2       1674.44       3159.22        97.73 o                         
 -13   1   2      52087.03      33033.82       583.19 o                         
 -11   1   2      69611.28      83389.42      1742.48 o                         
  -9   1   2      22469.08      28251.70       605.69 o                         
  -7   1   2      73819.35     106478.37      2554.65 o                         
  -5   1   2     298321.06     380107.38      7039.45 o                         
   3   1   2        357.77        803.36        69.27 o                         
   5   1   2       2652.18       4935.93       108.32 o                         
   7   1   2     253891.72     299346.78      4137.54 o                         
   9   1   2       3483.15       1079.16        52.54 o                         
  11   1   2      82859.95      76909.53      1128.32 o                         
  13   1   2      64724.00      61619.43       873.43 o                         
  15   1   2     113718.85     103297.97      1779.94 o                         
  17   1   2      17394.72      20810.67       568.75 o                         
  19   1   2        636.77       1235.10       115.56 o                         
  21   1   2       3728.89       4913.68        78.12 o                         
  23   1   2        824.96       1403.51        40.25 o                         
  25   1   2        748.31        695.41        47.04 o                         
  27   1   2         96.77         97.11        47.85 o                         
  29   1   2       1621.93       1661.89        68.19 o                         
  31   1   2        473.43        491.51        70.12 o                         
  33   1   2       1045.68       1137.22        81.89 o                         
  35   1   2         60.49         97.26        80.86 o                         
  37   1   2        300.90        498.49        81.49 o                         
  39   1   2       1204.34       1363.89        68.75 o                         
 -40   2   2       2426.21       2628.84        65.96 o                         
 -38   2   2        132.51        165.50        54.71 o                         
 -36   2   2        650.75        474.16        62.20 o                         
 -34   2   2       7205.09       7287.73       165.28 o                         
 -32   2   2       8812.41      10508.72       188.86 o                         
 -30   2   2       1705.66       2319.14        78.51 o                         
 -28   2   2        125.61        459.42        58.11 o                         
 -26   2   2       7228.21       7259.05       108.81 o                         
 -24   2   2        540.65        530.02        37.41 o                         
 -22   2   2       1249.17       1173.24        38.97 o                         
 -20   2   2       9226.65       5703.40       136.95 o                         
 -18   2   2       4457.85       6100.88       131.47 o                         
 -16   2   2     198319.94     213596.28      2807.27 o                         
 -14   2   2      67542.47      59453.13       891.87 o                         
 -12   2   2     134918.50     140283.80      2064.31 o                         
 -10   2   2     568135.25     522736.56      8830.64 o                         
  -8   2   2     366680.59     313874.88      4900.27 o                         
  -6   2   2     382948.81     426345.47      6234.80 o                         
  -2   2   2     250234.62     298377.53      5556.83 o                         
   0   2   2      71544.48      79825.23      1652.52 o                         
   2   2   2      32805.78      31516.77       645.11 o                         
   4   2   2     143650.11     149020.67      2068.58 o                         
   6   2   2     407096.81     417737.22      7063.09 o                         
   8   2   2       5631.03       7230.89       113.91 o                         
  10   2   2      90276.50      81760.10      1210.03 o                         
  12   2   2     259698.11     269421.78      3726.62 o                         
  14   2   2       4513.81       6876.24       180.29 o                         
  16   2   2      13837.74      13278.57       276.30 o                         
  18   2   2     301022.75     302299.09      5638.43 o                         
  20   2   2       4798.74       4668.64        75.87 o                         
  22   2   2      40013.05      33980.91       356.82 o                         
  24   2   2      28416.27      30212.25       291.87 o                         
  26   2   2      49629.55      50404.24       523.04 o                         
  28   2   2        930.34       1226.01        54.77 o                         
  30   2   2         69.90        106.31        58.64 o                         
  32   2   2       4684.67       4426.81       108.33 o                         
  34   2   2         48.73        121.39        63.41 o                         
  36   2   2       4245.23       4417.15       107.37 o                         
  38   2   2        299.64        401.79        56.72 o                         
  40   2   2        150.09        167.39        44.51 o                         
 -41   3   2         97.46         74.04        53.28 o                         
 -39   3   2         21.71         83.70        50.31 o                         
 -37   3   2        405.80        256.91        57.26 o                         
 -35   3   2        220.94        122.00        53.49 o                         
 -33   3   2       2392.98       2321.34        68.90 o                         
 -31   3   2        333.16        458.24        58.22 o                         
 -29   3   2      10092.86      10537.76       250.87 o                         
 -27   3   2       2513.46       3122.97        75.48 o                         
 -25   3   2       1429.07       1587.14        51.26 o                         
 -23   3   2       2751.03       3119.11        51.71 o                         
 -21   3   2       3936.52       3004.47        60.37 o                         
 -19   3   2       2341.00       2063.61        79.98 o                         
 -17   3   2      68297.54      65186.98       930.38 o                         
 -15   3   2      79143.37      81691.64      1219.40 o                         
 -13   3   2     143387.62     139370.95      2052.95 o                         
 -11   3   2      23940.33      31493.09       453.23 o                         
  -9   3   2       6352.87       8025.87       130.03 o                         
  -7   3   2     200976.20     247258.81      3415.08 o                         
  -5   3   2      41999.78      42568.76       677.90 o                         
  -3   3   2     108115.92      76290.05      1598.00 o                         
  -1   3   2     305583.53     338064.72      7034.68 o                         
   1   3   2      12152.65       3177.15       707.99 o                         
   3   3   2     232302.92     269018.16      4946.25 o                         
   5   3   2     209312.75     216561.20      2845.21 o                         
   7   3   2      51094.76      61825.79       918.91 o                         
   9   3   2      37751.27      42292.02       806.11 o                         
  11   3   2       3898.64       3234.64        99.09 o                         
  13   3   2      54340.06      47218.83       769.78 o                         
  15   3   2      10226.47      13991.74       261.74 o                         
  17   3   2       3041.44       6077.81       154.91 o                         
  19   3   2      53626.80      41532.41       466.81 o                         
  21   3   2       5707.15       5413.00        78.96 o                         
  23   3   2      11717.81      11657.92       147.98 o                         
  25   3   2         30.28        237.95        48.08 o                         
  27   3   2       5567.19       5707.45        99.02 o                         
  29   3   2         12.82        219.35        57.57 o                         
  31   3   2        183.21        273.35        57.47 o                         
  33   3   2         49.20         49.21        58.47 o                         
  35   3   2       2719.09       2383.88        74.24 o                         
  37   3   2        984.90       1116.84        66.73 o                         
  39   3   2       1210.41        988.63        53.10 o                         
 -40   4   2       3318.19       3068.81       137.59 o                         
 -38   4   2        421.54        584.33        60.13 o                         
 -36   4   2         57.71        102.02        50.55 o                         
 -34   4   2       2064.26       2532.53        63.28 o                         
 -32   4   2       4691.63       5165.67        91.96 o                         
 -30   4   2       3106.69       3385.37        74.81 o                         
 -28   4   2       1172.58       1284.86        56.51 o                         
 -26   4   2      59163.61      57338.61       604.22 o                         
 -24   4   2        144.47        231.96        40.04 o                         
 -22   4   2      12060.63      11779.63       132.21 o                         
 -20   4   2       4163.74       5121.51        80.10 o                         
 -18   4   2      69553.03      63735.39       911.81 o                         
 -16   4   2     279398.50     265430.06      3676.79 o                         
 -14   4   2     120581.89     123071.52      1718.23 o                         
 -12   4   2      43073.63      37937.02       543.93 o                         
 -10   4   2      14316.97      25516.85       352.76 o                         
  -8   4   2     451031.81     475877.91      5936.95 o                         
  -6   4   2     133050.39     126101.48      2340.06 o                         
  -4   4   2     143390.06     139022.28      2913.88 o                         
  -2   4   2     239797.14     270535.62      5084.06 o                         
   0   4   2      11565.77      13261.80       417.13 o                         
   2   4   2         73.12        206.26       119.97 o                         
   4   4   2     347829.16     434702.78      7295.09 o                         
   6   4   2     165582.67     190669.95      2801.80 o                         
   8   4   2      48411.71      47604.05       771.41 o                         
  10   4   2     306659.84     304527.38      5663.53 o                         
  12   4   2      77872.61      68155.26      1295.17 o                         
  14   4   2       2762.53       2119.47       101.43 o                         
  16   4   2     217353.52     222030.95      4150.38 o                         
  18   4   2     359666.19     348872.81      4562.81 o                         
  20   4   2      18622.39      19287.06       212.96 o                         
  22   4   2       7900.40       8493.72       108.98 o                         
  24   4   2      11258.74      12467.09       144.62 o                         
  26   4   2      26749.04      25242.57       286.18 o                         
  28   4   2      10606.13      11531.87       191.19 o                         
  30   4   2         53.55        265.70        56.00 o                         
  32   4   2       4359.36       4343.09        94.35 o                         
  34   4   2        558.53       1074.01        61.80 o                         
  36   4   2          1.41         25.66        52.45 o                         
  38   4   2        228.99        255.68        49.50 o                         
 -39   5   2       3383.42       2892.50       149.34 o                         
 -37   5   2       3569.16       3087.25       101.18 o                         
 -35   5   2       1241.30       1504.15        60.84 o                         
 -33   5   2        229.58        202.12        55.76 o                         
 -31   5   2       9471.74      10874.30       143.61 o                         
 -29   5   2        478.56        610.93        51.02 o                         
 -27   5   2       1593.11       1617.05        57.17 o                         
 -25   5   2       5781.69       5623.73       100.98 o                         
 -23   5   2      20224.66      19110.53       225.60 o                         
 -21   5   2      25594.80      25562.62       282.45 o                         
 -19   5   2      26723.00      26458.06       351.16 o                         
 -17   5   2      14681.66      13452.30       216.61 o                         
 -15   5   2       9389.51       7618.81       143.60 o                         
 -13   5   2        989.93       1256.36        60.23 o                         
 -11   5   2      95160.31      88038.02      1236.36 o                         
  -9   5   2     116138.09     128145.12      1878.40 o                         
  -7   5   2      86372.98      87510.12      1282.99 o                         
  -5   5   2      40560.48      36488.50       630.19 o                         
  -3   5   2     648022.69     719791.81     21351.50 o                         
  -1   5   2     252128.53     252260.58     10506.63 o                         
   1   5   2      86551.73     107847.90      3197.04 o                         
   3   5   2      37632.01      27046.20       561.86 o                         
   5   5   2      29371.87      32052.30       539.96 o                         
   7   5   2     362814.16     376740.66      5564.52 o                         
   9   5   2      10468.10      11765.33       328.43 o                         
  11   5   2     234289.06     233365.03      4343.53 o                         
  13   5   2       1848.96       2579.95       107.27 o                         
  15   5   2     345300.03     334408.75      4917.66 o                         
  17   5   2      10029.70       8114.02       174.83 o                         
  19   5   2       8553.88       8980.08       113.97 o                         
  21   5   2       6536.37       5223.20        75.83 o                         
  23   5   2      14781.47      13565.17       156.63 o                         
  25   5   2       3654.14       3472.06        65.59 o                         
  27   5   2        840.46        906.18        50.63 o                         
  29   5   2        365.61        445.75        50.42 o                         
  31   5   2       1084.51       1136.15        59.26 o                         
  33   5   2        167.58        362.21        54.05 o                         
  35   5   2        233.34        167.46        47.72 o                         
  37   5   2        521.70        395.85        51.35 o                         
  39   5   2        778.41        748.19        58.81 o                         
 -38   6   2         11.62         21.20        51.06 o                         
 -36   6   2       2323.86       2547.94        72.71 o                         
 -34   6   2        408.80        508.94        50.40 o                         
 -32   6   2        274.71        345.65        49.69 o                         
 -30   6   2       8705.64       8229.79       123.87 o                         
 -28   6   2      37252.00      38801.63       438.37 o                         
 -26   6   2      27305.14      26604.74       396.97 o                         
 -24   6   2       4703.72       4638.39        83.43 o                         
 -22   6   2      40894.40      39120.12       445.63 o                         
 -20   6   2       9460.91       7781.58       118.56 o                         
 -18   6   2      34520.45      34845.02       579.94 o                         
 -16   6   2      20998.45      19260.96       369.52 o                         
 -14   6   2       1354.94       2104.55       118.89 o                         
 -12   6   2      13088.80      17675.70       318.57 o                         
 -10   6   2       7343.08       9997.44       238.78 o                         
  -8   6   2        187.75        404.44        71.75 o                         
  -6   6   2       2727.11       3191.01        82.06 o                         
  -4   6   2     489863.56     482596.03     11770.94 o                         
  -2   6   2     355429.84     356840.62     14501.12 o                         
   0   6   2     531223.06     516927.34     15218.17 o                         
   2   6   2     187511.06     205310.19      4250.26 o                         
   4   6   2    1022951.38     985356.75     20295.94 o                         
   6   6   2     362561.34     379764.47      5213.54 o                         
   8   6   2     390084.94     384369.12      4822.41 o                         
  10   6   2      21428.60      25603.74       403.37 o                         
  12   6   2     674758.06     681416.19      9219.05 o                         
  14   6   2       1071.38       1014.45        68.12 o                         
  16   6   2     120072.62     117408.62      1486.67 o                         
  18   6   2       3082.59       3687.97        73.90 o                         
  20   6   2      91581.71      83642.13       944.09 o                         
  22   6   2        302.98        323.17        41.38 o                         
  24   6   2        783.93        786.22        44.32 o                         
  26   6   2       1333.18       1568.94        54.47 o                         
  28   6   2        391.60        377.71        48.50 o                         
  30   6   2       2546.62       2400.15        71.81 o                         
  32   6   2       3917.02       4506.14        91.48 o                         
  34   6   2        261.44        205.95        57.18 o                         
  36   6   2        180.80        129.68        47.65 o                         
  38   6   2        435.79        663.41        88.66 o                         
 -37   7   2        387.11        549.96        60.43 o                         
 -35   7   2        338.39        275.93        55.20 o                         
 -33   7   2       2495.28       2878.44        77.21 o                         
 -31   7   2        129.38        122.55        56.31 o                         
 -29   7   2       1207.87       1317.63        59.74 o                         
 -27   7   2        622.60        857.78        52.29 o                         
 -25   7   2      13397.95      14406.80       251.34 o                         
 -23   7   2      44487.48      44680.83       526.29 o                         
 -21   7   2       3685.13       3450.09        80.66 o                         
 -19   7   2       1835.44       1358.67        58.18 o                         
 -17   7   2       3077.36       3459.53        76.92 o                         
 -15   7   2     100600.95      93972.49      1188.25 o                         
 -13   7   2       6750.14       6433.62       157.41 o                         
 -11   7   2      59854.05      68030.16      1197.31 o                         
  -9   7   2      50823.86      63917.63      1123.85 o                         
  -7   7   2     179859.75     178910.91      3356.55 o                         
  -5   7   2      13619.09      16784.41       344.20 o                         
  -3   7   2      43200.27      48047.84      1851.93 o                         
  -1   7   2      70576.98      73319.60      2217.01 o                         
   1   7   2      82030.38      84763.37      2545.61 o                         
   3   7   2     295911.00     287691.09      5353.54 o                         
   5   7   2       8948.06       7533.95       158.59 o                         
   7   7   2       3721.02       3383.04       136.67 o                         
   9   7   2      18118.46      19743.17       305.05 o                         
  11   7   2      64218.12      61887.55      1027.65 o                         
  13   7   2     111272.47     104598.07      1208.75 o                         
  15   7   2       3717.50       3982.45        74.75 o                         
  17   7   2       1818.29       2225.42        60.54 o                         
  19   7   2      31273.48      31730.41       394.88 o                         
  21   7   2        268.41        583.76        53.98 o                         
  23   7   2       1404.93       1809.86        67.21 o                         
  25   7   2       6788.16       7811.27       189.12 o                         
  27   7   2         72.23         59.98        52.49 o                         
  29   7   2        404.84        281.83        54.45 o                         
  31   7   2       3176.32       3541.98        83.01 o                         
  33   7   2        551.13        661.78        60.13 o                         
  35   7   2        889.33        839.42        62.98 o                         
  37   7   2         16.32         38.66        49.96 o                         
 -36   8   2        464.29        369.11        62.79 o                         
 -34   8   2       4312.02       4063.96       106.73 o                         
 -32   8   2       1586.09       1551.67        82.58 o                         
 -30   8   2       3012.62       2895.81        77.61 o                         
 -28   8   2       7507.34       7416.65       135.73 o                         
 -26   8   2        616.25        527.31        54.03 o                         
 -24   8   2       3208.71       2843.93       105.18 o                         
 -22   8   2       6721.99       6422.74       143.51 o                         
 -20   8   2      64495.54      64028.03       765.26 o                         
 -18   8   2        191.62        353.39        51.17 o                         
 -16   8   2        262.05        446.11        47.83 o                         
 -14   8   2      39399.36      36051.21       469.85 o                         
 -12   8   2      63651.91      67060.07       879.44 o                         
 -10   8   2      25592.29      23692.21       354.65 o                         
  -8   8   2      17488.96      19292.28       357.73 o                         
  -6   8   2      30061.34      34091.82       629.81 o                         
  -4   8   2       8169.28       9710.60       301.93 o                         
  -2   8   2     254054.59     245725.92     10053.79 o                         
   0   8   2      55570.04      57328.26      2259.15 o                         
   2   8   2      22539.20      22195.40       612.39 o                         
   4   8   2     572122.56     610425.44     15008.34 o                         
   6   8   2       4295.83       5559.01       153.80 o                         
   8   8   2      95649.34     113294.89      1822.63 o                         
  10   8   2       2934.08       3233.65        75.82 o                         
  12   8   2     202086.56     201279.20      3661.34 o                         
  14   8   2      12992.89      13502.37       202.01 o                         
  16   8   2      11206.75      10172.29       164.46 o                         
  18   8   2       8216.77       8587.29       171.63 o                         
  20   8   2      34881.22      36987.36       502.02 o                         
  22   8   2      30679.25      30917.82       491.12 o                         
  24   8   2        799.95        805.35        61.19 o                         
  26   8   2       4751.89       4725.46        91.87 o                         
  28   8   2        246.63        230.13        59.30 o                         
  30   8   2       2186.33       2375.54        74.52 o                         
  32   8   2       1672.30       1934.47        63.05 o                         
  34   8   2         58.17         71.00        58.79 o                         
  36   8   2       3392.95       3466.72        92.50 o                         
 -35   9   2       1519.34       1609.53        56.05 o                         
 -33   9   2       1307.93       1717.34        66.00 o                         
 -31   9   2        366.88        543.27        62.29 o                         
 -29   9   2       1644.07       1742.45        79.37 o                         
 -27   9   2        375.13        499.47        62.10 o                         
 -25   9   2      11688.66      12370.58       360.36 o                         
 -23   9   2       8334.05       9102.59       214.61 o                         
 -21   9   2        159.47         86.30        70.34 o                         
 -19   9   2       7436.09       6001.32       121.98 o                         
 -17   9   2     106773.30     102161.19      1605.11 o                         
 -15   9   2      11911.21      11673.90       277.27 o                         
 -13   9   2      11311.17      11956.35       303.31 o                         
 -11   9   2       7533.07       8524.24       152.52 o                         
  -9   9   2      24176.74      22993.05       371.21 o                         
  -7   9   2     113655.95     109784.25      1440.17 o                         
  -5   9   2      19133.00      18535.63       333.20 o                         
  -3   9   2       5179.52       4280.67       136.87 o                         
  -1   9   2      10061.90      11170.23       226.76 o                         
   1   9   2      66957.73      67978.48      1896.48 o                         
   3   9   2      56437.92      50676.73       898.84 o                         
   5   9   2       6121.04       7266.65       180.25 o                         
   7   9   2      24400.99      24388.29       488.22 o                         
   9   9   2      30294.23      32964.06       702.84 o                         
  11   9   2      48066.04      43821.88       961.58 o                         
  13   9   2       8341.01       8992.21       184.43 o                         
  15   9   2      54093.14      50851.57       952.07 o                         
  17   9   2      19557.72      19174.83       336.59 o                         
  19   9   2       3054.51       3675.71       104.21 o                         
  21   9   2        405.92        469.02        64.33 o                         
  23   9   2       4396.08       4266.93       180.91 o                         
  25   9   2        192.31        293.07        56.90 o                         
  27   9   2        571.45        711.80        55.78 o                         
  29   9   2       1967.85       1936.39        74.61 o                         
  31   9   2       2395.15       2694.41        81.99 o                         
  33   9   2        492.06        358.36        71.77 o                         
  35   9   2        412.56        300.98        51.39 o                         
 -34  10   2       3537.48       2813.90        66.07 o                         
 -32  10   2       1174.46       1375.13        62.71 o                         
 -30  10   2        622.86        677.76        62.31 o                         
 -28  10   2       3370.90       3686.42       113.71 o                         
 -26  10   2       4433.06       3643.00       108.36 o                         
 -24  10   2       2428.98       2073.54        89.98 o                         
 -22  10   2         93.61        124.72        74.32 o                         
 -20  10   2      56804.00      53364.09      1181.22 o                         
 -18  10   2      11725.60      11417.89       419.23 o                         
 -16  10   2      45712.39      45456.62       735.89 o                         
 -14  10   2       2703.50       3760.99       129.23 o                         
 -12  10   2      41575.08      40096.85       612.35 o                         
 -10  10   2      66645.71      65724.84       882.15 o                         
  -8  10   2      11541.67      11266.96       179.08 o                         
  -6  10   2      76521.32      78701.30      1137.29 o                         
  -4  10   2      20435.18      19614.95       253.77 o                         
  -2  10   2      53077.65      54171.91       695.87 o                         
   0  10   2      65349.09      63327.57       845.08 o                         
   2  10   2       2614.01       2800.54        62.46 o                         
   4  10   2       1086.15       1522.11        47.55 o                         
   6  10   2       5755.03       5723.05        96.49 o                         
   8  10   2       9405.21      10021.80       256.88 o                         
  10  10   2       2633.04       2823.65       131.58 o                         
  12  10   2      56969.77      56516.65      1166.36 o                         
  14  10   2      14655.14      13529.90       245.22 o                         
  16  10   2       4139.65       4438.27       185.99 o                         
  18  10   2      19868.63      19363.45       436.62 o                         
  20  10   2       8511.96       8026.95       240.60 o                         
  22  10   2      13985.32      15207.81       564.13 o                         
  24  10   2       3339.48       3480.82       155.03 o                         
  26  10   2      11922.67      12918.01       600.84 o                         
  28  10   2       7808.24       7869.70       169.49 o                         
  30  10   2        109.81        232.59        59.92 o                         
  32  10   2         80.47        188.11        70.75 o                         
 -33  11   2        145.21        120.17        37.59 o                         
 -31  11   2       5952.53       5641.46       109.25 o                         
 -29  11   2       1435.15       1789.26        68.85 o                         
 -27  11   2        573.14        537.13        65.72 o                         
 -25  11   2       3241.06       3072.51       111.97 o                         
 -23  11   2      11345.27      11761.78       310.62 o                         
 -21  11   2       1612.09       1601.70       152.64 o                         
 -19  11   2         62.22        173.15        97.58 o                         
 -17  11   2      89866.80      89290.84      1591.78 o                         
 -15  11   2      28222.52      25211.57       836.85 o                         
 -13  11   2       2858.04       2826.81        97.11 o                         
 -11  11   2       2136.71       2246.81       144.64 o                         
  -9  11   2      89126.98      87195.21      1901.28 o                         
  -7  11   2       3123.02       3818.90       119.97 o                         
  -5  11   2       2690.30       2905.47        90.77 o                         
  -3  11   2      26217.99      26164.22       408.90 o                         
  -1  11   2      98727.25      94844.59      1262.86 o                         
   1  11   2       8780.85       9592.92       159.81 o                         
   3  11   2       9497.95       8683.03       142.85 o                         
   5  11   2       1365.99       1469.17        53.93 o                         
   7  11   2      10880.80      10304.29       257.38 o                         
   9  11   2      43186.72      42964.38      1556.71 o                         
  11  11   2       5555.79       4880.88       129.71 o                         
  13  11   2       7762.67       7185.08       213.78 o                         
  15  11   2       3772.44       4373.10       198.73 o                         
  17  11   2        207.40        308.86        88.38 o                         
  19  11   2      26884.71      27218.20       823.95 o                         
  21  11   2         30.68        151.42        99.53 o                         
  23  11   2       1161.49       1445.76       130.57 o                         
  25  11   2       1420.80       1619.15        82.13 o                         
  27  11   2        898.00       1086.77        63.42 o                         
  29  11   2        197.87        347.72        54.78 o                         
  31  11   2        849.08        922.99        62.05 o                         
 -30  12   2          7.92         71.17        48.19 o                         
 -28  12   2         61.92         94.60        50.15 o                         
 -26  12   2       7311.17       7506.33       146.44 o                         
 -24  12   2       2252.79       2556.05       104.79 o                         
 -22  12   2       2398.24       2297.11       126.82 o                         
 -20  12   2       2709.31       2425.22       182.92 o                         
 -18  12   2       1804.57       1991.65       157.91 o                         
 -16  12   2      48455.12      42734.93      1065.86 o                         
 -14  12   2      54686.23      52002.83      1241.24 o                         
 -12  12   2       8181.89       8748.41       273.72 o                         
 -10  12   2      17008.12      16891.28       435.36 o                         
  -8  12   2       2141.59       2091.38        74.13 o                         
  -6  12   2      75115.14      75103.63       952.58 o                         
  -4  12   2        460.35        879.34        52.94 o                         
  -2  12   2      33019.04      32416.39       558.79 o                         
   0  12   2       3429.20       3436.93        75.44 o                         
   2  12   2      33186.07      32611.15       400.62 o                         
   4  12   2       8762.85       8112.88       127.37 o                         
   6  12   2      37229.76      36371.26       642.74 o                         
   8  12   2      41422.83      42211.58      1114.01 o                         
  10  12   2         18.40        203.24        69.79 o                         
  12  12   2        953.41       1251.69        75.89 o                         
  14  12   2        343.52        203.41        68.18 o                         
  16  12   2       6112.81       6721.67       289.28 o                         
  18  12   2      27824.79      24581.70       976.34 o                         
  20  12   2        200.44        202.58       227.79 o                         
  22  12   2       8204.11       8138.53       177.49 o                         
  24  12   2        115.10        192.62        61.54 o                         
  26  12   2       5749.90       6578.99       122.26 o                         
  28  12   2       4616.85       4715.70       118.60 o                         
  30  12   2        359.14        421.20        45.54 o                         
 -29  13   2         14.47         27.52        47.64 o                         
 -27  13   2       3775.78       3934.86        89.15 o                         
 -25  13   2         39.67        116.64        74.20 o                         
 -23  13   2       3822.74       4319.91       159.11 o                         
 -21  13   2       2414.07       2433.32       215.10 o                         
 -19  13   2      11716.00      11907.98       393.15 o                         
 -17  13   2      30926.64      30133.31       734.09 o                         
 -15  13   2      31062.34      29585.52       561.67 o                         
 -13  13   2        794.06        669.17        79.44 o                         
 -11  13   2       1216.47       1498.95        76.84 o                         
  -9  13   2      39592.64      38726.71       983.81 o                         
  -7  13   2        147.35        325.21        59.93 o                         
  -5  13   2       1670.06       2062.92        79.21 o                         
  -3  13   2      76148.18      70313.62      1241.61 o                         
  -1  13   2      10743.93       9498.56       228.53 o                         
   1  13   2        875.64       1004.56        56.71 o                         
   3  13   2       4333.00       5352.17       114.45 o                         
   5  13   2       1097.34       1362.46        66.26 o                         
   7  13   2        642.25        903.73        73.58 o                         
   9  13   2      12894.61      12616.95       334.23 o                         
  11  13   2      10011.54       9941.44       372.28 o                         
  13  13   2        346.97        306.88        71.39 o                         
  15  13   2       2448.18       2181.12       105.46 o                         
  17  13   2      18795.47      17366.91      1031.06 o                         
  19  13   2        230.72        451.40        92.00 o                         
  21  13   2        386.92        358.95       107.80 o                         
  23  13   2        494.94        644.56        76.28 o                         
  25  13   2       1851.33       2281.04        80.40 o                         
  27  13   2         59.35         63.16        54.37 o                         
 -26  14   2         61.20        179.83        78.42 o                         
 -24  14   2        553.81        437.55        63.10 o                         
 -22  14   2        927.63        902.69        87.32 o                         
 -20  14   2       4531.65       4366.47       203.97 o                         
 -18  14   2       1242.02       1118.99       109.75 o                         
 -16  14   2       1393.05       1373.45       111.70 o                         
 -14  14   2      26167.55      27584.22       821.86 o                         
 -12  14   2      12754.40      10979.61       300.25 o                         
 -10  14   2       3345.74       3881.69       111.92 o                         
  -8  14   2       9744.21       8971.17       224.36 o                         
  -6  14   2      15675.87      14421.80       265.51 o                         
  -4  14   2       1756.92       1805.28        74.38 o                         
  -2  14   2      52081.45      46433.88       596.49 o                         
   0  14   2       4222.49       4501.41       118.54 o                         
   2  14   2      45817.54      43129.54      1005.27 o                         
   4  14   2       5271.36       4374.44       127.25 o                         
   6  14   2      11478.57      10981.33       225.28 o                         
   8  14   2       7273.40       6963.90       195.78 o                         
  10  14   2       6131.24       5349.48       231.21 o                         
  12  14   2       1259.24       1645.90       116.08 o                         
  14  14   2      10363.31       8343.22       211.83 o                         
  16  14   2       2684.95       3303.96       209.26 o                         
  18  14   2       4292.89       3490.67       173.71 o                         
  20  14   2       3908.85       4612.99       146.46 o                         
  22  14   2       4171.82       3905.05       160.97 o                         
  24  14   2        310.29        447.64        93.56 o                         
 -23  15   2       1220.07       1815.72        97.19 o                         
 -21  15   2        362.31        303.23        74.16 o                         
 -19  15   2       4964.71       4550.19       159.13 o                         
 -17  15   2       1440.92       1438.17       108.81 o                         
 -15  15   2        922.71       1005.94       113.07 o                         
 -13  15   2        161.71        255.84        91.53 o                         
 -11  15   2      34717.61      32307.60       925.23 o                         
  -9  15   2      12271.14      10814.86       278.87 o                         
  -7  15   2        207.88        303.70        69.02 o                         
  -5  15   2       1263.40       1221.97        73.27 o                         
  -3  15   2      12937.68      13428.90       237.67 o                         
  -1  15   2        367.23        465.81        60.89 o                         
   1  15   2        281.89        323.54        54.05 o                         
   3  15   2       4812.86       4197.85       103.83 o                         
   5  15   2      10563.69       9340.88       230.75 o                         
   7  15   2        273.67        347.94        67.85 o                         
   9  15   2       2894.02       2917.65       117.55 o                         
  11  15   2          4.18         50.75        96.02 o                         
  13  15   2       2635.19       2096.55       154.55 o                         
  15  15   2       2141.76       2514.29       310.91 o                         
  17  15   2        254.19        312.97       120.28 o                         
  19  15   2       1683.33       1942.18       248.39 o                         
  21  15   2       1826.84       1975.95       125.04 o                         
 -18  16   2         26.27        -74.35       121.66 o                         
 -14  16   2         69.24        175.73       148.69 o                         
 -12  16   2       7356.40       7020.32       309.56 o                         
 -10  16   2        324.92        315.05       104.82 o                         
  -8  16   2        485.29        365.88       106.82 o                         
  -6  16   2       1533.51       1318.08        90.34 o                         
  -4  16   2        955.40        847.61       107.74 o                         
  -2  16   2        349.69        358.42        80.10 o                         
   0  16   2       2250.83       2157.83       105.05 o                         
   2  16   2       6830.30       6128.27       153.47 o                         
   4  16   2       3062.43       2768.52       105.36 o                         
   6  16   2       1426.72       1290.69        84.16 o                         
   8  16   2       1821.65       1757.59       127.80 o                         
  10  16   2       1701.22       1516.75       105.90 o                         
  12  16   2        940.46       1452.92       135.42 o                         
  14  16   2      12034.62      13085.13       642.09 o                         
  16  16   2       1785.61       2446.70       250.08 o                         
  18  16   2         26.27        128.42       179.11 o                         
 -13  17   2        537.41        746.85       162.21 o                         
 -11  17   2      10549.95      11625.22       544.09 o                         
  -9  17   2      10798.08      12368.70       577.88 o                         
  -7  17   2        337.45        361.91       116.80 o                         
  -5  17   2        463.31        504.48       120.23 o                         
  -3  17   2       1662.21       1784.34       202.77 o                         
  -1  17   2       4815.87       4214.14       270.35 o                         
   1  17   2        262.42        239.94       165.59 o                         
   3  17   2        286.21        395.39       162.21 o                         
   5  17   2      11463.22      11196.04       533.95 o                         
   7  17   2       4578.46       5309.08       310.91 o                         
   9  17   2       1562.34       1906.00       202.77 o                         
  11  17   2       4709.64       5511.84       314.29 o                         
 -41   1   3        499.56        557.60        46.02 o                         
 -39   1   3         17.55         79.06        53.94 o                         
 -37   1   3       1937.39       1976.57        81.18 o                         
 -35   1   3        242.32        404.83        56.79 o                         
 -33   1   3       8607.87       7706.94       139.00 o                         
 -31   1   3        641.07        418.33        56.07 o                         
 -29   1   3      11401.26      12470.15       147.45 o                         
 -27   1   3       6083.73       5970.30        81.00 o                         
 -25   1   3       7346.71       6526.80        81.09 o                         
 -23   1   3        543.94        898.57        35.58 o                         
 -21   1   3     123198.44     115010.85      1389.02 o                         
 -19   1   3      11091.16      11910.59       266.97 o                         
 -17   1   3      15440.09      13215.74       262.64 o                         
 -15   1   3     268599.00     239483.64      3523.17 o                         
 -13   1   3     180187.38     152499.25      2592.56 o                         
 -11   1   3     144151.44     160594.94      2984.86 o                         
  -9   1   3      54275.96      48723.03       920.99 o                         
  -7   1   3      40405.18      37626.20       792.46 o                         
  -5   1   3       2258.40       3178.65        79.16 o                         
  -3   1   3     606951.62     650670.62     11160.63 o                         
   1   1   3     172110.39      45391.94       865.92 o                         
   3   1   3        165.16        742.17        36.71 o                         
   5   1   3     181875.20     141058.44      2939.67 o                         
   7   1   3     365833.59     396659.12      6196.01 o                         
   9   1   3     279796.66     294485.50      4601.75 o                         
  11   1   3      18633.71      26635.37       442.27 o                         
  13   1   3     287221.81     289455.38      4901.87 o                         
  15   1   3      48986.34      49713.57      1077.16 o                         
  17   1   3     172038.00     176628.33      5700.99 o                         
  19   1   3       6694.72       7945.73       420.74 o                         
  21   1   3       2998.05       2263.81        48.27 o                         
  23   1   3       9343.52       9894.79       105.71 o                         
  25   1   3        191.00        418.18        41.93 o                         
  27   1   3       2564.88       2707.84        62.82 o                         
  29   1   3        341.34        301.37        59.82 o                         
  31   1   3       1267.75       1165.47        78.77 o                         
  33   1   3       3150.69       2634.46        97.34 o                         
  35   1   3       1009.53        731.52        96.93 o                         
  37   1   3         19.47         41.07        75.06 o                         
  39   1   3        307.53        380.19        57.97 o                         
 -40   2   3         13.77         18.64        44.30 o                         
 -38   2   3        319.83        275.91        54.54 o                         
 -36   2   3       1555.99       1427.27        63.09 o                         
 -34   2   3       2283.46       2152.54        70.76 o                         
 -32   2   3      11051.08      12719.93       189.27 o                         
 -30   2   3       7530.87       7945.17       150.54 o                         
 -28   2   3       2929.54       3001.12        86.25 o                         
 -26   2   3        615.80        579.61        46.35 o                         
 -24   2   3       5621.52       5901.18        81.67 o                         
 -22   2   3       8451.50       8980.68       110.52 o                         
 -20   2   3       5654.01       7257.56       169.28 o                         
 -18   2   3        119.98        395.60        69.82 o                         
 -16   2   3      23491.29      23255.07       333.26 o                         
 -14   2   3     171868.42     153641.92      2266.82 o                         
 -12   2   3     285520.09     297713.72      5033.16 o                         
 -10   2   3      16405.71      17967.95       282.56 o                         
  -8   2   3      65963.25      71117.53      1053.34 o                         
  -6   2   3     560452.25     528761.00      7308.69 o                         
  -4   2   3       1232.33       3950.64        83.46 o                         
  -2   2   3      37396.89      38985.34       667.69 o                         
   0   2   3    1040153.88    1186766.88     21955.62 o                         
   2   2   3      49485.23      57578.82       793.77 o                         
   4   2   3     535713.94     468570.19      8671.98 o                         
   6   2   3     486935.81     501729.88      8487.34 o                         
   8   2   3      69495.12      77532.22      1324.90 o                         
  10   2   3     294527.69     319917.31      4689.46 o                         
  12   2   3     145641.31     134710.92      1989.48 o                         
  14   2   3     227756.44     220540.14      3249.86 o                         
  16   2   3     186039.20     190380.16      3006.19 o                         
  18   2   3      21331.33      17104.53       349.49 o                         
  20   2   3     179809.30     165788.78      1768.28 o                         
  22   2   3      17201.40      16710.92       176.38 o                         
  24   2   3       3764.62       4333.25        72.12 o                         
  26   2   3        625.27        823.29        49.37 o                         
  28   2   3       3263.79       3782.80        77.21 o                         
  30   2   3      16576.40      17779.13       231.22 o                         
  32   2   3       2653.91       2360.27        79.53 o                         
  34   2   3       3117.38       3090.16        84.44 o                         
  36   2   3        105.12        170.70        68.24 o                         
  38   2   3        172.86        172.53        54.02 o                         
  40   2   3          6.56         -5.73        42.01 o                         
 -41   3   3         29.38         99.19        52.82 o                         
 -39   3   3        265.24        328.21        51.23 o                         
 -37   3   3       1329.20       1335.76        65.75 o                         
 -35   3   3       9438.75       8307.75       142.99 o                         
 -33   3   3       3913.92       3929.22        82.51 o                         
 -31   3   3       8458.68       8005.07       115.82 o                         
 -29   3   3       5300.23       5117.72       102.36 o                         
 -27   3   3      23586.50      25475.99       333.97 o                         
 -25   3   3       1767.29       2092.11        52.01 o                         
 -23   3   3       1817.50       1317.31        41.41 o                         
 -21   3   3      70673.93      62361.59       644.11 o                         
 -19   3   3      39169.32      39929.24       531.23 o                         
 -17   3   3       3792.27       5254.28       143.13 o                         
 -15   3   3      13340.50      13849.89       221.10 o                         
 -13   3   3     322536.38     336716.41      4655.21 o                         
 -11   3   3      11628.24       8413.40       160.56 o                         
  -9   3   3     363568.31     441915.91      6473.01 o                         
  -7   3   3     616288.88     615825.88      8486.48 o                         
  -5   3   3     146222.55     220488.77      3750.53 o                         
  -3   3   3     197860.28     208815.12      2753.09 o                         
  -1   3   3     911631.12     877668.25     18098.09 o                         
   1   3   3     418756.00     446858.12      8224.92 o                         
   3   3   3      13857.14      18070.20       259.52 o                         
   5   3   3     101862.63     137941.27      2032.80 o                         
   7   3   3     127249.17     122015.59      1934.37 o                         
   9   3   3     233592.23     220450.72      3745.27 o                         
  11   3   3      11553.69       9720.23       185.26 o                         
  13   3   3     159177.58     170405.94      2689.60 o                         
  15   3   3      20257.83      19377.61       372.81 o                         
  17   3   3     107173.77      97886.04      1693.84 o                         
  19   3   3        354.53        498.44        39.15 o                         
  21   3   3      11301.94      11655.31       133.71 o                         
  23   3   3      16907.70      18869.01       222.42 o                         
  25   3   3       7813.85       7558.17       113.43 o                         
  27   3   3       1994.35       2399.98        61.87 o                         
  29   3   3         85.75        183.69        52.50 o                         
  31   3   3       1667.38       1972.10        77.27 o                         
  33   3   3       5825.01       5983.13       164.13 o                         
  35   3   3       1489.76       1581.34        68.90 o                         
  37   3   3         11.29        -14.98        57.02 o                         
  39   3   3        327.12        306.73        46.38 o                         
 -40   4   3        665.30        647.17        52.32 o                         
 -38   4   3       2696.44       2524.48        98.94 o                         
 -36   4   3        338.41        204.17        52.16 o                         
 -34   4   3        153.55        261.01        50.66 o                         
 -32   4   3       1108.62       1129.05        55.71 o                         
 -30   4   3       7278.22       7684.70       110.93 o                         
 -28   4   3        247.50        220.35        54.30 o                         
 -26   4   3      25171.38      24306.06       298.25 o                         
 -24   4   3       2049.61       1786.56        48.88 o                         
 -22   4   3      34254.30      34402.38       359.08 o                         
 -20   4   3       3531.50       4191.47        80.65 o                         
 -18   4   3      18612.53      18359.19       276.27 o                         
 -16   4   3        874.79        928.08        74.88 o                         
 -14   4   3        151.21        223.82        54.19 o                         
 -12   4   3      16431.77      15646.38       239.12 o                         
 -10   4   3       6392.30      11075.71       185.28 o                         
  -8   4   3      16379.89      17498.73       319.70 o                         
  -6   4   3       1641.22       1073.98        82.10 o                         
  -4   4   3      30959.17      49787.48       797.94 o                         
  -2   4   3      26490.84      47181.88       701.65 o                         
   0   4   3     122150.77     110166.49      2661.27 o                         
   2   4   3      77875.64      78105.04      1619.38 o                         
   4   4   3       3216.85       3231.71       106.09 o                         
   6   4   3      22469.73      22405.74       327.63 o                         
   8   4   3      23939.80      32158.51       570.79 o                         
  10   4   3      13347.22      11166.64       243.35 o                         
  12   4   3      28720.26      32299.17       580.21 o                         
  14   4   3      41114.35      44437.84       793.39 o                         
  16   4   3         22.64          6.94        90.77 o                         
  18   4   3      15748.85      14899.07       227.21 o                         
  20   4   3      11553.15      12152.28       139.20 o                         
  22   4   3       1969.06       1593.89        48.34 o                         
  24   4   3       1820.90       2171.37        57.21 o                         
  26   4   3      16566.67      18253.36       214.83 o                         
  28   4   3       5117.85       4978.53        87.92 o                         
  30   4   3        322.57        567.39        58.64 o                         
  32   4   3        193.91        408.82        62.20 o                         
  34   4   3        530.48        572.98        57.94 o                         
  36   4   3          2.42         15.77        50.16 o                         
  38   4   3        272.49        370.02        51.40 o                         
 -39   5   3         51.05         13.13        46.49 o                         
 -37   5   3       3887.19       4066.62       124.07 o                         
 -35   5   3       4305.26       4404.95        81.68 o                         
 -33   5   3          8.26         23.13        52.18 o                         
 -31   5   3         65.79        181.57        50.47 o                         
 -29   5   3       6968.03       7188.35       107.75 o                         
 -27   5   3       4740.16       3783.49        79.73 o                         
 -25   5   3       6174.11       6347.03       108.35 o                         
 -23   5   3      29120.02      27180.02       314.16 o                         
 -21   5   3      70009.31      73842.79       781.49 o                         
 -19   5   3         25.95        107.94        50.38 o                         
 -17   5   3        481.40        613.45        64.26 o                         
 -15   5   3      64500.61      76334.04      1026.18 o                         
 -13   5   3      93765.79      89695.72      1433.66 o                         
 -11   5   3      47354.79      37281.67       613.17 o                         
  -9   5   3     177713.17     166771.62      2458.81 o                         
  -7   5   3     270552.78     271106.50      4247.33 o                         
  -5   5   3      98724.28     100627.66      1591.93 o                         
  -3   5   3     279953.53     308703.81      5699.48 o                         
  -1   5   3      83854.44      93050.58      2765.80 o                         
   1   5   3      96095.91     112173.64      2338.73 o                         
   3   5   3     194023.28     199668.31      3712.00 o                         
   5   5   3      17526.06      19814.91       291.54 o                         
   7   5   3       7521.52      12144.12       231.37 o                         
   9   5   3      44495.12      42524.46       754.45 o                         
  11   5   3       9742.65       8425.34       202.50 o                         
  13   5   3       1838.95       2617.20       111.45 o                         
  15   5   3      28710.93      25377.84       480.17 o                         
  17   5   3      63808.11      67609.05       919.84 o                         
  19   5   3        407.47        497.88        65.57 o                         
  21   5   3       4067.51       4124.82        66.00 o                         
  23   5   3      15798.40      15913.63       180.54 o                         
  25   5   3        437.15        504.68        44.09 o                         
  27   5   3       2169.58       2466.96        60.38 o                         
  29   5   3       1345.06       1349.68        65.81 o                         
  31   5   3       1547.29       1424.44        62.81 o                         
  33   5   3        194.40        263.02        56.23 o                         
  35   5   3        335.68        255.93        47.83 o                         
  37   5   3        884.97        853.02        65.70 o                         
 -38   6   3       1091.11        959.12        56.02 o                         
 -36   6   3         29.00         63.00        44.55 o                         
 -34   6   3       1008.08       1255.86        54.15 o                         
 -32   6   3        378.91        263.81        51.93 o                         
 -30   6   3       5670.97       5931.82        91.53 o                         
 -28   6   3       1482.70       1783.00        57.94 o                         
 -26   6   3       1733.83       1762.64        51.61 o                         
 -24   6   3       5206.59       5854.31       103.64 o                         
 -22   6   3       7304.37       7847.87       133.44 o                         
 -20   6   3       6991.54       5732.23       181.05 o                         
 -18   6   3       1654.90       1638.31        63.92 o                         
 -16   6   3      46492.86      43220.50       708.81 o                         
 -14   6   3      32266.48      30175.36       516.47 o                         
 -12   6   3      56264.94      50233.76       817.52 o                         
 -10   6   3       6485.44       5666.68       118.46 o                         
  -8   6   3      12302.28      13193.58       214.41 o                         
  -6   6   3     130333.80     103613.59      1359.11 o                         
  -4   6   3      22970.86      25982.43       712.80 o                         
  -2   6   3      87398.12      85016.34      2081.70 o                         
   0   6   3       1068.49       1050.10       160.32 o                         
   2   6   3      71906.95      75230.99      1421.96 o                         
   4   6   3       3164.55       2197.07        77.02 o                         
   6   6   3      15720.07      16900.94       295.70 o                         
   8   6   3      96771.02     102564.84      1446.30 o                         
  10   6   3       3606.34       3593.05       110.29 o                         
  12   6   3      25335.07      25035.75       450.02 o                         
  14   6   3        370.56        588.50        62.74 o                         
  16   6   3       8917.34       9373.78       137.08 o                         
  18   6   3      21896.14      22861.01       290.11 o                         
  20   6   3     108346.38     107550.47      1253.52 o                         
  22   6   3        206.00        463.51        38.97 o                         
  24   6   3        942.99       1278.93        46.96 o                         
  26   6   3       2563.37       2626.70        64.67 o                         
  28   6   3       2842.63       3330.83        70.01 o                         
  30   6   3       3319.83       3316.34        92.89 o                         
  32   6   3       4474.76       4203.89       128.13 o                         
  34   6   3        924.61        911.27        56.70 o                         
  36   6   3          2.57         10.61        47.74 o                         
  38   6   3         12.70          6.37        71.45 o                         
 -37   7   3       1834.10       1971.92       113.82 o                         
 -35   7   3        144.32        133.40        49.10 o                         
 -33   7   3       7797.10       8339.42       190.15 o                         
 -31   7   3        862.33       1163.35        55.85 o                         
 -29   7   3       3186.63       3987.43        77.80 o                         
 -27   7   3       4942.11       5413.41       113.99 o                         
 -25   7   3         76.57        143.37        48.78 o                         
 -23   7   3       9323.61       8783.07       134.27 o                         
 -21   7   3        214.53        324.85        54.55 o                         
 -19   7   3       4548.31       5307.40       107.34 o                         
 -17   7   3       1287.09       1472.19        57.36 o                         
 -15   7   3     209470.66     200494.00      2488.66 o                         
 -13   7   3       2362.05       2520.56       137.53 o                         
 -11   7   3        299.91        869.26       142.88 o                         
  -9   7   3      19374.41      16656.61       299.30 o                         
  -7   7   3     198825.81     200598.48      3444.72 o                         
  -5   7   3       8715.15       8842.10       244.55 o                         
  -3   7   3      14592.95      15643.10       432.72 o                         
  -1   7   3       4050.46       5217.18       229.92 o                         
   1   7   3      81945.55      94550.96      2000.30 o                         
   3   7   3       2244.54       1644.76        87.74 o                         
   5   7   3       1658.37       1475.76        66.07 o                         
   7   7   3      21671.05      24200.87       365.73 o                         
   9   7   3        258.86        555.93        70.66 o                         
  11   7   3       5077.80       6134.01       153.77 o                         
  13   7   3      35299.27      35161.64       422.45 o                         
  15   7   3       3883.01       3510.46        70.95 o                         
  17   7   3      27031.16      28571.06       329.90 o                         
  19   7   3      15948.90      17371.10       354.07 o                         
  21   7   3       4909.31       5107.82       109.79 o                         
  23   7   3       1650.81       1767.86        57.74 o                         
  25   7   3        572.02        719.52        51.86 o                         
  27   7   3        105.44        186.60        55.97 o                         
  29   7   3       2103.52       2247.36        79.28 o                         
  31   7   3         56.50         92.66        55.04 o                         
  33   7   3       3402.17       3463.63        96.12 o                         
  35   7   3        917.79       1182.42        66.44 o                         
  37   7   3         44.15         93.11        52.92 o                         
 -36   8   3       1495.24       2075.43        86.10 o                         
 -34   8   3       4164.11       4247.40        84.64 o                         
 -32   8   3         72.51        140.27        73.32 o                         
 -30   8   3        506.45        411.61        66.03 o                         
 -28   8   3       1090.90       1275.31        72.83 o                         
 -26   8   3      27384.37      29372.40       509.05 o                         
 -24   8   3         57.77        131.57        58.22 o                         
 -22   8   3       2548.34       2729.89        76.13 o                         
 -20   8   3      11126.15      11902.25       177.86 o                         
 -18   8   3      22840.41      22313.62       299.70 o                         
 -16   8   3       1665.24       2252.95        61.89 o                         
 -14   8   3        367.23        527.53        46.22 o                         
 -12   8   3        871.42       1567.23        86.24 o                         
 -10   8   3      19458.67      16944.28       267.38 o                         
  -8   8   3        127.74        594.44        83.32 o                         
  -6   8   3     150330.05     168524.56      4700.23 o                         
  -4   8   3        752.03       1757.33       120.69 o                         
  -2   8   3       1269.46       1395.98       191.23 o                         
   0   8   3      88164.73     105951.20      2633.24 o                         
   2   8   3      17253.79      19266.86      1103.38 o                         
   4   8   3      19400.64      22171.86       494.13 o                         
   6   8   3     202679.11     215647.03      3430.72 o                         
   8   8   3     114646.13     127271.48      3037.61 o                         
  10   8   3      25073.56      23394.92       452.99 o                         
  12   8   3      13235.90      10176.36       176.60 o                         
  14   8   3      47579.47      48266.85       694.77 o                         
  16   8   3       5961.80       5745.27       113.84 o                         
  18   8   3       3446.98       2857.88        88.47 o                         
  20   8   3      13822.12      13389.28       245.47 o                         
  22   8   3      19267.23      19296.74       318.64 o                         
  24   8   3       4717.19       4580.08       107.59 o                         
  26   8   3        888.67        999.89        66.24 o                         
  28   8   3       1709.11       1894.45        71.89 o                         
  30   8   3       1893.98       1751.61        72.65 o                         
  32   8   3       1344.42       1294.92        64.95 o                         
  34   8   3       1823.78       1638.17       113.98 o                         
  36   8   3        450.32        589.49        45.87 o                         
 -35   9   3        468.48        670.38        52.53 o                         
 -33   9   3         14.11        -11.46        56.13 o                         
 -31   9   3       7611.55       8307.58       160.15 o                         
 -29   9   3      11286.85      12399.45       238.05 o                         
 -27   9   3       1974.62       2673.25       138.34 o                         
 -25   9   3       1542.87       1611.51        76.99 o                         
 -23   9   3       6838.75       6795.37       137.38 o                         
 -21   9   3      19378.80      20421.28       295.40 o                         
 -19   9   3      15767.63      16703.66       286.72 o                         
 -17   9   3       1536.22       1080.21        67.92 o                         
 -15   9   3      36240.86      38699.36       852.30 o                         
 -13   9   3         40.19        233.15        57.40 o                         
 -11   9   3        521.12        605.63        51.50 o                         
  -9   9   3       6466.72       6565.67       175.92 o                         
  -7   9   3     149141.27     153796.31      2118.74 o                         
  -5   9   3       2142.21       2307.58        88.78 o                         
  -3   9   3       1223.28        993.68        92.61 o                         
  -1   9   3      55588.79      62227.83      1361.66 o                         
   1   9   3     168903.33     169414.36      2930.81 o                         
   3   9   3      21772.76      22142.41       322.53 o                         
   5   9   3      89980.35      99055.59      1259.33 o                         
   7   9   3       1754.09       3170.01        81.08 o                         
   9   9   3      24127.49      24347.31       394.48 o                         
  11   9   3      31138.49      29354.96       621.50 o                         
  13   9   3      12421.31      12563.33       249.21 o                         
  15   9   3       2113.78       2270.78       100.66 o                         
  17   9   3       5120.82       4481.35       125.84 o                         
  19   9   3       2436.66       1727.87        85.84 o                         
  21   9   3      19147.12      20897.65       715.89 o                         
  23   9   3        260.94        345.72        57.51 o                         
  25   9   3        222.64        291.22        52.88 o                         
  27   9   3       1140.95       1312.10        61.46 o                         
  29   9   3       2762.55       2704.35        91.10 o                         
  31   9   3        253.61        182.26        58.58 o                         
  33   9   3        608.15        848.54        55.70 o                         
 -34  10   3        223.51        146.39        48.24 o                         
 -32  10   3       2081.55       2202.57        69.73 o                         
 -30  10   3        549.22        642.83        71.97 o                         
 -28  10   3       6518.47       7039.13       161.16 o                         
 -26  10   3       2818.89       2781.73        85.45 o                         
 -24  10   3       1015.08       1097.75        72.90 o                         
 -22  10   3        756.56        957.96        80.64 o                         
 -20  10   3         54.92        155.28        85.27 o                         
 -18  10   3      15317.92      13611.71       249.67 o                         
 -16  10   3       1207.53       1255.25        93.84 o                         
 -14  10   3       5135.37       4446.56       170.10 o                         
 -12  10   3      21896.43      22665.29       329.57 o                         
 -10  10   3     107705.61     109143.92      1869.64 o                         
  -8  10   3       6338.39       7121.89       123.76 o                         
  -6  10   3      67033.44      64403.47      1041.32 o                         
  -4  10   3        856.39        804.55        49.79 o                         
  -2  10   3     102445.69     103145.32      1304.78 o                         
   0  10   3     107523.28     108251.42      1300.75 o                         
   2  10   3      26514.73      28511.87       376.71 o                         
   4  10   3       1268.76       1227.81        52.37 o                         
   6  10   3      36636.09      39790.30       670.74 o                         
   8  10   3        223.81        432.21        60.04 o                         
  10  10   3        283.42        374.21        59.08 o                         
  12  10   3      64774.15      60897.54      1186.27 o                         
  14  10   3      21916.57      21697.70       517.00 o                         
  16  10   3      21376.40      22495.09       392.77 o                         
  18  10   3      13130.30      11991.41       295.28 o                         
  20  10   3      13766.36      13611.96       402.05 o                         
  22  10   3      20245.62      22422.88       756.20 o                         
  24  10   3       4551.27       3931.31       135.87 o                         
  26  10   3       8029.33       8401.07       379.66 o                         
  28  10   3       3265.94       3037.90        98.99 o                         
  30  10   3       2139.68       2399.65        82.33 o                         
  32  10   3       1721.83       1752.76       103.19 o                         
 -33  11   3       2019.70       2386.08        56.01 o                         
 -31  11   3        239.23        307.47        50.33 o                         
 -29  11   3       5453.74       5408.98       120.71 o                         
 -27  11   3          7.82        -14.93        63.34 o                         
 -25  11   3       4829.58       5994.77       147.35 o                         
 -23  11   3       9425.09       8974.73       210.17 o                         
 -21  11   3       8282.23       8453.51       255.40 o                         
 -19  11   3       3849.76       3524.87       135.15 o                         
 -17  11   3        114.61        491.95       104.55 o                         
 -15  11   3       5497.21       4614.76       164.63 o                         
 -13  11   3      77305.59      75445.03      1498.71 o                         
 -11  11   3       5336.20       5734.95       119.86 o                         
  -9  11   3       7419.25       8254.23       147.87 o                         
  -7  11   3       4461.69       4067.42       128.86 o                         
  -5  11   3       8249.01       7280.59       124.03 o                         
  -3  11   3        768.32        931.21        60.41 o                         
  -1  11   3      30775.89      31864.95       439.01 o                         
   1  11   3       6104.00       5781.83       102.05 o                         
   3  11   3        154.00        238.42        42.25 o                         
   5  11   3       8929.59       9040.40       172.24 o                         
   7  11   3       3937.21       4929.93       111.36 o                         
   9  11   3       6581.01       6883.80       170.02 o                         
  11  11   3      10383.40       8870.04       235.38 o                         
  13  11   3        400.06        763.00       104.98 o                         
  15  11   3       6927.55       7502.33       199.74 o                         
  17  11   3       4115.20       5043.55       172.52 o                         
  19  11   3      15136.05      14683.96       479.49 o                         
  21  11   3       1330.44       1387.87       103.50 o                         
  23  11   3        446.41        378.27        65.88 o                         
  25  11   3       1141.15        920.51        74.73 o                         
  27  11   3       2227.99       2495.01        86.19 o                         
  29  11   3        978.78       1181.57        73.17 o                         
  31  11   3       2432.66       2396.24        97.98 o                         
 -30  12   3       1610.44       2148.65        67.49 o                         
 -28  12   3       1317.03       1335.98        53.69 o                         
 -26  12   3       9155.39      10096.70       187.10 o                         
 -24  12   3       3757.32       3504.58       100.03 o                         
 -22  12   3       4633.64       4617.59       194.62 o                         
 -20  12   3        297.94        499.06       102.09 o                         
 -18  12   3       5302.42       4673.99       232.47 o                         
 -16  12   3       8186.35       7849.95       200.86 o                         
 -14  12   3      20862.54      17659.97       451.50 o                         
 -12  12   3        100.01        288.21        69.43 o                         
 -10  12   3      21669.48      21405.80       432.28 o                         
  -8  12   3       5081.63       4285.58       184.38 o                         
  -6  12   3       7561.51       7825.83       149.64 o                         
  -4  12   3       2260.88       2434.46        74.38 o                         
  -2  12   3       1152.55       1722.82        56.41 o                         
   0  12   3      28093.70      29558.34       355.26 o                         
   2  12   3      34649.68      32413.71       473.53 o                         
   4  12   3       8222.24       7852.89       153.04 o                         
   6  12   3      11377.30      10480.67       169.97 o                         
   8  12   3      11417.68      10916.96       377.59 o                         
  10  12   3      12047.66      13048.74       414.52 o                         
  12  12   3       1370.06       1211.94        75.65 o                         
  14  12   3      51256.43      45632.62      1313.28 o                         
  16  12   3        731.28        792.84        79.23 o                         
  18  12   3         36.56        165.75       115.22 o                         
  20  12   3      16609.04      15251.23       635.34 o                         
  22  12   3       1237.80       1726.80        88.08 o                         
  24  12   3       3050.69       2851.68        88.36 o                         
  26  12   3       5153.78       4942.50       115.90 o                         
  28  12   3       1827.93       1391.51        60.08 o                         
 -29  13   3       1918.63       1591.59        53.79 o                         
 -27  13   3        244.63        130.90        48.13 o                         
 -25  13   3       1582.80       1504.02        72.04 o                         
 -23  13   3        556.05        411.22        91.91 o                         
 -21  13   3        214.27        218.86        84.23 o                         
 -19  13   3       2935.84       3864.36       149.75 o                         
 -17  13   3       6742.94       7124.56       225.15 o                         
 -15  13   3       2867.37       2141.59       110.41 o                         
 -13  13   3       6363.42       5798.84       151.67 o                         
 -11  13   3       1052.19       1447.20       111.01 o                         
  -9  13   3        592.55        655.85        63.95 o                         
  -7  13   3      12206.81      10520.10       281.64 o                         
  -5  13   3        426.97        546.82        55.68 o                         
  -3  13   3        303.73        724.33        55.70 o                         
  -1  13   3        142.37        177.42        52.44 o                         
   1  13   3      23119.35      21937.44       283.48 o                         
   3  13   3       3447.44       3282.43        78.88 o                         
   5  13   3      31406.16      30688.42       558.90 o                         
   7  13   3       3037.69       2825.03       111.65 o                         
   9  13   3      18318.13      16819.17       468.39 o                         
  11  13   3      23524.10      23330.04       875.46 o                         
  13  13   3       2437.73       2219.43        96.00 o                         
  15  13   3       1673.45       1579.49       111.36 o                         
  17  13   3       6362.73       5013.46       253.30 o                         
  19  13   3       9363.82       8577.79       416.76 o                         
  21  13   3       5633.93       5909.02       183.86 o                         
  23  13   3        321.19        661.09        65.23 o                         
  25  13   3       1931.49       1774.20        84.12 o                         
  27  13   3       2925.28       2932.92       124.75 o                         
 -26  14   3         27.89        -63.66        63.66 o                         
 -24  14   3       2429.58       2605.66        96.31 o                         
 -22  14   3       1257.32       1249.58       101.64 o                         
 -20  14   3        293.56        207.81        94.58 o                         
 -18  14   3         45.00         55.54        90.83 o                         
 -16  14   3       1832.38       1976.89       110.74 o                         
 -14  14   3       2012.00       2216.95       259.01 o                         
 -12  14   3       4154.86       3365.02       120.54 o                         
 -10  14   3        215.98        287.47        68.25 o                         
  -8  14   3       3825.63       3299.63        99.93 o                         
  -6  14   3        751.09        885.67        64.51 o                         
  -4  14   3      46233.03      41900.83       629.25 o                         
  -2  14   3      22485.60      22191.97       319.84 o                         
   0  14   3      62453.79      55324.59      1084.34 o                         
   2  14   3         51.04         87.25        58.28 o                         
   4  14   3      13289.91      12269.49       375.64 o                         
   6  14   3      43789.26      41420.51      1385.13 o                         
   8  14   3      36015.45      33599.52      1237.00 o                         
  10  14   3      15935.61      15127.92       585.63 o                         
  12  14   3         31.87        108.95        81.42 o                         
  14  14   3      51963.91      52272.39      1694.90 o                         
  16  14   3      18392.97      19428.35       660.32 o                         
  18  14   3      10754.73       9933.26       428.80 o                         
  20  14   3       4657.99       4702.12       149.68 o                         
  22  14   3       3168.88       3148.58       137.39 o                         
  24  14   3       1061.42       1223.95        90.43 o                         
 -23  15   3          8.58        141.01        67.50 o                         
 -21  15   3        540.03        442.53        65.05 o                         
 -19  15   3        536.39        715.04       114.40 o                         
 -17  15   3      14019.96      13005.16       407.30 o                         
 -15  15   3        723.62        543.76       103.74 o                         
 -13  15   3       2241.54       1948.92       107.47 o                         
 -11  15   3       2014.81       1562.13        95.37 o                         
  -9  15   3        376.10        263.35        70.45 o                         
  -7  15   3         62.41        165.81        78.21 o                         
  -5  15   3       2572.59       2151.40        92.23 o                         
  -3  15   3      17472.38      14989.70       262.32 o                         
  -1  15   3      17876.46      15464.27       250.23 o                         
   1  15   3         13.63        124.38        55.42 o                         
   3  15   3        956.54       1119.20        76.91 o                         
   5  15   3       1432.62       1453.47        82.55 o                         
   7  15   3       2830.41       2680.39       115.62 o                         
   9  15   3         19.70         88.65        83.30 o                         
  11  15   3      26940.08      26988.15       793.57 o                         
  13  15   3       2664.68       2905.09       277.11 o                         
  15  15   3        147.38        249.20       129.35 o                         
  17  15   3         27.86         52.98       216.28 o                         
  19  15   3        315.38        121.66       266.97 o                         
  21  15   3        283.16        370.32       177.42 o                         
 -18  16   3        194.88        131.80       128.42 o                         
 -14  16   3        964.38       1214.80       125.03 o                         
 -12  16   3       2071.92       2276.33       146.83 o                         
 -10  16   3       3449.04       2966.68       164.83 o                         
  -8  16   3       5923.31       5813.45       186.11 o                         
  -6  16   3      20222.65      18106.36       546.31 o                         
  -4  16   3       6552.26       6447.40       156.05 o                         
  -2  16   3        963.63        827.29        83.75 o                         
   0  16   3      29701.72      27729.04       628.26 o                         
   2  16   3       1634.14       1697.56        95.19 o                         
   4  16   3      18872.92      18182.69       699.34 o                         
   6  16   3      32659.32      27558.83      1016.29 o                         
   8  16   3      31580.71      32008.65      1010.45 o                         
  10  16   3       1656.94       1550.91       109.18 o                         
  12  16   3       2834.02       2798.79       168.58 o                         
  14  16   3       4675.60       4785.27       348.08 o                         
  16  16   3        791.26        902.31       236.56 o                         
 -13  17   3         64.36        314.29       155.45 o                         
 -11  17   3       5204.90       6559.46       351.46 o                         
  -9  17   3       8359.53       9489.43       466.36 o                         
  -7  17   3       1117.45       1443.97       136.21 o                         
  -5  17   3        290.96        398.77       179.11 o                         
  -3  17   3       5065.64       4548.71       287.25 o                         
  -1  17   3         95.06        287.25       172.35 o                         
   1  17   3        180.72        337.94       168.97 o                         
   3  17   3       2118.33       1776.48       144.20 o                         
   5  17   3       9273.19       9448.87       473.12 o                         
   7  17   3       1660.95       1628.88       212.90 o                         
   9  17   3        204.25        192.63       175.73 o                         
  11  17   3       1852.06       1916.13       216.28 o                         
 -42   0   4        925.57        954.75        68.07 o                         
 -40   0   4       1312.45       1016.10        74.32 o                         
 -38   0   4        321.11        220.53        75.04 o                         
 -36   0   4       3244.66       3246.66       121.71 o                         
 -34   0   4      16331.96      16228.98       497.01 o                         
 -32   0   4       1426.83       1861.07        96.45 o                         
 -30   0   4      57167.64      53781.75       678.86 o                         
 -28   0   4       7930.83       6462.50       105.46 o                         
 -26   0   4      12090.39      12631.88       152.38 o                         
 -24   0   4      78815.73      77161.12       979.77 o                         
 -22   0   4     286027.47     282562.41      4047.07 o                         
 -20   0   4       1619.58       1810.79       142.25 o                         
 -18   0   4      15356.97      13224.88       328.16 o                         
 -16   0   4      94219.57      63879.32      1560.88 o                         
 -14   0   4     208819.78     203931.75      5983.59 o                         
 -12   0   4       9170.59      17986.25      2216.90 o                         
 -10   0   4     583224.31     527990.44     15477.53 o                         
  -8   0   4     994053.75    1086303.25     22401.36 o                         
  -6   0   4     255282.08     126410.16      3022.27 o                         
  -4   0   4      11060.08      10458.30       437.06 o                         
  -2   0   4      23382.54      11889.81       620.12 o                         
   0   0   4       9817.55      25738.55       779.00 o                         
   2   0   4    1825604.25    1652440.88     68325.22 o                         
   4   0   4      67829.39      19239.07       861.75 o                         
   6   0   4     233989.91     243097.95      7128.22 o                         
   8   0   4     571718.75     556615.00     23057.82 o                         
  10   0   4     475375.25     484163.88     14174.00 o                         
  12   0   4     410619.31     403771.84     10787.96 o                         
  14   0   4       3530.19       6974.12       322.84 o                         
  16   0   4     699277.75     654083.00     21761.10 o                         
  18   0   4     126694.54     103938.52      3095.13 o                         
  20   0   4      48768.71      49753.08       697.98 o                         
  22   0   4      15841.70      13704.92       210.89 o                         
  24   0   4     118085.76     121000.50      1522.81 o                         
  26   0   4       6613.87       7372.65       141.04 o                         
  28   0   4        178.92        100.77        65.35 o                         
  30   0   4       2863.67       2565.73        92.50 o                         
  32   0   4      10599.90       9594.69       347.63 o                         
  34   0   4       2362.21       2156.07       163.57 o                         
  36   0   4       1690.52       1639.46       307.53 o                         
  38   0   4        258.71        193.35        94.37 o                         
  40   0   4         33.11         37.16        62.71 o                         
 -41   1   4        272.15        336.61        44.78 o                         
 -39   1   4        375.06        470.89        55.72 o                         
 -37   1   4       1935.53       1991.61        75.21 o                         
 -35   1   4        706.72        923.78        61.71 o                         
 -33   1   4      15237.47      14243.21       214.47 o                         
 -31   1   4      16137.47      15463.76       200.36 o                         
 -29   1   4       3836.32       4779.36        74.35 o                         
 -27   1   4        331.68        571.81        41.61 o                         
 -25   1   4      22822.56      22969.98       219.90 o                         
 -23   1   4        265.44        229.69        32.08 o                         
 -21   1   4      15393.66      13670.25       175.43 o                         
 -19   1   4       6388.69       5516.84       133.66 o                         
 -17   1   4      31028.54      31582.81       603.08 o                         
 -15   1   4       8678.73       5728.53       161.08 o                         
 -13   1   4      99653.84     107076.66      2244.33 o                         
 -11   1   4      38440.70      50328.52      1069.13 o                         
  -9   1   4      10442.34      23800.81       419.36 o                         
  -7   1   4     415660.69     426328.78      8783.97 o                         
  -5   1   4      26526.21      21711.84       415.51 o                         
  -3   1   4       5588.94      13329.48       240.53 o                         
  -1   1   4     363225.69     235483.64      4379.21 o                         
   1   1   4     163032.92     226598.56      4863.42 o                         
   3   1   4      19727.84      12686.15       227.03 o                         
   5   1   4      92235.09     141417.42      3862.88 o                         
   7   1   4     270376.19     270080.00      6519.31 o                         
   9   1   4      28668.44      17031.74       269.61 o                         
  11   1   4      30453.79      27424.64       453.59 o                         
  13   1   4       1264.10       3267.88        99.04 o                         
  15   1   4     227356.05     210463.44      3889.71 o                         
  17   1   4        508.08        343.83       117.89 o                         
  19   1   4     153498.27     162004.56      2030.90 o                         
  21   1   4       7568.93       7265.53        92.53 o                         
  23   1   4        264.36        344.27        36.78 o                         
  25   1   4       3533.46       3310.27        59.59 o                         
  27   1   4       8407.39       8024.64       135.27 o                         
  29   1   4          0.28         51.58        51.64 o                         
  31   1   4       1535.03       1605.69        71.57 o                         
  33   1   4        581.66        687.79        81.24 o                         
  35   1   4        854.86       1104.20        91.61 o                         
  37   1   4        908.94        960.48        74.59 o                         
  39   1   4        348.85        362.80        52.05 o                         
 -42   2   4         70.90        123.48        45.46 o                         
 -40   2   4         23.10         39.46        43.32 o                         
 -38   2   4        326.98        241.09        54.22 o                         
 -36   2   4       3495.48       3529.37        78.99 o                         
 -34   2   4       4561.53       5394.30       100.07 o                         
 -32   2   4        607.05        913.36        63.21 o                         
 -30   2   4       6283.75       6409.17       102.32 o                         
 -28   2   4      19584.01      19237.10       235.57 o                         
 -26   2   4       2438.38       2981.35        55.76 o                         
 -24   2   4       1045.08       1490.39        41.26 o                         
 -22   2   4      36161.28      32063.62       444.14 o                         
 -20   2   4      14032.26      18436.44       294.24 o                         
 -18   2   4       4778.96       4881.98       104.38 o                         
 -16   2   4      68619.95      82726.09      1106.12 o                         
 -14   2   4      92175.80      88877.05      1323.51 o                         
 -12   2   4      79464.88      64054.53       954.60 o                         
 -10   2   4       1521.41        704.12        54.02 o                         
  -8   2   4     496112.31     546017.62      8543.69 o                         
  -6   2   4        269.56        310.14        42.49 o                         
  -4   2   4      29153.29      12606.86       179.34 o                         
  -2   2   4      10153.61      27321.39       390.30 o                         
   0   2   4      78676.66      39957.39       563.90 o                         
   2   2   4     231265.14     243620.16      3560.97 o                         
   4   2   4     543557.50     559391.44      8746.97 o                         
   6   2   4     348089.50     381579.22      7067.56 o                         
   8   2   4      86248.30      83690.43      1569.94 o                         
  10   2   4     163556.78     166681.22      2830.78 o                         
  12   2   4      71027.74      64536.98      1117.90 o                         
  14   2   4       1763.78       2080.96        90.68 o                         
  16   2   4     399213.69     392933.56      6179.38 o                         
  18   2   4       4362.40       5183.55       228.91 o                         
  20   2   4      30731.20      29479.95       309.98 o                         
  22   2   4      83359.02      83092.10       882.67 o                         
  24   2   4      38462.33      37580.48       408.93 o                         
  26   2   4       6318.38       6291.47        96.53 o                         
  28   2   4        629.87        770.13        58.27 o                         
  30   2   4      33161.23      31563.14       522.61 o                         
  32   2   4        865.28       1095.59        73.87 o                         
  34   2   4       2843.66       3180.88        83.84 o                         
  36   2   4        334.90        561.98        69.49 o                         
  38   2   4        284.89        310.41        52.43 o                         
 -41   3   4         45.20        135.79        49.85 o                         
 -39   3   4         99.23        160.61        53.98 o                         
 -37   3   4        195.50        191.12        50.24 o                         
 -35   3   4       1731.27       1621.28        71.03 o                         
 -33   3   4       5477.03       6235.17       100.97 o                         
 -31   3   4       7622.71       8276.84       198.28 o                         
 -29   3   4       5001.83       5229.56       120.51 o                         
 -27   3   4       4922.85       5389.21        89.29 o                         
 -25   3   4       9146.23       8347.61       117.91 o                         
 -23   3   4       1478.79       1443.65        42.60 o                         
 -21   3   4        485.74        666.51        40.27 o                         
 -19   3   4      58993.60      54794.78       750.18 o                         
 -17   3   4      24233.13      21205.77       309.87 o                         
 -15   3   4       1548.96       1840.38        70.05 o                         
 -13   3   4     182173.97     167745.72      2854.22 o                         
 -11   3   4      10945.53      15100.12       243.33 o                         
  -9   3   4      58136.54      39505.15       688.91 o                         
  -7   3   4      78393.23      80079.33      1874.95 o                         
  -5   3   4     268827.50     294618.16      4303.08 o                         
  -3   3   4     113664.66     130849.16      2065.74 o                         
  -1   3   4      71458.02      37984.44       808.31 o                         
   1   3   4     150472.81     111085.45      1735.99 o                         
   3   3   4     164603.42     176966.94      2600.48 o                         
   5   3   4       5258.00       7811.87       145.08 o                         
   7   3   4      78558.62      86786.37      1490.68 o                         
   9   3   4      30200.05      33884.38       535.40 o                         
  11   3   4       1801.96       3289.95        94.36 o                         
  13   3   4       6796.17       3162.42       101.24 o                         
  15   3   4       2403.38       2479.95       110.56 o                         
  17   3   4       7665.06       9487.55       251.07 o                         
  19   3   4      32623.21      26694.04       296.67 o                         
  21   3   4      50121.59      51010.57       502.38 o                         
  23   3   4        123.09        115.46        44.84 o                         
  25   3   4       2043.17       1910.48        56.39 o                         
  27   3   4       1278.42       1233.38        54.85 o                         
  29   3   4       2801.11       3040.98        75.02 o                         
  31   3   4        536.60        528.64        69.70 o                         
  33   3   4        607.90        681.81        68.66 o                         
  35   3   4       2005.33       2149.65        70.97 o                         
  37   3   4        779.43        728.76        62.89 o                         
  39   3   4        121.84        143.76        45.20 o                         
 -40   4   4          0.26         35.97        51.70 o                         
 -38   4   4         70.90         58.05        50.79 o                         
 -36   4   4      14074.52      13697.21       240.47 o                         
 -34   4   4        523.83        769.90        50.96 o                         
 -32   4   4        461.71        415.97        49.82 o                         
 -30   4   4       4222.29       4852.61        93.11 o                         
 -28   4   4      75038.25      75241.55       895.40 o                         
 -26   4   4       4364.04       4312.13        80.72 o                         
 -24   4   4       1000.43       1244.84        51.17 o                         
 -22   4   4      13849.68      12000.54       185.82 o                         
 -20   4   4      30652.02      28114.62       367.16 o                         
 -18   4   4      30672.79      29992.25       426.12 o                         
 -16   4   4      36647.26      36004.31       526.31 o                         
 -14   4   4      39825.09      40167.71       549.88 o                         
 -12   4   4      25333.59      17620.50       327.79 o                         
 -10   4   4     132109.94     131637.56      2458.50 o                         
  -8   4   4     118874.41     134602.97      2301.16 o                         
  -6   4   4      27300.74      34904.27       573.08 o                         
  -4   4   4     959818.81     959021.56     13231.69 o                         
  -2   4   4     346481.03     322814.69      5975.46 o                         
   0   4   4      70251.51      70911.01      1486.33 o                         
   2   4   4       4379.85       6948.71       126.15 o                         
   4   4   4     503335.34     500922.19      6902.28 o                         
   6   4   4      63276.57      59799.36       956.99 o                         
   8   4   4      16552.40      18761.44       299.75 o                         
  10   4   4     104686.35     101190.14      1900.32 o                         
  12   4   4      19275.55      18795.32       356.87 o                         
  14   4   4      43144.00      48917.53       806.63 o                         
  16   4   4      50734.37      50498.47       901.21 o                         
  18   4   4       2196.84       2366.99        74.44 o                         
  20   4   4      26580.82      25618.12       254.32 o                         
  22   4   4     137686.19     144317.41      1431.89 o                         
  24   4   4       9800.90       8368.36       111.72 o                         
  26   4   4      11201.97      10145.06       133.57 o                         
  28   4   4        107.65        191.29        50.73 o                         
  30   4   4      24965.09      26809.38       333.11 o                         
  32   4   4       9040.02      10539.21       162.15 o                         
  34   4   4        328.54        596.28        58.21 o                         
  36   4   4       1459.44       1710.44        76.10 o                         
  38   4   4        457.28        386.41        47.82 o                         
 -39   5   4         80.91        110.51        46.05 o                         
 -37   5   4          7.82         -0.58        49.11 o                         
 -35   5   4        142.82        147.06        52.84 o                         
 -33   5   4       8911.12       9318.75       152.86 o                         
 -31   5   4       3358.88       4142.12        81.73 o                         
 -29   5   4        244.38        189.94        52.05 o                         
 -27   5   4        128.02        132.18        54.48 o                         
 -25   5   4      21432.24      20920.37       247.71 o                         
 -23   5   4       2933.40       2589.61        67.22 o                         
 -21   5   4        242.99        305.63        41.24 o                         
 -19   5   4      18386.58      20745.83       310.41 o                         
 -17   5   4      24402.89      24242.11       375.17 o                         
 -15   5   4       7538.39       9022.23       181.95 o                         
 -13   5   4       6057.12       7243.92       177.53 o                         
 -11   5   4     245709.05     253661.44      3986.36 o                         
  -9   5   4      65414.48      72997.86      1279.34 o                         
  -7   5   4      25873.16      16701.81       295.55 o                         
  -5   5   4     253416.11     248946.55      3659.94 o                         
  -3   5   4     105607.86     116414.75      2465.72 o                         
  -1   5   4     195456.58     177107.30      3033.50 o                         
   1   5   4     159738.86     151544.09      3649.01 o                         
   3   5   4      82447.30      75990.54      1303.58 o                         
   5   5   4      85827.80      98237.37      1382.87 o                         
   7   5   4      31788.41      28949.35       500.15 o                         
   9   5   4      44988.34      50070.88       883.05 o                         
  11   5   4      88435.82      85739.84      1621.61 o                         
  13   5   4     238766.81     249536.33      4663.03 o                         
  15   5   4      16830.36      16113.37       291.97 o                         
  17   5   4       2829.01       2127.12        76.58 o                         
  19   5   4      45686.87      45384.87       489.84 o                         
  21   5   4       4006.99       4013.74        73.09 o                         
  23   5   4       1501.37       1475.77        64.93 o                         
  25   5   4       7038.29       6274.06        93.38 o                         
  27   5   4       2916.72       3132.75        70.02 o                         
  29   5   4       1432.39       1002.35        59.96 o                         
  31   5   4       1308.62       1549.91        62.19 o                         
  33   5   4       1650.84       1753.05        65.38 o                         
  35   5   4       5102.83       4724.26        88.75 o                         
  37   5   4        591.29        773.95        54.42 o                         
 -38   6   4         35.40         11.42        43.71 o                         
 -36   6   4         56.57        158.28        46.80 o                         
 -34   6   4        791.55        832.83        48.42 o                         
 -32   6   4        118.52         46.81        48.25 o                         
 -30   6   4       2297.42       2123.42        57.47 o                         
 -28   6   4      11745.11      11375.22       140.09 o                         
 -26   6   4       1347.33       1656.32        59.42 o                         
 -24   6   4       9126.05       9838.92       132.87 o                         
 -22   6   4       4315.41       4448.92        82.64 o                         
 -20   6   4       1974.10       2303.96        70.39 o                         
 -18   6   4      14632.77      13094.95       200.80 o                         
 -16   6   4     111599.20     119220.45      1759.49 o                         
 -14   6   4      18239.31      17548.10       351.47 o                         
 -12   6   4        256.49       1531.16        88.98 o                         
 -10   6   4      37906.53      38329.48       587.84 o                         
  -8   6   4      18345.90      20878.71       282.00 o                         
  -6   6   4     166316.66     175506.38      2307.33 o                         
  -4   6   4     278457.66     296421.62      5423.89 o                         
  -2   6   4     324685.00     353941.91      8512.01 o                         
   0   6   4      54884.73      58632.86      1453.93 o                         
   2   6   4     273819.25     265084.12      5556.90 o                         
   4   6   4        394.44       1438.19        82.89 o                         
   6   6   4     421128.31     434342.28      6032.38 o                         
   8   6   4     149801.89     153447.97      2437.39 o                         
  10   6   4     808324.75     816980.31     13884.96 o                         
  12   6   4      76923.05      91859.66      1741.29 o                         
  14   6   4      65547.48      66842.72       863.78 o                         
  16   6   4      24240.34      24723.74       326.82 o                         
  18   6   4      73318.38      71933.99       876.04 o                         
  20   6   4      11895.21      12807.67       163.54 o                         
  22   6   4       1528.77       1297.64        47.77 o                         
  24   6   4      16494.59      17438.58       205.83 o                         
  26   6   4       4038.13       4196.27        76.98 o                         
  28   6   4        868.19        927.36        53.99 o                         
  30   6   4       2856.68       2827.31       103.74 o                         
  32   6   4        428.31        297.87        53.16 o                         
  34   6   4        580.66        783.06        56.95 o                         
  36   6   4       3999.90       3574.21       107.66 o                         
 -37   7   4        578.29        414.07        70.73 o                         
 -35   7   4        451.62        489.66        55.78 o                         
 -33   7   4        812.89        857.14        52.69 o                         
 -31   7   4         36.88        101.85        53.81 o                         
 -29   7   4        411.39        280.33        47.78 o                         
 -27   7   4       4881.23       4439.56        81.79 o                         
 -25   7   4      26410.40      25329.86       330.16 o                         
 -23   7   4       8713.56       8519.50       128.41 o                         
 -21   7   4      19636.55      19848.10       273.80 o                         
 -19   7   4       3334.68       3474.70        81.51 o                         
 -17   7   4      10998.50      10286.61       160.42 o                         
 -15   7   4      11877.72      13117.40       185.37 o                         
 -13   7   4      13056.81      15811.89       258.30 o                         
 -11   7   4     172659.06     172029.41      2934.02 o                         
  -9   7   4      50394.04      54202.53       945.20 o                         
  -7   7   4      52330.30      55980.56       907.72 o                         
  -5   7   4        567.60       1105.85        81.74 o                         
  -3   7   4       6654.01       9909.62       301.86 o                         
  -1   7   4      25092.56      32979.07       653.48 o                         
   1   7   4      91395.34      88247.85      1863.31 o                         
   3   7   4         66.32        426.15        81.55 o                         
   5   7   4     101362.70     107634.74      1513.95 o                         
   7   7   4     110524.18     113994.95      1661.87 o                         
   9   7   4      71187.03      66717.13      1105.40 o                         
  11   7   4      47353.96      50009.34       818.69 o                         
  13   7   4       1590.44       2208.16        63.09 o                         
  15   7   4      53508.73      56736.36       696.98 o                         
  17   7   4       4806.69       5083.38        95.87 o                         
  19   7   4      14774.38      14814.14       218.52 o                         
  21   7   4       1727.00       1686.52        61.74 o                         
  23   7   4       8165.21       8486.05       152.48 o                         
  25   7   4         68.27        107.01        53.18 o                         
  27   7   4        330.65        456.91        58.33 o                         
  29   7   4       5049.91       5388.65       101.50 o                         
  31   7   4       1026.31       1110.30        62.04 o                         
  33   7   4         16.05         28.45        61.67 o                         
  35   7   4        521.34        644.12        54.14 o                         
 -36   8   4       1027.83        891.91        53.61 o                         
 -34   8   4       3336.84       3437.47        91.99 o                         
 -32   8   4       7074.19       7369.44       134.06 o                         
 -30   8   4       9631.02       9749.44       180.32 o                         
 -28   8   4        203.00        443.22        70.79 o                         
 -26   8   4        136.85        191.72        57.39 o                         
 -24   8   4       1369.43       1408.10        61.66 o                         
 -22   8   4      13641.67      13161.49       177.64 o                         
 -20   8   4       1844.20       1692.82        69.22 o                         
 -18   8   4      16807.11      18885.44       256.18 o                         
 -16   8   4      13905.52      14241.65       310.01 o                         
 -14   8   4        863.33        981.61        53.64 o                         
 -12   8   4       3085.57       3794.70        81.90 o                         
 -10   8   4       3870.19       2906.39       106.97 o                         
  -8   8   4     241243.95     250274.31      4697.71 o                         
  -6   8   4      43381.94      47510.11       943.92 o                         
  -4   8   4      75510.48      79023.29      1700.01 o                         
  -2   8   4     122511.84     139390.55      3548.72 o                         
   0   8   4     152866.12     149183.95      3156.33 o                         
   2   8   4     678218.81     698376.19     16889.40 o                         
   4   8   4       7128.72       7269.90       180.53 o                         
   6   8   4      83051.26      92204.42      1493.43 o                         
   8   8   4       1028.94       1860.98        69.55 o                         
  10   8   4     100373.72     105199.01      1397.71 o                         
  12   8   4       5379.46       6378.69       121.03 o                         
  14   8   4       9556.42       8633.18       155.04 o                         
  16   8   4      29139.72      30018.61       445.91 o                         
  18   8   4       3301.35       3751.16       131.23 o                         
  20   8   4        441.97        795.91        65.46 o                         
  22   8   4       1327.11       1481.37        95.47 o                         
  24   8   4       9412.61      10112.26       175.99 o                         
  26   8   4      11980.02      11959.92       207.89 o                         
  28   8   4        997.56       1064.26        69.32 o                         
  30   8   4       2949.32       3884.73       103.62 o                         
  32   8   4       1678.14       1961.13       110.91 o                         
  34   8   4       8112.27       8599.15       431.99 o                         
 -35   9   4        200.59        192.68        48.89 o                         
 -33   9   4         38.92         52.48        53.56 o                         
 -31   9   4       8456.83       8200.53       189.04 o                         
 -29   9   4       3521.64       3574.32        95.23 o                         
 -27   9   4       3030.55       2800.60        83.18 o                         
 -25   9   4       8031.28       7653.84       179.04 o                         
 -23   9   4        778.73       1003.98        61.16 o                         
 -21   9   4       1076.70        939.10        71.78 o                         
 -19   9   4      14109.27      14258.86       359.51 o                         
 -17   9   4      20076.39      17976.17       345.00 o                         
 -15   9   4       4685.63       6586.44       202.24 o                         
 -13   9   4      35251.62      36692.04      1185.02 o                         
 -11   9   4        973.35        961.67        70.35 o                         
  -9   9   4     100239.15      99514.35      1580.34 o                         
  -7   9   4      49771.22      53428.88       885.47 o                         
  -5   9   4      64748.12      79742.79      1275.40 o                         
  -3   9   4        792.24        750.88        88.46 o                         
  -1   9   4      55915.79      52630.83       943.92 o                         
   1   9   4      56065.81      61459.45      1098.62 o                         
   3   9   4      89195.13      98560.04      1304.82 o                         
   5   9   4       7343.76       6846.70       115.38 o                         
   7   9   4      54304.16      55507.43      1186.26 o                         
   9   9   4     124400.50     125293.17      2082.96 o                         
  11   9   4       2039.57       1345.88        87.59 o                         
  13   9   4      47460.75      41684.68       986.40 o                         
  15   9   4      13149.53      13576.35       323.84 o                         
  17   9   4       5183.57       4681.46       147.15 o                         
  19   9   4        866.15       1253.52        84.44 o                         
  21   9   4        759.18        893.69        83.81 o                         
  23   9   4       2342.41       2795.83       121.47 o                         
  25   9   4        666.62        731.97        57.10 o                         
  27   9   4       1548.43       1793.69        79.03 o                         
  29   9   4        245.88        202.17        54.76 o                         
  31   9   4       1857.39       1949.23        83.37 o                         
  33   9   4       2899.12       2835.29        87.44 o                         
 -34  10   4        142.42        227.68        46.24 o                         
 -32  10   4        176.38        187.62        55.19 o                         
 -30  10   4       3246.60       3258.58        97.79 o                         
 -28  10   4       3567.98       3519.24        95.19 o                         
 -26  10   4       2523.06       2538.78        92.54 o                         
 -24  10   4      13946.37      14229.13       269.55 o                         
 -22  10   4      33883.55      30454.23       490.31 o                         
 -20  10   4      10473.35      10110.74       220.97 o                         
 -18  10   4       2296.67       2200.07       103.04 o                         
 -16  10   4       1804.72       2570.71       210.28 o                         
 -14  10   4      41684.92      38588.57      1138.78 o                         
 -12  10   4      64245.27      62928.98      1019.01 o                         
 -10  10   4       8355.37       8283.55       228.26 o                         
  -8  10   4      61806.55      63699.55       956.87 o                         
  -6  10   4        162.70        254.22        47.38 o                         
  -4  10   4       8896.64       9893.14       158.03 o                         
  -2  10   4        408.23        574.74        47.41 o                         
   0  10   4       8081.54       7631.78        99.26 o                         
   2  10   4      26099.10      24566.10       281.85 o                         
   4  10   4      41228.14      45733.48       701.41 o                         
   6  10   4       2339.96       2129.16        66.37 o                         
   8  10   4       4112.13       3850.04       152.89 o                         
  10  10   4        747.66        883.14        64.69 o                         
  12  10   4       1904.68       2495.43        93.40 o                         
  14  10   4         32.96         77.16        83.70 o                         
  16  10   4      66155.85      67711.28      1116.03 o                         
  18  10   4      23731.16      23194.56       541.24 o                         
  20  10   4       7414.37       7962.08       306.57 o                         
  22  10   4      10886.30      10468.55       240.51 o                         
  24  10   4       9136.18       9550.23       192.05 o                         
  26  10   4      12340.11      12656.92       267.51 o                         
  28  10   4         70.56         84.94        51.14 o                         
  30  10   4       2801.31       2726.15       107.31 o                         
  32  10   4        122.65        141.09        63.77 o                         
 -33  11   4        420.95        431.70        41.87 o                         
 -31  11   4        691.42        461.17        56.70 o                         
 -29  11   4       6509.44       5993.82       110.40 o                         
 -27  11   4       9561.14       9903.02       184.96 o                         
 -25  11   4       7831.61       7128.25       159.15 o                         
 -23  11   4        146.28        211.63        74.94 o                         
 -21  11   4       7189.56       6781.34       170.61 o                         
 -19  11   4      25275.03      26340.99       486.74 o                         
 -17  11   4      33275.93      32161.34       642.88 o                         
 -15  11   4      19698.91      20931.98       401.86 o                         
 -13  11   4      13533.38      12572.97       409.61 o                         
 -11  11   4      22437.85      21382.94       475.69 o                         
  -9  11   4       5519.87       5235.60        95.16 o                         
  -7  11   4       4820.59       5068.92        92.85 o                         
  -5  11   4      89371.93      88302.38      1357.88 o                         
  -3  11   4       6948.10       6923.31       159.19 o                         
  -1  11   4      20938.18      21000.34       278.77 o                         
   1  11   4      43122.09      45283.96       576.12 o                         
   3  11   4      88675.86      86543.91      1294.68 o                         
   5  11   4       1920.57       2371.44        65.76 o                         
   7  11   4        168.03        428.51        73.82 o                         
   9  11   4      11801.66      11862.67       327.47 o                         
  11  11   4     135634.53     130727.46      3140.01 o                         
  13  11   4      55605.47      56326.89       876.52 o                         
  15  11   4       2038.96       1636.78        98.93 o                         
  17  11   4        186.10        601.03       136.05 o                         
  19  11   4        874.89        742.49       126.31 o                         
  21  11   4       6902.10       7302.18       196.19 o                         
  23  11   4      11819.80      12387.69       284.98 o                         
  25  11   4        884.47        793.37        62.92 o                         
  27  11   4       2244.36       2267.34        87.16 o                         
  29  11   4       1073.12       1296.46       143.02 o                         
  31  11   4       5104.86       4576.08       205.24 o                         
 -30  12   4         68.52        128.39        57.28 o                         
 -28  12   4        982.23        866.73        53.74 o                         
 -26  12   4       5922.50       4939.34       158.69 o                         
 -24  12   4       4483.00       4603.01       133.13 o                         
 -22  12   4      14523.48      14032.85       567.74 o                         
 -20  12   4       2094.58       2419.67       123.99 o                         
 -18  12   4      30105.67      26236.25       607.52 o                         
 -16  12   4      10436.12      10081.76       286.51 o                         
 -14  12   4      25061.29      23732.62       483.82 o                         
 -12  12   4      37390.36      35313.23       791.80 o                         
 -10  12   4       1406.60       1487.98        68.04 o                         
  -8  12   4       7402.84       7686.09       154.26 o                         
  -6  12   4       3307.15       3489.54        82.58 o                         
  -4  12   4       6531.28       5329.29        98.97 o                         
  -2  12   4      12026.33      11407.47       149.38 o                         
   0  12   4      14358.54      14725.95       186.60 o                         
   2  12   4       4416.62       4178.97        93.79 o                         
   4  12   4       1165.90       1153.38        60.71 o                         
   6  12   4      14521.70      14171.99       310.71 o                         
   8  12   4      56967.93      58214.47      1898.79 o                         
  10  12   4        452.83        726.77        78.91 o                         
  12  12   4      18514.86      17435.71       489.54 o                         
  14  12   4      11440.02      10993.31       326.81 o                         
  16  12   4      46405.62      42667.91      1837.14 o                         
  18  12   4      10944.24      11474.54      1053.23 o                         
  20  12   4      34538.61      33882.57       822.70 o                         
  22  12   4       2577.70       2357.62       129.27 o                         
  24  12   4       7713.58       7729.20       210.58 o                         
  26  12   4        241.81        305.87        68.24 o                         
  28  12   4       5139.42       5719.22       121.16 o                         
 -29  13   4       2517.13       2277.87        59.63 o                         
 -27  13   4        748.20        868.37        55.15 o                         
 -25  13   4         95.05         39.20        55.38 o                         
 -23  13   4         15.31         45.67        70.04 o                         
 -21  13   4        128.05         77.45        81.23 o                         
 -19  13   4      31786.50      29726.12       721.05 o                         
 -17  13   4      13624.96      12191.42       587.84 o                         
 -15  13   4       1202.71       1288.08        89.35 o                         
 -13  13   4       3794.51       3685.83       192.36 o                         
 -11  13   4      73539.67      70151.29      1349.99 o                         
  -9  13   4       4622.92       4903.38       113.09 o                         
  -7  13   4         62.97        154.80        56.81 o                         
  -5  13   4      77728.09      70377.93      1517.92 o                         
  -3  13   4      51187.09      48204.57       746.37 o                         
  -1  13   4       1760.44       2111.96        69.19 o                         
   1  13   4      33623.08      35262.84       535.68 o                         
   3  13   4       5550.14       5011.95       149.70 o                         
   5  13   4       2191.74       1932.77        93.91 o                         
   7  13   4      11237.56      10639.15       358.17 o                         
   9  13   4       2939.94       2835.22       143.64 o                         
  11  13   4       6282.09       6018.72       273.48 o                         
  13  13   4      34085.70      32072.42      1182.45 o                         
  15  13   4        231.90        354.71        86.16 o                         
  17  13   4         80.13        131.95       102.85 o                         
  19  13   4        387.73        511.70        99.09 o                         
  21  13   4        883.43       1175.53       157.14 o                         
  23  13   4        216.67        201.88        85.36 o                         
  25  13   4         34.34        123.99        53.51 o                         
  27  13   4        107.36        176.95        47.86 o                         
 -26  14   4        969.02        840.40        54.95 o                         
 -24  14   4       6503.38       5751.59       153.01 o                         
 -22  14   4       2354.52       2052.02       189.74 o                         
 -20  14   4       1334.35       1239.78       103.67 o                         
 -18  14   4       9087.08       8071.67       300.47 o                         
 -16  14   4       8315.48       8200.96       400.47 o                         
 -14  14   4       2818.22       2541.49       123.08 o                         
 -12  14   4        375.73        281.28        85.53 o                         
 -10  14   4        560.39        533.15        68.23 o                         
  -8  14   4      11574.04      11015.33       202.09 o                         
  -6  14   4         81.25         51.16        68.24 o                         
  -4  14   4      43079.22      39630.50       642.54 o                         
  -2  14   4       3270.72       3336.58        92.84 o                         
   0  14   4       7186.02       6993.45       154.47 o                         
   2  14   4       9272.46       7772.91       269.60 o                         
   4  14   4       1812.74       1579.32        83.02 o                         
   6  14   4       8595.85       8026.38       295.39 o                         
   8  14   4      20178.11      17390.63       503.19 o                         
  10  14   4      24404.98      23198.82      1022.16 o                         
  12  14   4       7435.08       6467.84       436.58 o                         
  14  14   4         97.59         74.25        95.76 o                         
  16  14   4       1518.29       1552.59       117.14 o                         
  18  14   4       4107.28       5082.08       408.91 o                         
  20  14   4       4801.77       5336.44       795.85 o                         
  22  14   4        197.29        159.83        77.09 o                         
  24  14   4       2566.22       2183.18        88.76 o                         
 -23  15   4        491.28        384.11        54.37 o                         
 -21  15   4       2840.30       3135.87       156.64 o                         
 -19  15   4       3341.21       3836.83       180.83 o                         
 -17  15   4         76.81         43.50        98.99 o                         
 -15  15   4       1493.07       1357.23       108.58 o                         
 -13  15   4      16072.56      15134.75       576.55 o                         
 -11  15   4      27354.52      25782.79       505.22 o                         
  -9  15   4         42.86        142.61        81.71 o                         
  -7  15   4       4974.88       4512.97       138.71 o                         
  -5  15   4       6001.64       6180.72       132.75 o                         
  -3  15   4      11533.50      11541.53       213.69 o                         
  -1  15   4        438.17        507.37        62.72 o                         
   1  15   4       3909.10       3017.75       107.02 o                         
   3  15   4      14292.14      12566.78       265.30 o                         
   5  15   4      13880.14      11249.15       289.37 o                         
   7  15   4       3246.02       3111.15       141.56 o                         
   9  15   4       1165.57       1227.81       104.21 o                         
  11  15   4         45.04        -32.38       107.80 o                         
  13  15   4       1962.03       1576.64       165.18 o                         
  15  15   4       4327.56       4581.93       317.16 o                         
  17  15   4       3551.83       3314.56       219.66 o                         
  19  15   4        193.23        314.29       260.22 o                         
  21  15   4       1301.19       1452.13       343.01 o                         
 -14  16   4       2131.01       1569.25       133.75 o                         
 -12  16   4        637.65        746.55       122.91 o                         
 -10  16   4       1981.56       1596.85       137.39 o                         
  -8  16   4       8034.25       7960.68       615.06 o                         
  -6  16   4       1578.61       1850.50       122.53 o                         
  -4  16   4       5326.68       5196.66       221.65 o                         
  -2  16   4        821.82       1166.27        83.87 o                         
   0  16   4       4845.22       4822.26       136.43 o                         
   2  16   4       6801.08       6147.73       207.78 o                         
   4  16   4        631.96        376.66        86.88 o                         
   6  16   4        847.66       1144.79        95.51 o                         
   8  16   4        686.81        410.26       102.00 o                         
  10  16   4       5083.47       5540.54       228.12 o                         
  12  16   4        313.99        367.16       120.40 o                         
  14  16   4        485.70        405.53       250.08 o                         
  16  16   4         58.44       -226.42       229.80 o                         
 -13  17   4       5398.81       7590.19       388.63 o                         
 -11  17   4       6014.15       7038.17       868.51 o                         
  -9  17   4        917.13       1290.94       185.87 o                         
  -7  17   4        494.91        589.22       121.59 o                         
  -5  17   4       7916.33       7965.31       412.29 o                         
  -3  17   4       4390.03       4231.04       277.11 o                         
  -1  17   4       1886.25       1686.33       202.77 o                         
   1  17   4       1235.43       1149.00       189.25 o                         
   3  17   4      21809.34      21790.46      2151.00 o                         
   5  17   4       8236.07       8705.40       452.84 o                         
   7  17   4        123.32         40.55       192.63 o                         
   9  17   4         49.05         47.31       189.25 o                         
  11  17   4        759.69       1203.08       216.28 o                         
 -41   1   5        544.57        365.67        52.53 o                         
 -39   1   5       3481.22       3390.10        81.70 o                         
 -37   1   5       2416.35       2282.98        77.51 o                         
 -35   1   5        409.14        555.35        59.99 o                         
 -33   1   5      10048.02      10058.23       157.92 o                         
 -31   1   5         48.76        122.00        51.84 o                         
 -29   1   5      34861.10      33652.51       305.15 o                         
 -27   1   5       1587.29       1894.87        47.67 o                         
 -25   1   5       8116.77       8554.69        95.03 o                         
 -23   1   5        305.56        390.38        31.25 o                         
 -21   1   5       5856.72       4411.33        77.76 o                         
 -19   1   5       1384.98        987.16        83.87 o                         
 -17   1   5     186615.00     178345.58      3184.63 o                         
 -15   1   5      24151.68      27002.66       818.05 o                         
 -13   1   5      38785.29      40224.38       774.95 o                         
 -11   1   5      92461.68      98149.59      1699.22 o                         
  -9   1   5     116362.23     178736.27      3006.92 o                         
  -5   1   5      19064.90      48364.73      1231.83 o                         
  -3   1   5     169191.22      99223.96      2396.59 o                         
  -1   1   5     113561.98     171999.14      3580.07 o                         
   3   1   5      37676.17      36386.26       937.08 o                         
   5   1   5     528360.81     540368.88     12514.57 o                         
   7   1   5      64774.11      60948.11      1851.99 o                         
   9   1   5      20847.70      15322.19       365.47 o                         
  11   1   5     109407.11     113016.16      2352.88 o                         
  13   1   5     110150.32      97669.12      1559.32 o                         
  15   1   5       3526.59       5465.95       173.39 o                         
  17   1   5      43273.77      41590.82      1043.36 o                         
  19   1   5       1951.66       2158.64        87.10 o                         
  21   1   5       2421.34       2417.03        51.30 o                         
  23   1   5       2004.69       1977.66        53.05 o                         
  25   1   5        955.77        940.35        47.00 o                         
  27   1   5       2076.74       2198.57        61.30 o                         
  29   1   5         14.93        226.98        54.74 o                         
  31   1   5        234.02        450.30        68.04 o                         
  33   1   5       2076.11       1941.78       107.27 o                         
  35   1   5        126.25         98.99        80.78 o                         
  37   1   5        202.52        247.10        66.88 o                         
  39   1   5        249.04        365.53        49.44 o                         
 -42   2   5        169.51        112.86        45.68 o                         
 -40   2   5        129.79        227.85        45.65 o                         
 -38   2   5       2452.63       1798.34        65.18 o                         
 -36   2   5        114.21        121.05        52.75 o                         
 -34   2   5       1653.01       1451.60        60.71 o                         
 -32   2   5       6744.07       8090.76       114.05 o                         
 -30   2   5       7665.50       7544.90       124.02 o                         
 -28   2   5       5184.73       5016.62        78.77 o                         
 -26   2   5      57081.98      54362.85       485.94 o                         
 -24   2   5       3934.35       3163.02        54.29 o                         
 -22   2   5      42856.60      41194.76       444.87 o                         
 -20   2   5      81553.76      85273.52      1343.74 o                         
 -18   2   5      66648.26      58227.30       792.95 o                         
 -16   2   5      51137.93      46297.42       710.04 o                         
 -14   2   5       4142.81       3396.89        93.36 o                         
 -12   2   5       5576.45       9780.65       174.51 o                         
 -10   2   5      20337.22      22790.71       499.60 o                         
  -8   2   5      11686.84       4929.62        99.65 o                         
  -6   2   5     261716.08     236974.61      4029.24 o                         
  -4   2   5      28489.10      41464.47       587.03 o                         
  -2   2   5       1487.40       1013.56        68.79 o                         
   0   2   5      84865.98      90941.46      1343.83 o                         
   2   2   5     354021.28     364969.59      6751.69 o                         
   4   2   5    1502338.88    1481929.50     23191.80 o                         
   6   2   5     268464.81     268673.84      4546.16 o                         
   8   2   5       9656.63      11215.12       229.51 o                         
  10   2   5      61713.53      60687.77      1052.12 o                         
  12   2   5      93867.56     108686.62      1871.42 o                         
  14   2   5       2948.16       2503.24        97.57 o                         
  16   2   5       5805.14       5096.06       172.57 o                         
  18   2   5         90.36        314.83        46.26 o                         
  20   2   5       8925.59       9590.36       120.61 o                         
  22   2   5       1114.97       1207.88        45.48 o                         
  24   2   5      36048.07      40621.23       440.30 o                         
  26   2   5        909.16       1172.68        55.03 o                         
  28   2   5       5469.45       6352.67       115.49 o                         
  30   2   5       8941.28       9303.72       214.15 o                         
  32   2   5        600.02        839.70        70.53 o                         
  34   2   5       1863.45       1881.12        78.47 o                         
  36   2   5       2514.08       2738.36        89.00 o                         
  38   2   5        304.51        306.76        50.09 o                         
 -41   3   5         15.29         52.84        44.84 o                         
 -39   3   5       1096.04        778.37        56.63 o                         
 -37   3   5        279.16        248.35        49.07 o                         
 -35   3   5       3073.13       2859.32        70.45 o                         
 -33   3   5       3104.41       3235.05        71.37 o                         
 -31   3   5      23025.74      21587.11       260.54 o                         
 -29   3   5       5582.02       6002.58       102.57 o                         
 -27   3   5      32574.79      32295.70       348.59 o                         
 -25   3   5        211.15        321.45        43.26 o                         
 -23   3   5     132061.72     116714.21      1095.54 o                         
 -21   3   5       2018.95       1712.84        63.67 o                         
 -19   3   5      54711.88      57419.02       786.76 o                         
 -17   3   5       4795.21       7093.54       138.66 o                         
 -15   3   5     271579.00     258446.30      4063.63 o                         
 -13   3   5      11716.79      11684.13       257.90 o                         
 -11   3   5      28221.46      20626.90       453.50 o                         
  -9   3   5     425906.19     426000.59     12572.93 o                         
  -7   3   5      20763.23      16445.52       301.41 o                         
  -5   3   5      72288.49      80580.19      1134.17 o                         
  -3   3   5     939770.62    1048056.44     15318.62 o                         
  -1   3   5     150672.69     142373.09      2093.86 o                         
   1   3   5     532540.50     526758.50      8265.78 o                         
   3   3   5     663775.00     788533.50     13323.22 o                         
   5   3   5     588415.25     607798.88     10299.96 o                         
   7   3   5     110528.02     113732.82      1800.25 o                         
   9   3   5      31853.43      32541.47       543.72 o                         
  11   3   5      36712.22      34117.15       548.55 o                         
  13   3   5      87079.52      94052.29      1627.45 o                         
  15   3   5     115265.30     100901.63      1618.20 o                         
  17   3   5      60157.60      60467.00      1034.46 o                         
  19   3   5        394.93        464.79        37.90 o                         
  21   3   5      41947.11      43341.64       425.19 o                         
  23   3   5       6646.23       6355.14        92.66 o                         
  25   3   5      11068.66      10523.99       136.26 o                         
  27   3   5       6779.25       7241.45       102.73 o                         
  29   3   5       3091.66       4089.39        88.26 o                         
  31   3   5       9803.44       9936.72       164.52 o                         
  33   3   5         32.96        133.21        64.13 o                         
  35   3   5        282.05        270.26        58.75 o                         
  37   3   5       1313.66       1239.44        64.44 o                         
  39   3   5        369.64        351.10        42.12 o                         
 -40   4   5         42.88         64.98        51.73 o                         
 -38   4   5         17.67        -32.94        49.49 o                         
 -36   4   5          6.87         97.84        56.81 o                         
 -34   4   5       5011.28       5773.55       100.23 o                         
 -32   4   5       7375.83       7740.37       107.46 o                         
 -30   4   5         43.58        127.42        52.19 o                         
 -28   4   5      10726.88      10682.16       154.94 o                         
 -26   4   5       4114.99       4680.24        86.50 o                         
 -24   4   5      38791.62      35919.79       414.49 o                         
 -22   4   5        519.86        878.52        50.83 o                         
 -20   4   5        349.65        742.40        65.18 o                         
 -18   4   5       8774.47       8740.01       174.61 o                         
 -16   4   5      80024.34      68335.84      1103.99 o                         
 -14   4   5       9767.74       8994.71       203.76 o                         
 -12   4   5        473.95        306.65        67.51 o                         
 -10   4   5      82106.65      72134.42      1365.68 o                         
  -8   4   5      67730.95      70002.82      1105.80 o                         
  -6   4   5     223729.39     210466.53      2920.16 o                         
  -2   4   5     192653.28     203315.92      3779.18 o                         
   0   4   5      16801.80      16379.55       326.23 o                         
   2   4   5     244070.31     250216.59      4214.78 o                         
   4   4   5       2755.86       4760.26        88.10 o                         
   6   4   5      90531.20      89009.75      1413.38 o                         
   8   4   5      35235.68      24827.85       408.81 o                         
  10   4   5     120304.98     120278.07      2057.94 o                         
  12   4   5      36081.12      37455.92       734.64 o                         
  14   4   5      60792.42      72437.63      1382.07 o                         
  16   4   5      78414.68      72835.41      1156.38 o                         
  18   4   5       9116.16       7845.37       101.41 o                         
  20   4   5      59065.78      58746.09       571.97 o                         
  22   4   5        803.55        882.09        43.31 o                         
  24   4   5      26527.47      29767.69       329.84 o                         
  26   4   5       4174.79       3420.81        68.35 o                         
  28   4   5      10445.44      11125.23       144.42 o                         
  30   4   5        987.00        966.37        66.77 o                         
  32   4   5       5508.36       5278.11       115.95 o                         
  34   4   5        306.35        263.98        55.44 o                         
  36   4   5        433.78        249.65        53.46 o                         
  38   4   5        238.66        140.49        43.47 o                         
 -39   5   5       1741.15       2011.04        59.92 o                         
 -37   5   5        649.82        559.20        47.09 o                         
 -35   5   5          5.06        121.66        52.26 o                         
 -33   5   5        852.26        881.07        51.94 o                         
 -31   5   5          0.75         20.22        51.15 o                         
 -29   5   5       5210.81       4991.17        91.97 o                         
 -27   5   5        719.75        391.62        52.09 o                         
 -25   5   5          1.00         86.01        48.87 o                         
 -23   5   5      52176.73      51711.72       532.69 o                         
 -21   5   5      10089.01       9227.37       115.43 o                         
 -19   5   5       7828.30       9844.54       144.80 o                         
 -17   5   5      34471.26      29221.19       642.31 o                         
 -15   5   5      59845.84      59232.88       963.62 o                         
 -13   5   5     125530.47     117478.45      1998.19 o                         
 -11   5   5       1147.92       1124.10        84.51 o                         
  -9   5   5     617318.56     603769.56      8925.62 o                         
  -7   5   5      82017.12      82134.73      1167.46 o                         
  -5   5   5      57068.11      43189.62       698.97 o                         
  -3   5   5      25589.99      26957.28       478.79 o                         
  -1   5   5     263691.41     245821.59      5104.14 o                         
   1   5   5      23103.26      24127.77       529.02 o                         
   3   5   5     149270.61     141167.69      2231.74 o                         
   5   5   5      14522.31      18472.58       294.26 o                         
   7   5   5     135108.70     126704.29      2248.71 o                         
   9   5   5      86997.60      89551.12      1436.17 o                         
  11   5   5      60502.15      64505.80      1230.15 o                         
  13   5   5      32973.90      26457.36       538.37 o                         
  15   5   5      21071.11      23133.09       427.94 o                         
  17   5   5      56457.23      57671.39       776.60 o                         
  19   5   5      28193.49      26048.01       276.36 o                         
  21   5   5       3443.26       3121.56        58.89 o                         
  23   5   5       2850.81       3246.21        72.48 o                         
  25   5   5      15275.93      15395.88       188.41 o                         
  27   5   5       1053.71        950.67        53.27 o                         
  29   5   5       3201.88       3040.41        76.27 o                         
  31   5   5       4445.43       4642.70        96.89 o                         
  33   5   5       1193.07       1590.74        60.82 o                         
  35   5   5         89.60        101.33        43.52 o                         
  37   5   5        141.51         57.68        43.09 o                         
 -40   6   5        222.12        211.36        58.16 o                         
 -38   6   5         87.48         95.04        50.62 o                         
 -36   6   5         22.89         16.44        48.59 o                         
 -34   6   5       1665.42       1793.95        51.44 o                         
 -32   6   5        158.42        200.18        48.06 o                         
 -30   6   5       2701.75       2444.42        59.36 o                         
 -28   6   5       1883.48       2149.69        60.60 o                         
 -26   6   5      34523.26      34284.39       385.26 o                         
 -24   6   5       3782.01       3130.66        68.71 o                         
 -22   6   5        453.18        573.65        48.58 o                         
 -20   6   5       1276.67       1150.76        53.40 o                         
 -18   6   5      83436.73      78618.40       922.31 o                         
 -16   6   5       4958.91       4551.14        89.81 o                         
 -14   6   5      41384.93      41940.82       653.91 o                         
 -12   6   5      44870.63      43115.32       671.49 o                         
 -10   6   5      22200.07      24721.29       373.88 o                         
  -8   6   5      13989.59      13729.90       220.13 o                         
  -6   6   5      61156.22      63486.27       977.16 o                         
  -4   6   5       4412.47       4065.78       136.40 o                         
  -2   6   5      68262.73      72902.63      1394.22 o                         
   0   6   5      46628.55      41874.85       794.61 o                         
   2   6   5        163.26        468.30        91.73 o                         
   4   6   5     130511.16     131729.38      2088.82 o                         
   6   6   5     118159.04     122750.23      1721.42 o                         
   8   6   5       6263.03       6257.04       143.22 o                         
  10   6   5      44312.73      37027.51       620.76 o                         
  12   6   5      16336.04      16364.18       475.72 o                         
  14   6   5       7066.64       6383.17       121.69 o                         
  16   6   5      20807.57      19435.76       258.47 o                         
  18   6   5      50531.95      48562.90       632.52 o                         
  20   6   5         26.79         88.41        45.36 o                         
  22   6   5      10523.73      10391.97       129.12 o                         
  24   6   5      25725.96      25029.32       310.40 o                         
  26   6   5       2062.89       2631.50        63.43 o                         
  28   6   5        235.47        340.65        53.62 o                         
  30   6   5         56.10        -14.45        53.57 o                         
  32   6   5       6962.03       6761.08       156.24 o                         
  34   6   5       1479.26       1230.73        55.59 o                         
  36   6   5        778.68       1089.89        57.20 o                         
 -39   7   5       2146.37       2293.77        82.61 o                         
 -37   7   5        291.35        280.89        60.45 o                         
 -35   7   5        269.26        528.99        56.77 o                         
 -33   7   5        862.67       1185.23        58.33 o                         
 -31   7   5      10375.90      11122.38       162.64 o                         
 -29   7   5       3867.42       4073.08        80.61 o                         
 -27   7   5       6063.73       6074.21       115.94 o                         
 -25   7   5       2053.17       1969.70        58.82 o                         
 -23   7   5        109.79        170.96        47.56 o                         
 -21   7   5       7129.48       6406.48       115.32 o                         
 -19   7   5       1871.19       2351.12        67.26 o                         
 -17   7   5      92203.08      91702.62      1078.46 o                         
 -15   7   5       1890.33       2163.38        73.45 o                         
 -13   7   5      49376.98      43216.54       721.04 o                         
 -11   7   5      26804.23      23474.28       412.81 o                         
  -9   7   5     146276.52     143030.05      2135.72 o                         
  -7   7   5      26380.82      26535.39       430.92 o                         
  -5   7   5      27734.81      26857.20       545.76 o                         
  -3   7   5       1678.79       1930.48       128.48 o                         
  -1   7   5     187387.16     182618.08      3827.84 o                         
   1   7   5     127135.57     132670.34      3254.78 o                         
   3   7   5      19163.71      24326.41       416.94 o                         
   5   7   5      33872.72      39707.70       661.54 o                         
   7   7   5        319.46        259.73        75.65 o                         
   9   7   5      86610.54      75009.37      1215.38 o                         
  11   7   5      51861.58      50738.95       653.49 o                         
  13   7   5      16799.69      17120.10       237.14 o                         
  15   7   5      92346.55      96689.00      1084.98 o                         
  17   7   5     111265.95     111931.77      1790.42 o                         
  19   7   5       5691.31       5660.33       115.33 o                         
  21   7   5      13158.59      14930.51       225.88 o                         
  23   7   5        783.26        834.71        50.21 o                         
  25   7   5       7570.03       7604.67       153.48 o                         
  27   7   5        884.28        946.11        63.26 o                         
  29   7   5       1909.23       1870.32        67.13 o                         
  31   7   5       1160.27       1196.40        76.74 o                         
  33   7   5        285.00        271.51        61.04 o                         
  35   7   5        717.31        809.84        57.80 o                         
 -38   8   5       1565.11       1518.93        71.46 o                         
 -36   8   5       2550.81       2384.79        65.30 o                         
 -34   8   5        927.95        960.03        53.51 o                         
 -32   8   5        202.73        234.00        61.40 o                         
 -30   8   5       3452.62       3842.77        99.46 o                         
 -28   8   5      11223.00      12802.36       204.22 o                         
 -26   8   5      10376.98       9633.94       132.56 o                         
 -24   8   5       2070.70       2444.43        66.36 o                         
 -22   8   5      11764.28      11492.33       156.04 o                         
 -20   8   5      11633.46      13032.09       197.01 o                         
 -18   8   5       1612.89       1566.10        70.39 o                         
 -16   8   5       3320.85       2699.87        70.33 o                         
 -14   8   5      16936.77      16853.10       412.07 o                         
 -12   8   5      60141.52      59939.46       773.03 o                         
 -10   8   5     147068.53     149934.66      2208.67 o                         
  -8   8   5      15815.42      11534.82       294.35 o                         
  -6   8   5       4217.79       7784.73       220.18 o                         
  -4   8   5        926.00       1061.30       113.57 o                         
  -2   8   5        626.41       1031.17       129.27 o                         
   0   8   5      89262.67      90122.05      1940.12 o                         
   2   8   5      13821.31      19269.03       419.90 o                         
   4   8   5      82313.86      82891.43      1744.44 o                         
   6   8   5       5723.68       5249.44       149.29 o                         
   8   8   5     137604.53     140429.94      2768.75 o                         
  10   8   5     112717.20     114465.19      1498.89 o                         
  12   8   5     214116.69     193307.00      3154.54 o                         
  14   8   5      54928.85      54833.30       712.26 o                         
  16   8   5      41862.25      45729.09       626.66 o                         
  18   8   5       7751.38       8773.01       254.76 o                         
  20   8   5      62122.30      63605.98      1662.97 o                         
  22   8   5       1577.47       2062.15        79.00 o                         
  24   8   5        223.46        136.06        53.97 o                         
  26   8   5       5746.60       6086.07       121.87 o                         
  28   8   5      11038.51      12200.41       200.20 o                         
  30   8   5       1815.46       1998.65        80.66 o                         
  32   8   5         53.86         88.45        57.63 o                         
  34   8   5         44.33         95.38        58.42 o                         
 -35   9   5       1930.13       1872.71        66.61 o                         
 -33   9   5       1803.23       2031.95        72.62 o                         
 -31   9   5       1558.72       1439.35        70.90 o                         
 -29   9   5       1813.89       2324.60        93.18 o                         
 -27   9   5      12707.75      13479.18       300.13 o                         
 -25   9   5        176.80        152.94        57.60 o                         
 -23   9   5       2145.87       2858.15       106.50 o                         
 -21   9   5        257.81        214.54        71.78 o                         
 -19   9   5      36334.38      36075.17       477.44 o                         
 -17   9   5      49965.54      46972.14       788.21 o                         
 -15   9   5       8617.53       9242.09       201.19 o                         
 -13   9   5        126.91        248.80        80.26 o                         
 -11   9   5       8162.32      10221.71       198.74 o                         
  -9   9   5      15835.48      17230.01       437.05 o                         
  -7   9   5          2.80        364.02        79.22 o                         
  -5   9   5        287.88        272.14        71.77 o                         
  -3   9   5     147559.48     146529.72      2314.54 o                         
  -1   9   5      33733.37      42853.47       782.84 o                         
   1   9   5       1158.93       1860.06        70.99 o                         
   3   9   5       4193.95       4168.92        85.01 o                         
   5   9   5     103843.23     101899.16      1289.60 o                         
   7   9   5      15845.91      16338.64       284.68 o                         
   9   9   5       8599.67       9740.04       220.19 o                         
  11   9   5       4408.30       4100.75       135.63 o                         
  13   9   5     112246.44     112559.90      2241.53 o                         
  15   9   5        202.57        596.67       105.56 o                         
  17   9   5       2321.35       2161.07       148.77 o                         
  19   9   5        192.33        526.93        73.97 o                         
  21   9   5        496.69        787.74        60.51 o                         
  23   9   5       1400.36       1595.96        72.04 o                         
  25   9   5       3181.63       3674.61        89.94 o                         
  27   9   5       1865.04       1954.89        79.83 o                         
  29   9   5        218.77        253.77        58.74 o                         
  31   9   5       1427.96       1297.15        76.24 o                         
  33   9   5       5084.53       4890.40       128.94 o                         
 -34  10   5       1024.97        891.15        48.22 o                         
 -32  10   5       4487.13       4652.08        96.92 o                         
 -30  10   5          6.80        107.51        61.85 o                         
 -28  10   5      11917.86      12212.07       417.57 o                         
 -26  10   5       2879.95       2513.92        91.23 o                         
 -24  10   5       6606.19       5979.61       133.53 o                         
 -22  10   5        809.24        461.00        63.20 o                         
 -20  10   5      22476.62      19749.45       356.61 o                         
 -18  10   5      12792.48      13787.24       323.04 o                         
 -16  10   5      19160.08      20310.39       601.52 o                         
 -14  10   5       6009.00       5251.13       204.29 o                         
 -12  10   5      16874.57      16501.38       306.20 o                         
 -10  10   5      29701.50      27835.32       488.96 o                         
  -8  10   5       2610.65       2365.88        79.36 o                         
  -6  10   5      22823.52      21720.44       316.10 o                         
  -4  10   5       3179.59       2823.92        61.27 o                         
  -2  10   5       2899.38       3820.11        77.58 o                         
   0  10   5       5601.99       6091.36       104.22 o                         
   2  10   5      46187.10      49012.94       644.72 o                         
   4  10   5     161710.44     165584.20      1971.86 o                         
   6  10   5       3749.60       3193.35        76.70 o                         
   8  10   5       9967.52      11053.09       241.47 o                         
  10  10   5       1897.22       1601.77        74.05 o                         
  12  10   5      19635.60      21379.05       354.85 o                         
  14  10   5      23677.38      22837.50       501.08 o                         
  16  10   5        215.72        296.07       121.19 o                         
  18  10   5       3109.85       3372.00       123.51 o                         
  20  10   5       6944.56       6793.77       193.74 o                         
  22  10   5         73.95        134.31        61.23 o                         
  24  10   5       1876.23       1555.70        70.63 o                         
  26  10   5       4701.58       4652.29       125.73 o                         
  28  10   5         26.17         45.11        53.77 o                         
  30  10   5       1033.27       1317.83       106.10 o                         
  32  10   5       1253.70       1078.46        86.22 o                         
 -33  11   5       4370.26       4429.07        77.42 o                         
 -31  11   5       2445.70       2845.64        83.11 o                         
 -29  11   5         52.82         12.97        49.58 o                         
 -27  11   5        162.59        248.07        59.96 o                         
 -25  11   5       7502.92       7316.88       200.31 o                         
 -23  11   5       1042.79       1414.53        70.92 o                         
 -21  11   5         15.59         55.60        79.86 o                         
 -19  11   5        550.16        914.20        91.65 o                         
 -17  11   5        549.93        775.16        90.19 o                         
 -15  11   5      13405.96      12534.87       279.16 o                         
 -13  11   5        581.40        882.92        94.36 o                         
 -11  11   5        159.57        279.22        78.49 o                         
  -9  11   5      17935.55      16927.31       281.93 o                         
  -7  11   5      26193.08      24303.76       321.79 o                         
  -5  11   5       3040.28       3727.09        80.34 o                         
  -3  11   5      61705.30      62204.84       950.93 o                         
  -1  11   5      19234.10      16469.83       244.00 o                         
   1  11   5      16516.35      16186.83       209.80 o                         
   3  11   5      18803.42      20124.07       310.48 o                         
   5  11   5       1559.22       1554.14        60.37 o                         
   7  11   5       1993.67       2122.57        78.16 o                         
   9  11   5       7315.27       6908.59       246.40 o                         
  11  11   5      21032.38      24252.57       517.94 o                         
  13  11   5      27510.23      27818.84       600.35 o                         
  15  11   5       1631.28       1936.14       154.06 o                         
  17  11   5      24947.83      27050.00       785.93 o                         
  19  11   5        359.65        570.44        92.20 o                         
  21  11   5        556.44        828.85        81.29 o                         
  23  11   5        801.48        973.98        76.77 o                         
  25  11   5        499.52        677.46        65.61 o                         
  27  11   5        100.14         17.33        79.14 o                         
  29  11   5       1781.63       1536.75        72.81 o                         
  31  11   5         36.65        144.65        47.99 o                         
 -30  12   5       2545.67       2718.72        65.32 o                         
 -28  12   5         33.40        109.58        56.07 o                         
 -26  12   5        996.06       1281.37        68.88 o                         
 -24  12   5       4152.85       4907.31       194.65 o                         
 -22  12   5       3388.87       3043.07       120.04 o                         
 -20  12   5      15669.01      15196.36       440.95 o                         
 -18  12   5      16005.67      13723.11       331.27 o                         
 -16  12   5        453.74        695.29        90.41 o                         
 -14  12   5         93.69        263.42        85.10 o                         
 -12  12   5      20619.62      18077.62       342.92 o                         
 -10  12   5       2253.50       1999.57        71.95 o                         
  -8  12   5       2355.21       2069.63        67.96 o                         
  -6  12   5      29850.80      27054.76       482.81 o                         
  -4  12   5       8325.72       7908.22       135.72 o                         
  -2  12   5        678.91        871.18        72.01 o                         
   0  12   5        749.08        604.60        47.87 o                         
   2  12   5        694.93        972.54        54.79 o                         
   4  12   5      17513.72      18342.97       392.12 o                         
   6  12   5      10637.64      10651.65       310.61 o                         
   8  12   5       8462.13       8445.95       237.32 o                         
  10  12   5       3027.54       2743.95       171.11 o                         
  12  12   5       8001.48       7155.47       210.66 o                         
  14  12   5       2211.85       2267.16       131.08 o                         
  16  12   5        130.64        300.02       108.31 o                         
  18  12   5      22713.27      22089.54       691.21 o                         
  20  12   5       1071.84        967.61       124.13 o                         
  22  12   5       1065.33       1252.20       110.58 o                         
  24  12   5       1874.77       1978.86       119.72 o                         
  26  12   5       2113.03       2174.36        91.97 o                         
  28  12   5        889.11        949.99        52.29 o                         
 -29  13   5        196.58         95.23        38.08 o                         
 -27  13   5        148.02        197.68        57.00 o                         
 -25  13   5      10493.15      10094.14       269.88 o                         
 -23  13   5        868.43        892.27        81.85 o                         
 -21  13   5       2532.51       2806.40       137.14 o                         
 -19  13   5        218.07        249.40        83.77 o                         
 -17  13   5       7676.44       6575.86       310.62 o                         
 -15  13   5         22.48        163.10        87.35 o                         
 -13  13   5       2166.47       2405.77       105.11 o                         
 -11  13   5       3549.80       3805.99       107.47 o                         
  -9  13   5          4.59        121.29        57.98 o                         
  -7  13   5       2147.09       2759.41        81.16 o                         
  -5  13   5       1446.93       1851.43       107.92 o                         
  -3  13   5        209.56        256.92        54.95 o                         
  -1  13   5       1138.35       1292.49        70.99 o                         
   1  13   5      19716.85      19005.55       457.38 o                         
   3  13   5       8989.72       8964.65       198.51 o                         
   5  13   5       3440.49       3456.74       114.56 o                         
   7  13   5        307.86        406.23        73.31 o                         
   9  13   5      28869.93      26627.82      1028.12 o                         
  11  13   5       1471.60       1665.31       101.60 o                         
  13  13   5       4558.27       3692.10       239.05 o                         
  15  13   5      17135.96      16051.38       982.36 o                         
  17  13   5        277.63        328.07        84.67 o                         
  19  13   5       3177.19       3494.57       191.14 o                         
  21  13   5        104.95         89.70        78.37 o                         
  23  13   5       2358.29       2349.33       110.54 o                         
  25  13   5         91.15        120.45        52.17 o                         
 -26  14   5        474.65        535.31        50.08 o                         
 -24  14   5       1293.94       1485.85        82.09 o                         
 -22  14   5      10178.40      10811.60       465.37 o                         
 -20  14   5       1327.13        991.99       148.69 o                         
 -18  14   5       1243.44       1323.16        93.78 o                         
 -16  14   5         22.88        121.31        84.83 o                         
 -14  14   5      14551.05      14209.18       463.77 o                         
 -12  14   5       8297.69       8113.68       289.65 o                         
 -10  14   5       6430.75       5837.87       204.63 o                         
  -8  14   5       3550.87       2863.87        86.42 o                         
  -6  14   5      45419.86      39521.76       754.96 o                         
  -4  14   5        533.34        668.90        82.10 o                         
  -2  14   5      16610.11      15413.93       281.59 o                         
   0  14   5       9592.73       9549.32       276.54 o                         
   2  14   5       5366.07       4615.93       196.17 o                         
   4  14   5      17691.90      14520.10       376.19 o                         
   6  14   5      13902.76      12834.69       323.67 o                         
   8  14   5      22870.31      21435.05       915.86 o                         
  10  14   5        170.40        178.77        92.74 o                         
  12  14   5      20189.79      16793.75       706.06 o                         
  14  14   5       4960.65       4101.34       424.37 o                         
  16  14   5      11107.50       9062.06       392.43 o                         
  18  14   5       9062.20       7458.98       419.05 o                         
  20  14   5       3415.50       3801.29       731.65 o                         
  22  14   5         26.98        164.53        76.40 o                         
  24  14   5       1520.85       1277.21        67.41 o                         
 -23  15   5       6729.75       6294.18       158.39 o                         
 -21  15   5         11.36        219.48       152.07 o                         
 -19  15   5       7479.16       7780.67       285.68 o                         
 -17  15   5       1036.29        464.42       133.10 o                         
 -15  15   5       2671.65       2169.34       168.06 o                         
 -13  15   5       2507.46       2721.20       127.67 o                         
 -11  15   5        263.91        272.38        76.66 o                         
  -9  15   5         36.15         45.95        79.08 o                         
  -7  15   5        116.92         95.52        75.94 o                         
  -5  15   5       3288.14       3122.24       100.25 o                         
  -3  15   5       6832.24       5710.01       143.81 o                         
  -1  15   5       6016.50       5654.67       138.21 o                         
   1  15   5       7113.15       7003.39       252.74 o                         
   3  15   5       8352.12       7252.05       220.62 o                         
   5  15   5      18718.75      16050.38       401.62 o                         
   7  15   5        116.97        145.60        83.58 o                         
   9  15   5      14961.92      13478.49       644.25 o                         
  11  15   5        702.28        797.74       114.84 o                         
  13  15   5        315.33        587.91       204.46 o                         
  15  15   5      10909.03      12096.72       530.57 o                         
  17  15   5         27.63        388.63       294.01 o                         
  19  15   5        144.51       -114.90       246.70 o                         
 -14  16   5      10574.18      11669.96       552.54 o                         
 -12  16   5       4907.09       4804.13       263.60 o                         
 -10  16   5         37.09        125.08        99.92 o                         
  -8  16   5        254.95        188.47       123.98 o                         
  -6  16   5      13134.97      13289.45       362.88 o                         
  -4  16   5        137.32        198.84        99.66 o                         
  -2  16   5      19488.68      20057.11       505.31 o                         
   0  16   5       2576.36       2235.71       124.87 o                         
   2  16   5      38414.98      34926.59       945.80 o                         
   4  16   5       9243.15       8177.65       231.69 o                         
   6  16   5      13363.02      11763.46       410.99 o                         
   8  16   5       2649.36       2517.13       361.60 o                         
  10  16   5       1923.61       1818.12       314.29 o                         
  12  16   5       6352.71       5694.17       919.20 o                         
  14  16   5          4.22         77.73       243.32 o                         
  16  16   5        763.97        692.78       233.18 o                         
 -13  17   5       3570.07       5224.59       307.53 o                         
 -11  17   5       4248.44       5007.24       620.12 o                         
  -9  17   5        664.26        986.79       182.49 o                         
  -7  17   5         82.74        219.66       119.19 o                         
  -5  17   5       6508.41       5900.87       236.54 o                         
  -3  17   5        102.56        190.46       118.34 o                         
  -1  17   5        251.41        537.33       185.87 o                         
   1  17   5        542.54        263.60       179.11 o                         
   3  17   5      11681.37      11944.12      1250.39 o                         
   5  17   5        671.37        838.10       206.14 o                         
   7  17   5        303.36        442.70       206.14 o                         
   9  17   5        765.05        814.44       212.90 o                         
 -42   0   6        295.18        228.16        76.36 o                         
 -40   0   6        417.37        326.05        64.43 o                         
 -38   0   6        115.50         -7.89        66.26 o                         
 -36   0   6       7851.55       7659.05       183.05 o                         
 -34   0   6        941.50        987.26        88.05 o                         
 -32   0   6      19016.88      19413.76       309.13 o                         
 -30   0   6       4271.94       4483.37        95.59 o                         
 -28   0   6        821.99        739.51        59.49 o                         
 -26   0   6      51752.63      49403.44       515.53 o                         
 -24   0   6       2353.97       1505.79        50.06 o                         
 -22   0   6       3100.18       4957.27        82.75 o                         
 -20   0   6      33803.88      34589.45       796.35 o                         
 -18   0   6     399570.50     398842.22     11664.24 o                         
 -16   0   6      22204.52      18360.82       703.25 o                         
 -14   0   6      31460.77      28781.10       741.86 o                         
 -12   0   6     206409.39     153988.31      4678.81 o                         
 -10   0   6     382756.50     329833.94      6064.04 o                         
  -8   0   6     518677.81     716962.31     14785.83 o                         
  -6   0   6     286804.62     152023.98      3642.07 o                         
  -4   0   6     172569.73     158916.59      3954.60 o                         
  -2   0   6     160436.36     138479.45      4061.15 o                         
   0   0   6     456509.41     743198.62     21761.03 o                         
   2   0   6     179485.66     246055.08      5902.76 o                         
   4   0   6      60562.96      30208.68      1348.39 o                         
   6   0   6    1312764.25    1271380.38     52614.27 o                         
   8   0   6      16372.10      14034.75       692.78 o                         
  10   0   6     829919.69     888691.38     25978.70 o                         
  12   0   6      29221.83      23995.51       782.58 o                         
  14   0   6     982962.62     985147.94     26212.04 o                         
  16   0   6       3817.87       4217.49       212.67 o                         
  18   0   6      57297.56      55139.07       896.00 o                         
  20   0   6       6932.61       6216.12       146.33 o                         
  22   0   6     184511.48     190673.86      2269.29 o                         
  24   0   6        275.75        506.28        55.95 o                         
  26   0   6      29559.66      29566.08       685.20 o                         
  28   0   6       3203.49       2931.93        87.99 o                         
  30   0   6       7539.95       7040.74       181.93 o                         
  32   0   6        154.26        336.97        97.29 o                         
  34   0   6        762.62        755.73       167.28 o                         
  36   0   6        374.12        341.75       112.01 o                         
  38   0   6        763.03        802.25        97.89 o                         
 -41   1   6        138.81        100.53        57.64 o                         
 -39   1   6         29.21         -6.51        47.75 o                         
 -37   1   6       1250.86       1215.02        63.82 o                         
 -35   1   6        323.02        607.94        61.04 o                         
 -33   1   6       3897.52       4029.47        77.25 o                         
 -31   1   6       1181.82       1143.69        54.26 o                         
 -29   1   6      10251.71       9793.53       105.51 o                         
 -27   1   6      15780.49      14765.08       135.90 o                         
 -25   1   6       4244.06       3883.50        56.20 o                         
 -23   1   6       7382.47       8231.87        88.42 o                         
 -21   1   6      38033.16      40042.46       673.71 o                         
 -19   1   6       1744.27       1433.33        88.13 o                         
 -17   1   6       1175.52       1449.19        96.46 o                         
 -15   1   6     224580.53     187946.83      3198.00 o                         
 -13   1   6      13260.50      11691.67       255.99 o                         
 -11   1   6       1464.63        324.39        69.32 o                         
  -9   1   6     182306.25     206286.27      3482.90 o                         
  -7   1   6     230699.95     319891.53      4992.61 o                         
  -5   1   6      72298.36      80004.52      3355.77 o                         
  -3   1   6      13580.07      29078.56       630.07 o                         
  -1   1   6      61651.28      67669.05      1423.13 o                         
   1   1   6      19976.13      17162.79       341.19 o                         
   3   1   6     419768.75     544047.94     15877.79 o                         
   5   1   6      20412.78      14907.78       483.96 o                         
   7   1   6       7362.79       5053.60       297.39 o                         
   9   1   6      61899.54      46315.82      1406.21 o                         
  11   1   6     220986.41     204689.67      4493.77 o                         
  13   1   6      94360.52      96826.66      1822.32 o                         
  15   1   6       4540.92       5761.04       185.96 o                         
  17   1   6     194163.12     194834.20      5923.90 o                         
  19   1   6      94368.62     105684.01      1199.39 o                         
  21   1   6       4037.69       4167.23        70.58 o                         
  23   1   6       8968.52       8154.79       107.74 o                         
  25   1   6      16987.04      19652.24       311.48 o                         
  27   1   6        932.35       1085.20        54.22 o                         
  29   1   6        154.60        320.11        57.17 o                         
  31   1   6       1127.75       1401.89        73.82 o                         
  33   1   6       1521.99       1267.86       109.86 o                         
  35   1   6         16.70         75.35        86.16 o                         
  37   1   6       2498.85       2342.25       101.55 o                         
  39   1   6        463.63        646.00        54.41 o                         
 -42   2   6          0.10         -4.75        42.20 o                         
 -40   2   6        156.58         78.54        49.64 o                         
 -38   2   6        456.57        496.27        47.74 o                         
 -36   2   6        178.52        218.31        52.41 o                         
 -34   2   6          8.04         -7.50        53.63 o                         
 -32   2   6      18516.69      18860.31       275.21 o                         
 -30   2   6       9438.53       9677.75       105.33 o                         
 -28   2   6        129.97        336.77        41.46 o                         
 -26   2   6        150.07        220.55        40.64 o                         
 -24   2   6      89916.19      89158.28       777.90 o                         
 -22   2   6      49369.45      42175.06       421.87 o                         
 -20   2   6        602.17        320.64        70.81 o                         
 -18   2   6      28071.11      22088.07       436.37 o                         
 -16   2   6     166095.20     156037.16      2665.66 o                         
 -14   2   6      36222.45      46900.63       902.14 o                         
 -12   2   6      23417.72      30221.61       619.64 o                         
 -10   2   6     201649.12     160123.59      2353.45 o                         
  -8   2   6        338.92        596.14        71.03 o                         
  -6   2   6      63185.55      69341.20      1198.63 o                         
  -4   2   6     212047.28     218016.03      3222.08 o                         
  -2   2   6      58108.70      94923.29      1406.42 o                         
   0   2   6     260374.88     225329.91      4202.69 o                         
   2   2   6      73263.68      71823.33      1472.98 o                         
   4   2   6     968935.38    1078357.62     22375.59 o                         
   6   2   6     242459.62     276893.00      5250.97 o                         
   8   2   6     206935.03     211116.02      4382.26 o                         
  10   2   6     253914.44     281210.59      5037.37 o                         
  12   2   6      97108.52      88550.75      1552.19 o                         
  14   2   6     155090.11     139514.88      2629.98 o                         
  16   2   6        912.34       1085.87       121.83 o                         
  18   2   6      20223.87      20917.07       222.26 o                         
  20   2   6      19735.88      19621.66       242.79 o                         
  22   2   6        802.02        885.97        42.33 o                         
  24   2   6       5017.12       5412.37        79.74 o                         
  26   2   6       5624.37       6138.17       101.72 o                         
  28   2   6      40919.64      42927.73       551.61 o                         
  30   2   6        172.59        203.01        63.79 o                         
  32   2   6         86.55         75.91        68.24 o                         
  34   2   6       4492.54       5285.45       122.52 o                         
  36   2   6        108.50         79.60        69.80 o                         
  38   2   6       1547.82       1652.52        59.03 o                         
 -41   3   6        952.37        807.93        49.26 o                         
 -39   3   6        386.27        611.19        53.49 o                         
 -37   3   6         26.31         50.17        47.41 o                         
 -35   3   6       1585.88       2180.72        71.25 o                         
 -33   3   6        332.46        520.54        51.66 o                         
 -31   3   6         48.81        186.66        48.90 o                         
 -29   3   6       3927.64       3991.00        77.53 o                         
 -27   3   6       5736.40       5111.26        80.47 o                         
 -25   3   6      17355.65      18188.49       194.39 o                         
 -23   3   6        433.78        930.54        37.91 o                         
 -21   3   6        193.49        333.26        39.83 o                         
 -19   3   6        587.82        830.23        79.64 o                         
 -17   3   6      28172.91      22152.49       463.13 o                         
 -15   3   6     110292.85     100956.65      1908.73 o                         
 -13   3   6       6897.92       3979.19       109.56 o                         
 -11   3   6      18838.08      18163.07       389.44 o                         
  -9   3   6     173463.25     153953.06      2879.34 o                         
  -7   3   6      10900.16       5971.25       136.99 o                         
  -5   3   6     103886.25     103445.06      1249.38 o                         
  -3   3   6     158766.47     177761.70      2624.67 o                         
  -1   3   6      55475.77      66883.33       901.21 o                         
   1   3   6      21380.74      20147.03       312.03 o                         
   3   3   6     334402.75     381874.59      7042.76 o                         
   5   3   6      13265.62      18900.16       314.99 o                         
   7   3   6       3527.21       4227.97        89.87 o                         
   9   3   6     145447.48     159708.36      2939.21 o                         
  11   3   6       5223.24       5797.35       128.27 o                         
  13   3   6      47680.24      39604.84       792.39 o                         
  15   3   6      34878.91      31372.83       586.64 o                         
  17   3   6      60568.43      57296.12       807.38 o                         
  19   3   6      21264.23      20963.41       214.53 o                         
  21   3   6       3351.90       3807.18        61.67 o                         
  23   3   6       1133.26       1153.77        52.24 o                         
  25   3   6         92.83        183.62        49.63 o                         
  27   3   6         22.88         58.46        50.36 o                         
  29   3   6       1534.80       1821.55        68.91 o                         
  31   3   6        398.25        509.31        63.13 o                         
  33   3   6       1853.96       1952.98        82.32 o                         
  35   3   6       1638.83       1381.20        79.60 o                         
  37   3   6       1294.58       1178.69        64.00 o                         
 -40   4   6          7.65         43.84        47.89 o                         
 -38   4   6       3785.09       3531.42        77.86 o                         
 -36   4   6        118.66         89.85        55.64 o                         
 -34   4   6          5.84         47.09        52.88 o                         
 -32   4   6       2990.77       2663.05        73.10 o                         
 -30   4   6       3568.74       4464.76        97.43 o                         
 -28   4   6        214.45        482.03        48.91 o                         
 -26   4   6        345.77        255.77        47.24 o                         
 -24   4   6     108546.10     100827.87      1070.69 o                         
 -22   4   6       6626.04       7903.06       121.65 o                         
 -20   4   6       2619.85       3253.39        85.76 o                         
 -18   4   6       3990.15       3976.39       112.65 o                         
 -16   4   6     154444.58     149217.34      2547.66 o                         
 -14   4   6       7324.16       5133.16       142.54 o                         
 -12   4   6     201111.45     194364.31      3600.20 o                         
 -10   4   6     197567.06     196884.19      4095.35 o                         
  -8   4   6         82.28        256.40        55.17 o                         
  -6   4   6      74061.72      56867.89       732.78 o                         
  -4   4   6     439920.81     443086.75      5796.55 o                         
  -2   4   6      43860.14      44679.41       678.79 o                         
   0   4   6     236385.94     239144.95      3770.92 o                         
   2   4   6      72283.87      95611.65      1403.81 o                         
   4   4   6     285469.53     272734.62      5069.26 o                         
   6   4   6      57067.30      60105.92       959.36 o                         
   8   4   6     322287.84     326678.91      5124.53 o                         
  10   4   6       6969.87       9943.65       204.95 o                         
  12   4   6       3138.22       3199.58       112.43 o                         
  14   4   6      11147.89      13494.02       304.48 o                         
  16   4   6       5107.75       5616.02       327.79 o                         
  18   4   6      37899.81      37860.23       400.12 o                         
  20   4   6     118587.62     114600.66      1133.74 o                         
  22   4   6        255.30        292.01        38.45 o                         
  24   4   6      19875.91      20583.22       242.27 o                         
  26   4   6      13986.67      15695.56       194.03 o                         
  28   4   6      22150.53      21129.80       294.98 o                         
  30   4   6      16232.71      17711.70       311.71 o                         
  32   4   6        841.12        877.52        60.40 o                         
  34   4   6       7008.44       6976.25       144.98 o                         
  36   4   6        281.14        160.52        53.95 o                         
  38   4   6        136.93         90.61        37.76 o                         
 -39   5   6         33.75         63.28        43.52 o                         
 -37   5   6        845.73        560.03        52.15 o                         
 -35   5   6         96.68        267.70        48.65 o                         
 -33   5   6       5497.98       5302.90        86.76 o                         
 -31   5   6          3.09        -16.84        59.76 o                         
 -29   5   6      15098.53      17170.72       247.56 o                         
 -27   5   6       6636.76       6758.07       111.84 o                         
 -25   5   6       8959.57       8996.27       125.83 o                         
 -23   5   6        324.46        784.09        45.84 o                         
 -21   5   6      94624.45      88642.77       999.27 o                         
 -19   5   6         84.53        449.07        48.27 o                         
 -17   5   6       9330.97       7873.89       156.52 o                         
 -15   5   6      15705.98      17555.43       319.25 o                         
 -13   5   6     353402.03     345405.66      5827.54 o                         
 -11   5   6       5325.87       4599.60       131.81 o                         
  -9   5   6      13026.55       8551.60       174.85 o                         
  -7   5   6      50121.21      55260.12       756.09 o                         
  -5   5   6      63679.61      66068.07       881.85 o                         
  -3   5   6       3450.44       2725.02        97.04 o                         
  -1   5   6      55162.76      63707.67      1020.14 o                         
   1   5   6       1472.07       2372.13        77.81 o                         
   3   5   6      15508.15      22099.82       387.85 o                         
   5   5   6     142043.73     140449.80      2569.89 o                         
   7   5   6       8109.94       6842.67       140.78 o                         
   9   5   6      23545.77      20346.73       354.67 o                         
  11   5   6      15094.23      14397.95       311.85 o                         
  13   5   6      18517.01      20696.98       478.03 o                         
  15   5   6      13081.42      13592.79       238.64 o                         
  17   5   6      80814.16      77699.97       845.47 o                         
  19   5   6      57258.62      57592.66       596.64 o                         
  21   5   6        447.12        378.54        40.35 o                         
  23   5   6       5694.52       5855.29        88.41 o                         
  25   5   6      11248.36      10581.24       144.77 o                         
  27   5   6       2971.50       3067.16        79.20 o                         
  29   5   6         68.18        191.21        54.19 o                         
  31   5   6       2154.23       2145.06        68.67 o                         
  33   5   6       8795.98       9196.61       185.25 o                         
  35   5   6        355.62        348.61        41.37 o                         
  37   5   6        279.48        299.05        54.41 o                         
 -40   6   6        234.19        339.15        59.37 o                         
 -38   6   6        539.09        817.04        58.91 o                         
 -36   6   6       1628.68       1639.88        65.09 o                         
 -34   6   6        691.73        520.51        44.03 o                         
 -32   6   6       2675.33       2853.39        65.18 o                         
 -30   6   6       1685.40       2037.99        59.11 o                         
 -28   6   6       8717.33      10250.31       155.43 o                         
 -26   6   6      34444.52      31436.71       354.11 o                         
 -24   6   6          6.94         95.20        43.27 o                         
 -22   6   6       8738.95       8675.55       123.37 o                         
 -20   6   6      18211.84      18026.65       220.57 o                         
 -18   6   6     112272.95     109027.93      1272.02 o                         
 -16   6   6        285.77        457.29        48.41 o                         
 -14   6   6      31670.43      25712.47       397.79 o                         
 -12   6   6     136291.12     134545.64      2346.34 o                         
 -10   6   6     417374.44     423309.31      5922.31 o                         
  -8   6   6       2166.31       2121.62        76.24 o                         
  -6   6   6     269270.81     262094.53      3637.58 o                         
  -4   6   6      35124.80      33717.67       764.31 o                         
  -2   6   6     163382.28     172402.36      2722.31 o                         
   0   6   6      26766.37      33719.93       751.28 o                         
   2   6   6       1254.92       1124.51        81.11 o                         
   4   6   6     185283.97     190922.33      3455.90 o                         
   6   6   6      40738.62      49549.93       871.85 o                         
   8   6   6     102708.65     104107.98      1665.69 o                         
  10   6   6     140902.17     138211.25      2367.18 o                         
  12   6   6      41616.70      37016.29       731.24 o                         
  14   6   6      82874.41      87448.41      1233.99 o                         
  16   6   6      16217.17      15088.53       215.04 o                         
  18   6   6      71971.86      72795.27       777.62 o                         
  20   6   6      33916.85      34176.90       358.61 o                         
  22   6   6      57194.58      59155.24       617.03 o                         
  24   6   6       6685.46       6793.67       122.88 o                         
  26   6   6       2813.81       2948.93        71.37 o                         
  28   6   6       8517.14       8416.34       136.54 o                         
  30   6   6       4760.10       4153.03        85.02 o                         
  32   6   6       6390.38       7332.89       168.10 o                         
  34   6   6       2284.06       2252.60        87.81 o                         
  36   6   6       1165.37       1352.19        64.75 o                         
 -39   7   6          4.37        -12.46        84.39 o                         
 -37   7   6       2255.52       2214.69        91.49 o                         
 -35   7   6        850.67        982.08        57.24 o                         
 -33   7   6        476.65        375.54        52.88 o                         
 -31   7   6       1370.53       1409.45        62.34 o                         
 -29   7   6      10353.30      10658.90       169.33 o                         
 -27   7   6        211.61        214.28        49.68 o                         
 -25   7   6      15965.70      16543.13       247.92 o                         
 -23   7   6       1648.06       1455.15        56.79 o                         
 -21   7   6        483.06        781.31        68.32 o                         
 -19   7   6        308.22        404.88        48.18 o                         
 -17   7   6      14480.17      14428.94       191.96 o                         
 -15   7   6       2108.70       1780.99        62.84 o                         
 -13   7   6      14885.46      14839.18       257.40 o                         
 -11   7   6      43808.75      42789.93       713.26 o                         
  -9   7   6     230165.95     216868.81      3455.26 o                         
  -7   7   6      86503.91      80918.30      1396.09 o                         
  -5   7   6        946.50        911.06        92.36 o                         
  -3   7   6      31014.89      27135.04       566.84 o                         
  -1   7   6       2431.92       2764.54       153.57 o                         
   1   7   6      18408.75      18669.49       398.80 o                         
   3   7   6        481.66        687.12        73.12 o                         
   5   7   6     131837.38     134331.78      2526.00 o                         
   7   7   6      22116.70      23950.23       502.79 o                         
   9   7   6      60411.49      58534.74      1261.63 o                         
  11   7   6         61.02        170.96        44.59 o                         
  13   7   6      13693.66      14879.18       204.48 o                         
  15   7   6      15373.20      16805.98       265.60 o                         
  17   7   6      35795.39      36050.07       559.50 o                         
  19   7   6      22995.95      23443.13       325.38 o                         
  21   7   6       2838.93       3521.81       103.84 o                         
  23   7   6        512.84        425.48        50.57 o                         
  25   7   6        141.33        246.65        52.57 o                         
  27   7   6       1552.64       1386.09        61.38 o                         
  29   7   6        233.02        479.82        59.75 o                         
  31   7   6         67.34        135.86        68.18 o                         
  33   7   6         46.19        -41.51        61.13 o                         
  35   7   6       1152.56       1202.67        53.09 o                         
 -38   8   6         40.82         34.69        60.50 o                         
 -36   8   6        237.44        440.87        52.84 o                         
 -34   8   6       1561.73       1390.35        62.31 o                         
 -32   8   6       2149.72       2137.11        69.47 o                         
 -30   8   6       2998.51       3539.85        96.52 o                         
 -28   8   6        803.66        837.03        65.39 o                         
 -26   8   6       5179.53       4598.27       104.60 o                         
 -24   8   6        621.55        776.62        57.16 o                         
 -22   8   6       5677.40       5428.35       109.48 o                         
 -20   8   6        282.18        622.03        71.51 o                         
 -18   8   6      53578.01      48982.30       631.23 o                         
 -16   8   6       2826.07       2961.59        85.11 o                         
 -14   8   6      12797.92      12926.16       315.43 o                         
 -12   8   6       1693.70       2334.75        90.71 o                         
 -10   8   6     108388.95     102702.38      1543.77 o                         
  -8   8   6      29078.19      27848.62       536.31 o                         
  -6   8   6      24065.33      24750.71       440.90 o                         
  -4   8   6     217516.80     217388.42      4561.74 o                         
  -2   8   6     103632.44     107492.59      2060.16 o                         
   0   8   6     140143.44     147013.44      2552.75 o                         
   2   8   6      10872.52      13659.43       477.53 o                         
   4   8   6     161626.39     166944.67      2673.06 o                         
   6   8   6      76831.29      78193.80      2203.77 o                         
   8   8   6       7219.42       7643.03       143.76 o                         
  10   8   6      17395.32      19895.65       337.24 o                         
  12   8   6       8454.02       8145.58       156.20 o                         
  14   8   6      77155.73      78493.33      1404.12 o                         
  16   8   6       2908.24       3357.86       112.98 o                         
  18   8   6       1102.24       1328.38        83.82 o                         
  20   8   6       2752.33       2568.29       122.30 o                         
  22   8   6      14551.41      16512.04       405.80 o                         
  24   8   6       7293.93       8064.87       131.92 o                         
  26   8   6        381.30        222.83        56.73 o                         
  28   8   6       9844.92      10020.12       169.85 o                         
  30   8   6        315.05        400.44        64.47 o                         
  32   8   6       3014.70       3121.87        95.09 o                         
  34   8   6        878.15        713.14        55.81 o                         
 -35   9   6        197.78        226.66        54.54 o                         
 -33   9   6       2228.39       1958.53        66.95 o                         
 -31   9   6        873.37       1293.86        68.41 o                         
 -29   9   6      12047.56      12647.59       348.01 o                         
 -27   9   6       5576.30       5097.28       120.53 o                         
 -25   9   6       5430.38       5783.55       104.65 o                         
 -23   9   6       1697.39       1623.44        66.26 o                         
 -21   9   6       1549.71       1632.65        74.23 o                         
 -19   9   6       6530.30       6229.71       130.35 o                         
 -17   9   6         62.62        278.87        67.99 o                         
 -15   9   6      26544.66      26679.11       889.28 o                         
 -13   9   6      17379.55      18045.28       277.50 o                         
 -11   9   6        647.62        745.14        82.37 o                         
  -9   9   6      82040.23      76263.80      1234.51 o                         
  -7   9   6     107621.12     113049.55      1685.73 o                         
  -5   9   6       3096.26       3990.63        92.04 o                         
  -3   9   6        436.83        390.87        55.42 o                         
  -1   9   6      22461.49      22155.42       297.32 o                         
   1   9   6      68238.25      69414.58       936.83 o                         
   3   9   6       2462.53       2495.97        65.62 o                         
   5   9   6         92.36        153.88        48.03 o                         
   7   9   6     136591.92     139396.45      3541.46 o                         
   9   9   6      15496.96      15262.56       330.85 o                         
  11   9   6       1131.21       1485.87        75.98 o                         
  13   9   6        434.78        658.99        72.73 o                         
  15   9   6      20154.61      19722.59       421.20 o                         
  17   9   6       1544.65       1853.88       139.71 o                         
  19   9   6      48762.21      49699.91       873.02 o                         
  21   9   6       4418.08       4283.46       130.91 o                         
  23   9   6        143.00        221.32        54.40 o                         
  25   9   6       1868.82       2481.99        73.83 o                         
  27   9   6       4346.31       4830.23       172.62 o                         
  29   9   6       2643.70       2613.01        89.92 o                         
  31   9   6       2412.63       2188.97        77.44 o                         
  33   9   6         51.51        -51.80        51.80 o                         
 -34  10   6        792.20        793.16        51.06 o                         
 -32  10   6       6592.45       6412.00       110.17 o                         
 -30  10   6       1739.28       1640.45        70.35 o                         
 -28  10   6       1324.23       1389.43        73.70 o                         
 -26  10   6      22896.81      21291.91       416.39 o                         
 -24  10   6      10387.56      10173.59       209.30 o                         
 -22  10   6       3909.82       4392.65       104.90 o                         
 -20  10   6      15585.57      14059.51       296.17 o                         
 -18  10   6       3272.50       3441.38       158.86 o                         
 -16  10   6      47763.77      47095.22       759.04 o                         
 -14  10   6        605.97       1079.49        76.36 o                         
 -12  10   6      10569.27       9664.16       196.75 o                         
 -10  10   6       4148.00       4513.44       162.97 o                         
  -8  10   6      20181.78      19332.98       455.95 o                         
  -6  10   6      10221.92       9717.75       132.54 o                         
  -4  10   6      32641.67      34183.44       368.21 o                         
  -2  10   6       4903.25       5373.43        87.91 o                         
   0  10   6      25297.88      22839.95       256.11 o                         
   2  10   6      20683.36      21381.77       303.82 o                         
   4  10   6       4494.03       3924.18        92.51 o                         
   6  10   6       1055.69       1350.60        93.00 o                         
   8  10   6       9811.85      10836.56       211.41 o                         
  10  10   6        433.99        641.43        73.55 o                         
  12  10   6      15232.46      14367.93       330.63 o                         
  14  10   6      69869.48      70582.09      2071.47 o                         
  16  10   6        138.04        225.09       102.46 o                         
  18  10   6       2427.69       3349.48       144.26 o                         
  20  10   6      14211.67      15668.84       487.89 o                         
  22  10   6        185.54        252.24        60.26 o                         
  24  10   6       2135.97       2417.89        90.90 o                         
  26  10   6         49.48         72.87        60.69 o                         
  28  10   6       7090.31       6676.96       141.25 o                         
  30  10   6       3768.80       3486.28        89.62 o                         
  32  10   6         18.30         17.35        51.31 o                         
 -33  11   6        380.01        432.07        44.40 o                         
 -31  11   6       3791.85       3043.01        77.12 o                         
 -29  11   6       1820.67       2082.39        71.85 o                         
 -27  11   6       2737.77       2446.31        88.82 o                         
 -25  11   6       5002.94       5473.79       154.16 o                         
 -23  11   6         88.30        135.12        67.22 o                         
 -21  11   6        287.70        722.34       115.32 o                         
 -19  11   6       3066.35       2952.63       113.84 o                         
 -17  11   6       5490.86       5054.76       148.25 o                         
 -15  11   6      25693.18      26464.19       608.62 o                         
 -13  11   6      21916.82      22617.42       375.57 o                         
 -11  11   6       3350.41       3523.84       117.65 o                         
  -9  11   6       1408.33        943.06        75.16 o                         
  -7  11   6      27777.80      28893.79       474.91 o                         
  -5  11   6         97.62        211.96        45.42 o                         
  -3  11   6       2114.48       2145.16        92.02 o                         
  -1  11   6     109860.46     110621.30      1370.12 o                         
   1  11   6      74332.09      74765.10      1005.65 o                         
   3  11   6       3323.16       3566.40        82.83 o                         
   5  11   6      13459.88      15185.42       324.70 o                         
   7  11   6      62398.86      65569.12      1275.37 o                         
   9  11   6      63308.85      64134.75      1483.51 o                         
  11  11   6      28104.47      27162.96       647.55 o                         
  13  11   6       7603.40       8523.63       246.05 o                         
  15  11   6      37622.66      40192.47       964.34 o                         
  17  11   6       1226.74        811.07       140.52 o                         
  19  11   6        605.89        693.50       127.31 o                         
  21  11   6       6139.29       6573.68       177.06 o                         
  23  11   6       2367.95       2527.24       113.81 o                         
  25  11   6      10985.42      11303.30       278.06 o                         
  27  11   6        702.88        730.97        65.29 o                         
  29  11   6        747.47        705.45        62.48 o                         
 -30  12   6         83.29        150.80        39.97 o                         
 -28  12   6         72.66        138.29        55.49 o                         
 -26  12   6        672.00        715.64        61.92 o                         
 -24  12   6      13905.21      12860.39       329.70 o                         
 -22  12   6       3481.68       3710.33       150.24 o                         
 -20  12   6        761.99        521.24        98.05 o                         
 -18  12   6        513.47        766.87        84.20 o                         
 -16  12   6       8319.04       7794.44       173.50 o                         
 -14  12   6      29438.57      29227.89       455.93 o                         
 -12  12   6       3931.02       4232.38       144.02 o                         
 -10  12   6       1036.16        838.89        75.78 o                         
  -8  12   6       3789.93       3899.83       174.77 o                         
  -6  12   6        239.84        505.29        53.04 o                         
  -4  12   6       6187.27       5789.50       106.11 o                         
  -2  12   6      11276.13      10794.83       166.91 o                         
   0  12   6      12809.66      12910.55       341.17 o                         
   2  12   6      19582.70      18849.04       379.61 o                         
   4  12   6       3758.43       4327.87        94.07 o                         
   6  12   6      49308.18      51820.29      1144.25 o                         
   8  12   6      14190.59      13010.55       460.17 o                         
  10  12   6      65096.60      63975.87      2037.46 o                         
  12  12   6       7700.08       8005.27       222.65 o                         
  14  12   6      47819.91      48827.75      1032.87 o                         
  16  12   6      18274.04      17427.03       447.32 o                         
  18  12   6      61367.47      61322.89      1717.73 o                         
  20  12   6       9437.10       8874.06       236.57 o                         
  22  12   6      13130.20      12429.45       323.49 o                         
  24  12   6        512.77        391.13        75.64 o                         
  26  12   6       3491.42       4094.08       122.64 o                         
  28  12   6       3342.50       3245.48        95.42 o                         
 -29  13   6       1116.46       1540.79        52.15 o                         
 -27  13   6         76.54        184.29        47.94 o                         
 -25  13   6        731.44        685.27        74.30 o                         
 -23  13   6      14712.86      13594.67       364.22 o                         
 -21  13   6       3848.93       4101.45       138.45 o                         
 -19  13   6        388.59        270.25        82.96 o                         
 -17  13   6        340.44        404.41        87.64 o                         
 -15  13   6       3241.97       3057.43       117.38 o                         
 -13  13   6      41642.40      37652.76       891.60 o                         
 -11  13   6       2716.12       2837.39        96.44 o                         
  -9  13   6       4656.02       4302.14       165.67 o                         
  -7  13   6      55032.84      51172.06       938.12 o                         
  -5  13   6       9810.79       8909.96       162.51 o                         
  -3  13   6        652.36        787.46        70.10 o                         
  -1  13   6      48080.38      48397.76       894.79 o                         
   1  13   6      35440.86      34922.62       851.74 o                         
   3  13   6       1140.13       1043.22        93.97 o                         
   5  13   6      10087.44      10541.55       455.13 o                         
   7  13   6        586.15        761.31        92.60 o                         
   9  13   6       3955.53       3993.41       176.75 o                         
  11  13   6      17639.53      14653.08       443.57 o                         
  13  13   6      14789.13      13094.45       744.74 o                         
  15  13   6       1230.56       1247.56       107.98 o                         
  17  13   6      10934.89       9729.36       562.67 o                         
  19  13   6        942.95       1385.57        96.03 o                         
  21  13   6       3262.58       3056.69       226.42 o                         
  23  13   6       1031.27       1061.36        96.33 o                         
  25  13   6        699.59       1035.35        57.07 o                         
 -26  14   6       2642.87       2916.33        73.22 o                         
 -24  14   6       5620.36       4727.36       125.33 o                         
 -22  14   6        405.03        559.35        83.19 o                         
 -20  14   6       4125.40       4215.50       251.23 o                         
 -18  14   6        169.80        213.05       102.84 o                         
 -16  14   6        829.97        956.15        99.99 o                         
 -14  14   6       1573.20       1590.24       106.13 o                         
 -12  14   6       1441.38       1888.76        89.31 o                         
 -10  14   6       3716.82       3602.27       111.10 o                         
  -8  14   6        672.13        450.77        65.93 o                         
  -6  14   6       8150.05       7533.05       166.05 o                         
  -4  14   6       1063.85       1173.40        84.48 o                         
  -2  14   6       3345.87       3793.18       108.93 o                         
   0  14   6      23464.41      21678.04       525.50 o                         
   2  14   6       9461.78       9984.39       220.14 o                         
   4  14   6      21157.39      18957.72       707.68 o                         
   6  14   6      14244.38      13338.32       567.75 o                         
   8  14   6      37066.96      33883.77      1177.98 o                         
  10  14   6       7374.35       6552.67       392.02 o                         
  12  14   6       1829.35       1427.30       133.76 o                         
  14  14   6      12631.87      10298.90       336.57 o                         
  16  14   6        479.99        392.10       111.90 o                         
  18  14   6       2803.27       2445.83       182.51 o                         
  20  14   6         34.87         66.35        89.81 o                         
  22  14   6       5760.65       5811.77       168.35 o                         
 -23  15   6       1172.43        818.27        70.05 o                         
 -21  15   6       5627.88       5684.16       214.26 o                         
 -19  15   6        106.81        317.54       121.26 o                         
 -17  15   6       3967.59       3308.68       186.57 o                         
 -15  15   6         41.85        202.46       140.34 o                         
 -13  15   6      11970.10      11895.29       371.69 o                         
 -11  15   6        738.94       1030.51       130.72 o                         
  -9  15   6       2736.87       2030.46       128.43 o                         
  -7  15   6       2861.16       2964.54       277.11 o                         
  -5  15   6       9256.32       9621.10       241.86 o                         
  -3  15   6        759.33        855.30        80.47 o                         
  -1  15   6       1837.03       1510.51       105.77 o                         
   1  15   6       6728.67       5834.70       277.09 o                         
   3  15   6       5351.49       4998.38       239.01 o                         
   5  15   6      20314.48      19221.50       537.04 o                         
   7  15   6       5938.77       4525.95       237.54 o                         
   9  15   6        116.65        139.07        84.77 o                         
  11  15   6       1406.44       1441.97       128.49 o                         
  13  15   6      27983.54      28864.46      5337.80 o                         
  15  15   6       2101.93       2290.92       576.19 o                         
  17  15   6       1719.44       2341.94       294.01 o                         
  19  15   6       4180.75       4873.14       699.54 o                         
 -16  16   6        103.05        -10.14       158.83 o                         
 -14  16   6       1640.85       1562.77       133.56 o                         
 -12  16   6        877.67        816.89       175.73 o                         
 -10  16   6       5475.44       5275.80       184.52 o                         
  -8  16   6       4455.64       4805.21       604.92 o                         
  -6  16   6       7475.23       6701.43       675.89 o                         
  -4  16   6        707.75        769.05       107.25 o                         
  -2  16   6        121.38         81.77        92.84 o                         
   0  16   6       7272.28       6846.46       193.38 o                         
   2  16   6       1867.60       1569.60       110.29 o                         
   4  16   6       4167.34       3872.25       161.14 o                         
   6  16   6        491.29        573.09       175.57 o                         
   8  16   6       3741.00       3790.58       586.33 o                         
  10  16   6       3416.81       3369.04       635.33 o                         
  12  16   6         26.91        -91.77       139.41 o                         
  14  16   6        630.29        932.72       246.70 o                         
  16  16   6        548.26        611.68       216.28 o                         
 -13  17   6       1746.65       2690.02       226.42 o                         
 -11  17   6        807.98        834.39       126.04 o                         
  -9  17   6        337.61        253.46       172.35 o                         
  -7  17   6       8148.82       8867.61       442.70 o                         
  -5  17   6       8912.84       8160.79       298.67 o                         
  -3  17   6       1389.53        801.48       129.82 o                         
  -1  17   6        263.86        240.60       120.12 o                         
   1  17   6       5194.12       4393.25       290.63 o                         
   3  17   6       1520.76       1674.50       253.46 o                         
   5  17   6       3836.02       3991.10       297.39 o                         
   7  17   6      12627.52      13456.08      1633.95 o                         
   9  17   6        714.96        723.20       216.28 o                         
 -41   1   7        701.38        848.54        61.95 o                         
 -39   1   7       2602.18       2748.02        69.42 o                         
 -37   1   7       4363.61       4356.16        83.55 o                         
 -35   1   7       4192.90       5571.89       102.61 o                         
 -33   1   7       5445.56       5356.88        92.64 o                         
 -31   1   7      10436.12      10530.36       115.26 o                         
 -29   1   7       2667.52       2803.15        56.90 o                         
 -27   1   7      19086.08      17870.19       159.90 o                         
 -25   1   7        918.11        891.31        35.79 o                         
 -23   1   7        817.14        765.31        34.50 o                         
 -21   1   7      19751.35      18424.93       255.34 o                         
 -19   1   7       3210.64       4103.58       139.76 o                         
 -17   1   7       2731.10       2712.87       151.03 o                         
 -15   1   7       7020.56       5781.28       185.54 o                         
 -13   1   7     371658.38     353888.44      6654.08 o                         
 -11   1   7       2268.36       2330.53       126.26 o                         
  -9   1   7     149052.11     103092.28      1754.19 o                         
  -7   1   7     170946.27     217406.16      3769.63 o                         
  -5   1   7     778816.00     658840.25     15729.86 o                         
  -3   1   7      12856.53      19681.41       449.43 o                         
  -1   1   7     239882.83     282729.56      6754.75 o                         
   1   1   7      28246.82      33844.47       705.00 o                         
   3   1   7     921572.69     916817.75     21988.38 o                         
   5   1   7      35051.07      31648.37       791.83 o                         
   7   1   7      68667.15      68366.34      2020.11 o                         
   9   1   7      23907.54      25224.03      1145.63 o                         
  11   1   7      14160.88      13372.07       553.52 o                         
  13   1   7      67367.63      55122.24      1380.90 o                         
  15   1   7      71851.34      70822.05      1356.18 o                         
  17   1   7       9902.02       9282.48       181.38 o                         
  19   1   7      62008.46      60695.72       723.80 o                         
  21   1   7      45116.63      42258.78       462.31 o                         
  23   1   7      21849.93      23006.63       306.86 o                         
  25   1   7       3311.67       4402.60        90.80 o                         
  27   1   7       1848.94       2183.55        61.72 o                         
  29   1   7       9475.44       9567.16       261.60 o                         
  31   1   7       1073.53       1283.58        62.71 o                         
  33   1   7         43.36         55.35        94.45 o                         
  35   1   7       1257.35       1114.98        90.26 o                         
  37   1   7        574.70        788.44        74.06 o                         
 -42   2   7       1099.51        965.91        48.66 o                         
 -40   2   7         98.18        140.55        51.78 o                         
 -38   2   7       1094.75       1331.99        55.26 o                         
 -36   2   7       1159.28       1326.72        58.14 o                         
 -34   2   7       9937.53      11236.54       148.31 o                         
 -32   2   7       5078.30       4904.25        81.66 o                         
 -30   2   7         21.99         91.56        43.66 o                         
 -28   2   7       9053.70       9858.97       106.87 o                         
 -26   2   7       1348.55       1369.25        47.08 o                         
 -24   2   7      64141.67      63497.86       559.66 o                         
 -22   2   7        838.55       1021.84        45.83 o                         
 -20   2   7      33969.06      32786.27       670.01 o                         
 -18   2   7      40801.59      34707.47       636.57 o                         
 -16   2   7     352504.84     339747.88      6314.00 o                         
 -14   2   7      18900.94      20449.25       383.95 o                         
 -12   2   7      14749.35       9672.90       261.71 o                         
 -10   2   7     167824.59     158547.33      2201.61 o                         
  -8   2   7     880937.12     862878.38     14597.55 o                         
  -6   2   7     267469.41     263163.84      4893.36 o                         
  -4   2   7       8309.42       6899.89       157.18 o                         
  -2   2   7     310639.44     285552.28      4838.18 o                         
   0   2   7     328606.25     323236.16      6724.63 o                         
   2   2   7       7993.08       6484.72       179.82 o                         
   4   2   7      17247.57      16304.30       450.97 o                         
   6   2   7      42442.62      40635.95       926.14 o                         
   8   2   7      47704.26      38477.97      1136.96 o                         
  10   2   7     215383.73     236377.70      5150.85 o                         
  12   2   7     128700.88     115727.06      2442.04 o                         
  14   2   7        286.64        237.60       116.99 o                         
  16   2   7     256816.16     247259.20      4625.84 o                         
  18   2   7      31056.20      31297.03       300.00 o                         
  20   2   7        850.34        944.43        37.73 o                         
  22   2   7      31364.08      29541.33       321.09 o                         
  24   2   7      35879.64      38632.65       479.73 o                         
  26   2   7       4180.63       4388.57        81.47 o                         
  28   2   7       4457.38       3914.60       104.16 o                         
  30   2   7         54.83         86.51        61.05 o                         
  32   2   7      13447.43      13413.54       272.94 o                         
  34   2   7        139.14        259.39        75.28 o                         
  36   2   7       1779.51       1621.34        70.81 o                         
  38   2   7         42.88         74.52        43.39 o                         
 -41   3   7         87.22         96.37        43.70 o                         
 -39   3   7        205.68        142.29        50.29 o                         
 -37   3   7         43.32         39.34        52.08 o                         
 -35   3   7        758.02        997.96        51.96 o                         
 -33   3   7        371.69        328.50        49.70 o                         
 -31   3   7      16523.32      16658.71       175.37 o                         
 -29   3   7      19052.51      17818.68       191.00 o                         
 -27   3   7       7207.05       6251.12        88.25 o                         
 -25   3   7       2080.18       2236.70        51.07 o                         
 -23   3   7      46942.42      45249.38       442.84 o                         
 -21   3   7      59853.49      54013.65       594.85 o                         
 -19   3   7      80594.26      74804.66      1317.22 o                         
 -17   3   7      23011.58      24970.31       469.33 o                         
 -15   3   7     185198.86     174951.81      2755.44 o                         
 -13   3   7      31753.84      39243.10       699.75 o                         
 -11   3   7     732286.81     710519.88     12012.09 o                         
  -9   3   7      35089.21      43811.21       713.63 o                         
  -7   3   7      34358.94      29986.86       496.83 o                         
  -5   3   7     126854.03     134430.06      2276.22 o                         
  -3   3   7     171780.05     182880.41      2885.78 o                         
  -1   3   7     169141.22     154618.73      2155.80 o                         
   1   3   7     329851.97     261423.27      3841.58 o                         
   3   3   7      30463.02      32255.48       683.20 o                         
   5   3   7       1480.83       1996.13       141.94 o                         
   7   3   7      33043.52      30067.17       942.51 o                         
   9   3   7     207727.86     208404.19      4301.14 o                         
  11   3   7     136895.25     143058.23      2438.67 o                         
  13   3   7      40233.01      38499.12       681.00 o                         
  15   3   7       1598.92       1713.99       129.92 o                         
  17   3   7      49192.60      52027.18       553.44 o                         
  19   3   7     105579.88      99978.24       963.71 o                         
  21   3   7      29392.32      31997.82       329.29 o                         
  23   3   7        370.59        610.74        50.12 o                         
  25   3   7       2368.73       2755.00        83.72 o                         
  27   3   7      10852.95       9426.72       132.20 o                         
  29   3   7        587.02        431.63        62.55 o                         
  31   3   7          9.62         -6.38        57.25 o                         
  33   3   7        121.85        302.72        58.55 o                         
  35   3   7       3079.83       3012.57       121.13 o                         
  37   3   7          8.09         30.77        51.92 o                         
 -40   4   7         17.25        -11.32        42.90 o                         
 -38   4   7        470.63        486.19        50.13 o                         
 -36   4   7        288.48        381.40        49.08 o                         
 -34   4   7          2.72         39.01        49.59 o                         
 -32   4   7        389.76        491.91        51.19 o                         
 -30   4   7       9457.35       7996.97       120.01 o                         
 -28   4   7        840.39        794.71        49.80 o                         
 -26   4   7         92.33         97.79        44.28 o                         
 -24   4   7       2562.97       2968.63        72.80 o                         
 -22   4   7      34913.97      35559.91       364.28 o                         
 -20   4   7      11024.54      13944.70       227.56 o                         
 -18   4   7      22893.61      24524.66       469.34 o                         
 -16   4   7       9609.54       9797.29       242.00 o                         
 -14   4   7      23039.29      29444.84       582.56 o                         
 -12   4   7       1926.95       1302.81        82.60 o                         
 -10   4   7       4784.42       4705.29       182.22 o                         
  -8   4   7      29098.27      24944.44       422.79 o                         
  -6   4   7      58958.04      68209.39       868.28 o                         
  -4   4   7      53541.09      63087.87       943.49 o                         
  -2   4   7      13405.04      15295.07       218.19 o                         
   0   4   7      27049.06      25258.76       356.35 o                         
   2   4   7      47104.61      53849.31      1153.94 o                         
   4   4   7        798.01        342.34        86.67 o                         
   6   4   7        718.10       1275.23       179.85 o                         
   8   4   7      99568.80     110875.99      2092.93 o                         
  10   4   7       4948.30       3239.20       124.27 o                         
  12   4   7        895.16       1525.17       102.24 o                         
  14   4   7       1753.76       2195.95       130.88 o                         
  16   4   7       7451.22       8676.69       167.06 o                         
  18   4   7       3211.51       3389.35        59.36 o                         
  20   4   7        462.50        788.55        49.24 o                         
  22   4   7       3591.85       3228.04        62.86 o                         
  24   4   7       2950.14       2676.52        64.25 o                         
  26   4   7       5704.28       5779.29       116.19 o                         
  28   4   7       1536.22       1758.37        62.18 o                         
  30   4   7       6593.93       6248.87       165.51 o                         
  32   4   7        363.84        286.97        54.96 o                         
  34   4   7        852.91       1043.33        57.18 o                         
  36   4   7        308.00        195.46        47.61 o                         
 -39   5   7        172.83        248.69        54.12 o                         
 -37   5   7        127.73        157.51        48.99 o                         
 -35   5   7       2632.16       2262.15        64.77 o                         
 -33   5   7       2766.17       2661.94        61.69 o                         
 -31   5   7       2262.22       2644.03        75.21 o                         
 -29   5   7      14186.22      15126.65       223.14 o                         
 -27   5   7      16297.37      16405.50       212.69 o                         
 -25   5   7       4100.44       2999.02        80.72 o                         
 -23   5   7       3319.50       2933.50        78.45 o                         
 -21   5   7      17229.32      17737.70       231.23 o                         
 -19   5   7      30895.38      27947.70       377.55 o                         
 -17   5   7      14724.15      12018.66       189.21 o                         
 -15   5   7      83959.16      75794.35      1424.60 o                         
 -13   5   7     111223.55     103392.96      1925.15 o                         
 -11   5   7     167070.03     157125.28      3252.99 o                         
  -9   5   7        710.69        761.31        64.44 o                         
  -7   5   7      33097.89      27022.62       379.94 o                         
  -5   5   7      59385.92      75488.40      1007.45 o                         
  -3   5   7      60457.43      54063.21       737.71 o                         
  -1   5   7     146988.72     175156.64      2611.17 o                         
   1   5   7      62374.26      77526.55      1347.50 o                         
   3   5   7      17632.73      19970.10       508.47 o                         
   5   5   7       3293.03       2329.29        90.18 o                         
   7   5   7     159422.16     162077.42      2945.50 o                         
   9   5   7      86822.96      81801.23      1305.24 o                         
  11   5   7      38448.66      38727.91       840.91 o                         
  13   5   7      48844.48      50236.32      1260.92 o                         
  15   5   7      69722.88      72276.24      1139.34 o                         
  17   5   7      11480.60      11366.80       136.51 o                         
  19   5   7      10039.82      10302.28       139.32 o                         
  21   5   7        544.57       1104.59        46.01 o                         
  23   5   7      38689.22      40877.24       435.75 o                         
  25   5   7          8.16        190.58        50.42 o                         
  27   5   7       2187.40       2599.56        78.50 o                         
  29   5   7       1045.32        943.46        54.08 o                         
  31   5   7        612.49        776.41        57.35 o                         
  33   5   7         13.95         15.27        46.62 o                         
  35   5   7          5.88         41.23        39.37 o                         
  37   5   7       1111.87       1076.97        80.01 o                         
 -40   6   7        383.04        334.55        64.77 o                         
 -38   6   7          3.81         -9.35        54.86 o                         
 -36   6   7       1337.62       1519.66        59.05 o                         
 -34   6   7        234.48        194.58        48.64 o                         
 -32   6   7       1743.67       1566.70        58.93 o                         
 -30   6   7        490.11        565.52        64.74 o                         
 -28   6   7       2753.55       3078.54        75.49 o                         
 -26   6   7       3632.98       4382.26       103.92 o                         
 -24   6   7        304.48        385.27        43.34 o                         
 -22   6   7      15475.12      14999.42       183.47 o                         
 -20   6   7      28171.69      28778.31       347.00 o                         
 -18   6   7      10966.77       9854.06       149.48 o                         
 -16   6   7       5974.10       4953.32       111.30 o                         
 -14   6   7     155742.66     153962.61      2480.30 o                         
 -12   6   7          9.05        658.94       110.09 o                         
 -10   6   7     248272.95     254523.83      3892.25 o                         
  -8   6   7      35355.71      41162.57       636.43 o                         
  -6   6   7      43265.60      44318.58       645.27 o                         
  -4   6   7       3989.90       3445.93        83.81 o                         
  -2   6   7      81337.66      88260.74      1247.01 o                         
   0   6   7       4221.82       6256.06       193.39 o                         
   2   6   7     126995.02     134879.88      2340.79 o                         
   4   6   7       8187.26       6266.08       216.45 o                         
   6   6   7       7314.70       8095.89       287.79 o                         
   8   6   7       6646.92       6046.13       177.38 o                         
  10   6   7      11673.42      11673.91       271.52 o                         
  12   6   7       1106.81       1434.65        63.07 o                         
  14   6   7       5814.31       6019.47       137.22 o                         
  16   6   7       2413.82       2812.44        68.54 o                         
  18   6   7       7176.30       9032.74       124.18 o                         
  20   6   7      53417.93      56312.22       626.31 o                         
  22   6   7      34946.18      36294.93       400.48 o                         
  24   6   7        984.63       1061.85        54.70 o                         
  26   6   7          1.37         -2.23        49.45 o                         
  28   6   7        584.26        666.59        61.01 o                         
  30   6   7       5940.20       5549.14       132.38 o                         
  32   6   7       4144.22       4085.61       116.15 o                         
  34   6   7        139.51        199.52        40.94 o                         
  36   6   7        343.39        518.82        55.19 o                         
 -39   7   7        151.25        148.86        68.34 o                         
 -37   7   7        654.55        670.84        58.16 o                         
 -35   7   7       2434.36       2324.81        65.05 o                         
 -33   7   7       1003.61       1069.05        52.95 o                         
 -31   7   7        728.96        649.34        58.15 o                         
 -29   7   7      20276.73      19364.66       334.13 o                         
 -27   7   7      13935.50      14420.54       173.81 o                         
 -25   7   7      11380.92      11843.50       201.71 o                         
 -23   7   7      10951.62      10276.00       138.42 o                         
 -21   7   7      13232.24      12944.04       173.49 o                         
 -19   7   7       2715.19       2615.67        64.07 o                         
 -17   7   7      13814.70      12382.41       178.09 o                         
 -15   7   7      90635.86      84472.12       961.30 o                         
 -13   7   7      25529.40      22116.66       323.48 o                         
 -11   7   7        941.84       1286.94        75.23 o                         
  -9   7   7        131.60        534.73        89.72 o                         
  -7   7   7       1720.54       1465.52        92.54 o                         
  -5   7   7      12710.54      11080.50       252.04 o                         
  -3   7   7      30137.67      33051.56       563.96 o                         
  -1   7   7      31363.24      33467.95       568.61 o                         
   1   7   7       7905.46      10754.33       215.95 o                         
   3   7   7      46088.87      52030.98       927.28 o                         
   5   7   7       8229.92      11877.21       303.24 o                         
   7   7   7      23118.10      24624.20       557.77 o                         
   9   7   7     138294.86     137985.95      2036.66 o                         
  11   7   7       1435.68       1763.83        80.42 o                         
  13   7   7      46319.69      51623.75       732.52 o                         
  15   7   7      77039.72      76922.65      1150.31 o                         
  17   7   7      21060.10      23275.51       308.50 o                         
  19   7   7      42913.29      46566.82       604.51 o                         
  21   7   7       7540.97       9327.98       142.89 o                         
  23   7   7      10395.50      10261.72       155.32 o                         
  25   7   7       1942.57       1890.51        63.78 o                         
  27   7   7       6758.86       6882.30       115.53 o                         
  29   7   7       1102.64       1284.24        75.93 o                         
  31   7   7         38.43        -65.89        65.89 o                         
  33   7   7        756.75        768.07        56.84 o                         
  35   7   7        791.29        552.44        44.12 o                         
 -38   8   7         29.32        151.68        61.30 o                         
 -36   8   7         63.86        175.82        51.10 o                         
 -34   8   7        714.71        653.55        56.53 o                         
 -32   8   7       1155.01        925.98        60.18 o                         
 -30   8   7       1000.06       1108.56        64.81 o                         
 -28   8   7      16671.36      17267.77       267.50 o                         
 -26   8   7      17487.75      16795.74       233.05 o                         
 -24   8   7      35620.52      38022.38       429.30 o                         
 -22   8   7       2510.44       2579.04        98.01 o                         
 -20   8   7        867.75        947.57        58.23 o                         
 -18   8   7      11489.84      11835.93       187.68 o                         
 -16   8   7      19182.18      19869.27       299.04 o                         
 -14   8   7       3256.58       4150.05       140.58 o                         
 -12   8   7      31917.22      27639.24       394.91 o                         
 -10   8   7      93663.56      87125.70      1239.12 o                         
  -8   8   7      77286.02      84873.98      1139.36 o                         
  -6   8   7      14516.23      13538.02       264.83 o                         
  -4   8   7       2977.39       5544.48       138.62 o                         
  -2   8   7      71686.82      68473.07      1228.13 o                         
   0   8   7      20666.25      24555.83       437.21 o                         
   2   8   7       4769.48       6609.86       145.99 o                         
   4   8   7     132450.34     138118.23      2746.51 o                         
   6   8   7     192200.53     199272.84      4854.48 o                         
   8   8   7      26361.85      25681.19       538.29 o                         
  10   8   7      93101.88      97530.34      1292.70 o                         
  12   8   7      79429.17      80174.43      1096.25 o                         
  14   8   7      20229.60      20214.53       317.71 o                         
  16   8   7       7062.54       7425.80       178.68 o                         
  18   8   7       1108.20       1480.52        82.86 o                         
  20   8   7      12890.80      15176.71       248.80 o                         
  22   8   7       1824.43       1945.68        67.96 o                         
  24   8   7      18894.13      19492.17       371.70 o                         
  26   8   7       1288.18       1548.70        69.30 o                         
  28   8   7       1538.76       1536.10        82.08 o                         
  30   8   7        453.01        630.40        61.90 o                         
  32   8   7       1163.55        653.05        57.34 o                         
  34   8   7          8.94         -6.40        49.37 o                         
 -35   9   7        467.63        640.15        55.18 o                         
 -33   9   7        706.51        936.05        57.10 o                         
 -31   9   7          1.09         32.64        65.49 o                         
 -29   9   7       6883.93       6934.26       136.60 o                         
 -27   9   7       3883.72       3972.13       104.69 o                         
 -25   9   7         24.44        158.34        55.51 o                         
 -23   9   7      45567.12      45623.84       522.57 o                         
 -21   9   7      22438.71      21898.30       280.68 o                         
 -19   9   7      35231.04      32291.06       459.58 o                         
 -17   9   7       4654.52       4880.08       112.84 o                         
 -15   9   7      55114.57      53986.36      1103.61 o                         
 -13   9   7      10004.06      10550.69       193.88 o                         
 -11   9   7      37777.14      34804.33       549.02 o                         
  -9   9   7       2672.87       3440.64       148.28 o                         
  -7   9   7     103980.92     105381.62      1470.02 o                         
  -5   9   7      53028.65      50573.33       678.98 o                         
  -3   9   7       4383.96       4350.26        80.74 o                         
  -1   9   7       8921.32       8851.20       127.98 o                         
   1   9   7      34353.25      38731.65       570.67 o                         
   3   9   7      71588.98      66686.01       788.04 o                         
   5   9   7      52103.49      50825.91       758.04 o                         
   7   9   7      38427.42      41144.88       725.63 o                         
   9   9   7      74611.68      77567.55      1425.12 o                         
  11   9   7      14117.33      15274.25       437.52 o                         
  13   9   7        879.49        989.81        75.62 o                         
  15   9   7         96.84        253.20        80.12 o                         
  17   9   7      71219.73      69802.23      1422.19 o                         
  19   9   7         86.91        181.70        97.48 o                         
  21   9   7       1783.47       2434.26        86.07 o                         
  23   9   7       4761.70       5734.63       174.30 o                         
  25   9   7       8083.29       8482.51       147.46 o                         
  27   9   7       3695.94       3872.90       158.71 o                         
  29   9   7       1527.47       1955.85        74.04 o                         
  31   9   7       1879.08       1940.73        65.89 o                         
  33   9   7        125.92        236.67        41.07 o                         
 -34  10   7       1211.47       1073.23        50.55 o                         
 -32  10   7        168.57         16.10        56.04 o                         
 -30  10   7       7457.48       7545.39       193.75 o                         
 -28  10   7       7016.30       7107.68       154.94 o                         
 -26  10   7        108.81         75.35        58.91 o                         
 -24  10   7        594.87        662.40        59.34 o                         
 -22  10   7       5539.57       5660.27       123.03 o                         
 -20  10   7      50361.70      48019.71       796.55 o                         
 -18  10   7       7613.75       7764.53       245.66 o                         
 -16  10   7        114.23        381.26       100.07 o                         
 -14  10   7       1514.12       1633.06        90.62 o                         
 -12  10   7     142502.97     140376.08      2082.96 o                         
 -10  10   7        834.63        983.91        88.11 o                         
  -8  10   7      16648.87      17221.54       289.18 o                         
  -6  10   7       3598.41       4175.92        75.44 o                         
  -4  10   7      32827.00      31097.35       336.04 o                         
  -2  10   7      86666.60      88069.42       901.12 o                         
   0  10   7      58884.61      59262.08       763.36 o                         
   2  10   7     121763.30     119055.99      1490.54 o                         
   4  10   7       5550.19       5617.59        96.15 o                         
   6  10   7     129514.25     133182.31      2292.03 o                         
   8  10   7        345.14        361.13        84.71 o                         
  10  10   7      18907.80      20198.45       326.17 o                         
  12  10   7       7331.69       7440.41       187.13 o                         
  14  10   7     103091.95     113741.56      2200.71 o                         
  16  10   7       3286.72       3292.52       132.91 o                         
  18  10   7          7.35         72.42        76.94 o                         
  20  10   7       2558.06       2554.89       146.57 o                         
  22  10   7       4564.63       4428.67       165.45 o                         
  24  10   7        145.51        357.87        68.96 o                         
  26  10   7        957.07        990.08        71.41 o                         
  28  10   7       6720.43       6376.51       137.05 o                         
  30  10   7        894.42        790.87        54.21 o                         
 -33  11   7        238.08        319.24        43.83 o                         
 -31  11   7         78.14         74.50        48.94 o                         
 -29  11   7       1663.33       1815.27        67.39 o                         
 -27  11   7        910.34        769.47        59.72 o                         
 -25  11   7       1474.33       1010.84        72.57 o                         
 -23  11   7        605.81        639.59        77.52 o                         
 -21  11   7       5468.03       5686.49       224.84 o                         
 -19  11   7        483.65        669.32        89.58 o                         
 -17  11   7       4108.37       4406.50       125.60 o                         
 -15  11   7       2992.61       3106.28       111.93 o                         
 -13  11   7         60.28        295.04        84.79 o                         
 -11  11   7      37863.72      37851.54       569.47 o                         
  -9  11   7      56030.22      54297.39       780.01 o                         
  -7  11   7      34392.19      32266.47       553.95 o                         
  -5  11   7      69066.55      65290.97       929.95 o                         
  -3  11   7      10619.83      10462.58       143.98 o                         
  -1  11   7      56998.82      53879.81       876.55 o                         
   1  11   7      25260.78      25973.18       362.33 o                         
   3  11   7      66571.94      64149.41      1264.38 o                         
   5  11   7        140.52        628.73        59.28 o                         
   7  11   7      10282.69       9074.12       215.65 o                         
   9  11   7      18394.51      20411.14       573.05 o                         
  11  11   7      26147.55      28279.25       567.57 o                         
  13  11   7      16288.43      16659.00       389.35 o                         
  15  11   7       1072.58       1572.98       138.29 o                         
  17  11   7       2962.27       2064.34       180.85 o                         
  19  11   7       1768.66       2004.30       104.00 o                         
  21  11   7       1255.20       1343.91        82.18 o                         
  23  11   7       2635.75       2415.86       119.99 o                         
  25  11   7       1614.14       1777.83        82.83 o                         
  27  11   7        156.65        195.67        50.46 o                         
  29  11   7        344.91        343.25        50.79 o                         
 -30  12   7       4111.12       4378.35        83.62 o                         
 -28  12   7        474.90        460.53        58.94 o                         
 -26  12   7       1668.33       1723.86        76.02 o                         
 -24  12   7      12060.77       9984.76       263.99 o                         
 -22  12   7      10452.77      10241.36       326.19 o                         
 -20  12   7      12597.79      11972.38       296.57 o                         
 -18  12   7       1996.37       2588.14        99.85 o                         
 -16  12   7       2686.69       2661.03       110.29 o                         
 -14  12   7      29239.13      28844.72       482.89 o                         
 -12  12   7       2097.95       2385.63       107.22 o                         
 -10  12   7        550.62        674.45        79.97 o                         
  -8  12   7      26328.69      26236.12       379.29 o                         
  -6  12   7       9206.03       9520.49       152.67 o                         
  -4  12   7      25577.07      25788.03       447.62 o                         
  -2  12   7      49168.91      47970.55       633.10 o                         
   0  12   7      16676.53      16473.88       356.45 o                         
   2  12   7        388.39        701.83        62.92 o                         
   4  12   7       5273.17       5002.39       145.46 o                         
   6  12   7      18584.08      18586.52       409.35 o                         
   8  12   7       5327.10       3859.37       185.65 o                         
  10  12   7       3113.70       3262.29       125.07 o                         
  12  12   7        521.88        672.97        85.88 o                         
  14  12   7       4429.80       4146.96       185.44 o                         
  16  12   7       9604.96       9090.04       728.27 o                         
  18  12   7        969.20       1299.42       102.09 o                         
  20  12   7        519.77        548.94        70.22 o                         
  22  12   7       5385.33       5688.70       277.11 o                         
  24  12   7        255.67        158.64        71.00 o                         
  26  12   7       3459.86       4021.09       153.16 o                         
  28  12   7        823.34        890.32        52.86 o                         
 -29  13   7        674.78        925.35        46.04 o                         
 -27  13   7       6438.59       6179.68       128.81 o                         
 -25  13   7        238.41        343.40       123.35 o                         
 -23  13   7         15.49        -23.33        87.29 o                         
 -21  13   7        298.23        227.23        77.95 o                         
 -19  13   7       1513.27       1542.94        92.44 o                         
 -17  13   7       4219.59       3966.37       137.99 o                         
 -15  13   7        333.44        712.52        98.65 o                         
 -13  13   7       1297.45       1502.17       122.69 o                         
 -11  13   7       6820.30       5410.08       125.74 o                         
  -9  13   7      13402.67      15055.60       371.71 o                         
  -7  13   7       3704.04       3295.62       109.26 o                         
  -5  13   7      12965.16      12941.28       217.12 o                         
  -3  13   7       3927.47       3812.22       105.12 o                         
  -1  13   7      33718.57      32637.24       836.95 o                         
   1  13   7        285.13        420.51        72.17 o                         
   3  13   7      15263.16      14958.29       447.01 o                         
   5  13   7       2899.76       2909.09       113.32 o                         
   7  13   7       8497.26       9321.62       275.29 o                         
   9  13   7       1187.21       1205.36       155.64 o                         
  11  13   7        321.13        196.65       152.43 o                         
  13  13   7       2813.41       3122.30       195.60 o                         
  15  13   7       4768.45       4169.05       308.43 o                         
  17  13   7       4678.70       4455.14       363.77 o                         
  19  13   7         58.06         22.62       117.64 o                         
  21  13   7        203.95         43.18        85.45 o                         
  23  13   7       7662.04       8257.92       243.27 o                         
  25  13   7       2947.45       2630.95        84.55 o                         
 -26  14   7       3906.44       4761.73        98.20 o                         
 -24  14   7       2610.76       2999.45       113.40 o                         
 -22  14   7       4797.41       4581.69       133.89 o                         
 -20  14   7         47.41         18.44        99.13 o                         
 -18  14   7       2653.97       3192.06       146.10 o                         
 -16  14   7       9593.21       9997.66       366.86 o                         
 -14  14   7      24426.10      21840.48       574.73 o                         
 -12  14   7       7021.10       6326.81       199.35 o                         
 -10  14   7       5498.30       4910.54       178.34 o                         
  -8  14   7      27067.14      25211.24       485.52 o                         
  -6  14   7      11977.42      10868.95       217.76 o                         
  -4  14   7       1180.01       1451.90       106.34 o                         
  -2  14   7      18458.63      16855.72       642.09 o                         
   0  14   7      11388.37       9577.39       371.75 o                         
   2  14   7        498.34        420.86        89.94 o                         
   4  14   7         41.19         88.16        92.56 o                         
   6  14   7       5710.44       5313.45       177.12 o                         
   8  14   7        553.05        482.49       109.01 o                         
  10  14   7        356.53         57.91       153.84 o                         
  12  14   7      21474.40      18461.22       509.04 o                         
  14  14   7       2081.87       1869.97       163.25 o                         
  16  14   7      12621.09      10124.83       770.51 o                         
  18  14   7        502.81        520.46       146.95 o                         
  20  14   7      12975.69      14033.28      1100.00 o                         
  22  14   7       6512.97       7123.26       262.72 o                         
 -23  15   7        426.36        784.75        72.93 o                         
 -21  15   7        222.34        266.73       111.09 o                         
 -19  15   7       1577.11       1734.99       119.16 o                         
 -17  15   7        472.95        601.70       135.66 o                         
 -15  15   7      11324.28      12231.92       537.33 o                         
 -13  15   7        185.34        302.74       109.26 o                         
 -11  15   7         28.93        133.86       108.34 o                         
  -9  15   7        227.00        386.80       113.48 o                         
  -7  15   7        216.15        197.21       107.54 o                         
  -5  15   7        190.37        214.77       114.33 o                         
  -3  15   7         82.11        156.72       108.91 o                         
  -1  15   7       7223.92       5523.96       196.66 o                         
   1  15   7      12250.97      10551.86       316.65 o                         
   3  15   7       7503.57       6249.81       226.55 o                         
   5  15   7        112.48        141.05       128.75 o                         
   7  15   7        824.38        837.56       132.14 o                         
   9  15   7       4852.55       3936.50       390.32 o                         
  11  15   7         35.64        113.92       120.77 o                         
  13  15   7      14527.07      16459.57      3582.19 o                         
  15  15   7         58.15        102.99       150.91 o                         
  17  15   7        954.60       1114.94       155.45 o                         
  19  15   7       3138.92       3456.18       549.16 o                         
 -16  16   7       2784.92       3378.27       321.05 o                         
 -14  16   7       5682.91       5844.51       366.67 o                         
 -12  16   7       2456.54       2322.46       130.30 o                         
 -10  16   7       5118.35       5137.81       236.03 o                         
  -8  16   7      13129.09      12846.79      1165.90 o                         
  -6  16   7       7881.11       7378.70       642.09 o                         
  -4  16   7       3808.66       3804.06       157.10 o                         
  -2  16   7        466.62        552.65       123.93 o                         
   0  16   7      19121.12      17681.31       521.48 o                         
   2  16   7       1504.01       1538.84       111.27 o                         
   4  16   7       1516.62       1486.41       112.28 o                         
   6  16   7      12157.84       9665.33       307.42 o                         
   8  16   7       3827.69       3403.85       434.26 o                         
  10  16   7       4016.32       4130.23       929.34 o                         
  12  16   7       6944.01       8364.56      1819.82 o                         
  14  16   7       1130.73        975.72       437.64 o                         
 -11  17   7        528.06        636.27       182.49 o                         
  -9  17   7       1390.91       1429.50       202.77 o                         
  -7  17   7       4701.35       4176.97       283.87 o                         
  -5  17   7         99.95         64.30       127.43 o                         
  -3  17   7        572.86        292.41       128.44 o                         
  -1  17   7        403.17        202.73       127.03 o                         
   1  17   7        266.39         87.87       192.63 o                         
   3  17   7        207.69        165.92       163.90 o                         
   5  17   7       1850.09       1837.98       334.56 o                         
   7  17   7        588.41        666.30       134.64 o                         
   9  17   7        216.92        272.79       127.39 o                         
 -42   0   8        407.78        400.79        73.62 o                         
 -40   0   8       1407.10       1314.09        81.20 o                         
 -38   0   8       1810.17       2182.31        85.27 o                         
 -36   0   8       2973.13       3182.40       107.35 o                         
 -34   0   8         39.32         61.67        82.55 o                         
 -32   0   8      15275.16      14094.55       209.08 o                         
 -30   0   8       3246.09       3800.76        86.00 o                         
 -28   0   8        806.60        559.68        56.45 o                         
 -26   0   8      22017.45      20572.51       238.73 o                         
 -24   0   8      31660.39      32280.75       354.82 o                         
 -22   0   8      45965.30      43445.17       492.42 o                         
 -20   0   8       4641.21       8124.14       550.85 o                         
 -18   0   8       1031.41       1725.39       150.51 o                         
 -16   0   8     343806.25     351578.50     14646.43 o                         
 -14   0   8     155895.36     137967.31      5797.40 o                         
 -12   0   8      10775.90       7526.61       180.26 o                         
 -10   0   8      48915.34      42822.87       818.48 o                         
  -8   0   8     365430.62     479406.69     11474.49 o                         
  -6   0   8    3399219.50    3344545.50     79899.34 o                         
  -4   0   8     450616.84     471762.47     13820.33 o                         
  -2   0   8      27219.62      39059.07      1187.63 o                         
   0   0   8     138352.88     181891.16      7203.25 o                         
   2   0   8    1402101.88    1367391.25     32562.76 o                         
   4   0   8     194446.27     171089.19      5037.31 o                         
   6   0   8      43199.62      64068.95      2891.10 o                         
   8   0   8     300545.56     316040.47     13162.86 o                         
  10   0   8      46939.76      43337.75      1912.75 o                         
  12   0   8      50719.25      49586.30      2172.97 o                         
  14   0   8      82420.47      70903.51      4969.45 o                         
  16   0   8      32488.40      37113.49      2902.93 o                         
  18   0   8      74849.20      79579.40      1473.97 o                         
  20   0   8      13523.09      13929.66       271.57 o                         
  22   0   8      21089.26      25595.59       350.79 o                         
  24   0   8      29070.91      29163.39       421.62 o                         
  26   0   8      38083.91      40940.68       922.25 o                         
  28   0   8       5860.71       6138.16       136.88 o                         
  30   0   8       3013.52       3355.40       118.52 o                         
  32   0   8       1876.44       1873.88       101.90 o                         
  34   0   8      11426.58       9615.16       275.01 o                         
  36   0   8       1365.11       1546.49        99.16 o                         
  38   0   8         63.36        118.06        62.19 o                         
 -41   1   8         32.14         64.84        53.33 o                         
 -39   1   8         55.32         60.45        54.33 o                         
 -37   1   8        326.67        213.55        49.20 o                         
 -35   1   8        537.84        612.26        57.13 o                         
 -33   1   8       1949.85       2109.80        56.71 o                         
 -31   1   8        998.96        689.98        47.27 o                         
 -29   1   8      37210.65      35799.53       311.76 o                         
 -27   1   8       1030.99       1073.22        41.41 o                         
 -25   1   8       3501.46       3562.47        50.09 o                         
 -23   1   8       4015.01       3907.90        55.54 o                         
 -21   1   8      18121.03      19425.11       225.40 o                         
 -19   1   8       2213.49       2171.47       148.77 o                         
 -17   1   8      24568.28      15706.30       353.12 o                         
 -15   1   8        976.91       1096.01       104.60 o                         
 -13   1   8      49100.87      59719.36      1039.05 o                         
 -11   1   8     143270.55     157043.53      2939.19 o                         
  -9   1   8     829167.75     801211.81     13559.60 o                         
  -7   1   8     381782.00     419519.06      8712.57 o                         
  -5   1   8       5745.93       9948.16       292.11 o                         
  -3   1   8     458422.50     527179.38      9887.68 o                         
  -1   1   8      36296.18      41730.68       679.11 o                         
   1   1   8      54570.19      71870.20      1337.45 o                         
   3   1   8      19430.90      26056.23       512.46 o                         
   5   1   8      64714.56      50795.69      1242.64 o                         
   7   1   8      21182.93      19311.85       503.91 o                         
   9   1   8       4098.66       7076.92       366.67 o                         
  11   1   8       2569.74       2264.75       108.85 o                         
  13   1   8        355.67        832.01       143.54 o                         
  15   1   8       3840.29       3802.19       174.09 o                         
  17   1   8      31121.33      31201.68       335.94 o                         
  19   1   8         90.93        192.91        32.03 o                         
  21   1   8      46802.21      50889.31       692.97 o                         
  23   1   8       9183.18       9305.03       142.73 o                         
  25   1   8       1852.80       2046.22        53.45 o                         
  27   1   8       1032.45       1142.95        64.59 o                         
  29   1   8       8738.83       8038.50       187.43 o                         
  31   1   8        583.75        972.72        63.44 o                         
  33   1   8         27.37         -8.80        88.27 o                         
  35   1   8        566.02        696.68       121.12 o                         
  37   1   8       2455.36       2469.61       130.72 o                         
 -42   2   8         48.66          5.86        40.62 o                         
 -40   2   8          0.71         38.06        50.23 o                         
 -38   2   8       1441.60       1475.68        55.40 o                         
 -36   2   8        218.13         95.02        53.48 o                         
 -34   2   8        371.53        374.80        51.64 o                         
 -32   2   8         20.97         89.09        45.94 o                         
 -30   2   8       1172.16        900.37        46.84 o                         
 -28   2   8       1806.60       1938.82        48.80 o                         
 -26   2   8      29955.37      27581.56       247.61 o                         
 -24   2   8      10928.45      12575.94       127.45 o                         
 -22   2   8       2295.01       2507.06        50.10 o                         
 -20   2   8      37737.85      36816.54       762.02 o                         
 -18   2   8     132315.17     128171.63      2422.25 o                         
 -16   2   8      18057.46      11501.55       274.78 o                         
 -14   2   8      23603.37      32079.28       577.66 o                         
 -12   2   8     128665.01     127168.41      1883.13 o                         
 -10   2   8       8930.59       8105.88       164.95 o                         
  -8   2   8      91118.76      87962.07      1562.71 o                         
  -6   2   8     385516.62     421753.00      7825.33 o                         
  -4   2   8      79171.27      75568.15      1136.18 o                         
  -2   2   8      45630.98      60749.06      1153.11 o                         
   0   2   8     246597.48     296203.09      6164.49 o                         
   2   2   8     502221.69     414524.88      9921.40 o                         
   4   2   8     181471.92     172935.30      5070.76 o                         
   6   2   8      53468.28      58177.02      1548.42 o                         
   8   2   8     399603.66     383031.16     11178.57 o                         
  10   2   8     171225.53     176513.09      4054.97 o                         
  12   2   8      49340.81      48635.94      1136.91 o                         
  14   2   8        864.18       1421.94       166.03 o                         
  16   2   8      75263.18      75932.73      1019.24 o                         
  18   2   8       3999.58       3039.38        58.59 o                         
  20   2   8        764.57        997.25        40.59 o                         
  22   2   8      15651.31      14455.45       204.84 o                         
  24   2   8        808.45       1100.93        48.52 o                         
  26   2   8      18154.63      20513.30       270.71 o                         
  28   2   8        217.13        327.41        56.45 o                         
  30   2   8       1628.70       1879.08        67.15 o                         
  32   2   8       7468.72       6786.21       132.44 o                         
  34   2   8         49.48         46.56        78.82 o                         
  36   2   8       2956.97       3039.05       103.47 o                         
  38   2   8        283.12        327.70        50.78 o                         
 -41   3   8        725.60        873.68        47.71 o                         
 -39   3   8        312.98        356.58        50.14 o                         
 -37   3   8          1.34         22.99        50.84 o                         
 -35   3   8       2660.75       3201.81        87.14 o                         
 -33   3   8        650.04        559.35        50.85 o                         
 -31   3   8       2942.67       2900.33        58.80 o                         
 -29   3   8       8832.98       8325.34        96.26 o                         
 -27   3   8       6767.08       7395.57        95.73 o                         
 -25   3   8         51.83        133.42        43.83 o                         
 -23   3   8        135.62        299.86        45.12 o                         
 -21   3   8       2952.98       2814.58        60.15 o                         
 -19   3   8      63744.78      56257.36      1006.05 o                         
 -17   3   8       8477.68       9496.10       237.11 o                         
 -15   3   8      38374.03      40212.29       726.75 o                         
 -13   3   8      66598.80      56957.80      1244.55 o                         
 -11   3   8       2818.66       4361.55       166.73 o                         
  -9   3   8      88934.53      64435.32      1259.21 o                         
  -7   3   8      51043.80      41792.85       677.48 o                         
  -5   3   8       6230.21       8694.81       186.55 o                         
  -3   3   8      17836.21      13735.08       246.90 o                         
  -1   3   8     138736.25     133720.62      2113.18 o                         
   1   3   8     131592.12     108884.52      1950.78 o                         
   3   3   8      32479.80      38277.55      1228.64 o                         
   5   3   8     145405.77     144272.56      4130.49 o                         
   7   3   8     212389.84     210711.39      4662.17 o                         
   9   3   8      60221.55      68474.96      1590.16 o                         
  11   3   8      37331.42      33945.86       751.17 o                         
  13   3   8       6673.04       5000.87       225.08 o                         
  15   3   8        814.22        824.92       118.72 o                         
  17   3   8        576.47        288.11        34.01 o                         
  19   3   8       6786.16       5974.33        77.20 o                         
  21   3   8      10341.92      11131.68       139.16 o                         
  23   3   8       7113.73       6921.27       104.66 o                         
  25   3   8       5798.40       6332.11       106.74 o                         
  27   3   8       2209.48       2788.16        69.65 o                         
  29   3   8        435.62        327.15        58.63 o                         
  31   3   8        140.65        189.49        54.69 o                         
  33   3   8       1380.58       1413.57        64.02 o                         
  35   3   8         52.33         75.30        57.54 o                         
  37   3   8         20.88         24.17        44.61 o                         
 -40   4   8        205.32        238.19        41.58 o                         
 -38   4   8        219.53        275.95        47.83 o                         
 -36   4   8        129.25        111.91        49.13 o                         
 -34   4   8       2472.24       2127.41        65.04 o                         
 -32   4   8       6520.68       6551.47        94.86 o                         
 -30   4   8        144.51        286.67        48.37 o                         
 -28   4   8        633.75        447.47        47.55 o                         
 -26   4   8      46803.53      45294.16       507.59 o                         
 -24   4   8        150.37        232.30        37.15 o                         
 -22   4   8        353.98        484.37        37.33 o                         
 -20   4   8      21790.65      19822.48       242.30 o                         
 -18   4   8     130563.75     115011.49      1965.22 o                         
 -16   4   8      39516.62      33228.56       619.41 o                         
 -14   4   8      11825.32      10818.25       268.49 o                         
 -12   4   8     424753.88     404076.34      8432.90 o                         
 -10   4   8      15125.94      18777.50       389.69 o                         
  -8   4   8      93554.02     117889.21      1681.12 o                         
  -6   4   8       4085.31       5152.87       110.45 o                         
  -4   4   8     115675.34     101935.81      1623.05 o                         
  -2   4   8      39068.91      32561.10       479.41 o                         
   0   4   8     399974.47     359184.97      6301.73 o                         
   2   4   8       3466.42       7045.08       180.54 o                         
   4   4   8     147364.84     127237.98      4897.54 o                         
   6   4   8       1876.77       2482.69       157.99 o                         
   8   4   8       9617.22      11549.31       382.37 o                         
  10   4   8       1388.94       1341.45       123.41 o                         
  12   4   8      61456.13      59303.04      1485.22 o                         
  14   4   8       3332.02       3849.02       140.74 o                         
  16   4   8     104542.41     106983.74      1201.78 o                         
  18   4   8        824.59       1654.05        49.46 o                         
  20   4   8      20504.91      20101.44       215.20 o                         
  22   4   8      43643.42      43595.27       454.53 o                         
  24   4   8      27078.85      29412.67       341.70 o                         
  26   4   8       1780.59       1459.83        61.93 o                         
  28   4   8      11792.15      11690.52       196.88 o                         
  30   4   8        623.65        790.58        57.85 o                         
  32   4   8      10153.19       9566.01       198.94 o                         
  34   4   8        622.20        770.88        50.18 o                         
  36   4   8         19.37         -9.98        43.03 o                         
 -39   5   8         26.99         56.91        51.37 o                         
 -37   5   8        803.07        904.09        59.04 o                         
 -35   5   8         61.94         76.44        48.44 o                         
 -33   5   8        307.87        356.48        54.03 o                         
 -31   5   8        225.62        446.61        56.84 o                         
 -29   5   8      19658.41      21462.73       259.91 o                         
 -27   5   8       4155.96       3945.45        87.46 o                         
 -25   5   8       4579.06       3777.91        77.16 o                         
 -23   5   8       3702.86       3517.12        71.80 o                         
 -21   5   8      13026.18      12658.55       206.09 o                         
 -19   5   8      45546.36      45506.65       561.38 o                         
 -17   5   8      17664.05      16011.33       290.94 o                         
 -15   5   8      77808.81      75961.61      1484.91 o                         
 -13   5   8      14833.74      16528.46       472.48 o                         
 -11   5   8     228479.31     206606.06      5136.24 o                         
  -9   5   8      87929.62      88824.29      1138.11 o                         
  -7   5   8      14993.01      16414.96       300.38 o                         
  -5   5   8       1346.10       3089.50        71.11 o                         
  -3   5   8       6023.34       6242.74       114.48 o                         
  -1   5   8       9386.24       9124.25       162.55 o                         
   1   5   8     135429.19     136288.20      3008.18 o                         
   3   5   8     281665.94     286288.75      7247.68 o                         
   5   5   8      14546.45      16394.06       470.37 o                         
   7   5   8      16507.58      16494.41       429.24 o                         
   9   5   8      21340.62      22131.73       517.74 o                         
  11   5   8      74129.59      74159.48      2094.91 o                         
  13   5   8       7441.73       5523.41       209.37 o                         
  15   5   8        142.97        337.68        41.88 o                         
  17   5   8      36914.20      41585.76       448.58 o                         
  19   5   8      13969.80      15238.02       186.41 o                         
  21   5   8      54002.55      54119.96       547.80 o                         
  23   5   8       3921.21       4260.22        73.88 o                         
  25   5   8       4360.06       4382.41        84.62 o                         
  27   5   8        210.58        200.57        52.67 o                         
  29   5   8      13566.89      13510.87       189.00 o                         
  31   5   8        603.28        743.12        54.34 o                         
  33   5   8        205.46        141.12        42.20 o                         
  35   5   8        477.75        504.30        43.48 o                         
 -40   6   8          5.06         11.27        75.76 o                         
 -38   6   8        505.16        636.41        66.73 o                         
 -36   6   8         33.49         58.84        49.19 o                         
 -34   6   8       1773.56       2290.32        60.66 o                         
 -32   6   8        469.13        643.31        55.18 o                         
 -30   6   8       1778.63       2226.24        75.86 o                         
 -28   6   8        166.34        118.17        66.07 o                         
 -26   6   8         32.95        121.53        47.52 o                         
 -24   6   8        366.26        675.85        48.84 o                         
 -22   6   8      40123.39      41777.89       478.07 o                         
 -20   6   8      12621.01      11036.72       147.70 o                         
 -18   6   8      16118.70      15257.05       193.89 o                         
 -16   6   8      31907.87      25394.04       330.56 o                         
 -14   6   8     176050.36     176878.05      3763.37 o                         
 -12   6   8     319564.53     307943.12      5314.34 o                         
 -10   6   8      29154.68      32516.67       544.15 o                         
  -8   6   8      15863.64      12625.73       226.98 o                         
  -6   6   8      69379.70      62587.20       784.46 o                         
  -4   6   8     150705.17     137837.61      1843.80 o                         
  -2   6   8      19735.96      19217.76       303.74 o                         
   0   6   8       2931.03       2970.04        93.00 o                         
   2   6   8     113592.98     127380.76      2862.70 o                         
   4   6   8       4310.69       3899.61       161.93 o                         
   6   6   8      49953.39      48827.77      1370.17 o                         
   8   6   8      90501.69      93171.92      1925.83 o                         
  10   6   8      67490.54      66182.14      1430.24 o                         
  12   6   8      99057.33     100484.20      1590.84 o                         
  14   6   8     160946.81     158210.38      2501.92 o                         
  16   6   8      40051.61      37390.36       476.92 o                         
  18   6   8      79325.80      79678.31       848.43 o                         
  20   6   8      21906.11      20446.79       231.84 o                         
  22   6   8      62327.57      63186.55       681.15 o                         
  24   6   8       2472.57       2843.86        86.92 o                         
  26   6   8      34997.44      37834.19       467.81 o                         
  28   6   8       1512.01       1688.36        62.86 o                         
  30   6   8      17894.13      16922.28       309.97 o                         
  32   6   8        299.90        373.32        44.05 o                         
  34   6   8       4743.93       3814.96        72.34 o                         
  36   6   8        107.19        191.82        53.21 o                         
 -39   7   8       1284.03       1274.79        80.32 o                         
 -37   7   8         26.80        102.19        64.54 o                         
 -35   7   8        597.99        541.22        50.54 o                         
 -33   7   8       3412.84       3258.50        72.48 o                         
 -31   7   8         41.29        213.10        56.65 o                         
 -29   7   8       4508.19       4705.29        98.28 o                         
 -27   7   8         69.16        172.28        55.45 o                         
 -25   7   8      23369.13      21806.37       287.11 o                         
 -23   7   8        208.02        150.56        49.79 o                         
 -21   7   8        649.32       1119.76        50.00 o                         
 -19   7   8       1615.08       1572.66        55.70 o                         
 -17   7   8       6895.39       7492.89       119.53 o                         
 -15   7   8      10088.91      10995.55       156.51 o                         
 -13   7   8      26222.94      23202.36       282.56 o                         
 -11   7   8       5084.57       5331.20       194.98 o                         
  -9   7   8      43809.37      35317.55       647.27 o                         
  -7   7   8      19909.23      17676.24       330.25 o                         
  -5   7   8       3689.88       6344.90       162.01 o                         
  -3   7   8       4297.36       4422.97       102.71 o                         
  -1   7   8      85961.87      89229.69      1535.62 o                         
   1   7   8     275296.88     288080.94      5669.05 o                         
   3   7   8       3546.64       3834.16       167.76 o                         
   5   7   8      39133.92      43361.57      1143.35 o                         
   7   7   8     111839.54     113471.75      2074.86 o                         
   9   7   8       1175.13       1327.37        66.98 o                         
  11   7   8        136.99        379.41        53.35 o                         
  13   7   8       5750.96       5338.67       130.43 o                         
  15   7   8       4919.60       5304.68       190.10 o                         
  17   7   8      50274.29      54302.23       754.04 o                         
  19   7   8      10879.48      13201.23       187.12 o                         
  21   7   8       3846.20       4287.65        82.85 o                         
  23   7   8       1112.98       1396.85        73.35 o                         
  25   7   8      16447.74      16545.26       230.31 o                         
  27   7   8       4459.21       4701.19        97.63 o                         
  29   7   8        914.73        791.09        53.03 o                         
  31   7   8        225.84        157.34        58.22 o                         
  33   7   8       3825.28       3683.88        82.39 o                         
  35   7   8         81.99         57.57        41.51 o                         
 -38   8   8        280.42        262.38        58.42 o                         
 -36   8   8         81.73        102.18        51.11 o                         
 -34   8   8         67.46        200.85        51.72 o                         
 -32   8   8       1917.53       2213.74        66.07 o                         
 -30   8   8       1119.67        895.69        60.98 o                         
 -28   8   8      14951.63      14955.92       321.01 o                         
 -26   8   8        393.28        458.94        57.38 o                         
 -24   8   8       1419.01       1302.62        65.28 o                         
 -22   8   8         35.19         47.56        53.34 o                         
 -20   8   8      31147.15      31193.49       362.39 o                         
 -18   8   8       1833.75       1945.91        73.10 o                         
 -16   8   8       1062.13        724.66        67.96 o                         
 -14   8   8      14375.46      12448.13       213.92 o                         
 -12   8   8      24576.13      24459.01       444.76 o                         
 -10   8   8       4653.05       3917.55       266.57 o                         
  -8   8   8      92413.38      90180.69      1158.25 o                         
  -6   8   8      89182.38      88500.27      1148.26 o                         
  -4   8   8      29113.40      33068.06       624.37 o                         
  -2   8   8      19937.73      20090.55       349.11 o                         
   0   8   8       1722.53       2226.68       113.80 o                         
   2   8   8      84790.94      84089.52      1329.72 o                         
   4   8   8     186045.75     191643.61      2530.22 o                         
   6   8   8      25122.33      25018.51       556.94 o                         
   8   8   8     137912.33     144607.61      2206.05 o                         
  10   8   8        843.75       1130.39        76.54 o                         
  12   8   8      47339.20      47303.90       697.73 o                         
  14   8   8      27426.08      26835.19       604.14 o                         
  16   8   8      19446.50      19857.06       297.42 o                         
  18   8   8      31323.66      31858.45       492.31 o                         
  20   8   8       7674.11       7952.92       139.38 o                         
  22   8   8        229.61        393.98        53.79 o                         
  24   8   8       7208.45       8942.82       166.11 o                         
  26   8   8      17368.53      17466.25       277.47 o                         
  28   8   8        104.53         66.26        59.71 o                         
  30   8   8         47.17        143.06        63.71 o                         
  32   8   8         10.29         66.49        54.72 o                         
 -35   9   8        110.44         74.48        53.10 o                         
 -33   9   8        587.56        788.69        57.70 o                         
 -31   9   8       7690.47       8201.96       206.07 o                         
 -29   9   8        409.87        537.72        54.21 o                         
 -27   9   8       1674.24       2002.04        70.43 o                         
 -25   9   8      14222.54      14386.04       253.43 o                         
 -23   9   8       3236.26       3422.29       111.52 o                         
 -21   9   8       8156.85       7809.97       174.55 o                         
 -19   9   8        210.87        320.52        70.67 o                         
 -17   9   8       1743.90       1661.77        87.16 o                         
 -15   9   8      16431.40      16374.28       349.59 o                         
 -13   9   8      86239.24      79015.07      1040.20 o                         
 -11   9   8      40807.06      37526.30       766.43 o                         
  -9   9   8      20085.38      21770.15       407.04 o                         
  -7   9   8       4052.42       5178.79        96.56 o                         
  -5   9   8      63644.65      61164.68       677.10 o                         
  -3   9   8      16154.64      16284.61       195.48 o                         
  -1   9   8      32810.71      31640.20       351.52 o                         
   1   9   8        325.73        678.90        48.20 o                         
   3   9   8      80148.22      80618.22       991.82 o                         
   5   9   8      52620.31      55559.05       785.84 o                         
   7   9   8      41412.06      38420.45       752.33 o                         
   9   9   8      12843.86      10346.27       213.67 o                         
  11   9   8       1066.64       1008.16        74.12 o                         
  13   9   8       1858.33       2224.46        83.07 o                         
  15   9   8        353.00        583.77        97.94 o                         
  17   9   8      99494.82     100830.21      1951.38 o                         
  19   9   8          2.92         16.42        79.49 o                         
  21   9   8      14704.72      15167.43       303.12 o                         
  23   9   8       8425.18       9356.77       311.75 o                         
  25   9   8       5067.50       5964.16       139.41 o                         
  27   9   8        304.33        278.84        60.92 o                         
  29   9   8         68.13        129.59        54.68 o                         
  31   9   8        757.34        633.82        50.68 o                         
 -34  10   8        430.91        365.81        47.61 o                         
 -32  10   8        317.32        330.51        53.65 o                         
 -30  10   8       1005.54        986.25        59.56 o                         
 -28  10   8        440.24        583.50        57.71 o                         
 -26  10   8        144.99         74.61        57.97 o                         
 -24  10   8       1090.37       1129.52        80.70 o                         
 -22  10   8      22437.69      21864.31       497.90 o                         
 -20  10   8      12491.17      10565.78       217.14 o                         
 -18  10   8      19730.16      21923.89       456.68 o                         
 -16  10   8       1399.92       1500.67       107.24 o                         
 -14  10   8       2222.55       2404.84       101.58 o                         
 -12  10   8       8915.78       7890.86       177.69 o                         
 -10  10   8      20576.32      18716.75       373.08 o                         
  -8  10   8        259.50        559.51        70.77 o                         
  -6  10   8      33925.55      31258.24       456.60 o                         
  -4  10   8        108.05        434.54        48.67 o                         
  -2  10   8        300.47        641.07        70.26 o                         
   0  10   8      11439.77      11055.59       153.56 o                         
   2  10   8      12062.79      11253.94       210.37 o                         
   4  10   8      24287.96      22540.03       319.26 o                         
   6  10   8      38917.09      34025.61       569.32 o                         
   8  10   8      15009.67      15183.82       346.76 o                         
  10  10   8       8926.02       7983.79       276.77 o                         
  12  10   8      34190.29      37644.46       726.81 o                         
  14  10   8       2053.13       1609.65       125.18 o                         
  16  10   8       1848.57       2065.41       115.49 o                         
  18  10   8       6059.98       6424.52       197.70 o                         
  20  10   8       1174.08       1174.48        76.11 o                         
  22  10   8        207.45        423.17        62.46 o                         
  24  10   8        605.64        524.20        82.92 o                         
  26  10   8        544.60        555.93        66.44 o                         
  28  10   8       6655.53       6354.47       145.42 o                         
  30  10   8       1418.38       1181.54        54.89 o                         
 -33  11   8        998.87       1164.65        46.82 o                         
 -31  11   8       4221.33       4086.34        90.54 o                         
 -29  11   8          8.92         64.29        56.30 o                         
 -27  11   8       5376.66       5216.51       131.46 o                         
 -25  11   8       3295.65       2962.03        99.24 o                         
 -23  11   8      10062.26       9055.52       200.25 o                         
 -21  11   8      18520.46      17924.45       580.60 o                         
 -19  11   8      21878.60      24100.80       678.22 o                         
 -17  11   8       8114.47       8624.92       175.82 o                         
 -15  11   8       3288.08       3008.58       112.49 o                         
 -13  11   8      39052.17      37937.41       675.33 o                         
 -11  11   8         58.19        186.54        72.26 o                         
  -9  11   8      13120.35      11862.22       223.96 o                         
  -7  11   8       1656.67       1643.43       101.11 o                         
  -5  11   8      89140.66      90203.48      1298.87 o                         
  -3  11   8      25871.68      24426.83       415.89 o                         
  -1  11   8      52412.90      51839.78       886.36 o                         
   1  11   8       3750.09       3783.10       116.64 o                         
   3  11   8       7061.37       7036.21       226.18 o                         
   5  11   8       7893.18       7730.34       159.13 o                         
   7  11   8        169.30        306.58        75.08 o                         
   9  11   8       7752.19       7238.83       189.36 o                         
  11  11   8      77644.01      78746.86      1093.07 o                         
  13  11   8       7993.86       8044.70       303.36 o                         
  15  11   8       2036.19       1777.00       128.54 o                         
  17  11   8        716.04        798.54        84.14 o                         
  19  11   8       5784.69       5880.23       172.76 o                         
  21  11   8         26.38         67.86        68.01 o                         
  23  11   8       2981.33       3175.76       101.70 o                         
  25  11   8          2.13         74.07        62.35 o                         
  27  11   8       3090.89       3396.44        85.73 o                         
  29  11   8       1026.69        998.42        49.53 o                         
 -30  12   8          7.98         21.25        42.57 o                         
 -28  12   8       6824.26       6617.26       114.86 o                         
 -26  12   8       1512.50       1803.97        82.54 o                         
 -24  12   8         31.36         67.15        79.04 o                         
 -22  12   8       2396.03       2023.26        84.30 o                         
 -20  12   8        139.01        434.57        80.27 o                         
 -18  12   8       1843.27       1606.71        89.27 o                         
 -16  12   8         17.81        150.04        73.57 o                         
 -14  12   8       5409.36       5329.34       143.13 o                         
 -12  12   8        892.05       1238.75        98.18 o                         
 -10  12   8      53096.27      51264.56       778.03 o                         
  -8  12   8       9590.91       9563.39       293.67 o                         
  -6  12   8      20722.98      20120.10       405.37 o                         
  -4  12   8       2391.21       2293.97        88.75 o                         
  -2  12   8      52075.21      49941.37       991.91 o                         
   0  12   8      31392.08      31748.39       792.99 o                         
   2  12   8       2634.06       2847.18       116.73 o                         
   4  12   8      17240.32      16302.95       435.00 o                         
   6  12   8      43290.80      42587.54       996.26 o                         
   8  12   8      22323.98      21312.32       484.42 o                         
  10  12   8      13190.30      12832.45       426.32 o                         
  12  12   8       7524.11       8042.45       274.79 o                         
  14  12   8       3665.27       3078.25       185.23 o                         
  16  12   8       3820.07       4237.93       216.80 o                         
  18  12   8       4828.36       4783.16       225.72 o                         
  20  12   8       6735.90       7206.78       213.46 o                         
  22  12   8       9586.83       8622.51       595.30 o                         
  24  12   8       1841.03       1555.38        83.79 o                         
  26  12   8       3061.19       3081.45       107.39 o                         
 -29  13   8          6.96         23.02        39.20 o                         
 -27  13   8       4394.78       4702.98        99.46 o                         
 -25  13   8       9806.99       8989.81       211.56 o                         
 -23  13   8       4447.78       3892.85       132.19 o                         
 -21  13   8       1502.78       1741.31        89.77 o                         
 -19  13   8      10689.31      10082.37       260.19 o                         
 -17  13   8        275.86        411.51        96.47 o                         
 -15  13   8       2268.10       2674.75       250.50 o                         
 -13  13   8        308.66        345.74       117.80 o                         
 -11  13   8       4511.58       3805.96       131.69 o                         
  -9  13   8      17166.40      15532.29       280.66 o                         
  -7  13   8      15720.37      15284.10       393.77 o                         
  -5  13   8       7669.28       7605.93       164.21 o                         
  -3  13   8      25601.54      26059.31       478.38 o                         
  -1  13   8      15491.97      14785.16       342.50 o                         
   1  13   8       6767.91       7217.77       158.27 o                         
   3  13   8      23088.74      22123.21       533.46 o                         
   5  13   8       4129.36       3708.80       141.71 o                         
   7  13   8        706.68        932.07       103.22 o                         
   9  13   8        203.51        213.75       149.72 o                         
  11  13   8       7881.92       6826.25       262.66 o                         
  13  13   8       4011.53       3476.22       275.11 o                         
  15  13   8      23938.77      23290.86      1772.26 o                         
  17  13   8        779.46        599.50       199.62 o                         
  19  13   8       1468.81       1324.70       185.59 o                         
  21  13   8        182.74        274.26        87.53 o                         
  23  13   8        187.68        139.16        72.85 o                         
  25  13   8       1801.61       1215.88        74.28 o                         
 -26  14   8       4664.33       3794.87        92.40 o                         
 -24  14   8        617.00        458.54        68.50 o                         
 -22  14   8        519.89        639.44        75.00 o                         
 -20  14   8        746.15        906.65       107.80 o                         
 -18  14   8       4952.46       5047.22       182.87 o                         
 -16  14   8       5237.88       5220.88       199.60 o                         
 -14  14   8        545.67        982.09       146.87 o                         
 -12  14   8         62.01        150.54       106.33 o                         
 -10  14   8        933.44        646.49        98.61 o                         
  -8  14   8       1268.40        967.30        98.87 o                         
  -6  14   8       2719.04       3138.39       155.60 o                         
  -4  14   8       4884.03       4135.29       188.25 o                         
  -2  14   8      40814.38      35464.84      2024.28 o                         
   0  14   8       2642.81       2297.56       163.79 o                         
   2  14   8      23700.12      20986.66       906.36 o                         
   4  14   8       2586.23       2561.68       136.12 o                         
   6  14   8       6758.84       6340.16       252.59 o                         
   8  14   8       7107.77       5653.12       241.87 o                         
  10  14   8       5580.24       4566.93       213.75 o                         
  12  14   8      14237.96      14080.86       486.18 o                         
  14  14   8       1392.91       1342.37       148.18 o                         
  16  14   8        266.67        136.78       157.82 o                         
  18  14   8        133.68        144.13       141.24 o                         
  20  14   8       1514.68       1507.84       143.63 o                         
  22  14   8        183.72         49.63        51.85 o                         
 -23  15   8       1424.88       2024.65       121.16 o                         
 -21  15   8         27.45         17.87        86.34 o                         
 -19  15   8       5042.59       5866.57       221.03 o                         
 -17  15   8       1903.59       2180.17       161.85 o                         
 -15  15   8         33.80         67.46       112.93 o                         
 -13  15   8       1634.37       1271.24       109.19 o                         
 -11  15   8        118.34        326.39       115.16 o                         
  -9  15   8        303.58        204.14       112.15 o                         
  -7  15   8        652.85        680.43       115.61 o                         
  -5  15   8       1600.91       1717.76       161.18 o                         
  -3  15   8       3211.80       3063.74       282.18 o                         
  -1  15   8        195.35        291.68       120.76 o                         
   1  15   8       4884.07       3917.97       218.40 o                         
   3  15   8      10998.05      10349.57       495.09 o                         
   5  15   8      15880.80      13621.94       479.11 o                         
   7  15   8        351.30        407.48       161.29 o                         
   9  15   8        145.64        275.83       156.85 o                         
  11  15   8      16497.94      13207.84       824.58 o                         
  13  15   8        748.37        662.37       236.56 o                         
  15  15   8       1327.39       1415.98       226.42 o                         
  17  15   8       5580.25       4413.53       287.25 o                         
 -16  16   8       6705.31       7391.88       647.16 o                         
 -14  16   8        274.69        201.24       120.75 o                         
 -12  16   8        809.49        786.14       113.44 o                         
 -10  16   8         54.32        102.85       108.56 o                         
  -8  16   8       7669.62       6956.79       511.98 o                         
  -6  16   8         24.86         90.53       133.96 o                         
  -4  16   8        392.85        448.88       109.37 o                         
  -2  16   8       3593.04       3435.68       358.22 o                         
   0  16   8       4463.64       3647.27       164.20 o                         
   2  16   8       2408.49       2071.70       140.29 o                         
   4  16   8       2273.70       2073.82       142.40 o                         
   6  16   8       1018.80        743.56       118.23 o                         
   8  16   8       1334.75       1530.84       400.46 o                         
  10  16   8        765.24        998.53       429.19 o                         
  12  16   8       2108.61       2305.60       577.88 o                         
  14  16   8         54.92         -7.15       260.22 o                         
 -11  17   8         19.16        -81.73       123.35 o                         
  -9  17   8       2077.90       2484.57       354.84 o                         
  -7  17   8       2476.06       2662.99       239.94 o                         
  -5  17   8        524.72        467.26       135.00 o                         
  -3  17   8       2249.68       1759.54       155.10 o                         
  -1  17   8         30.81         32.02       135.64 o                         
   1  17   8       1128.59        958.07       139.41 o                         
   3  17   8        974.65        915.59       114.32 o                         
   5  17   8      16668.98      19118.03      2179.73 o                         
   7  17   8        875.30       1092.30       140.93 o                         
 -41   1   9         11.55         50.10        60.38 o                         
 -39   1   9        295.72        228.68        58.46 o                         
 -37   1   9       3329.15       4398.87        93.24 o                         
 -35   1   9       3022.62       3506.49        73.07 o                         
 -33   1   9        184.21        306.44        44.12 o                         
 -31   1   9      14744.15      12952.08       141.46 o                         
 -29   1   9      15749.22      16499.63       155.96 o                         
 -27   1   9      29300.43      27577.16       226.95 o                         
 -25   1   9      33802.72      34120.33       261.63 o                         
 -23   1   9      40104.71      42446.22       327.68 o                         
 -21   1   9      11741.19      11622.52       148.81 o                         
 -19   1   9      20844.13      24418.44       713.94 o                         
 -17   1   9     254083.89     253222.11      4712.88 o                         
 -15   1   9      88476.13      87180.70      2276.95 o                         
 -13   1   9      10834.60       7101.71       168.63 o                         
 -11   1   9      37916.33      33320.19       598.41 o                         
  -9   1   9       7935.07       5067.66       209.33 o                         
  -7   1   9     181522.20     194258.70      4051.05 o                         
  -5   1   9       4877.27       8440.27       264.53 o                         
  -3   1   9     467844.38     493754.38      9103.90 o                         
  -1   1   9      47139.45      77586.12      1464.46 o                         
   1   1   9      86128.46      74147.10      1738.80 o                         
   3   1   9      43599.57      44004.75       841.69 o                         
   5   1   9     294273.56     276270.75      8099.57 o                         
   7   1   9     201610.34     191096.12      4571.39 o                         
   9   1   9      41796.59      39207.39       971.02 o                         
  11   1   9       2050.59       2011.22       135.17 o                         
  13   1   9      43340.74      34000.32      1463.33 o                         
  15   1   9      47516.52      49398.24      1500.55 o                         
  17   1   9      36477.02      36982.12       405.75 o
[truncated: 812,595 more chars]
