# Supplementary material for: A systematic study of the interplay between guest molecule structure and intermolecular interactions in crystalline sponges
Source: IUCrJ. 2023 Jul 1;10(Pt 4):497–508. doi: 10.1107/S2052252523005146 (PMC10324488; doi:10.1107/S2052252523005146)
Supplement: Supplementary file 9 [file m-10-00497-PBA-2_6-Iodine_CrystallineSpongesup9.hkl]

data_PBA-2_6-Iodine_CrystallineSponge                                           
_shelx_title ' 2022ncs7080b_rc2_twin1_hklf4_a.res in P-1'                       
_shelx_refln_list_code          4                                               
_shelx_F_calc_maximum      829.53                                               
_exptl_crystal_F_000      3535.77                                               
_reflns_d_resolution_high  0.8299                                               
                                                                                
loop_                                                                           
 _space_group_symop_operation_xyz                                               
 'x, y, z'                                                                      
 '-x, -y, -z'                                                                   
                                                                                
_cell_length_a    14.7780                                                       
_cell_length_b    18.2345                                                       
_cell_length_c    30.7970                                                       
_cell_angle_alpha  98.227                                                       
_cell_angle_beta   91.736                                                       
_cell_angle_gamma 113.055                                                       
                                                                                
_shelx_F_squared_multiplier     1.000                                           
                                                                                
loop_                                                                           
 _refln_index_h                                                                 
 _refln_index_k                                                                 
 _refln_index_l                                                                 
 _refln_F_squared_calc                                                          
 _refln_F_squared_meas                                                          
 _refln_F_squared_sigma                                                         
 _refln_observed_status                                                         
   0   0   2        160.84        588.01       172.27 o                         
   0   0   3      24782.46      23859.69       417.69 o                         
   0   0   4      11449.73       8415.28       345.08 o                         
   0   0   5      32558.38      30410.06       514.24 o                         
   0   0   6      46207.16      69166.80       708.56 o                         
   0   0   7      13976.94       1244.80       326.05 o                         
   0   0   8       4612.67       7291.27       386.37 o                         
   0   0   9     128775.57     110243.23       787.59 o                         
   0   0  10      12686.06      14730.54       388.11 o                         
   0   0  11         73.09        441.46       101.70 o                         
   0   0  12      26118.29      26074.04       255.62 o                         
   0   0  13       1347.47       1265.30       106.67 o                         
   0   0  14         52.47        777.82       102.35 o                         
   0   0  15       1256.36       1502.75       107.60 o                         
   0   0  16       5602.50       5935.36       151.47 o                         
   0   0  17        828.83        617.29        95.08 o                         
   0   0 -18        355.00        263.36        48.93 o                         
   0   0  19      29418.51      22997.56        62.30 o                         
   0   0  20       3440.86       3513.40        41.38 o                         
   0   0 -21      17536.57      12546.01        72.77 o                         
   0   0  22         34.06         29.62        35.08 o                         
   0   0 -23       3512.18       3020.81        47.64 o                         
   0   0  24        667.71        490.80        37.53 o                         
   0   0 -25          3.56         60.76        49.27 o                         
   0   0  25          9.48         59.23        66.80 o                         
   0   0  26        673.80        577.10        54.00 o                         
   0   0  26       1253.68        801.00        72.10 o                         
   0   0  27        113.81        182.24        50.63 o                         
   0   0  27        122.98         32.01        10.53 o                         
   0   0  28       2454.60       3069.99        53.59 o                         
   0   0  28       2482.91       2692.75        78.33 o                         
   0   0  29        139.60        181.68        41.26 o                         
   0   0  29       8736.93       8808.88        99.59 o                         
   0   0 -30       1889.47       2228.79        49.50 o                         
   0   0  30       2104.49       2091.56        69.69 o                         
   0   0  31        806.69        946.22        57.04 o                         
   0   0  31       2236.32       2303.10        64.52 o                         
   0   0 -32         18.27          9.64        27.60 o                         
   0   0  32        182.10        125.13        48.91 o                         
   0   0  33        191.81        196.20        22.44 o                         
   0   0  33        542.91        567.38        44.56 o                         
   0   0  34        766.53        759.76        22.24 o                         
   0   0  34       1252.34       1195.13        42.28 o                         
   0   0  35         61.38         89.80        21.79 o                         
   0   0  35        110.98        157.63        31.51 o                         
   0   0  36          2.21          2.98        31.26 o                         
   0   0  36        170.09         62.91        26.41 o                         
   0   1 -36       1278.51       1266.88        29.27 o                         
   0  -1  36       1746.89       1589.96        32.77 o                         
   0  -1  35         12.58         33.96        21.82 o                         
   0  -1  35         59.71          1.88         6.42 o                         
   0  -1  34         22.82         95.77        26.43 o                         
   0  -1  34         71.25         43.95        36.04 o                         
   0  -1  33         19.23         29.44        24.11 o                         
   0  -1  33         19.44         18.60        39.16 o                         
   0   1 -32         67.03         92.51        26.96 o                         
   0  -1  32       1445.75       1486.15        52.75 o                         
   0  -1  31        274.07        391.31        51.09 o                         
   0  -1  31        454.33        416.91        52.17 o                         
   0  -1  30         56.74        103.54        53.83 o                         
   0  -1  30       2649.22       2762.96        67.76 o                         
   0   1 -29         72.52         55.39        48.10 o                         
   0  -1  29         86.15         92.63        57.35 o                         
   0   1 -28        276.63        303.09        52.07 o                         
   0  -1  28        577.64        475.54        66.12 o                         
   0  -1  27       1246.15       1470.01        58.73 o                         
   0  -1  27       5673.03       5486.76        88.76 o                         
   0  -1  26       1839.81       1813.78        60.74 o                         
   0  -1  26       2247.08       2285.39        75.64 o                         
   0  -1  25         94.33         66.20        49.78 o                         
   0  -1  25       7076.41       6015.70        91.76 o                         
   0   1 -24        191.03        173.13        34.94 o                         
   0  -1  24       2617.42       2245.49        76.67 o                         
   0  -1  23        666.82        706.90        29.75 o                         
   0  -1  22       6897.53       6557.81        41.91 o                         
   0   1 -21        604.60        718.90        31.76 o                         
   0  -1  20       6939.67       5771.49        46.14 o                         
   0   1 -19       3739.26       2745.99        38.00 o                         
   0  -1  18      21244.71      21571.70       264.86 o                         
   0  -1  17       7731.30       6303.32       163.59 o                         
   0  -1  16        771.16       1024.05       106.07 o                         
   0  -1  15        418.03        563.74       188.81 o                         
   0  -1  14      40346.20      37201.04       553.93 o                         
   0  -1  13      30476.20      17016.14       412.84 o                         
   0  -1  12        253.07       1399.01       261.98 o                         
   0  -1  11       1175.92       1592.48       278.56 o                         
   0  -1  10      35903.98      48104.90       690.22 o                         
   0  -1   9       5341.28       6019.83       470.93 o                         
   0   1  -8      34767.16      50419.41       161.52 o                         
   0  -1   8      68985.24      68085.02       797.77 o                         
   0  -1   6       8081.64      18694.51       238.71 o                         
   0  -1   5        291.96        661.34       103.15 o                         
   0  -1   4       2143.36        245.72        79.14 o                         
   0  -1   3       4369.95       1592.65        73.53 o                         
   0  -1   2     350330.19     140625.23       343.72 o                         
   0  -1   1     326714.66      54144.12       111.32 o                         
   0  -1   0        759.30        168.05        21.13 o                         
   0   1   1      90144.12      19877.49         8.66 o                         
   0   1   2      69042.94      74800.14       219.17 o                         
   0   1   3      27434.41      30112.94       255.15 o                         
   0   1   4     269139.94     447331.09      1137.21 o                         
   0   1   5      13805.69      10114.21       136.29 o                         
   0  -1  -6       3102.49       3146.39        72.93 o                         
   0   1   6       6155.98      10290.67       158.56 o                         
   0  -1  -7      56909.62      46734.91       146.17 o                         
   0   1   7     112920.48     112413.92       679.43 o                         
   0  -1  -8      70524.51      63834.54       143.33 o                         
   0   1   8     139935.23     146005.09       811.65 o                         
   0   1   9      17276.27      11783.84       201.68 o                         
   0   1   9      34279.70      23484.20       370.27 o                         
   0   1  10      31988.37      31780.77       317.92 o                         
   0   1  10      63471.55      61430.21       536.70 o                         
   0   1  11      33841.02      39144.07       355.29 o                         
   0   1  11      67147.59      71204.30       575.87 o                         
   0   1  12       4556.46       5316.66       130.08 o                         
   0   1  13         56.98        191.30        84.66 o                         
   0   1  14       2534.00       1522.03       109.38 o                         
   0   1  15      10262.45       8363.23       158.85 o                         
   0   1  16      19503.01      19036.50       221.89 o                         
   0   1  17       8920.90       7506.91       155.47 o                         
   0   1  18       3888.28       2286.84        35.04 o                         
   0   1  19       3598.01       2997.23        37.06 o                         
   0   1  20       7906.63       5685.97        41.62 o                         
   0   1  21       5408.07       4789.22        39.23 o                         
   0   1  22       4077.75       4077.07        51.72 o                         
   0  -1 -23        904.00        566.28        37.50 o                         
   0   1  24       1048.13        902.47        40.70 o                         
   0   1  25         26.63         58.56        30.91 o                         
   0   1  26        177.42        185.10        40.14 o                         
   0   1  26       1621.78       1502.59        76.51 o                         
   0  -1 -27        649.06        726.20        43.17 o                         
   0   1  27       5381.40       4701.14        91.46 o                         
   0   1  28        659.82        736.75        42.63 o                         
   0   1  28        999.19       1066.98        73.20 o                         
   0   1  29         96.79        201.49        43.84 o                         
   0   1  29       1177.66       1125.99        72.94 o                         
   0  -1 -30         81.61         77.08        40.18 o                         
   0   1  30       2868.03       2968.22        77.45 o                         
   0  -1 -31         65.87         82.42        37.29 o                         
   0   1  31        715.77       1080.49        61.93 o                         
   0  -1 -32        853.28        997.21        28.09 o                         
   0   1  32        864.42       1199.47        55.41 o                         
   0   1  33        126.00        158.10        21.87 o                         
   0   1  33        128.19        205.41        44.27 o                         
   0  -1 -34        167.45        160.80        17.48 o                         
   0   1  34        455.76        441.32        39.54 o                         
   0  -1 -35         43.06         14.03        16.16 o                         
   0   1  35        334.31        381.38        33.37 o                         
   0   1  36          9.19         35.31        31.42 o                         
   0  -2  36        203.07        149.15        32.27 o                         
   0  -2  36        203.97         64.41        26.28 o                         
   0  -2  35        254.06        267.69        35.99 o                         
   0  -2  35        254.55        177.41        30.79 o                         
   0  -2  34          6.26         57.28        36.47 o                         
   0  -2  34        849.27        695.47        37.77 o                         
   0  -2  33         16.27         61.56        38.76 o                         
   0  -2  33         18.34         32.01        37.63 o                         
   0  -2  32        779.05        783.52        47.57 o                         
   0  -2  32       1117.58        821.95        46.04 o                         
   0  -2  31         43.11         59.12        46.70 o                         
   0  -2  31        465.26        448.70        48.38 o                         
   0  -2  30       2295.93       2014.54        61.19 o                         
   0  -2  29        249.01        336.57       127.30 o                         
   0  -2  29        287.31        299.44        55.84 o                         
   0   2 -28        458.29        422.49        48.02 o                         
   0  -2  28       9832.02       9630.80        96.09 o                         
   0   2 -27       2131.87       1982.67        44.40 o                         
   0  -2  27       7003.31       6487.97        89.75 o                         
   0  -2  26       3855.04       3458.18        49.56 o                         
   0  -2  26       4583.69       4079.79        82.70 o                         
   0   2 -25        521.32        524.17        32.91 o                         
   0  -2  25        554.38        574.74        67.48 o                         
   0  -2  24         41.24         15.60        31.98 o                         
   0  -2  24        300.69        118.96        68.42 o                         
   0  -2  23        851.69        819.37        27.99 o                         
   0  -2  22        179.96        172.45        29.02 o                         
   0  -2  21       5219.11       3880.04        41.26 o                         
   0   2 -20       4282.16       2830.18        40.70 o                         
   0  -2  19        930.90        745.43        34.06 o                         
   0  -2  18        153.81         20.97       181.54 o                         
   0  -2  17       2273.53       1452.94       220.48 o                         
   0  -2  16      10391.55       6150.22       305.83 o                         
   0  -2  15        434.01         38.69       230.20 o                         
   0  -2  14      52032.19      37335.93       614.92 o                         
   0  -2  13       3859.89       4333.47       330.06 o                         
   0  -2  12       4172.66       1189.69       112.69 o                         
   0  -2  11       1824.76       1918.34        41.85 o                         
   0  -2  10       7967.91       6644.97       105.58 o                         
   0  -2   9       5001.86       4907.85       182.71 o                         
   0  -2   8       5492.95      13345.23       250.75 o                         
   0  -2   7     115845.73      97996.28       541.81 o                         
   0  -2   6      46202.51      33949.78       335.12 o                         
   0  -2   5      11954.80       2124.90       117.05 o                         
   0  -2   4       4031.10       1408.41        86.86 o                         
   0  -2   3      15573.36       2245.28        74.73 o                         
   0   2  -3      30900.78       4687.74        96.27 o                         
   0  -2   2       2116.11       2360.67        47.89 o                         
   0   2  -1       2165.75       5256.70        89.14 o                         
   0  -2  -1      33388.73       5324.14         7.17 o                         
   0  -2  -2     688122.12     519524.72        62.88 o                         
   0  -2  -3      48941.04      45576.49       321.71 o                         
   0  -2  -4        725.44       6960.46       178.32 o                         
   0   2   5      17555.50      16984.78       145.18 o                         
   0   2   6      18286.83      30613.30       200.92 o                         
   0   2   7     102278.57     103149.18       358.97 o                         
   0  -2  -8      39592.69      46696.63       240.18 o                         
   0   2   8      78560.10     100450.84       390.38 o                         
   0  -2  -9        204.38        635.88        62.96 o                         
   0   2   9        405.54       1397.99       114.55 o                         
   0  -2 -10      24245.96      32902.91       120.62 o                         
   0   2  10      48109.02      72433.52       561.61 o                         
   0   2  11       7221.21       4362.92        52.89 o                         
   0   2  11      14328.37      11272.37       283.12 o                         
   0   2  12       1937.00       1387.88       123.73 o                         
   0   2  12       3843.41       5078.36       236.05 o                         
   0   2  13      38313.69      37442.68       277.38 o                         
   0   2  14       1483.80       1620.42       100.02 o                         
   0   2  15        648.98        790.62        91.30 o                         
   0   2  16      36133.33      35151.20       286.95 o                         
   0   2  17      11560.00      11337.93       178.42 o                         
   0   2  18        100.27        115.50        29.58 o                         
   0   2  19       2010.74       1166.43        30.82 o                         
   0   2  20       2343.76       1937.79        35.10 o                         
   0   2  21         23.45         53.19        24.92 o                         
   0   2  22       2200.88       2215.88        32.38 o                         
   0   2  23       4897.84       4799.96        42.00 o                         
   0   2  24       1941.72       1867.08        47.25 o                         
   0   2  25         94.77        131.93        37.05 o                         
   0   2  26        228.98        315.08        37.73 o                         
   0  -2 -27         90.12         72.27        39.34 o                         
   0   2  27         98.37         84.23        70.99 o                         
   0   2  28       1127.10       1118.47        48.19 o                         
   0   2  28       1813.39       1731.16        79.17 o                         
   0   2  29       1018.67       1097.09        47.48 o                         
   0   2  29       2374.35       2497.07        78.58 o                         
   0   2  30       2634.75       3107.52        53.60 o                         
   0   2  30       3145.48       3657.38        78.84 o                         
   0   2  31          7.19        -21.73        29.60 o                         
   0   2  31       1164.97       1305.11        63.83 o                         
   0   2  32       1257.83       1342.33        40.62 o                         
   0   2  32       2514.97       2591.62        63.00 o                         
   0   2  33        398.70        388.25        22.48 o                         
   0   2  33        698.58        752.88        47.76 o                         
   0   2  34          9.59         42.64        18.82 o                         
   0   2  34         22.29         47.43        38.02 o                         
   0   2  35         77.45         51.32        18.30 o                         
   0   2  35        606.43        589.76        34.30 o                         
   0  -3  37          0.79         63.07        26.81 o                         
   0  -3  36         18.06         38.89        30.53 o                         
   0  -3  35         38.51         77.06        33.15 o                         
   0  -3  35        126.57        161.14        29.47 o                         
   0  -3  34       1109.67       1283.41        44.69 o                         
   0  -3  34       1135.36       1044.35        38.05 o                         
   0  -3  33        345.28        436.46        42.21 o                         
   0  -3  33        404.20        335.74        37.89 o                         
   0  -3  32        560.35        515.57        42.06 o                         
   0   3 -31       1326.41       1379.39        59.18 o                         
   0  -3  31       1541.94       1491.36        51.11 o                         
   0   3 -30        239.48        278.49        54.39 o                         
   0  -3  30       5093.07       5024.59        70.32 o                         
   0  -3  29         23.82         43.16        48.13 o                         
   0  -3  29       1370.77       1063.89        57.81 o                         
   0  -3  28       5561.23       5140.27        71.61 o                         
   0  -3  28       5672.62       5249.60        78.12 o                         
   0  -3  27       3080.18       3086.91        63.46 o                         
   0  -3  27       3144.51       3284.96        73.51 o                         
   0  -3  26         41.53         51.77        39.31 o                         
   0  -3  26         46.09         65.65        62.58 o                         
   0  -3  25       1078.56       1245.83        36.11 o                         
   0  -3  25       3870.40       3608.07        78.33 o                         
   0  -3  24       3404.88       3359.24        42.39 o                         
   0  -3  24       4447.69       4437.55        80.29 o                         
   0   3 -23       4420.88       3974.33        40.69 o                         
   0  -3  23      20062.46      17893.80       120.57 o                         
   0  -3  22        101.48        169.93        31.38 o                         
   0   3 -21        631.88        352.34        24.72 o                         
   0  -3  20        180.42         97.80        32.82 o                         
   0  -3  19      21752.81      19778.24        96.12 o                         
   0  -3  18       8910.07       7212.64       339.80 o                         
   0  -3  17         11.06         58.83        90.83 o                         
   0  -3  16      18073.94      13745.23       217.36 o                         
   0  -3  15      15725.83      15067.95       226.83 o                         
   0  -3  14        496.08        176.81       105.90 o                         
   0   3 -13      13708.89      11277.47        89.16 o                         
   0  -3  12      16480.01      11572.40       134.63 o                         
   0  -3  11        322.71       1792.57       156.37 o                         
   0  -3  10       2981.12       2176.66       157.65 o                         
   0  -3   9       4572.86       7077.75       198.86 o                         
   0  -3   8       3219.29       9619.35       278.31 o                         
   0  -3   7     127075.80     159683.00       660.68 o                         
   0  -3   6     138603.52     110815.48       527.59 o                         
   0  -3   5      48502.11      52199.68       321.83 o                         
   0  -3   5      96238.23     122425.52       448.22 o                         
   0   3  -4       9119.07       4381.23        72.54 o                         
   0   3  -3      10686.52        321.75        52.38 o                         
   0   3  -2       4649.73      21956.50       201.44 o                         
   0   3  -1      37328.61      47114.54       296.19 o                         
   0   3   0      10601.41       1826.28        99.85 o                         
   0   3   1      10428.90      26109.21       153.70 o                         
   0  -3  -2      11018.54      10450.58        12.22 o                         
   0   3   3      10661.43       7272.84       106.24 o                         
   0  -3  -4     146265.83     133042.34       674.35 o                         
   0  -3  -5      37761.39      18550.38       295.76 o                         
   0   3   6     559384.94     646617.50      1095.16 o                         
   0   3   7       1308.70        131.70       110.55 o                         
   0   3   8       3933.32       4982.96       153.51 o                         
   0   3   9       4934.69       6458.63        98.29 o                         
   0   3  10     341759.09     382210.19       537.25 o                         
   0   3  11       3008.60       1696.53       118.87 o                         
   0  -3 -11       5969.69       2921.23        95.22 o                         
   0   3  12         30.11       1193.82        51.53 o                         
   0   3  12         59.74       2905.71       212.83 o                         
   0   3  13      17742.06      10322.74       201.35 o                         
   0   3  13      35203.93      20820.59       348.24 o                         
   0   3  14       9237.72      11980.80       177.26 o                         
   0   3  15      24166.09      18726.90       214.62 o                         
   0   3  16        426.84        379.57        80.39 o                         
   0   3  17        607.16        483.14        32.53 o                         
   0   3  18       2390.38       2830.19        42.88 o                         
   0   3  19      14907.34      12324.61        71.87 o                         
   0   3  20       1392.60       1754.39        33.53 o                         
   0   3  21        755.66        697.88        28.17 o                         
   0   3  22         25.83        -16.54        25.75 o                         
   0   3  23       4131.94       4177.36        41.51 o                         
   0   3  24         56.95         52.58        24.88 o                         
   0   3  25        189.77        205.97        38.51 o                         
   0   3  26        105.29        209.89        38.08 o                         
   0   3  27       5984.46       7229.77        70.60 o                         
   0   3  28         30.09         34.85        38.78 o                         
   0   3  29       1852.32       2046.64        40.67 o                         
   0   3  30          8.03         43.40        39.63 o                         
   0   3  30        116.56         38.46        61.60 o                         
   0   3  31        774.01        791.47        41.78 o                         
   0   3  31       1422.19       1363.24        63.31 o                         
   0   3  32        882.06       1113.27        39.38 o                         
   0   3  32       2107.90       2302.22        61.24 o                         
   0  -3 -33        121.94        148.22        20.98 o                         
   0   3  33        495.73        504.74        46.67 o                         
   0  -3 -34        537.26        573.14        23.30 o                         
   0   3  34        540.84        632.90        39.62 o                         
   0   3  35          3.22         44.22        25.91 o                         
   0  -4  37         29.11        -23.03        26.35 o                         
   0  -4  36         21.00         36.33        29.45 o                         
   0  -4  35          2.97         34.87        31.34 o                         
   0  -4  35        105.36        194.71        27.96 o                         
   0  -4  34         94.67        153.55        36.04 o                         
   0  -4  34        104.22        142.86        32.46 o                         
   0   4 -33        984.44        961.62        53.61 o                         
   0  -4  33       1853.91       1856.28        44.29 o                         
   0   4 -32        605.05        673.84        52.84 o                         
   0  -4  32        624.09        668.87        41.80 o                         
   0   4 -31         20.83        -23.51        50.21 o                         
   0  -4  31        493.06        531.58        45.51 o                         
   0   4 -30       2974.40       3495.29        71.73 o                         
   0  -4  30       2987.18       3317.28        61.08 o                         
   0  -4  29         98.44         87.21        47.96 o                         
   0  -4  29        329.94        430.27        51.63 o                         
   0  -4  28        503.67        483.39        37.54 o                         
   0  -4  28       1413.33       1490.00        59.16 o                         
   0  -4  27        710.11        696.66        40.18 o                         
   0  -4  27        720.70        415.08        56.39 o                         
   0  -4  26        181.62        261.00        27.33 o                         
   0  -4  26      13283.55      12698.16       101.10 o                         
   0  -4  25       2136.41       1540.90        33.44 o                         
   0  -4  25       5684.40       5557.83        80.61 o                         
   0  -4  24        893.75        881.08        36.77 o                         
   0  -4  24       2526.45       2123.25        68.61 o                         
   0   4 -23         83.58         84.03        33.13 o                         
   0  -4  23        735.77        572.70        62.08 o                         
   0  -4  22        639.04        360.04        29.31 o                         
   0  -4  21       1266.59       1276.96        28.92 o                         
   0  -4  20       3555.80       2546.91        32.03 o                         
   0  -4  19       1105.85       1946.42        37.66 o                         
   0  -4  18        724.39        529.75        56.42 o                         
   0  -4  17       1691.61        932.66       113.21 o                         
   0  -4  16      16199.75      13687.61       233.32 o                         
   0  -4  15        507.21        982.67        58.94 o                         
   0  -4  14       1045.23        674.56        61.10 o                         
   0  -4  13        401.35        820.16        75.61 o                         
   0  -4  12      49303.15      49795.10       481.70 o                         
   0  -4  11       4854.36       4469.79       177.71 o                         
   0  -4  10        304.13       2841.56       154.13 o                         
   0  -4   9      34446.66      30862.44       338.91 o                         
   0  -4   8       4324.06       5086.47       149.09 o                         
   0  -4   7     170404.22     154793.92       636.09 o                         
   0  -4   7     338117.28     330641.09       840.82 o                         
   0  -4   6      55477.50      60833.38       384.17 o                         
   0  -4   6     110078.86     137719.33       540.79 o                         
   0   4  -5     159209.81     203425.44       346.18 o                         
   0  -4   4        460.51      53785.44       187.55 o                         
   0   4  -3      14732.82      17259.98       189.46 o                         
   0   4  -2       1828.49       4706.33       132.80 o                         
   0   4  -1      83188.02      77979.56       436.04 o                         
   0   4   0        508.47      37049.28       329.35 o                         
   0   4   1       7429.77       2726.47        76.83 o                         
   0  -4  -2      13677.45      15141.86       152.20 o                         
   0   4   3      70322.11      79945.93        36.97 o                         
   0   4   4      51427.69      81728.01       364.27 o                         
   0  -4  -5      53375.34      47825.04       488.92 o                         
   0  -4  -6       3264.46       3154.14       202.01 o                         
   0   4   7       4753.00       3187.80       127.53 o                         
   0   4   8     329376.88     299903.44       794.76 o                         
   0   4   9        131.46        756.54       125.11 o                         
   0   4  10        277.22        929.44        90.86 o                         
   0  -4 -11      11701.90      15560.61       155.11 o                         
   0   4  12      13594.56      10507.67       201.97 o                         
   0  -4 -12      26974.43      18357.75       207.62 o                         
   0   4  13      21207.76      16876.15       247.49 o                         
   0   4  14      15780.39      11316.01       236.05 o                         
   0   4  15        109.94        115.44        89.10 o                         
   0   4  16      13252.75      12828.71        89.51 o                         
   0  -4 -16      26296.21      30391.31       195.15 o                         
   0   4  17         75.78        143.71        30.25 o                         
   0  -4 -17        150.37        459.29       100.10 o                         
   0   4  18      17918.19      17246.47        86.92 o                         
   0   4  19         89.72        218.66        31.51 o                         
   0   4  20        244.57        245.21        32.20 o                         
   0   4  21         19.92         18.65        25.81 o                         
   0   4  22       2342.09       2221.61        36.73 o                         
   0   4  23       1064.33       1023.93        31.18 o                         
   0   4  24          4.58         19.45        26.38 o                         
   0   4  25         19.53         -7.35        24.97 o                         
   0   4  26         62.13        169.84        41.93 o                         
   0   4  27         25.00         62.49        34.08 o                         
   0   4  28          2.12         41.96        32.42 o                         
   0   4  29        335.34        365.95        32.13 o                         
   0   4  30        123.39        182.01        30.05 o                         
   0   4  31        339.09        535.86        28.76 o                         
   0   4  32         15.16         51.36        20.39 o                         
   0   4  33        102.54        127.79        18.49 o                         
   0  -4 -34        298.34        265.75        16.29 o                         
   0  -5  36         70.42         45.00        28.18 o                         
   0  -5  35        341.86        409.43        35.02 o                         
   0   5 -34        187.28         98.33        45.75 o                         
   0  -5  34        822.18        717.33        33.75 o                         
   0  -5  33        478.36        403.79        36.56 o                         
   0   5 -32         11.57          7.64        48.57 o                         
   0  -5  32         12.51         26.82        37.95 o                         
   0   5 -31        323.11        343.29        52.56 o                         
   0  -5  31       1459.03       1498.71        48.57 o                         
   0   5 -30         54.62         40.65        50.14 o                         
   0  -5  30        105.50        164.75        44.21 o                         
   0   5 -29         86.39         98.27        22.93 o                         
   0  -5  29       1480.71       1341.36        52.17 o                         
   0   5 -28         46.78         55.10        23.90 o                         
   0  -5  28        291.77         81.17        48.45 o                         
   0  -5  27        889.15        930.10        28.85 o                         
   0  -5  27       1402.65       1571.91        57.00 o                         
   0  -5  26       2669.19       2951.28        37.00 o                         
   0  -5  26       3268.89       3706.09        68.79 o                         
   0   5 -25       5082.27       4578.00        50.25 o                         
   0  -5  25       5412.71       5510.30        77.31 o                         
   0  -5  24        451.37        522.34        35.66 o                         
   0  -5  24       2125.69       1954.07        66.47 o                         
   0   5 -23       9813.07       8595.88        61.94 o                         
   0  -5  23      11921.33      11526.42        98.42 o                         
   0  -5  22        204.55        239.51        34.27 o                         
   0  -5  22      18139.39      14539.73       109.15 o                         
   0  -5  21       9062.82       8575.64        51.29 o                         
   0   5 -20       3109.09       2853.35        36.79 o                         
   0  -5  19       2011.40       2572.07        44.93 o                         
   0  -5  18        118.52        254.27        56.46 o                         
   0  -5  17       4011.59       3100.05       145.47 o                         
   0  -5  16       1355.81       1643.14       148.90 o                         
   0  -5  15      44232.25      41002.12       263.18 o                         
   0  -5  14      18527.87      17805.08       191.45 o                         
   0  -5  13        313.95        277.51        70.64 o                         
   0  -5  12       1565.49       3809.73       134.98 o                         
   0  -5  11      11036.67      16189.12       195.42 o                         
   0  -5  10         66.73        355.56        89.67 o                         
   0  -5   9      12760.62      17311.00       184.69 o                         
   0  -5   8       1034.95       1102.98        96.06 o                         
   0  -5   7       3891.07       3159.53        94.97 o                         
   0   5  -6       4799.05       6070.11        98.67 o                         
   0   5  -5       9027.65       3916.97       105.66 o                         
   0   5  -4       1364.76       1084.35        93.23 o                         
   0   5  -3      10426.46      11279.74       138.06 o                         
   0   5  -2       1527.95      17931.37       239.17 o                         
   0   5  -1      15506.83      17407.48       245.05 o                         
   0   5   0      62197.73      49247.34       256.24 o                         
   0   5   1        846.45       1379.13        74.89 o                         
   0  -5  -2      28724.44      59983.28       311.05 o                         
   0   5   3        727.60       1792.88        10.61 o                         
   0   5   4     185293.22     241308.84        72.63 o                         
   0  -5  -5       7500.83       8571.12       260.21 o                         
   0  -5  -6     101135.94     105987.83       801.13 o                         
   0  -5  -7        674.72       1223.83        93.36 o                         
   0   5   8       1568.98       4624.95       147.46 o                         
   0   5   9      76267.57      68987.05       400.08 o                         
   0   5  10         12.10       3365.39       115.09 o                         
   0   5  11      78446.77      76341.04       326.54 o                         
   0   5  12      66430.29      75773.95       329.44 o                         
   0   5  13       5878.75       5885.21       159.38 o                         
   0   5  14       5074.99       3555.37       140.37 o                         
   0   5  15         90.22         18.97        35.67 o                         
   0  -5 -15        179.01        213.86       102.57 o                         
   0   5  16       2455.22       1695.50        42.27 o                         
   0  -5 -16       4871.66       4102.09       119.69 o                         
   0   5  17        986.79       1187.14        40.40 o                         
   0  -5 -17       1958.00       2777.77       116.01 o                         
   0   5  18       1615.35       1897.11        44.58 o                         
   0  -5 -18       3205.20       5015.53       126.94 o                         
   0   5  19        664.92        818.02        38.01 o                         
   0  -5 -19       1319.34       1952.97       110.79 o                         
   0   5  20       8464.08       7644.64        66.59 o                         
   0  -5 -20      16794.50      16716.37       167.77 o                         
   0   5  21        183.64        152.45        33.00 o                         
   0   5  22          3.58         21.92        27.54 o                         
   0   5  23      11941.38      12452.12        65.63 o                         
   0   5  24        353.77        435.09        27.32 o                         
   0  -5 -25         90.28        172.37        24.17 o                         
   0   5  26         25.81         49.25        32.24 o                         
   0   5  27        792.22        775.06        33.38 o                         
   0   5  28        182.14        230.32        29.61 o                         
   0   5  29        194.69        161.16        27.38 o                         
   0   5  30         95.37         80.83        28.94 o                         
   0  -5 -31         32.79         74.63        25.32 o                         
   0   5  32        856.80        921.08        20.19 o                         
   0  -5 -33          3.02         26.26        15.14 o                         
   0  -6  36          1.87        -27.57        28.14 o                         
   0  -6  35        235.35        164.27        27.06 o                         
   0   6 -34       1330.38       1335.34        54.79 o                         
   0   6 -33          8.45         -6.10        47.40 o                         
   0   6 -32        492.78        506.76        52.40 o                         
   0  -6  32        548.79        607.10        39.50 o                         
   0   6 -31         81.08         77.54        51.10 o                         
   0  -6  31        276.73        363.74        41.57 o                         
   0   6 -30        340.44        347.58        19.38 o                         
   0   6 -29         20.26        -12.98        18.75 o                         
   0   6 -28        264.84        259.32        20.45 o                         
   0   6 -27        158.27        152.94        21.19 o                         
   0  -6  26        267.50        344.56        23.40 o                         
   0  -6  25       5237.17       4807.28        40.64 o                         
   0   6 -24        153.08        153.29        27.65 o                         
   0  -6  23       3503.62       3851.92        39.86 o                         
   0  -6  22       2452.84       2261.64        35.07 o                         
   0   6 -21          1.64        -19.73        25.94 o                         
   0  -6  20        201.19        170.54        26.82 o                         
   0  -6  19          7.36        155.84        34.03 o                         
   0  -6  18        209.46        490.91        90.99 o                         
   0  -6  17       3096.21       2287.94       117.99 o                         
   0  -6  16        543.03        402.34        64.54 o                         
   0  -6  15       5547.34       7562.39       121.18 o                         
   0  -6  14      20131.16      16413.37       166.56 o                         
   0  -6  13      37166.46      32474.85       284.38 o                         
   0  -6  12       3060.61       3486.80       131.88 o                         
   0  -6  11       2998.33       1884.98       110.67 o                         
   0  -6  10        206.90        906.14        98.35 o                         
   0  -6   9       7639.53       7116.23       134.01 o                         
   0  -6   8      32416.08      23386.56       204.94 o                         
   0  -6   7       6214.48       5120.25       180.54 o                         
   0   6  -7      12330.82       9799.43       197.64 o                         
   0   6  -6      37210.63      32254.87       227.00 o                         
   0  -6   5        335.60        898.18       104.12 o                         
   0   6  -4     177172.92     148899.36       439.44 o                         
   0   6  -3      20739.88      10173.50       148.99 o                         
   0   6  -2      13626.53      14001.93       229.04 o                         
   0   6  -1      42187.25      32168.35       338.70 o                         
   0   6   0      23655.14      19524.89       181.43 o                         
   0   6   1      23123.22      20533.75       196.12 o                         
   0  -6  -2      16710.12      30939.84       211.75 o                         
   0   6   3       2658.83       4927.59       129.20 o                         
   0   6   4      22373.02      19603.13        24.09 o                         
   0   6   5      38376.97      33702.90       295.32 o                         
   0  -6  -6      28455.37      19607.60       403.88 o                         
   0  -6  -7       1514.50       2145.61       108.97 o                         
   0   6   8      71489.69      75661.44       463.25 o                         
   0   6   9      16270.90      17266.32       229.25 o                         
   0  -6 -10      39262.79      42173.28       272.26 o                         
   0   6  11        189.97        499.94        87.42 o                         
   0  -6 -12        170.65       1091.58        88.80 o                         
   0  -6 -13       1624.70        875.86        46.03 o                         
   0   6  14       3929.66       4078.03        61.67 o                         
   0  -6 -14       7797.26       9045.99       147.63 o                         
   0   6  15      13830.35      15103.64       105.80 o                         
   0   6  15      27442.28      32383.09       149.89 o                         
   0   6  16      10846.27      13851.53        92.15 o                         
   0  -6 -16      21521.24      34691.45       229.04 o                         
   0   6  17      15173.73      15357.83        91.05 o                         
   0  -6 -17      30107.82      30321.03       204.76 o                         
   0   6  18       6011.25       5746.71        63.06 o                         
   0  -6 -18      11927.56      11873.14       151.18 o                         
   0   6  19         17.33         57.68        34.44 o                         
   0  -6 -19         34.40         33.99        14.09 o                         
   0   6  20        565.13        748.90        39.65 o                         
   0  -6 -20       1121.33       1361.98       109.32 o                         
   0   6  21       1307.43       1421.45        45.02 o                         
   0   6  22       1042.83       1169.97        36.33 o                         
   0   6  23        722.42        866.74        33.84 o                         
   0  -6 -24         14.82         26.36        26.62 o                         
   0   6  25       3616.61       4214.64        38.01 o                         
   0   6  26        910.51       1024.60        26.49 o                         
   0   6  27        314.48        474.33        34.99 o                         
   0   6  28        112.86         89.43        31.50 o                         
   0   6  29         75.50         96.51        28.60 o                         
   0  -6 -30          6.97        -18.35        25.29 o                         
   0   6  31        261.21        275.16        17.08 o                         
   0   6  32          9.91         26.88        16.87 o                         
   0   6  33         11.65         28.09        17.99 o                         
   0  -7  36         35.93         38.39        22.58 o                         
   0   7 -35         89.85         47.17        42.57 o                         
   0   7 -34        158.33        211.06        46.73 o                         
   0   7 -33         16.32        -14.52        46.43 o                         
   0   7 -32         25.58         55.11        49.12 o                         
   0  -7  31        173.04        248.24        46.64 o                         
   0   7 -31        920.84        956.87        70.77 o                         
   0  -7  30         26.01         37.05        18.39 o                         
   0   7 -29        185.62        219.66        20.16 o                         
   0   7 -28          6.11         18.24        20.06 o                         
   0  -7  27        818.02        732.79        23.64 o                         
   0  -7  26        242.48        203.14        23.38 o                         
   0  -7  25         48.00         14.58        25.02 o                         
   0  -7  24        479.92        643.29        28.94 o                         
   0  -7  23       1162.89       1037.58        31.95 o                         
   0  -7  22       1292.26        822.34        31.52 o                         
   0  -7  21       4968.75       4023.91        47.05 o                         
   0  -7  20        674.84        676.02        33.68 o                         
   0  -7  19        837.33       1014.58        45.64 o                         
   0  -7  18       8455.48       9151.13        76.74 o                         
   0  -7  17       3260.13       1842.27       116.88 o                         
   0  -7  16       3331.12       2246.29        83.10 o                         
   0  -7  15       1745.67       2222.96        86.44 o                         
   0  -7  14        100.25        596.40        73.81 o                         
   0  -7  13       4059.37       5020.49       142.58 o                         
   0  -7  12       5550.13       3182.89       128.76 o                         
   0  -7  11      11342.82       9767.75       165.55 o                         
   0  -7  10        235.85         73.72        83.87 o                         
   0  -7   9          6.70        223.82        82.88 o                         
   0   7  -8      26472.72      26472.22       239.10 o                         
   0  -7   7       3089.38       1818.20       106.44 o                         
   0  -7   6      16015.74      18428.17       212.59 o                         
   0  -7   5      55646.82      54030.31       307.99 o                         
   0  -7   4       2199.91       1630.53       125.54 o                         
   0  -7   3      20995.03      27729.70       232.11 o                         
   0   7  -2       5028.00       3602.35       165.25 o                         
   0   7  -1       2510.83       3931.57       101.30 o                         
   0   7   0      60889.05      47781.66       290.62 o                         
   0   7   1       7760.11       6796.67       133.70 o                         
   0   7   2      20856.27      22661.06       234.42 o                         
   0   7   3      26944.79      18759.23        33.27 o                         
   0   7   4      10160.06      11835.57        20.88 o                         
   0   7   5      27612.97      32770.09        33.84 o                         
   0  -7  -6      20117.93      69429.34       738.22 o                         
   0   7   7      92341.80      74807.26       414.41 o                         
   0   7   8       9892.57      10620.70       203.97 o                         
   0  -7  -9        858.65       1194.59        96.36 o                         
   0  -7 -10       6811.22       6308.89       138.94 o                         
   0   7  11       9151.99       6065.83        61.34 o                         
   0  -7 -12       7471.68       7567.37        67.96 o                         
   0  -7 -13       1413.11       1148.88        42.17 o                         
   0   7  14      20343.40      16057.34       251.07 o                         
   0  -7 -14      40365.52      38161.40       110.98 o                         
   0   7  15      16889.33      16207.29       115.13 o                         
   0   7  15      33511.92      30901.95       128.21 o                         
   0   7  16       9866.21      10099.72        97.08 o                         
   0   7  16      19576.60      21018.71       132.62 o                         
   0   7  17        971.38        751.37        41.60 o                         
   0  -7 -17       1927.42       1646.34       108.77 o                         
   0   7  18        430.65        477.00        45.98 o                         
   0  -7 -18        854.49       2111.90       114.02 o                         
   0   7  19      10559.10      11742.07        90.78 o                         
   0  -7 -19      20951.45      22018.58       180.99 o                         
   0   7  20         49.59        101.80        39.19 o                         
   0  -7 -20         98.40        522.89        99.49 o                         
   0   7  21       2517.98       3113.14        57.05 o                         
   0   7  22       3412.33       4161.91        49.42 o                         
   0   7  23        203.91        192.06        33.68 o                         
   0   7  24        209.17        207.00        30.16 o                         
   0   7  25        275.20        285.64        27.51 o                         
   0   7  26         10.15         16.70        23.55 o                         
   0  -7 -27         60.55         65.35        34.85 o                         
   0   7  28         29.61         38.77        27.78 o                         
   0  -7 -29         69.96         76.14        22.83 o                         
   0  -7 -30         80.18         89.24        18.10 o                         
   0   7  31         44.99         44.85        15.86 o                         
   0   7  32        313.22        314.81        25.40 o                         
   0   8 -36        287.59        271.52        24.49 o                         
   0   8 -35        179.56        155.97        44.21 o                         
   0   8 -34         88.12        142.59        46.78 o                         
   0   8 -33        179.73        284.24        50.41 o                         
   0   8 -32         24.22        -49.67        49.67 o                         
   0   8 -31         53.27         32.44        22.64 o                         
   0  -8  30         24.54         26.28        23.97 o                         
   0  -8  29        578.58        632.72        28.23 o                         
   0   8 -28         48.41         47.76        26.75 o                         
   0  -8  27        309.93        489.46        29.34 o                         
   0  -8  26         19.98         44.59        21.69 o                         
   0  -8  25        255.99        291.79        25.49 o                         
   0  -8  24        206.53        241.89        30.15 o                         
   0  -8  23       1037.94       1154.36        36.74 o                         
   0  -8  22       1662.35       1827.47        40.08 o                         
   0  -8  21       9297.57       9543.24        64.37 o                         
   0  -8  20         55.19        109.12        34.45 o                         
   0  -8  19        704.38        801.85        37.10 o                         
   0  -8  18       4596.44       4080.78       146.36 o                         
   0  -8  17      17643.74      17677.31        93.48 o                         
   0  -8  16         11.58         92.61        65.85 o                         
   0  -8  15       3230.45       3172.46        98.16 o                         
   0  -8  14        473.85        231.78        69.96 o                         
   0  -8  13       1989.89       2827.64       121.60 o                         
   0  -8  12        384.66        180.68       156.25 o                         
   0  -8  11      27533.80      29272.73       409.85 o                         
   0  -8  10         96.19         -4.47       152.79 o                         
   0  -8   9       6296.83       4774.38       216.01 o                         
   0  -8   8      20327.51      16055.59       219.27 o                         
   0   8  -7       3337.43       4334.70       142.30 o                         
   0   8  -6       2046.03       2580.94       157.31 o                         
   0  -8   6       4059.76       5564.52       268.00 o                         
   0   8  -5      12089.86      15909.91       214.38 o                         
   0   8  -4      84535.90      83502.98       408.27 o                         
   0  -8   3       8293.43      10442.24       185.72 o                         
   0   8  -2     152535.94     144741.59       407.27 o                         
   0   8  -1       7184.81       7802.42       137.73 o                         
   0   8   0        627.20        718.19        84.33 o                         
   0   8   1       3106.49       2823.96       112.06 o                         
   0   8   2       1980.83       1926.25       109.65 o                         
   0  -8  -3      16259.87      14184.41       188.37 o                         
   0   8   4     125131.20     117586.87       528.48 o                         
   0  -8  -5      41271.34      38253.22        38.58 o                         
   0  -8  -6      23978.89      20499.74       463.45 o                         
   0   8   7       6401.77       8545.25       165.95 o                         
   0   8   8      14976.05      23448.64       258.05 o                         
   0   8   9       1857.17       1182.70        43.43 o                         
   0   8  10      60204.10      58014.00       172.43 o                         
   0   8  11         13.28        221.25        41.43 o                         
   0   8  12      28137.96      20631.58       103.53 o                         
   0   8  13        653.27        516.73        85.68 o                         
   0   8  13       1296.22        819.80        50.70 o                         
   0   8  14      28289.92      26787.13       113.45 o                         
   0   8  15       5748.83       5600.95        66.77 o                         
   0   8  16      12467.40      15122.46       132.76 o                         
   0  -8 -16      24737.91      26702.23       151.44 o                         
   0   8  17      22952.31      23861.76       162.26 o                         
   0   8  17      45542.13      41945.02       174.77 o                         
   0   8  18       1552.12       2124.64        66.56 o                         
   0   8  18       3079.73       3618.97        84.79 o                         
   0   8  19      10321.04      11887.36       115.62 o                         
   0  -8 -19      20479.08      21684.66       177.06 o                         
   0   8  20         91.90         90.44        46.41 o                         
   0  -8 -20        182.35       2357.41       111.29 o                         
   0   8  21       1743.93       2589.85        66.09 o                         
   0   8  22        275.38        395.53        46.19 o                         
   0   8  23        730.84        762.14        35.57 o                         
   0   8  24       1521.51       1727.47        34.23 o                         
   0  -8 -25          4.35         -1.53        22.17 o                         
   0  -8 -26        373.40        469.97        22.40 o                         
   0   8  27        216.40        263.22        32.64 o                         
   0   8  28         77.53         62.11        29.53 o                         
   0  -8 -29       1006.05       1156.96        27.17 o                         
   0  -8 -30        269.48        300.56        24.16 o                         
   0   8  31          7.05          2.38        23.50 o                         
   0   9 -35          3.23        -34.61        43.04 o                         
   0   9 -34         70.40        135.92        47.12 o                         
   0   9 -33         37.67        115.23        50.25 o                         
   0   9 -32       1659.89       1776.21        35.12 o                         
   0   9 -31         34.61          7.88        23.57 o                         
   0   9 -30         71.75         20.36        25.12 o                         
   0   9 -29        408.51        412.37        28.70 o                         
   0   9 -28        225.21        220.59        29.14 o                         
   0   9 -27        958.12        964.70        40.76 o                         
   0   9 -26        159.26         70.32        34.97 o                         
   0  -9  25        151.37        221.44        46.71 o                         
   0   9 -24          0.53          7.52        46.23 o                         
   0  -9  23        989.36        977.54        55.94 o                         
   0  -9  22       1456.91       1664.20        62.54 o                         
   0   9 -21         37.46         67.24        48.17 o                         
   0  -9  20       3545.64       4216.23       205.82 o                         
   0  -9  19      13624.27      14467.44       322.41 o                         
   0  -9  18       1379.71       1755.12       186.41 o                         
   0  -9  17       1734.96       1773.56       104.99 o                         
   0  -9  16        554.71        385.67        88.65 o                         
   0  -9  15       3433.87       2613.66       122.34 o                         
   0  -9  14        468.55        402.98       100.83 o                         
   0  -9  13         92.96        162.30        97.80 o                         
   0  -9  12        560.53        374.90       167.59 o                         
   0  -9  11         20.03        188.73       164.13 o                         
   0  -9  10       1434.92       1452.77       183.26 o                         
   0  -9   9        178.03        196.97       162.41 o                         
   0   9  -8        562.61       1294.12       125.36 o                         
   0  -9   7      28783.37      33133.17       309.01 o                         
   0   9  -6       6941.76       8459.32       229.06 o                         
   0  -9   6      13773.88      15700.67       369.06 o                         
   0  -9   5       3295.75       3053.03       158.25 o                         
   0   9  -4       8132.84       7479.04       198.39 o                         
   0   9  -3      87673.45      85217.16       333.37 o                         
   0   9  -2      12796.15      10323.65       146.22 o                         
   0   9  -1      37316.21      32504.33       251.90 o                         
   0   9   0         36.41         61.77        90.66 o                         
   0   9   1       5851.36       3492.80       125.84 o                         
   0   9   2      31730.33      28503.90       292.28 o                         
   0   9   3         27.46        324.14        97.98 o                         
   0   9   4        297.71        483.82        93.63 o                         
   0   9   5       1470.74       1579.99        54.68 o                         
   0   9   6      11573.86      11298.88         7.40 o                         
   0  -9  -7       1468.90       1779.04        45.72 o                         
   0   9   8       7979.05       6873.68        76.91 o                         
   0  -9  -9      23903.56      24707.21       134.20 o                         
   0   9  10         56.43        227.31        45.52 o                         
   0  -9 -11        169.18        226.43        47.59 o                         
   0   9  12      24374.72      23474.83       133.44 o                         
   0   9  13        104.13        215.90        47.64 o                         
   0  -9 -14      30251.72      24931.27       111.82 o                         
   0   9  15        207.03        284.25        48.99 o                         
   0   9  16       1420.11       1532.80        63.31 o                         
   0   9  16       2817.79       3080.03        88.47 o                         
   0   9  17       1650.33       1616.39        63.02 o                         
   0  -9 -17       3274.60       2545.47        82.67 o                         
   0   9  18       2523.12       2672.82        72.60 o                         
   0   9  18       5006.39       5571.02        93.48 o                         
   0   9  19       2711.38       3140.00        71.20 o                         
   0   9  19       5379.95       5239.28        89.04 o                         
   0   9  20        221.16        198.23        46.76 o                         
   0  -9 -20        438.82        521.49        69.36 o                         
   0   9  21        660.52        714.29        48.29 o                         
   0   9  22        808.51        955.37        40.97 o                         
   0   9  23       1892.63       2137.22        50.99 o                         
   0  -9 -24       4274.38       5296.00        52.55 o                         
   0   9  25       2398.75       2685.30        38.98 o                         
   0  -9 -26          2.09         21.16        22.72 o                         
   0   9  27        480.18        373.40        30.73 o                         
   0  -9 -28          9.50         -3.18        21.93 o                         
   0  -9 -29        212.93        210.76        20.21 o                         
   0  10 -34        196.27        166.01        48.35 o                         
   0  10 -33        397.97        486.41        53.13 o                         
   0 -10  32          8.60         46.98        22.46 o                         
   0  10 -31         43.09         66.31        24.80 o                         
   0  10 -30         39.98         29.85        31.34 o                         
   0  10 -29          3.85         -2.47        32.86 o                         
   0  10 -28        137.30        223.25        35.79 o                         
   0  10 -27         19.74         64.16        36.42 o                         
   0  10 -26        153.55        177.16        37.60 o                         
   0  10 -25         13.48         69.18        47.13 o                         
   0 -10  24        406.64        509.39        52.41 o                         
   0  10 -23        548.19        723.27        56.87 o                         
   0 -10  22        409.37        320.67       248.76 o                         
   0 -10  20        497.16        645.74        77.33 o                         
   0  10 -19          5.55         22.03        40.33 o                         
   0  10 -18         72.79        132.91        42.71 o                         
   0 -10  17         40.80         40.71        39.71 o                         
   0 -10  16       4710.57       3684.61        63.70 o                         
   0 -10  15       2443.84       2196.38       130.52 o                         
   0 -10  14       2803.93       3332.22       147.37 o                         
   0 -10  13      10910.31       9321.20       206.27 o                         
   0 -10  12       1826.65       1482.53       132.78 o                         
   0 -10  11       1485.74       1334.46       196.21 o                         
   0 -10  10        226.19        330.50       186.38 o                         
   0 -10   9      16941.17      17365.64       382.37 o                         
   0  10  -8         46.16        169.09       111.91 o                         
   0 -10   7       1971.26       1499.38       123.00 o                         
   0  10  -6       3053.78       3515.25       183.00 o                         
   0 -10   6       6059.34       6442.93       313.97 o                         
   0  10  -5        501.62        342.68        79.95 o                         
   0 -10   5        995.31        551.13       261.36 o                         
   0  10  -4      18265.81      20293.01       196.02 o                         
   0  10  -3        310.96        692.09        99.92 o                         
   0  10  -2      34475.65      30204.89       227.83 o                         
   0  10  -1       7623.88       5427.12       134.67 o                         
   0  10   0      14813.01      13374.20       205.33 o                         
   0  10   1       3036.20       1196.37        48.99 o                         
   0  10   2        715.43        548.94        43.87 o                         
   0  10   3        245.03        328.40        42.52 o                         
   0  10   4        108.10        276.16        43.58 o                         
   0  10   5       8997.92       6240.96        86.09 o                         
   0  10   6      26024.68      20057.32        36.48 o                         
   0  10   7      16572.98      14105.65       104.95 o                         
   0 -10  -8       1315.08       1416.03        53.24 o                         
   0  10   9        598.63        756.92        49.96 o                         
   0  10  10        238.52         82.40        12.87 o                         
   0 -10 -11        146.56        236.73        47.75 o                         
   0  10  12        606.06        895.90        52.33 o                         
   0  10  13       2087.54       1375.27        51.65 o                         
   0  10  14       2473.40       3233.87        60.61 o                         
   0 -10 -15       6474.51       5543.79        67.44 o                         
   0  10  16       6932.16       6156.35        70.38 o                         
   0  10  17         18.41         25.34        47.76 o                         
   0 -10 -17         36.53         36.87        12.33 o                         
   0  10  18       2079.32       2176.02        65.39 o                         
   0 -10 -18       4125.81       4165.38        85.23 o                         
   0  10  19         10.24         -1.60        44.05 o                         
   0 -10 -19         20.31        166.08        67.74 o                         
   0  10  20        146.24        101.49        42.86 o                         
   0  10  20        290.16        652.37        98.74 o                         
   0  10  21       3746.64       4190.06        67.54 o                         
   0  10  21       7434.10       7678.72       125.24 o                         
   0  10  22        882.91        799.63        40.31 o                         
   0  10  22       1751.89       1442.78        86.20 o                         
   0  10  23          1.45         35.36        30.48 o                         
   0  10  24         65.53         76.03        22.47 o                         
   0 -10 -25       1621.71       1812.40        32.09 o                         
   0 -10 -26       1313.46       1465.67        27.79 o                         
   0 -10 -27        302.09        541.70        49.75 o                         
   0 -10 -27        599.40        828.66        55.83 o                         
   0 -10 -28         49.11         28.66        27.05 o                         
   0  11 -34         21.66         62.23        46.30 o                         
   0  11 -33         19.24         12.04        49.18 o                         
   0  11 -32         60.41        113.80        27.59 o                         
   0  11 -31        480.88        465.72        31.30 o                         
   0  11 -30       2456.00       3053.97        46.24 o                         
   0  11 -29        596.83        772.59        37.63 o                         
   0  11 -28        141.94        218.15        44.63 o                         
   0  11 -27        300.76        284.00        48.05 o                         
   0  11 -26         76.00        108.16        50.55 o                         
   0  11 -25        191.15        138.84        50.89 o                         
   0 -11  24         61.17        126.92        75.93 o                         
   0 -11  23       3133.60       3901.96       107.67 o                         
   0 -11  22        410.49        509.19        91.64 o                         
   0 -11  21       2701.37       2160.77        50.04 o                         
   0  11 -20       1336.35        617.20        45.47 o                         
   0  11 -19         46.48         57.99        39.44 o                         
   0  11 -18        219.57        190.98        44.04 o                         
   0 -11  17       2648.56       2145.69        57.77 o                         
   0 -11  16       5892.76       5502.99        76.13 o                         
   0 -11  15         93.81        242.71        47.86 o                         
   0 -11  14       2161.53       1754.79        61.06 o                         
   0 -11  13        110.41        152.05        53.34 o                         
   0 -11  12        483.93        616.29        62.32 o                         
   0 -11  11      11441.37      11809.90       245.38 o                         
   0 -11  10        905.82        823.11       216.69 o                         
   0  11 -10       1797.33       2079.52       124.98 o                         
   0 -11   9       9688.39      11502.30       358.42 o                         
   0  11  -9      19223.78      25469.97       183.81 o                         
   0 -11   8       2312.67       2495.28       149.37 o                         
   0  11  -8       4588.83       5161.09       118.39 o                         
   0 -11   7       3433.67       4449.10        83.20 o                         
   0  11  -7       6813.11       8207.46       118.86 o                         
   0  11  -6         24.87        145.47        81.42 o                         
   0  11  -6         49.35          8.08        90.03 o                         
   0  11  -5        829.90        811.48        92.86 o                         
   0 -11   5       1646.69       1712.37        84.79 o                         
   0  11  -4       8195.20       6692.43       222.52 o                         
   0 -11   4      16260.98      13636.34       111.05 o                         
   0  11  -3        151.07        379.83        66.55 o                         
   0 -11   2      63898.43      62347.64       206.18 o                         
   0 -11   1      13383.53      14620.81       118.82 o                         
   0  11   0        503.01        300.53        40.19 o                         
   0  11   1        814.40        691.54        42.64 o                         
   0  11   2      15109.91      10729.33        83.18 o                         
   0  11   3      17006.53      13073.39       111.94 o                         
   0  11   4       4178.44       3785.76        78.33 o                         
   0 -11  -5       2044.11       1004.02        54.95 o                         
   0  11   6       6512.19       5510.14        90.69 o                         
   0 -11  -7       1605.69       1133.59        14.61 o                         
   0  11   8      28637.13      29078.48        52.52 o                         
   0 -11  -9        471.57        299.03        55.60 o                         
   0  11  10      17031.65      13202.33       134.22 o                         
   0  11  11       1815.71       1276.80        61.12 o                         
   0 -11 -12        111.55        111.83        51.01 o                         
   0  11  13       2688.63       2509.57        58.57 o                         
   0  11  14         93.59        572.23        52.80 o                         
   0  11  15       3458.42       2998.54        58.31 o                         
   0  11  16       4367.78       3484.72       276.84 o                         
   0  11  16       8666.58       8498.44        75.37 o                         
   0  11  17       1770.20       1628.49        56.14 o                         
   0 -11 -17       3512.45       3432.88        82.47 o                         
   0  11  18          9.59         -4.62        41.10 o                         
   0 -11 -18         19.03        125.68        87.23 o                         
   0  11  19        155.46        149.46        40.52 o                         
   0 -11 -19        308.46        552.32        85.24 o                         
   0  11  20       3783.04       4104.27        65.90 o                         
   0  11  21        334.28        313.03        34.39 o                         
   0  11  21        663.28        739.10        80.94 o                         
   0  11  22       1104.62       1050.40        37.48 o                         
   0  11  22       2191.79       2366.89        87.27 o                         
   0  11  23        438.45        483.19        26.97 o                         
   0 -11 -24       1036.00       1088.06        27.98 o                         
   0 -11 -25       2314.57       2665.44        31.17 o                         
   0 -11 -25       4592.59       3789.60        70.19 o                         
   0 -11 -26        568.04        803.36        52.92 o                         
   0 -11 -27       2581.19       1880.60        52.95 o                         
   0  12 -33        554.25        540.54        25.64 o                         
   0  12 -32        279.76        289.54        27.30 o                         
   0  12 -31        312.24        455.27        37.22 o                         
   0  12 -30        517.29        627.07        41.53 o                         
   0  12 -29        232.57        278.55        41.60 o                         
   0  12 -28          0.20          8.36        41.24 o                         
   0  12 -27          7.53         38.61        44.34 o                         
   0  12 -26        331.09        535.82        56.12 o                         
   0  12 -25        719.01        932.06        61.57 o                         
   0 -12  24        259.37        293.62        60.71 o                         
   0  12 -23        624.24        730.19        64.09 o                         
   0 -12  22       1655.18       1674.31        43.42 o                         
   0 -12  21        745.76        560.52        41.89 o                         
   0  12 -20       1186.36        925.49        50.09 o                         
   0  12 -19        244.97        111.50        45.71 o                         
   0 -12  18         26.42        106.39        45.91 o                         
   0 -12  17       1089.94        904.00        49.73 o                         
   0 -12  16        199.94        185.69        47.44 o                         
   0  12 -15        237.36        150.26        49.50 o                         
   0  12 -14        490.48        468.96        54.20 o                         
   0  12 -13       2695.01       3441.89        77.71 o                         
   0 -12  12        427.61        652.88        65.26 o                         
   0  12 -11       2549.65       3680.93        87.45 o                         
   0 -12  10       1410.14       1528.71        60.70 o                         
   0  12  -9      10432.80      10728.04       108.55 o                         
   0  12  -9      20700.84      23134.12       188.14 o                         
   0 -12   8       1330.82       1924.65        66.91 o                         
   0  12  -8       2640.61       3436.68       119.70 o                         
   0  12  -7       3021.82       3368.65       112.08 o                         
   0  12  -7       5995.92       6606.17        85.42 o                         
   0  12  -6        903.08        820.45        96.14 o                         
   0  12  -6       1791.89       2423.32       105.86 o                         
   0  12  -5        441.16        580.01        92.42 o                         
   0  12  -5        875.36       1406.02        91.78 o                         
   0  12  -4        290.70        555.26       142.20 o                         
   0  12  -4        576.81        788.56        76.17 o                         
   0  12  -3       3067.47       2330.27       173.05 o                         
   0  12  -3       6086.50       5659.20        95.08 o                         
   0  12  -2       6271.18       7491.27        92.52 o                         
   0  12  -1       3075.65       3473.95        81.29 o                         
   0  12   0      16843.97      18258.43        95.26 o                         
   0 -12  -1       5011.39       5874.44        66.92 o                         
   0  12   2        228.15        451.11        44.84 o                         
   0  12   3        160.09         81.61        44.30 o                         
   0  12   4        354.20        309.81        47.46 o                         
   0  12   5       6659.72       5459.42        77.67 o                         
   0 -12  -6        282.40        679.21        61.96 o                         
   0 -12  -7      15603.25      12989.65        37.47 o                         
   0  12   8       2517.65       2227.98        23.46 o                         
   0  12   9        774.45        523.85        57.04 o                         
   0 -12 -10        679.83        608.33        57.33 o                         
   0  12  11        600.11        586.23        52.21 o                         
   0  12  12       2952.17       3132.27        72.79 o                         
   0  12  13       6630.81       7885.70        87.79 o                         
   0  12  14       1907.66       2102.36        60.70 o                         
   0  12  15        169.74        106.91        48.56 o                         
   0 -12 -16         72.22        156.53        49.59 o                         
   0 -12 -17        851.09        604.30        48.15 o                         
   0 -12 -18       3457.19       3819.35        57.79 o                         
   0  12  19         14.70         -4.20        32.01 o                         
   0  12  20       1118.97       1312.24        41.72 o                         
   0  12  20       2220.26       3131.28        95.55 o                         
   0  12  21         25.01          3.71        28.19 o                         
   0  12  21         49.63         33.30        76.64 o                         
   0  12  22        145.97        126.27        26.81 o                         
   0 -12 -22        289.63        297.81        52.71 o                         
   0  12  23        196.20        228.38        24.84 o                         
   0  12  23        389.31        338.21        42.35 o                         
   0  12  24        720.30        761.08        22.37 o                         
   0  12  25        456.52        640.15        42.58 o                         
   0  12  25        905.83       1316.52        69.75 o                         
   0  13 -32        366.35        331.78        31.10 o                         
   0  13 -31        549.13        733.54        31.54 o                         
   0  13 -30         22.39         -0.15        29.67 o                         
   0  13 -29        260.23        319.84        30.12 o                         
   0  13 -28        163.44        258.77        48.92 o                         
   0  13 -27        488.13        686.16        51.81 o                         
   0  13 -26         48.50         29.45        49.93 o                         
   0  13 -25        411.81        795.61        55.94 o                         
   0  13 -24         63.81         24.12        29.73 o                         
   0  13 -23        353.92        378.57        32.94 o                         
   0 -13  22          6.08          3.32        32.47 o                         
   0 -13  21       1594.70       1643.39        43.19 o                         
   0  13 -20         13.08         87.77        38.03 o                         
   0  13 -19        541.20        460.98        49.72 o                         
   0  13 -18        252.03        302.62        50.36 o                         
   0 -13  17       3989.43       3704.90        63.00 o                         
   0  13 -16        131.58        169.63        50.90 o                         
   0 -13  15        973.40        922.67        58.66 o                         
   0 -13  14       3420.08       3611.18        79.26 o                         
   0  13 -13       1741.98       1908.66        73.11 o                         
   0 -13  12         66.55        212.80        62.61 o                         
   0  13 -11       5114.51       5064.67        86.66 o                         
   0 -13  10         23.89        129.90        54.21 o                         
   0  13  -9          6.76         13.70        44.99 o                         
   0 -13   9         13.40        378.34       248.90 o                         
   0 -13   8       2618.25       3408.85        74.03 o                         
   0  13  -8       5195.16       6776.49       128.79 o                         
   0 -13   7       1720.77       1707.67        98.82 o                         
   0  13  -7       3414.36       3231.58       118.64 o                         
   0  13  -6         42.92        177.84        87.20 o                         
   0  13  -6         85.16        129.19        99.39 o                         
   0  13  -5        698.94        947.99       103.98 o                         
   0  13  -5       1386.85       2072.20       101.06 o                         
   0  13  -4       1523.26       1711.19       112.39 o                         
   0  13  -4       3022.46       3452.70       106.56 o                         
   0  13  -3        707.01        669.57       155.58 o                         
   0 -13   3       1402.86       1815.76        82.60 o                         
   0 -13   2         80.75         93.91        71.08 o                         
   0 -13   1        875.09       1687.21        79.00 o                         
   0 -13   0        365.10       1131.80        51.87 o                         
   0 -13  -1       7980.21       5803.88        70.81 o                         
   0  13   2       1029.93        433.06        52.71 o                         
   0  13   3       4184.97       4862.81        75.46 o                         
   0 -13  -4       1116.90       1124.68        57.01 o                         
   0  13   5       2808.82       3392.85        71.98 o                         
   0  13   6       7751.88       8711.05        98.86 o                         
   0 -13  -7       1806.27       3046.59        71.94 o                         
   0  13   8        273.88        388.87        51.64 o                         
   0  13   9        117.87        164.61        52.09 o                         
   0  13  10        351.57        435.24        54.51 o                         
   0  13  11       1101.90       1028.38        55.46 o                         
   0  13  12       1056.58       1271.43        58.95 o                         
   0 -13 -13       2273.91       2268.14        63.64 o                         
   0 -13 -14       5843.57       5404.47        74.93 o                         
   0 -13 -15       1997.60       2169.00        57.03 o                         
   0  13  16         43.19         97.33        43.03 o                         
   0  13  17       1464.78       1058.27        53.12 o                         
   0  13  18        162.68        181.04        44.31 o                         
   0  13  19          5.89         42.65        30.11 o                         
   0  13  19         11.68         79.14        80.67 o                         
   0  13  20        261.64        282.59        30.06 o                         
   0  13  20        519.15        814.36        63.64 o                         
   0  13  21        607.24        685.36        30.21 o                         
   0  13  21       1204.89       1845.20        63.70 o                         
   0  13  22       1010.02       1054.50        28.96 o                         
   0  13  22       2004.10       2699.13        61.16 o                         
   0  13  23        483.68        510.23        21.14 o                         
   0  13  23        959.72       1504.66        48.71 o                         
   0 -14  30        253.57        403.36        27.00 o                         
   0  14 -29        158.81        347.77        45.25 o                         
   0 -14  28        629.43       1075.14        50.84 o                         
   0  14 -27         69.76        126.01        47.07 o                         
   0  14 -26         54.02         66.06        25.15 o                         
   0 -14  25        155.43        199.04        26.55 o                         
   0  14 -24        600.48        513.31        29.39 o                         
   0  14 -23        325.21        456.72        30.66 o                         
   0  14 -22          9.13         56.21        30.97 o                         
   0  14 -21       2653.60       2520.56        45.27 o                         
   0  14 -20        550.45        523.93        38.19 o                         
   0  14 -19        332.97        262.92        41.47 o                         
   0  14 -18        131.20        173.85        32.79 o                         
   0 -14  17        353.05        532.20        43.23 o                         
   0 -14  16        239.79        245.46        40.64 o                         
   0  14 -15       3726.79       3813.46        66.75 o                         
   0 -14  14        159.74        285.68        48.63 o                         
   0 -14  13         95.82         83.30        48.14 o                         
   0  14 -12        233.40        266.40        56.14 o                         
   0  14 -11        626.37        743.95        58.75 o                         
   0  14 -10        790.67        908.49        58.00 o                         
   0 -14   9         38.76        110.65        71.89 o                         
   0  14  -9         76.91        154.04        73.91 o                         
   0 -14   8        125.39        261.91        70.28 o                         
   0 -14   8        248.80        425.87       259.64 o                         
   0 -14   7       1181.52       1586.40       139.57 o                         
   0  14  -7       2344.39       3982.33       120.14 o                         
   0  14  -6       2249.82       2089.59       115.60 o                         
   0  14  -6       4464.11       4683.87       130.10 o                         
   0  14  -5        191.04        380.11       103.54 o                         
   0 -14   5        379.06        880.73       106.00 o                         
   0  14  -4       3432.78       3011.92       138.78 o                         
   0 -14   4       6811.34       6649.82       122.09 o                         
   0  14  -3       2244.45       2329.86       130.67 o                         
   0  14  -3       4453.45       5513.60       118.03 o                         
   0  14  -2         22.46        166.39       156.83 o                         
   0 -14   2         44.56         28.24        11.72 o                         
   0 -14   1        991.23       1143.67        81.35 o                         
   0  14   0      11595.12       9863.97        84.03 o                         
   0  14   1       1285.77       1576.57        60.23 o                         
   0  14   2       6257.61       5336.97        76.31 o                         
   0  14   3        404.69         58.07        18.50 o                         
   0  14   4       4691.21       3871.90        75.04 o                         
   0  14   5       1896.42       1975.02        65.12 o                         
   0  14   6        180.90         16.28        13.58 o                         
   0  14   7       1082.30       1274.80        61.84 o                         
   0 -14  -8       9669.33       9125.72        87.57 o                         
   0 -14  -9       6617.79       8168.66        14.36 o                         
   0  14  10         56.88         81.25        45.39 o                         
   0 -14 -11        564.07        486.38        45.78 o                         
   0  14  12        368.79        211.99        46.61 o                         
   0 -14 -13        898.18       1068.50        49.06 o                         
   0 -14 -14        842.24       1008.47        46.10 o                         
   0  14  15       3161.24       3107.69        63.14 o                         
   0  14  16       1093.52       1131.51        48.08 o                         
   0  14  17        179.01        197.19        39.18 o                         
   0  14  18        176.83        184.46        34.03 o                         
   0  14  19        301.03        478.08        32.77 o                         
   0  14  20        226.23        296.42        25.64 o                         
   0  14  20        448.90        736.32        55.98 o                         
   0  14  21        675.38        672.65        23.60 o                         
   0  14  21       1340.09       1775.12        51.74 o                         
   0  14  22         12.37         12.03        15.81 o                         
   0  14  22         24.55         95.00        39.30 o                         
   0 -15  29        435.16        638.00        40.22 o                         
   0 -15  28        107.57        126.77        21.55 o                         
   0  15 -27        946.92       1026.79        27.25 o                         
   0  15 -26        100.03        110.25        23.47 o                         
   0  15 -25         49.81         57.51        24.19 o                         
   0  15 -24         38.30         47.45        25.18 o                         
   0 -15  23         62.85         94.23        26.53 o                         
   0  15 -22         18.33         26.58        28.01 o                         
   0 -15  21         65.88        107.52        30.49 o                         
   0  15 -20         31.97         30.34        32.43 o                         
   0  15 -19        522.03        560.35        38.67 o                         
   0 -15  18        451.02        388.16        33.83 o                         
   0 -15  17       1313.43       1223.34        40.32 o                         
   0  15 -16         54.35         61.96        42.70 o                         
   0 -15  15        617.05        616.26        53.47 o                         
   0  15 -14        396.10        320.68        52.00 o                         
   0  15 -13          6.21         43.36        52.57 o                         
   0  15 -12        590.39        522.15        53.51 o                         
   0 -15  11          7.16         21.88        47.62 o                         
   0 -15  10        841.08        869.16       109.01 o                         
   0  15 -10       1668.87       1947.51        85.20 o                         
   0 -15   9        677.42        716.08       130.37 o                         
   0 -15   9       1344.15        826.88       250.94 o                         
   0  15  -8       2335.92       3174.90        96.35 o                         
   0 -15   8       4634.94       3596.06       312.80 o                         
   0  15  -7       2513.57       2626.05        90.78 o                         
   0 -15   7       4987.43       3457.23       319.32 o                         
   0  15  -6          3.30         32.60       116.87 o                         
   0  15  -6          6.56         17.70       116.65 o                         
   0  15  -5       1116.96       1016.17       107.88 o                         
   0  15  -5       2216.27       2961.08       128.41 o                         
   0  15  -4        489.57        381.33       107.15 o                         
   0 -15   4        971.41       1336.93       102.14 o                         
   0  15  -3        134.80        230.04       102.97 o                         
   0  15  -3        267.47        498.84        98.47 o                         
   0  15  -2       2772.06       2481.44       133.67 o                         
   0 -15   2       5500.34       5743.54       122.82 o                         
   0 -15   1       1353.97        983.76        81.79 o                         
   0  15   0       2059.95       2114.86        62.15 o                         
   0 -15  -1       2841.58       2513.95        64.20 o                         
   0  15   2       2574.87       2620.72        65.62 o                         
   0 -15  -3        526.70        715.55        57.38 o                         
   0  15   4       3321.76       3234.97        70.16 o                         
   0 -15  -5       1577.01       1885.69        65.29 o                         
   0  15   6       1223.62       1475.16        64.13 o                         
   0  15   7         10.90        166.16        55.10 o                         
   0 -15  -8        110.66        141.70         6.42 o                         
   0  15   9       1269.40       1117.37         6.14 o                         
   0  15  10       1177.76       1544.37        52.50 o                         
   0  15  11       5152.50       4991.95        86.53 o                         
   0  15  12         12.07        189.71       107.49 o                         
   0  15  13         33.27         40.44        48.07 o                         
   0  15  14         13.33        126.93       100.12 o                         
   0  15  15        395.17        656.01        45.55 o                         
   0  15  16       1044.51       1010.56        43.10 o                         
   0  15  17        339.62        482.19        33.08 o                         
   0  15  18        513.90        514.81        29.89 o                         
   0  15  19       1722.92       1632.54        29.60 o                         
   0  16 -27          5.75         22.39        20.47 o                         
   0  16 -26        569.23        552.39        25.52 o                         
   0  16 -25        338.52        257.80        25.22 o                         
   0 -16  24        142.83        205.52        26.34 o                         
   0 -16  23         73.66         52.98        27.07 o                         
   0  16 -22        142.50         52.74        28.95 o                         
   0  16 -21        965.05        837.10        36.26 o                         
   0  16 -20        414.70        437.94        35.85 o                         
   0 -16  19       1346.50       1663.88        46.10 o                         
   0  16 -18        179.48        195.67        36.52 o                         
   0  16 -17       2500.52       2802.19        48.49 o                         
   0 -16  16          7.48         -0.78        37.97 o                         
   0  16 -15        197.48        249.15        47.76 o                         
   0  16 -14         48.67        116.08        46.72 o                         
   0 -16  13        220.39        232.37        47.54 o                         
   0 -16  12          0.43        -25.75        44.12 o                         
   0 -16  11        352.48        295.25        61.80 o                         
   0  16 -10          3.00        -58.44        75.68 o                         
   0  16  -9         39.39        142.12        76.83 o                         
   0  16  -7       5348.07       6269.04       135.64 o                         
   0  16  -6         18.89        275.53       105.07 o                         
   0  16  -5      12383.87      14685.67       182.47 o                         
   0  16  -4       2642.68       3698.58       136.90 o                         
   0  16  -3        496.64       1192.16       119.02 o                         
   0  16  -2        747.29       1248.06       118.62 o                         
   0 -16   1        490.88       1108.10       102.12 o                         
   0  16   0        122.23        205.57        54.82 o                         
   0  16   1        409.16        625.86        59.86 o                         
   0  16   2      14678.65      14554.47       107.34 o                         
   0  16   3        346.42        188.44        55.87 o                         
   0  16   4        110.75         86.58        63.48 o                         
   0  16   5        607.23        933.52        57.06 o                         
   0 -16  -6         27.30         39.90         7.76 o                         
   0  16   7         52.81        253.98        84.29 o                         
   0  16   8        320.24        217.75         6.92 o                         
   0 -16  -9       1951.37       1711.70         7.84 o                         
   0  16  10         22.16          3.92        53.37 o                         
   0  16  11       1139.35       1121.45        54.65 o                         
   0  16  12       1400.37       1861.32        58.43 o                         
   0  16  13       1217.67       1354.51        51.10 o                         
   0  16  14        593.01        805.29        43.79 o                         
   0  16  15        186.63        312.38        32.85 o                         
   0  16  16          6.40         37.38        27.60 o                         
   0  16  17       1589.75       1772.10        34.05 o                         
   0  17 -25        307.24        302.59        18.48 o                         
   0  17 -24       1023.12       1033.34        23.63 o                         
   0 -17  23        211.69        177.72        25.31 o                         
   0 -17  22          8.48         16.33        26.98 o                         
   0 -17  21        200.28        310.10        30.52 o                         
   0  17 -20         53.71         31.91        31.05 o                         
   0 -17  19        476.51        515.24        37.62 o                         
   0 -17  18        209.03        345.03        34.59 o                         
   0  17 -17         22.03         22.83        32.94 o                         
   0  17 -16         40.39         66.39        32.46 o                         
   0 -17  15       1641.98       2195.31        42.10 o                         
   0 -17  14        740.77        835.46        36.84 o                         
   0 -17  13       1249.27       1687.19        54.80 o                         
   0  17 -12          1.01         15.39        58.12 o                         
   0 -17  11        295.91        318.28        60.78 o                         
   0  17 -10        154.66        416.71        80.67 o                         
   0 -17  10        306.88        169.00       128.58 o                         
   0  17  -9       2040.88       3400.50       105.48 o                         
   0 -17   9       4049.52       4446.37       159.80 o                         
   0 -17   8        346.38        112.64       136.46 o                         
   0 -17   7       1796.23       1464.34       148.95 o                         
   0 -17   6         13.39        137.13       142.37 o                         
   0  17  -5       1514.59       1789.76       104.12 o                         
   0 -17   5       3005.26       2200.14       157.83 o                         
   0  17  -4        325.20         80.01       114.20 o                         
   0  17  -3        135.53        376.37       113.82 o                         
   0  17  -2       1905.15       1944.72       119.56 o                         
   0 -17   1         97.57        -36.57       184.36 o                         
   0  17   0        632.89        822.96        57.06 o                         
   0  17   1        773.47        746.11        57.09 o                         
   0  17   2       2117.35       2010.32        61.12 o                         
   0 -17  -3         18.31         -5.76        50.76 o                         
   0 -17  -4       3800.36       3225.84        56.85 o                         
   0 -17  -5          7.23         16.41        47.30 o                         
   0  17   6       3073.52       3007.85        47.31 o                         
   0  17   7       1270.26       1499.68        46.53 o                         
   0  17   8        204.46        261.59        39.35 o                         
   0  17   9         35.01         35.69        49.47 o                         
   0  17  10        304.49        349.07        43.81 o                         
   0  17  11       2044.78       2320.88         8.63 o                         
   0  17  12         81.18        235.99        37.10 o                         
   0  17  13       2163.49       2489.70        48.53 o                         
   0  17  14       1441.28       1203.05        36.45 o                         
   0  18 -22        123.67        125.75        20.91 o                         
   0 -18  21        447.53        487.76        23.11 o                         
   0  18 -20          6.10         55.55        24.28 o                         
   0  18 -19        293.22        361.73        28.16 o                         
   0  18 -18        381.43        441.16        31.22 o                         
   0  18 -17         65.45        108.35        29.08 o                         
   0  18 -16         20.84         29.04        37.38 o                         
   0  18 -15        146.06        128.93        33.77 o                         
   0  18 -14        162.47        296.48        43.85 o                         
   0 -18  13        126.85        209.99        42.92 o                         
   0  18 -12        195.98        211.33        43.71 o                         
   0 -18  11        267.88        369.19        45.49 o                         
   0  18 -10         37.50        160.73        72.94 o                         
   0 -18  10         74.41        212.73       100.55 o                         
   0  18  -9        825.11       1005.61        79.89 o                         
   0 -18   9       1637.18       1328.38        85.09 o                         
   0 -18   8       1918.85       1600.86        89.01 o                         
   0 -18   7        223.03        262.47       128.09 o                         
   0 -18   6         75.13        184.78       128.70 o                         
   0 -18   5         21.70         98.37        71.80 o                         
   0 -18   4         94.15         56.98        83.41 o                         
   0 -18   3        418.74        463.09        87.78 o                         
   0  18  -2         96.90        233.20        64.66 o                         
   0 -18   1        125.68        239.35        59.84 o                         
   0  18   0        188.91        236.45        41.85 o                         
   0  18   1          6.74        191.81        40.45 o                         
   0 -18  -2        383.69        567.57        41.91 o                         
   0  18   3       1491.94       1477.17        44.86 o                         
   0  18   4        647.62        641.14        39.88 o                         
   0 -18  -5         44.83         69.40        35.56 o                         
   0  18   6         61.96        119.82        34.71 o                         
   0 -18  -7         89.30        217.25        50.59 o                         
   0  18   8        619.12        727.52        42.85 o                         
   0  18   9          4.59         -5.83        41.51 o                         
   0  18  10       1166.00       1542.52        42.45 o                         
   0  18  11         66.51         67.28         3.49 o                         
   0  19 -18          9.75         42.95        47.15 o                         
   0  19 -17        307.02        472.71        56.23 o                         
   0  19 -16        253.44        200.95        36.04 o                         
   0  19 -15        141.15        179.19        38.40 o                         
   0  19 -14         54.96         90.16        32.94 o                         
   0 -19  13        865.40        856.85        38.33 o                         
   0  19 -12        173.28        133.53        36.58 o                         
   0  19 -11       1875.50       1859.43        48.09 o                         
   0 -19  10         53.18         20.28        49.95 o                         
   0 -19  10        105.52        269.71        90.32 o                         
   0  19  -9         23.95         84.30        61.08 o                         
   0 -19   9         47.51         19.24        68.85 o                         
   0  19  -8        316.24        544.90        64.24 o                         
   0 -19   8        627.48        807.92        74.56 o                         
   0 -19   7        259.51        307.90       112.39 o                         
   0 -19   5        144.71        197.77        63.58 o                         
   0 -19   4        521.01        335.21        76.57 o                         
   0 -19   3        264.57        256.84        74.47 o                         
   0 -19   2        170.37        126.74        66.64 o                         
   0 -19   1       2627.30       2067.34        76.11 o                         
   0  19   0          1.52        -13.25        35.47 o                         
   0 -19   0          3.01         -3.41        70.25 o                         
   0  19   1        140.44         89.02        47.15 o                         
   0 -19  -2          8.87         19.71        57.28 o                         
   0  19   3         61.59        134.29        40.40 o                         
   0  19   4          2.14         68.60        40.50 o                         
   0  19   5        136.21         97.99        34.36 o                         
   0  19   6        861.16        752.49        47.30 o                         
   0  20 -11        926.69        933.75        36.77 o                         
   0  20 -10         41.94         50.47        33.59 o                         
   0 -20   9         89.60        111.12        36.80 o                         
   0 -20   9        177.78         27.40         9.78 o                         
   0  20  -8         79.60         79.07        50.34 o                         
   0  20  -8        157.94        221.07        53.44 o                         
   0  20  -7        105.34        239.40        49.89 o                         
   0  20  -7        209.02        151.72        74.71 o                         
   0 -20   6        167.83        161.82        77.24 o                         
   0  20  -5        858.13        557.84        58.63 o                         
   0 -20   4        611.30        233.66        62.79 o                         
   0 -20   3        215.13        262.31        61.73 o                         
   0 -20   2        180.83          8.12        58.55 o                         
   0 -20   1         31.06         93.31        48.77 o                         
  -1  20   3        350.63        294.93        36.79 o                         
   1 -20  -2         81.52        103.71        47.56 o                         
   1 -20  -1         92.73         15.93         6.72 o                         
   1 -20   0        521.34        614.65        54.65 o                         
  -1  20  -1        123.22        198.14        46.92 o                         
   1 -20   1        154.29        163.17        54.25 o                         
  -1  20  -2         86.34         86.31        47.97 o                         
   1 -20   2        451.63        105.86        18.10 o                         
  -1  20  -3         77.25         40.03        48.88 o                         
   1 -20   3       1297.01        840.38        71.05 o                         
  -1  20  -4         12.54         -7.11        49.56 o                         
   1 -20   4         21.09         41.26        66.82 o                         
  -1  20  -5        177.74        182.89        51.78 o                         
   1 -20   5       1064.49        668.29        63.34 o                         
  -1  20  -6        111.31         97.37        52.91 o                         
   1 -20   6        194.06        140.48        85.45 o                         
  -1  20  -7          5.73         52.31        53.08 o                         
   1 -20   7          9.34        -26.57       104.46 o                         
  -1  20  -8        690.95        777.84        60.72 o                         
  -1  20  -8        708.09        501.76        83.45 o                         
  -1  20  -9         79.83        116.64        41.46 o                         
   1 -20   9        312.29        180.94        84.33 o                         
  -1  20 -10        569.20        788.95        44.33 o                         
   1 -20  10        751.10       1017.26        86.71 o                         
  -1  20 -11         24.31         44.14        32.56 o                         
  -1  20 -12        614.50        793.43        38.55 o                         
   1 -20  13        135.90        184.50        28.69 o                         
  -1  20 -14          2.91         13.58        25.59 o                         
   1 -20  15         50.95         45.85        30.80 o                         
  -1  19   8        272.21        219.41        37.41 o                         
  -1  19   7         41.81         39.35         8.24 o                         
  -1  19   6       1700.48       1379.12        43.88 o                         
  -1  19   5        417.25        432.25        45.89 o                         
   1 -19  -4        275.80        145.21         9.75 o                         
   1 -19  -3        556.09        179.31        14.95 o                         
  -1  19   2        197.34         76.02        10.54 o                         
   1 -19  -1         47.11         63.40        72.14 o                         
   1 -19   0        475.76        128.90        16.47 o                         
  -1  19  -1        314.29        461.64        57.96 o                         
  -1  19  -2          5.99         37.07        55.02 o                         
   1 -19   2        218.55        269.74        70.47 o                         
  -1  19  -3        216.10        384.63        60.52 o                         
  -1  19  -4        184.59        267.01        60.77 o                         
  -1  19  -5        115.95        115.31        60.44 o                         
   1 -19   5        135.67        -24.17       121.49 o                         
  -1  19  -6         27.07        139.89        60.81 o                         
   1 -19   6        698.58        427.31       125.48 o                         
  -1  19  -7          9.28         50.99        62.33 o                         
   1 -19   7         82.76        128.74       122.00 o                         
  -1  19  -8        859.75       1503.02        75.38 o                         
   1 -19   8        964.18       1052.90       125.33 o                         
  -1  19  -9          2.25        131.44        66.41 o                         
   1 -19   9         29.21         85.74        74.84 o                         
   1 -19  10         10.64         47.66        52.61 o                         
   1 -19  10         15.03         65.91        94.19 o                         
   1 -19  11         48.28         20.93        38.21 o                         
   1 -19  12        209.93        234.21        38.34 o                         
  -1  19 -13       1087.17       1277.93        41.85 o                         
  -1  19 -14        299.13        353.04        36.57 o                         
   1 -19  15         63.64        100.28        30.40 o                         
   1 -19  16        283.98        376.93        35.51 o                         
  -1  19 -17         60.01         44.12        31.62 o                         
   1 -19  18         11.49         10.64        39.27 o                         
   1 -19  19        202.67        417.24        36.21 o                         
  -1  19 -20          1.77         35.19        29.08 o                         
  -1  18  12        192.59        200.57        33.35 o                         
  -1  18  11        315.61        231.29         7.41 o                         
  -1  18  10        145.44         96.03        39.20 o                         
  -1  18   9        468.18        436.12        43.64 o                         
  -1  18   8         35.75         82.31        36.43 o                         
  -1  18   7        241.81        240.52         6.50 o                         
   1 -18  -6        381.07        441.45        52.20 o                         
  -1  18   5       1149.09       1412.07        62.86 o                         
   1 -18  -4       1048.70       1175.56        62.61 o                         
  -1  18   3        246.86        443.46        87.82 o                         
  -1  18   2        629.92        546.86        91.54 o                         
   1 -18  -1       1110.23       1435.57        98.79 o                         
  -1  18   0        512.81        345.27        97.96 o                         
   1 -18   1       3010.91       2854.31       110.55 o                         
  -1  18  -2         47.55        107.25        64.26 o                         
  -1  18  -2        235.10        561.59       118.68 o                         
  -1  18  -3        837.68        953.13        73.12 o                         
  -1  18  -3        931.48        873.19       121.11 o                         
  -1  18  -4        169.16        283.66        68.83 o                         
  -1  18  -4        208.78        312.78       119.21 o                         
  -1  18  -5         26.84         92.71        67.15 o                         
   1 -18   5        138.35         13.40       135.99 o                         
  -1  18  -6        176.88         95.22        67.15 o                         
   1 -18   6        324.47        223.39       137.66 o                         
  -1  18  -7       1190.45       1635.86        83.86 o                         
   1 -18   7       1250.96        997.14       141.74 o                         
  -1  18  -8        715.54       1059.45        80.07 o                         
   1 -18   8       1688.34       1688.56       144.48 o                         
  -1  18  -9         15.34         42.43        71.74 o                         
   1 -18   9        367.76        436.63       130.43 o                         
  -1  18 -10         13.62         54.05        69.14 o                         
   1 -18  11        212.73        186.95        57.89 o                         
   1 -18  12        243.02        304.43        58.20 o                         
  -1  18 -13        228.56        401.96        59.12 o                         
   1 -18  14        630.64        710.59        47.69 o                         
  -1  18 -15        267.16        268.16        30.62 o                         
   1 -18  16          8.79         27.07        28.33 o                         
  -1  18 -17        355.74        470.72        30.66 o                         
  -1  18 -18        104.16         79.13        32.16 o                         
  -1  18 -19        119.81        152.43        30.38 o                         
  -1  18 -20        514.06        838.92        30.73 o                         
  -1  18 -21         45.71        111.91        24.61 o                         
   1 -18  22         17.68         -5.65        20.63 o                         
  -1  18 -23        172.60        224.73        23.23 o                         
  -1  17  15       1359.75       1401.27        38.46 o                         
  -1  17  14       1039.24       1069.12        41.27 o                         
  -1  17  13        411.33        383.14        40.19 o                         
  -1  17  12       1250.75       1418.31        51.62 o                         
  -1  17  11        439.70       1055.53         8.94 o                         
  -1  17  10        848.21       1266.46         9.13 o                         
  -1  17   9        324.76        440.24         6.64 o                         
  -1  17   8       3179.16       2020.78         8.27 o                         
  -1  17   7        923.21        798.65        45.66 o                         
  -1  17   6        120.72        144.02        49.21 o                         
   1 -17  -5        172.25        238.90        87.73 o                         
   1 -17  -4       1328.61       1560.49       100.57 o                         
   1 -17  -3        869.59        722.54        98.29 o                         
   1 -17  -2         63.06         97.02        96.06 o                         
   1 -17  -1       2092.08       1882.03       109.00 o                         
  -1  17   0       4378.36       5201.44       147.70 o                         
  -1  17  -1        519.48        724.17       121.60 o                         
  -1  17  -2        433.72        662.69        73.91 o                         
  -1  17  -2       1273.59       2168.16       127.85 o                         
  -1  17  -3        143.69        141.62        70.65 o                         
  -1  17  -3       1991.48       2709.94       133.52 o                         
  -1  17  -4        292.12        452.13        76.26 o                         
  -1  17  -4        915.34       1044.66       129.95 o                         
  -1  17  -5        281.15        474.87        76.87 o                         
  -1  17  -5        868.10       1286.33       134.62 o                         
  -1  17  -6       3312.85       4752.55       114.62 o                         
  -1  17  -6       5680.33       8055.70       166.60 o                         
  -1  17  -7        297.98        558.71        83.45 o                         
  -1  17  -8        303.60        486.43        77.81 o                         
  -1  17  -9        305.10        318.99        76.90 o                         
  -1  17 -10       3627.96       4593.86       112.21 o                         
  -1  17 -11         75.81        128.94        76.63 o                         
  -1  17 -12        230.28        444.79        62.16 o                         
  -1  17 -13        824.97        887.10        41.29 o                         
  -1  17 -14         27.74         87.25        37.34 o                         
  -1  17 -15         84.74         50.26        37.22 o                         
   1 -17  16       1669.09       2015.70        55.59 o                         
   1 -17  17         13.92         -2.24        31.39 o                         
  -1  17 -18        972.09        919.81        39.40 o                         
  -1  17 -19        367.51        527.10        39.91 o                         
   1 -17  20         72.47         71.23        33.51 o                         
   1 -17  21         74.30         65.19        30.89 o                         
  -1  17 -22          0.59         47.80        28.74 o                         
   1 -17  23          9.56         21.68        26.41 o                         
  -1  17 -24        407.54        464.56        22.56 o                         
   1 -17  25        256.05        302.94        24.42 o                         
   1 -17  26        130.10        193.20        21.32 o                         
  -1  16  18        466.31        514.38        29.23 o                         
  -1  16  17       1522.93       1604.19        38.00 o                         
  -1  16  16         60.88        162.39        35.29 o                         
  -1  16  15       1415.16       1621.38        41.27 o                         
  -1  16  14        511.11        469.25        45.04 o                         
  -1  16  13       3913.72       4403.04        72.76 o                         
  -1  16  12        340.29        358.02        49.44 o                         
  -1  16  11        650.29        767.19        55.89 o                         
  -1  16  10       4438.47       4612.45        83.34 o                         
   1 -16  -9        120.88        190.26         5.42 o                         
   1 -16  -8         43.12         84.59         8.86 o                         
  -1  16   7          5.96         82.44        45.94 o                         
  -1  16   6       3071.57       2677.83        70.17 o                         
   1 -16  -5        612.54        920.24       102.43 o                         
  -1  16   4       8040.74       9557.34       180.70 o                         
  -1  16   3        986.26       1864.87       131.22 o                         
  -1  16   2       3848.46       3839.20       122.18 o                         
  -1  16   1        370.87        445.77       103.63 o                         
  -1  16   0       7982.27       8614.89       131.20 o                         
  -1  16  -1         95.94        310.76       176.64 o                         
   1 -16   1        137.34        299.55       102.43 o                         
  -1  16  -2       1379.52       1386.89        77.14 o                         
   1 -16   2       1427.84       1116.49       106.40 o                         
  -1  16  -3        344.58        469.71        63.82 o                         
   1 -16   3        755.02        981.29       105.63 o                         
  -1  16  -4         35.80         73.62        60.81 o                         
   1 -16   4       1614.28       1869.25       110.39 o                         
  -1  16  -5        409.14        729.61        69.30 o                         
  -1  16  -5       1152.03       1833.56       135.46 o                         
   1 -16   6       3940.45       4345.80        96.99 o                         
  -1  16  -6       6966.07       8191.55       164.67 o                         
  -1  16  -7         31.50         93.69        53.78 o                         
   1 -16   7       2476.25       2607.47       303.41 o                         
  -1  16  -8         77.55        178.18        53.61 o                         
   1 -16   8        315.08        556.44       259.54 o                         
  -1  16  -9         92.80        104.87        58.97 o                         
  -1  16 -10         28.60         82.52        69.50 o                         
  -1  16 -11         59.59       -192.77       192.77 o                         
  -1  16 -11         82.67        137.51        71.83 o                         
  -1  16 -12        238.38        255.35        55.45 o                         
  -1  16 -13       2093.65       2796.71        76.13 o                         
  -1  16 -14       1010.17       1123.73        65.71 o                         
  -1  16 -15        340.95        459.72        50.32 o                         
   1 -16  16         27.97         94.38        47.52 o                         
  -1  16 -17        495.72        708.12        48.41 o                         
   1 -16  18       2046.48       1952.44        46.86 o                         
  -1  16 -19          1.64          1.60        36.58 o                         
  -1  16 -20        112.11        116.29        32.83 o                         
  -1  16 -21        802.48        794.73        34.32 o                         
  -1  16 -22        104.11        131.29        28.36 o                         
  -1  16 -23        294.15        296.76        27.81 o                         
  -1  16 -24          9.13         36.36        24.39 o                         
  -1  16 -25          2.01         26.58        23.78 o                         
  -1  16 -26         10.01         29.55        22.59 o                         
   1 -16  27        352.86        347.37        22.53 o                         
  -1  16 -28        208.92        175.31        19.87 o                         
  -1  15  20        231.21        325.76        24.32 o                         
  -1  15  19        418.70        611.41        29.58 o                         
  -1  15  18        852.07        946.33        34.20 o                         
  -1  15  17         11.47         48.36        92.69 o                         
  -1  15  16        176.79        265.07        36.69 o                         
  -1  15  15       2962.85       3486.20        52.87 o                         
  -1  15  14       1454.32       1791.99        49.95 o                         
   1 -15 -13       1637.33       1755.21        52.60 o                         
   1 -15 -12       5776.37       6374.18        76.04 o                         
   1 -15 -11        444.53        420.25        46.01 o                         
  -1  15  10        176.31        250.62        46.48 o                         
   1 -15  -9        885.91        924.07        53.05 o                         
   1 -15  -8        600.52        510.73        57.12 o                         
   1 -15  -7       3355.07       3415.55        74.52 o                         
  -1  15   6      11146.90      11271.20       109.90 o                         
  -1  15   5       3115.12       3522.94       116.01 o                         
  -1  15   4       3925.43       3569.68       117.99 o                         
  -1  15   3       5083.31       6228.49       131.82 o                         
  -1  15   2       2973.79       2627.55       109.88 o                         
  -1  15   1       4925.35       5152.37       123.70 o                         
  -1  15   0       1035.54       1389.82       101.33 o                         
  -1  15  -1       4960.75       5257.98       105.60 o                         
  -1  15  -2       3144.24       3611.39        84.85 o                         
  -1  15  -2       4256.28       4222.99       122.51 o                         
  -1  15  -3       1097.44       1500.52        70.92 o                         
   1 -15   3       3013.48       2899.90       113.88 o                         
  -1  15  -4        147.09        116.18        59.25 o                         
   1 -15   4        180.07        546.30       101.31 o                         
  -1  15  -5         37.25        115.92        58.83 o                         
   1 -15   5         64.30        659.13       112.14 o                         
  -1  15  -6        819.30       1032.77        66.60 o                         
  -1  15  -6      10709.93      13449.08       173.64 o                         
  -1  15  -7        182.73        275.50        64.50 o                         
  -1  15  -7       3497.81       4869.19       134.16 o                         
   1 -15   8        148.46        207.29        75.45 o                         
   1 -15   8        642.69        891.76       270.50 o                         
  -1  15  -9         26.99        148.26        78.79 o                         
   1 -15   9       3160.51       3263.71        89.43 o                         
   1 -15  10       1608.54       1533.62       124.97 o                         
  -1  15 -10       6334.52       7551.21       117.92 o                         
   1 -15  11        137.72        -10.17        99.91 o                         
  -1  15 -11        745.57        703.18        85.26 o                         
  -1  15 -12       2886.51       3166.89        70.28 o                         
   1 -15  13       1747.59       2110.55        65.70 o                         
  -1  15 -14        479.50        383.49        53.60 o                         
  -1  15 -15        234.07        132.87        46.75 o                         
  -1  15 -16        659.50        604.55        53.76 o                         
  -1  15 -17          6.29         20.11        41.31 o                         
  -1  15 -18       1254.35       1077.90        44.61 o                         
  -1  15 -19         85.16        188.24        40.66 o                         
   1 -15  20        308.82        233.64        35.15 o                         
  -1  15 -21        329.90        312.14        33.85 o                         
   1 -15  22          4.79          2.98        29.25 o                         
  -1  15 -23        122.28        114.54        27.92 o                         
   1 -15  24        137.70        156.56        26.50 o                         
  -1  15 -25         89.84        125.76        25.28 o                         
  -1  15 -26        652.82        784.28        27.82 o                         
  -1  15 -27          4.23         50.54        22.80 o                         
  -1  15 -28          1.62         39.70        44.93 o                         
  -1  15 -29        187.53        326.26        66.51 o                         
  -1  14  22          1.38         18.93        18.30 o                         
  -1  14  22         39.21        113.95        43.52 o                         
  -1  14  21       1281.23       1273.25        30.43 o                         
  -1  14  21       1329.58       1978.59        56.45 o                         
  -1  14  20        251.19        214.49        26.99 o                         
  -1  14  20        686.58        933.46        58.69 o                         
  -1  14  19         21.96        -26.50        27.59 o                         
  -1  14  19         38.48         42.85        59.62 o                         
  -1  14  18       3127.81       3350.28        46.81 o                         
  -1  14  17        281.99        386.93        37.82 o                         
  -1  14  16        519.75        765.79        42.49 o                         
  -1  14  15         53.48         53.74        10.68 o                         
  -1  14  14        246.13        308.35        46.91 o                         
  -1  14  13       1019.37       1030.92        51.46 o                         
   1 -14 -12       3315.19       3431.49        67.72 o                         
   1 -14 -11       3902.49       4260.57        67.70 o                         
  -1  14  10       1463.62       1640.19        22.10 o                         
  -1  14   9       2447.68       2709.71        10.23 o                         
   1 -14  -8       7992.12       7321.59        94.36 o                         
  -1  14   7       1676.76       1931.90        11.01 o                         
  -1  14   6       3167.19       3000.06        72.56 o                         
   1 -14  -5         97.97        315.81        92.10 o                         
   1 -14  -4         63.53        319.17        94.09 o                         
  -1  14   3        439.97        840.58        95.84 o                         
   1 -14  -2      13706.83      13806.92       167.17 o                         
   1 -14  -1       7002.37       8500.44       138.62 o                         
  -1  14   0       3040.01       2790.22        94.00 o                         
  -1  14  -1       6901.97       6223.74       108.21 o                         
  -1  14  -2       9709.26      11831.11       141.70 o                         
  -1  14  -2      11262.53      11793.15       121.80 o                         
  -1  14  -3       8368.87       8144.87       102.97 o                         
   1 -14   3       8449.86       8041.08       127.89 o                         
  -1  14  -4       1263.51       1419.23        66.11 o                         
   1 -14   4       1625.59       2092.13       112.63 o                         
  -1  14  -5        444.69        291.07        56.13 o                         
   1 -14   5       1237.71       1915.41       110.68 o                         
  -1  14  -6         13.05         -1.48        97.54 o                         
   1 -14   6       5149.32       5948.02       126.91 o                         
  -1  14  -7       1004.04        975.89       104.37 o                         
  -1  14  -7       3287.15       3702.98       121.39 o                         
  -1  14  -8        459.50        561.78       104.63 o                         
  -1  14  -8       2834.07       3182.07        74.97 o                         
  -1  14  -9       1551.23       1706.15        78.93 o                         
  -1  14  -9       3228.53       4133.93       102.75 o                         
  -1  14 -10       4640.61       4639.64        80.53 o                         
  -1  14 -11       3082.21       3809.73        78.73 o                         
   1 -14  12       2618.71       3879.69        79.88 o                         
   1 -14  13       1931.80       1832.05        59.31 o                         
  -1  14 -14         13.96        -23.20        47.44 o                         
  -1  14 -15          2.55         55.90        48.48 o                         
  -1  14 -16         28.23         10.99        44.78 o                         
   1 -14  17        430.95        326.01        47.06 o                         
  -1  14 -18          2.61         33.92        42.51 o                         
  -1  14 -19       2968.27       2587.53        56.09 o                         
  -1  14 -20       4546.56       4409.11        61.84 o                         
  -1  14 -21          0.32         28.14        33.69 o                         
   1 -14  22        860.02        821.96        36.44 o                         
  -1  14 -23         24.44         43.23        29.36 o                         
  -1  14 -24        155.88        125.80        29.93 o                         
  -1  14 -25        155.09        156.23        28.22 o                         
  -1  14 -26        141.45        156.80        68.01 o                         
  -1  14 -27         32.44        -10.68        68.05 o                         
  -1  14 -28          5.87         99.18        68.41 o                         
  -1  14 -29        791.11        917.36        36.83 o                         
  -1  14 -30         43.75         42.46        30.40 o                         
  -1  14 -31         35.82         41.95        28.07 o                         
  -1  13  24         28.50          7.80        15.01 o                         
  -1  13  23        191.72        197.95        21.55 o                         
  -1  13  23        222.20        334.90        45.82 o                         
  -1  13  22        637.19        602.09        27.82 o                         
  -1  13  22       1323.25       1698.96        47.74 o                         
  -1  13  21        136.09        167.38        28.21 o                         
  -1  13  21        187.99        247.64        59.56 o                         
  -1  13  20        873.10        659.95        34.77 o                         
  -1  13  20       3925.62       4474.22        99.44 o                         
  -1  13  19        999.96       1007.84        38.84 o                         
  -1  13  19       1037.86       1203.99        85.84 o                         
   1 -13 -18        236.10        288.57        40.35 o                         
  -1  13  17       1075.98        855.97        48.39 o                         
  -1  13  16       6865.75       6867.60        73.77 o                         
   1 -13 -15       1043.75        699.87        52.14 o                         
  -1  13  14       4376.34       4218.56        71.07 o                         
  -1  13  13       1375.03       1442.54        59.29 o                         
   1 -13 -12        781.36        803.70        58.19 o                         
  -1  13  11        653.36        622.35        61.76 o                         
  -1  13  10       3472.67       3487.97        91.51 o                         
  -1  13   9       1926.36       1839.36        16.53 o                         
  -1  13   8       1142.68       1842.56        10.15 o                         
  -1  13   7      19260.81      20694.43        17.44 o                         
  -1  13   6        751.43        588.94        52.62 o                         
   1 -13  -5       1075.94       1547.61        97.28 o                         
   1 -13  -4       6129.00       5939.12       122.80 o                         
   1 -13  -3        502.37        458.72        86.47 o                         
  -1  13   2       1818.72       2100.11        92.53 o                         
  -1  13   1        434.02        534.48        80.79 o                         
  -1  13   0      21907.20      21650.72       166.68 o                         
  -1  13  -1       7840.21       7861.39       110.75 o                         
  -1  13  -1       8109.14       8191.10       113.97 o                         
  -1  13  -2       4201.31       3005.96        90.20 o                         
  -1  13  -3       4070.30       3780.43       213.77 o                         
  -1  13  -3       7678.83       7808.95        82.31 o                         
  -1  13  -4       6425.16       6262.65       160.52 o                         
   1 -13   4      12782.61      14121.04       144.05 o                         
  -1  13  -5       1669.00       1584.79       114.34 o                         
   1 -13   5       2205.09       2178.30       103.43 o                         
  -1  13  -6       8760.62       9868.30       196.36 o                         
  -1  13  -6      10308.79      12595.02       144.38 o                         
   1 -13   7       1188.72       1135.71       104.76 o                         
  -1  13  -7       2008.26       2254.49        71.41 o                         
  -1  13  -8       4047.59       3825.63       161.70 o                         
  -1  13  -8       5503.26       4803.20        82.77 o                         
  -1  13  -9       3830.70       4951.50        85.44 o                         
  -1  13  -9       4086.09       5516.06       140.81 o                         
  -1  13 -10       2399.23       2718.18        61.95 o                         
  -1  13 -11        443.69        636.60        66.40 o                         
  -1  13 -12      16139.21      13458.32       106.88 o                         
  -1  13 -13         19.70         78.50        54.67 o                         
  -1  13 -14         98.94        149.56        52.09 o                         
  -1  13 -15       2089.18       1854.22        57.82 o                         
  -1  13 -16       1858.98       1614.04        52.97 o                         
  -1  13 -17         60.49         47.72        41.78 o                         
   1 -13  18       1142.29       1041.51        48.48 o                         
   1 -13  19       2233.26       2211.31        51.66 o                         
  -1  13 -20         12.86         -7.64        38.60 o                         
  -1  13 -21       3819.46       3766.92        56.75 o                         
  -1  13 -22         50.64         42.21        34.68 o                         
  -1  13 -23         11.37         81.13        33.19 o                         
  -1  13 -24        815.78       1009.59        84.31 o                         
  -1  13 -25        178.21        130.87        75.19 o                         
  -1  13 -26         16.54         35.71        72.07 o                         
  -1  13 -27          4.52        -38.73        70.10 o                         
  -1  13 -28        951.62       1169.92        40.85 o                         
  -1  13 -29          2.32         10.27        36.60 o                         
  -1  13 -30          2.59         47.92        35.27 o                         
  -1  13 -31          0.67        -32.41        32.91 o                         
  -1  13 -32        304.21        323.06        31.87 o                         
   1 -12 -26        224.56        376.26        29.11 o                         
   1 -12 -26        334.04        220.54        44.18 o                         
  -1  12  25        284.53        323.28        17.82 o                         
   1 -12 -25        292.32        232.68        48.44 o                         
   1 -12 -24        136.97        147.61        19.09 o                         
  -1  12  23         15.05         31.49        21.81 o                         
   1 -12 -23         18.22        -15.62        76.67 o                         
  -1  12  22         41.74          3.46        26.65 o                         
  -1  12  22         47.15        -12.57        72.20 o                         
  -1  12  21          3.37         17.63        29.37 o                         
  -1  12  21       1017.46       1210.00        81.56 o                         
  -1  12  20         55.15         50.21        31.72 o                         
  -1  12  20        176.68        172.47        78.47 o                         
  -1  12  19         28.24        -34.94        34.94 o                         
   1 -12 -19        603.72        508.16        88.06 o                         
   1 -12 -18       2258.54       2301.50        54.84 o                         
  -1  12  17       2000.68       2223.69        57.84 o                         
  -1  12  16       1770.61       1596.12       233.75 o                         
  -1  12  16       4001.20       4090.83        68.73 o                         
  -1  12  15        293.55        230.73        51.88 o                         
  -1  12  14       5534.19       4417.75        72.50 o                         
   1 -12 -13       3615.57       3378.80        73.78 o                         
  -1  12  12      23863.56      20464.82       161.89 o                         
  -1  12  11        603.19        538.04        60.91 o                         
  -1  12  10       1995.54       2727.93        76.43 o                         
  -1  12   9      20516.98      16365.91       151.22 o                         
  -1  12   8       4739.87       4021.32        27.03 o                         
  -1  12   7        428.27        283.04        54.16 o                         
  -1  12   6      10221.66       8870.18       248.91 o                         
  -1  12   5       1207.20       2000.10       200.57 o                         
   1 -12  -4       6835.05       7754.31       132.52 o                         
  -1  12   3       6156.33       7046.00       112.83 o                         
  -1  12   2       3271.54       3725.70        92.57 o                         
  -1  12   1        868.00       1575.80        81.16 o                         
  -1  12   0       6427.30       7253.89       105.40 o                         
  -1  12  -1       8019.94       7188.00       103.52 o                         
  -1  12  -2       9096.42       8273.80       102.08 o                         
  -1  12  -3      10386.02      11281.35       106.40 o                         
  -1  12  -4       8406.47       8011.53       252.76 o                         
  -1  12  -4      22560.38      20780.24       137.08 o                         
  -1  12  -5       3345.97       4004.53       134.98 o                         
  -1  12  -5       6329.75       8056.86       116.54 o                         
  -1  12  -6      11433.82       9931.02       184.75 o                         
  -1  12  -6      13157.84      11956.62        90.42 o                         
  -1  12  -7       2467.58       3330.32       120.87 o                         
  -1  12  -7      18147.38      17526.59       110.88 o                         
  -1  12  -8       3000.85       3259.63        73.10 o                         
  -1  12  -8       9552.60      10244.18       142.90 o                         
   1 -12   9        975.09       1247.31        76.56 o                         
  -1  12  -9        991.56       1431.41       116.81 o                         
   1 -12  10       2430.43       2517.76        65.74 o                         
  -1  12 -11       2528.38       3203.46        92.73 o                         
  -1  12 -12      11365.38      13421.27       143.29 o                         
  -1  12 -13        217.37        527.62        70.51 o                         
   1 -12  14        410.82        620.38        58.60 o                         
   1 -12  15         10.21        108.31        47.54 o                         
  -1  12 -16        290.76        187.05        46.00 o                         
  -1  12 -17       1643.16       1454.58        52.83 o                         
  -1  12 -18        698.06        646.33        50.80 o                         
  -1  12 -19       2045.83       1958.51        48.75 o                         
  -1  12 -20       3330.15       2991.60        51.98 o                         
  -1  12 -21        551.79        566.61        39.63 o                         
  -1  12 -22      10404.98       8681.69        71.47 o                         
   1 -12  23          9.06         67.27        75.89 o                         
  -1  12 -24         40.70         -1.98        75.41 o                         
  -1  12 -25         55.18         57.37        76.63 o                         
  -1  12 -26         57.72         78.77        45.72 o                         
  -1  12 -27         41.22         47.20        42.51 o                         
  -1  12 -28         88.41        141.24        41.45 o                         
  -1  12 -29         66.58        109.84        31.53 o                         
  -1  12 -30          7.57         29.34        29.51 o                         
   1 -12  31        187.97        306.76        25.76 o                         
  -1  12 -32         18.48         13.11        22.76 o                         
  -1  12 -33         54.68         67.24        23.70 o                         
  -1  11  27         43.39        158.82        30.31 o                         
   1 -11 -27        427.07        307.66        50.03 o                         
   1 -11 -26         21.61         11.36        17.45 o                         
  -1  11  25        268.19        418.83        21.13 o                         
  -1  11  24        770.94        925.58        25.37 o                         
  -1  11  23        226.39        299.30        26.56 o                         
  -1  11  22        279.11        356.85        32.87 o                         
  -1  11  22        301.34        437.77        75.81 o                         
  -1  11  21        429.33        588.72        39.47 o                         
  -1  11  21       1223.77       1697.56        86.91 o                         
  -1  11  20         46.68         59.92        37.53 o                         
  -1  11  20        575.04        584.45        61.28 o                         
  -1  11  19        774.94        997.85        47.94 o                         
   1 -11 -19       2082.87       2436.13       102.57 o                         
  -1  11  18         12.58         27.46        41.67 o                         
  -1  11  18       1059.35        944.94        73.18 o                         
  -1  11  17        823.12        822.17        51.13 o                         
  -1  11  17       1060.20       1202.41        78.22 o                         
  -1  11  16         30.93        302.67       221.94 o                         
   1 -11 -16       2849.70       2698.74        57.66 o                         
  -1  11  15       2069.10       1262.94       240.50 o                         
  -1  11  15       2246.69       2392.59        59.59 o                         
  -1  11  14      13263.71      11027.69        84.14 o                         
  -1  11  13        586.82        840.57        56.01 o                         
  -1  11  12       7210.16       6254.57        81.96 o                         
  -1  11  11       1771.23       2134.14        70.55 o                         
   1 -11 -10       4954.32       4067.11        82.90 o                         
  -1  11   9      10488.74       8308.20       108.63 o                         
  -1  11   8       3131.83       2303.72        71.45 o                         
   1 -11  -7       7200.32       4771.84        85.72 o                         
  -1  11   6       9604.57       7205.98       269.65 o                         
  -1  11   5       4633.60       3587.17       212.09 o                         
  -1  11   4       7096.40       5597.15       226.91 o                         
  -1  11   3       2910.03       2995.14       132.20 o                         
  -1  11   2      14166.61      13077.21       123.84 o                         
  -1  11   1        974.63        739.46        69.70 o                         
  -1  11   0       6732.14       5079.50        78.44 o                         
  -1  11   0       7598.56       6213.88        94.63 o                         
  -1  11  -1       3720.85       4817.53        87.67 o                         
  -1  11  -2      26229.73      22388.70       135.82 o                         
  -1  11  -3       1758.16       1993.70        73.53 o                         
  -1  11  -4      32684.49      35653.68       147.03 o                         
  -1  11  -5       7726.96       7599.77       152.25 o                         
   1 -11   5      14652.22      14847.32       122.27 o                         
  -1  11  -6       6469.32       6527.74       148.23 o                         
  -1  11  -6      10763.22      10671.92       113.60 o                         
   1 -11   7         28.73        118.05       108.89 o                         
  -1  11  -7       2540.39       2733.28        95.99 o                         
   1 -11   8      10316.58       9604.41       107.46 o                         
  -1  11  -8      14930.77      12735.02       136.18 o                         
  -1  11  -9       5954.66       6371.78       106.08 o                         
  -1  11  -9      11949.41      11980.09       145.70 o                         
  -1  11 -10        231.79        393.74        75.76 o                         
  -1  11 -10       1717.22       2110.32       118.53 o                         
   1 -11  11        598.62        580.55        79.21 o                         
   1 -11  12       1591.53       1986.68        80.94 o                         
   1 -11  13         16.98         68.45        61.81 o                         
   1 -11  14      13977.91      15121.17       128.66 o                         
   1 -11  15       4130.17       3931.59        72.44 o                         
   1 -11  16        402.89        695.59        48.15 o                         
  -1  11 -17      14562.13      13406.14        99.55 o                         
  -1  11 -18        643.01        487.98        47.41 o                         
  -1  11 -19        161.75        102.55        40.57 o                         
  -1  11 -20        110.20        137.39        39.13 o                         
   1 -11  21        179.33        117.18       145.33 o                         
   1 -11  22        715.63        905.65        81.88 o                         
   1 -11  23        796.01       1032.89        80.80 o                         
   1 -11  24        208.75        408.65        50.99 o                         
   1 -11  25        671.19        604.67        41.84 o                         
   1 -11  26       1812.59       1850.59        46.65 o                         
   1 -11  27        384.61        293.15        36.52 o                         
   1 -11  28         13.06         54.37        29.29 o                         
   1 -11  29       2625.54       3510.06        41.03 o                         
  -1  11 -30        426.87        571.00        29.11 o                         
   1 -11  31          2.57         16.38        24.79 o                         
  -1  11 -32        246.67        293.89        24.45 o                         
  -1  11 -33        309.97        331.27        53.65 o                         
  -1  11 -34         59.04         61.87        49.30 o                         
   1 -10 -29         64.27         40.63        40.47 o                         
   1 -10 -28       1460.64       2171.66        58.29 o                         
   1 -10 -27          3.87         56.15        52.64 o                         
   1 -10 -26         86.13        128.54        22.92 o                         
   1 -10 -25         21.97         45.61        23.99 o                         
  -1  10  24         42.28         38.69        23.21 o                         
  -1  10  23        323.01        339.80        30.28 o                         
  -1  10  22        162.90        102.73        37.22 o                         
  -1  10  22        281.97        533.60        82.70 o                         
  -1  10  21         91.92         55.00        40.11 o                         
  -1  10  21        108.12        222.05        60.60 o                         
  -1  10  20          4.94         -1.52        42.32 o                         
   1 -10 -20        705.07        975.55        97.16 o                         
  -1  10  19       3251.91       3456.90        71.88 o                         
   1 -10 -19       3862.16       4265.88       119.01 o                         
  -1  10  18         11.55         10.83        42.33 o                         
   1 -10 -18        691.17        943.22       106.51 o                         
  -1  10  17        784.92        702.28        54.19 o                         
   1 -10 -17       1319.10       1375.29       109.36 o                         
  -1  10  16        274.44        261.56        49.18 o                         
   1 -10 -16       1998.11       2203.26        85.02 o                         
  -1  10  15        366.98        392.32        48.71 o                         
   1 -10 -14        286.66        536.93        49.71 o                         
  -1  10  13        850.52        832.83        54.06 o                         
  -1  10  12        929.06        809.85        14.53 o                         
  -1  10  11      13015.00      11250.64        99.77 o                         
  -1  10  10      50628.37      44413.75       177.41 o                         
  -1  10   9       6092.62       5017.01        71.20 o                         
  -1  10   8       7723.10       6513.51        77.09 o                         
   1 -10  -7       8242.51       5546.98        84.14 o                         
   1 -10  -6        655.37        217.51        15.42 o                         
  -1  10   5      13571.67       8920.36       263.45 o                         
  -1  10   4      12487.28      10951.58       195.02 o                         
  -1  10   3       2263.35       3279.99       124.72 o                         
  -1  10   2       5842.65       4042.97       126.52 o                         
  -1  10   1      36833.27      29423.58       253.73 o                         
  -1  10   0       4940.52       3806.65       132.60 o                         
  -1  10  -1       2685.97       2425.35       122.42 o                         
  -1  10  -2      11977.08      12329.72       178.28 o                         
  -1  10  -3      13612.31      13317.42       180.88 o                         
  -1  10  -4        131.47        804.85        99.96 o                         
  -1  10  -5        845.63        727.99       137.73 o                         
   1 -10   5      41839.34      41686.50       545.29 o                         
  -1  10  -6      24691.45      26507.34       365.57 o                         
   1 -10   6      26197.88      31286.17       481.55 o                         
   1 -10   7        482.45        816.53       116.01 o                         
  -1  10  -8       4506.39       5205.99       163.29 o                         
   1 -10   9       4001.65       2657.51       218.93 o                         
  -1  10 -10      12847.66      16434.06       149.36 o                         
  -1  10 -11       1031.15       2192.19        83.39 o                         
   1 -10  12        838.06        929.77        67.71 o                         
   1 -10  13       7745.31       6573.52        93.45 o                         
  -1  10 -14        545.93        418.52        53.67 o                         
   1 -10  15       1601.91       1171.34        54.57 o                         
  -1  10 -16       1747.55       1298.16        49.16 o                         
   1 -10  17        482.11        674.72        43.76 o                         
  -1  10 -18       1303.33        970.12        49.25 o                         
   1 -10  19       2868.91       2852.65       214.96 o                         
   1 -10  20       1587.02       1477.75       183.35 o                         
   1 -10  21       3453.66       4088.90       212.05 o                         
   1 -10  22       7005.96       6266.17        65.93 o                         
   1 -10  23        133.59        129.95        39.75 o                         
  -1  10 -24       6542.59       6752.44        67.78 o                         
  -1  10 -25        108.36        112.32        37.22 o                         
  -1  10 -26        203.73        208.76        30.92 o                         
  -1  10 -27       1291.18       1445.88        36.18 o                         
  -1  10 -28          4.19        -13.30        28.46 o                         
  -1  10 -29         91.72         95.35        27.24 o                         
  -1  10 -30        358.69        350.37        27.48 o                         
   1 -10  31        133.02        177.33        25.05 o                         
  -1  10 -32        568.40        784.99        26.17 o                         
  -1  10 -33          5.91        -13.25        50.66 o                         
  -1  10 -34          5.31        -48.46        48.46 o                         
  -1  10 -35         23.23         40.13        45.06 o                         
   1  -9 -30        118.50        167.64        40.86 o                         
   1  -9 -29         72.49         65.21        47.33 o                         
   1  -9 -28       1758.42       2221.22        64.88 o                         
  -1   9  27        108.84        116.05        39.23 o                         
  -1   9  26        161.30        242.39        23.68 o                         
  -1   9  25        483.49        598.88        28.64 o                         
  -1   9  24        242.43        326.31        35.12 o                         
  -1   9  23         18.93        -36.00        36.00 o                         
  -1   9  22        159.84        200.08        42.15 o                         
  -1   9  21       3389.64       3746.90        72.60 o                         
  -1   9  21       5851.79       6942.35        87.41 o                         
  -1   9  20       1792.80       2212.88        64.21 o                         
   1  -9 -20       2254.62       2713.47       112.16 o                         
  -1   9  19        377.23        524.33        50.54 o                         
   1  -9 -19        413.21        607.18       102.02 o                         
  -1   9  18         10.96          6.15        45.94 o                         
   1  -9 -18       1138.93       1016.54       106.30 o                         
  -1   9  17        461.19        376.53        54.28 o                         
   1  -9 -17        620.79       1256.85       112.02 o                         
  -1   9  16        840.48        764.29        54.14 o                         
   1  -9 -16       3936.60       4050.35       124.59 o                         
  -1   9  15       3499.88       3555.20        68.43 o                         
  -1   9  14       3177.39       3368.43        61.07 o                         
  -1   9  13       3134.36       4656.74        75.02 o                         
  -1   9  12      23058.44      19795.38       112.52 o                         
  -1   9  11       4827.06       5284.03        70.64 o                         
  -1   9  10       4087.06       2866.06        60.76 o                         
  -1   9   9       5782.13       3683.94        63.87 o                         
  -1   9   8      20054.55      15790.09       106.53 o                         
  -1   9   7      11671.10      10004.80        84.22 o                         
   1  -9  -6      44825.59      44846.85       485.69 o                         
   1  -9  -5       8603.53       9669.08       254.98 o                         
  -1   9   4       4803.47       5807.48       149.02 o                         
  -1   9   3       6980.44       6458.82       145.67 o                         
  -1   9   2      50934.82      37645.46       282.78 o                         
  -1   9   1        449.98       1046.67        89.66 o                         
  -1   9   0       1120.01       1938.28       105.03 o                         
  -1   9  -1       8137.84       7856.54       142.91 o                         
  -1   9  -2      16054.71      16134.48       178.42 o                         
  -1   9  -3      15658.06      15227.21       176.24 o                         
  -1   9  -4      45415.10      44882.87       421.09 o                         
  -1   9  -5       5092.51       4573.03       169.36 o                         
  -1   9  -6      31061.21      27943.93       356.11 o                         
   1  -9   6      44311.55      42365.84       501.13 o                         
  -1   9  -7      21438.06      18987.43       314.68 o                         
   1  -9   7      22976.68      21985.28       392.44 o                         
  -1   9  -8       1314.83        828.58       112.99 o                         
   1  -9   9       9936.88       9773.31       276.85 o                         
   1  -9  10      13917.71      17333.70       341.00 o                         
   1  -9  11       4452.62       4079.51       223.78 o                         
   1  -9  12      22935.53      21167.37       374.71 o                         
   1  -9  13      16715.10      13942.32       104.98 o                         
  -1   9 -14        152.89        269.44        43.24 o                         
   1  -9  15         62.95         82.52        40.39 o                         
  -1   9 -16      19253.87      14632.13        91.12 o                         
   1  -9  17        824.98        502.73        76.06 o                         
   1  -9  18       4439.28       3123.90       143.57 o                         
   1  -9  19         74.47        294.23       109.78 o                         
   1  -9  20       1386.13       1691.96        59.38 o                         
   1  -9  21        109.05         46.34        36.85 o                         
   1  -9  22         10.74        -17.16        34.63 o                         
  -1   9 -23       2438.98       2490.84        39.04 o                         
  -1   9 -24        332.85        428.06        32.28 o                         
  -1   9 -25        683.61        629.79        31.44 o                         
   1  -9  26       1305.63       1137.60        32.55 o                         
  -1   9 -27        183.93        247.49        29.32 o                         
  -1   9 -28        531.94        514.73        29.83 o                         
  -1   9 -29         36.19         27.54        26.68 o                         
  -1   9 -30         52.49         65.38        24.73 o                         
  -1   9 -31        933.80       1091.91        28.09 o                         
  -1   9 -32        823.64       1169.20        39.57 o                         
  -1   9 -33         33.21         91.43        51.08 o                         
  -1   9 -34        194.05        168.45        50.47 o                         
  -1   9 -35        395.09        379.07        47.84 o                         
   1  -8 -31       1095.17       1015.74        19.61 o                         
   1  -8 -30        107.55         86.64        24.13 o                         
   1  -8 -29        258.72        244.24        24.29 o                         
  -1   8  28        109.76        144.96        26.13 o                         
   1  -8 -27        618.55        702.23        44.60 o                         
  -1   8  26       1760.71       2075.35        35.12 o                         
  -1   8  25       2033.65       2361.54        39.08 o                         
  -1   8  24        532.21        660.22        38.08 o                         
  -1   8  23       1677.46       1977.29        49.68 o                         
  -1   8  22       2050.34       2538.68        63.40 o                         
  -1   8  21        382.41        642.96        51.63 o                         
   1  -8 -21       3598.40       3900.59       117.89 o                         
  -1   8  20        842.89       1177.10        55.75 o                         
   1  -8 -20       3863.36       4551.12       121.74 o                         
  -1   8  19       1536.75       1460.82        59.57 o                         
   1  -8 -19       1900.60       2145.08       112.84 o                         
  -1   8  18        278.23        316.81        43.26 o                         
   1  -8 -18       1255.36       1582.30       110.78 o                         
  -1   8  17         42.58         -9.53        43.64 o                         
   1  -8 -17        328.53        456.99       108.96 o                         
  -1   8  16        223.74        504.24        62.26 o                         
   1  -8 -16       2131.11       3280.96        93.79 o                         
  -1   8  15      10121.44       9941.24        79.93 o                         
  -1   8  14       1715.52       2623.91        64.29 o                         
  -1   8  13      13804.70      13500.74       117.98 o                         
   1  -8 -12      10036.55       7579.72        82.32 o                         
  -1   8  11      27503.71      24204.73       122.41 o                         
  -1   8  10       6463.69       4095.65        58.17 o                         
  -1   8   9       1345.35       1399.31       106.68 o                         
   1  -8  -8      54455.71      38896.15       314.95 o                         
  -1   8   7      16071.17      11720.34       184.69 o                         
  -1   8   6      19847.83      18303.76       203.90 o                         
   1  -8  -5      27655.81      28015.90       229.40 o                         
   1  -8  -4      10767.44       9545.31       163.38 o                         
  -1   8   3      41086.57      44401.39        51.11 o                         
   1  -8  -2       7231.72       7349.79       132.78 o                         
  -1   8   1      30911.24      22500.18       197.73 o                         
   1  -8   0      40407.22      31702.33       217.57 o                         
  -1   8  -1      14862.63       9682.59       142.18 o                         
  -1   8  -2      13479.61      10178.35       141.43 o                         
  -1   8  -3       3974.22       3193.25       176.13 o                         
  -1   8  -4      49253.81      36468.23       358.27 o                         
   1  -8   5      31308.94      26657.61       245.21 o                         
   1  -8   6      22096.57      18903.37       224.09 o                         
  -1   8  -7       9119.82      10900.82       238.49 o                         
   1  -8   7      55012.88      71006.44       568.70 o                         
   1  -8   8       9368.11       9365.49       169.77 o                         
   1  -8   9       5558.99       3684.58       122.83 o                         
   1  -8  10      64449.70      63741.23       360.88 o                         
   1  -8  11        746.49       1579.31       109.99 o                         
   1  -8  12       6509.15       7717.65       163.72 o                         
   1  -8  13         71.58        209.85        95.59 o                         
   1  -8  14       1209.71       1165.24       106.43 o                         
   1  -8  15       7303.45       7339.12       138.28 o                         
   1  -8  16        591.52        605.80        84.76 o                         
   1  -8  17      11177.03      10298.56       141.24 o                         
   1  -8  18        956.60        652.13        49.92 o                         
   1  -8  19       2586.65       1867.10        56.58 o                         
   1  -8  20       4601.67       3791.51        52.59 o                         
  -1   8 -21        542.98        854.73        40.76 o                         
   1  -8  22         30.34         15.31        35.18 o                         
   1  -8  23       4969.28       4589.56        53.00 o                         
   1  -8  24       2322.51       2218.34        37.01 o                         
   1  -8  25       8774.06       8367.76        55.22 o                         
  -1   8 -26         14.69         49.35        27.95 o                         
  -1   8 -27        515.18        581.59        29.08 o                         
  -1   8 -28          6.99         32.32        26.46 o                         
  -1   8 -29        545.29        480.76        27.82 o                         
   1  -8  30        424.85        477.89        26.64 o                         
   1  -8  31          5.41        -22.23        22.23 o                         
  -1   8 -32          8.38         45.49        51.50 o                         
  -1   8 -33        154.34        221.71        51.42 o                         
  -1   8 -34        958.71       1073.54        55.59 o                         
  -1   8 -35        530.70        491.15        48.99 o                         
  -1   8 -36          0.04         -5.70        22.86 o                         
   1  -7 -32        535.05        501.64        17.31 o                         
  -1   7  31         68.06         56.20        20.44 o                         
  -1   7  30        164.85        182.89        23.75 o                         
  -1   7  29        224.03        229.18        26.39 o                         
  -1   7  28        209.94        243.84        29.07 o                         
  -1   7  27         45.38         -0.20        30.24 o                         
  -1   7  26         51.47         78.68        23.32 o                         
   1  -7 -25          4.08          5.40        23.31 o                         
  -1   7  24        753.95        989.16        36.55 o                         
  -1   7  23        901.15       1058.73        38.84 o                         
  -1   7  22        656.04        903.85        40.13 o                         
  -1   7  21        317.27        287.48        36.40 o                         
  -1   7  20       3062.64       2662.46        55.87 o                         
  -1   7  20       7152.60       7545.58       105.51 o                         
  -1   7  19       7472.97       9184.05        83.49 o                         
   1  -7 -19       7499.14       9136.39       147.48 o                         
  -1   7  18       8400.87       8975.84        82.05 o                         
   1  -7 -18       8414.00       9497.40       148.45 o                         
  -1   7  17       1253.33       2055.91        54.08 o                         
   1  -7 -17       3721.26       4536.29       130.48 o                         
  -1   7  16        274.47        249.01        43.88 o                         
  -1   7  16        291.42        711.77        84.52 o                         
  -1   7  15        900.87       2608.98        61.88 o                         
   1  -7 -15       2204.84       6308.08       107.83 o                         
  -1   7  14         12.41        160.34        86.25 o                         
  -1   7  14       9595.64       8848.78        80.36 o                         
  -1   7  13       9750.48       7737.17       188.86 o                         
  -1   7  13      10581.36      12445.20        90.57 o                         
   1  -7 -12       3893.00       4374.69        59.50 o                         
  -1   7  11      36709.56      27727.38       278.68 o                         
  -1   7  10       4132.20       4761.01       143.40 o                         
  -1   7   9      27617.73      30368.42       282.33 o                         
  -1   7   8     108306.38      83987.30       434.06 o                         
   1  -7  -7       3093.21       5448.22       137.32 o                         
   1  -7  -6      22284.47      22514.66       220.77 o                         
  -1   7   5      29188.04      22730.31       204.43 o                         
   1  -7  -4      41813.35      43801.91        36.01 o                         
  -1   7   3      67067.12      60674.51        54.98 o                         
  -1   7   2      12132.25      16555.49       167.47 o                         
   1  -7  -1     126034.92      97094.24       362.00 o                         
   1  -7   0       4283.14       5097.88        95.89 o                         
  -1   7  -1      22390.33      15407.62       156.53 o                         
  -1   7  -2       9546.56      11344.21       217.66 o                         
  -1   7  -3       4211.24       3657.74       160.03 o                         
  -1   7  -4      16475.65      10261.38       202.91 o                         
  -1   7  -5      31712.94      27435.62       291.02 o                         
  -1   7  -6       4472.15       4309.77       133.58 o                         
  -1   7  -7       3022.97       4243.40       162.93 o                         
   1  -7   7      35378.56      33755.93       244.08 o                         
  -1   7  -8      73978.01      67086.63       272.63 o                         
   1  -7   9      36400.14      34177.20       255.97 o                         
   1  -7  10         60.89        463.16       100.21 o                         
   1  -7  11       1019.07       1197.03       116.25 o                         
   1  -7  12       2466.77       2479.37       124.33 o                         
   1  -7  13         37.17        160.39       106.79 o                         
   1  -7  14       4915.51       5801.01       158.12 o                         
   1  -7  15       5755.95       5655.89       127.00 o                         
  -1   7 -16         38.76         64.73        42.97 o                         
   1  -7  17         35.75         59.07        43.26 o                         
   1  -7  18       5341.19       5254.26        71.43 o                         
  -1   7 -19       1963.24       1021.90        38.69 o                         
   1  -7  20       1673.05       1733.54        42.62 o                         
  -1   7 -21       1121.80       1088.52        39.51 o                         
   1  -7  22       2080.35       1236.11        40.73 o                         
   1  -7  23        136.91        180.40        34.29 o                         
  -1   7 -24        328.45        340.13        29.37 o                         
   1  -7  25       1734.55       1436.42        34.38 o                         
   1  -7  26         16.49         60.34        27.13 o                         
  -1   7 -27        958.43        875.68        34.96 o                         
  -1   7 -27       8357.92       8557.80       106.35 o                         
  -1   7 -28         23.40         46.68        29.10 o                         
  -1   7 -28        710.32        769.23        75.56 o                         
  -1   7 -29        110.86        124.65        28.17 o                         
  -1   7 -29        640.18        676.58        73.22 o                         
  -1   7 -30        232.86        281.94        24.69 o                         
  -1   7 -31        747.34        903.24        39.82 o                         
  -1   7 -32         77.69        146.06        52.10 o                         
  -1   7 -33        219.25        203.40        51.23 o                         
  -1   7 -34        673.93        763.59        53.38 o                         
  -1   7 -35        376.40        453.01        47.34 o                         
   1  -7  36        174.01        179.97        23.71 o                         
  -1   6  33         35.49         24.17        16.45 o                         
  -1   6  32        144.80        114.50        22.46 o                         
  -1   6  31        312.89        240.44        26.86 o                         
  -1   6  30        425.36        382.06        30.33 o                         
  -1   6  29         74.66         40.85        31.58 o                         
  -1   6  28         37.94         95.33        29.82 o                         
  -1   6  27        177.83        237.59        32.85 o                         
  -1   6  26        454.50        479.61        25.90 o                         
  -1   6  25         15.80         11.47        25.12 o                         
  -1   6  24       1396.25       1376.45        32.07 o                         
  -1   6  23       8906.00       9905.09        57.98 o                         
  -1   6  22        416.65        469.65        30.69 o                         
  -1   6  21       2280.04       2726.85        47.70 o                         
  -1   6  20       1822.89       1860.15        44.78 o                         
  -1   6  19       1587.02       1582.29        37.45 o                         
   1  -6 -18        252.62        112.91        32.99 o                         
  -1   6  18       8838.34       9911.17       179.56 o                         
  -1   6  17       7326.81       6420.17        65.01 o                         
  -1   6  17      21609.00      22572.08       230.35 o                         
  -1   6  16          1.72        175.09        36.01 o                         
  -1   6  15      13397.98      11930.69        94.66 o                         
  -1   6  15      14569.20      16923.42       129.93 o                         
  -1   6  14        560.45        502.35        40.38 o                         
   1  -6 -14        723.42       1107.07       126.42 o                         
  -1   6  13        579.98        920.20        91.92 o                         
  -1   6  13        839.61       1195.44       137.99 o                         
  -1   6  12       1235.33       1558.84        94.34 o                         
  -1   6  11       9098.20      22414.63       266.92 o                         
  -1   6  10      27655.51      28191.19       274.99 o                         
  -1   6   9      67880.94      55448.29       366.31 o                         
   1  -6  -8      12458.16      10384.43       161.38 o                         
  -1   6   7       2152.08       3004.19       109.98 o                         
   1  -6  -6      72838.04      69446.79       331.70 o                         
  -1   6   5       2062.84       9848.71       135.20 o                         
  -1   6   4      44105.52      37766.83        31.27 o                         
   1  -6  -3      10587.64      10443.98       156.15 o                         
  -1   6   2      24456.13      22686.86        31.89 o                         
   1  -6  -1      40717.50      24465.96       173.52 o                         
  -1   6   0      34849.80      28268.01       174.60 o                         
  -1   6  -1      20274.63      26395.47       161.94 o                         
  -1   6  -2      19043.83      13270.80       211.37 o                         
  -1   6  -3      79039.89      74206.55       411.66 o                         
  -1   6  -4      36204.88      28847.96       268.46 o                         
  -1   6  -5       2614.06       2720.20        97.24 o                         
   1  -6   6       9024.68       4533.11        93.33 o                         
   1  -6   7        749.70        751.61       103.56 o                         
  -1   6  -7       1510.53       1723.29       110.77 o                         
   1  -6   8      86998.27      85845.68       367.82 o                         
   1  -6   9       3373.38       2233.25       108.98 o                         
   1  -6  10         97.08        267.22        96.86 o                         
   1  -6  11       8655.20       6125.91       146.40 o                         
   1  -6  12      16291.27      18579.09       221.09 o                         
   1  -6  13        553.43        561.30       110.32 o                         
  -1   6 -14       6258.82       6517.65       151.82 o                         
  -1   6 -15       2382.16       3502.47       126.66 o                         
   1  -6  16       7574.89       5038.02       107.41 o                         
  -1   6 -17      30852.92      24637.25       136.56 o                         
  -1   6 -18        559.62        603.71        38.36 o                         
  -1   6 -19      10031.14       8551.46        66.06 o                         
   1  -6  20       8889.73       8415.74        65.30 o                         
   1  -6  21       3690.25       2653.82        46.12 o                         
   1  -6  22       1929.86       1677.12        41.20 o                         
   1  -6  22       2401.90       2618.64        69.78 o                         
   1  -6  23        197.00         86.05        27.66 o                         
   1  -6  23       2325.89       2413.22        67.34 o                         
  -1   6 -24         15.73          9.34        26.65 o                         
   1  -6  24       1221.95       1056.39        59.17 o                         
  -1   6 -25         28.57         41.99        27.05 o                         
   1  -6  25       1174.18       1361.31        59.56 o                         
   1  -6  26       4188.30       3599.81        39.64 o                         
   1  -6  26       5651.55       5320.11        73.72 o                         
   1  -6  27       2202.66       1964.49        33.83 o                         
   1  -6  27       3142.31       2980.54        63.48 o                         
  -1   6 -28          0.80         -6.00        23.70 o                         
   1  -6  28        514.59        354.94        48.26 o                         
  -1   6 -29         39.68         34.53        23.87 o                         
   1  -6  29        163.91        203.28        44.74 o                         
   1  -6  30         59.37        109.49        36.19 o                         
  -1   6 -31          0.77        -17.27        52.32 o                         
  -1   6 -32       1027.26       1166.91        59.47 o                         
  -1   6 -33        179.15        205.18        49.97 o                         
  -1   6 -34        131.11         58.60        47.67 o                         
   1  -6  35         64.92         -1.59        34.05 o                         
   1  -6  36        334.13        399.31        31.13 o                         
  -1   5  34        860.79        807.86        20.25 o                         
   1  -5 -33        393.47        358.38        17.72 o                         
  -1   5  32         69.01         73.65        25.46 o                         
  -1   5  31        683.77        779.17        31.98 o                         
  -1   5  30        328.14        316.83        28.45 o                         
  -1   5  29         30.36         26.79        29.37 o                         
  -1   5  28       2279.95       2478.27        41.30 o                         
  -1   5  27          2.31         11.81        32.07 o                         
  -1   5  26        216.65        175.06        34.79 o                         
  -1   5  25       1158.76       1360.05        31.11 o                         
  -1   5  24       7156.65       7302.00        49.92 o                         
  -1   5  23        384.16        445.43        29.03 o                         
  -1   5  22        534.27        358.77        30.08 o                         
  -1   5  21       3823.36       3353.58        42.52 o                         
  -1   5  20       3167.32       2962.38        40.45 o                         
  -1   5  19       7120.04       7396.02        66.01 o                         
  -1   5  18        234.42        195.96        35.53 o                         
  -1   5  17      22054.62      20881.95        98.38 o                         
  -1   5  16        117.69        126.80        36.46 o                         
  -1   5  15      20605.42      15424.95        98.61 o                         
  -1   5  14         76.51        122.67        86.28 o                         
  -1   5  13       1446.97       3017.52       163.43 o                         
  -1   5  12        956.77       1597.15       109.75 o                         
  -1   5  12       5441.79       7024.60       192.16 o                         
  -1   5  11       5093.72       6964.79       132.95 o                         
  -1   5  10      10483.52       7234.69       172.18 o                         
  -1   5   9      19468.46      17116.63       220.26 o                         
  -1   5   8        536.95       1365.44       101.82 o                         
   1  -5  -7       2154.56      14965.07       182.66 o                         
   1  -5  -6      11878.89      13110.18       164.45 o                         
   1  -5  -5      55472.39      53542.31       272.82 o                         
   1  -5  -4      72105.17      57939.83       317.37 o                         
  -1   5   3      14586.79      34602.09        26.58 o                         
  -1   5   2      30355.41      27041.77       201.22 o                         
   1  -5  -1     141702.50      84309.31       280.56 o                         
  -1   5   0      75701.01      53062.91       213.80 o                         
   1  -5   1     161318.59     123331.42       406.01 o                         
  -1   5  -2      31128.46      28395.66       270.16 o                         
  -1   5  -3      70872.90      63921.18       346.52 o                         
   1  -5   4     114408.04     101097.46       291.43 o                         
  -1   5  -5      56856.83      49179.38       222.83 o                         
   1  -5   6       6675.22       6883.64       159.23 o                         
  -1   5  -6      27129.95      23145.25       237.71 o                         
   1  -5   7      54060.71      50101.92       372.91 o                         
   1  -5   7      54800.54      51341.23       400.50 o                         
   1  -5   8        491.81       2654.48       151.27 o                         
   1  -5   8       9031.72       9059.83       236.15 o                         
   1  -5   9       3582.81       2778.18       150.15 o                         
   1  -5  10     112378.22     105872.09       640.34 o                         
   1  -5  11        222.01        116.35       129.37 o                         
   1  -5  12      14957.55      12000.59       263.37 o                         
  -1   5 -13       3839.36       4291.31       126.77 o                         
   1  -5  14      14008.43      15438.20       182.14 o                         
   1  -5  15       3663.06       3317.00       112.18 o                         
   1  -5  16      25475.92      21471.60       322.68 o                         
   1  -5  17       9314.79       9670.43       203.17 o                         
   1  -5  18        521.73        745.53        58.68 o                         
   1  -5  19      12522.66      10417.08        69.33 o                         
   1  -5  20      11994.53       9915.70        53.92 o                         
  -1   5 -21        834.47        682.38        36.98 o                         
   1  -5  21       3365.09       3810.02        76.29 o                         
   1  -5  22       1693.02       1419.62        39.42 o                         
   1  -5  22       6866.46       6078.42        82.49 o                         
   1  -5  23       2751.71       2127.90        35.27 o                         
   1  -5  23       4253.29       4263.48        73.90 o                         
  -1   5 -24       4339.07       4570.83        42.42 o                         
   1  -5  24       4341.30       5128.72        75.33 o                         
   1  -5  25       7255.16       7128.64        48.25 o                         
   1  -5  25       8190.72       7934.33        83.80 o                         
   1  -5  26        371.68        401.11        27.22 o                         
   1  -5  26        376.65        501.87        55.03 o                         
  -1   5 -27        252.52        187.12        25.59 o                         
   1  -5  27       3386.97       3161.43        66.26 o                         
  -1   5 -28       1356.02       1244.48        29.97 o                         
   1  -5  28       4775.66       4849.60        71.28 o                         
  -1   5 -29       1410.80       1513.94        45.38 o                         
   1  -5  29       4388.46       4549.29        67.44 o                         
  -1   5 -30        247.74        285.15        56.13 o                         
   1  -5  30        385.84        413.27        46.64 o                         
  -1   5 -31       1415.37       1536.99        62.98 o                         
   1  -5  31       1847.04       2158.98        50.22 o                         
  -1   5 -32         67.07        177.28        51.24 o                         
  -1   5 -33        969.32       1097.79        55.53 o                         
  -1   5 -34         37.37        -27.16        27.16 o                         
   1  -5  35         12.06        -22.46        32.16 o                         
   1  -5  36         68.71         73.49        28.58 o                         
   1  -4 -34          3.64        -15.29        15.29 o                         
  -1   4  33        379.78        450.41        38.89 o                         
  -1   4  33        480.70        572.96        43.25 o                         
  -1   4  32       1245.50       1484.70        30.84 o                         
  -1   4  32       1260.42       1320.74        52.65 o                         
   1  -4 -31        658.59        695.22        25.57 o                         
   1  -4 -30        110.27        128.30        25.40 o                         
  -1   4  29        222.79        293.94        27.69 o                         
  -1   4  28        155.24        213.38        28.95 o                         
   1  -4 -27        469.78        546.48        32.07 o                         
  -1   4  26       1136.03       1176.18        35.84 o                         
   1  -4 -25        623.48        636.06        27.12 o                         
  -1   4  24        606.58        697.05        29.28 o                         
  -1   4  23       2357.61       2455.33        37.84 o                         
  -1   4  22       4859.11       5610.75        47.44 o                         
  -1   4  21        204.64        186.78        27.09 o                         
  -1   4  20       1853.85       1271.62        32.09 o                         
  -1   4  19       4840.11       4199.88        42.81 o                         
  -1   4  18       1430.27       1452.91        38.01 o                         
  -1   4  17       2841.01       2039.96        40.36 o                         
  -1   4  16         87.36          7.16        30.94 o                         
  -1   4  15        219.22        528.85       100.60 o                         
  -1   4  14       3191.01       4732.56       162.61 o                         
  -1   4  13      53462.00      47080.79       394.08 o                         
  -1   4  12       6493.39       4574.91        88.41 o                         
  -1   4  12      12603.83      11606.92       197.01 o                         
  -1   4  11       1354.35       1945.91       112.66 o                         
  -1   4  11       1971.51       3618.71       158.26 o                         
  -1   4  10      18405.01      15023.27       167.49 o                         
  -1   4   9       6015.21      14234.78       228.17 o                         
  -1   4   8      25156.42      22139.24       239.90 o                         
   1  -4  -7      12764.45      17866.51       189.73 o                         
  -1   4   6       3054.33       2698.89       105.37 o                         
  -1   4   5     136911.59     125189.80       404.61 o                         
   1  -4  -4      40603.28      41300.99       218.25 o                         
   1  -4  -3      17334.07      54080.95       261.59 o                         
   1  -4  -2     292347.53     333920.09        68.63 o                         
  -1   4   1      31977.82      27986.41       169.54 o                         
  -1   4   0       9604.76      24477.47       129.72 o                         
  -1   4  -1      62019.84      60674.84       256.32 o                         
  -1   4  -2      12299.47      14479.79       111.02 o                         
   1  -4   3      20459.85      22679.55       140.85 o                         
  -1   4  -4      53163.42      78212.99       249.88 o                         
   1  -4   5     137740.47     125152.30       500.41 o                         
  -1   4  -5     258127.50     199493.34       571.90 o                         
   1  -4   6        583.71       4794.70       170.49 o                         
   1  -4   7       3862.22       3888.48       167.97 o                         
   1  -4   8       2616.39       2109.39       162.01 o                         
   1  -4   9       1294.33       2008.27       163.27 o                         
   1  -4  10       2949.35       3667.20       179.69 o                         
   1  -4  11      22143.55      27348.97       222.66 o                         
  -1   4 -12      10050.41      10481.42       149.72 o                         
  -1   4 -13       1483.14       2485.93        96.61 o                         
  -1   4 -14       4668.26       3178.53        95.98 o                         
   1  -4  15       4690.56       3166.72       144.26 o                         
   1  -4  16      30464.29      29347.41       307.97 o                         
   1  -4  17        322.33        148.81       102.67 o                         
   1  -4  18      45152.61      43401.92       177.88 o                         
   1  -4  19       1511.71       1769.72        47.85 o                         
   1  -4  20      12060.35       9877.93        47.29 o                         
   1  -4  21       6946.22       6108.45        39.64 o                         
   1  -4  22       3547.08       2476.92        30.03 o                         
   1  -4  23         81.06         45.57        25.16 o                         
   1  -4  23       1158.50        927.11        62.59 o                         
   1  -4  24       9680.75       7421.43        48.77 o                         
   1  -4  24       9910.92       7783.21        86.92 o                         
   1  -4  25        233.38        222.40        26.62 o                         
   1  -4  25        751.42        949.69        61.86 o                         
   1  -4  26       1127.04        926.34        42.91 o                         
   1  -4  26       3301.55       2976.89        70.52 o                         
  -1   4 -27        100.92        122.88        38.77 o                         
   1  -4  27       1598.28       1255.13        60.63 o                         
   1  -4  28       1333.64       1187.29        58.67 o                         
   1  -4  28       1821.62       1760.02        60.74 o                         
  -1   4 -29         86.35        -49.91        49.91 o                         
   1  -4  29        111.31        104.18        49.47 o                         
  -1   4 -30        169.14        132.53        54.18 o                         
   1  -4  30        235.43        252.02        46.61 o                         
  -1   4 -31        679.89        585.20        56.53 o                         
   1  -4  31        992.25       1005.87        46.68 o                         
  -1   4 -32         12.50         15.32        50.30 o                         
   1  -4  32         13.73        -17.98        36.46 o                         
   1  -4  33        183.23        287.89        40.09 o                         
   1  -4  33        618.19        636.68        36.28 o                         
   1  -4  34          2.15        -29.57        33.60 o                         
   1  -4  35         62.47         59.27        31.36 o                         
   1  -4  36        208.32        172.77        29.70 o                         
   1  -3 -35        537.46        469.54        27.09 o                         
  -1   3  35        540.63        556.30        33.08 o                         
  -1   3  34         12.91          5.70        17.80 o                         
  -1   3  34        541.68        676.50        39.53 o                         
  -1   3  33        304.69        348.59        30.35 o                         
  -1   3  33        424.71        540.61        45.12 o                         
  -1   3  32       1277.31       1474.94        32.46 o                         
  -1   3  32       2145.44       2327.41        59.86 o                         
  -1   3  31       1176.37       1430.69        35.10 o                         
  -1   3  31       1938.15       1990.21        64.26 o                         
  -1   3  30        518.92        626.07        35.06 o                         
  -1   3  30        526.82        518.12        62.19 o                         
   1  -3 -29       1377.43       1793.34        42.86 o                         
  -1   3  29       3200.50       3306.87        79.53 o                         
   1  -3 -28        697.30        867.05        49.11 o                         
  -1   3  28        726.92       1004.47        71.63 o                         
   1  -3 -27          8.38         36.50        34.81 o                         
   1  -3 -26        169.55        211.91        33.11 o                         
  -1   3  25       2312.52       2322.96        42.47 o                         
  -1   3  24        224.80        344.64        24.56 o                         
  -1   3  23       4703.58       4480.30        42.30 o                         
  -1   3  22       3012.99       3313.19        38.02 o                         
  -1   3  21       1299.06       1748.39        32.25 o                         
  -1   3  20       8724.88       8615.80        51.63 o                         
  -1   3  19       1058.45       1365.37        27.94 o                         
  -1   3  18       5499.85       5506.91        42.88 o                         
   1  -3 -18      11465.28       9548.29       111.12 o                         
  -1   3  17         25.71          8.79        28.34 o                         
   1  -3 -17        962.80       1225.22        79.37 o                         
  -1   3  16       4020.41       4052.30       127.62 o                         
  -1   3  15      14021.58      12169.55       184.57 o                         
  -1   3  14       3378.11       4589.11       134.72 o                         
  -1   3  13        614.97       1376.73       102.59 o                         
  -1   3  12       3927.46       5638.20       168.48 o                         
  -1   3  12      50176.16      43375.41       471.50 o                         
  -1   3  11      18859.02      21736.46       267.18 o                         
  -1   3  11      19310.54      23497.01       375.81 o                         
  -1   3  10        876.84        798.04       116.94 o                         
  -1   3  10        960.03       3656.40       125.78 o                         
  -1   3   9      44375.23      47926.63       223.15 o                         
  -1   3   8        902.20        662.12       104.71 o                         
  -1   3   7      49750.94      39324.21       251.15 o                         
   1  -3  -6      24938.01      38079.60       204.19 o                         
  -1   3   5       3114.11      20657.96       185.87 o                         
   1  -3  -4      57646.29      56746.95       244.45 o                         
   1  -3  -3      39467.93      47076.71       163.87 o                         
   1  -3  -2       5152.94       1001.98        52.32 o                         
  -1   3   1      10853.63      14161.97       106.73 o                         
   1  -3   0      12492.53      10671.46       135.13 o                         
   1  -3   1       6330.65       5461.01        60.08 o                         
   1  -3   2       5363.26       9661.96        88.74 o                         
   1  -3   3      10147.05       6161.66       130.76 o                         
   1  -3   4       7411.93      11573.50       165.38 o                         
   1  -3   5       1784.77       1695.27       135.04 o                         
   1  -3   6      35942.70      29696.84       299.75 o                         
   1  -3   7        330.22       8575.90       258.87 o                         
   1  -3   8      87141.05      80928.15       502.65 o                         
  -1   3  -9      15898.55      14657.41       156.47 o                         
  -1   3 -10      14099.47      11071.27       137.93 o                         
  -1   3 -11       5817.88       4655.05        99.56 o                         
   1  -3  12        595.52         23.84       101.61 o                         
   1  -3  13       9538.21       8441.41        97.94 o                         
   1  -3  14       2884.04       3169.08       132.10 o                         
   1  -3  15       5869.50       3570.60       137.03 o                         
   1  -3  16       1253.17        670.32       105.63 o                         
   1  -3  17       7507.27       4719.86       145.88 o                         
   1  -3  18       4818.40       3960.78       136.78 o                         
   1  -3  19       8645.72       6914.61        65.96 o                         
   1  -3  20        580.59        345.34        31.60 o                         
   1  -3  21       3604.80       3463.78        30.02 o                         
   1  -3  22       4297.44       3269.22        34.33 o                         
  -1   3 -23         56.28         62.19        30.24 o                         
   1  -3  23       1132.67       1068.64        65.92 o                         
   1  -3  24        339.30        351.13        31.83 o                         
   1  -3  24       1243.31       1380.02        67.75 o                         
  -1   3 -25         45.28         -4.69        30.95 o                         
   1  -3  25       1283.66       1009.20        65.90 o                         
   1  -3  26       4951.42       4595.18        54.24 o                         
   1  -3  26       7330.10       6621.89        87.01 o                         
   1  -3  27       8382.65       8454.79        84.80 o                         
   1  -3  27       9141.78       8639.40        92.26 o                         
   1  -3  28          7.02         42.99        46.39 o                         
   1  -3  28        335.26        364.80        57.44 o                         
  -1   3 -29        194.03        235.85        54.47 o                         
   1  -3  29        498.52        624.97        53.05 o                         
  -1   3 -30       1968.67       1885.09        65.22 o                         
   1  -3  30       2466.72       2334.88        57.91 o                         
   1  -3  31        613.71        455.68        44.94 o                         
   1  -3  32        222.37        330.86        43.56 o                         
   1  -3  32        260.33        411.21        40.76 o                         
   1  -3  33          4.61         41.47        38.38 o                         
   1  -3  33        331.80        178.19        36.16 o                         
   1  -3  34         94.06        107.29        35.37 o                         
   1  -3  34        123.16        131.58        31.60 o                         
   1  -3  35        226.20        222.65        33.70 o                         
   1  -3  36        569.35        642.08        34.50 o                         
   1  -2 -35        295.92        358.54        22.09 o                         
  -1   2  35        372.15        460.27        34.30 o                         
   1  -2 -34        292.94        345.44        19.49 o                         
  -1   2  34        302.37        319.58        38.89 o                         
  -1   2  33          2.23          0.23        28.45 o                         
  -1   2  33        394.63        354.52        44.77 o                         
  -1   2  32         11.33          4.89        26.57 o                         
  -1   2  32       1249.29       1127.80        55.18 o                         
  -1   2  31        660.33        900.69        33.49 o                         
  -1   2  31        667.40        817.76        59.47 o                         
   1  -2 -30       2831.13       3575.49        46.96 o                         
  -1   2  30       5424.28       5972.89        86.92 o                         
  -1   2  29       1098.21       1310.24        49.30 o                         
  -1   2  29       2100.80       2186.67        75.91 o                         
  -1   2  28        344.81        503.64        47.38 o                         
  -1   2  28       1454.11       1166.23        73.63 o                         
   1  -2 -27       4808.27       4609.04        62.20 o                         
  -1   2  27       4896.97       4200.61        89.36 o                         
  -1   2  26       1467.54       1479.15        48.46 o                         
  -1   2  26       1692.90       1813.23        77.65 o                         
   1  -2 -25        191.62        387.26        43.29 o                         
  -1   2  25        284.90        436.96        71.72 o                         
  -1   2  24       7193.15       6536.92        54.04 o                         
  -1   2  23         14.45         95.24        31.91 o                         
  -1   2  22       5131.34       4720.93        44.40 o                         
  -1   2  21       2057.76       1965.05        33.94 o                         
  -1   2  20       5711.32       5015.75        44.89 o                         
  -1   2  19         36.20        115.41        25.08 o                         
  -1   2  18       5734.82       6365.26        48.34 o                         
   1  -2 -18      16372.83      14139.66       121.45 o                         
  -1   2  17       2764.90       3046.15       119.62 o                         
  -1   2  16       1187.81       1621.34       104.88 o                         
  -1   2  15       8355.45       7660.55       161.03 o                         
  -1   2  14         95.23        200.87        90.42 o                         
  -1   2  13       4668.42       4499.78       131.12 o                         
  -1   2  12        281.13        328.97        96.16 o                         
  -1   2  11      54290.84      58797.31       445.32 o                         
  -1   2  11      65162.16      71060.10       598.57 o                         
  -1   2  10        432.96         86.74       111.08 o                         
  -1   2  10       2479.91       3133.29        83.29 o                         
  -1   2   9      67092.68      75729.98       469.88 o                         
  -1   2   9      75690.45      92889.29       658.99 o                         
  -1   2   8         52.20        382.63       115.65 o                         
  -1   2   8      14958.48       9426.98       266.96 o                         
  -1   2   7      19032.88      54886.38       240.59 o                         
  -1   2   6      92710.97     164275.28       375.99 o                         
   1  -2  -5      12419.39       7533.49       107.45 o                         
  -1   2   4       4024.30       8227.57        97.24 o                         
  -1   2   3       5489.94       4535.00        71.62 o                         
   1  -2  -2      11584.96       9009.46        88.27 o                         
   1  -2  -1      35109.95       7007.14        91.13 o                         
   1  -2   0      47535.10      42126.53       207.10 o                         
   1  -2   1      43680.98      29420.61       111.09 o                         
   1  -2   2      73191.81      49709.42       228.03 o                         
   1  -2   3      31778.00      53745.68       306.51 o                         
   1  -2   4       5212.71       8924.69       147.72 o                         
   1  -2   5       1787.62        766.14        87.09 o                         
  -1   2  -6       7313.39       2056.04        89.47 o                         
   1  -2   7      21891.78      22574.48       237.25 o                         
  -1   2  -7     133695.78     130011.64       441.25 o                         
   1  -2   8       7904.42       4341.27       140.84 o                         
  -1   2  -8      12123.44      11634.02       180.40 o                         
   1  -2   9      42918.14      38934.11       317.78 o                         
  -1   2 -10      78584.25      82381.74       262.45 o                         
   1  -2  10      89024.17      63161.41       754.68 o                         
   1  -2  11      25688.00      18714.88        93.11 o                         
   1  -2  12      16940.11      13271.58       188.34 o                         
   1  -2  13       7038.52       3068.77       118.97 o                         
   1  -2  14      13861.40      10161.41       172.81 o                         
   1  -2  15        397.65         39.91       211.06 o                         
   1  -2  16       1180.86        927.93       200.67 o                         
   1  -2  17       2403.86       1626.29       203.43 o                         
   1  -2  18       2123.92       1176.01       183.60 o                         
  -1   2 -19        515.47        492.26        41.18 o                         
   1  -2  20      10954.50      10187.02        47.17 o                         
   1  -2  21       1281.09       1340.78        28.95 o                         
   1  -2  22        135.92         88.07        24.37 o                         
   1  -2  23        129.14        155.72        25.24 o                         
   1  -2  24        806.35        767.05        32.53 o                         
   1  -2  24        816.52        756.01        66.67 o                         
   1  -2  25        508.09        570.54        37.23 o                         
   1  -2  25        648.27        620.25        67.79 o                         
  -1   2 -26       5580.93       5690.12        56.17 o                         
   1  -2  26       7696.61       7364.08        93.12 o                         
   1  -2  27       3756.66       3888.57        51.32 o                         
   1  -2  27       7161.99       7314.80        92.19 o                         
   1  -2  28       5447.17       4778.67       149.33 o                         
   1  -2  28       5488.59       5248.89        80.83 o                         
  -1   2 -29       1918.22       1693.53        48.52 o                         
   1  -2  29       2229.21       1995.81        62.95 o                         
  -1   2 -30         31.00         23.64        35.44 o                         
   1  -2  30        599.91        399.01        50.67 o                         
  -1   2 -31        224.08        253.12        28.64 o                         
   1  -2  31        240.33        290.76        46.53 o                         
   1  -2  32        142.77        302.01        43.48 o                         
   1  -2  32        979.81        911.43        46.08 o                         
   1  -2  33         10.51        -18.13        38.36 o                         
   1  -2  33        316.95        166.29        38.37 o                         
   1  -2  34       1152.80       1178.33        44.68 o                         
   1  -2  34       1277.82        995.76        37.76 o                         
   1  -2  35        107.73        124.11        34.10 o                         
   1  -2  35        131.47        161.74        27.66 o                         
   1  -2  36         69.45         93.13        17.24 o                         
  -1   1  36        170.57        191.69        33.04 o                         
  -1   1  36        179.62        131.76        27.66 o                         
   1  -1 -35         50.39         75.92        20.40 o                         
  -1   1  35         92.78         65.75        32.39 o                         
   1  -1 -34        493.60        509.29        20.43 o                         
  -1   1  34        658.40        655.87        40.52 o                         
   1  -1 -33        356.73        388.41        22.16 o                         
  -1   1  33        480.74        538.47        44.85 o                         
  -1   1  32        166.46        261.81        33.35 o                         
  -1   1  32       1006.26       1255.97        54.39 o                         
  -1   1  31       1452.57       1539.55        44.47 o                         
  -1   1  31       1517.41       1444.18        62.09 o                         
  -1   1  30        218.47        293.70        42.08 o                         
  -1   1  30        298.79        325.66        63.76 o                         
  -1   1  29       8735.29      10128.37        80.67 o                         
  -1   1  29       8830.55       9306.91       101.63 o                         
  -1   1  28         28.77         74.44        40.56 o                         
  -1   1  28        678.17        634.62        70.19 o                         
  -1   1  27          9.32         50.07        38.64 o                         
  -1   1  27        648.13        748.91        70.57 o                         
  -1   1  26        589.19        569.66        41.44 o                         
  -1   1  26        763.80        507.04        70.15 o                         
  -1   1  25          6.02         81.55        50.90 o                         
  -1   1  25         32.22        119.16        68.20 o                         
  -1   1  24       1197.49        783.05        55.98 o                         
  -1   1  24       2229.07       1483.23        76.56 o                         
  -1   1  23       1181.82       1046.34        41.29 o                         
  -1   1  22       3987.84       2909.34        47.98 o                         
  -1   1  21         18.40         16.46        35.33 o                         
  -1   1  20       2745.20       2225.83        34.06 o                         
  -1   1  19         90.65        114.87        23.57 o                         
  -1   1  18      20002.44      15014.93        66.27 o                         
  -1   1  17       8926.63       6285.13       155.33 o                         
  -1   1  16      12357.52       9974.02       182.65 o                         
  -1   1  15      10419.10      11306.77       189.59 o                         
  -1   1  14       2058.34       2437.77       123.68 o                         
  -1   1  13       8466.99       9003.51       178.55 o                         
  -1   1  12      18337.41      13090.91       198.76 o                         
  -1   1  11       2704.10       2297.81       152.70 o                         
  -1   1  11       3924.78       4168.42       277.72 o                         
  -1   1  10       2425.86       5673.87       194.74 o                         
  -1   1  10       2681.62       9248.90       336.64 o                         
  -1   1   9       4886.05      11188.11       234.37 o                         
  -1   1   9       4893.63      10918.60       351.59 o                         
  -1   1   8      49671.57      67210.14       488.63 o                         
  -1   1   8     132331.09     128209.52       799.80 o                         
  -1   1   7      10619.08      31137.38       357.34 o                         
  -1   1   7      66805.48     100267.20       209.35 o                         
  -1   1   6      34684.41      17583.62       296.24 o                         
  -1   1   6      35019.23      16418.87       159.72 o                         
  -1   1   5        161.72       1745.13       155.75 o                         
  -1   1   5       6028.18      12669.84       336.17 o                         
  -1   1   4        620.23      13920.27       222.29 o                         
  -1   1   4      43001.80      73612.95       587.24 o                         
  -1   1   3      34242.41      10957.53        70.66 o                         
   1  -1  -2      55083.84      11722.15        61.11 o                         
  -1   1   1      16942.81       6484.09        52.64 o                         
  -1   1   0       1229.55       2691.50        89.60 o                         
  -1   1  -1     178604.12      94693.35       505.51 o                         
  -1   1  -2      12587.76      12242.36       195.53 o                         
  -1   1  -3      53004.49      10451.35        79.47 o                         
   1  -1   4     126087.04      90760.62       224.73 o                         
   1  -1   5      31879.03      29242.73       221.22 o                         
  -1   1  -5      31993.52      34359.03       233.28 o                         
   1  -1   6         29.15       1403.73       105.07 o                         
  -1   1  -6       4937.24       6491.85       125.60 o                         
   1  -1   7       8996.99      15924.07       204.96 o                         
   1  -1   7      27930.69      49987.07       174.09 o                         
  -1   1  -8      30813.76      29493.22       162.54 o                         
   1  -1   8      67188.84      58942.93       668.51 o                         
   1  -1   9      52314.09      40412.80       315.98 o                         
   1  -1   9     109475.78      83357.49       748.12 o                         
   1  -1  10       5357.26       6635.92       360.19 o                         
   1  -1  11       7674.58       6461.64       290.29 o                         
   1  -1  12       8234.25       9585.66       304.75 o                         
   1  -1  13       9186.78       6641.93       270.91 o                         
   1  -1  14       1602.31       1811.58       204.59 o                         
   1  -1  15       5874.90       5922.03       250.29 o                         
   1  -1  16       1004.69        495.95       162.30 o                         
   1  -1  17      21411.09      19199.19       360.46 o                         
   1  -1  18       1877.51       1445.74        55.84 o                         
   1  -1  19        897.64       1297.74        32.54 o                         
   1  -1  20       6260.90       5329.10        43.71 o                         
   1  -1  21      13216.97      10153.39        46.96 o                         
   1  -1  22       1063.62        979.46        27.90 o                         
   1  -1  23       1341.96       1192.95        39.42 o                         
   1  -1  24        457.70        472.51        51.17 o                         
   1  -1  24       8351.31       7378.88        97.04 o                         
   1  -1  25       4080.64       3942.94        70.09 o                         
   1  -1  25       5385.64       4881.25        88.25 o                         
  -1   1 -26       2081.88       1785.92        58.12 o                         
   1  -1  26       2729.26       2533.72        76.63 o                         
   1  -1  27        137.02        199.06        49.28 o                         
   1  -1  27        293.19        153.46        65.58 o                         
   1  -1  28       2169.70       1935.46        58.07 o                         
   1  -1  28       2604.75       2372.07        71.80 o                         
   1  -1  29        208.83        322.15        53.95 o                         
   1  -1  29        426.63        371.79        60.13 o                         
   1  -1  30        368.70        329.27        31.53 o                         
   1  -1  30        411.02        387.49        55.47 o                         
   1  -1  31          1.38         10.87        27.94 o                         
   1  -1  31         44.54         13.46         8.91 o                         
  -1   1 -32        217.28        240.49        28.45 o                         
   1  -1  32        894.12        966.91        48.99 o                         
   1  -1  33         51.38         18.18        25.02 o                         
   1  -1  33        381.43        125.91        40.01 o                         
  -1   1 -34        310.61        356.64        23.62 o                         
   1  -1  34        311.35        352.00        35.51 o                         
  -1   1 -35         42.18         29.94        19.30 o                         
   1  -1  35         74.61         59.09        28.27 o                         
   1  -1  36        108.18        109.28        19.75 o                         
  -1   0  36        475.90        450.93        36.05 o                         
  -1   0  36        478.08        296.26        29.78 o                         
  -1   0  35         47.89         94.40        35.42 o                         
  -1   0  35        108.30        130.59        32.36 o                         
  -1   0  34         49.20        101.37        39.75 o                         
  -1   0  34        803.63        676.85        40.53 o                         
   1   0 -33          0.22          4.16        20.32 o                         
  -1   0  33        189.00        170.12        41.88 o                         
  -1   0  32       1400.84       1722.27        59.16 o                         
  -1   0  32       1418.82       1542.13        54.89 o                         
  -1   0  31        183.16        250.37        51.60 o                         
  -1   0  31        977.11        919.91        57.32 o                         
   1   0 -30       2634.08       3280.92        52.73 o                         
  -1   0  30       4493.71       4873.63        78.48 o                         
  -1   0  29         13.85         16.93        37.29 o                         
  -1   0  29        151.24        146.49        61.43 o                         
  -1   0  28        305.84        471.76        40.23 o                         
  -1   0  28       2721.68       3141.39        79.44 o                         
  -1   0  27       4497.91       4554.41        75.09 o                         
  -1   0  27       4609.92       4567.14        86.50 o                         
   1   0 -26        413.81        470.72        53.67 o                         
  -1   0  26       1076.97        853.92        72.20 o                         
  -1   0  25       7094.12       6782.44        84.65 o                         
  -1   0  25       7097.62       6666.18        94.68 o                         
   1   0 -24       2465.32       2115.21        45.38 o                         
  -1   0  23        230.85        156.83        36.86 o                         
  -1   0  22       5852.03       5227.71        55.51 o                         
   1   0 -21       3352.17       2652.16        46.26 o                         
  -1   0  20        208.33        142.16        29.59 o                         
  -1   0  19        199.07        208.27        30.32 o                         
  -1   0  18       1673.12       1800.02       113.19 o                         
  -1   0  17       5293.60       4026.36       140.19 o                         
  -1   0  16        971.05        581.74       105.27 o                         
  -1   0  15      46335.12      44101.56       357.23 o                         
  -1   0  14      58734.49      55362.67       395.47 o                         
  -1   0  13      65963.75      59574.42       407.88 o                         
  -1   0  12       6368.48       7126.83       176.72 o                         
  -1   0  11      45535.89      34808.36       326.54 o                         
  -1   0  10        879.62        582.60       168.30 o                         
  -1   0  10       5300.22       5532.04       375.70 o                         
  -1   0   9      58078.91      48610.75       525.72 o                         
  -1   0   9     109566.81      79518.52       787.12 o                         
  -1   0   8      36958.76      50634.02       518.18 o                         
  -1   0   8      67285.88      57251.38       698.88 o                         
  -1   0   7      28092.41      44373.85       137.24 o                         
  -1   0   6       5015.54       6843.42        94.74 o                         
  -1   0   5        116.33       1068.74       115.22 o                         
  -1   0   5      31491.90      31537.77       225.25 o                         
  -1   0   4     105491.70      79157.70       378.41 o                         
  -1   0   4     127401.48     115357.33       323.14 o                         
  -1   0   3      53820.70      11751.25       114.65 o                         
  -1   0   2      12604.86      11511.48       126.66 o                         
  -1   0   1     177497.64      89037.38       355.16 o                         
  -1   0   0       1216.93       2251.51         2.35 o                         
  -1   0  -1      16840.45       7841.99       126.26 o                         
  -1   0  -2      55439.13      15920.84        96.54 o                         
  -1   0  -3      33718.34      12795.73        96.21 o                         
  -1   0  -4      43672.06      64068.80       186.38 o                         
  -1   0  -5       5960.59      11137.35       167.58 o                         
   1   0   5       6119.76      12603.11       111.70 o                         
   1   0   6      34476.84      16807.29       118.36 o                         
  -1   0  -7      67539.36     104377.11       221.68 o                         
   1   0   8     132873.03     126260.60       282.18 o                         
   1   0   9       4816.59      10297.78       289.67 o                         
   1   0  10       2647.41       8426.53       283.66 o                         
   1   0  11       3901.66       4379.41       244.95 o                         
   1   0  12      16921.60      16609.29       316.92 o                         
   1   0  13      66905.81      73930.45       399.11 o                         
   1   0  14       6762.57       7423.31       155.97 o                         
   1   0  15       7525.60       6793.18       151.00 o                         
   1   0  16      16377.44      17455.01       218.69 o                         
   1   0  17       1325.13       2177.32       117.35 o                         
   1   0  18       2142.19       2686.27       117.14 o                         
   1   0  19        311.11        225.67        22.65 o                         
   1   0  20        918.01        644.79        46.79 o                         
   1   0  21        252.66        222.87        44.41 o                         
   1   0  22       1111.31        694.41        48.45 o                         
   1   0  23       8576.24       7058.29        78.84 o                         
   1   0  24        746.93        578.37        47.66 o                         
   1   0  25          0.12         22.00        43.31 o                         
   1   0  26        536.10        642.68        98.55 o                         
   1   0  26       7849.11       7013.67        99.13 o                         
   1   0  27       3976.93       4407.82        79.49 o                         
   1   0  27       4349.73       4365.47        86.41 o                         
   1   0  28         18.38          7.98        37.08 o                         
   1   0  28         25.71        -12.05        65.57 o                         
  -1   0 -29       4642.50       5345.95        60.80 o                         
   1   0  29       4659.50       4972.16        83.89 o                         
   1   0  30        176.97        213.95        50.58 o                         
   1   0  30        196.19        153.03        58.47 o                         
   1   0  31         87.80        156.44        29.34 o                         
   1   0  31        344.93        177.35        54.02 o                         
   1   0  32          1.58        -16.02        27.20 o                         
   1   0  32          7.38         16.38        46.66 o                         
   1   0  33        417.29        423.28        27.56 o                         
   1   0  33        419.86        405.16        43.43 o                         
   1   0  34        298.80        317.10        18.29 o                         
   1   0  34        344.86        261.16        36.33 o                         
  -1   0 -35         25.72          7.76        14.64 o                         
   1   0  35        648.64        560.48        31.22 o                         
   1   0  36        202.42        198.67        19.43 o                         
   1   0  36        211.48        158.03        23.04 o                         
  -1  -1  36          0.91         -1.96        31.73 o                         
  -1  -1  36       1259.23       1181.80        33.82 o                         
  -1  -1  35          0.50         34.18        34.81 o                         
  -1  -1  35         12.88         -2.88        31.35 o                         
  -1  -1  34        856.53        956.43        45.36 o                         
  -1  -1  34        879.00        777.07        39.81 o                         
  -1  -1  33          2.10        -25.65        38.85 o                         
  -1  -1  33         21.02         -1.25        38.93 o                         
  -1  -1  32        343.96        364.94        46.26 o                         
  -1  -1  32        409.94        391.12        46.15 o                         
  -1  -1  31        428.92        625.26        52.38 o                         
  -1  -1  31        698.66        771.69        52.06 o                         
  -1  -1  30       1953.94       2416.13        69.39 o                         
  -1  -1  30       2009.79       2167.04        62.95 o                         
   1   1 -29         38.92         64.99        49.35 o                         
  -1  -1  29        110.30         -7.32        55.87 o                         
  -1  -1  28       9524.15       9408.29        90.71 o                         
  -1  -1  28       9796.41      10154.88       100.46 o                         
  -1  -1  27       4949.61       4683.54        75.95 o                         
  -1  -1  27       6176.08       5679.00        89.64 o                         
  -1  -1  26        740.34        688.20        56.11 o                         
  -1  -1  26       2551.09       2043.68        77.09 o                         
  -1  -1  25         33.60         84.52        35.75 o                         
  -1  -1  25        126.43        126.76        67.63 o                         
  -1  -1  24        263.62        296.03        29.65 o                         
   1   1 -23        959.48        964.77        33.50 o                         
  -1  -1  22       2609.65       2808.14        39.02 o                         
  -1  -1  21       1801.60       1277.81        34.54 o                         
   1   1 -20         61.71         71.01        30.02 o                         
   1   1 -19       2949.13       2676.47        38.85 o                         
  -1  -1  18        104.14        278.45       101.54 o                         
  -1  -1  17        406.37       1032.18       115.39 o                         
  -1  -1  16        632.20        819.98       112.20 o                         
  -1  -1  15       4395.99       2347.07       139.90 o                         
  -1  -1  14      12171.56      13360.36       230.95 o                         
  -1  -1  13       5937.14       3802.68       296.11 o                         
  -1  -1  12       3503.75       4254.53       316.01 o                         
  -1  -1  11         59.36        169.24       280.39 o                         
  -1  -1  10      10607.44      11431.50       441.50 o                         
  -1  -1  10      87950.63      85711.18       288.57 o                         
  -1  -1   9      63579.71      54613.89       271.13 o                         
  -1  -1   9     105820.06      65285.16       837.47 o                         
  -1  -1   8      12066.30      11131.60       185.94 o                         
  -1  -1   7     135144.08     107720.77       429.90 o                         
  -1  -1   6        606.20       6387.56       153.45 o                         
  -1  -1   5       4888.39       6135.14       173.17 o                         
  -1  -1   4        500.40       1994.88        80.92 o                         
  -1  -1   3      37796.86      78550.53       245.52 o                         
  -1  -1   3      69073.00     121564.22       240.37 o                         
   1   1  -2      74224.95      46002.36       121.47 o                         
   1   1  -1      44096.55      29315.66       103.53 o                         
  -1  -1   0      47484.78      51843.84       559.21 o                         
   1   1   1      35624.07      10294.61         7.56 o                         
  -1  -1  -2      11720.06       9583.46        87.35 o                         
  -1  -1  -3       5544.19       4553.65       167.29 o                         
   1   1   4       3965.95       8835.13       115.57 o                         
  -1  -1  -5      12301.65       7647.36       113.88 o                         
   1   1   6      93398.12     156894.78       388.39 o                         
  -1  -1  -7      19325.27      52488.58       182.30 o                         
  -1  -1  -8      15196.84       9325.53        87.51 o                         
  -1  -1  -9      74768.84      87071.66       193.55 o                         
   1   1  10       2079.80       3042.51       148.06 o                         
  -1  -1 -10       2505.92       3679.13        62.71 o                         
   1   1  11      11045.75      13373.03       184.61 o                         
   1   1  12       1346.75       1418.64       101.39 o                         
   1   1  13       7719.32       6888.10       143.89 o                         
   1   1  14      12321.67      10346.41       166.95 o                         
   1   1  15       1289.49        954.21        96.13 o                         
   1   1  16       1468.14       2641.23       113.00 o                         
   1   1  17        157.37        284.96        84.28 o                         
   1   1  18      10808.71       9034.81        66.54 o                         
   1   1  19       3023.15       3013.95        38.21 o                         
   1   1  20        165.25        184.41        25.06 o                         
   1   1  21       3597.75       2961.72        38.11 o                         
   1   1  22         93.68         81.13        45.87 o                         
   1   1  23         47.62         81.78        45.49 o                         
   1   1  24         24.67         26.84        37.57 o                         
   1   1  25         28.38         10.16        36.50 o                         
   1   1  26        208.01        337.34        53.58 o                         
   1   1  26        546.26        558.66        75.27 o                         
   1   1  27       6158.72       6205.76        87.26 o                         
   1   1  27       7456.31       6654.74       100.63 o                         
   1   1  28         75.98        100.65        55.82 o                         
   1   1  28        362.12        246.83        71.91 o                         
   1   1  29       2212.75       2513.85        71.87 o                         
   1   1  29       3499.85       3649.10        82.40 o                         
   1   1  30       1114.38       1202.19        60.23 o                         
   1   1  30       1496.46       1378.31        67.32 o                         
   1   1  31        965.25        924.41        33.61 o                         
   1   1  31       1111.26        909.57        60.33 o                         
   1   1  32         12.50          5.04        27.07 o                         
   1   1  32        105.22         90.83        49.38 o                         
  -1  -1 -33        372.92        307.07        20.38 o                         
   1   1  33        953.51        982.30        47.51 o                         
   1   1  34        108.77        126.22        19.61 o                         
   1   1  34        323.28        323.11        36.90 o                         
   1   1  35          9.41         40.32        22.58 o                         
   1   1  35        162.96         23.63         6.33 o                         
  -1  -2  37         73.86        120.12        27.60 o                         
  -1  -2  36        209.12        232.21        32.39 o                         
  -1  -2  36        408.98        356.64        28.53 o                         
  -1  -2  35         89.47        118.75        34.46 o                         
  -1  -2  35        339.51        197.21        32.42 o                         
  -1  -2  34         26.11         44.22        36.03 o                         
  -1  -2  34         32.27         -7.89        35.06 o                         
  -1  -2  33         59.86        104.53        39.03 o                         
  -1  -2  33         75.88        142.54        38.19 o                         
  -1  -2  32         14.44         40.38        42.21 o                         
  -1  -2  32        781.19        554.02        44.96 o                         
  -1  -2  31        261.42        338.92        47.17 o                         
  -1  -2  30       5298.43       5150.64        73.32 o                         
   1   2 -29       1368.56       1341.91        53.75 o                         
  -1  -2  29       1613.64       1439.88        61.19 o                         
  -1  -2  28        113.17          4.85        45.26 o                         
  -1  -2  28        564.22        468.20        61.94 o                         
   1   2 -27         65.37         47.42        36.59 o                         
  -1  -2  27       2163.57       2055.55        73.06 o                         
   1   2 -26          4.63         74.33        36.84 o                         
  -1  -2  26       3798.79       3457.39        79.36 o                         
  -1  -2  25       2836.64       2475.45        49.76 o                         
  -1  -2  25       3349.72       2887.39        77.98 o                         
  -1  -2  24       1059.54       1197.27        43.74 o                         
  -1  -2  24       1100.12        960.52        72.10 o                         
  -1  -2  23      15892.57      14583.70        65.36 o                         
  -1  -2  22       5156.91       3949.92        42.16 o                         
  -1  -2  21       1383.46       1046.96        33.42 o                         
  -1  -2  20        301.71        237.33        32.07 o                         
  -1  -2  19      46755.39      38363.79        96.28 o                         
  -1  -2  18       7739.06       6317.23       308.34 o                         
  -1  -2  17       4454.63       3779.55       279.69 o                         
  -1  -2  16        518.45       -127.35       237.93 o                         
  -1  -2  15        999.59        657.52       264.66 o                         
  -1  -2  14      12789.72       7269.99       371.77 o                         
  -1  -2  13       1667.07       1391.53       317.75 o                         
  -1  -2  12      60076.99      52040.02       262.92 o                         
  -1  -2  11       1875.30       3142.21       100.24 o                         
  -1  -2  10       4293.66       4520.67       103.97 o                         
  -1  -2   9      21822.02      26583.83       209.83 o                         
  -1  -2   8      40921.94      56082.81       305.24 o                         
  -1  -2   7      12274.66      32674.20       265.41 o                         
  -1  -2   6     116385.05      61190.45       312.02 o                         
  -1  -2   5      25019.73      31877.63       222.96 o                         
  -1  -2   5      26776.31      36957.79       221.33 o                         
  -1  -2   4      15986.37      13688.00       365.68 o                         
  -1  -2   4      23281.24      23168.07       124.69 o                         
   1   2  -3       9988.79       6922.63        75.53 o                         
   1   2  -2       5286.91      11217.47        88.79 o                         
  -1  -2   1       6345.85       5988.21        77.97 o                         
   1   2   0      12572.39      14795.92       161.19 o                         
   1   2   1      10770.01      16405.35       143.33 o                         
  -1  -2  -2       5148.52       1210.35         5.52 o                         
  -1  -2  -3      39369.36      49015.02       244.32 o                         
  -1  -2  -4      57368.27      59114.74       492.20 o                         
  -1  -2  -5       3139.81      18396.68       293.37 o                         
  -1  -2  -6      25231.25      34158.77       308.15 o                         
  -1  -2  -7      50542.32      34434.42       273.22 o                         
   1   2   8        889.46        611.39        69.09 o                         
   1   2   9      44251.33      45229.46       172.14 o                         
  -1  -2 -10        947.52       3029.28        75.29 o                         
   1   2  11        458.76       1911.02       136.69 o                         
  -1  -2 -11      19019.95      22560.83       129.50 o                         
   1   2  12      46990.82      43456.95       407.81 o                         
   1   2  12      50856.25      43764.99       200.57 o                         
   1   2  13       1779.40       1739.17       105.27 o                         
   1   2  14        105.77        811.51       103.50 o                         
   1   2  15      98940.38      91987.26       448.18 o                         
   1   2  16      16280.64      17247.89       212.29 o                         
   1   2  17        952.12       1636.67        97.22 o                         
   1   2  18       6061.15       4832.46        54.08 o                         
   1   2  19       5762.22       5509.57        57.29 o                         
   1   2  20        116.95         83.03        24.33 o                         
   1   2  21       2563.15       2181.95        31.37 o                         
   1   2  22       1343.97       1418.85        28.99 o                         
   1   2  23       5290.87       5305.48        43.50 o                         
   1   2  24       3016.76       3238.11        53.33 o                         
   1   2  25       1154.83       1032.38        43.12 o                         
   1   2  26        108.21        120.69        36.94 o                         
   1   2  27        149.35        115.98        37.68 o                         
   1   2  28        483.71        640.58        41.85 o                         
   1   2  29        111.01         47.04        53.90 o                         
   1   2  29       1795.94       1625.57        74.38 o                         
   1   2  30         25.83         38.36        50.27 o                         
   1   2  30        894.11       1271.23        67.44 o                         
  -1  -2 -31       4549.35       4754.27        42.40 o                         
   1   2  31       4576.57       4763.71        76.59 o                         
   1   2  32        144.51        146.09        23.95 o                         
   1   2  32        159.96        211.62        51.31 o                         
   1   2  33         30.82          5.55        21.27 o                         
   1   2  33        561.91        234.19        45.49 o                         
   1   2  34         46.53         81.35        22.11 o                         
   1   2  34        160.99        237.04        37.06 o                         
  -1  -2 -35         98.94        107.53        18.14 o                         
   1   2  35        135.69         73.77        28.70 o                         
  -1  -3  37          8.98         -1.59        26.42 o                         
  -1  -3  36        516.47        587.87        33.91 o                         
  -1  -3  36        534.25        463.88        28.09 o                         
  -1  -3  35        104.03        156.06        32.12 o                         
  -1  -3  35        141.93        170.60        30.57 o                         
  -1  -3  34          9.70         30.92        35.75 o                         
  -1  -3  34       1101.84        975.39        38.66 o                         
  -1  -3  33        883.43       1134.04        47.50 o                         
  -1  -3  33       1223.25       1247.22        43.11 o                         
   1   3 -32         19.35        -30.42        45.78 o                         
  -1  -3  32        556.86        567.96        42.33 o                         
   1   3 -31        479.81        551.04        51.66 o                         
  -1  -3  31       1785.27       1899.56        53.38 o                         
  -1  -3  30        248.68        414.54        50.80 o                         
   1   3 -29        235.21        376.72        48.15 o                         
  -1  -3  29        258.65        611.28        54.47 o                         
   1   3 -28        924.25       1192.50        51.76 o                         
  -1  -3  28       6397.66       5877.57        78.83 o                         
  -1  -3  27         10.76        -30.44        45.61 o                         
  -1  -3  27       3042.30       2851.43        70.48 o                         
  -1  -3  26      13312.16      13491.62        76.62 o                         
  -1  -3  26      13353.04      13168.25       105.33 o                         
  -1  -3  25       3604.92       3486.68        39.08 o                         
  -1  -3  25       4666.45       5203.56        82.28 o                         
   1   3 -24       1658.90       1280.33        32.37 o                         
  -1  -3  24       5010.01       4546.70        81.13 o                         
  -1  -3  23        662.66        443.78        24.73 o                         
   1   3 -22         66.36        110.62        24.84 o                         
   1   3 -21      24288.29      20384.64        75.69 o                         
  -1  -3  20        444.80        556.86        33.88 o                         
  -1  -3  19       2110.54       1540.97        38.01 o                         
  -1  -3  18       5141.60       5033.63       312.20 o                         
  -1  -3  17      10776.81       8079.43       387.94 o                         
  -1  -3  16       5080.65       2886.98       321.67 o                         
  -1  -3  15      60206.24      49093.65       403.06 o                         
  -1  -3  14      16123.91      12489.95       136.37 o                         
  -1  -3  13      18720.48      18378.38       167.04 o                         
  -1  -3  12        840.06       1393.27        84.97 o                         
  -1  -3  11        684.43        645.96        87.70 o                         
  -1  -3  10         73.68       1063.16        98.34 o                         
  -1  -3   9      35774.64      30419.31       253.98 o                         
  -1  -3   8      49644.76      61177.06       247.74 o                         
  -1  -3   7     169914.88     165570.47       381.31 o                         
  -1  -3   6      11407.13      23325.46       167.02 o                         
  -1  -3   5     122318.79      84773.59       378.29 o                         
  -1  -3   5     257883.94     188628.88       576.74 o                         
   1   3  -4      53260.54      81883.84       244.01 o                         
  -1  -3   3      20303.44      23854.97       141.96 o                         
   1   3  -2      12114.98      16731.50       130.10 o                         
   1   3  -1      61069.74      73234.68       271.87 o                         
   1   3   0       9518.44      31562.21       275.81 o                         
   1   3   1      32345.71      31926.00       232.08 o                         
   1   3   2     296114.59     359009.53       787.46 o                         
   1   3   3      17322.29      66713.54       350.13 o                         
  -1  -3  -4      41098.26      43553.42       258.98 o                         
  -1  -3  -5     137747.11     130204.98       813.44 o                         
  -1  -3  -6       3097.09       2646.35       182.62 o                         
  -1  -3  -7      12565.99      16551.62       261.35 o                         
   1   3   8      24760.33      21406.81       170.36 o                         
   1   3   9       5962.77      17284.04       176.15 o                         
  -1  -3 -10      18392.44      14928.21       154.52 o                         
   1   3  11       1960.02       3028.15        87.68 o                         
  -1  -3 -12      12599.33      10677.15       114.27 o                         
   1   3  13      23786.57      25705.46       329.74 o                         
   1   3  14      80267.54      70864.18       523.33 o                         
   1   3  15      13621.40      11373.04       230.04 o                         
   1   3  16         64.00        112.59        98.66 o                         
  -1  -3 -16        149.99        322.00        87.99 o                         
   1   3  17      13569.41      12402.27        85.15 o                         
  -1  -3 -17      16365.55      15197.73       143.21 o                         
   1   3  18        307.86        566.17        28.90 o                         
   1   3  19       1561.08       1717.46        38.17 o                         
   1   3  20       2519.39       2553.39        41.45 o                         
   1   3  21       2861.28       2609.55        36.47 o                         
   1   3  22        514.27        511.68        27.35 o                         
   1   3  23      15766.90      15303.51        62.67 o                         
   1   3  24       1628.39       1700.97        31.16 o                         
   1   3  25       2341.82       2044.30        43.97 o                         
   1   3  26       1376.41       1510.63        40.79 o                         
   1   3  27         85.94         82.17        35.61 o                         
   1   3  28         16.24        -11.50        33.92 o                         
   1   3  29       1228.90       1388.30        34.20 o                         
   1   3  30         90.17         90.89        27.50 o                         
  -1  -3 -31        105.61         51.08        19.52 o                         
   1   3  32        319.81        281.36        20.56 o                         
   1   3  33       2218.02       2461.95        27.37 o                         
   1   3  34        141.17        158.28        16.69 o                         
  -1  -4  37         85.37         87.28        26.30 o                         
  -1  -4  36         70.60        100.45        29.17 o                         
  -1  -4  35          2.18        -21.37        30.44 o                         
  -1  -4  35          5.11         90.89        29.00 o                         
  -1  -4  34        645.09        748.19        39.96 o                         
  -1  -4  34        738.27        834.46        35.90 o                         
   1   4 -33        485.95        223.29        46.74 o                         
  -1  -4  33       1454.84       1445.28        43.06 o                         
   1   4 -32          0.95        -44.52        44.52 o                         
  -1  -4  32        596.44        524.11        42.06 o                         
   1   4 -31       1154.15       1139.74        55.16 o                         
  -1  -4  31       1174.65       1312.23        48.68 o                         
   1   4 -30         51.69        -36.23        49.11 o                         
  -1  -4  30       2979.12       3022.70        59.80 o                         
  -1  -4  29       1416.69       1286.94        53.95 o                         
  -1  -4  29       1513.57       1426.01        55.06 o                         
  -1  -4  28        248.92        170.25        34.76 o                         
  -1  -4  28        744.64        556.95        53.34 o                         
  -1  -4  27        521.75        474.91        26.92 o                         
  -1  -4  27       1220.64       1211.01        58.21 o                         
  -1  -4  26        609.32        496.85        33.80 o                         
  -1  -4  26        788.08        683.22        59.39 o                         
   1   4 -25        335.74        471.55        35.27 o                         
  -1  -4  25       2438.41       2190.05        67.51 o                         
  -1  -4  24       1701.18       1335.69        40.37 o                         
  -1  -4  24       2580.82       2287.11        68.55 o                         
  -1  -4  23       2142.08       2095.04        44.94 o                         
  -1  -4  23       2224.34       2392.53        70.78 o                         
  -1  -4  22      18222.62      14451.92        64.28 o                         
  -1  -4  21        750.03        711.15        37.73 o                         
  -1  -4  20      15382.29      14972.12        79.91 o                         
  -1  -4  19        248.59        137.83        36.91 o                         
  -1  -4  18         56.19        253.82       101.38 o                         
  -1  -4  17      16697.24      16860.57       260.36 o                         
  -1  -4  16       6418.08       8815.60       206.37 o                         
  -1  -4  15      29213.94      20601.77       179.76 o                         
  -1  -4  14      19787.91      16864.64       177.45 o                         
  -1  -4  13       3888.07       5242.28       101.84 o                         
  -1  -4  12        452.63        685.87        73.60 o                         
  -1  -4  11       1922.18        665.82        77.41 o                         
  -1  -4  10      53226.75      39403.62       221.91 o                         
  -1  -4   9       4678.80       9672.57       121.64 o                         
  -1  -4   8       8676.94       5294.97       127.43 o                         
  -1  -4   7        751.70        954.60        80.17 o                         
  -1  -4   6      20782.96      17024.81       227.87 o                         
  -1  -4   5      55991.33      52529.32       224.40 o                         
   1   4  -4     112610.03     110375.13       304.33 o                         
  -1  -4   3      71888.78      66196.89       254.00 o                         
   1   4  -2      31067.58      31028.23       197.20 o                         
  -1  -4   1     159609.70     150517.84       455.81 o                         
   1   4   0      74862.51      63423.35       437.28 o                         
   1   4   1     142056.06      93568.23       344.34 o                         
   1   4   2      30334.54      33604.94        24.80 o                         
   1   4   3      14363.15      41191.07       308.50 o                         
  -1  -4  -4      72560.80      66625.59        35.84 o                         
  -1  -4  -5      55258.29      51551.18       415.48 o                         
  -1  -4  -6      12066.44      14367.21       327.61 o                         
  -1  -4  -7       2126.56      14066.47       299.28 o                         
  -1  -4  -8        543.35       1626.34       154.93 o                         
  -1  -4  -9      19237.13      17524.13       172.79 o                         
  -1  -4 -10      10330.70       7624.73       134.48 o                         
  -1  -4 -11       5066.29       6668.83       129.64 o                         
  -1  -4 -12       5498.65       6150.73       107.97 o                         
  -1  -4 -13       2348.60      11016.11       179.48 o                         
   1   4  14       6121.03       7170.74       187.01 o                         
   1   4  15       2244.04       2489.90       133.78 o                         
  -1  -4 -15      22524.04      18231.98       149.37 o                         
   1   4  16       8315.25       6770.03        72.35 o                         
  -1  -4 -16       8431.09       8944.35       129.38 o                         
   1   4  17       3536.75       3850.71        44.17 o                         
  -1  -4 -17      25243.07      27121.17       179.76 o                         
  -1  -4 -18       1855.77       2002.95        37.84 o                         
  -1  -4 -18       2086.50       3150.60       110.00 o                         
   1   4  19       1161.40        947.19        32.82 o                         
   1   4  20          7.34         23.29        30.68 o                         
   1   4  21         45.24         51.59        31.34 o                         
   1   4  22       2825.15       3180.65        38.38 o                         
   1   4  23       1016.86       1169.01        30.31 o                         
   1   4  24       7032.91       7942.99        48.87 o                         
   1   4  25       4694.02       5150.57        41.05 o                         
  -1  -4 -26         50.31        136.81        37.05 o                         
   1   4  27         50.52        108.46        35.23 o                         
   1   4  28         59.91         49.39        29.77 o                         
   1   4  29        124.64        133.38        28.55 o                         
  -1  -4 -30          6.98         47.44        25.75 o                         
  -1  -4 -31         29.14         55.32        20.25 o                         
  -1  -4 -32         17.92         15.15        20.43 o                         
  -1  -4 -33        812.65        839.23        20.57 o                         
   1   4  34        436.71        472.73        18.38 o                         
  -1  -5  36        114.42        180.09        29.10 o                         
  -1  -5  35        663.76        724.61        28.76 o                         
  -1  -5  34        191.58        355.17        33.79 o                         
   1   5 -33       1127.03       1265.90        53.06 o                         
  -1  -5  33       1127.12       1176.64        40.04 o                         
   1   5 -32         56.90         81.67        47.38 o                         
  -1  -5  32         68.30        157.95        39.19 o                         
   1   5 -31        198.80        238.29        50.15 o                         
  -1  -5  31        516.80        679.47        44.76 o                         
   1   5 -30        230.40        247.07        50.57 o                         
  -1  -5  30        284.16        197.65        43.96 o                         
   1   5 -29        341.78        298.36        24.16 o                         
  -1  -5  29        426.81        419.26        47.01 o                         
   1   5 -28       1144.08       1189.31        29.60 o                         
  -1  -5  28       1190.12       1379.46        53.95 o                         
   1   5 -27         36.11         69.62        29.64 o                         
  -1  -5  27        911.21       1058.38        54.29 o                         
  -1  -5  26       1178.64       1165.40        38.13 o                         
  -1  -5  26       3805.68       4001.15        69.68 o                         
  -1  -5  25        995.16        857.53        38.73 o                         
  -1  -5  25       5997.17       5562.23        78.47 o                         
  -1  -5  24       3920.63       2933.16        47.19 o                         
  -1  -5  24       4364.87       3921.74        74.61 o                         
  -1  -5  23       4064.16       3705.20        46.78 o                         
  -1  -5  22        156.73        141.75        44.44 o                         
  -1  -5  22        358.05        294.29        65.70 o                         
  -1  -5  21       4527.03       4376.74        59.77 o                         
  -1  -5  20        326.73        217.14        39.83 o                         
  -1  -5  19       3354.66       2750.17        54.15 o                         
  -1  -5  18       2390.58       1598.56        49.87 o                         
  -1  -5  17       1561.28       1762.38       102.60 o                         
  -1  -5  16       3561.60       3740.17        85.93 o                         
  -1  -5  15       1872.40       1394.23        76.50 o                         
  -1  -5  14         24.69        256.12        72.78 o                         
  -1  -5  13      74367.02      65563.85       299.10 o                         
  -1  -5  12      17675.49      14582.99       154.63 o                         
  -1  -5  11       9738.95       5567.54       109.48 o                         
  -1  -5  10       4881.80       1318.56        81.92 o                         
  -1  -5   9       5500.04       5268.40       120.53 o                         
  -1  -5   8      51484.48      43496.71       261.30 o                         
  -1  -5   7        773.04       1444.36       138.93 o                         
  -1  -5   6         59.12        121.51       125.01 o                         
   1   5  -6       8884.00       4497.86       148.07 o                         
  -1  -5   5       2629.63       2821.34       108.50 o                         
   1   5  -4      36011.94      31652.35       200.09 o                         
  -1  -5   3      80003.31      78281.54       313.84 o                         
  -1  -5   2      19146.86      14414.22       165.58 o                         
   1   5  -1      20076.13      31540.55       244.66 o                         
   1   5   0      34937.86      32000.94       191.16 o                         
   1   5   1      40099.44      27012.28       211.31 o                         
   1   5   2      24077.92      21312.79       262.70 o                         
   1   5   3      10503.92      13644.29        18.87 o                         
   1   5   4      43561.73      44936.34       377.20 o                         
  -1  -5  -5       2084.90      12422.76       320.50 o                         
  -1  -5  -6      71812.91      66072.74       503.42 o                         
  -1  -5  -7       2176.19       2552.01       212.94 o                         
  -1  -5  -8      12355.77       9673.80       270.66 o                         
   1   5   9      68333.55      59551.53       325.94 o                         
   1   5  10      27657.46      29111.07       228.17 o                         
   1   5  11       9062.81      24656.26       225.23 o                         
  -1  -5 -12       1228.64       1137.07        97.10 o                         
   1   5  13        834.62       1138.77       107.11 o                         
   1   5  14        165.58        352.03        39.05 o                         
  -1  -5 -14        717.18       1105.36        96.36 o                         
   1   5  15       1190.02       1908.11        54.67 o                         
  -1  -5 -15      14376.41      14267.89       147.83 o                         
   1   5  16       6141.27       5862.53        52.30 o                         
  -1  -5 -16       6142.97       5764.07       119.17 o                         
   1   5  17      14511.37      14646.87        73.29 o                         
  -1  -5 -17      21722.47      22229.76       173.29 o                         
   1   5  18       8723.49       8875.22        60.27 o                         
  -1  -5 -18       8972.12       8960.32       133.65 o                         
  -1  -5 -19          7.14         68.43        29.67 o                         
   1   5  20        313.55        528.81        36.71 o                         
   1   5  21       1608.25       1563.50        41.68 o                         
   1   5  22        632.50       1044.62        37.73 o                         
  -1  -5 -23        428.69        387.56        27.78 o                         
  -1  -5 -24         17.59         53.17        26.02 o                         
   1   5  25       5148.81       5992.50        44.67 o                         
  -1  -5 -26        416.45        469.75        38.21 o                         
  -1  -5 -27         20.96         -4.06        33.77 o                         
   1   5  28       1578.86       1899.57        47.33 o                         
  -1  -5 -29        327.04        431.34        37.73 o                         
  -1  -5 -30        337.16        354.05        21.75 o                         
   1   5  31        134.89        126.34        18.98 o                         
   1   5  32        220.00        250.84        17.56 o                         
   1   5  33        169.35        200.56        18.57 o                         
  -1  -6  36         21.72          0.15        21.88 o                         
  -1  -6  35         90.71         57.35        24.98 o                         
   1   6 -34        514.15        246.63        46.50 o                         
   1   6 -33        175.34        199.49        45.93 o                         
   1   6 -32        142.74         95.27        24.15 o                         
  -1  -6  31        759.79        813.04        34.21 o                         
   1   6 -31        839.59        756.17        68.36 o                         
  -1  -6  30         84.14        133.31        18.61 o                         
  -1  -6  29       1285.27       1277.41        24.00 o                         
   1   6 -28       1113.28       1175.38        23.95 o                         
   1   6 -27          9.49         51.12        22.99 o                         
  -1  -6  26       7700.19       7078.21        53.02 o                         
  -1  -6  25        724.86        659.27        32.50 o                         
  -1  -6  24        668.63        534.46        33.41 o                         
   1   6 -23       2511.90       2031.56        42.28 o                         
   1   6 -22      11600.49      11090.08        68.30 o                         
  -1  -6  21        214.42        251.43        45.52 o                         
  -1  -6  20        598.06        657.51        43.64 o                         
  -1  -6  19         30.73         73.78        39.79 o                         
  -1  -6  18        349.23        696.10        38.53 o                         
  -1  -6  17      11623.73      12521.76       109.60 o                         
  -1  -6  16        329.46        414.24        61.62 o                         
  -1  -6  15      34328.75      34523.79       225.98 o                         
  -1  -6  14        125.98        220.31        98.90 o                         
  -1  -6  13      51459.53      47072.64       266.18 o                         
  -1  -6  12       3549.96       3122.16       100.53 o                         
  -1  -6  11      38586.19      36827.30       238.60 o                         
  -1  -6  10      26190.20      27609.69       207.20 o                         
  -1  -6   9      15095.77      11935.34       252.24 o                         
  -1  -6   8       1828.81       2194.30       173.55 o                         
   1   6  -7      32874.77      29780.90       236.46 o                         
   1   6  -6       4220.32       3757.51       111.15 o                         
   1   6  -5      32143.72      28804.51       227.83 o                         
   1   6  -4      16591.95      11619.21       163.25 o                         
  -1  -6   3       4155.03       4380.79       128.08 o                         
  -1  -6   2       9547.38      12242.87       170.69 o                         
  -1  -6   1      22720.67      16623.58       203.52 o                         
   1   6   0       4304.57       5489.51       102.74 o                         
   1   6   1     125946.69     106875.64       434.23 o                         
   1   6   2      11961.57      17455.39       199.99 o                         
   1   6   3      66635.25      59417.81       379.39 o                         
   1   6   4      42312.28      48948.03       425.10 o                         
  -1  -6  -5      29629.96      27272.03        29.67 o                         
  -1  -6  -6      22555.21      24254.58       347.03 o                         
  -1  -6  -7       3138.71       6539.77       295.57 o                         
  -1  -6  -8     109965.38      89405.31       803.54 o                         
   1   6   9      27351.32      30830.24       270.36 o                         
  -1  -6 -10       4086.82       4782.96       129.35 o                         
   1   6  11      36166.92      26664.40       226.47 o                         
   1   6  12       3942.16       4515.74        65.46 o                         
  -1  -6 -13      10440.71      11446.05        79.46 o                         
   1   6  14       9737.00       8373.96       199.57 o                         
   1   6  14       9749.22       9588.05        60.84 o                         
   1   6  15       1324.90       1351.76        49.62 o                         
   1   6  15       2211.54       5547.38        88.75 o                         
   1   6  16         17.22        132.49        34.74 o                         
  -1  -6 -16        287.36        807.45       100.33 o                         
   1   6  17       2507.53       2466.76        44.17 o                         
  -1  -6 -17       3741.06       4799.78       115.85 o                         
   1   6  18         13.34         11.89        31.84 o                         
  -1  -6 -18       8281.54       8383.86        97.13 o                         
  -1  -6 -19         26.59         50.86        31.76 o                         
  -1  -6 -19       7381.54       8462.03        97.40 o                         
   1   6  20       4155.59       4381.24        56.62 o                         
   1   6  20       7169.86       6660.30       136.47 o                         
   1   6  21         12.65         56.67        31.95 o                         
   1   6  22       3068.97       3485.07        47.30 o                         
   1   6  23       1902.08       2226.88        33.65 o                         
   1   6  24       1152.58       1145.96        34.02 o                         
  -1  -6 -25       1324.45       1472.37        32.98 o                         
   1   6  26       1535.57       1457.64        30.57 o                         
  -1  -6 -27       1895.60       2483.28        50.28 o                         
  -1  -6 -28         72.09        103.40        35.99 o                         
   1   6  29        964.80       1167.21        27.19 o                         
  -1  -6 -30         11.91         14.80        19.00 o                         
   1   6  31        371.59        387.90        18.56 o                         
   1   6  32        190.33        192.84        18.81 o                         
   1   7 -36          0.46        -14.86        14.86 o                         
   1   7 -35         97.07         39.00        41.06 o                         
   1   7 -34          1.16        -38.14        43.39 o                         
   1   7 -33        353.31        267.61        48.27 o                         
   1   7 -32        420.89        555.85        50.70 o                         
   1   7 -31        710.36        670.96        28.96 o                         
   1   7 -30        561.73        442.57        30.54 o                         
   1   7 -29         15.33         22.39        21.90 o                         
   1   7 -28         72.62         64.79        23.15 o                         
  -1  -7  27       2008.28       2068.65        36.45 o                         
  -1  -7  26         70.44         57.31        28.93 o                         
   1   7 -25       1384.17       1629.44        36.97 o                         
   1   7 -24        185.43        194.71        31.15 o                         
  -1  -7  23       1540.30       1223.63        37.82 o                         
  -1  -7  22        464.35        370.15        35.57 o                         
  -1  -7  21       2348.63       2518.23        60.37 o                         
  -1  -7  20       1314.08       1081.27        41.96 o                         
  -1  -7  19        508.03        420.05        39.11 o                         
  -1  -7  18        399.41        545.74        39.14 o                         
  -1  -7  17       6322.46       5055.94        58.90 o                         
  -1  -7  16         29.64        390.02        38.52 o                         
  -1  -7  15       1705.65       2473.46        88.78 o                         
  -1  -7  14       1183.52       1264.53        80.56 o                         
  -1  -7  13       4239.76       2870.16       122.96 o                         
  -1  -7  12         29.32        745.65       114.56 o                         
  -1  -7  11        437.12        344.19       110.00 o                         
  -1  -7  10      44459.23      41166.37       340.30 o                         
  -1  -7   9       3419.68       4511.67       217.07 o                         
  -1  -7   8        210.24        449.72       167.37 o                         
   1   7  -7      46629.46      59687.52       354.50 o                         
   1   7  -6       4115.69       3508.56       130.82 o                         
  -1  -7   5      31743.93      27924.53       250.09 o                         
  -1  -7   4      48476.57      40818.61       281.58 o                         
   1   7  -3       3948.20       3846.12       145.10 o                         
  -1  -7   2      13664.51      11064.48       183.78 o                         
  -1  -7   1      15090.18       9557.47       130.37 o                         
  -1  -7   0      40243.23      35780.55       230.79 o                         
   1   7   1      30608.57      24707.54       229.77 o                         
   1   7   2       7257.17       7949.14       155.23 o                         
   1   7   3      40449.38      41555.37       347.24 o                         
  -1  -7  -4      10808.08       9818.57       181.23 o                         
   1   7   5      27447.42      33641.15        34.77 o                         
  -1  -7  -6      19545.91      19346.11       339.90 o                         
  -1  -7  -7      16307.92      12174.85       389.08 o                         
  -1  -7  -8      55280.48      43309.84       632.57 o                         
  -1  -7  -9       1331.13       1796.11       109.50 o                         
   1   7  10       6552.65       4708.37        60.85 o                         
  -1  -7 -11      27347.75      26636.34       115.19 o                         
   1   7  12      10005.78       8194.92        57.28 o                         
   1   7  13      13587.47      14126.15        70.90 o                         
  -1  -7 -14       1706.34       2569.07        47.63 o                         
   1   7  15       1106.30       1361.70        74.95 o                         
   1   7  15       9996.26       9499.73        75.99 o                         
   1   7  16       1937.97       1521.83        50.44 o                         
  -1  -7 -16       2158.18       3489.09        86.93 o                         
   1   7  17        290.54        179.43        40.25 o                         
   1   7  17        332.45        714.77        74.96 o                         
  -1  -7 -18        992.81       1239.39        48.43 o                         
  -1  -7 -18       1266.65       1250.82        75.80 o                         
   1   7  19        369.69        335.14        49.71 o                         
  -1  -7 -19       1882.17       1993.27        76.93 o                         
   1   7  20       3068.93       3683.42        71.59 o                         
   1   7  20       3898.51       4256.50       126.21 o                         
   1   7  21       3267.59       3617.85        70.71 o                         
   1   7  21       3643.97       4195.21       124.05 o                         
   1   7  22         35.05         56.42        36.57 o                         
   1   7  23       1614.46       1551.00        33.86 o                         
   1   7  24        316.33        393.90        26.32 o                         
   1   7  25        764.43       1111.12        27.16 o                         
   1   7  26         92.37        119.11        22.45 o                         
  -1  -7 -27        219.15        309.70        30.63 o                         
  -1  -7 -28          2.76          1.36        27.04 o                         
   1   7  29        359.26        439.62        25.80 o                         
   1   7  30        207.13        224.36        22.00 o                         
   1   7  31         86.70         68.71        26.96 o                         
  -1  -8  35        104.56         53.24        18.80 o                         
   1   8 -34         81.65        101.94        44.91 o                         
   1   8 -33          0.69         15.99        48.01 o                         
   1   8 -32       1093.10       1323.51        59.52 o                         
   1   8 -31        317.31        341.89        28.74 o                         
   1   8 -30          8.30         -2.52        29.00 o                         
   1   8 -29        313.75        312.46        33.95 o                         
   1   8 -28        825.62        962.96        39.81 o                         
  -1  -8  27       1279.92       1217.07        53.38 o                         
  -1  -8  26        271.90        214.28        46.61 o                         
  -1  -8  25        188.03        201.64        48.77 o                         
  -1  -8  24        376.30        433.75        34.25 o                         
   1   8 -23        740.87        578.79        32.55 o                         
  -1  -8  22       1931.81       2560.36        42.56 o                         
  -1  -8  21        199.39        264.42        44.87 o                         
  -1  -8  20      13734.74      14582.73        90.51 o                         
  -1  -8  19         87.29         53.44        42.94 o                         
  -1  -8  18       2285.54       1843.97       162.25 o                         
  -1  -8  17       3683.65       2774.11       106.21 o                         
  -1  -8  16       1324.92       1168.34        90.86 o                         
  -1  -8  15         49.75         87.26        80.45 o                         
  -1  -8  14       1675.56       2667.07       120.42 o                         
  -1  -8  13         40.58        146.99        97.09 o                         
  -1  -8  12      10860.10      10938.58       205.12 o                         
  -1  -8  11      26320.08      22246.70       275.58 o                         
  -1  -8  10      14841.67      15003.29       240.76 o                         
  -1  -8   9        177.47        454.77       127.09 o                         
  -1  -8   8       6918.56       6042.40       245.33 o                         
  -1  -8   7       1563.31       2777.64       136.54 o                         
  -1  -8   6      13462.97      11840.16       195.33 o                         
   1   8  -5        230.29        170.54       131.06 o                         
  -1  -8   5       5019.30       4960.59       291.08 o                         
  -1  -8   4      44704.46      51578.40       340.28 o                         
  -1  -8   3      15836.22      15705.58       218.10 o                         
   1   8  -2      15810.61      18648.73       166.25 o                         
  -1  -8   1       8198.76       8634.55       132.22 o                         
   1   8   0       1136.38       2120.42        97.09 o                         
  -1  -8  -1        450.09        903.88        92.00 o                         
   1   8   2      51620.71      39576.39       326.99 o                         
   1   8   3       6973.74       6695.08       157.04 o                         
   1   8   4       4866.03       6203.08       158.67 o                         
   1   8   5       8482.68      10672.50       281.48 o                         
   1   8   6      45442.64      44615.68       415.74 o                         
  -1  -8  -7      11568.29      10180.68       109.43 o                         
  -1  -8  -8      20368.20      19448.98       107.10 o                         
  -1  -8  -9       5760.51       4092.63        61.60 o                         
  -1  -8 -10       4023.94       3259.99        50.39 o                         
   1   8  11       4903.99       6248.45        50.05 o                         
  -1  -8 -12      22859.29      21145.97        96.80 o                         
   1   8  13       3109.58       4807.05        55.20 o                         
  -1  -8 -14       3227.21       3739.78        53.76 o                         
  -1  -8 -15       3555.59       3900.94        54.73 o                         
  -1  -8 -16       3145.80       3870.20        63.00 o                         
   1   8  16       3973.00       4087.87        86.00 o                         
   1   8  17        162.17        324.75        47.82 o                         
  -1  -8 -17        616.07       1599.35        78.32 o                         
   1   8  18       1146.07       1291.51        59.34 o                         
   1   8  18       1156.86       1119.57        74.29 o                         
   1   8  19         36.56         -6.74        47.29 o                         
   1   8  19        407.83        662.41       109.28 o                         
   1   8  20        469.23        465.48        49.59 o                         
   1   8  20       2233.72       2338.15       117.40 o                         
   1   8  21       2501.66       3106.35        67.61 o                         
   1   8  21       5837.77       6376.09       133.10 o                         
   1   8  22        303.64        299.70        42.66 o                         
   1   8  22        460.96        652.05        96.26 o                         
   1   8  23       2097.33       2604.97        32.48 o                         
  -1  -8 -24       3510.44       4605.81        35.00 o                         
   1   8  25        329.76        284.61        20.44 o                         
   1   8  26          6.50         -4.02        16.86 o                         
   1   8  27       1203.95       1303.50        23.52 o                         
  -1  -8 -28         69.37          4.17        22.70 o                         
  -1  -8 -29          8.20         22.04        24.54 o                         
   1   8  30         82.68         54.84        26.85 o                         
   1   9 -35         23.30         54.61        40.99 o                         
   1   9 -34         13.26         39.98        44.67 o                         
   1   9 -33         56.97         -3.50        47.46 o                         
   1   9 -32          3.50        -26.21        26.21 o                         
   1   9 -31         14.16         39.35        28.70 o                         
   1   9 -30       1947.13       2071.69        41.85 o                         
   1   9 -29         42.43        124.56        33.90 o                         
   1   9 -28        516.15        538.42        38.41 o                         
   1   9 -27         27.16         64.23        48.00 o                         
   1   9 -26        531.46        626.39        52.18 o                         
  -1  -9  25        205.78        263.36        40.64 o                         
  -1  -9  24        675.58        829.95        45.79 o                         
   1   9 -23         96.22         44.62        43.16 o                         
   1   9 -22       2298.63       2588.52        57.83 o                         
  -1  -9  21         99.54        -15.96        74.33 o                         
  -1  -9  20       9722.75       9171.44       131.08 o                         
  -1  -9  19       4124.17       3917.90        92.47 o                         
  -1  -9  18      11472.17      11129.07       280.76 o                         
  -1  -9  17        698.77        755.09        90.00 o                         
  -1  -9  16       1487.02       1065.39        98.08 o                         
  -1  -9  15       1276.88       1325.90       109.61 o                         
  -1  -9  14       2530.06       2068.96       125.55 o                         
  -1  -9  13        969.26        739.50       118.47 o                         
  -1  -9  12         45.64        348.65       116.91 o                         
  -1  -9  11      11776.90      10805.77       221.57 o                         
  -1  -9  10        575.82        682.96       131.24 o                         
  -1  -9   9       1938.36       2088.98       152.64 o                         
  -1  -9   8       4103.74       4469.09       136.01 o                         
  -1  -9   7        363.55       1070.76       106.00 o                         
   1   9  -6       1530.61       2551.67       170.21 o                         
  -1  -9   6      25832.11      31716.82       505.77 o                         
   1   9  -5      41651.50      36510.07       408.48 o                         
  -1  -9   5      42483.78      40752.72       557.07 o                         
   1   9  -4        132.87        612.24       142.08 o                         
   1   9  -3      13733.13      13977.69       162.71 o                         
   1   9  -2      11843.53      13410.47       160.93 o                         
   1   9  -1       2702.40       2094.62       110.71 o                         
  -1  -9   0       4918.93       3978.98       115.80 o                         
   1   9   1      37215.04      31328.85       247.24 o                         
   1   9   2       5766.15       3210.10        58.91 o                         
   1   9   3       2264.55       2540.62        56.83 o                         
   1   9   4      12466.24       9904.70        96.09 o                         
   1   9   5      13364.01       8503.35        80.39 o                         
   1   9   6        649.83        544.27         3.58 o                         
   1   9   7       8126.96       6685.90        77.63 o                         
   1   9   8       7809.53       7387.42        62.26 o                         
   1   9   9       6127.23       5826.99        60.87 o                         
  -1  -9 -10      51407.66      50529.40       145.48 o                         
  -1  -9 -11      12976.46      12601.17        80.47 o                         
  -1  -9 -12        918.00       1319.09        46.45 o                         
   1   9  13        847.99        884.86        40.00 o                         
  -1  -9 -14        287.51        541.40        40.27 o                         
   1   9  15        365.74        373.81        40.08 o                         
  -1  -9 -16       1751.33       2333.35        56.67 o                         
  -1  -9 -16       2021.43       2448.92        66.39 o                         
   1   9  17        542.76        531.53        47.14 o                         
  -1  -9 -17       1315.28       1387.74        62.51 o                         
   1   9  18        690.52        916.63        58.43 o                         
   1   9  18        701.89       1626.29        62.45 o                         
   1   9  19        620.04        664.11        52.87 o                         
   1   9  19       3820.60       4048.62        85.30 o                         
   1   9  20        711.37        839.23        50.74 o                         
  -1  -9 -20        716.22       1172.16        71.65 o                         
   1   9  21         16.46         30.39        40.22 o                         
  -1  -9 -21        106.93        364.31        63.69 o                         
  -1  -9 -22        120.98        260.79        33.90 o                         
   1   9  22        281.31        410.15        86.45 o                         
   1   9  23         16.19         -8.97        21.03 o                         
  -1  -9 -24        439.12        574.54        21.21 o                         
   1   9  25        569.29        736.83        21.36 o                         
   1   9  26         92.11         89.81        25.22 o                         
   1   9  27        110.76         51.29        27.37 o                         
  -1  -9 -27        114.57        251.15        55.03 o                         
   1   9  28        154.28        121.65        24.40 o                         
   1   9  29        181.28        160.73        26.65 o                         
   1  10 -34        464.62        527.90        48.26 o                         
   1  10 -33        273.82        345.89        50.05 o                         
   1  10 -32          5.79          5.77        25.54 o                         
   1  10 -31         11.20         -5.21        28.93 o                         
   1  10 -30          1.96        -32.11        32.11 o                         
   1  10 -29        224.94        274.73        30.25 o                         
   1  10 -28         46.68         40.98        30.98 o                         
  -1 -10  27         17.96         80.18        33.34 o                         
   1  10 -26       4306.00       5633.43        67.40 o                         
   1  10 -25        199.02        279.53        42.79 o                         
  -1 -10  24        531.89        826.15        47.95 o                         
  -1 -10  23       1852.74       2475.49        89.66 o                         
  -1 -10  22       1208.27       1407.62        84.09 o                         
  -1 -10  21        555.63        525.94        84.33 o                         
  -1 -10  20        116.35         75.68        81.11 o                         
  -1 -10  19        235.18        180.65        81.49 o                         
  -1 -10  18       2550.34       1913.10       173.94 o                         
  -1 -10  17        581.18        586.00        94.85 o                         
  -1 -10  16       4732.76       3624.31       140.12 o                         
  -1 -10  15       1205.63        955.04       117.44 o                         
  -1 -10  14       2132.01       1991.99       133.84 o                         
  -1 -10  13        453.54        429.03       119.34 o                         
  -1 -10  12       1054.06       1215.76       138.43 o                         
  -1 -10  11       5770.39       4381.76       181.82 o                         
  -1 -10  10       1509.27       1483.30       151.18 o                         
  -1 -10   9       6090.94       5667.04       203.68 o                         
  -1 -10   8       4688.23       3938.52       188.90 o                         
  -1 -10   7       2551.96       3018.66       128.96 o                         
  -1 -10   6       4362.80       5195.71       146.65 o                         
   1  10  -5       7036.38       7769.70       148.80 o                         
  -1 -10   5      14641.31      17285.53       446.56 o                         
   1  10  -4      30599.71      32123.67       397.07 o                         
   1  10  -4      33127.19      36104.18       312.90 o                         
  -1 -10   3       1748.91       1748.24       104.47 o                         
   1  10  -2      26010.63      23508.77       194.51 o                         
   1  10  -1       3755.10       5078.04       122.34 o                         
  -1 -10   0       7506.14       6687.97       132.70 o                         
   1  10   1        988.93        623.34        39.43 o                         
   1  10   2      14146.08      10051.03        91.18 o                         
   1  10   3       2945.03       2587.65        46.08 o                         
   1  10   4       7004.70       4607.10        58.85 o                         
   1  10   5       4561.49       3215.98        54.13 o                         
  -1 -10  -6       9455.26       7248.78         8.75 o                         
   1  10   7       7092.60       6170.64        26.26 o                         
  -1 -10  -8       3090.93       2530.63        63.92 o                         
  -1 -10  -9      10332.17       9578.36        89.99 o                         
  -1 -10 -10       4989.76       4488.55        61.89 o                         
  -1 -10 -11       1764.32       2179.23        55.60 o                         
   1  10  12       7324.05       7351.53        65.08 o                         
   1  10  13        594.70        805.49        44.93 o                         
  -1 -10 -14      13152.80      11472.49        71.74 o                         
   1  10  15       2216.86       2206.33        50.71 o                         
   1  10  16       2864.01       3069.05        95.69 o                         
  -1 -10 -16       2894.45       2989.99        58.14 o                         
   1  10  17        240.88        258.99        41.29 o                         
  -1 -10 -17       1051.00       1296.47        73.03 o                         
   1  10  18       1063.57       1104.31        52.53 o                         
   1  10  18       1075.95       1495.08       111.67 o                         
   1  10  19       1328.91       1363.51        52.40 o                         
   1  10  19       2091.62       2352.03       109.51 o                         
   1  10  20        536.83        412.73        40.96 o                         
   1  10  20        582.78        598.97        91.50 o                         
   1  10  21        807.19       1025.63        43.28 o                         
   1  10  21       1229.74       1530.33        89.33 o                         
   1  10  22         22.59         24.92        30.92 o                         
  -1 -10 -22        297.29        549.87        54.54 o                         
  -1 -10 -23          4.97         -8.62        25.08 o                         
   1  10  23        227.78        267.81        68.43 o                         
  -1 -10 -24         58.33          8.45        22.50 o                         
   1  10  25        127.67        181.92        18.67 o                         
  -1 -10 -25        391.63        424.04        57.57 o                         
   1  10  26        763.13        795.26        38.79 o                         
  -1 -10 -26        784.40        885.18        56.67 o                         
   1  10  27        389.83        354.88        31.78 o                         
  -1 -10 -27        432.54        359.08        50.19 o                         
   1  11 -33         25.52         43.81        22.95 o                         
   1  11 -32         27.14         39.67        25.56 o                         
  -1 -11  31         29.85         34.56        25.74 o                         
   1  11 -30        360.18        462.36        29.91 o                         
  -1 -11  29        139.37        118.36        35.25 o                         
   1  11 -28        432.50        589.49        39.65 o                         
  -1 -11  27         62.77         71.27        39.00 o                         
  -1 -11  26       1287.30       2202.28        53.08 o                         
  -1 -11  25        202.57        168.99        75.80 o                         
  -1 -11  24        159.87        178.12        78.51 o                         
  -1 -11  23         15.91         28.74        76.22 o                         
  -1 -11  22       3347.21       3865.86       103.12 o                         
   1  11 -21        670.21        719.72        43.07 o                         
   1  11 -20          0.73         11.27        38.98 o                         
   1  11 -19        202.81        292.09        41.20 o                         
   1  11 -18        727.22        738.08        51.85 o                         
  -1 -11  17       7935.26       5482.04        74.91 o                         
  -1 -11  16      11542.02       9510.07       112.06 o                         
  -1 -11  15       4586.15       4216.67       161.06 o                         
  -1 -11  14        764.56        667.82       120.55 o                         
  -1 -11  13       1726.28       1717.30       139.24 o                         
  -1 -11  12       2255.54       1944.00       152.72 o                         
  -1 -11  11        367.60        571.81       137.31 o                         
  -1 -11  10       2205.89       2473.18       170.55 o                         
  -1 -11   9         16.74        147.04       144.91 o                         
  -1 -11   8       6656.89       6682.93       229.60 o                         
  -1 -11   7      15931.40      14418.16       192.15 o                         
  -1 -11   7      18360.01      16557.82       492.09 o                         
   1  11  -6       1751.69       1769.85       100.77 o                         
  -1 -11   6      13004.93      12458.20       479.72 o                         
   1  11  -5       3031.66       3308.66       125.26 o                         
  -1 -11   5       6324.78       8577.84       406.09 o                         
   1  11  -4      14381.02      12377.89       279.06 o                         
   1  11  -4      22654.73      20452.27       129.10 o                         
   1  11  -3      10222.50      12006.15        98.57 o                         
   1  11  -2       9017.96       8335.81        91.77 o                         
  -1 -11   1       7994.76       7584.83        93.01 o                         
   1  11   0       6356.62       6300.81        62.57 o                         
   1  11   1        856.41       1402.51        47.36 o                         
  -1 -11  -2       3317.83       2995.77        44.96 o                         
  -1 -11  -3       6250.67       6118.66        55.44 o                         
   1  11   4       6727.24       6445.74        69.70 o                         
   1  11   5       1222.49       1602.49        47.52 o                         
   1  11   6      10167.71       8298.05       111.62 o                         
   1  11   7        423.04        377.71         4.72 o                         
  -1 -11  -8       4699.53       4086.48        81.86 o                         
  -1 -11  -9      20322.96      17945.59       139.98 o                         
  -1 -11 -10       2025.36       2636.37        62.80 o                         
   1  11  11        605.87        629.45        50.73 o                         
  -1 -11 -12      24176.41      22694.04       109.89 o                         
   1  11  13       3671.54       3329.57        60.81 o                         
   1  11  14       5556.47       4773.40        61.13 o                         
   1  11  15        289.36        329.03        51.35 o                         
   1  11  16       2266.38       1918.30       224.50 o                         
   1  11  16       4009.03       4173.63        66.79 o                         
   1  11  17       2008.92       2346.29        72.02 o                         
   1  11  18       1839.70       2039.87        56.78 o                         
   1  11  19        584.71        549.46        41.81 o                         
   1  11  20        123.47        167.87        34.15 o                         
   1  11  21       1030.36       1148.67        39.21 o                         
  -1 -11 -21       1033.68       1169.10        78.71 o                         
   1  11  22          5.50         27.84        27.31 o                         
  -1 -11 -22         46.58         57.42        57.62 o                         
   1  11  23          3.22         37.29        24.13 o                         
  -1 -11 -23         18.03         51.37        55.50 o                         
   1  11  24        829.28        832.42        26.59 o                         
  -1 -11 -24        964.09        700.88        55.65 o                         
  -1 -11 -25        287.95        171.67        48.24 o                         
  -1 -11 -26        332.25        281.43        42.58 o                         
   1  12 -32        247.77        334.33        31.20 o                         
  -1 -12  31         77.79        130.89        28.14 o                         
   1  12 -30        547.67        717.62        34.00 o                         
   1  12 -29          8.18         47.19        32.71 o                         
   1  12 -28         85.51         98.10        34.70 o                         
  -1 -12  27          4.84         -6.21        46.77 o                         
   1  12 -26        412.83        646.12        52.72 o                         
   1  12 -25         64.70         18.88        52.56 o                         
  -1 -12  24       3310.54       4282.37        73.87 o                         
   1  12 -23        544.23        508.80        39.33 o                         
  -1 -12  22        331.74        308.07        39.08 o                         
  -1 -12  21       1676.32       1510.69        49.41 o                         
  -1 -12  20        436.96        404.96        42.98 o                         
   1  12 -19        133.45        166.97        41.91 o                         
   1  12 -18       2669.94       2062.26        66.16 o                         
  -1 -12  17       7256.09       6805.01        71.86 o                         
  -1 -12  16       4002.96       4311.06        62.26 o                         
   1  12 -15        574.65        765.13        46.86 o                         
  -1 -12  14       6353.83       5441.72        83.69 o                         
  -1 -12  13        123.10        174.50        54.39 o                         
   1  12 -12       6153.02       6027.86        95.22 o                         
  -1 -12  11        488.74        355.15       132.47 o                         
  -1 -12  10       1329.41       1041.85       153.30 o                         
  -1 -12   9        259.49        550.87       119.38 o                         
  -1 -12   9       4029.69       4570.23       317.58 o                         
  -1 -12   8       1479.03       1247.14        63.82 o                         
   1  12  -7        832.69        934.40        47.66 o                         
  -1 -12   7       2002.64       1862.11       311.37 o                         
   1  12  -6       1573.00       2266.30       111.05 o                         
   1  12  -5        544.69        677.12        90.78 o                         
   1  12  -5       2187.33       2613.30       102.27 o                         
   1  12  -4       6459.46       6612.58       155.27 o                         
  -1 -12   4      12783.15      14703.84       136.18 o                         
   1  12  -3       3666.43       2878.19       186.07 o                         
  -1 -12   3       7672.45       7419.23        99.60 o                         
   1  12  -2       4135.55       2796.52        53.74 o                         
   1  12  -1       7989.64       7295.79        68.54 o                         
  -1 -12   0      21563.84      20234.23       100.94 o                         
   1  12   1        432.39        377.11        37.42 o                         
  -1 -12  -2       1795.13       1776.21        42.07 o                         
   1  12   3        495.44        212.19        23.08 o                         
   1  12   4       6129.19       5197.88        76.99 o                         
   1  12   5       1087.03       1273.17        57.88 o                         
  -1 -12  -6        759.58        568.44        51.13 o                         
   1  12   7      19002.03      16951.03        13.77 o                         
   1  12   8       1152.43       1260.08         5.68 o                         
  -1 -12  -9       1903.39       2167.67        60.52 o                         
  -1 -12 -10       3427.02       3664.31        60.88 o                         
   1  12  11        649.54        700.24        46.95 o                         
   1  12  12        787.91        786.75        47.69 o                         
   1  12  13       1370.33       1435.09        48.72 o                         
  -1 -12 -14       4445.68       4416.67        68.84 o                         
  -1 -12 -15       1028.07        729.08        49.41 o                         
   1  12  16       6962.51       6613.29        91.28 o                         
   1  12  17       1073.55        806.65        58.36 o                         
   1  12  18        233.18        128.50        37.09 o                         
   1  12  19         38.50         37.44        31.89 o                         
  -1 -12 -19       1022.67        605.60        61.81 o                         
   1  12  20       3101.51       3158.12        50.80 o                         
   1  12  21         52.73        -22.81        26.50 o                         
   1  12  22        697.07        718.34        28.26 o                         
   1  12  23         30.97         51.73        19.95 o                         
   1  12  24          0.88          0.41        16.44 o                         
   1  12  24         28.93         -5.61        63.67 o                         
   1  13 -31        393.30        556.50        34.54 o                         
  -1 -13  30          0.02         -0.42        25.64 o                         
   1  13 -29         77.39        185.45        28.66 o                         
  -1 -13  28          2.81        -13.60        43.81 o                         
  -1 -13  27          0.84         -4.14        44.94 o                         
  -1 -13  26         10.89         30.88        46.39 o                         
   1  13 -25         10.19         -2.29        26.77 o                         
   1  13 -24        192.66         81.38        28.69 o                         
  -1 -13  23        519.44        606.64        33.43 o                         
   1  13 -22        486.96        569.51        35.18 o                         
  -1 -13  21        138.17        134.00        38.50 o                         
  -1 -13  20       1725.87       1776.82        50.99 o                         
   1  13 -19         10.32         37.09        41.38 o                         
  -1 -13  18        132.76        128.42        38.25 o                         
   1  13 -17       1292.23       1234.47        42.20 o                         
  -1 -13  16        170.63         79.05        43.91 o                         
  -1 -13  15         71.00        176.97        46.77 o                         
   1  13 -14       3104.36       3024.10        62.80 o                         
  -1 -13  13        126.89        261.22        50.71 o                         
   1  13 -12        478.79        508.95        61.22 o                         
   1  13 -11       1080.14       1025.67        63.96 o                         
  -1 -13  10        232.36        365.06        57.68 o                         
   1  13  -9       1704.22       2414.19        69.90 o                         
   1  13  -8       2412.67       2486.31        67.15 o                         
   1  13  -7       2319.74       2647.57        81.09 o                         
  -1 -13   7       3307.92       3173.81       324.39 o                         
   1  13  -6       5218.69       5113.83       141.96 o                         
   1  13  -5        805.75       1343.34       103.85 o                         
   1  13  -5       1243.41       1730.42       106.28 o                         
   1  13  -4        367.88        474.21       100.17 o                         
  -1 -13   4       1611.44       2088.26        97.47 o                         
   1  13  -3         82.29         52.01        45.09 o                         
   1  13  -3       8318.99       7859.97       120.24 o                         
  -1 -13   2      11134.12      11142.27        81.15 o                         
  -1 -13   1       6892.68       5810.00        55.19 o                         
   1  13   0       3079.32       2824.16        47.16 o                         
  -1 -13  -1       7050.32       7101.48        60.42 o                         
   1  13   2      13492.03      12439.25        77.79 o                         
   1  13   3        442.40        591.51        53.91 o                         
   1  13   4         62.86         56.87         9.82 o                         
  -1 -13  -5         99.52         73.02         9.66 o                         
  -1 -13  -6       3217.76       3006.20        68.36 o                         
   1  13   7       1680.47       1604.14        60.57 o                         
   1  13   8       8002.21      10293.97        15.10 o                         
  -1 -13  -9       2413.16       2891.28        10.10 o                         
   1  13  10       1486.88       1239.93        18.83 o                         
  -1 -13 -11       3849.27       4480.12        55.94 o                         
   1  13  12       3263.77       3498.57        57.98 o                         
   1  13  13       1003.75       1086.28        44.82 o                         
   1  13  14        248.43        151.64        58.87 o                         
   1  13  15         53.46         82.52        53.58 o                         
   1  13  16        512.60        695.31        53.90 o                         
   1  13  17        285.38        409.40        47.89 o                         
   1  13  18       3121.71       3248.90        52.91 o                         
   1  13  19         16.79         -6.93        28.21 o                         
   1  13  19         38.40        280.70        91.02 o                         
   1  13  20        442.38        495.41        28.64 o                         
   1  13  20        689.60        762.18        59.72 o                         
   1  13  21         49.13          7.83        21.87 o                         
   1  13  21       1310.12       1583.15        57.56 o                         
   1  13  22         38.43         36.81        18.00 o                         
   1  13  22         39.80         -3.79        45.01 o                         
  -1 -14  29          1.79         -9.97        38.63 o                         
  -1 -14  28        419.24        619.74        44.02 o                         
   1  14 -27         62.89         81.86        23.50 o                         
   1  14 -26         40.86         31.75        24.14 o                         
  -1 -14  25         86.54        101.33        25.60 o                         
   1  14 -24        272.18        252.75        27.21 o                         
   1  14 -23          2.27         -5.80        27.04 o                         
   1  14 -22         31.66         65.69        29.13 o                         
   1  14 -21        176.42        102.94        31.62 o                         
  -1 -14  20        284.64        359.26        35.51 o                         
   1  14 -19       1870.14       1788.57        45.29 o                         
  -1 -14  18       1293.08       1013.54        33.73 o                         
  -1 -14  17        165.70        134.87        33.68 o                         
   1  14 -16       2609.80       2427.92        50.45 o                         
  -1 -14  15       1040.93        881.83        49.86 o                         
  -1 -14  14         91.27         59.54        46.76 o                         
   1  14 -13        149.29         94.03        46.65 o                         
  -1 -14  12        466.06        634.49        57.53 o                         
  -1 -14  12       3306.99       3303.04       143.85 o                         
  -1 -14  11        617.61        638.60        51.04 o                         
  -1 -14  10       4801.81       5734.56        85.87 o                         
  -1 -14   9       3183.80       3127.96       167.98 o                         
  -1 -14   9       3210.37       3420.04        93.22 o                         
  -1 -14   8        502.16        550.78       111.74 o                         
   1  14  -7       3368.28       3586.57        88.31 o                         
   1  14  -6      10049.34      11441.97       123.52 o                         
   1  14  -5         27.48         86.62        47.37 o                         
   1  14  -4         33.50         46.98        46.60 o                         
   1  14  -4        178.27        511.77       101.44 o                         
   1  14  -3       1946.78       1506.97        57.69 o                         
   1  14  -3       3026.89       3139.13       107.53 o                         
   1  14  -2       1129.88        874.16        53.93 o                         
  -1 -14   2       4224.47       3634.89        68.26 o                         
   1  14  -1       4069.53       4035.95       224.72 o                         
   1  14  -1       5009.93       4801.91        55.72 o                         
   1  14   0       1037.45        931.63        44.46 o                         
  -1 -14  -1       4885.12       4706.31        70.45 o                         
   1  14   2       3004.15       2470.82        62.07 o                         
   1  14   3       5153.17       5724.38        75.55 o                         
   1  14   4       3899.29       3391.41        68.72 o                         
   1  14   5       3074.39       3355.39        70.95 o                         
   1  14   6      11202.99      11273.08       103.11 o                         
   1  14   7       3306.44       3409.15        66.15 o                         
  -1 -14  -8        591.61        580.76         9.48 o                         
  -1 -14  -9        872.46       1098.44         9.71 o                         
   1  14  10        178.15        226.48         9.23 o                         
   1  14  11        439.58        538.75         9.70 o                         
   1  14  12       5846.63       5890.19        69.83 o                         
   1  14  13       1656.64       1675.46        60.23 o                         
   1  14  14       1453.81       1648.38        57.52 o                         
   1  14  15       2931.02       3461.76        61.73 o                         
   1  14  16        179.32        315.82        40.77 o                         
   1  14  17         11.59         62.78        40.16 o                         
   1  14  18        864.76        951.53        37.45 o                         
   1  14  19        412.74        648.80        29.44 o                         
   1  14  20         14.89          4.75        19.16 o                         
   1  14  20        228.03        490.47        46.99 o                         
  -1 -15  28        360.54        352.53        20.66 o                         
   1  15 -27         82.27         84.40        21.22 o                         
   1  15 -26        219.94        245.06        23.33 o                         
   1  15 -25          1.50          0.55        23.24 o                         
  -1 -15  24        225.90        255.76        25.65 o                         
   1  15 -23          4.43         -0.61        25.48 o                         
  -1 -15  22        213.75        259.14        28.76 o                         
   1  15 -21        114.94         84.21        29.46 o                         
   1  15 -20        185.31         85.87        31.67 o                         
   1  15 -19        690.26        663.92        36.97 o                         
   1  15 -18        781.14        793.94        36.40 o                         
  -1 -15  17          6.26         55.46        32.86 o                         
  -1 -15  16        167.48        161.34        34.87 o                         
  -1 -15  15        213.12        187.31        40.16 o                         
  -1 -15  14        566.32        448.32        44.03 o                         
  -1 -15  13       1268.37       1514.96        60.36 o                         
   1  15 -12        786.75       1265.65        57.69 o                         
   1  15 -11         23.45        205.61        57.17 o                         
  -1 -15  11         82.10        113.71       125.42 o                         
  -1 -15   9        114.76        159.59        81.00 o                         
  -1 -15   9        206.10        531.90       220.43 o                         
   1  15  -8        241.35        392.44       128.52 o                         
  -1 -15   8        317.67        480.76       119.11 o                         
   1  15  -7       2483.97       2507.64        69.96 o                         
  -1 -15   7       2514.98       1931.24       135.72 o                         
  -1 -15   6       3074.17       3032.48        73.27 o                         
  -1 -15   6       6952.39       5613.96       186.51 o                         
   1  15  -5        754.81       1020.72        49.62 o                         
  -1 -15   5       1157.48       1039.17       162.10 o                         
   1  15  -4       1603.81       1432.59        44.98 o                         
  -1 -15   4       1639.05       1385.60       126.59 o                         
   1  15  -3        417.02        523.97        50.95 o                         
  -1 -15   3        756.16        941.40        58.55 o                         
   1  15  -2         49.09        108.77        94.75 o                         
   1  15  -2       1406.83       1060.81        59.78 o                         
   1  15  -1         42.07        334.03       153.59 o                         
  -1 -15   1        136.49        350.21        55.45 o                         
  -1 -15   0       8021.66       7774.68        78.45 o                         
   1  15   1        371.49        559.64        54.42 o                         
  -1 -15  -2       3823.08       3790.18        71.61 o                         
   1  15   3        997.23       1362.68        63.02 o                         
  -1 -15  -4       8014.27       8302.19        92.23 o                         
  -1 -15  -5        610.46        941.76        52.30 o                         
   1  15   6       3040.35       2720.50        60.46 o                         
  -1 -15  -7          5.96         71.61        43.83 o                         
  -1 -15  -8         43.66         67.20        42.82 o                         
  -1 -15  -9        122.47        174.71         4.96 o                         
   1  15  10       4396.17       5798.65        11.90 o                         
   1  15  11        641.04        760.73        53.69 o                         
   1  15  12        339.15        378.97        48.03 o                         
   1  15  13       3852.51       4272.85        69.70 o                         
   1  15  14        519.26        689.72        44.47 o                         
   1  15  15       1394.97       1514.37        45.73 o                         
   1  15  16         60.08         76.02        33.67 o                         
   1  15  17       1508.55       1672.56        33.24 o                         
   1  15  18        473.28        551.36        25.20 o                         
  -1 -16  26          2.85         25.76        19.85 o                         
  -1 -16  25          2.77         37.96        22.27 o                         
  -1 -16  24        350.70        383.66        26.00 o                         
  -1 -16  23          0.09        -10.78        25.27 o                         
   1  16 -22        612.01        729.38        31.40 o                         
  -1 -16  21         12.67         29.39        29.16 o                         
  -1 -16  20          1.82        -15.69        31.53 o                         
  -1 -16  19        310.68        432.43        36.74 o                         
   1  16 -18        113.28        112.08        32.76 o                         
  -1 -16  17         51.16         56.20        31.01 o                         
  -1 -16  16        698.91        976.04        37.79 o                         
  -1 -16  15         35.67        -17.69        37.64 o                         
  -1 -16  14         12.31         32.41        37.69 o                         
   1  16 -13        690.32        710.16        41.27 o                         
   1  16 -12        581.14        638.87        40.66 o                         
  -1 -16  11       1144.80        606.52        84.30 o                         
  -1 -16  10       3663.35       3045.36       146.74 o                         
  -1 -16   9       1753.74       1403.91       139.35 o                         
  -1 -16   8       1675.49       1273.75       142.98 o                         
  -1 -16   7         89.79        127.80        40.82 o                         
  -1 -16   7        383.07        231.44       143.34 o                         
  -1 -16   6       2405.47       2480.16        51.96 o                         
  -1 -16   6       5666.00       5037.29       178.57 o                         
  -1 -16   5        596.37        579.40        41.09 o                         
  -1 -16   5        873.08        715.39       153.74 o                         
   1  16  -4        633.22        659.98        49.76 o                         
  -1 -16   4        920.73        671.58       152.66 o                         
   1  16  -3       1877.44       1813.73        67.84 o                         
   1  16  -2        853.34       1077.63        60.62 o                         
   1  16  -2       1280.21       1695.18       112.65 o                         
  -1 -16   1        525.53        246.42        18.98 o                         
   1  16   0       4315.90       4457.22        70.81 o                         
   1  16   1       2064.69       1668.83        54.10 o                         
   1  16   2         64.03        143.19        46.56 o                         
   1  16   3        856.10        834.51        49.21 o                         
  -1 -16  -4       1331.62       1537.74        51.27 o                         
  -1 -16  -5        171.24        157.52        42.88 o                         
   1  16   6        121.84         44.12         8.81 o                         
  -1 -16  -7        935.18        769.88        39.25 o                         
  -1 -16  -8       3131.95       2661.28        46.63 o                         
   1  16   9        328.62        338.27        35.67 o                         
   1  16  10        846.22       1395.20         8.03 o                         
   1  16  11        445.78        661.05        46.34 o                         
   1  16  12       1231.10       1359.29        48.80 o                         
   1  16  13        405.00        389.47        38.25 o                         
   1  16  14       1031.22        981.04        38.30 o                         
   1  16  15       1343.77       1387.35        32.04 o                         
   1  17 -23         53.69         69.38        21.41 o                         
   1  17 -22        151.19        121.58        23.64 o                         
   1  17 -21         35.77         62.00        26.32 o                         
   1  17 -20         41.47         64.12        28.56 o                         
  -1 -17  19         41.70         27.52        27.30 o                         
   1  17 -18         33.00         78.04        30.06 o                         
  -1 -17  17          7.16         29.57        29.30 o                         
  -1 -17  16         45.29         68.64        27.69 o                         
  -1 -17  15        180.16        315.58        29.77 o                         
  -1 -17  14        766.00        727.84        48.02 o                         
  -1 -17  13       1703.45       1922.99        65.46 o                         
  -1 -17  12        481.50        519.21        57.16 o                         
  -1 -17  11        385.61        374.90        92.31 o                         
  -1 -17  11        594.98        488.17       103.03 o                         
  -1 -17  10         40.98          1.86        45.48 o                         
  -1 -17  10         54.39         79.05        78.10 o                         
  -1 -17   9        358.07        370.32        49.29 o                         
  -1 -17   9        373.17        416.82        82.72 o                         
  -1 -17   8       1692.65       1901.06        92.12 o                         
   1  17  -7         61.48         43.88        52.33 o                         
  -1 -17   7       1233.13       1091.27       138.05 o                         
   1  17  -6        149.95        165.15        52.03 o                         
  -1 -17   6        324.04        137.04       132.96 o                         
   1  17  -5        113.30        172.29        50.94 o                         
  -1 -17   5        139.72        189.27       133.31 o                         
   1  17  -4         40.25         86.46        48.58 o                         
  -1 -17   4        206.75        211.60        91.46 o                         
   1  17  -3         95.31         55.25        47.94 o                         
  -1 -17   3        919.76        724.98        96.31 o                         
   1  17  -2        190.55        350.65        50.92 o                         
  -1 -17   2        237.36        331.75        95.49 o                         
   1  17  -1       2978.75       2662.61        54.95 o                         
  -1 -17   1       3056.70       2308.28        97.41 o                         
   1  17   0        518.69        570.73        52.09 o                         
   1  17   1       1099.50       1350.29        48.07 o                         
  -1 -17  -2        639.93        254.99        15.90 o                         
  -1 -17  -3        245.49        265.31        41.44 o                         
  -1 -17  -4       1065.17       1022.82        43.71 o                         
  -1 -17  -5       1132.18       1410.42        44.53 o                         
  -1 -17  -6        375.94        494.43        34.42 o                         
  -1 -17  -7        245.64        191.99        32.76 o                         
   1  17   8         36.27         60.01        39.65 o                         
   1  17   9        475.33        339.00        40.14 o                         
   1  17  10        147.60        112.03        36.61 o                         
   1  17  11        318.60        189.33        40.23 o                         
   1  17  12        194.61        211.98        35.93 o                         
   1  18 -20         69.85         60.52        22.18 o                         
   1  18 -19        273.17        391.13        26.71 o                         
   1  18 -18         23.98        -14.24        56.10 o                         
   1  18 -17          0.22         -3.85        35.85 o                         
  -1 -18  16         27.26          7.67        24.87 o                         
  -1 -18  15          6.74         36.98        36.22 o                         
  -1 -18  14         25.80          3.38        47.34 o                         
  -1 -18  13        388.89        308.87        51.69 o                         
  -1 -18  12         36.70         -6.91        50.05 o                         
  -1 -18  11         52.26          3.42        50.70 o                         
  -1 -18  10          4.46        -36.82        84.73 o                         
  -1 -18  10         14.94         14.40        11.93 o                         
  -1 -18   9         29.60         48.59        72.99 o                         
  -1 -18   8        952.28       1074.91        79.51 o                         
   1  18  -7         74.66         72.79        46.95 o                         
  -1 -18   7         83.79         43.11       117.02 o                         
   1  18  -6        682.29        579.45        50.83 o                         
  -1 -18   6        708.93        676.75       123.57 o                         
   1  18  -5         20.04         42.35        44.79 o                         
  -1 -18   5        134.16        167.74        82.59 o                         
   1  18  -4         11.71        -42.96        42.96 o                         
  -1 -18   4        193.39        137.83        81.83 o                         
   1  18  -3         86.95         71.65        42.93 o                         
  -1 -18   3        299.63        184.50        82.37 o                         
   1  18  -2        215.97        250.56        42.11 o                         
  -1 -18   2        221.87         46.69         9.19 o                         
   1  18  -1         98.96        109.96        40.49 o                         
  -1 -18   1        312.43        389.63        73.35 o                         
   1  18   0         24.74         45.02        38.56 o                         
  -1 -18   0        469.02        287.00        71.26 o                         
  -1 -18  -1         46.62         21.53         8.18 o                         
   1  18   2        200.37        150.26        39.99 o                         
  -1 -18  -3        547.94        603.30        40.91 o                         
   1  18   4        279.90        310.37        33.08 o                         
   1  18   5        416.54        341.48        32.28 o                         
   1  18   6       1726.87       1230.14        43.57 o                         
   1  18   7         41.91         97.93        42.64 o                         
   1  18   8        269.87        277.73        41.48 o                         
   1  19 -15          5.89         37.20        37.12 o                         
   1  19 -14         36.78         62.04        43.99 o                         
  -1 -19  13         98.28         26.70        43.84 o                         
  -1 -19  12       1651.98       1670.84        66.43 o                         
  -1 -19  11         15.72        -21.09        44.59 o                         
  -1 -19  10        184.82        120.87        45.44 o                         
  -1 -19   9        236.19        132.50        74.73 o                         
  -1 -19   9        314.76         73.76        86.33 o                         
  -1 -19   8        697.46        479.71        67.81 o                         
  -1 -19   7          9.31         26.93        12.41 o                         
   1  19  -6         84.07         68.81        39.71 o                         
  -1 -19   6        193.63        263.21       104.62 o                         
   1  19  -5        900.98        676.14        43.39 o                         
  -1 -19   5       1075.91        630.97        60.21 o                         
   1  19  -4          8.69         -7.65        37.95 o                         
  -1 -19   4         21.03          5.77        68.78 o                         
   1  19  -3       1239.33        956.91        44.18 o                         
  -1 -19   3       1315.36        729.15        73.70 o                         
   1  19  -2        371.15        359.45        37.52 o                         
  -1 -19   2        456.13        156.98        61.62 o                         
   1  19  -1         31.58         47.05        33.15 o                         
  -1 -19   1        152.85        122.09        59.35 o                         
   1  19   0        515.83        532.48        36.07 o                         
  -1 -19   0        529.28        380.24        59.50 o                         
  -1 -19  -1         92.46        158.23        28.17 o                         
  -1 -19  -2         82.50        119.10        33.48 o                         
   1  19   3        347.74        301.93        31.30 o                         
  -2  21  -4          1.65        -21.11        40.90 o                         
  -2  21  -4        220.67        141.87        45.06 o                         
  -2  21  -5        222.69        281.83        44.20 o                         
  -2  21  -5        230.72         46.82         7.25 o                         
  -2  21  -6        332.71        409.30        45.95 o                         
   2 -21   6        353.86        287.91        75.51 o                         
  -2  21  -7         75.55        153.98        44.62 o                         
   2 -21   7        185.36        117.52        73.88 o                         
  -2  21  -8         10.83         88.09        44.25 o                         
  -2  21  -8        369.14        329.34        72.00 o                         
  -2  20   5        944.89        795.79        39.18 o                         
   2 -20  -4       1842.12       1450.94        36.11 o                         
  -2  20   3        598.47        819.42        33.05 o                         
   2 -20  -2        293.88        288.43        37.98 o                         
   2 -20  -1         16.88          9.49        38.95 o                         
  -2  20   0        493.92        434.73        50.82 o                         
   2 -20   0        536.78        317.66        58.08 o                         
  -2  20  -1        526.35        609.17        54.06 o                         
   2 -20   1       1239.42       1141.04        63.17 o                         
  -2  20  -2         10.64         -1.59        49.26 o                         
  -2  20  -2         22.38        147.66        65.32 o                         
  -2  20  -3         91.51         61.42        49.77 o                         
  -2  20  -4          0.31        -47.86        50.12 o                         
  -2  20  -5         33.15         52.09        51.58 o                         
  -2  20  -5        228.18         96.57        90.87 o                         
  -2  20  -6         16.73        100.03        54.18 o                         
  -2  20  -6         97.38        140.20        91.77 o                         
  -2  20  -7        255.53        296.73        57.36 o                         
   2 -20   7        944.94        729.70        93.24 o                         
  -2  20  -8        236.09        390.70        59.03 o                         
  -2  20  -8        888.28        367.06        91.01 o                         
  -2  20  -9        685.56       1105.65        55.73 o                         
   2 -20   9       2510.73       2744.97        81.53 o                         
   2 -20  10        175.77        395.29        44.33 o                         
   2 -20  10        361.23        555.93        91.66 o                         
   2 -20  11          3.31         37.11        33.79 o                         
   2 -20  12          3.44         15.73        28.03 o                         
  -2  20 -13         36.72         53.45        25.73 o                         
   2 -20  14         26.03         35.29        24.26 o                         
  -2  20 -15         44.49         68.70        31.10 o                         
   2 -20  16        122.42        208.96        35.62 o                         
   2 -20  17         63.41         99.40        58.10 o                         
  -2  19  10        205.46        510.21        79.97 o                         
  -2  19   9         38.64         14.48         8.12 o                         
  -2  19   8       1111.20       1692.76        98.94 o                         
  -2  19   7       1427.70        984.92        43.64 o                         
  -2  19   6        550.93        301.37        40.14 o                         
   2 -19  -5        490.22        221.78        10.13 o                         
  -2  19   4       1232.71       1328.81        45.75 o                         
   2 -19  -3        694.37       1023.81        55.91 o                         
  -2  19   2        309.68        198.41        53.44 o                         
   2 -19  -1       1726.38       1834.88        61.89 o                         
  -2  19   0        305.55        536.25        60.13 o                         
  -2  19   0        530.53        446.85        94.42 o                         
  -2  19  -1        741.64        878.24        65.32 o                         
  -2  19  -1       2088.41       2266.65       104.33 o                         
  -2  19  -2         15.67         41.43        57.68 o                         
  -2  19  -2        254.30        309.71       119.08 o                         
  -2  19  -3         17.12        -47.51        56.51 o                         
  -2  19  -4        796.91       1022.59        67.72 o                         
  -2  19  -5         30.53         28.72        60.62 o                         
   2 -19   5         35.24         47.76       131.46 o                         
  -2  19  -6        257.55        258.59        62.16 o                         
   2 -19   6        350.78        455.38       132.87 o                         
  -2  19  -7          6.88        185.14        62.06 o                         
   2 -19   7        512.98        384.27       129.59 o                         
  -2  19  -8        113.41        142.16        62.95 o                         
   2 -19   8        133.31        232.40       124.96 o                         
  -2  19  -9          1.80         73.77        63.62 o                         
   2 -19   9        354.50         46.27        14.92 o                         
  -2  19 -10        415.88        467.98        57.51 o                         
   2 -19  10        738.60        594.88       124.34 o                         
  -2  19 -11        366.75        394.99        49.04 o                         
   2 -19  12        905.02       1061.48        51.95 o                         
   2 -19  13        236.72        500.14        47.14 o                         
   2 -19  14          7.85         45.28        42.89 o                         
  -2  19 -15         33.33         33.71        29.09 o                         
  -2  19 -16        276.98        394.31        37.38 o                         
  -2  19 -17        757.22       1016.87        28.28 o                         
   2 -19  18          3.98         37.06        29.16 o                         
  -2  19 -19         25.86         49.28        31.86 o                         
   2 -19  20        478.31        435.40        30.39 o                         
  -2  19 -21          1.20         -8.68        24.70 o                         
  -2  18  14         32.81         61.06        28.71 o                         
  -2  18  13        229.87        366.59        77.63 o                         
  -2  18  12        218.62        225.34        84.99 o                         
  -2  18  11        683.03       1078.69         8.99 o                         
  -2  18  10        208.69        409.29        95.42 o                         
  -2  18   9        426.97        484.82         8.93 o                         
  -2  18   8         19.17         99.89        41.34 o                         
  -2  18   7        969.49       1049.26        55.81 o                         
  -2  18   6       1077.80       1340.84        79.98 o                         
  -2  18   5        138.06        274.45        76.32 o                         
   2 -18  -4        929.21        862.81        93.01 o                         
   2 -18  -3       1349.38       1787.84        68.82 o                         
   2 -18  -2       2060.97       2123.53        71.64 o                         
  -2  18   1        963.78       1339.25        75.73 o                         
  -2  18   0       3693.78       4674.03        89.62 o                         
  -2  18  -1         11.10        -62.56        62.56 o                         
  -2  18  -1         33.15        292.77       121.98 o                         
  -2  18  -2          6.95         10.69        63.24 o                         
  -2  18  -2        215.11        655.90       124.10 o                         
  -2  18  -3        688.07        912.68        73.51 o                         
  -2  18  -3        696.91        913.63       128.42 o                         
  -2  18  -4        328.31        361.52        67.25 o                         
  -2  18  -4        589.96        590.96       129.37 o                         
  -2  18  -5        180.42        206.78        66.66 o                         
  -2  18  -5        242.03         60.98       127.96 o                         
  -2  18  -6        925.13       1161.86        74.91 o                         
  -2  18  -7        505.85        824.96        73.45 o                         
  -2  18  -8        413.94        765.31        73.92 o                         
  -2  18  -9         79.37        153.80        68.95 o                         
  -2  18 -10        188.93        212.17        68.55 o                         
  -2  18 -11       3001.51       4124.29       102.98 o                         
  -2  18 -12        214.03        446.27        76.35 o                         
  -2  18 -13        159.47        220.78        49.29 o                         
  -2  18 -14        198.52        498.96        34.99 o                         
  -2  18 -15        170.97        258.46        34.18 o                         
  -2  18 -16       2163.72       2402.12        42.66 o                         
   2 -18  17          7.09          4.56        31.64 o                         
  -2  18 -18         51.32         63.37        30.17 o                         
  -2  18 -19         41.13         12.98        30.90 o                         
  -2  18 -20        308.55        238.06        29.08 o                         
   2 -18  21         68.43         60.98        30.67 o                         
   2 -18  22        293.71        320.95        28.72 o                         
   2 -18  23        560.11        731.11        27.78 o                         
   2 -18  24        127.93        117.25        22.26 o                         
  -2  17  16        496.59        469.67        32.40 o                         
  -2  17  15        465.17        495.73        36.33 o                         
  -2  17  14        152.44        299.55        38.20 o                         
  -2  17  13       1301.93       1386.28       106.96 o                         
  -2  17  12        347.17        279.53       101.19 o                         
  -2  17  11        685.86        773.35       107.42 o                         
  -2  17  10        667.40        508.52         9.24 o                         
   2 -17  -9       4122.14       5021.92        12.05 o                         
   2 -17  -8       1044.99       1222.90        10.05 o                         
  -2  17   7         67.71        100.46        87.85 o                         
  -2  17   6        549.05        496.11        92.99 o                         
  -2  17   5       1207.33       1335.80       120.66 o                         
  -2  17   4        221.21        485.25       112.15 o                         
  -2  17   3       1536.28       1753.36        77.07 o                         
  -2  17   2       3711.66       5007.72        94.28 o                         
  -2  17   1        519.93        862.07        74.29 o                         
  -2  17   0        143.66        340.74        71.92 o                         
  -2  17  -1       1135.62       1880.58        83.74 o                         
  -2  17  -1       2012.42       2850.47       135.30 o                         
  -2  17  -2        709.93       1080.91        77.76 o                         
  -2  17  -2        778.79        988.76       129.68 o                         
  -2  17  -3       1119.34       1635.44        85.40 o                         
  -2  17  -3       3958.73       5269.67       154.45 o                         
  -2  17  -4       1040.80       1359.11        86.20 o                         
  -2  17  -4       2234.83       3492.79       150.78 o                         
  -2  17  -5       1345.12       1353.75        83.12 o                         
  -2  17  -5       2788.33       3640.42       149.46 o                         
  -2  17  -6        623.14        724.63        76.48 o                         
  -2  17  -6       1270.85       1715.47       141.14 o                         
  -2  17  -7        439.11        853.52        63.73 o                         
  -2  17  -8         25.97        110.92        69.56 o                         
  -2  17  -9          0.54         29.13        67.67 o                         
  -2  17 -10         38.47         62.24        68.78 o                         
  -2  17 -11        217.47        318.11        72.35 o                         
  -2  17 -12        122.59        257.73        41.35 o                         
  -2  17 -13       1473.35       1616.45        50.85 o                         
  -2  17 -14        802.15       1123.40        48.47 o                         
  -2  17 -15         59.89         20.66        38.28 o                         
  -2  17 -16         31.60         51.02        40.85 o                         
  -2  17 -17        233.49        381.09        40.45 o                         
  -2  17 -18        190.33        176.33        36.67 o                         
  -2  17 -19        777.20        849.29        48.88 o                         
   2 -17  20         25.71         48.11        36.25 o                         
  -2  17 -21       1041.63       1126.93        39.49 o                         
   2 -17  22        711.45        621.45        34.19 o                         
  -2  17 -23       1053.50       1081.59        34.29 o                         
  -2  17 -24         38.12         67.41        25.89 o                         
   2 -17  25        173.32        207.22        24.29 o                         
  -2  17 -26        170.02        209.74        22.60 o                         
  -2  16  19       1195.53       1153.77        30.69 o                         
  -2  16  18        479.78        466.58        31.64 o                         
  -2  16  17       1637.67       1944.28        42.44 o                         
  -2  16  16       1591.77       1849.57        46.19 o                         
  -2  16  15        391.96        308.30        36.41 o                         
  -2  16  14       2235.06       2055.66        48.58 o                         
   2 -16 -13        582.17        482.13        68.86 o                         
  -2  16  12        305.43        356.38        71.26 o                         
  -2  16  11        935.49        971.09        78.47 o                         
   2 -16 -10        426.17        679.36         9.97 o                         
   2 -16  -9        459.03        725.96         9.66 o                         
  -2  16   8         77.75         20.73        13.66 o                         
  -2  16   7       4828.09       5817.82       160.05 o                         
  -2  16   6       2610.03       3444.52       143.12 o                         
  -2  16   5       1204.21       1146.22       124.01 o                         
  -2  16   4       1653.62       1862.29       108.78 o                         
   2 -16  -3       1261.58       1437.17        67.23 o                         
  -2  16   2       2168.54       2353.10        72.03 o                         
  -2  16   1        785.20        826.15        65.84 o                         
  -2  16   0       1346.02       1650.49        69.87 o                         
   2 -16   1       1044.87       1050.55        69.64 o                         
  -2  16  -2          6.52         51.89        64.45 o                         
  -2  16  -2      16223.91      17334.86       175.59 o                         
  -2  16  -3       3007.91       3001.58        83.04 o                         
   2 -16   3       6869.44       7283.18       139.86 o                         
  -2  16  -4         64.06        260.39        61.82 o                         
  -2  16  -4        444.38        649.55       107.37 o                         
  -2  16  -5         94.19        225.57        59.87 o                         
  -2  16  -5       2257.44       2248.90       122.19 o                         
  -2  16  -6        540.54        764.03        64.37 o                         
  -2  16  -6        792.64       1081.43       133.41 o                         
  -2  16  -7       1413.94       1722.71        71.59 o                         
  -2  16  -7       1418.01       1932.68       126.38 o                         
  -2  16  -8        889.80       1022.83        54.27 o                         
   2 -16   9       1685.34       1900.51        69.13 o                         
  -2  16 -10       1114.22       1429.98        66.13 o                         
  -2  16 -10       1129.05       1303.53        78.45 o                         
  -2  16 -11        168.36        189.52       121.45 o                         
  -2  16 -11       1503.85       1622.64        87.02 o                         
  -2  16 -12         10.00         78.42        54.50 o                         
  -2  16 -13        163.56        204.21        57.54 o                         
  -2  16 -14       3612.24       4425.77        92.23 o                         
  -2  16 -15        343.43        307.88        61.95 o                         
  -2  16 -16        160.85         68.90        49.79 o                         
  -2  16 -17        379.02        395.06        43.42 o                         
  -2  16 -18       1505.04       1825.40        44.17 o                         
  -2  16 -19        214.73        139.77        39.92 o                         
  -2  16 -20         38.75         45.92        35.41 o                         
   2 -16  21          8.93          7.17        31.97 o                         
  -2  16 -22         84.45         78.61        31.21 o                         
  -2  16 -23         13.75          5.77        28.20 o                         
  -2  16 -24          2.70          4.40        26.90 o                         
  -2  16 -25        175.47        117.99        26.21 o                         
  -2  16 -26        166.85        114.34        25.03 o                         
  -2  16 -27         38.25         56.56        23.20 o                         
  -2  16 -28         75.98         61.75        21.69 o                         
  -2  15  21        148.22        207.11        19.50 o                         
  -2  15  20        809.66        744.17        26.09 o                         
  -2  15  19        151.98        167.23        28.75 o                         
  -2  15  18       1184.32       1087.05        34.84 o                         
  -2  15  17         13.26         43.90        34.11 o                         
  -2  15  16       1536.86       1817.64        40.02 o                         
  -2  15  15        928.60       1095.68        44.75 o                         
  -2  15  14       1105.14       1328.51        49.62 o                         
   2 -15 -13        466.08        474.14        79.71 o                         
   2 -15 -12        166.29        192.26        81.76 o                         
  -2  15  11       2429.44       2406.38        77.14 o                         
   2 -15 -10       1061.31       1079.32       108.25 o                         
  -2  15   9       1620.94       1744.46        10.84 o                         
  -2  15   8       4201.36       5024.88        12.62 o                         
   2 -15  -7        563.71        565.96         8.71 o                         
  -2  15   6        342.78        364.10        89.90 o                         
  -2  15   5        152.54        194.82        84.83 o                         
   2 -15  -4       1057.23       1233.23        65.38 o                         
  -2  15   3        183.17        273.19        61.31 o                         
  -2  15   2        649.57        650.83        62.24 o                         
  -2  15   1       4244.39       5012.46        82.91 o                         
  -2  15   0       2828.18       3384.85        81.56 o                         
  -2  15  -1        980.38       1528.45        68.98 o                         
  -2  15  -2       2337.56       3491.76        75.81 o                         
  -2  15  -3        505.04        689.90        60.62 o                         
  -2  15  -3        952.39       1537.27       122.16 o                         
  -2  15  -4       3830.89       4223.05        85.25 o                         
  -2  15  -4       4082.14       4379.73       130.13 o                         
  -2  15  -5        966.06        957.21        65.75 o                         
  -2  15  -5       2579.81       3177.89       125.97 o                         
  -2  15  -6         18.45         76.05        56.50 o                         
   2 -15   6       3263.25       3952.71       129.01 o                         
   2 -15   7       2495.14       3336.72        82.38 o                         
  -2  15  -7       7909.60       9690.80       164.27 o                         
   2 -15   8       1680.86       1444.20       130.80 o                         
  -2  15  -8       1732.89       1884.82       138.24 o                         
  -2  15  -9        144.46        286.32        75.58 o                         
  -2  15  -9       2221.33       2129.94        89.15 o                         
   2 -15  10       2683.53       2378.09        70.94 o                         
   2 -15  11          5.75        122.70        55.54 o                         
   2 -15  12       1739.06       1634.53        66.70 o                         
  -2  15 -13         25.41         82.77        57.21 o                         
   2 -15  14        355.22        334.22        51.14 o                         
   2 -15  15        248.63        271.72        51.50 o                         
  -2  15 -16        920.34        983.15        52.36 o                         
  -2  15 -17        774.70        812.43        48.35 o                         
  -2  15 -18        280.92        257.58        45.12 o                         
  -2  15 -19        761.70        615.42        44.95 o                         
  -2  15 -20        175.23        127.13        37.74 o                         
  -2  15 -21       1237.83        980.75        40.54 o                         
  -2  15 -22          0.96         56.47        32.33 o                         
  -2  15 -23        750.43        604.83        33.91 o                         
  -2  15 -24         16.91         15.03        27.61 o                         
  -2  15 -25        403.25        392.85        29.18 o                         
  -2  15 -26        211.63        123.22        26.08 o                         
  -2  15 -27         26.60         66.30        69.14 o                         
  -2  15 -28        412.37        621.71        73.17 o                         
  -2  15 -29        190.42        279.81        68.32 o                         
  -2  15 -30        340.34        356.84        24.53 o                         
  -2  14  23         57.57         95.50        15.73 o                         
   2 -14 -23         63.01         17.24        11.42 o                         
  -2  14  22        118.41        171.43        20.46 o                         
   2 -14 -22        219.99        345.33        45.01 o                         
  -2  14  21          2.84         28.35        22.69 o                         
  -2  14  21        325.49        430.17        65.32 o                         
  -2  14  20        256.40        207.94        26.69 o                         
  -2  14  20        260.50        394.76        70.58 o                         
  -2  14  19          5.50         24.23        27.54 o                         
  -2  14  19        133.08        243.82        54.66 o                         
  -2  14  18        602.56        620.52        33.73 o                         
   2 -14 -17       1185.71       1319.15        38.70 o                         
   2 -14 -16       2053.25       2367.54        51.06 o                         
  -2  14  15        776.70        777.77        48.18 o                         
  -2  14  14       1579.51       1505.22        53.94 o                         
  -2  14  13       1510.14       1328.54        93.34 o                         
  -2  14  12       1647.00       2021.55        96.87 o                         
  -2  14  11        727.41        897.45       117.85 o                         
  -2  14  10       1002.26       1054.50       117.76 o                         
  -2  14   9       1398.00       1629.98        23.53 o                         
   2 -14  -8       5037.82       5574.75        11.70 o                         
  -2  14   7       3040.79       3617.49        11.69 o                         
  -2  14   6       1356.09       1646.23        98.16 o                         
   2 -14  -5      12609.46      12372.78       157.14 o                         
  -2  14   4       5333.06       6027.10        95.18 o                         
  -2  14   3      10938.10      11041.39       112.07 o                         
  -2  14   2       1237.88       1143.17        66.79 o                         
  -2  14   1       6314.28       6961.43        85.18 o                         
  -2  14   0       3442.64       3764.59        73.98 o                         
  -2  14  -1       6332.71       7191.10        84.60 o                         
  -2  14  -2       3176.92       3826.16        72.88 o                         
  -2  14  -3       1541.28       1772.04       120.12 o                         
  -2  14  -3       1854.63       1815.10        73.97 o                         
  -2  14  -4       5822.51       5642.15        88.31 o                         
  -2  14  -4      11514.67      11847.21       157.09 o                         
  -2  14  -5       3944.98       4204.01        81.25 o                         
  -2  14  -5       9220.21       9084.08       139.13 o                         
  -2  14  -6        660.62        872.42       109.07 o                         
  -2  14  -6        694.25       1376.07       108.61 o                         
  -2  14  -7        471.06        526.22        96.77 o                         
  -2  14  -7        552.98        387.31       112.45 o                         
   2 -14   8        378.73        670.08       118.40 o                         
  -2  14  -8       1079.85       1278.68        68.33 o                         
  -2  14  -9         80.55         68.84        83.93 o                         
  -2  14  -9        824.38        956.28        86.67 o                         
   2 -14  10        190.23        395.86        52.72 o                         
   2 -14  11      15282.07      17495.42       143.74 o                         
  -2  14 -12       3281.47       3849.21        90.64 o                         
  -2  14 -13        249.87        568.60        57.72 o                         
  -2  14 -14        195.80        173.67        53.76 o                         
  -2  14 -15         14.03        -42.96        49.41 o                         
  -2  14 -16        538.99        512.82        51.37 o                         
   2 -14  17        566.06        714.29        52.67 o                         
  -2  14 -18        897.67        858.25        49.31 o                         
  -2  14 -19       2557.16       2046.02        52.98 o                         
  -2  14 -20        184.52        123.52        38.12 o                         
  -2  14 -21       1174.78       1240.21        43.59 o                         
  -2  14 -22        606.19        434.77        35.71 o                         
  -2  14 -23        375.32        318.54        33.33 o                         
  -2  14 -24        194.69        225.63        31.13 o                         
  -2  14 -25         18.49          4.98        27.50 o                         
  -2  14 -26        100.75        152.08        48.07 o                         
   2 -14  27        482.80        735.79        49.34 o                         
   2 -14  28          1.74        -40.87        42.79 o                         
  -2  14 -29         19.33          3.56        26.90 o                         
   2 -14  30        171.08        232.03        26.80 o                         
  -2  14 -31         71.58         65.64        24.08 o                         
   2 -13 -25        523.93        606.34        30.54 o                         
  -2  13  24        688.46        644.66        20.00 o                         
   2 -13 -24       1321.22       1637.26        75.37 o                         
  -2  13  23         88.08         75.58        19.58 o                         
  -2  13  22         95.54         45.49        24.09 o                         
  -2  13  22       1986.09       2562.97        78.88 o                         
  -2  13  21         23.81         -8.96        27.05 o                         
  -2  13  21        622.89       1026.54        76.54 o                         
  -2  13  20        275.79        215.00        31.23 o                         
  -2  13  20        408.11        432.73        56.98 o                         
  -2  13  19         74.99         42.76        31.30 o                         
   2 -13 -19        854.64       1253.92        62.33 o                         
   2 -13 -18        394.10        512.30        38.10 o                         
   2 -13 -17       4139.65       4118.57        61.33 o                         
   2 -13 -16       2076.98       1994.77        56.70 o                         
  -2  13  15       1964.62        511.63        26.24 o                         
  -2  13  14        991.90        816.20        54.29 o                         
   2 -13 -13       1824.42       1800.90       132.30 o                         
  -2  13  12       6021.79       4241.73       359.00 o                         
  -2  13  11       8189.40       5980.51       398.16 o                         
  -2  13  10       9091.84       6236.54       287.22 o                         
  -2  13   9       9860.07       7841.34       248.07 o                         
  -2  13   8       3316.40       3794.16        10.55 o                         
  -2  13   7      12209.68      10384.95        25.69 o                         
  -2  13   6       1544.09       1711.15       101.68 o                         
   2 -13  -5       3146.99       3051.70        76.74 o                         
   2 -13  -4       5146.99       5084.43        85.99 o                         
   2 -13  -3       7390.02       7875.75        95.26 o                         
   2 -13  -2        617.55       1295.16        57.54 o                         
  -2  13   1      11870.87      12887.68        97.47 o                         
  -2  13   0       5831.65       5698.69        72.91 o                         
  -2  13  -1       1604.57       2291.17        60.79 o                         
  -2  13  -2       7556.07       6814.84        75.18 o                         
  -2  13  -3       8153.67       7934.20        78.76 o                         
  -2  13  -4       1043.05        996.45       165.59 o                         
  -2  13  -4      10078.43       9814.50       121.66 o                         
  -2  13  -5         81.13        163.28        94.76 o                         
  -2  13  -5       2379.41       3367.12       116.32 o                         
  -2  13  -6       1249.33       1464.51       103.29 o                         
  -2  13  -6       3876.27       3833.90       118.55 o                         
   2 -13   7       1013.65        858.01        96.12 o                         
  -2  13  -7       4682.38       3777.96        75.88 o                         
   2 -13   8       7742.16       7969.31       212.04 o                         
  -2  13  -8      13726.21      15252.37       111.51 o                         
  -2  13  -9       6367.23       5869.15        98.48 o                         
  -2  13  -9      14317.68      15888.96       172.75 o                         
  -2  13 -10         17.09        216.71        52.89 o                         
  -2  13 -11        846.71       1257.25        61.54 o                         
  -2  13 -12        755.82        870.77        59.28 o                         
  -2  13 -13         81.31         90.54        56.82 o                         
   2 -13  14        652.47        518.78        58.07 o                         
  -2  13 -15        707.85        891.62        57.66 o                         
   2 -13  16       2036.29       1949.34        57.33 o                         
   2 -13  17       2346.58       2353.75        57.85 o                         
  -2  13 -18       2049.77       1718.17        53.92 o                         
  -2  13 -19          7.53         -0.35        39.21 o                         
  -2  13 -20       1188.37        948.43        43.27 o                         
  -2  13 -21        507.71        412.61        37.20 o                         
  -2  13 -22        548.02        554.40        36.78 o                         
   2 -13  23         59.95         47.40        29.61 o                         
   2 -13  24        615.48        798.38        59.65 o                         
   2 -13  25       1476.04       1955.43        63.02 o                         
  -2  13 -26       1245.86       1999.50        59.98 o                         
   2 -13  27        549.30        810.35        34.02 o                         
   2 -13  28        138.37        206.89        30.45 o                         
   2 -13  29        964.72       1145.85        37.28 o                         
  -2  13 -30        469.54        635.87        32.62 o                         
  -2  13 -31         54.22        172.74        27.90 o                         
   2 -13  32         25.46         49.47        25.05 o                         
  -2  12  26         31.70         74.94        27.37 o                         
   2 -12 -25          1.05          6.55        17.01 o                         
  -2  12  24       1506.48       1733.76        28.42 o                         
   2 -12 -24       1895.18       2835.86        90.57 o                         
  -2  12  23        323.25        366.80        24.65 o                         
  -2  12  22        382.32        348.99        30.64 o                         
  -2  12  22       1196.46       1592.50        79.40 o                         
  -2  12  21        295.99        243.66        31.56 o                         
   2 -12 -21        796.87        810.17        57.82 o                         
  -2  12  20       1629.42       1598.74        45.15 o                         
   2 -12 -20       3264.28       3481.74        70.28 o                         
  -2  12  19         99.89         52.43        35.17 o                         
  -2  12  19       1984.28       2475.20        70.19 o                         
  -2  12  18       1180.88       1448.90        49.52 o                         
   2 -12 -18       1310.79       1963.25       109.13 o                         
  -2  12  17         79.96        205.58       212.10 o                         
   2 -12 -17        109.58         74.11        48.83 o                         
  -2  12  16        324.15        762.71       233.09 o                         
   2 -12 -16        898.97        899.17        54.49 o                         
   2 -12 -15       5996.13       5277.23        74.53 o                         
   2 -12 -14       3489.58       3344.66        70.74 o                         
  -2  12  13       3841.33       3444.73       333.32 o                         
  -2  12  12      11887.95       9816.96       431.93 o                         
  -2  12  11       2392.65       2702.84       321.12 o                         
  -2  12  10       5361.65       4586.79       195.07 o                         
  -2  12   9      10391.67       8660.93       319.22 o                         
  -2  12   8        721.82       1099.99        21.67 o                         
   2 -12  -7       2748.18       2401.99        23.75 o                         
   2 -12  -6        918.66        867.06       185.85 o                         
  -2  12   5       1170.87       1732.16        66.46 o                         
   2 -12  -4      13872.08      13737.21       113.47 o                         
  -2  12   3      21768.21      18322.44       116.82 o                         
   2 -12  -2      16789.04      14659.16       102.32 o                         
  -2  12   1       8199.54       8452.59        79.90 o                         
  -2  12   0       3211.30       2773.86        57.03 o                         
   2 -12   1       8159.19       7980.04        72.23 o                         
  -2  12  -2       3082.53       2820.26        57.11 o                         
  -2  12  -3       3572.13       3573.02        83.88 o                         
  -2  12  -4       5868.29       4386.46       200.94 o                         
  -2  12  -4       8617.48       6876.85       103.88 o                         
  -2  12  -5        585.82        579.84        92.42 o                         
  -2  12  -5       8042.72       7458.09       115.84 o                         
  -2  12  -6        165.76        327.74       116.39 o                         
  -2  12  -6        336.90        367.63        58.94 o                         
  -2  12  -7      15794.60      15394.69       250.67 o                         
  -2  12  -7      23103.69      23132.12       120.07 o                         
  -2  12  -8       1846.26       2741.73       151.51 o                         
  -2  12  -8       9445.54      12838.41       103.91 o                         
  -2  12  -9       3012.10       4258.47        93.80 o                         
  -2  12  -9       3763.97       4423.85       120.44 o                         
  -2  12 -10       1478.02       1932.15        53.04 o                         
   2 -12  11         22.44         39.75        57.13 o                         
   2 -12  12        402.35        542.95        62.72 o                         
  -2  12 -13       5036.05       4526.70        80.49 o                         
  -2  12 -14        765.42        663.48        57.11 o                         
   2 -12  15        765.91        521.18        51.86 o                         
  -2  12 -16        176.99        413.81        47.44 o                         
   2 -12  17        188.52        190.00        41.87 o                         
  -2  12 -18       2157.70       1724.47        51.43 o                         
   2 -12  19       1531.98       1359.27        47.06 o                         
  -2  12 -20         72.82         53.07        36.02 o                         
  -2  12 -21        857.65        569.77        38.24 o                         
   2 -12  22        499.36        497.24        55.07 o                         
   2 -12  23        303.97        265.15        55.78 o                         
  -2  12 -24        229.85        401.55        55.16 o                         
   2 -12  25         38.63         71.30        34.32 o                         
   2 -12  26         40.02         23.33        37.42 o                         
   2 -12  27        105.01        126.85        35.67 o                         
   2 -12  28        338.72        414.53        35.14 o                         
   2 -12  29        112.27        156.69        31.97 o                         
   2 -12  30        378.93        502.92        29.24 o                         
  -2  12 -31         21.64         89.63        25.25 o                         
   2 -12  32         14.09         62.02        21.44 o                         
  -2  12 -33        215.81        254.51        54.02 o                         
  -2  11  28        645.87        914.62        26.61 o                         
  -2  11  27        190.22        193.76        30.86 o                         
  -2  11  26        114.84        115.79        18.26 o                         
  -2  11  25       2011.03       2171.69        28.67 o                         
  -2  11  24         43.56         40.23        22.94 o                         
  -2  11  23       6717.76       7854.47        55.80 o                         
  -2  11  22        567.90        852.83        33.51 o                         
  -2  11  21         14.06        -15.98        34.85 o                         
   2 -11 -21         49.40        230.90        59.55 o                         
  -2  11  20       1295.93       1414.72        48.80 o                         
   2 -11 -20       1338.68       1538.58        66.99 o                         
  -2  11  19        582.54        367.86        43.47 o                         
   2 -11 -19       1183.25       1476.75        70.25 o                         
  -2  11  18        313.84        256.32        45.64 o                         
   2 -11 -18       1885.35       1920.38       113.67 o                         
  -2  11  17       2069.67       1914.12        57.35 o                         
   2 -11 -17       2725.74       3354.43       123.56 o                         
  -2  11  16      12575.72       8219.42       381.72 o                         
  -2  11  16      12895.09      12549.44        97.49 o                         
   2 -11 -15       3452.74       3561.42        67.49 o                         
  -2  11  14       2027.45       1877.05        65.82 o                         
  -2  11  13      14928.02      12126.55       441.08 o                         
  -2  11  12        592.46        637.93       268.73 o                         
  -2  11  11       1447.81       1183.29       137.95 o                         
  -2  11  10      26065.19      19815.42       411.83 o                         
  -2  11   9       3769.99       3446.03       241.84 o                         
   2 -11  -8       5671.31       5411.14       212.21 o                         
   2 -11  -7      27594.86      24089.70       420.69 o                         
  -2  11   6       9079.59       8537.43        10.12 o                         
  -2  11   5       7557.70       7103.49       106.97 o                         
   2 -11  -4       4862.35       3168.80        80.06 o                         
  -2  11   3       5805.00       5012.42        68.33 o                         
  -2  11   2       3877.64       4312.11        63.24 o                         
  -2  11   1      11647.40       9377.58        76.30 o                         
  -2  11   0       9210.25       6088.21        64.08 o                         
  -2  11  -1       1374.91       1156.68        45.82 o                         
  -2  11  -2      19363.69      17555.36       123.11 o                         
  -2  11  -3      34404.80      26085.94       245.48 o                         
  -2  11  -4       5938.93       5315.98       142.85 o                         
  -2  11  -5      31477.76      27905.33       378.42 o                         
  -2  11  -6       2275.60       1634.29       162.16 o                         
   2 -11   7       1446.16       1314.54       126.46 o                         
  -2  11  -7       4286.35       3246.83        96.69 o                         
  -2  11  -8       2517.63       2677.92        74.06 o                         
  -2  11  -8       5623.70       4969.27       105.36 o                         
  -2  11  -9        664.75       1627.58        77.99 o                         
  -2  11  -9       4113.23       3824.66       108.06 o                         
   2 -11  10        940.83       1634.95        80.35 o                         
  -2  11 -10        952.23       1127.82       103.37 o                         
  -2  11 -11        531.70       1031.54        79.52 o                         
  -2  11 -12         35.11        175.73        72.81 o                         
  -2  11 -13        670.23        852.26        67.09 o                         
  -2  11 -14       5464.03       6064.21        91.52 o                         
  -2  11 -15      14375.71      13800.90       117.01 o                         
  -2  11 -16        522.01        556.79        50.86 o                         
  -2  11 -17         15.53         20.38        39.83 o                         
  -2  11 -18       1983.04       1925.79        50.52 o                         
  -2  11 -19        219.80        213.07        38.98 o                         
   2 -11  20       2908.27       3001.15        94.03 o                         
   2 -11  21       4032.76       4043.77        97.63 o                         
   2 -11  22       1457.24       1757.59        59.73 o                         
   2 -11  23        308.58        272.28        40.06 o                         
  -2  11 -24       2112.43       2105.54        49.56 o                         
  -2  11 -25       1179.47       1116.06        43.92 o                         
   2 -11  26         30.17         32.47        36.71 o                         
  -2  11 -27       1923.13       2243.00        47.12 o                         
  -2  11 -28        474.71        531.75        31.77 o                         
   2 -11  29          4.90         20.47        27.30 o                         
  -2  11 -30          5.77        -25.34        25.74 o                         
   2 -11  31       1013.99       1281.10        30.37 o                         
  -2  11 -32        132.22        146.85        23.87 o                         
  -2  11 -33         83.48        140.17        53.93 o                         
  -2  11 -34        409.07        559.88        40.32 o                         
  -2  10  29        222.10        232.30        27.37 o                         
   2 -10 -28         12.04          5.58        29.63 o                         
   2 -10 -27       1181.78       1549.22        38.96 o                         
   2 -10 -26         47.64         50.54        19.93 o                         
  -2  10  25       2611.32       2989.65        34.06 o                         
  -2  10  24        941.49        950.81        28.65 o                         
  -2  10  23        380.70        481.16        28.74 o                         
  -2  10  22        122.27        145.10        29.73 o                         
   2 -10 -22        458.09        838.05        95.18 o                         
  -2  10  21       1526.12       1731.53        54.09 o                         
  -2  10  21       4212.91       4747.28        68.76 o                         
  -2  10  20       2936.00       3017.15        65.27 o                         
  -2  10  20      13777.33      15079.26        93.99 o                         
  -2  10  19       4498.43       5144.54        79.19 o                         
   2 -10 -19       6079.08       7109.44       136.31 o                         
  -2  10  18       2852.87       3413.26        71.27 o                         
   2 -10 -18       8606.72      10088.73       150.42 o                         
  -2  10  17      15191.80      13865.95       120.08 o                         
   2 -10 -17      15509.94      15011.95       175.98 o                         
  -2  10  16        457.43        516.73        50.68 o                         
   2 -10 -16       2466.29       2679.98       127.10 o                         
  -2  10  15       1734.38       2035.83        60.78 o                         
  -2  10  14       4642.25       4482.45        80.58 o                         
  -2  10  12       4435.37       4191.31       276.31 o                         
  -2  10  11      26154.80      19564.21       522.06 o                         
  -2  10  10        419.54        623.15       236.41 o                         
   2 -10  -9       2025.40       1978.88        86.88 o                         
   2 -10  -8        273.27        542.68        76.87 o                         
   2 -10  -7       4380.32       2479.36       180.56 o                         
   2 -10  -6       1503.76       1574.75        65.97 o                         
   2 -10  -5      35102.39      28180.85       180.78 o                         
   2 -10  -4       1746.34       1299.83        56.40 o                         
  -2  10   3       4559.31       3935.98       127.96 o                         
   2 -10  -2      51800.00      42502.60       312.22 o                         
   2 -10  -1      25261.37      24085.49       228.32 o                         
  -2  10   0      19849.85      15199.99       174.30 o                         
  -2  10  -1      11853.84       9817.80       143.73 o                         
   2 -10   2       3701.14       3911.73       109.04 o                         
  -2  10  -3      41100.30      30481.97       237.92 o                         
  -2  10  -4      10108.56       9901.66       251.73 o                         
  -2  10  -5       1444.99       1371.74       140.89 o                         
  -2  10  -6      13048.46       9586.44       237.49 o                         
  -2  10  -7      17987.44      17188.60       305.39 o                         
   2 -10   8        249.18        -37.86       102.71 o                         
   2 -10   9       3660.83       4165.58       229.18 o                         
  -2  10 -10       2835.60       2457.91        90.65 o                         
   2 -10  11        671.63        631.76        79.99 o                         
  -2  10 -12       5571.14       6994.92       109.59 o                         
  -2  10 -13         45.68        129.44        50.51 o                         
   2 -10  14      17342.08      16160.35       114.49 o                         
  -2  10 -15       5720.97       4921.17        71.21 o                         
   2 -10  16         94.24        144.78        42.95 o                         
  -2  10 -17        649.29        647.19        45.48 o                         
   2 -10  18         16.58        145.80       104.95 o                         
   2 -10  19        974.35        917.59        70.94 o                         
  -2  10 -20         67.56         85.19        64.81 o                         
   2 -10  21       5126.15       4546.46        58.47 o                         
   2 -10  22          1.27         16.63        37.31 o                         
   2 -10  23       1971.92       2076.53        46.92 o                         
   2 -10  24         60.92        105.04        35.00 o                         
   2 -10  25        158.48        261.51        31.07 o                         
   2 -10  26       2667.59       2754.81        41.16 o                         
  -2  10 -27        842.20       1032.66        34.15 o                         
   2 -10  28        232.68        242.53        29.19 o                         
  -2  10 -29         42.68         52.47        27.27 o                         
  -2  10 -30          5.93        -18.69        25.59 o                         
  -2  10 -31         10.79         17.31        23.91 o                         
  -2  10 -32        151.90        192.61        36.40 o                         
  -2  10 -33        184.47        199.55        53.89 o                         
  -2  10 -34          5.00        -50.17        50.17 o                         
  -2  10 -35        992.59       1110.57        40.95 o                         
   2  -9 -30        474.52        701.41        50.21 o                         
   2  -9 -29         12.75         24.46        51.82 o                         
   2  -9 -28         40.45         58.36        56.33 o                         
  -2   9  27         45.43         25.35        39.30 o                         
  -2   9  26         72.95        111.86        23.49 o                         
  -2   9  25        755.23       1014.08        29.01 o                         
  -2   9  24        698.84        811.60        30.82 o                         
  -2   9  23       5685.59       6024.82        52.46 o                         
  -2   9  22       1022.67       1261.21        37.54 o                         
  -2   9  21       7788.12       9336.13        66.57 o                         
  -2   9  20        264.85        409.89        49.37 o                         
  -2   9  20       5517.41       6152.50        93.76 o                         
  -2   9  19       8302.01       8662.48        97.94 o                         
  -2   9  19       9025.82      10539.10       119.67 o                         
  -2   9  18       1925.79       1997.97        61.48 o                         
  -2   9  18       1955.59       2302.63        93.99 o                         
  -2   9  17       2050.75       2002.73        62.29 o                         
   2  -9 -17       4665.17       5477.19       107.78 o                         
  -2   9  16        558.41        818.48        52.27 o                         
   2  -9 -16       2106.56       2553.40       126.13 o                         
  -2   9  15         71.93        309.57        48.83 o                         
  -2   9  13       1573.25       1549.36        54.40 o                         
  -2   9  12       5697.58       4023.28       246.59 o                         
  -2   9  11       3467.03       2380.27       232.89 o                         
  -2   9  10       3774.83       2980.30       262.68 o                         
  -2   9   9       6860.23       5946.86       221.30 o                         
   2  -9  -8       9924.72      11171.04       366.20 o                         
   2  -9  -7       3588.32       9297.53       330.96 o                         
   2  -9  -6       8607.50       5722.44       206.99 o                         
   2  -9  -5       4852.82       3749.87       177.94 o                         
  -2   9   4      46433.69      41543.80       314.50 o                         
  -2   9   3      66726.23      52233.95       336.83 o                         
  -2   9   2       6165.36       6867.21       137.37 o                         
  -2   9   1       6234.68       4337.73       112.32 o                         
   2  -9   0       3887.27       3241.21       102.01 o                         
  -2   9  -1      29392.11      25159.91       188.67 o                         
   2  -9   2      33873.57      30145.47       259.70 o                         
  -2   9  -3      19112.66      16468.27       271.42 o
[truncated: 3,671,247 more chars]
