# Supplementary material for: A systematic study of the interplay between guest molecule structure and intermolecular interactions in crystalline sponges
Source: IUCrJ. 2023 Jul 1;10(Pt 4):497–508. doi: 10.1107/S2052252523005146 (PMC10324488; doi:10.1107/S2052252523005146)
Supplement: Supplementary file 10 [file m-10-00497-PBA-2-Fluorine_CrystallineSpongesup10.hkl]

data_PBA-2-Fluorine_CrystallineSponge                                           
_shelx_title ' 2021ncs7254b_rc1_a.res in C2/c'                                  
_shelx_refln_list_code          4                                               
_shelx_F_calc_maximum     2518.26                                               
_exptl_crystal_F_000      6649.59                                               
_reflns_d_resolution_high  0.8300                                               
                                                                                
loop_                                                                           
 _space_group_symop_operation_xyz                                               
 'x, y, z'                                                                      
 '-x, y, -z+1/2'                                                                
 'x+1/2, y+1/2, z'                                                              
 '-x+1/2, y+1/2, -z+1/2'                                                        
 '-x, -y, -z'                                                                   
 'x, -y, z-1/2'                                                                 
 '-x+1/2, -y+1/2, -z'                                                           
 'x+1/2, -y+1/2, z-1/2'                                                         
                                                                                
_cell_length_a    35.7099                                                       
_cell_length_b    14.8594                                                       
_cell_length_c    31.5930                                                       
_cell_angle_alpha  90.000                                                       
_cell_angle_beta  103.011                                                       
_cell_angle_gamma  90.000                                                       
                                                                                
_shelx_F_squared_multiplier     1.000                                           
                                                                                
loop_                                                                           
 _refln_index_h                                                                 
 _refln_index_k                                                                 
 _refln_index_l                                                                 
 _refln_F_squared_calc                                                          
 _refln_F_squared_meas                                                          
 _refln_F_squared_sigma                                                         
 _refln_observed_status                                                         
   4   0   0    1340658.50     602694.62     12702.56 o                         
   6   0   0      74676.23     101265.17      1922.59 o                         
   8   0   0     888654.62     676470.19     10768.11 o                         
  12   0   0      88241.31      99767.54      1425.14 o                         
  14   0   0     173200.98     157971.05      2019.29 o                         
  16   0   0      29676.94      31842.98       406.28 o                         
  18   0   0      52278.83      53219.57       550.33 o                         
  20   0   0     111723.70     116397.75      1172.87 o                         
  22   0   0        827.75        877.91        38.24 o                         
  24   0   0      15102.88      12796.16       169.21 o                         
  26   0   0      19664.62      22085.19       251.14 o                         
  28   0   0        751.95        398.68        63.95 o                         
  30   0   0      11236.17      10275.72       154.51 o                         
  32   0   0      12820.13      13427.82       205.86 o                         
  34   0   0        775.40        968.84        78.87 o                         
  36   0   0        191.65         88.62        82.93 o                         
  38   0   0       3568.55       3772.78       125.20 o                         
  40   0   0         94.46         57.66        76.84 o                         
   1   1   0      31435.11      14665.91       315.02 o                         
   3   1   0     527612.62     243184.25      2412.65 o                         
   5   1   0       7253.16       8163.70        98.82 o                         
   7   1   0     235735.64     340864.81      4132.51 o                         
   9   1   0       1432.94       1096.71        48.94 o                         
  11   1   0     172623.45     165990.14      1663.22 o                         
  13   1   0       3816.57       3461.67        54.84 o                         
  15   1   0      57230.56      45043.75       404.35 o                         
  17   1   0      51535.65      54874.27       535.70 o                         
  19   1   0       2916.84       2672.14        42.37 o                         
  21   1   0       1735.57       1646.80        38.02 o                         
  23   1   0      28112.01      27717.47       205.90 o                         
  25   1   0       4661.88       5304.66        59.70 o                         
  27   1   0       1093.28       1452.49        43.82 o                         
  29   1   0       3712.07       3824.85        61.07 o                         
  31   1   0       1110.00        844.90        52.86 o                         
  33   1   0        371.73        338.98        52.69 o                         
  35   1   0        130.00        118.86        54.74 o                         
  37   1   0        114.59        140.45        58.11 o                         
  39   1   0        369.70        456.79        57.49 o                         
  41   1   0        177.07        181.36        45.31 o                         
   0   2   0     452656.16     350073.00      6615.98 o                         
   2   2   0        488.07       3875.43       183.44 o                         
   4   2   0      30910.80      15563.46       159.57 o                         
   6   2   0     380853.81     380667.72      4004.48 o                         
   8   2   0     596601.44     638788.69      6327.82 o                         
  10   2   0      16246.20      16728.18       193.54 o                         
  12   2   0       6020.68       9728.06       119.94 o                         
  14   2   0     288912.88     265302.00      2912.42 o                         
  16   2   0        212.46        535.91        38.49 o                         
  18   2   0       1177.40       1085.69        36.03 o                         
  20   2   0      34127.77      31919.47       280.76 o                         
  22   2   0       3349.89       3364.50        86.43 o                         
  24   2   0      25623.33      27258.25       213.76 o                         
  26   2   0        319.41        317.36        34.89 o                         
  28   2   0       1164.16       1072.30        45.62 o                         
  30   2   0      10288.88       9087.83       106.05 o                         
  32   2   0       4857.46       5247.76        89.22 o                         
  34   2   0        562.81        671.89        54.17 o                         
  36   2   0       1835.45       1763.64        62.40 o                         
  38   2   0       6774.37       6455.24       164.83 o                         
  40   2   0         68.86        120.21        52.44 o                         
   1   3   0      47983.53      80640.13      1716.81 o                         
   3   3   0     625633.00     642204.75     10102.16 o                         
   5   3   0      89887.46     106267.96      1063.07 o                         
   7   3   0     135865.05     134092.59      1476.20 o                         
   9   3   0      24682.17      26919.31       272.98 o                         
  11   3   0      19799.59      20721.05       229.65 o                         
  13   3   0      10248.73       9383.90       115.41 o                         
  15   3   0       6693.04       5143.10        88.94 o                         
  17   3   0      24985.37      17461.62       168.63 o                         
  19   3   0        518.91       1057.86        36.63 o                         
  21   3   0      20323.77      18466.46       162.10 o                         
  23   3   0      27825.54      24726.36       194.63 o                         
  25   3   0        160.71         93.11        33.90 o                         
  27   3   0       5122.94       5239.18        72.14 o                         
  29   3   0      16230.04      16698.05       167.94 o                         
  31   3   0       1170.39       1419.99        52.95 o                         
  33   3   0       1624.94       1421.84        55.92 o                         
  35   3   0        147.40        227.41        48.26 o                         
  37   3   0       3240.78       2934.50        73.63 o                         
  39   3   0         18.68         13.10        52.70 o                         
  41   3   0         63.22        119.23        60.79 o                         
   0   4   0      18503.00      27473.77       725.93 o                         
   2   4   0     168331.14     186338.80      3544.99 o                         
   4   4   0       1776.61       2099.95        51.36 o                         
   6   4   0     751472.00     716143.69      7567.62 o                         
   8   4   0       3700.38       4985.81        73.32 o                         
  10   4   0      51305.27      55856.10       542.26 o                         
  12   4   0      28522.03      37422.10       405.58 o                         
  14   4   0     101752.38      88766.44       991.25 o                         
  16   4   0      11351.71      12310.84       145.75 o                         
  18   4   0     222617.44     208411.70      1709.16 o                         
  20   4   0     159646.25     157007.91      1269.23 o                         
  22   4   0      17286.68      17090.16       149.14 o                         
  24   4   0      27531.58      28763.90       250.72 o                         
  26   4   0      14552.16      14736.49       136.05 o                         
  28   4   0       8651.54       9412.72        99.53 o                         
  30   4   0      11269.75      12042.81       125.50 o                         
  32   4   0        106.98        326.92        45.02 o                         
  34   4   0        591.89        688.23        50.55 o                         
  36   4   0       2849.51       3002.40        66.96 o                         
  38   4   0       2642.05       1976.24        62.27 o                         
  40   4   0          0.79         57.68        51.53 o                         
   1   5   0       4366.08       4102.24       125.73 o                         
   3   5   0      75544.85      92739.41      2629.60 o                         
   5   5   0      20740.17      21410.85       332.42 o                         
   7   5   0     103322.13      92361.43      1150.93 o                         
   9   5   0       4437.64       3374.51        67.35 o                         
  11   5   0      48961.12      53537.60       538.05 o                         
  13   5   0     125864.52     132326.23      1378.41 o                         
  15   5   0      43042.39      39478.26       393.22 o                         
  17   5   0      45313.35      51345.12       451.29 o                         
  19   5   0        353.59        369.93        29.88 o                         
  21   5   0      11218.72      12656.83       112.03 o                         
  23   5   0      22025.27      23300.04       203.47 o                         
  25   5   0         64.27         76.17        42.64 o                         
  27   5   0       4835.09       4499.19        67.39 o                         
  29   5   0         22.41         74.59        44.90 o                         
  31   5   0        161.77        159.35        47.03 o                         
  33   5   0         63.76         91.16        44.31 o                         
  35   5   0       5161.42       5062.74        80.02 o                         
  37   5   0        395.09        326.37        53.08 o                         
  39   5   0        425.68        401.43        45.52 o                         
   0   6   0     362690.91     387310.81      9428.27 o                         
   2   6   0      22337.58      20155.66       670.34 o                         
   4   6   0     174062.23     180626.38      2768.43 o                         
   6   6   0     308371.31     334185.44      4220.04 o                         
   8   6   0     433255.94     439886.53      5158.65 o                         
  10   6   0      74872.35      78513.77       884.87 o                         
  12   6   0      12036.09      10285.66       140.44 o                         
  14   6   0      34939.36      34364.75       371.25 o                         
  16   6   0       1243.67       1020.06        33.79 o                         
  18   6   0      33780.45      32482.77       272.05 o                         
  20   6   0      22496.58      24241.60       204.99 o                         
  22   6   0       5449.70       6007.73        69.77 o                         
  24   6   0      10035.75       9776.24       107.79 o                         
  26   6   0       8081.72       8885.50       104.08 o                         
  28   6   0        628.62        929.08        45.87 o                         
  30   6   0        399.83        598.33        45.49 o                         
  32   6   0       5086.81       5590.67        81.41 o                         
  34   6   0         28.84         24.18        45.42 o                         
  36   6   0        219.17        231.31        50.91 o                         
  38   6   0        114.10        142.55        50.47 o                         
   1   7   0      40728.55      38748.33       884.75 o                         
   3   7   0     110368.30     111954.53      2224.59 o                         
   5   7   0       3544.01       4862.65       114.23 o                         
   7   7   0        135.30        416.33        55.04 o                         
   9   7   0      52146.20      55568.34       656.31 o                         
  11   7   0        313.46        635.13        46.48 o                         
  13   7   0      13791.92      12292.91       141.22 o                         
  15   7   0      61164.82      55921.13       512.47 o                         
  17   7   0      32762.20      30319.27       246.01 o                         
  19   7   0       9205.30       9033.58        85.62 o                         
  21   7   0       3763.18       5162.14        70.68 o                         
  23   7   0      48720.76      49051.97       420.30 o                         
  25   7   0       1120.58       1499.30        48.38 o                         
  27   7   0       2939.63       2967.28        56.68 o                         
  29   7   0        633.08        508.03        48.89 o                         
  31   7   0        297.20        252.88        42.23 o                         
  33   7   0        547.38        557.11        44.77 o                         
  35   7   0         94.80        135.95        49.85 o                         
  37   7   0        333.17        364.58        45.73 o                         
   0   8   0     400097.06     394535.28     11839.38 o                         
   2   8   0      65040.18      74582.61      3017.63 o                         
   4   8   0      12783.83      13811.41       263.14 o                         
   6   8   0     122661.63     132589.03      1802.04 o                         
   8   8   0      35326.06      39328.95       449.33 o                         
  10   8   0     133835.05     131467.45      1283.58 o                         
  12   8   0      19646.58      17948.74       165.13 o                         
  14   8   0      88533.93      88815.71       751.58 o                         
  16   8   0       3167.20       2139.28        45.63 o                         
  18   8   0       9335.30       7561.48        84.87 o                         
  20   8   0       3280.52       3865.46        58.22 o                         
  22   8   0      16864.76      18197.71       178.68 o                         
  24   8   0      17358.42      16090.69       160.63 o                         
  26   8   0        258.14        254.66        41.61 o                         
  28   8   0         61.78        166.10        42.44 o                         
  30   8   0         26.08         25.55        46.65 o                         
  32   8   0       6129.33       5831.10        89.17 o                         
  34   8   0         39.43        100.83        43.29 o                         
  36   8   0         47.42        135.86        45.02 o                         
   1   9   0      12275.33      11473.76       192.33 o                         
   3   9   0       1074.55        761.57        38.32 o                         
   5   9   0       5204.45       5693.39        71.05 o                         
   7   9   0      20044.84      18604.39       159.08 o                         
   9   9   0      19755.27      21209.88       165.78 o                         
  11   9   0       1012.34        625.53        36.42 o                         
  13   9   0       2618.33       2551.88        40.48 o                         
  15   9   0      72279.95      71372.80       568.93 o                         
  17   9   0      11002.71       9494.09       102.73 o                         
  19   9   0        758.46        962.07        43.87 o                         
  21   9   0      17164.13      17848.87       176.13 o                         
  23   9   0      12456.43      12788.26       138.06 o                         
  25   9   0        260.40        229.24        44.33 o                         
  27   9   0         33.53         48.79        42.57 o                         
  29   9   0       4706.26       5081.14        95.67 o                         
  31   9   0        945.56       1089.73        44.78 o                         
  33   9   0       1960.04       1917.94        49.39 o                         
  35   9   0          1.92         53.47        40.29 o                         
   0  10   0     113397.84     116931.35      2025.18 o                         
   2  10   0        487.03       1030.04        42.42 o                         
   4  10   0       7280.57       6943.71        87.65 o                         
   6  10   0       3448.01       4303.01        56.71 o                         
   8  10   0       8671.47       7987.42        85.01 o                         
  10  10   0      18995.13      17875.30       159.54 o                         
  12  10   0       3816.50       3991.10        53.83 o                         
  14  10   0      92133.77      85694.73       713.96 o                         
  16  10   0      22208.43      22301.42       192.04 o                         
  18  10   0      31121.62      32628.67       285.44 o                         
  20  10   0       6238.42       7022.67        91.82 o                         
  22  10   0        336.93        450.32        45.91 o                         
  24  10   0       8039.99       7796.99        98.80 o                         
  26  10   0       1858.23       2330.69        54.93 o                         
  28  10   0        289.79        355.07        48.62 o                         
  30  10   0       3584.02       3264.64        81.93 o                         
  32  10   0        288.56        350.15        40.95 o                         
  34  10   0         17.86         60.93        40.68 o                         
   1  11   0      37277.80      35754.16       467.10 o                         
   3  11   0        253.69        468.02        35.66 o                         
   5  11   0      18354.62      20987.73       186.95 o                         
   7  11   0      89560.62      92024.92       763.63 o                         
   9  11   0      11749.52      10776.30       113.29 o                         
  11  11   0      25527.91      24635.76       228.36 o                         
  13  11   0      33507.35      31908.51       278.48 o                         
  15  11   0      97108.95      94780.43       780.88 o                         
  17  11   0      13589.12      15815.61       188.75 o                         
  19  11   0       5343.94       6070.66        91.52 o                         
  21  11   0      31078.39      32789.30       365.81 o                         
  23  11   0        925.17        663.22        43.90 o                         
  25  11   0        308.28        293.88        45.20 o                         
  27  11   0        183.01        255.38        39.87 o                         
  29  11   0       7874.38       7759.76       144.94 o                         
  31  11   0        491.72        738.09        48.71 o                         
  33  11   0        569.08        323.70        47.10 o                         
   0  12   0      47776.20      46612.93       591.45 o                         
   2  12   0        132.00        225.97        42.10 o                         
   4  12   0     137404.88     133723.22      1250.13 o                         
   6  12   0        492.59        647.55        35.20 o                         
   8  12   0      71958.11      77087.88       810.97 o                         
  10  12   0       2451.79       2482.31        51.90 o                         
  12  12   0      80273.81      80971.92       795.66 o                         
  14  12   0       6112.31       5345.95        99.86 o                         
  16  12   0       8875.01      10019.34       167.00 o                         
  18  12   0        190.52        231.61        49.42 o                         
  20  12   0       1535.73       1700.74        60.57 o                         
  22  12   0       2534.25       2094.01        61.52 o                         
  24  12   0       3536.37       3728.82        80.86 o                         
  26  12   0       1427.88       1496.64        58.96 o                         
  28  12   0       2507.32       2550.21        60.28 o                         
  30  12   0       4864.12       4010.05        76.35 o                         
   1  13   0      24851.54      24667.05       251.09 o                         
   3  13   0       9807.97      10312.71       152.06 o                         
   5  13   0       1488.35       1251.41        43.63 o                         
   7  13   0       4430.95       5388.73        86.44 o                         
   9  13   0       3048.73       3195.25        65.99 o                         
  11  13   0       2043.28       1877.46        58.43 o                         
  13  13   0       7174.35       6685.79       145.17 o                         
  15  13   0       6912.90       6673.51        99.53 o                         
  17  13   0       7627.56       7490.90       164.18 o                         
  19  13   0      18233.74      17350.92       285.77 o                         
  21  13   0      11038.26      10907.73       188.00 o                         
  23  13   0         44.18        141.46        42.96 o                         
  25  13   0         24.14         29.01        37.62 o                         
  27  13   0       2669.00       2483.92        61.00 o                         
   0  14   0      10613.45       9110.88       173.78 o                         
   2  14   0        784.95       1259.99        58.59 o                         
   4  14   0      29191.86      30189.05       338.73 o                         
   6  14   0       6648.23       7514.31       136.32 o                         
   8  14   0      15488.53      16859.07       325.02 o                         
  10  14   0       9668.26       9276.91       192.34 o                         
  12  14   0       9925.02      10530.15       294.58 o                         
  14  14   0        194.46        218.89        53.26 o                         
  16  14   0        542.31        505.07        55.10 o                         
  18  14   0       7993.87       8250.81       159.79 o                         
  20  14   0       1827.44       1743.50        71.03 o                         
  22  14   0        281.14        191.15        43.45 o                         
  24  14   0        464.27        336.12        47.13 o                         
  26  14   0       5442.70       4967.98       123.77 o                         
   1  15   0      17260.92      18970.44       232.04 o                         
   3  15   0         75.98        134.13        56.34 o                         
   5  15   0       4137.77       4124.16        78.17 o                         
   7  15   0        604.35        820.64        48.87 o                         
   9  15   0      25974.47      25856.71       623.35 o                         
  11  15   0       9589.81       9940.15       323.02 o                         
  13  15   0       2483.00       2435.20       105.11 o                         
  15  15   0        536.11        765.69        54.12 o                         
  17  15   0        724.47        763.51        63.64 o                         
  19  15   0       2543.80       2374.79       116.13 o                         
  21  15   0       2103.13       2159.92       102.57 o                         
   0  16   0       5000.97       4858.99       152.91 o                         
   2  16   0       4821.08       5108.99       145.49 o                         
   4  16   0         15.82         40.66        55.13 o                         
   6  16   0       2036.22       1947.55        82.00 o                         
   8  16   0       3420.81       3197.91       106.43 o                         
  10  16   0      16385.47      16431.77       777.12 o                         
  12  16   0       4267.26       4305.73       134.96 o                         
  14  16   0        331.46        585.35        76.40 o                         
  16  16   0       5197.87       5497.10       206.53 o                         
  18  16   0       4840.53       4730.47       159.65 o                         
   1  17   0       1179.95       1178.92        94.58 o                         
   3  17   0       2619.98       3033.95       155.00 o                         
   5  17   0       1582.33       1740.26       102.52 o                         
   7  17   0       1734.24       1822.76        89.02 o                         
   9  17   0        503.09        721.36        81.20 o                         
  11  17   0       1274.28       1192.99       129.04 o                         
  13  17   0       2078.77       2417.52       137.40 o                         
 -41   1   1        249.82        312.13        44.80 o                         
 -39   1   1        202.70        199.02        49.55 o                         
 -37   1   1         62.53        103.59        55.17 o                         
 -35   1   1       1204.53       1182.54        56.52 o                         
 -33   1   1       2655.35       3484.91        73.88 o                         
 -31   1   1        128.67        247.51        48.62 o                         
 -29   1   1        847.26        825.33        47.37 o                         
 -27   1   1      42054.40      43053.47       346.25 o                         
 -25   1   1       5619.06       5709.37        63.55 o                         
 -23   1   1      33935.52      29629.36       232.09 o                         
 -21   1   1       1701.48       1779.10        39.23 o                         
 -19   1   1     387818.53     386866.16      2941.80 o                         
 -17   1   1        369.89        352.05        29.24 o                         
 -15   1   1      12150.42      14574.28       144.57 o                         
 -13   1   1      39245.32      34113.29       346.09 o                         
 -11   1   1     330964.78     299756.50      3660.46 o                         
  -9   1   1       2279.87        917.14        35.02 o                         
  -7   1   1      17623.36      23431.65       269.05 o                         
  -5   1   1       1159.72       1763.76        36.82 o                         
  -1   1   1     699270.56     248501.61      6164.64 o                         
   1   1   1     118537.41      54822.27      1044.12 o                         
   3   1   1     101540.27      32738.43       458.15 o                         
   5   1   1       6068.82      17125.55       200.99 o                         
   7   1   1     291695.41     368029.41      3983.27 o                         
   9   1   1       3894.11       9842.68       122.70 o                         
  11   1   1      30529.55      29690.13       293.07 o                         
  13   1   1      22719.09      23717.76       223.96 o                         
  15   1   1      10689.17      10936.61       114.06 o                         
  17   1   1      29098.83      26431.19       261.59 o                         
  19   1   1      71317.55      77682.02       607.84 o                         
  21   1   1       1691.13       2223.60        35.97 o                         
  23   1   1      23134.92      25317.36       191.57 o                         
  25   1   1       1119.96       1361.13        36.39 o                         
  27   1   1        237.26        653.83        39.55 o                         
  29   1   1       4439.05       4698.39        79.17 o                         
  31   1   1      14893.43      14997.57       153.81 o                         
  33   1   1       2554.44       2684.45        68.41 o                         
  35   1   1          1.41        -28.21        54.52 o                         
  37   1   1        740.71        710.35        59.87 o                         
  39   1   1        264.08        369.43        52.15 o                         
  41   1   1         65.05         52.47        49.50 o                         
 -40   2   1        715.10        560.31        52.64 o                         
 -38   2   1         41.15          7.02        54.97 o                         
 -36   2   1       2978.78       3216.13        71.78 o                         
 -34   2   1       4691.17       5061.33        85.25 o                         
 -32   2   1       2997.06       2576.12        67.86 o                         
 -30   2   1      15616.24      17638.77       176.84 o                         
 -28   2   1       3831.33       4214.33        62.63 o                         
 -26   2   1       7426.09       7131.57        74.76 o                         
 -24   2   1       2741.52       2229.34        44.86 o                         
 -22   2   1      19448.97      19027.61       160.83 o                         
 -20   2   1       5241.46       6069.72        71.90 o                         
 -18   2   1      11226.55       9684.45       112.81 o                         
 -16   2   1     218557.00     174537.83      1762.16 o                         
 -14   2   1       2306.96       2181.81        47.45 o                         
 -12   2   1         58.70        317.60        36.66 o                         
 -10   2   1      11556.46      10921.66       125.92 o                         
  -8   2   1      56698.67     101347.19      1009.90 o                         
  -6   2   1     134725.91      95529.12       930.98 o                         
  -4   2   1       6364.97       9332.06       120.24 o                         
   0   2   1     111985.41      51232.52       825.53 o                         
   2   2   1    1625531.50    1267065.50     29199.89 o                         
   4   2   1     187290.38     133225.56      1318.52 o                         
   6   2   1     288008.75     463719.19      5054.74 o                         
   8   2   1        453.72        629.46        46.22 o                         
  10   2   1     356725.28     294712.62      3022.36 o                         
  12   2   1       5697.33       5916.43        85.98 o                         
  14   2   1       5889.13       8092.09        99.66 o                         
  16   2   1      13446.10      18082.54       203.20 o                         
  18   2   1      38911.11      43891.76       403.43 o                         
  20   2   1      16810.38      19254.52       178.07 o                         
  22   2   1      89762.62      88016.73       711.03 o                         
  24   2   1       2552.99       2842.48        46.25 o                         
  26   2   1       7614.27       7795.22        85.96 o                         
  28   2   1       2953.30       3642.60        59.90 o                         
  30   2   1       1856.71       1681.63        55.12 o                         
  32   2   1       2187.75       2294.50        61.72 o                         
  34   2   1       1277.94       1469.62        59.18 o                         
  36   2   1        507.82        428.72        51.45 o                         
  38   2   1         76.60        136.81        54.57 o                         
  40   2   1        312.36        323.16        51.81 o                         
 -41   3   1       2367.05       1829.68        67.05 o                         
 -39   3   1       5119.33       4738.21        97.20 o                         
 -37   3   1       3461.35       3156.52        78.16 o                         
 -35   3   1        239.04        321.67        49.66 o                         
 -33   3   1       4013.00       4097.26        76.32 o                         
 -31   3   1        306.52        457.58        48.88 o                         
 -29   3   1       6135.73       6961.17        88.01 o                         
 -27   3   1        194.35        163.66        39.02 o                         
 -25   3   1      28254.03      28237.49       263.65 o                         
 -23   3   1         95.29        200.36        29.23 o                         
 -21   3   1      35210.96      34749.86       288.51 o                         
 -19   3   1      29039.97      23865.20       209.12 o                         
 -17   3   1      27999.21      30157.87       305.88 o                         
 -15   3   1      91679.58      84173.40       856.17 o                         
 -13   3   1     495648.44     433204.38      4446.95 o                         
 -11   3   1     480608.59     486142.78      5144.58 o                         
  -9   3   1      84329.45      92405.04       931.16 o                         
  -7   3   1      46425.91      55159.18       543.93 o                         
  -5   3   1     756104.44     764059.19      8239.91 o                         
  -3   3   1     157225.25     114661.40      2002.84 o                         
  -1   3   1     118984.38     120308.68      2281.52 o                         
   1   3   1        464.65        670.75        65.06 o                         
   3   3   1      14121.86      14967.52       287.66 o                         
   5   3   1     589910.00     465510.38      4767.20 o                         
   7   3   1      52517.40      63558.72       627.75 o                         
   9   3   1     209825.16     167167.47      1576.09 o                         
  11   3   1      44660.06      51612.18       562.09 o                         
  13   3   1     178637.77     170058.50      1697.21 o                         
  15   3   1     160199.12     155815.59      1480.34 o                         
  17   3   1     151212.39     152266.58      1320.94 o                         
  19   3   1       1399.20       1276.25        45.99 o                         
  21   3   1       2823.05       2227.81        39.27 o                         
  23   3   1      22377.23      23910.12       205.27 o                         
  25   3   1      42896.59      45345.20       352.53 o                         
  27   3   1       1696.50       1961.05        51.51 o                         
  29   3   1       1013.94       1535.06        52.10 o                         
  31   3   1         29.34         29.99        49.40 o                         
  33   3   1        261.38        282.05        48.32 o                         
  35   3   1        985.55        846.34        55.49 o                         
  37   3   1       8236.20       8517.80       119.34 o                         
  39   3   1        137.19        140.13        55.57 o                         
  41   3   1       3554.34       2742.62        87.16 o                         
 -40   4   1        959.03        806.63        54.61 o                         
 -38   4   1        127.82         89.96        55.90 o                         
 -36   4   1       2204.07       2255.75        61.89 o                         
 -34   4   1       2480.51       2984.36        61.62 o                         
 -32   4   1        245.37        183.66        47.21 o                         
 -30   4   1       1765.48       2235.35        58.02 o                         
 -28   4   1       2284.58       3103.53        57.64 o                         
 -26   4   1       5238.14       4501.76        66.00 o                         
 -24   4   1         98.37        209.77        32.91 o                         
 -22   4   1      18300.00      19871.63       167.91 o                         
 -20   4   1       4338.48       3771.41        51.82 o                         
 -18   4   1      50333.87      49955.17       466.69 o                         
 -16   4   1       5197.70       3859.96        62.06 o                         
 -14   4   1     104225.47     101975.48      1031.53 o                         
 -12   4   1     130994.51     125338.46      1388.73 o                         
 -10   4   1      58183.01      58938.72       558.03 o                         
  -8   4   1      34057.30      27244.55       286.35 o                         
  -6   4   1     197459.86     198901.61      2169.17 o                         
  -4   4   1        417.18       1130.68        76.81 o                         
  -2   4   1     246807.11     229895.17      5460.77 o                         
   0   4   1     301731.91     370769.06      6394.35 o                         
   2   4   1      66927.27      74184.14      1828.41 o                         
   4   4   1     237737.64     228118.11      3044.11 o                         
   6   4   1     129705.78     134410.92      1428.46 o                         
   8   4   1      91668.97      86738.88       874.93 o                         
  10   4   1      52111.97      52508.29       555.99 o                         
  12   4   1      53734.68      49297.05       497.95 o                         
  14   4   1      51116.72      56067.63       596.33 o                         
  16   4   1     159711.98     163263.83      1412.08 o                         
  18   4   1      11200.15      13023.98       125.86 o                         
  20   4   1       9855.93      10278.06       102.33 o                         
  22   4   1        526.89        537.49        32.68 o                         
  24   4   1      19160.06      17279.57       159.08 o                         
  26   4   1        904.37       1175.16        42.85 o                         
  28   4   1       2389.24       2855.80        55.42 o                         
  30   4   1        102.86        250.93        42.79 o                         
  32   4   1        203.60        218.96        46.33 o                         
  34   4   1         60.58         54.62        48.78 o                         
  36   4   1       3716.40       3096.76        62.39 o                         
  38   4   1       2269.81       2020.52        58.93 o                         
  40   4   1        354.95        367.86        51.68 o                         
 -39   5   1        320.89        541.31        53.31 o                         
 -37   5   1       3943.28       4112.70        83.36 o                         
 -35   5   1         94.91        -42.41        57.44 o                         
 -33   5   1       3867.72       3620.65        63.26 o                         
 -31   5   1        115.71        197.50        41.46 o                         
 -29   5   1      10809.29      11183.12       119.28 o                         
 -27   5   1        825.74        945.00        46.12 o                         
 -25   5   1      36369.00      37003.76       323.54 o                         
 -23   5   1       8538.55       9493.45       100.92 o                         
 -21   5   1       3934.15       4949.49        58.60 o                         
 -19   5   1      26747.79      27357.52       244.47 o                         
 -17   5   1      82873.16      85551.12       775.86 o                         
 -15   5   1      46713.43      47852.27       474.07 o                         
 -13   5   1     169118.19     158272.83      1692.54 o                         
 -11   5   1       8169.32       4463.32        72.54 o                         
  -9   5   1      21601.46      25500.29       280.79 o                         
  -7   5   1     106387.10      96417.35      1067.76 o                         
  -5   5   1      69244.01      64464.37       878.36 o                         
  -3   5   1      97488.14     101440.96      1961.83 o                         
  -1   5   1     108378.83     104532.63      1684.74 o                         
   1   5   1     551493.06     582913.31     13879.36 o                         
   3   5   1        457.35       1558.97        93.93 o                         
   5   5   1        806.41        280.58        41.63 o                         
   7   5   1      34498.03      30960.79       339.82 o                         
   9   5   1      10086.74       9112.01       112.30 o                         
  11   5   1      48253.07      49507.11       500.73 o                         
  13   5   1        523.34        625.10        67.23 o                         
  15   5   1      47625.71      42296.04       435.20 o                         
  17   5   1      27764.54      28834.05       248.74 o                         
  19   5   1      29403.10      30753.82       265.27 o                         
  21   5   1      25564.90      30945.57       254.10 o                         
  23   5   1      39977.17      40895.68       328.15 o                         
  25   5   1      22883.55      22174.14       197.02 o                         
  27   5   1       9062.28       9957.44       105.65 o                         
  29   5   1       4445.62       5476.43        76.67 o                         
  31   5   1       3672.00       3173.17        69.77 o                         
  33   5   1         79.36        109.83        45.72 o                         
  35   5   1       1958.17       1765.40        57.66 o                         
  37   5   1       1443.49       1431.11        51.48 o                         
  39   5   1        766.12        615.80        45.14 o                         
 -38   6   1          3.34        -10.80        56.02 o                         
 -36   6   1        210.84        308.10        49.15 o                         
 -34   6   1       7698.72       7709.29       110.60 o                         
 -32   6   1        457.30        374.52        44.09 o                         
 -30   6   1        709.13        939.19        46.04 o                         
 -28   6   1      12457.30      12944.79       142.06 o                         
 -26   6   1         68.48        375.23        46.70 o                         
 -24   6   1       8023.42       8478.35       100.39 o                         
 -22   6   1        395.09        347.28        35.74 o                         
 -20   6   1       1120.73       1586.46        39.28 o                         
 -18   6   1      55088.45      49671.83       387.93 o                         
 -16   6   1      65451.92      57367.59       501.91 o                         
 -14   6   1        238.99        517.29        43.91 o                         
 -12   6   1      14158.74      15608.21       179.11 o                         
 -10   6   1      24377.61      25015.68       267.20 o                         
  -8   6   1      11901.92      15855.75       214.44 o                         
  -6   6   1      89619.42     109586.23      1575.34 o                         
  -4   6   1      96111.30     105266.97      1601.81 o                         
  -2   6   1       5830.69       5885.08       309.46 o                         
   0   6   1      54038.07      64880.17      1066.36 o                         
   2   6   1       3073.26       2701.83       148.69 o                         
   4   6   1     248007.97     225943.38      3010.50 o                         
   6   6   1       7232.70       7471.39       135.42 o                         
   8   6   1     148260.64     133343.94      1521.02 o                         
  10   6   1      47035.51      46202.03       574.13 o                         
  12   6   1      36983.55      31211.70       343.03 o                         
  14   6   1       6243.56       7401.80       101.63 o                         
  16   6   1      14927.92      17193.04       168.77 o                         
  18   6   1       2408.19       2761.15        44.27 o                         
  20   6   1       7370.26       7276.09        90.57 o                         
  22   6   1      32780.93      32292.84       269.02 o                         
  24   6   1        249.88        423.31        39.73 o                         
  26   6   1       3535.49       4111.94        72.14 o                         
  28   6   1        169.33        229.26        40.05 o                         
  30   6   1       1220.83       1648.22        57.32 o                         
  32   6   1       6684.59       6408.65        89.47 o                         
  34   6   1       2962.58       2737.09        63.89 o                         
  36   6   1         36.34         57.43        51.39 o                         
  38   6   1        189.32        225.80        51.81 o                         
 -37   7   1         90.33        159.27        49.72 o                         
 -35   7   1        795.69        784.96        46.71 o                         
 -33   7   1        681.79        478.07        48.43 o                         
 -31   7   1       1037.97       1038.45        45.73 o                         
 -29   7   1      15866.04      15210.36       175.33 o                         
 -27   7   1      14135.02      14023.86       137.37 o                         
 -25   7   1      11421.70      11147.51       146.42 o                         
 -23   7   1          6.31         78.13        40.70 o                         
 -21   7   1      11781.57      11979.08       122.99 o                         
 -19   7   1      15547.16      14837.19       136.75 o                         
 -17   7   1       5420.71       5760.02        68.83 o                         
 -15   7   1      54812.95      59688.89       523.41 o                         
 -13   7   1       6262.47       6707.93        90.48 o                         
 -11   7   1       5396.79       4358.70        79.11 o                         
  -9   7   1      52975.00      55745.43       658.68 o                         
  -7   7   1     152650.98     166069.33      2031.48 o                         
  -5   7   1      11738.84      11980.36       335.27 o                         
  -3   7   1      28048.35      29551.94       701.74 o                         
  -1   7   1      20920.10      19879.56       428.14 o                         
   1   7   1      70539.43      59559.18      1512.26 o                         
   3   7   1        539.84        305.16       153.81 o                         
   5   7   1     184390.52     185258.55      2469.74 o                         
   7   7   1       1236.13       2207.96        64.33 o                         
   9   7   1      30018.56      29369.37       352.30 o                         
  11   7   1        438.22        450.81        48.45 o                         
  13   7   1     141220.39     138901.44      1260.81 o                         
  15   7   1        441.45        639.31        40.26 o                         
  17   7   1       5689.57       5932.05        67.70 o                         
  19   7   1        770.24        704.50        32.98 o                         
  21   7   1       2598.32       2501.11        56.03 o                         
  23   7   1      27707.52      26370.00       226.45 o                         
  25   7   1       6806.51       5636.24        78.00 o                         
  27   7   1       7160.03       6869.22        82.63 o                         
  29   7   1       1806.47       2219.36        58.74 o                         
  31   7   1       8567.24       8057.05        99.57 o                         
  33   7   1       1335.85       1558.92        55.10 o                         
  35   7   1        197.21        199.11        47.23 o                         
  37   7   1          2.99         68.04        42.37 o                         
 -36   8   1         52.92         24.54        44.04 o                         
 -34   8   1       1221.76       1457.90        50.46 o                         
 -32   8   1        768.12        958.07        50.78 o                         
 -30   8   1       2592.87       2302.41        51.14 o                         
 -28   8   1       2330.82       2387.94        54.94 o                         
 -26   8   1       3258.16       3094.37        59.85 o                         
 -24   8   1       1000.73        952.30        46.87 o                         
 -22   8   1       9780.46      10552.09       109.23 o                         
 -20   8   1       4662.46       4788.32        65.91 o                         
 -18   8   1        139.77        186.02        36.36 o                         
 -16   8   1      18750.58      18180.99       165.44 o                         
 -14   8   1      51624.47      48839.27       409.92 o                         
 -12   8   1       4455.35       3448.85        77.69 o                         
 -10   8   1       5246.51       4478.27        77.38 o                         
  -8   8   1      36113.15      36642.77       444.47 o                         
  -6   8   1     404733.88     401435.12      5558.20 o                         
  -4   8   1     356729.06     374519.06      6336.15 o                         
  -2   8   1     113508.27     109130.75      4027.92 o                         
   0   8   1      24719.38      23194.36       564.90 o                         
   2   8   1     423862.06     439392.81     12850.53 o                         
   4   8   1     389520.03     384577.41      5744.64 o                         
   6   8   1     146358.55     157509.41      1872.23 o                         
   8   8   1      23858.70      23818.96       293.88 o                         
  10   8   1     190568.31     187548.38      1623.30 o                         
  12   8   1      41671.86      42659.07       356.36 o                         
  14   8   1      25642.02      24612.39       217.34 o                         
  16   8   1       3148.46       3138.94        53.56 o                         
  18   8   1      48520.48      51510.35       412.43 o                         
  20   8   1      15205.33      15502.06       139.94 o                         
  22   8   1      25317.07      27884.13       263.15 o                         
  24   8   1       2785.95       3737.47        60.92 o                         
  26   8   1         36.84         44.18        42.62 o                         
  28   8   1        140.65        159.96        40.12 o                         
  30   8   1        155.12        214.62        51.26 o                         
  32   8   1        809.85        929.41        49.35 o                         
  34   8   1        537.71        441.76        41.31 o                         
  36   8   1        358.95        359.02        38.92 o                         
 -35   9   1       2452.14       2340.96        53.97 o                         
 -33   9   1       6596.97       5716.77        85.06 o                         
 -31   9   1         12.45         55.67        38.72 o                         
 -29   9   1       1326.03       1276.18        56.89 o                         
 -27   9   1       2683.77       2805.95        60.26 o                         
 -25   9   1        290.41        358.70        42.92 o                         
 -23   9   1       1059.47       1010.37        45.51 o                         
 -21   9   1        536.70        522.47        39.92 o                         
 -19   9   1     121985.25     120264.05       963.66 o                         
 -17   9   1       1371.96       1696.18        46.16 o                         
 -15   9   1        893.82       1029.07        34.69 o                         
 -13   9   1        350.41        580.97        25.41 o                         
 -11   9   1      28671.10      29809.06       236.96 o                         
  -9   9   1      21250.93      19791.49       162.58 o                         
  -7   9   1      23336.73      22913.46       206.89 o                         
  -5   9   1      80808.64      76768.43       806.20 o                         
  -3   9   1      82755.38      79442.02      1146.97 o                         
  -1   9   1        839.65        748.32        48.70 o                         
   1   9   1      95259.40      90595.19      1474.67 o                         
   3   9   1      37642.03      37273.61       399.04 o                         
   5   9   1        288.69        271.23        28.68 o                         
   7   9   1       9155.07      10625.16       116.99 o                         
   9   9   1      63478.80      62384.21       465.90 o                         
  11   9   1      24363.13      23890.38       200.91 o                         
  13   9   1      38060.50      37757.88       316.29 o                         
  15   9   1        761.08        777.01        36.61 o                         
  17   9   1      96516.48      91614.34       702.76 o                         
  19   9   1      19810.45      19382.75       183.28 o                         
  21   9   1      11705.39      10817.91       133.29 o                         
  23   9   1       7380.62       7141.49        92.05 o                         
  25   9   1       1712.04       1619.76        51.42 o                         
  27   9   1        950.90       1256.72        50.03 o                         
  29   9   1        316.08        328.56        43.91 o                         
  31   9   1       9633.40       9707.40       123.89 o                         
  33   9   1        482.59        582.31        45.42 o                         
  35   9   1         86.56         26.05        39.38 o                         
 -34  10   1       2741.02       2482.95        57.38 o                         
 -32  10   1         45.40         -7.99        43.09 o                         
 -30  10   1        357.89        463.66        45.68 o                         
 -28  10   1        571.78        721.52        44.67 o                         
 -26  10   1       5573.18       5377.27       103.70 o                         
 -24  10   1        759.75        856.09        44.50 o                         
 -22  10   1        260.88        304.79        40.75 o                         
 -20  10   1       4218.82       3983.72        66.95 o                         
 -18  10   1       4419.12       3814.56        64.66 o                         
 -16  10   1       8944.13      11127.06       132.49 o                         
 -14  10   1        462.03        936.81        59.72 o                         
 -12  10   1      54823.59      56098.36       429.89 o                         
 -10  10   1      11784.66      10777.34       115.81 o                         
  -8  10   1      50104.54      55440.72       414.21 o                         
  -6  10   1      25209.98      22764.78       183.95 o                         
  -4  10   1     150958.34     148679.05      1207.21 o                         
  -2  10   1         95.08        167.06        32.77 o                         
   0  10   1      27534.14      26344.46       264.44 o                         
   2  10   1     225772.64     225623.92      2496.49 o                         
   4  10   1      35669.25      36574.73       324.59 o                         
   6  10   1        882.76        822.22        29.92 o                         
   8  10   1       7305.38       9505.48        89.39 o                         
  10  10   1      31984.34      30574.15       244.59 o                         
  12  10   1       1316.05       1270.79        35.83 o                         
  14  10   1      81774.46      83164.45       612.24 o                         
  16  10   1       4448.67       4976.02        76.24 o                         
  18  10   1       1684.16       2227.77        53.33 o                         
  20  10   1        221.55        304.08        44.60 o                         
  22  10   1       3748.98       3597.08        63.54 o                         
  24  10   1       4395.32       4032.74        76.86 o                         
  26  10   1       2944.27       2966.35        60.28 o                         
  28  10   1       1986.70       1973.53        57.24 o                         
  30  10   1         52.59         68.74        41.22 o                         
  32  10   1         25.39         66.13        37.63 o                         
  34  10   1       4909.72       4098.87        78.34 o                         
 -33  11   1        211.41        116.28        43.69 o                         
 -31  11   1       1872.83       1580.11        43.43 o                         
 -29  11   1        712.85        750.03        42.79 o                         
 -27  11   1         11.68         88.27        40.46 o                         
 -25  11   1       1811.02       1737.17        56.40 o                         
 -23  11   1      16915.37      15820.27       222.03 o                         
 -21  11   1        661.48        637.13        47.52 o                         
 -19  11   1      18122.57      18945.73       265.60 o                         
 -17  11   1      10442.06       9980.07       138.85 o                         
 -15  11   1      20842.57      19531.52       226.28 o                         
 -13  11   1        158.80        318.56        36.29 o                         
 -11  11   1      86651.74      86912.55       771.75 o                         
  -9  11   1       4893.67       4796.37        61.33 o                         
  -7  11   1      16418.17      17590.32       161.22 o                         
  -5  11   1      17845.97      17123.94       155.39 o                         
  -3  11   1      28983.91      27651.44       290.47 o                         
  -1  11   1        301.99        356.53        31.13 o                         
   1  11   1       9252.33       9476.81       202.79 o                         
   3  11   1      12598.09      12528.13       137.73 o                         
   5  11   1       1745.69       1364.01        40.40 o                         
   7  11   1       5644.27       5074.21        64.20 o                         
   9  11   1      38324.56      39440.46       427.58 o                         
  11  11   1      24060.30      25168.35       223.84 o                         
  13  11   1      21037.29      20386.12       233.70 o                         
  15  11   1      21386.54      21835.64       206.42 o                         
  17  11   1       3043.38       2598.95        59.46 o                         
  19  11   1       3106.18       3786.00        83.85 o                         
  21  11   1       1830.27       1791.77        58.60 o                         
  23  11   1        245.13        265.23        45.20 o                         
  25  11   1        143.73        186.74        42.11 o                         
  27  11   1        397.54        478.50        40.32 o                         
  29  11   1        184.19        186.78        33.63 o                         
  31  11   1         11.27         71.17        43.69 o                         
 -30  12   1        126.17        155.87        34.15 o                         
 -28  12   1       3970.15       3848.59       100.47 o                         
 -26  12   1        528.48        730.26        44.64 o                         
 -24  12   1       2932.84       3161.52        82.87 o                         
 -22  12   1      10852.76      11657.35       157.47 o                         
 -20  12   1       5345.23       4875.09       114.22 o                         
 -18  12   1       1243.33       1140.33        58.20 o                         
 -16  12   1         65.63        173.16        39.73 o                         
 -14  12   1      13092.33      14229.42       187.08 o                         
 -12  12   1      47073.25      44385.14       585.85 o                         
 -10  12   1        107.40        142.59        37.84 o                         
  -8  12   1        288.79        615.51        37.18 o                         
  -6  12   1       1097.54       1189.84        41.56 o                         
  -4  12   1      22886.99      23431.09       224.65 o                         
  -2  12   1      13267.25      13796.50       165.54 o                         
   0  12   1      10247.16       9812.60       107.56 o                         
   2  12   1      81028.23      79026.14       806.83 o                         
   4  12   1       5251.67       5089.42        69.83 o                         
   6  12   1       6361.40       6170.42        87.39 o                         
   8  12   1        924.20       1108.59        39.95 o                         
  10  12   1      43161.89      44200.37       424.37 o                         
  12  12   1      10827.10      11053.93       132.75 o                         
  14  12   1       1444.81       2659.40        72.43 o                         
  16  12   1      35840.91      33421.35       404.13 o                         
  18  12   1       6076.12       5881.73        92.29 o                         
  20  12   1       3557.65       3830.59        82.53 o                         
  22  12   1       1368.15       1311.26        51.78 o                         
  24  12   1       6154.56       6411.78        98.90 o                         
  26  12   1       5865.60       6079.51        88.23 o                         
  28  12   1       1431.15       1486.25        45.97 o                         
  30  12   1          2.73          3.38        37.35 o                         
 -29  13   1        838.18        874.46        54.97 o                         
 -27  13   1         55.80        151.80        38.31 o                         
 -25  13   1        827.67        770.00        44.59 o                         
 -23  13   1       2920.00       2515.27        69.04 o                         
 -21  13   1          9.85         60.27        52.16 o                         
 -19  13   1       1190.02       1518.07        66.25 o                         
 -17  13   1        730.97       1022.72        56.60 o                         
 -15  13   1      14656.92      14678.28       309.48 o                         
 -13  13   1       5440.07       4844.86       106.52 o                         
 -11  13   1       1707.12       1784.44        66.82 o                         
  -9  13   1       6555.17       8256.38       145.07 o                         
  -7  13   1        539.16        663.67        42.74 o                         
  -5  13   1      12465.41      13315.29       186.16 o                         
  -3  13   1       3312.90       3696.33        76.87 o                         
  -1  13   1        465.73        569.61        41.79 o                         
   1  13   1       9669.31      10190.14       163.95 o                         
   3  13   1       7781.43       7206.52       113.54 o                         
   5  13   1        311.59        328.81        41.47 o                         
   7  13   1       5460.43       5569.29       113.69 o                         
   9  13   1       5009.32       5320.52        84.43 o                         
  11  13   1      57100.78      54819.91       945.00 o                         
  13  13   1       1259.44       1650.70        51.64 o                         
  15  13   1       1481.89       1306.71        47.23 o                         
  17  13   1       1969.73       1656.48        61.17 o                         
  19  13   1         41.46         47.44        59.78 o                         
  21  13   1       5712.03       5872.24        97.82 o                         
  23  13   1         30.07        174.85        42.23 o                         
  25  13   1        120.33        103.09        41.22 o                         
  27  13   1        847.22        772.42        40.03 o                         
 -26  14   1       2186.58       2050.18        90.19 o                         
 -24  14   1        328.33        348.62        39.65 o                         
 -22  14   1       2056.23       1666.01        61.34 o                         
 -20  14   1       1200.70       1333.67        65.69 o                         
 -18  14   1      10118.92      10250.10       150.45 o                         
 -16  14   1         97.66         63.09        46.48 o                         
 -14  14   1        105.95        161.40        52.21 o                         
 -12  14   1       1341.15       1260.43        58.42 o                         
 -10  14   1        593.01        373.89        47.03 o                         
  -8  14   1       1426.94       1262.40        53.55 o                         
  -6  14   1      10667.13      10469.97       168.33 o                         
  -4  14   1      10263.80      10553.25       136.08 o                         
  -2  14   1      10646.42      10645.71       155.05 o                         
   0  14   1      13006.68      13526.00       169.17 o                         
   2  14   1      70368.52      70529.40       789.75 o                         
   4  14   1       5782.94       6638.15        98.16 o                         
   6  14   1      14580.73      13963.97       297.91 o                         
   8  14   1      11150.81      11673.56       287.99 o                         
  10  14   1      45456.69      45527.86      1097.74 o                         
  12  14   1         79.27         29.29        51.36 o                         
  14  14   1      11707.87      10965.21       295.08 o                         
  16  14   1      34631.84      33565.00       664.42 o                         
  18  14   1      11285.15      10983.91       180.15 o                         
  20  14   1       2692.83       2307.02        77.00 o                         
  22  14   1        151.60        197.13        50.05 o                         
  24  14   1       2154.20       2250.05        89.32 o                         
 -23  15   1        139.18        144.96        80.58 o                         
 -21  15   1         82.70        152.28        55.08 o                         
 -19  15   1        194.75        338.43        48.93 o                         
 -17  15   1       3866.17       3264.89       176.04 o                         
 -15  15   1       2935.14       3059.26        93.53 o                         
 -13  15   1        236.88        217.04        59.08 o                         
 -11  15   1       1131.38       1170.60        63.89 o                         
  -9  15   1       1940.81       2047.16        86.32 o                         
  -7  15   1       3752.08       4309.43        85.25 o                         
  -5  15   1       1927.19       2253.20        58.23 o                         
  -3  15   1       1032.52       1038.84        63.80 o                         
  -1  15   1      11340.77      11886.91       151.45 o                         
   1  15   1       7205.53       6606.73       117.05 o                         
   3  15   1       8346.13       8810.73       229.93 o                         
   5  15   1       2467.44       3332.30        70.33 o                         
   7  15   1       4694.82       5023.70        90.94 o                         
   9  15   1        127.87        177.00        57.71 o                         
  11  15   1         95.63        164.05        61.16 o                         
  13  15   1       1191.79       1200.21        67.51 o                         
  15  15   1        823.36        463.60        71.37 o                         
  17  15   1         56.16         48.33        58.49 o                         
  19  15   1       2986.08       2849.73       148.12 o                         
  21  15   1        259.79        195.98        59.25 o                         
 -18  16   1       3416.45       3559.82       186.13 o                         
 -16  16   1       3368.73       3637.98       136.69 o                         
 -14  16   1       3028.77       2764.14       119.80 o                         
 -12  16   1        319.76        168.49        61.89 o                         
 -10  16   1       4452.73       4660.32       288.53 o                         
  -8  16   1       1405.93       1084.14        94.87 o                         
  -6  16   1       8033.57       7923.30       211.98 o                         
  -4  16   1      30590.79      30874.00       665.91 o                         
  -2  16   1       3538.49       3928.38       112.51 o                         
   0  16   1         42.77         21.84        50.67 o                         
   2  16   1      22803.30      23088.37       373.69 o                         
   4  16   1       3475.09       3649.77        92.03 o                         
   6  16   1       7490.17       7386.21       162.68 o                         
   8  16   1      29254.76      31191.19       932.10 o                         
  10  16   1      18813.11      18853.31       726.94 o                         
  12  16   1       2729.18       2736.14        92.13 o                         
  14  16   1       2376.46       2503.30       111.12 o                         
  16  16   1       4120.36       4168.81       230.75 o                         
  18  16   1       1265.24       1304.94       104.59 o                         
 -13  17   1       1343.68       1656.19       121.81 o                         
 -11  17   1       1486.75       1296.41       130.31 o                         
  -9  17   1       1476.78       1657.87       156.72 o                         
  -7  17   1        100.08        150.80        70.07 o                         
  -5  17   1         47.54         44.99        60.61 o                         
  -3  17   1        141.09        116.35       103.84 o                         
  -1  17   1        901.76        869.62        76.62 o                         
   1  17   1         51.14        110.55        73.18 o                         
   3  17   1       1785.19       2128.76       262.03 o                         
   5  17   1       2611.72       3299.78       116.31 o                         
   7  17   1       2359.97       2679.43       101.58 o                         
   9  17   1        301.68        304.89       101.67 o                         
  11  17   1       5916.47       6507.63       214.32 o                         
 -42   0   2         39.16         40.35        59.75 o                         
 -40   0   2        194.85        272.33        70.81 o                         
 -38   0   2        517.77        494.51        74.84 o                         
 -36   0   2       1528.26       1790.77        88.46 o                         
 -34   0   2       6150.04       6179.15       132.30 o                         
 -32   0   2        550.87        484.88        81.33 o                         
 -30   0   2       2086.14       2024.81        83.99 o                         
 -28   0   2       7256.15       8265.84       189.37 o                         
 -26   0   2       6482.18       9121.56       122.60 o                         
 -24   0   2       6291.34       6328.17        91.26 o                         
 -22   0   2      52815.02      51180.53       458.99 o                         
 -20   0   2     152273.72     160365.06      1612.40 o                         
 -18   0   2       4360.12       3029.91        63.86 o                         
 -16   0   2        856.93       2139.41        75.64 o                         
 -14   0   2       7080.58       4901.78        92.37 o                         
 -12   0   2     110372.44      87252.55      1415.28 o                         
 -10   0   2     582633.00     588342.75     12398.20 o                         
  -8   0   2      15857.54       7281.13       156.38 o                         
  -6   0   2     682670.94     774374.81     16254.31 o                         
  -4   0   2       3349.91       6942.00       584.41 o                         
  -2   0   2    6341637.50    1538647.75     64877.40 o                         
   0   0   2      18399.39       6208.19       214.40 o                         
   2   0   2      26828.16      35559.57      1535.38 o                         
   4   0   2    1622232.75    1182412.62     24987.04 o                         
   6   0   2      26482.04      18156.21       327.70 o                         
   8   0   2      48631.08      34411.03       535.21 o                         
  10   0   2      55447.40      44955.97       735.32 o                         
  12   0   2    1464733.75    1502944.75     20033.48 o                         
  14   0   2      29432.40      30768.13       394.17 o                         
  16   0   2       7542.81       8683.14       129.84 o                         
  18   0   2       2290.52       2290.39        70.37 o                         
  20   0   2      55392.39      52213.17       498.83 o                         
  22   0   2        977.02       1230.70        71.29 o                         
  24   0   2        329.30        654.79        41.20 o                         
  26   0   2      14682.33      19267.31       231.17 o                         
  28   0   2       2032.20       2578.99        71.99 o                         
  30   0   2        179.25        460.13        68.09 o                         
  32   0   2       1086.76       1014.03        69.60 o                         
  34   0   2        348.08        228.39        73.88 o                         
  36   0   2       8581.09       7877.92       201.53 o                         
  38   0   2         88.86        113.59        73.26 o                         
  40   0   2        521.60        384.29        75.53 o                         
 -41   1   2         39.95        -17.37        45.45 o                         
 -39   1   2        286.85        465.68        52.12 o                         
 -37   1   2       1768.35       1794.57        63.53 o                         
 -35   1   2       2287.08       2769.48        68.54 o                         
 -33   1   2        198.49        297.48        52.20 o                         
 -31   1   2        347.00        350.86        50.70 o                         
 -29   1   2         96.69        153.05        50.00 o                         
 -27   1   2        153.09        310.03        36.02 o                         
 -25   1   2        360.93        228.89        29.24 o                         
 -23   1   2       2798.40       3564.14        48.51 o                         
 -21   1   2       3518.53       2707.29        46.16 o                         
 -19   1   2        962.25       1392.50        33.51 o                         
 -17   1   2       9241.65       9002.36        87.57 o                         
 -15   1   2       1162.32       1033.57        34.45 o                         
 -13   1   2      65088.24      38052.02       404.71 o                         
 -11   1   2     140988.67     136225.75      1295.76 o                         
  -9   1   2       6416.71       9678.92       120.39 o                         
  -7   1   2      92174.62      84638.09      1144.95 o                         
  -5   1   2     194499.41     318583.41      4499.76 o                         
  -3   1   2      19021.00       7627.80       100.30 o                         
  -1   1   2        666.04        431.10        43.54 o                         
   1   1   2       5970.30       4073.73        52.10 o                         
   3   1   2      35546.08       7185.55        90.84 o                         
   5   1   2      14089.53      10977.05       144.31 o                         
   7   1   2     294995.75     288193.91      3262.14 o                         
   9   1   2      14764.93       4428.82        60.83 o                         
  11   1   2      37298.47      28951.99       294.64 o                         
  13   1   2      52497.30      49890.56       461.46 o                         
  15   1   2     162950.95     153350.11      1274.82 o                         
  17   1   2      10545.23      12023.06       115.33 o                         
  19   1   2      21933.29      23930.94       202.73 o                         
  21   1   2       2779.41       2685.45        52.70 o                         
  23   1   2        317.74        313.45        27.81 o                         
  25   1   2       4931.63       4575.59        56.13 o                         
  27   1   2       1259.36       1471.97        44.38 o                         
  29   1   2        118.78        224.79        41.06 o                         
  31   1   2         11.39        -11.97        45.60 o                         
  33   1   2       4370.28       4767.45        83.85 o                         
  35   1   2         48.29        111.97        57.76 o                         
  37   1   2         12.55         30.43        65.62 o                         
  39   1   2        575.97        523.37        50.78 o                         
  41   1   2         67.95        116.07        54.26 o                         
 -42   2   2          6.64         73.82        51.09 o                         
 -40   2   2       2287.44       2343.46        65.28 o                         
 -38   2   2         91.31        224.49        49.75 o                         
 -36   2   2        352.44        393.59        56.42 o                         
 -34   2   2       3823.30       4671.67        88.29 o                         
 -32   2   2      13930.75      13875.00       163.43 o                         
 -30   2   2       6234.59       7299.70        89.85 o                         
 -28   2   2        659.70        850.44        41.40 o                         
 -26   2   2      15368.39      16862.85       146.30 o                         
 -24   2   2       2119.40       2102.26        37.39 o                         
 -22   2   2        360.82        571.51        28.85 o                         
 -20   2   2       9966.92       8097.37        87.10 o                         
 -18   2   2         37.76        240.41        30.51 o                         
 -16   2   2      96069.98     111079.51      1122.78 o                         
 -14   2   2      88508.31      93778.48      1038.75 o                         
 -12   2   2     149652.20     145856.19      1601.22 o                         
 -10   2   2     388195.38     321379.94      3502.83 o                         
  -8   2   2     149877.94     140789.28      1532.09 o                         
  -6   2   2     280822.88     294805.75      3325.74 o                         
  -4   2   2        313.33        978.79        38.07 o                         
  -2   2   2     165756.64     266641.06      5614.28 o                         
   0   2   2      82640.70      49212.98       698.07 o                         
   2   2   2      20486.21      23881.24       326.50 o                         
   4   2   2     222018.25     194811.91      1992.72 o                         
   6   2   2     446586.97     435557.44      4588.36 o                         
   8   2   2       8212.63       9847.16       110.33 o                         
  10   2   2      62764.66      61530.22       606.74 o                         
  12   2   2     315871.69     302996.50      2994.36 o                         
  14   2   2       6716.01       5179.88        74.00 o                         
  16   2   2        380.43        702.07        47.03 o                         
  18   2   2     260564.58     276760.34      2331.14 o                         
  20   2   2       4924.63       7060.60        78.67 o                         
  22   2   2      51360.72      49526.46       443.97 o                         
  24   2   2      21813.98      22197.42       175.84 o                         
  26   2   2      37908.46      38815.19       319.42 o                         
  28   2   2       6571.85       7005.85        85.45 o                         
  30   2   2       6273.53       5124.32        72.27 o                         
  32   2   2       1266.30       1583.24        56.98 o                         
  34   2   2        218.87        327.27        51.30 o                         
  36   2   2       7858.36       8170.29       127.77 o                         
  38   2   2        182.93         64.01        57.50 o                         
  40   2   2          0.19         12.52        47.17 o                         
 -41   3   2         52.59        144.95        50.90 o                         
 -39   3   2         37.96         30.97        50.52 o                         
 -37   3   2         93.72        179.86        54.59 o                         
 -35   3   2         48.23         50.09        51.21 o                         
 -33   3   2       5082.84       5407.92        82.63 o                         
 -31   3   2       2392.74       2570.32        58.90 o                         
 -29   3   2       2137.18       2026.49        52.93 o                         
 -27   3   2       7209.59       7465.87        89.84 o                         
 -25   3   2       3930.15       4590.03        60.94 o                         
 -23   3   2       1092.58       1289.49        34.72 o                         
 -21   3   2        773.79       1383.22        35.22 o                         
 -19   3   2      11292.89      10874.62       114.74 o                         
 -17   3   2      50934.72      45442.41       457.72 o                         
 -15   3   2      69036.66      73231.66       745.77 o                         
 -13   3   2     174335.88     157335.94      1680.00 o                         
 -11   3   2      21593.27      19805.30       212.34 o                         
  -9   3   2       4109.41       7670.19       104.30 o                         
  -7   3   2     326191.88     297126.97      3023.45 o                         
  -5   3   2     108979.90     101465.21      1136.75 o                         
  -3   3   2      81406.03      56723.74       987.76 o                         
  -1   3   2     259771.39     334677.25      5331.99 o                         
   1   3   2       8754.17       2937.11        74.67 o                         
   3   3   2     301604.09     324666.84      4120.75 o                         
   5   3   2     389625.34     311128.28      3171.90 o                         
   7   3   2      96795.45      98900.30      1000.12 o                         
   9   3   2      50938.36      53910.44       521.48 o                         
  11   3   2       4112.93       3149.47        53.68 o                         
  13   3   2      60223.09      59430.03       561.90 o                         
  15   3   2      32782.70      32702.86       328.62 o                         
  17   3   2      19579.82      21147.65       215.18 o                         
  19   3   2      18864.93      19315.03       182.83 o                         
  21   3   2         15.10        122.41        31.59 o                         
  23   3   2      24176.41      22560.75       179.54 o                         
  25   3   2       4417.89       4032.10        54.70 o                         
  27   3   2       2997.98       3263.44        58.88 o                         
  29   3   2       1594.34       1647.64        56.37 o                         
  31   3   2        954.00        925.60        50.46 o                         
  33   3   2       1428.41       1643.20        53.98 o                         
  35   3   2       4417.08       5088.33        86.21 o                         
  37   3   2          2.72         26.50        48.62 o                         
  39   3   2        408.65        485.22        56.10 o                         
 -40   4   2       3430.81       2946.15        86.04 o                         
 -38   4   2          2.62         48.95        56.14 o                         
 -36   4   2          8.88         -0.36        51.69 o                         
 -34   4   2        356.81        424.87        44.53 o                         
 -32   4   2      12102.05      13009.20       135.61 o                         
 -30   4   2       4649.38       5411.21        87.79 o                         
 -28   4   2        870.35       1093.90        48.29 o                         
 -26   4   2      35339.32      35526.61       316.82 o                         
 -24   4   2       5884.51       5735.85        87.82 o                         
 -22   4   2       3645.15       3135.09        51.56 o                         
 -20   4   2      31346.81      27578.25       239.98 o                         
 -18   4   2      27738.92      27886.85       275.82 o                         
 -16   4   2     175019.66     174632.66      1625.08 o                         
 -14   4   2     158013.83     151624.02      1522.36 o                         
 -12   4   2      27600.45      25181.18       269.37 o                         
 -10   4   2       1885.10       2883.93        52.29 o                         
  -8   4   2     344301.41     313963.59      2964.62 o                         
  -6   4   2     110981.80     124683.47      1475.41 o                         
  -4   4   2     150252.11     128419.02      1931.53 o                         
  -2   4   2     157945.94     186607.41      4053.36 o                         
   0   4   2      19044.37      18947.67       324.05 o                         
   2   4   2        116.03        426.74        51.42 o                         
   4   4   2     294656.25     335691.47      4463.95 o                         
   6   4   2     322715.94     293947.22      2845.77 o                         
   8   4   2      31766.11      36309.46       392.34 o                         
  10   4   2     231629.48     213183.39      2023.48 o                         
  12   4   2      43242.53      34235.22       343.36 o                         
  14   4   2        519.06        800.35        44.11 o                         
  16   4   2     185579.50     192846.83      1630.87 o                         
  18   4   2     240368.50     235396.94      1913.14 o                         
  20   4   2      36614.96      40749.96       324.67 o                         
  22   4   2      47772.43      48327.30       390.99 o                         
  24   4   2      12865.27      13370.75       136.75 o                         
  26   4   2      14488.14      14724.10       143.46 o                         
  28   4   2      10618.78       9555.05       117.08 o                         
  30   4   2       7452.07       7807.09       114.25 o                         
  32   4   2       9385.24      10230.63       123.40 o                         
  34   4   2       1957.81       2132.96        55.83 o                         
  36   4   2        221.24        219.80        47.76 o                         
  38   4   2         55.82        119.43        46.54 o                         
  40   4   2       1598.27       1414.64        57.72 o                         
 -39   5   2       1504.88       1392.97        86.84 o                         
 -37   5   2       4883.10       5041.98       100.09 o                         
 -35   5   2       3196.43       3204.07        74.33 o                         
 -33   5   2        905.47        975.25        45.45 o                         
 -31   5   2       1587.30       2338.81        51.56 o                         
 -29   5   2       3608.08       3581.30        64.04 o                         
 -27   5   2        468.54        332.62        40.73 o                         
 -25   5   2       1911.15       1908.96        45.90 o                         
 -23   5   2      11704.39      12285.13       125.93 o                         
 -21   5   2      21093.90      21825.75       178.57 o                         
 -19   5   2      26633.10      25561.56       234.89 o                         
 -17   5   2        308.90        487.77        31.36 o                         
 -15   5   2       2938.77       1789.32        44.64 o                         
 -13   5   2      11495.21      10781.64       144.81 o                         
 -11   5   2     140902.44     116240.36      1172.57 o                         
  -9   5   2     191614.94     194584.42      1843.53 o                         
  -7   5   2     123264.23     123550.00      1399.92 o                         
  -5   5   2      24608.51      17521.57       333.70 o                         
  -3   5   2     578668.62     659682.81     11396.65 o                         
  -1   5   2     182860.09     188597.53      3019.45 o                         
   1   5   2      87074.95     101775.42      1914.05 o                         
   3   5   2      38036.08      33940.48       506.77 o                         
   5   5   2      33305.57      33284.27       370.87 o                         
   7   5   2     272460.78     254429.38      2397.82 o                         
   9   5   2       1169.04       2238.19        54.96 o                         
  11   5   2     270303.53     250023.02      2580.28 o                         
  13   5   2        961.76        666.66        40.76 o                         
  15   5   2     346692.38     340495.09      2820.49 o                         
  17   5   2       4357.25       4300.71        54.02 o                         
  19   5   2      43584.00      44470.04       365.53 o                         
  21   5   2       3205.51       3547.38        55.20 o                         
  23   5   2      13783.13      14950.30       140.41 o                         
  25   5   2       3960.25       4482.14        64.94 o                         
  27   5   2      11077.85      10891.42       122.22 o                         
  29   5   2        141.98         71.46        47.79 o                         
  31   5   2        397.81        279.76        50.84 o                         
  33   5   2        329.03        140.73        47.67 o                         
  35   5   2       3848.17       3583.87        70.01 o                         
  37   5   2         78.08        215.58        43.17 o                         
  39   5   2        360.39        379.50        44.92 o                         
 -38   6   2         13.63        -25.23        60.33 o                         
 -36   6   2       3705.50       3538.21        74.13 o                         
 -34   6   2       1324.37       1233.07        49.37 o                         
 -32   6   2        171.58        272.81        42.09 o                         
 -30   6   2       5308.44       5682.35        76.64 o                         
 -28   6   2      27852.52      29300.05       278.40 o                         
 -26   6   2      31495.84      30827.79       280.84 o                         
 -24   6   2        568.51        531.67        42.66 o                         
 -22   6   2      33692.64      34481.81       286.86 o                         
 -20   6   2       7464.52       6670.51        78.62 o                         
 -18   6   2      39128.36      38447.40       321.96 o                         
 -16   6   2       2872.41       2896.25        60.44 o                         
 -14   6   2       4921.69       6044.19        86.35 o                         
 -12   6   2       2419.97       3254.67        63.81 o                         
 -10   6   2       2449.04       2206.72        86.62 o                         
  -8   6   2       1427.48       2653.02        84.14 o                         
  -6   6   2       4535.16       5971.45       225.58 o                         
  -4   6   2     638628.38     609203.62      9066.89 o                         
  -2   6   2     266902.50     272279.25      4718.02 o                         
   0   6   2     569440.38     524479.75      8376.73 o                         
   2   6   2     111515.41     114320.38      2151.15 o                         
   4   6   2     847568.75     791312.81      9115.31 o                         
   6   6   2     369310.09     372638.53      3675.88 o                         
   8   6   2     533512.12     511272.12      5762.54 o                         
  10   6   2      20126.72      15257.57       194.33 o                         
  12   6   2     659093.25     661829.38      5950.81 o                         
  14   6   2       1214.57       1601.02        51.67 o                         
  16   6   2     159853.22     159563.39      1338.33 o                         
  18   6   2       3558.48       3480.04        50.72 o                         
  20   6   2     108220.77     109657.91       877.00 o                         
  22   6   2        684.20        807.19        36.86 o                         
  24   6   2       2128.03       1849.12        42.86 o                         
  26   6   2        757.78        771.52        42.08 o                         
  28   6   2        724.48        583.26        42.86 o                         
  30   6   2       1890.93       2273.70        58.66 o                         
  32   6   2        346.91        394.89        46.58 o                         
  34   6   2        153.39        229.24        45.65 o                         
  36   6   2        966.73        775.44        48.59 o                         
  38   6   2        366.05        182.01        47.19 o                         
 -39   7   2        637.91        549.07        50.51 o                         
 -37   7   2         75.69         80.77        50.14 o                         
 -35   7   2         91.07        181.41        44.83 o                         
 -33   7   2       2825.78       2981.58        68.42 o                         
 -31   7   2        143.20        167.54        40.72 o                         
 -29   7   2       1546.26       1480.36        46.92 o                         
 -27   7   2       3115.25       3492.71        67.29 o                         
 -25   7   2      24691.73      25928.78       230.45 o                         
 -23   7   2      31196.57      32837.66       292.49 o                         
 -21   7   2       4763.45       4783.80        63.57 o                         
 -19   7   2       5759.16       6638.44        76.93 o                         
 -17   7   2      12571.75      14791.85       142.58 o                         
 -15   7   2     100105.64     100538.66       906.14 o                         
 -13   7   2      24115.66      22671.26       238.60 o                         
 -11   7   2     100617.09      99084.73      1004.78 o                         
  -9   7   2      49897.49      54262.69       641.14 o                         
  -7   7   2     203607.75     206552.98      2952.26 o                         
  -5   7   2      25878.46      24864.69       394.46 o                         
  -3   7   2      10433.65      15093.46       384.03 o                         
  -1   7   2      70140.51      71355.13      1180.34 o                         
   1   7   2      62200.93      59908.32      1528.12 o                         
   3   7   2     382706.19     368657.88      5521.81 o                         
   5   7   2      34242.06      30934.34       383.09 o                         
   7   7   2       5764.76       7245.66       121.58 o                         
   9   7   2      13818.78      12946.17       176.75 o                         
  11   7   2      47425.78      52927.69       630.06 o                         
  13   7   2     173231.97     172507.39      1644.02 o                         
  15   7   2        336.65        426.85        38.25 o                         
  17   7   2       5735.81       6034.07        75.47 o                         
  19   7   2      10096.96      10250.81       100.88 o                         
  21   7   2        935.85       1526.52        49.81 o                         
  23   7   2      13553.22      13570.28       134.57 o                         
  25   7   2       4167.23       4663.99        65.12 o                         
  27   7   2       1252.24       1288.48        46.66 o                         
  29   7   2       1321.85       1404.46        48.19 o                         
  31   7   2       6078.12       6533.85        97.89 o                         
  33   7   2        439.57        465.25        46.90 o                         
  35   7   2        993.91       1265.28        47.85 o                         
  37   7   2         22.08         61.32        43.69 o                         
 -36   8   2        644.96        702.27        45.40 o                         
 -34   8   2       5799.01       6013.92        91.49 o                         
 -32   8   2        136.96        212.11        42.63 o                         
 -30   8   2        203.38        138.19        40.70 o                         
 -28   8   2       2244.48       2028.80        52.76 o                         
 -26   8   2       1535.21       1593.01        49.30 o                         
 -24   8   2       1796.77       2322.57        53.48 o                         
 -22   8   2        558.10        295.59        40.87 o                         
 -20   8   2      37688.64      38071.51       330.65 o                         
 -18   8   2       3849.21       3702.96        57.43 o                         
 -16   8   2       4449.08       4775.48        71.64 o                         
 -14   8   2      28268.95      30483.91       263.08 o                         
 -12   8   2      55749.23      56404.41       496.96 o                         
 -10   8   2      30005.48      25132.89       264.40 o                         
  -8   8   2       7464.42       7426.15       152.67 o                         
  -6   8   2      54226.01      53873.12       769.66 o                         
  -4   8   2      14734.65      19683.12       472.24 o                         
  -2   8   2     227841.25     241317.70      5967.53 o                         
   0   8   2      57332.74      59160.93      1176.04 o                         
   2   8   2      28574.83      27404.40       555.41 o                         
   4   8   2     511867.22     533541.50      7133.88 o                         
   6   8   2       3781.58       5693.07       117.60 o                         
   8   8   2     121724.09     124970.46      1390.31 o                         
  10   8   2       1490.88       2447.24        53.44 o                         
  12   8   2     220119.16     209766.45      1591.99 o                         
  14   8   2      14633.24      14338.61       132.16 o                         
  16   8   2       4421.93       4588.17        78.33 o                         
  18   8   2       4392.55       4771.71        64.79 o                         
  20   8   2      15642.17      15964.24       146.15 o                         
  22   8   2      22972.58      21460.82       191.58 o                         
  24   8   2        693.45        961.34        41.38 o                         
  26   8   2       5188.45       5486.52        78.28 o                         
  28   8   2       2246.25       2325.53        54.04 o                         
  30   8   2       1236.91       1356.28        56.41 o                         
  32   8   2        238.81        271.44        45.58 o                         
  34   8   2        115.75        152.44        40.78 o                         
  36   8   2       4954.12       4753.17        88.82 o                         
 -35   9   2        419.90        333.96        42.27 o                         
 -33   9   2        268.94        234.37        42.63 o                         
 -31   9   2       1535.17       1522.08        48.42 o                         
 -29   9   2        171.07        174.49        45.01 o                         
 -27   9   2       5265.56       5705.56        98.09 o                         
 -25   9   2       9319.39      10173.16       124.20 o                         
 -23   9   2       9598.55      10375.23       121.01 o                         
 -21   9   2        476.26        396.17        42.81 o                         
 -19   9   2       1738.40       1686.75        50.13 o                         
 -17   9   2     104314.61     102005.27       817.88 o                         
 -15   9   2      14056.41      15329.44       134.95 o                         
 -13   9   2       4518.74       4939.73        57.77 o                         
 -11   9   2       7770.63       7691.30        78.28 o                         
  -9   9   2      16934.00      14612.89       132.20 o                         
  -7   9   2     147056.28     141935.58      1225.11 o                         
  -5   9   2      13997.17      11524.61       122.49 o                         
  -3   9   2        539.11        289.73        38.68 o                         
  -1   9   2      11681.71      13896.14       259.50 o                         
   1   9   2      75060.38      66424.45       785.82 o                         
   3   9   2      57753.46      54448.59       533.53 o                         
   5   9   2       3801.87       3467.88        49.93 o                         
   7   9   2      22057.91      20711.98       178.53 o                         
   9   9   2      22939.45      24276.48       189.33 o                         
  11   9   2      57172.84      58437.14       463.30 o                         
  13   9   2      22306.78      24417.41       184.18 o                         
  15   9   2      66646.79      64341.98       548.56 o                         
  17   9   2       7118.36       8123.24        94.68 o                         
  19   9   2       5456.60       6086.85        93.22 o                         
  21   9   2       8742.63       9310.60       120.41 o                         
  23   9   2       7198.69       6022.15        79.42 o                         
  25   9   2        236.93        444.31        45.49 o                         
  27   9   2        461.69        435.19        45.92 o                         
  29   9   2        524.26        568.38        48.83 o                         
  31   9   2       1345.43       1405.22        50.09 o                         
  33   9   2       1558.20       1508.64        53.50 o                         
  35   9   2        871.75        771.70        43.42 o                         
 -34  10   2        263.00        262.54        39.10 o                         
 -32  10   2       1353.22       1280.14        46.58 o                         
 -30  10   2       3337.11       3549.15        61.89 o                         
 -28  10   2       4066.70       3808.19        68.15 o                         
 -26  10   2       1176.22        949.38        46.82 o                         
 -24  10   2       2591.83       2666.18        58.61 o                         
 -22  10   2       8914.27       8352.43       116.92 o                         
 -20  10   2      55208.03      54916.28       517.03 o                         
 -18  10   2       1888.27       1645.71        48.28 o                         
 -16  10   2      26591.53      26491.68       260.16 o                         
 -14  10   2       8496.23       9837.35       117.89 o                         
 -12  10   2      57396.92      56007.51       457.62 o                         
 -10  10   2      82397.70      80784.69       661.66 o                         
  -8  10   2       7203.56       7863.31        76.87 o                         
  -6  10   2      62664.32      67754.53       530.50 o                         
  -4  10   2      55773.73      54838.80       480.10 o                         
  -2  10   2      72484.67      72362.25       792.59 o                         
   0  10   2      82738.62      79281.31       701.15 o                         
   2  10   2      11814.98      11958.73       162.16 o                         
   4  10   2       1021.28       1225.77        36.52 o                         
   6  10   2        603.57        821.71        40.45 o                         
   8  10   2        116.05        207.84        26.93 o                         
  10  10   2       1930.69       2543.20        40.60 o                         
  12  10   2      32741.70      34882.06       275.23 o                         
  14  10   2      14804.93      15124.15       136.36 o                         
  16  10   2        333.67        112.54        34.22 o                         
  18  10   2       9904.64       9511.52       106.68 o                         
  20  10   2      23972.38      25749.42       259.65 o                         
  22  10   2      22076.71      20478.36       217.00 o                         
  24  10   2       3512.88       3690.98        68.91 o                         
  26  10   2      17900.49      18010.67       239.42 o                         
  28  10   2      11965.28      12279.72       232.04 o                         
  30  10   2        557.78        551.23        43.48 o                         
  32  10   2         50.22         -8.07        36.72 o                         
  34  10   2         28.92         30.81        34.87 o                         
 -33  11   2       3753.44       3645.33        75.95 o                         
 -31  11   2       6329.75       6072.58       112.47 o                         
 -29  11   2        420.90        422.61        38.59 o                         
 -27  11   2        242.60        177.24        41.13 o                         
 -25  11   2       1321.13       1111.54        51.55 o                         
 -23  11   2       8265.26       9288.09       118.13 o                         
 -21  11   2        285.86        400.73        48.24 o                         
 -19  11   2       1944.19       2457.64        70.10 o                         
 -17  11   2     116460.38     113144.32      1194.99 o                         
 -15  11   2       8317.11       7726.84       134.34 o                         
 -13  11   2       4286.47       3768.34        66.37 o                         
 -11  11   2       3071.83       2944.50        55.49 o                         
  -9  11   2     101784.84     107585.31       852.79 o                         
  -7  11   2       1323.08       1224.36        35.10 o                         
  -5  11   2       2497.77       3411.77        51.34 o                         
  -3  11   2      50890.07      49191.53       617.98 o                         
  -1  11   2     112559.55     114723.69      1222.34 o                         
   1  11   2       1084.49       1537.52        56.93 o                         
   3  11   2      32519.26      33332.78       368.67 o                         
   5  11   2       5840.48       5655.99        81.09 o                         
   7  11   2       6742.78       6631.30        75.67 o                         
   9  11   2      25145.86      25170.13       261.37 o                         
  11  11   2      21839.10      19284.99       190.87 o                         
  13  11   2       3048.25       2431.44        47.12 o                         
  15  11   2       3734.94       3966.97        69.27 o                         
  17  11   2        190.02        240.88        43.17 o                         
  19  11   2      53021.77      53285.21       489.07 o                         
  21  11   2       2175.03       1961.28        54.00 o                         
  23  11   2       5675.92       6817.10        95.32 o                         
  25  11   2       5530.64       6074.28        97.50 o                         
  27  11   2       5279.32       5104.35       103.43 o                         
  29  11   2        149.88        172.81        37.73 o                         
  31  11   2         37.27         55.32        42.45 o                         
 -30  12   2        137.65        125.13        35.03 o                         
 -28  12   2        900.81        894.59        39.94 o                         
 -26  12   2       5155.93       4738.61        88.89 o                         
 -24  12   2        996.02       1106.42        49.19 o                         
 -22  12   2       1866.22       1905.84        57.38 o                         
 -20  12   2        821.42        776.05        47.57 o                         
 -18  12   2       2437.94       2697.39        63.33 o                         
 -16  12   2      30075.57      28192.54       375.99 o                         
 -14  12   2      60356.79      59322.20       692.20 o                         
 -12  12   2       2307.42       2769.60        58.98 o                         
 -10  12   2      22768.65      22252.97       319.30 o                         
  -8  12   2        130.58        239.04        35.57 o                         
  -6  12   2      56617.11      56903.53       532.73 o                         
  -4  12   2       1013.17       1161.87        38.65 o                         
  -2  12   2      27558.31      25904.36       452.35 o                         
   0  12   2       5956.49       7199.65        87.07 o                         
   2  12   2      33240.14      33387.67       363.91 o                         
   4  12   2       5732.67       5707.48        72.26 o                         
   6  12   2      27669.42      27707.65       265.41 o                         
   8  12   2      40804.30      43121.75       486.15 o                         
  10  12   2        435.73        362.84        46.07 o                         
  12  12   2       2553.57       2684.01        62.77 o                         
  14  12   2       1192.25        940.98        46.91 o                         
  16  12   2       9198.96       8690.72       116.59 o                         
  18  12   2      19764.30      18638.83       207.56 o                         
  20  12   2       1326.09       1314.24        64.58 o                         
  22  12   2       7405.05       6913.60       177.86 o                         
  24  12   2       1674.52       1506.69        47.23 o                         
  26  12   2       1653.01       1670.30        48.40 o                         
  28  12   2       3107.80       2384.13        52.22 o                         
  30  12   2       1768.56       1565.04        54.40 o                         
 -29  13   2          5.99         15.37        42.87 o                         
 -27  13   2       1839.33       1711.53        49.11 o                         
 -25  13   2        435.66        558.24        43.76 o                         
 -23  13   2       2856.00       2973.24        80.90 o                         
 -21  13   2        472.80        717.92        75.24 o                         
 -19  13   2       6277.22       5774.10       130.27 o                         
 -17  13   2      31949.80      32138.27       630.18 o                         
 -15  13   2      12343.04      11679.62       238.23 o                         
 -13  13   2        570.15        599.86        45.55 o                         
 -11  13   2       8019.76       8596.91       145.22 o                         
  -9  13   2      55289.74      57969.04       847.56 o                         
  -7  13   2      11561.29      10865.08       182.27 o                         
  -5  13   2       1927.16       2162.86        51.51 o                         
  -3  13   2      90743.34      88395.98      1132.43 o                         
  -1  13   2       6465.52       6372.07        88.31 o                         
   1  13   2        172.63        226.71        45.91 o                         
   3  13   2       2982.91       4008.57        75.66 o                         
   5  13   2        605.82        641.81        42.63 o                         
   7  13   2       2224.51       2803.38        60.95 o                         
   9  13   2      13053.96      12630.14       174.30 o                         
  11  13   2        156.25        239.32        44.60 o                         
  13  13   2       1040.67        920.71        47.03 o                         
  15  13   2        372.83        484.18        45.63 o                         
  17  13   2      20655.23      18743.28       351.88 o                         
  19  13   2       6936.07       7672.12       151.47 o                         
  21  13   2        543.61        482.28        49.20 o                         
  23  13   2       1908.63       2066.88        80.50 o                         
  25  13   2       4646.95       4620.97       112.11 o                         
  27  13   2       1533.13       1460.71        52.50 o                         
 -26  14   2          7.48          8.40        47.25 o                         
 -24  14   2          8.23          9.31        34.80 o                         
 -22  14   2        424.73        303.44        45.81 o                         
 -20  14   2       1582.65       1490.87        66.44 o                         
 -18  14   2          8.77        -46.68        54.32 o                         
 -16  14   2       1185.73       1118.65        79.97 o                         
 -14  14   2      22110.88      25174.91       711.15 o                         
 -12  14   2       2876.95       2618.44        73.07 o                         
 -10  14   2         91.61        204.45        45.55 o                         
  -8  14   2       3936.10       4402.76       109.38 o                         
  -6  14   2       8612.22       9094.73       190.25 o                         
  -4  14   2        252.71        276.30        48.84 o                         
  -2  14   2      25453.42      24908.22       322.67 o                         
   0  14   2      11620.97      12940.55       154.05 o                         
   2  14   2      28409.31      28752.47       333.61 o                         
   4  14   2       5354.40       4874.47        80.34 o                         
   6  14   2      11784.43      11738.49       206.63 o                         
   8  14   2      15833.92      16523.83       481.33 o                         
  10  14   2       6762.99       7144.24       179.48 o                         
  12  14   2       1166.79       1052.92        56.19 o                         
  14  14   2      10287.67       9095.99       174.58 o                         
  16  14   2      12164.46      12865.40       295.95 o                         
  18  14   2       3085.86       2913.06       113.23 o                         
  20  14   2       5577.43       5662.07       146.01 o                         
  22  14   2       3148.39       3004.21        77.76 o                         
  24  14   2       1763.51       1758.01        85.51 o                         
 -23  15   2       2132.69       2255.04        94.27 o                         
 -21  15   2         59.77        100.74        47.62 o                         
 -19  15   2       1363.00       1332.03        54.66 o                         
 -17  15   2        459.30        365.33        83.73 o                         
 -15  15   2        949.26        876.47        71.54 o                         
 -13  15   2        552.97        512.22        69.68 o                         
 -11  15   2      40901.20      42291.34      1394.94 o                         
  -9  15   2      16710.98      16276.70       496.92 o                         
  -7  15   2        468.78        469.14        51.65 o                         
  -5  15   2        352.19        323.39        44.16 o                         
  -3  15   2      11958.83      13259.24       339.17 o                         
  -1  15   2       2726.07       2584.37        67.07 o                         
   1  15   2        145.29        197.87        58.82 o                         
   3  15   2      12112.65      12666.43       264.72 o                         
   5  15   2       4748.94       4311.87        83.37 o                         
   7  15   2        346.72        255.30        37.62 o                         
   9  15   2       1466.60       1740.64        99.36 o                         
  11  15   2        548.69        691.69        58.65 o                         
  13  15   2       9182.75      10319.72       223.59 o                         
  15  15   2       2525.77       3036.31        96.52 o                         
  17  15   2        290.90        250.71        46.00 o                         
  19  15   2       2049.56       2176.56        85.04 o                         
  21  15   2       2824.90       2656.18       128.18 o                         
 -18  16   2         10.01        -35.49        68.94 o                         
 -16  16   2        213.42        192.06        69.37 o                         
 -14  16   2        600.75        514.42        69.12 o                         
 -12  16   2       4717.36       4170.96       117.02 o                         
 -10  16   2        365.70        217.05        80.23 o                         
  -8  16   2        909.94       1120.85        79.02 o                         
  -6  16   2       1625.75       1826.52        80.15 o                         
  -4  16   2       2592.55       2775.10       109.33 o                         
  -2  16   2         13.01          5.00        62.02 o                         
   0  16   2       1986.83       2402.21        76.24 o                         
   2  16   2       3333.36       3798.31       113.95 o                         
   4  16   2       3445.47       3431.02        81.83 o                         
   6  16   2       3671.35       3853.23        98.60 o                         
   8  16   2       4566.16       5065.64       133.07 o                         
  10  16   2       2866.95       3064.64       100.12 o                         
  12  16   2        113.84        258.76        60.17 o                         
  14  16   2      10270.69      11115.92       275.83 o                         
  16  16   2        437.61        622.95        71.79 o                         
  18  16   2         10.98        -44.80        66.61 o                         
 -13  17   2        373.81        413.43        89.04 o                         
 -11  17   2       8966.02       8621.21       234.23 o                         
  -9  17   2       7916.08       7687.79       216.56 o                         
  -7  17   2        204.27        172.62        73.71 o                         
  -5  17   2       1321.76       1318.93        94.55 o                         
  -3  17   2       2347.51       2305.52       213.45 o                         
  -1  17   2       3704.89       4139.23       128.70 o                         
   1  17   2        216.83         54.96        91.27 o                         
   3  17   2        859.93        781.80       100.29 o                         
   5  17   2       3701.22       4135.05       133.86 o                         
   7  17   2       3355.83       3863.96       138.79 o                         
   9  17   2       2642.35       3321.78       193.79 o                         
  11  17   2       5449.91       5729.35       534.36 o                         
 -41   1   3         95.84        175.29        46.84 o                         
 -39   1   3        160.06        212.79        49.43 o                         
 -37   1   3       3831.01       3668.85        75.86 o                         
 -35   1   3        722.72        418.57        57.02 o                         
 -33   1   3        171.59        458.32        59.79 o                         
 -31   1   3       9862.44       9818.30       117.28 o                         
 -29   1   3      30471.05      29390.42       289.90 o                         
 -27   1   3        423.15        481.78        37.94 o                         
 -25   1   3      23262.57      22283.14       177.38 o                         
 -23   1   3       4837.24       5018.22        54.37 o                         
 -21   1   3     198409.69     187739.23      1401.12 o                         
 -19   1   3       4129.37       4192.40        46.39 o                         
 -17   1   3       3463.05       4611.40        62.02 o                         
 -15   1   3     238094.47     206513.59      1958.83 o                         
 -13   1   3     213427.91     172349.03      1614.55 o                         
 -11   1   3      57729.84      63403.95       585.30 o                         
  -9   1   3      36010.85      24094.90       350.16 o                         
  -7   1   3     128742.39      87434.75      1313.49 o                         
  -5   1   3       8860.45       2053.73        65.96 o                         
  -3   1   3     613908.94     570098.88      8421.52 o                         
   3   1   3       9176.07       6012.33        87.20 o                         
   5   1   3     178942.38     119242.36      1522.47 o                         
   7   1   3     305276.47     359377.66      4581.87 o                         
   9   1   3     278871.50     300913.59      3528.41 o                         
  11   1   3      72939.52      76401.39       764.34 o                         
  13   1   3     145571.02     144645.34      1279.21 o                         
  15   1   3       6149.73       6169.01        67.09 o                         
  17   1   3     280706.44     287113.53      2314.11 o                         
  19   1   3       8115.65       9294.14        83.69 o                         
  21   1   3       4050.51       4429.17        59.20 o                         
  23   1   3        387.17        672.85        30.47 o                         
  25   1   3        253.12        436.82        33.61 o                         
  27   1   3      11462.64      11647.53       110.19 o                         
  29   1   3       1132.06        731.82        42.40 o                         
  31   1   3        112.14        144.25        45.32 o                         
  33   1   3        624.93        778.23        52.13 o                         
  35   1   3       7987.46       7814.79       119.32 o                         
  37   1   3        394.45        603.99        65.83 o                         
  39   1   3        228.07         48.40        57.76 o                         
 -42   2   3       1194.92       1152.01        55.77 o                         
 -40   2   3         58.59         39.31        48.11 o                         
 -38   2   3        142.52        134.01        51.56 o                         
 -36   2   3        268.23        229.42        54.40 o                         
 -34   2   3       6671.26       7072.39       107.51 o                         
 -32   2   3      19953.87      20096.98       219.10 o                         
 -30   2   3       7634.45       8053.02        95.37 o                         
 -28   2   3        609.80        424.62        39.35 o                         
 -26   2   3       2118.96       2479.78        44.79 o                         
 -24   2   3      14686.69      16427.41       137.98 o                         
 -22   2   3       5695.26       6922.45        71.95 o                         
 -20   2   3      20125.55      22763.40       214.04 o                         
 -18   2   3      13048.66      15698.31       163.33 o                         
 -16   2   3       2881.88       2063.35        54.65 o                         
 -14   2   3     153696.58     135400.08      1495.11 o                         
 -12   2   3     236461.23     227422.34      2485.28 o                         
 -10   2   3      42396.13      38221.36       481.58 o                         
  -8   2   3      69932.29      78724.68       930.32 o                         
  -6   2   3     521267.91     564445.19      6379.89 o                         
  -2   2   3      34478.00      53825.77       811.71 o                         
   0   2   3     896361.44     999602.31     12022.32 o                         
   2   2   3      23324.60      32867.49       352.95 o                         
   4   2   3     478297.84     321184.00      3493.66 o                         
   6   2   3     808563.81     735613.81      7340.19 o                         
   8   2   3      41986.70      67576.66       643.71 o                         
  10   2   3     265770.12     271484.88      2680.41 o                         
  12   2   3     184114.00     169394.25      1589.53 o                         
  14   2   3     413515.50     403470.12      3814.08 o                         
  16   2   3     138466.55     138520.58      1149.57 o                         
  18   2   3       2564.18       1996.11        45.68 o                         
  20   2   3     153116.05     151506.09      1134.09 o                         
  22   2   3      17208.38      18463.12       145.31 o                         
  24   2   3      36327.37      33364.51       261.79 o                         
  26   2   3       1652.27       1954.62        45.69 o                         
  28   2   3       3720.66       4347.71        62.82 o                         
  30   2   3       6736.55       8252.81        95.28 o                         
  32   2   3      10263.85      10113.77       123.29 o                         
  34   2   3         13.12         39.73        49.98 o                         
  36   2   3         38.81         30.37        60.15 o                         
  38   2   3        774.36        690.20        66.52 o                         
  40   2   3        384.23        520.67        55.43 o                         
 -41   3   3         35.58         52.16        47.35 o                         
 -39   3   3       1702.99       1498.75        65.69 o                         
 -37   3   3        240.99        279.35        51.65 o                         
 -35   3   3       8735.50       8413.16       107.81 o                         
 -33   3   3       4507.93       4378.39        77.06 o                         
 -31   3   3      15138.37      16237.14       155.88 o                         
 -29   3   3        534.59        612.91        44.91 o                         
 -27   3   3      24227.69      26238.90       224.89 o                         
 -25   3   3      14158.84      14958.53       137.40 o                         
 -23   3   3        647.61        449.49        31.49 o                         
 -21   3   3      46086.67      46352.23       384.55 o                         
 -19   3   3      15904.30      15872.25       162.34 o                         
 -17   3   3       7682.52       7072.28        85.92 o                         
 -15   3   3      86234.17      86550.17       874.03 o                         
 -13   3   3     217375.36     218739.17      2239.73 o                         
 -11   3   3      60364.49      52150.29       530.87 o                         
  -9   3   3     492912.31     516902.50      5279.06 o                         
  -7   3   3     907748.38     854721.69      9220.34 o                         
  -5   3   3      53695.73      99489.97      1189.57 o                         
  -3   3   3     211251.94     234420.03      4425.30 o                         
  -1   3   3     818940.06     706497.69     12122.83 o                         
   1   3   3     652610.44     672569.69     11634.04 o                         
   3   3   3        729.21       3946.16        64.15 o                         
   5   3   3     122840.97     127323.73      1442.76 o                         
   7   3   3      99740.05     106919.53      1048.77 o                         
   9   3   3     196279.56     180504.34      1632.23 o                         
  11   3   3        454.43        625.20        33.93 o                         
  13   3   3     178255.50     178495.67      1656.02 o                         
  15   3   3      75456.84      68139.04       677.55 o                         
  17   3   3     177908.25     159177.33      1381.92 o                         
  19   3   3        213.64        608.66        52.64 o                         
  21   3   3      77475.00      83036.91       623.69 o                         
  23   3   3      22804.59      24185.82       201.55 o                         
  25   3   3      14515.78      15946.51       148.25 o                         
  27   3   3       6097.11       6060.47        80.18 o                         
  29   3   3      17916.21      18584.19       182.84 o                         
  31   3   3        377.30        302.51        46.00 o                         
  33   3   3       7650.10       6422.04        91.38 o                         
  35   3   3       1013.75        879.32        49.87 o                         
  37   3   3       1405.56       1150.37        59.04 o                         
  39   3   3        567.83        509.73        53.06 o                         
 -40   4   3        129.53        106.75        50.09 o                         
 -38   4   3       4064.27       4488.15        98.70 o                         
 -36   4   3        301.47        567.30        59.60 o                         
 -34   4   3        623.66        687.79        51.10 o                         
 -32   4   3        566.29        370.13        43.63 o                         
 -30   4   3      16324.52      16289.35       154.46 o                         
 -28   4   3        578.54        613.41        49.25 o                         
 -26   4   3      19971.18      19488.46       176.85 o                         
 -24   4   3       2040.64       2140.93        43.04 o                         
 -22   4   3      30755.85      30680.11       308.00 o                         
 -20   4   3      10016.10      10489.86       109.50 o                         
 -18   4   3       3966.30       5380.65        69.46 o                         
 -16   4   3       1705.39       1965.37        43.58 o                         
 -14   4   3        176.81        185.35        36.22 o                         
 -12   4   3      10859.71      10969.46       124.21 o                         
 -10   4   3       8213.28       8044.99       104.66 o                         
  -8   4   3      11979.58      11538.85       133.33 o                         
  -6   4   3      14048.33      14164.69       189.53 o                         
  -4   4   3      14610.26      18984.64       378.98 o                         
  -2   4   3      32329.02      52618.88       998.70 o                         
   0   4   3     246578.92     245799.70      3663.49 o                         
   2   4   3      32888.88      46542.49       707.39 o                         
   4   4   3       2507.99       2651.13        53.79 o                         
   6   4   3       9012.52      11779.42       152.37 o                         
   8   4   3       9829.46      14219.84       155.45 o                         
  10   4   3      53167.50      41107.68       408.18 o                         
  12   4   3      23032.89      25530.15       240.51 o                         
  14   4   3      37574.34      41450.68       352.74 o                         
  16   4   3        320.28        214.98        33.00 o                         
  18   4   3       9882.66      10522.63       102.50 o                         
  20   4   3      13026.25      13830.60       127.11 o                         
  22   4   3       2593.80       1998.77        44.30 o                         
  24   4   3       1972.24       1935.32        46.72 o                         
  26   4   3       8572.60      10029.88       108.91 o                         
  28   4   3      11566.75      12310.27       144.80 o                         
  30   4   3        460.13        518.90        49.78 o                         
  32   4   3        164.05         66.35        50.34 o                         
  34   4   3        910.14       1101.31        50.35 o                         
  36   4   3         89.64        111.85        43.23 o                         
  38   4   3        783.38        720.95        49.69 o                         
 -39   5   3       2440.20       2192.88        73.53 o                         
 -37   5   3       3942.68       3694.58        83.29 o                         
 -35   5   3       2963.60       3458.97        68.28 o                         
 -33   5   3        242.97        282.99        42.27 o                         
 -31   5   3        683.21        690.12        43.63 o                         
 -29   5   3      11264.70      12351.19       122.13 o                         
 -27   5   3       2099.11       2660.70        67.02 o                         
 -25   5   3       1143.35       1124.62        43.32 o                         
 -23   5   3      29682.35      30540.33       264.75 o                         
 -21   5   3      57271.02      61148.55       514.37 o                         
 -19   5   3        418.64        981.65        32.17 o                         
 -17   5   3       4898.56       3027.33        54.11 o                         
 -15   5   3     180613.11     174107.58      1546.43 o                         
 -13   5   3      45293.20      43703.06       454.36 o                         
 -11   5   3      99483.13      91288.15       857.74 o                         
  -9   5   3     224750.80     209106.81      2079.35 o                         
  -7   5   3     338098.78     340799.69      3938.31 o                         
  -5   5   3      53010.02      57177.86       781.27 o                         
  -3   5   3     424243.97     398399.84      8710.03 o                         
  -1   5   3     221296.00     208877.97      3672.29 o                         
   1   5   3     109908.82     117961.11      2259.85 o                         
   3   5   3     100777.90      93653.36      1207.36 o                         
   5   5   3      17956.71      17010.70       202.53 o                         
   7   5   3        979.58        703.27        35.73 o                         
   9   5   3      74948.49      73465.91       732.48 o                         
  11   5   3        491.12        714.15        46.70 o                         
  13   5   3        144.43        330.15        55.82 o                         
  15   5   3      87940.84      86516.08       718.75 o                         
  17   5   3      93825.34     100885.12       794.74 o                         
  19   5   3        302.13        357.17        36.24 o                         
  21   5   3       8555.78       9803.53        96.66 o                         
  23   5   3      20130.95      19167.86       167.06 o                         
  25   5   3       1069.20       1123.13        43.09 o                         
  27   5   3        998.89       1164.30        47.67 o                         
  29   5   3      10287.25      10741.79       139.83 o                         
  31   5   3         42.36         44.73        49.63 o                         
  33   5   3         14.64         65.25        49.41 o                         
  35   5   3        870.99       1002.09        50.49 o                         
  37   5   3       2179.05       2382.34        59.59 o                         
  39   5   3         73.82         89.03        61.23 o                         
 -40   6   3          3.58          0.72        47.54 o                         
 -38   6   3        609.78        655.36        56.64 o                         
 -36   6   3        978.83       1220.93        52.38 o                         
 -34   6   3        306.09        521.24        44.22 o                         
 -32   6   3       1628.23       1722.18        47.96 o                         
 -30   6   3      11257.41      11150.23       109.63 o                         
 -28   6   3        935.11       1036.63        51.33 o                         
 -26   6   3      10065.56      11782.35       127.25 o                         
 -24   6   3        743.89        935.59        39.76 o                         
 -22   6   3      14274.34      14763.04       137.74 o                         
 -20   6   3       4670.20       5196.27        60.29 o                         
 -18   6   3       9110.59       8954.92        92.08 o                         
 -16   6   3      19532.65      17941.05       170.24 o                         
 -14   6   3      15765.93      15638.87       177.10 o                         
 -12   6   3     112033.43     100040.98      1011.12 o                         
 -10   6   3         45.06        227.68        38.83 o                         
  -8   6   3       5410.08       8875.39       125.49 o                         
  -6   6   3     119663.71     112009.82      2282.48 o                         
  -4   6   3      11188.79      11315.16       253.08 o                         
  -2   6   3      54502.57      50308.26       812.26 o                         
   0   6   3       3840.66       1576.08       101.82 o                         
   2   6   3      94544.19      85009.99      1388.73 o                         
   4   6   3      14844.35      12539.09       183.77 o                         
   6   6   3       1389.15       2799.86        61.03 o                         
   8   6   3     146055.27     143089.66      1436.85 o                         
  10   6   3      10377.79      10649.71       152.63 o                         
  12   6   3      24879.19      24737.27       251.17 o                         
  14   6   3       9842.48      10658.19       105.23 o                         
  16   6   3      20978.49      20876.67       189.00 o                         
  18   6   3      16182.93      16759.61       195.86 o                         
  20   6   3     101933.38     106795.90       834.54 o                         
  22   6   3        335.99        312.08        36.58 o                         
  24   6   3       2569.85       3196.25        54.95 o                         
  26   6   3       3175.31       3462.07        58.87 o                         
  28   6   3       2589.78       3103.21        59.65 o                         
  30   6   3       2647.82       2642.07        60.55 o                         
  32   6   3        201.22        359.07        52.67 o                         
  34   6   3       5256.23       5236.46        77.18 o                         
  36   6   3         56.15         96.70        41.63 o                         
  38   6   3        214.25        134.54        43.61 o                         
 -39   7   3        142.61         66.34        46.17 o                         
 -37   7   3       3506.44       3507.87        76.12 o                         
 -35   7   3        766.53        822.01        47.68 o                         
 -33   7   3       2082.56       2292.86        57.86 o                         
 -31   7   3       4395.18       4436.86        63.34 o                         
 -29   7   3        250.79        222.72        40.71 o                         
 -27   7   3        175.27        289.62        46.78 o                         
 -25   7   3       7740.42       7727.29        94.06 o                         
 -23   7   3       3083.94       2828.94        52.96 o                         
 -21   7   3       4596.06       4408.08        84.75 o                         
 -19   7   3      15559.31      15078.66       139.51 o                         
 -17   7   3        771.99        766.09        34.94 o                         
 -15   7   3     178888.34     176722.58      1477.90 o                         
 -13   7   3        998.38        790.71        37.07 o                         
 -11   7   3       5219.32       6019.40        85.60 o                         
  -9   7   3      11620.57      12076.99       173.24 o                         
  -7   7   3     177118.70     170090.17      1846.46 o                         
  -5   7   3      20287.14      22327.13       378.84 o                         
  -3   7   3       4880.61       6879.95       242.26 o                         
  -1   7   3       2331.24       3183.76       211.93 o                         
   1   7   3      59046.27      61183.02      1450.36 o                         
   3   7   3       4035.49       3464.42       110.33 o                         
   5   7   3         39.91        181.65        47.86 o                         
   7   7   3        203.83        561.21        44.32 o                         
   9   7   3        963.19       1235.66        55.81 o                         
  11   7   3       3020.95       3730.67       102.48 o                         
  13   7   3      29562.08      32571.57       306.91 o                         
  15   7   3      12356.02      12738.92       155.25 o                         
  17   7   3      51309.98      53061.14       508.32 o                         
  19   7   3       9983.94       9863.99        98.78 o                         
  21   7   3       6275.74       6164.45        70.82 o                         
  23   7   3       8468.42       9303.06       105.73 o                         
  25   7   3       1199.24       1323.05        53.41 o                         
  27   7   3        142.35        315.54        43.05 o                         
  29   7   3       3015.15       2903.96        59.86 o                         
  31   7   3        106.92        199.73        47.21 o                         
  33   7   3       1348.27       1541.73        51.80 o                         
  35   7   3        468.55        562.47        43.97 o                         
  37   7   3        215.97        325.16        51.75 o                         
 -38   8   3        809.27        683.80        56.83 o                         
 -36   8   3       1185.28       1340.04        54.17 o                         
 -34   8   3       5155.04       4916.00        80.20 o                         
 -32   8   3        761.53        547.86        42.31 o                         
 -30   8   3       1372.93        862.89        42.53 o                         
 -28   8   3        878.97        807.33        48.42 o                         
 -26   8   3      29950.54      30816.74       272.61 o                         
 -24   8   3       1960.82       1860.70        49.15 o                         
 -22   8   3        180.15        284.86        39.52 o                         
 -20   8   3      13616.55      13272.71       131.18 o                         
 -18   8   3      26306.28      27073.05       242.50 o                         
 -16   8   3       6450.63       5278.58        69.49 o                         
 -14   8   3        335.86        483.77        39.72 o                         
 -12   8   3       4876.26       4481.98        64.54 o                         
 -10   8   3      12416.85      14093.04       205.14 o                         
  -8   8   3       2113.04       2217.32        78.66 o                         
  -6   8   3     134799.97     137243.05      1858.20 o                         
  -4   8   3       8019.22       7589.53       284.40 o                         
  -2   8   3      13964.10      16829.60       404.25 o                         
   0   8   3      49537.77      54272.59       919.70 o                         
   2   8   3       2259.94       2347.75       127.34 o                         
   4   8   3      23492.97      23434.04       426.95 o                         
   6   8   3     176503.36     175146.86      1995.67 o                         
   8   8   3     183415.50     180997.42      1955.55 o                         
  10   8   3      38312.54      38488.91       411.06 o                         
  12   8   3       7493.43       7273.00        73.46 o                         
  14   8   3      62286.06      59230.34       531.77 o                         
  16   8   3      19141.19      20612.60       215.29 o                         
  18   8   3       9508.59      10342.63       119.52 o                         
  20   8   3      10819.22      11416.97       120.94 o                         
  22   8   3      29911.01      30003.11       265.78 o                         
  24   8   3       2660.21       2062.71        48.69 o                         
  26   8   3        124.05        193.50        43.07 o                         
  28   8   3         95.44         66.67        43.13 o                         
  30   8   3       3415.71       2917.72        90.36 o                         
  32   8   3        747.77        785.72        41.95 o                         
  34   8   3       1486.09       1714.67        46.04 o                         
  36   8   3         28.11         24.09        38.99 o                         
 -35   9   3       1289.26       1106.74        58.08 o                         
 -33   9   3       1978.90       1791.48        54.84 o                         
 -31   9   3      16938.10      16643.97       180.80 o                         
 -29   9   3      13487.74      14646.41       170.32 o                         
 -27   9   3        934.68       1619.78        51.21 o                         
 -25   9   3       2749.03       2779.51        59.62 o                         
 -23   9   3       8534.10      10020.09       105.04 o                         
 -21   9   3      31620.10      32674.56       292.25 o                         
 -19   9   3        154.75        305.94        41.88 o                         
 -17   9   3        274.51        168.09        42.21 o                         
 -15   9   3      38453.67      38347.36       313.08 o                         
 -13   9   3        212.11        207.03        27.79 o                         
 -11   9   3       1794.84       1946.43        36.83 o                         
  -9   9   3      14623.62      13923.05       126.77 o                         
  -7   9   3     135157.14     131965.05      1059.53 o                         
  -5   9   3      10937.84      12172.59       130.23 o                         
  -3   9   3       3764.09       3477.64       105.63 o                         
  -1   9   3      40077.96      46290.48       524.61 o                         
   1   9   3     155659.08     152810.47      1731.17 o                         
   3   9   3      36400.12      36794.40       360.17 o                         
   5   9   3      98155.99     102802.63       884.59 o                         
   7   9   3       7578.27       8620.25        90.32 o                         
   9   9   3       9126.24      10408.23        94.98 o                         
  11   9   3      24430.48      23229.51       187.75 o                         
  13   9   3      24132.57      23745.81       183.71 o                         
  15   9   3       1644.18       1654.82        44.05 o                         
  17   9   3       6825.96       7842.23       120.92 o                         
  19   9   3       1634.74       2095.13        55.26 o                         
  21   9   3      32591.38      32365.48       299.45 o                         
  23   9   3        259.76        147.16        44.05 o                         
  25   9   3       5620.84       4803.12        76.19 o                         
  27   9   3        472.74        633.62        44.56 o                         
  29   9   3       6138.00       5419.01       101.48 o                         
  31   9   3       1091.26       1184.46        49.80 o                         
  33   9   3        113.52        127.16        40.75 o                         
  35   9   3       3453.87       3176.42        63.87 o                         
 -34  10   3        126.56        232.98        45.39 o                         
 -32  10   3       4133.88       3623.95        66.17 o                         
 -30  10   3        712.21        968.37        49.35 o                         
 -28  10   3      10646.13      10138.63       123.53 o                         
 -26  10   3        320.78        218.16        43.29 o                         
 -24  10   3        116.06        120.59        40.69 o                         
 -22  10   3        776.95        792.90        45.03 o                         
 -20  10   3       3134.60       2868.66        65.88 o                         
 -18  10   3       9619.27       9165.53       115.48 o                         
 -16  10   3        514.76        576.09        44.96 o                         
 -14  10   3       1556.25       1599.47        39.85 o                         
 -12  10   3      16740.00      15674.81       144.70 o                         
 -10  10   3      89717.45      85144.73       705.99 o                         
  -8  10   3       3839.81       3618.14        50.31 o                         
  -6  10   3      47612.44      44007.24       351.15 o                         
  -4  10   3        676.13        778.62        31.01 o                         
  -2  10   3      68749.54      67340.46       696.05 o                         
   0  10   3     133362.00     135805.34      1159.13 o                         
   2  10   3      30688.20      32078.34       325.33 o                         
   4  10   3        261.72        358.77        30.33 o                         
   6  10   3      42455.47      43481.16       367.27 o                         
   8  10   3       1091.81       1346.99        42.04 o                         
  10  10   3        318.16        471.06        33.75 o                         
  12  10   3      50376.15      50200.43       406.32 o                         
  14  10   3      33661.82      35571.46       296.39 o                         
  16  10   3      16092.11      16157.52       169.29 o                         
  18  10   3       8253.89       7283.00        95.96 o                         
  20  10   3       7037.39       8009.55       104.23 o                         
  22  10   3      16639.78      16570.35       192.87 o                         
  24  10   3       3723.14       3997.98        70.41 o                         
  26  10   3       4334.05       4010.37        85.27 o                         
  28  10   3       2652.89       2690.15        61.82 o                         
  30  10   3         79.03         10.65        40.15 o                         
  32  10   3       3004.67       2247.94        51.28 o                         
 -33  11   3       3819.54       2867.79        63.54 o                         
 -31  11   3        631.56        628.03        40.70 o                         
 -29  11   3       2245.45       1978.58        50.27 o                         
 -27  11   3        514.90        573.25        43.94 o                         
 -25  11   3       8781.77       9197.00       127.16 o                         
 -23  11   3      10849.33       9994.37       160.02 o                         
 -21  11   3      12206.77      11509.49       163.56 o                         
 -19  11   3        769.19        794.66        54.03 o                         
 -17  11   3       4717.29       4511.93       103.18 o                         
 -15  11   3       2839.17       3265.93        60.70 o                         
 -13  11   3      48465.25      48291.38       477.38 o                         
 -11  11   3      10019.41       8868.86       105.30 o                         
  -9  11   3       6780.83       8060.11        88.92 o                         
  -7  11   3      15926.07      14857.89       143.13 o                         
  -5  11   3        116.21        288.48        34.85 o                         
  -3  11   3       2115.53       1850.41        48.42 o                         
  -1  11   3      16204.54      16726.00       183.01 o                         
   1  11   3       4465.81       5298.45        92.21 o                         
   3  11   3       3165.38       3047.51        48.94 o                         
   5  11   3      10176.52      10291.63       120.90 o                         
   7  11   3       6502.08       6138.67        81.17 o                         
   9  11   3      15372.14      16266.34       157.66 o                         
  11  11   3       7274.16       7165.17        96.13 o                         
  13  11   3       8024.81       8241.50       104.41 o                         
  15  11   3       2757.50       3007.40        71.74 o                         
  17  11   3        974.41       1266.92        47.81 o                         
  19  11   3      10728.98      10609.51       138.67 o                         
  21  11   3        421.41        423.51        45.69 o                         
  23  11   3        373.08        152.93        46.33 o                         
  25  11   3         12.51         30.73        43.25 o                         
  27  11   3       4515.31       4712.19        97.44 o                         
  29  11   3        307.48        459.01        42.85 o                         
  31  11   3        885.40        902.55        43.82 o                         
 -30  12   3       4588.49       4380.11        94.48 o                         
 -28  12   3       2973.14       2972.69        56.16 o                         
 -26  12   3       7635.63       8819.19       173.41 o                         
 -24  12   3       5099.66       5454.98       115.98 o                         
 -22  12   3       5655.56       5406.76       125.23 o                         
 -20  12   3       2255.62       2290.82        62.29 o                         
 -18  12   3       3709.58       3609.32        88.82 o                         
 -16  12   3       4642.62       4389.42        71.35 o                         
 -14  12   3       5041.35       4338.60        68.58 o                         
 -12  12   3        833.82        863.66        42.05 o                         
 -10  12   3      19842.89      19688.54       213.16 o                         
  -8  12   3      11090.07      10211.08       116.44 o                         
  -6  12   3        464.06        515.93        37.44 o                         
  -4  12   3       3682.10       2972.54        55.55 o                         
  -2  12   3       4887.28       5055.63       106.19 o                         
   0  12   3      60681.68      64332.11       858.75 o                         
   2  12   3      24643.96      24702.85       265.98 o                         
   4  12   3       1298.59       1979.20        45.87 o                         
   6  12   3      14200.47      14705.03       165.93 o                         
   8  12   3      24524.81      24462.40       245.92 o                         
  10  12   3       3831.53       4197.96        66.26 o                         
  12  12   3        560.26        904.90        41.71 o                         
  14  12   3      43029.70      42273.55       465.99 o                         
  16  12   3        439.69        552.46        47.71 o                         
  18  12   3        438.79        646.12        49.43 o                         
  20  12   3       5473.19       5026.42        81.70 o                         
  22  12   3        918.73        983.42        48.52 o                         
  24  12   3       2208.11       2579.51        59.39 o                         
  26  12   3       3209.59       3237.98        63.24 o                         
  28  12   3       3331.33       2756.01        63.50 o                         
  30  12   3       1327.54       1404.06        90.58 o                         
 -29  13   3       1530.60       1340.51        53.05 o                         
 -27  13   3         12.47         69.89        39.37 o                         
 -25  13   3       5692.05       5398.98       117.78 o                         
 -23  13   3         40.80         88.79        43.21 o                         
 -21  13   3        335.44        235.61        66.53 o                         
 -19  13   3       8321.68       7535.41       138.94 o                         
 -17  13   3      15515.83      15397.38       386.45 o                         
 -15  13   3       2095.31       2029.21        57.60 o                         
 -13  13   3      12532.14      11935.08       251.56 o                         
 -11  13   3        670.41        701.30        45.80 o                         
  -9  13   3        166.93        246.41        41.18 o                         
  -7  13   3       6055.98       6082.46        88.65 o                         
  -5  13   3        358.92        428.14        42.55 o                         
  -3  13   3       1245.05       1240.24        57.20 o                         
  -1  13   3        234.60        175.71        40.59 o                         
   1  13   3      35435.31      34340.35       375.81 o                         
   3  13   3       1233.38       1342.01        43.35 o                         
   5  13   3      43159.55      43359.86       465.04 o                         
   7  13   3         38.58         85.20        41.06 o                         
   9  13   3      25474.61      25922.45       323.53 o                         
  11  13   3      20049.73      21369.37       258.82 o                         
  13  13   3       1111.96       1228.00        49.75 o                         
  15  13   3       3411.74       3317.48        66.39 o                         
  17  13   3       2109.06       1800.06        65.14 o                         
  19  13   3       8347.25       8944.02       175.20 o                         
  21  13   3       4693.74       4644.72        87.10 o                         
  23  13   3        345.81        409.00        44.22 o                         
  25  13   3       1992.97       2021.61        50.75 o                         
  27  13   3       1908.53       1696.81        98.44 o                         
 -26  14   3        109.49        131.14        49.21 o                         
 -24  14   3       4826.38       4339.11       185.74 o                         
 -22  14   3       3120.18       3319.83       117.95 o                         
 -20  14   3        324.82        214.11        59.26 o                         
 -18  14   3        187.98        236.67        66.61 o                         
 -16  14   3       3087.91       3850.89       176.83 o                         
 -14  14   3        103.45        345.03        49.42 o                         
 -12  14   3       9832.64       9739.61       215.92 o                         
 -10  14   3        671.05        733.09        61.02 o                         
  -8  14   3       5782.70       5745.46       158.55 o                         
  -6  14   3       1605.90       1324.76        48.17 o                         
  -4  14   3      39015.70      37169.09       665.30 o                         
  -2  14   3      32563.76      34996.79       726.37 o                         
   0  14   3      54029.57      51980.53       691.38 o                         
   2  14   3       1807.81       1821.63        78.53 o                         
   4  14   3      18115.90      17577.29       206.10 o                         
   6  14   3      45792.75      47110.67       873.32 o                         
   8  14   3      53018.07      54615.82      1332.92 o                         
  10  14   3      12279.92      13048.98       255.78 o                         
  12  14   3       3248.55       3359.92        84.54 o                         
  14  14   3      62695.29      62026.50      1321.93 o                         
  16  14   3      29384.09      29006.62       574.62 o                         
  18  14   3      17536.27      15952.51       464.69 o                         
  20  14   3       1609.40       1502.95        81.52 o                         
  22  14   3       5257.70       5312.56       181.51 o                         
  24  14   3       1203.93        978.08        54.12 o                         
 -23  15   3        649.97        640.01        74.31 o                         
 -21  15   3        444.70        313.06        48.42 o                         
 -19  15   3       1362.75       1493.24        65.74 o                         
 -17  15   3      10444.45      10432.26       337.31 o                         
 -15  15   3        126.94        159.89        67.72 o                         
 -13  15   3       2499.16       2292.78       150.89 o                         
 -11  15   3        795.05        912.70        63.84 o                         
  -9  15   3        266.73        322.19        58.51 o                         
  -7  15   3        137.35        216.48        47.91 o                         
  -5  15   3        887.77        770.53        58.14 o                         
  -3  15   3      28127.67      29380.50       513.61 o                         
  -1  15   3       9691.45       9933.80       148.19 o                         
   1  15   3        376.88        399.91        60.83 o                         
   3  15   3       1356.35       1194.36        56.69 o                         
   5  15   3       6014.80       6385.88       111.41 o                         
   7  15   3       1255.65       1199.62        66.98 o                         
   9  15   3       1814.97       2060.22        76.44 o                         
  11  15   3      20794.14      22069.90       529.26 o                         
  13  15   3       3066.94       3634.64       153.08 o                         
  15  15   3         41.34         99.50        63.14 o                         
  17  15   3       1515.37       1720.27        70.16 o                         
  19  15   3        396.61        366.96        50.64 o                         
  21  15   3        954.58        613.05        74.13 o                         
 -18  16   3        596.36        515.32        74.06 o                         
 -16  16   3       1904.95       2103.77        95.81 o                         
 -14  16   3        675.79        994.67        72.14 o                         
 -12  16   3       5550.34       5518.81       276.72 o                         
 -10  16   3       2516.11       2222.70       141.98 o                         
  -8  16   3       3004.75       2939.98       106.56 o                         
  -6  16   3      18832.31      19782.25       677.83 o                         
  -4  16   3       8646.46       8873.58       258.57 o                         
  -2  16   3       1619.70       1922.17       121.93 o                         
   0  16   3      17686.52      18044.53       272.47 o                         
   2  16   3        465.49        483.78        66.94 o                         
   4  16   3      16567.38      16217.70       138.98 o                         
   6  16   3      25404.72      26516.41       396.97 o                         
   8  16   3      34188.68      36101.77       727.62 o                         
  10  16   3       1543.92       1617.21        78.34 o                         
  12  16   3       1262.11       1515.06        83.20 o                         
  14  16   3       3684.51       3643.52       130.85 o                         
  16  16   3        931.37       1289.33        79.08 o                         
 -13  17   3        889.91        823.16        95.91 o                         
 -11  17   3       5548.96       4563.28       191.57 o                         
  -9  17   3       6803.05       6251.81       191.66 o                         
  -7  17   3       1345.78       1444.45       156.29 o                         
  -5  17   3        483.44        624.03        86.30 o                         
  -3  17   3       4781.02       4410.58       266.45 o                         
  -1  17   3         54.44        129.94        77.77 o                         
   1  17   3       1989.41       2512.18       125.94 o                         
   3  17   3       3251.50       3281.57       119.21 o                         
   5  17   3      16479.20      18890.31       504.67 o                         
   7  17   3        875.15        737.17        90.61 o                         
   9  17   3       1760.75       1989.08       132.18 o                         
  11  17   3       1050.32       1019.65       106.47 o                         
 -42   0   4        159.78        104.28        54.13 o                         
 -40   0   4       4392.16       3869.44       119.01 o                         
 -38   0   4        101.92        159.78        73.69 o                         
 -36   0   4       7965.63       7150.03       147.47 o                         
 -34   0   4       1388.70       1923.13        87.47 o                         
 -32   0   4       9833.66       8857.52       164.01 o                         
 -30   0   4      59791.64      60614.90       741.38 o                         
 -28   0   4       8660.52       6692.43       140.65 o                         
 -26   0   4       3686.00       4247.17        88.36 o                         
 -24   0   4      59358.69      66548.80       651.90 o                         
 -22   0   4     301001.62     286521.88      2602.91 o                         
 -20   0   4        205.48         90.88        36.82 o                         
 -18   0   4       2027.56       1636.42        41.10 o                         
 -16   0   4      11656.12       9544.12       202.10 o                         
 -14   0   4     314751.00     268554.47      3652.67 o                         
 -12   0   4      12502.63      15583.33       324.18 o                         
 -10   0   4     224353.23     217212.91      3054.93 o                         
  -8   0   4     992649.94    1132111.38     21399.25 o                         
  -6   0   4     290023.25      93202.13      2287.37 o                         
  -2   0   4       3399.29       2651.19       301.78 o                         
   2   0   4    2345348.50    1726630.75     56074.25 o                         
   6   0   4     239613.36     289993.62      5006.30 o                         
   8   0   4     570932.50     605411.88      9656.60 o                         
  10   0   4     564992.44     474650.81      6643.42 o                         
  12   0   4     263495.47     247417.42      2660.05 o                         
  14   0   4       6239.16       8642.12       127.22 o                         
  16   0   4    1000285.12     994216.31     12048.58 o                         
  18   0   4      48958.37      57947.92       674.42 o                         
  20   0   4      49137.81      54087.50       521.76 o                         
  22   0   4      26611.81      25509.98       273.87 o                         
  24   0   4     129530.77     135576.27      1258.84 o                         
  26   0   4      11966.12      11752.09       144.29 o                         
  28   0   4       2283.38       2017.25        67.50 o                         
  30   0   4        584.35       1236.17        68.13 o                         
  32   0   4       4310.40       3805.52        95.74 o                         
  34   0   4        939.68       1075.21        89.52 o                         
  36   0   4         77.35         29.68        75.48 o                         
  38   0   4        354.73        526.89       103.26 o                         
  40   0   4        943.56        886.97       104.96 o                         
 -41   1   4        858.20        719.73        45.51 o                         
 -39   1   4          8.81         22.99        49.79 o                         
 -37   1   4       4584.85       4760.58        89.16 o                         
 -35   1   4       2198.66       1889.97        61.15 o                         
 -33   1   4      13025.07      13711.19       166.24 o                         
 -31   1   4      10273.27       9648.77       112.21 o                         
 -29   1   4       7238.43       7995.84        95.59 o                         
 -27   1   4       1812.91       1835.18        42.06 o                         
 -25   1   4      21868.86      22275.95       168.05 o                         
 -23   1   4        458.25        480.49        29.56 o                         
 -21   1   4       5592.19       5340.80        56.82 o                         
 -19   1   4      10585.46       8089.88        77.36 o                         
 -17   1   4      46575.03      48430.31       433.12 o                         
 -15   1   4        887.16       1082.97        32.96 o                         
 -13   1   4      78948.69      76113.16       714.35 o                         
 -11   1   4      62472.02      81961.02       857.13 o                         
  -9   1   4       2094.95       7021.28       106.24 o                         
  -7   1   4     490387.62     454965.03      6853.13 o                         
  -5   1   4      59665.85      30788.09       475.68 o                         
  -3   1   4      15649.36      16901.27       301.49 o                         
  -1   1   4     286488.12     170947.02      2547.37 o                         
   1   1   4      58441.80     131229.25      1667.24 o                         
   7   1   4     185678.81     251539.30      2733.32 o                         
   9   1   4       5941.52       4405.08        65.10 o                         
  11   1   4      53606.78      36996.07       381.67 o                         
  13   1   4      13626.04      16798.73       161.27 o                         
  15   1   4     145529.97     151228.20      1227.26 o                         
  17   1   4       3535.43       2905.77        53.10 o                         
  19   1   4     229094.80     243842.47      2221.86 o                         
  21   1   4      21655.88      23943.73       194.26 o                         
  23   1   4       8102.88       7963.31        71.69 o                         
  25   1   4       1544.16       1437.42        38.48 o                         
  27   1   4      13761.79      13976.25       125.99 o                         
  29   1   4        100.75         59.74        41.14 o                         
  31   1   4         40.00        189.45        47.66 o                         
  33   1   4         44.52         89.10        54.00 o                         
  35   1   4        677.21        684.51        60.30 o                         
  37   1   4         80.75        153.90        58.49 o                         
  39   1   4       1529.79       1610.18        77.86 o                         
 -42   2   4         17.92         33.52        50.67 o                         
 -40   2   4         10.91         27.34        46.09 o                         
 -38   2   4         31.49         62.79        48.44 o                         
 -36   2   4        377.73        551.61        57.41 o                         
 -34   2   4       5154.41       5228.80        98.20 o                         
 -32   2   4       2784.70       2871.36        63.56 o                         
 -30   2   4       1054.59       1401.88        50.80 o                         
 -28   2   4      17653.21      20117.82       166.98 o                         
 -26   2   4       7052.87       8877.70        87.21 o                         
 -24   2   4        953.83       1044.11        32.45 o                         
 -22   2   4      34726.99      29331.94       246.13 o                         
 -20   2   4      44132.42      38786.48       367.31 o                         
 -18   2   4       1083.46        789.41        35.38 o                         
 -16   2   4      74743.26      75667.81       802.63 o                         
 -14   2   4      85366.72      77618.83       784.35 o                         
 -12   2   4      34907.32      31551.28       358.38 o                         
 -10   2   4      13133.07      10207.49       146.19 o                         
  -8   2   4     401121.94     450825.19      5065.25 o                         
  -6   2   4       4389.37       8702.39       120.76 o                         
  -4   2   4       6966.24       6406.34       104.02 o                         
   0   2   4      85216.37      61066.70       751.41 o                         
   2   2   4     315501.06     330039.22      3279.30 o                         
   4   2   4     478841.97     501427.66      5136.71 o                         
   6   2   4     287468.88     300419.16      2933.87 o                         
   8   2   4      62634.48      41819.24       430.14 o                         
  10   2   4     246882.12     228916.34      2404.55 o                         
  12   2   4      13599.77      17867.79       180.80 o                         
  14   2   4        314.58        190.13        38.89 o                         
  16   2   4     358375.34     376613.97      3156.82 o                         
  18   2   4       3113.93       3233.70        45.39 o                         
  20   2   4      28331.43      24966.70       193.24 o                         
  22   2   4      84314.55      84833.19       697.18 o                         
  24   2   4      39856.17      43420.11       339.60 o                         
  26   2   4       6324.10       7546.48        76.49 o                         
  28   2   4        616.77        626.42        43.22 o                         
  30   2   4      28741.64      29287.59       268.14 o                         
  32   2   4         45.50         49.92        47.16 o                         
  34   2   4       7714.69       8422.79       122.87 o                         
  36   2   4         56.42         25.38        57.72 o                         
  38   2   4        262.15        283.68        61.20 o                         
  40   2   4       1306.03       1347.95        67.31 o                         
 -41   3   4        200.89        175.66        52.12 o                         
 -39   3   4        158.83         65.54        52.27 o                         
 -37   3   4       1394.44       1297.72        56.70 o                         
 -35   3   4       4173.48       3753.65        75.11 o                         
 -33   3   4       6335.00       5935.30        90.10 o                         
 -31   3   4        624.02        608.98        46.66 o                         
 -29   3   4       4261.06       4206.95        62.71 o                         
 -27   3   4       9093.29       9596.34        95.98 o                         
 -25   3   4       7924.43       8548.23        92.60 o                         
 -23   3   4       5398.91       6032.25        71.55 o                         
 -21   3   4       1390.41       1028.97        34.63 o                         
 -19   3   4      70162.13      73289.48       705.18 o                         
 -17   3   4      53738.90      60350.65       570.12 o                         
 -15   3   4      17522.72      19903.64       207.78 o                         
 -13   3   4     116002.23     112392.48      1265.69 o                         
 -11   3   4      34010.77      41177.23       481.91 o                         
  -9   3   4      52874.97      48470.07       540.80 o                         
  -7   3   4      70103.77      55628.12       638.54 o                         
  -5   3   4     327896.88     385879.97      4618.83 o                         
  -3   3   4     114656.55     102335.51      1535.08 o                         
  -1   3   4     115364.02      73386.38       985.04 o                         
   1   3   4     147790.86     122248.14      1640.54 o                         
   3   3   4     122617.23     160092.58      1699.04 o                         
   5   3   4       1117.38       1108.53        44.75 o                         
   7   3   4      69965.27      78109.00       732.01 o                         
   9   3   4      16520.32      19104.69       189.55 o                         
  11   3   4        538.22        300.88        34.56 o                         
  13   3   4      28793.30      16867.88       286.25 o                         
  15   3   4       6889.08       8113.40        98.29 o                         
  17   3   4       5166.66       7384.14        87.22 o                         
  19   3   4      61449.81      55112.96       400.93 o                         
  21   3   4      71921.96      81176.49       635.70 o                         
  23   3   4        250.68        156.27        41.18 o                         
  25   3   4        449.68        437.02        40.92 o                         
  27   3   4       2652.30       1962.48        49.55 o                         
  29   3   4        529.83        718.84        46.30 o                         
  31   3   4        412.80        345.03        46.77 o                         
  33   3   4         62.53        164.61        49.41 o                         
  35   3   4         40.25          1.96        47.82 o                         
  37   3   4         46.04         78.22        53.36 o                         
  39   3   4        856.09        725.62        51.23 o                         
 -40   4   4        621.35        524.29        55.27 o                         
 -38   4   4        436.63        390.63        61.70 o                         
 -36   4   4       5885.68       5767.53        91.29 o                         
 -34   4   4       7155.53       7808.19       108.73 o                         
 -32   4   4       2420.64       2703.01        60.67 o                         
 -30   4   4      11367.02      11396.96       118.06 o                         
 -28   4   4      66431.93      68606.61       548.76 o                         
 -26   4   4      16821.51      16407.19       163.50 o                         
 -24   4   4       1218.69       1418.89        43.86 o                         
 -22   4   4       2119.60       3153.05        49.77 o                         
 -20   4   4      43432.65      42536.56       390.85 o                         
 -18   4   4      21624.20      21086.10       215.24 o                         
 -16   4   4     108064.12     107434.34      1026.07 o                         
 -14   4   4       1477.82       2691.64        50.15 o                         
 -12   4   4        731.86       1317.83        41.46 o                         
 -10   4   4     187206.28     179692.31      1791.64 o                         
  -8   4   4     112568.13      95666.05       928.86 o                         
  -6   4   4      83082.16      83055.45      1141.77 o                         
  -4   4   4     750227.06     785424.00     10394.20 o                         
  -2   4   4     429769.47     425013.03      7979.77 o                         
   0   4   4      53631.15      54317.01       830.17 o                         
   2   4   4      13938.73       9741.99       161.80 o                         
   4   4   4     467768.97     462938.62      4692.71 o                         
   6   4   4      58126.31      51171.16       524.04 o                         
   8   4   4       2867.66       2671.32        56.38 o                         
  10   4   4     193669.84     205806.83      1824.63 o                         
  12   4   4      21571.83      21941.78       200.99 o                         
  14   4   4      21383.80      24084.39       217.04 o                         
  16   4   4       5384.83       5465.82        70.52 o                         
  18   4   4      36332.71      34213.42       295.80 o                         
  20   4   4      22038.73      22297.66       180.16 o                         
  22   4   4     135804.50     134630.98      1036.04 o                         
  24   4   4       6489.50       6705.49        79.89 o                         
  26   4   4      23777.28      24919.92       226.68 o                         
  28   4   4         78.13        119.58        44.39 o                         
  30   4   4      29814.55      30335.61       307.45 o                         
  32   4   4       8092.19       8340.54       106.80 o                         
  34   4   4       2375.56       2352.58        62.52 o                         
  36   4   4       3751.12       3553.02       117.63 o                         
  38   4   4        249.16        326.00        46.18 o                         
 -41   5   4        960.50        947.93        77.74 o                         
 -39   5   4         10.45        131.61        58.82 o                         
 -37   5   4       2231.62       2294.03        67.43 o                         
 -35   5   4         54.43         71.10        49.26 o                         
 -33   5   4       7106.83       7041.52        88.54 o                         
 -31   5   4       2172.82       2441.67        52.55 o                         
 -29   5   4       2731.59       3196.48        55.07 o                         
 -27   5   4       1656.57       1893.12        52.95 o                         
 -25   5   4      28810.22      31291.29       273.67 o                         
 -23   5   4        493.80        813.52        37.02 o                         
 -21   5   4         22.19        140.00        28.51 o                         
 -19   5   4      12213.75      13127.80       123.31 o                         
 -17   5   4      34163.19      33648.18       328.27 o                         
 -15   5   4       1669.91       1898.06        43.31 o                         
 -13   5   4       2161.70       1936.61        61.56 o                         
 -11   5   4     161734.27     171566.81      1614.35 o                         
  -9   5   4      89981.81      80277.64       765.68 o                         
  -7   5   4      47653.85      42769.77       579.70 o                         
  -5   5   4     348834.38     325660.00      3862.05 o                         
  -3   5   4      48542.41      54864.80      1124.94 o                         
  -1   5   4     172674.33     154637.52      2492.14 o                         
   1   5   4     132604.88     120025.36      1928.87 o                         
   3   5   4     178870.23     167048.27      2053.09 o                         
   5   5   4      32713.52      42523.63       430.31 o                         
   7   5   4      26061.88      23571.95       257.05 o                         
   9   5   4      30511.74      36532.70       334.59 o                         
  11   5   4     118159.08     108232.98       878.80 o                         
  13   5   4     130068.30     136886.61      1067.10 o                         
  15   5   4      22164.54      19821.46       178.85 o                         
  17   5   4       9719.05       9176.48        89.71 o                         
  19   5   4      78554.34      76736.44       616.90 o                         
  21   5   4        236.22        352.31        39.57 o                         
  23   5   4      16873.73      17350.96       188.15 o                         
  25   5   4      17102.22      15965.93       169.15 o                         
  27   5   4       9164.52      10211.39       110.34 o                         
  29   5   4        687.95        802.55        49.28 o                         
  31   5   4        310.89        458.25        46.28 o                         
  33   5   4       3099.42       3127.33        65.66 o                         
  35   5   4       4859.31       4898.54        82.10 o                         
  37   5   4          2.92         37.18        44.98 o                         
 -40   6   4        659.39        596.62        83.45 o                         
 -38   6   4        270.09        244.29        53.31 o                         
 -36   6   4       1600.24       1530.83        55.62 o                         
 -34   6   4        556.10        370.69        43.37 o                         
 -32   6   4        292.80        634.74        44.14 o                         
 -30   6   4       2989.98       2851.60        62.15 o                         
 -28   6   4       3026.11       3355.84        59.80 o                         
 -26   6   4       3699.89       3792.91        64.50 o                         
 -24   6   4       9964.25      10304.49       104.92 o                         
 -22   6   4       4372.17       4063.96        61.69 o                         
 -20   6   4       2122.10       1922.87        42.48 o                         
 -18   6   4       7049.32       6864.93        75.74 o                         
 -16   6   4      98227.97     100820.63       858.38 o                         
 -14   6   4       9432.08       7588.51        98.36 o                         
 -12   6   4       3340.28       2973.64        58.31 o                         
 -10   6   4      61652.61      67194.65       647.40 o                         
  -8   6   4      12020.47      10142.66       167.97 o                         
  -6   6   4     182684.67     186927.83      2031.16 o                         
  -4   6   4     201563.88     243258.61      4209.24 o                         
  -2   6   4     427974.47     456781.53      9881.44 o                         
   0   6   4       8165.30       9179.95       210.23 o                         
   2   6   4     165094.45     166420.02      2481.07 o                         
   4   6   4      21809.62      20768.76       261.59 o                         
   6   6   4     415438.28     430469.53      4174.73 o                         
   8   6   4     154747.34     172194.62      1674.17 o                         
  10   6   4     947018.56     908421.19      8436.88 o                         
  12   6   4     104821.73     102984.96       944.15 o                         
  14   6   4      69983.16      76421.56       597.71 o                         
  16   6   4      42140.52      42391.80       418.58 o                         
  18   6   4     135544.72     137383.48      1186.80 o                         
  20   6   4      26745.85      28791.66       236.32 o                         
  22   6   4         89.48        349.05        36.99 o                         
  24   6   4      20021.91      20696.67       181.39 o                         
  26   6   4       2965.24       3469.98        60.05 o                         
  28   6   4       1657.50       2242.54        55.54 o                         
  30   6   4        326.36        433.36        49.75 o                         
  32   6   4        575.06        543.93        50.11 o                         
  34   6   4        910.20        650.12        40.85 o                         
  36   6   4       2431.64       2126.39        50.82 o                         
  38   6   4          6.23         53.20        50.08 o                         
 -39   7   4        369.70        372.76        54.24 o                         
 -37   7   4        101.66        173.00        50.47 o                         
 -35   7   4        404.80        442.36        43.74 o                         
 -33   7   4         14.13         45.86        42.44 o                         
 -31   7   4          0.49         73.25        38.67 o                         
 -29   7   4        414.28        897.22        47.76 o                         
 -27   7   4       6587.70       7088.20       107.64 o                         
 -25   7   4      19412.96      20435.50       184.78 o                         
 -23   7   4       1522.84       1507.06        42.86 o                         
 -21   7   4      14892.37      14754.37       139.48 o                         
 -19   7   4       1492.80       1883.71        39.28 o                         
 -17   7   4      15228.63      15401.27       150.71 o                         
 -15   7   4      25398.84      26426.03       227.14 o                         
 -13   7   4      28953.90      28661.98       289.67 o                         
 -11   7   4     144177.69     141261.70      1374.91 o                         
  -9   7   4      26690.52      31889.66       345.71 o                         
  -7   7   4      87641.61      80651.98       971.11 o                         
  -5   7   4        660.92       1489.21        83.58 o                         
  -3   7   4      11940.39      19200.63       434.96 o                         
  -1   7   4      31513.62      32663.52       569.90 o                         
   1   7   4     212033.50     190300.50      3079.48 o                         
   3   7   4       4854.73       5425.49       122.15 o                         
   5   7   4      71563.53      66410.88       683.35 o                         
   7   7   4     121248.91     116240.23      1141.63 o                         
   9   7   4      40541.54      38069.76       481.74 o                         
  11   7   4      52210.01      53132.29       510.32 o                         
  13   7   4       9016.59      11152.96       109.10 o                         
  15   7   4      72067.17      75012.69       635.06 o                         
  17   7   4         85.72        278.39        45.41 o                         
  19   7   4      12791.38      14142.94       134.43 o                         
  21   7   4       8365.55       8542.85        93.89 o                         
  23   7   4       2632.65       3290.67        57.52 o                         
  25   7   4       1216.61       1660.80        58.23 o                         
  27   7   4        982.63        697.18        46.86 o                         
  29   7   4       3813.70       3679.78        66.36 o                         
  31   7   4        104.79        123.18        47.91 o                         
  33   7   4        152.21        224.89        42.06 o                         
  35   7   4        331.31        342.55        39.22 o                         
  37   7   4       1180.60       1002.63        61.79 o                         
 -38   8   4        249.78        246.29        60.38 o                         
 -36   8   4        599.02        431.89        55.14 o                         
 -34   8   4        377.59        325.85        45.21 o                         
 -32   8   4       2087.48       1914.75        58.23 o                         
 -30   8   4       9136.86       8753.77       100.22 o                         
 -28   8   4       1369.49       1615.83        65.15 o                         
 -26   8   4        316.26        348.85        45.55 o                         
 -24   8   4       3162.35       3680.77        58.76 o                         
 -22   8   4      12285.43      14208.49       133.91 o                         
 -20   8   4       2616.18       2670.34        50.39 o                         
 -18   8   4      26891.32      29038.58       267.41 o                         
 -16   8   4       2257.47       2362.10        53.43 o                         
 -14   8   4       1868.00       2299.36        46.17 o                         
 -12   8   4       1326.16       1537.06        52.46 o                         
 -10   8   4       7205.73       6730.11        95.15 o                         
  -8   8   4     155717.72     173644.14      1846.75 o                         
  -6   8   4      19789.20      21802.38       332.58 o                         
  -4   8   4      40939.25      44223.34       663.88 o                         
  -2   8   4     134501.25     144176.81      2539.78 o                         
   0   8   4      84776.13      75456.55      1174.75 o                         
   2   8   4     657448.44     652505.19     10448.02 o                         
   4   8   4       4531.27       4309.76        92.27 o                         
   6   8   4      86807.08      84565.27       925.01 o                         
   8   8   4      18311.26      17766.31       202.96 o                         
  10   8   4      83998.53      88061.08       746.58 o                         
  12   8   4      17091.00      15697.40       141.16 o                         
  14   8   4       3435.00       4254.80        63.97 o                         
  16   8   4      68486.16      65129.53       524.85 o                         
  18   8   4        584.82        536.87        40.67 o                         
  20   8   4       2216.25       2551.38        54.76 o                         
  22   8   4        571.03        850.47        42.82 o                         
  24   8   4      10929.20      10739.96       110.09 o                         
  26   8   4       8799.65       9035.57       121.44 o                         
  28   8   4          2.35         -2.31        46.14 o                         
  30   8   4       1231.51       1386.67        48.51 o                         
  32   8   4        753.56        783.33        42.05 o                         
  34   8   4       5796.31       5640.97        87.76 o                         
  36   8   4          2.39         81.27        43.84 o                         
 -35   9   4        111.14        -26.15        74.83 o                         
 -33   9   4        276.85        316.54        40.97 o                         
 -31   9   4       2799.17       2685.55        55.52 o                         
 -29   9   4       6739.38       7077.48        88.77 o                         
 -27   9   4       1144.17       1374.37        47.95 o                         
 -25   9   4        454.61        473.04        45.18 o                         
 -23   9   4       6814.36       7599.13        92.60 o                         
 -21   9   4        534.49        543.57        42.63 o                         
 -19   9   4      27013.50      26296.34       259.15 o                         
 -17   9   4       9184.77      10209.28       122.57 o                         
 -15   9   4       1450.96       1496.78        39.46 o                         
 -13   9   4      31594.35      32966.00       281.55 o                         
 -11   9   4        847.72       1125.04        40.20 o                         
  -9   9   4      62925.86      60101.79       480.97 o                         
  -7   9   4      50848.34      52802.91       438.16 o                         
  -5   9   4      66818.84      74561.16       680.84 o                         
  -3   9   4       3802.63       3874.91        73.21 o                         
  -1   9   4      30332.52      27853.19       266.51 o                         
   1   9   4      89858.70      93580.68      1036.60 o                         
   3   9   4      38767.48      39254.38       366.12 o                         
   5   9   4       2174.35       2641.28        59.53 o                         
   7   9   4      37874.65      36866.12       299.74 o                         
   9   9   4      87687.64      92764.60       730.30 o                         
  11   9   4        120.43        214.16        28.47 o                         
  13   9   4      26539.32      24758.03       197.70 o                         
  15   9   4      16721.64      16209.79       164.52 o                         
  17   9   4        615.29        825.76        52.72 o                         
  19   9   4      16875.99      17731.70       177.43 o                         
  21   9   4        255.85        239.21        41.85 o                         
  23   9   4       1203.37       1489.09        56.56 o                         
  25   9   4        212.80        404.84        45.89 o                         
  27   9   4        268.77        320.14        45.06 o                         
  29   9   4        360.91        345.39        50.47 o                         
  31   9   4       4061.29       3644.95        64.21 o                         
  33   9   4       2563.33       2261.31        50.27 o                         
 -34  10   4        103.81         30.46        40.71 o                         
 -32  10   4          1.59         23.72        37.90 o                         
 -30  10   4          2.25         64.19        39.57 o                         
 -28  10   4       2173.97       1836.65        54.12 o                         
 -26  10   4        595.54        641.58        45.06 o                         
 -24  10   4       6865.29       6481.10        96.91 o                         
 -22  10   4      17867.35      17353.61       195.86 o                         
 -20  10   4        999.16       1619.27        57.05 o                         
 -18  10   4        430.73        366.55        56.25 o                         
 -16  10   4       3824.29       4328.98        74.51 o                         
 -14  10   4      31977.93      31848.92       281.70 o                         
 -12  10   4      50547.27      49490.87       418.07 o                         
 -10  10   4      12543.42      12227.04       125.73 o                         
  -8  10   4      62529.49      63564.69       516.02 o                         
  -6  10   4        124.21        260.21        27.50 o                         
  -4  10   4       3471.29       3867.64        54.49 o                         
  -2  10   4       9955.95       9883.35       122.64 o                         
   0  10   4      29500.41      30065.92       313.95 o                         
   2  10   4      39926.45      37385.98       346.66 o                         
   4  10   4      18902.44      19314.11       175.62 o                         
   6  10   4        101.42        252.15        35.06 o                         
   8  10   4       8113.06       7197.19        77.61 o                         
  10  10   4        713.42       1000.85        53.46 o                         
  12  10   4       8253.07       8264.92       113.99 o                         
  14  10   4        594.52        481.15        38.54 o                         
  16  10   4      57585.32      58714.82       549.35 o                         
  18  10   4      34281.80      36814.24       334.92 o                         
  20  10   4       5593.83       5796.82        81.48 o                         
  22  10   4      11217.61      10423.30       146.43 o                         
  24  10   4       5393.94       6334.00        86.99 o                         
  26  10   4      15492.36      16258.07       258.72 o                         
  28  10   4        766.20        762.70        48.90 o                         
  30  10   4       5955.97       5722.97        90.91 o                         
  32  10   4       1504.41       1469.02        44.44 o                         
 -33  11   4        866.24        599.72        38.69 o                         
 -31  11   4         25.81         31.09        38.22 o                         
 -29  11   4       9789.79       9058.96       115.55 o                         
 -27  11   4       8094.18       8159.44       117.41 o                         
 -25  11   4       4146.61       3872.98        70.56 o                         
 -23  11   4        762.38        663.83        48.90 o                         
 -21  11   4      10429.14      10865.32       162.37 o                         
 -19  11   4      32047.70      34767.84       411.50 o                         
 -17  11   4       7152.37       7028.06        97.17 o                         
 -15  11   4      11755.03      12373.59       139.22 o                         
 -13  11   4      25168.00      24195.36       234.52 o                         
 -11  11   4      16546.12      13943.97       146.84 o                         
  -9  11   4        250.75        350.59        33.23 o                         
  -7  11   4       2689.61       2919.05        54.53 o                         
  -5  11   4     123513.34     122802.23      1031.93 o                         
  -3  11   4       6525.85       7124.15        99.31 o                         
  -1  11   4      18103.31      18231.45       193.06 o                         
   1  11   4      23452.28      25528.57       290.13 o                         
   3  11   4     117810.05     120352.27       984.33 o                         
   5  11   4       4225.02       4375.12        70.43 o                         
   7  11   4       1486.39       1403.84        41.48 o                         
   9  11   4      10904.41      10249.66       138.29 o                         
  11  11   4     113224.71     117126.49      1172.29 o                         
  13  11   4      42445.07      45294.37       475.72 o                         
  15  11   4       9249.43       8108.23        95.61 o                         
  17  11   4       1700.34       1613.58        51.28 o                         
  19  11   4        335.29        513.44        42.98 o                         
  21  11   4       9088.39       9683.10       122.31 o                         
  23  11   4      21307.16      23200.86       283.21 o                         
  25  11   4        214.85        247.30        42.34 o                         
  27  11   4       2502.33       2352.72        60.33 o                         
  29  11   4        182.46        278.06        41.79 o                         
  31  11   4       9977.33       9096.07       100.99 o                         
 -30  12   4          0.15         32.68        36.42 o                         
 -28  12   4        567.53        491.93        38.40 o                         
 -26  12   4       5317.40       5186.04        94.39 o                         
 -24  12   4       7043.06       7508.54       105.81 o                         
 -22  12   4       6571.97       6166.87        98.76 o                         
 -20  12   4       2795.36       3267.53        84.10 o                         
 -18  12   4      20114.17      18549.65       296.04 o                         
 -16  12   4      12072.61      13210.43       160.78 o                         
 -14  12   4      14159.36      13257.25       236.01 o                         
 -12  12   4      23504.68      24916.16       384.99 o                         
 -10  12   4        268.27        255.25        37.81 o                         
  -8  12   4       3305.92       3362.70        55.15 o                         
  -6  12   4        598.56        584.81        38.45 o                         
  -4  12   4       2106.22       2032.82        55.75 o                         
  -2  12   4       4310.16       5140.17        86.47 o                         
   0  12   4      12286.86      10905.28       170.20 o                         
   2  12   4       1362.67       1306.90        48.33 o                         
   4  12   4       4552.80       5064.86        72.43 o                         
   6  12   4       6572.61       6397.44        85.28 o                         
   8  12   4      47335.06      48560.05       446.14 o                         
  10  12   4       1264.16       1630.52        47.17 o                         
  12  12   4      11283.71      12497.57       137.22 o                         
  14  12   4      19129.56      18349.68       214.76 o                         
  16  12   4      35139.75      35415.32       437.15 o                         
  18  12   4      17845.40      17972.13       248.65 o                         
  20  12   4      40787.20      38900.16       565.00 o                         
  22  12   4        823.69        840.84        46.31 o                         
  24  12   4       7969.70       7544.44       106.05 o                         
  26  12   4        131.73         58.17        36.25 o                         
  28  12   4       8668.12       8395.28       186.27 o                         
 -29  13   4        904.99        738.75        41.64 o                         
 -27  13   4         16.77         51.71        38.71 o                         
 -25  13   4        506.95        472.07        43.03 o                         
 -23  13   4       1582.47       1592.21        54.59 o                         
 -21  13   4       1096.92        955.33        64.23 o                         
 -19  13   4      26064.62      24538.73       419.83 o                         
 -17  13   4       1186.34       1115.74        47.57 o                         
 -15  13   4        141.61        173.84        42.53 o                         
 -13  13   4      13328.11      13951.25       302.62 o                         
 -11  13   4      72631.84      70290.15      1409.32 o                         
  -9  13   4      16412.80      16353.94       215.39 o                         
  -7  13   4        437.31        718.87        43.26 o                         
  -5  13   4     113351.12     112947.32      1438.12 o                         
  -3  13   4      25130.85      23688.87       406.83 o                         
  -1  13   4        388.42        493.16        42.54 o                         
   1  13   4      17957.18      18223.81       216.04 o                         
   3  13   4       9954.35      10202.20       123.63 o                         
   5  13   4        648.85        814.37        45.87 o                         
   7  13   4      11677.97      12059.94       221.72 o                         
   9  13   4        251.21        201.11        42.91 o                         
  11  13   4       1574.03       1802.83        52.01 o                         
  13  13   4      24143.99      24635.03       333.75 o                         
  15  13   4       3701.68       3283.65        62.38 o                         
  17  13   4       3485.68       3637.13       100.36 o                         
  19  13   4         49.99         92.33        47.35 o                         
  21  13   4       1654.47       2022.48        64.84 o                         
  23  13   4        221.94        259.72        43.61 o                         
  25  13   4       1633.72       1522.31        53.55 o                         
  27  13   4         33.22         95.82        39.92 o                         
 -26  14   4        250.32        212.51        42.93 o                         
 -24  14   4       6043.74       5741.77       109.26 o                         
 -22  14   4        106.58         32.87        48.24 o                         
 -20  14   4        376.91        255.73        50.45 o                         
 -18  14   4       6393.24       6198.10       152.17 o                         
 -16  14   4       5376.66       6342.73       226.84 o                         
 -14  14   4        161.99        154.96        47.46 o                         
 -12  14   4        378.78        269.14        53.13 o                         
 -10  14   4        479.99        445.51        46.69 o                         
  -8  14   4       2943.57       2873.88        65.85 o                         
  -6  14   4        119.00        227.58        43.23 o                         
  -4  14   4      42079.74      42205.81       856.49 o                         
  -2  14   4      10189.48      11758.61       231.17 o                         
   0  14   4       1756.21       1838.94        53.87 o                         
   2  14   4       2808.79       2777.33        75.98 o                         
   4  14   4        922.61        819.34        48.56 o                         
   6  14   4      10708.75      11158.20       305.31 o                         
   8  14   4      19393.72      19737.38       468.16 o                         
  10  14   4      24002.54      24955.20       474.81 o                         
  12  14   4      10505.44      10616.45       253.99 o                         
  14  14   4       2128.98       2522.68       103.28 o                         
  16  14   4       1210.18       1138.06        68.40 o                         
  18  14   4       6271.01       6400.56       201.93 o                         
  20  14   4       6502.92       6388.63       228.02 o                         
  22  14   4         22.44         65.38        48.46 o                         
  24  14   4        555.90        367.91        41.89 o                         
 -23  15   4       2359.00       1928.19        80.06 o                         
 -21  15   4       4052.09       3764.46       129.74 o                         
 -19  15   4       2913.12       2495.04        85.36 o                         
 -17  15   4       1299.67       1272.87        78.98 o                         
 -15  15   4       7624.29       7226.10       204.03 o                         
 -13  15   4      15974.54      16140.13       791.94 o                         
 -11  15   4      31516.21      30854.53      1280.78 o                         
  -9  15   4       2767.89       2559.77       139.40 o                         
  -7  15   4       4331.23       4589.59       111.74 o                         
  -5  15   4       7225.82       7674.67       202.73 o                         
  -3  15   4       4886.43       5075.83       123.85 o                         
  -1  15   4       2176.47       2460.65        73.97 o                         
   1  15   4       4773.95       5545.39       110.32 o                         
   3  15   4       7572.62       7345.24       106.12 o                         
   5  15   4      11529.60      11760.94       175.89 o                         
   7  15   4       5045.15       5168.49       113.58 o                         
   9  15   4         25.50         57.41        59.57 o                         
  11  15   4       4009.07       4021.43        92.31 o                         
  13  15   4       1724.41       2003.99        75.56 o                         
  15  15   4       3595.37       4313.20       117.18 o                         
  17  15   4       6184.62       7124.19       247.87 o                         
  19  15   4        741.29        812.57        77.34 o                         
  21  15   4        301.11        433.14        94.31 o                         
 -18  16   4         54.19         -3.12        66.42 o                         
 -16  16   4        350.44        278.47        77.41 o                         
 -14  16   4        197.35        294.72        65.85 o                         
 -12  16   4        815.84       1030.10        72.68 o                         
 -10  16   4       1400.68       1343.64       124.31 o                         
  -8  16   4       9208.63       9058.42       447.25 o                         
  -6  16   4       1164.89       1642.37        77.97 o                         
  -4  16   4       7609.70       7678.75       335.43 o                         
  -2  16   4       3207.22       3956.71        96.34 o                         
   0  16   4       5796.79       6224.11       176.10 o                         
   2  16   4      10325.05      10580.78       266.04 o                         
   4  16   4         33.15         31.87        46.52 o                         
   6  16   4       2764.75       3351.23        88.49 o                         
   8  16   4         26.16         76.46        57.30 o                         
  10  16   4       1391.70       1465.02        78.49 o                         
  12  16   4        595.76        506.11        99.06 o                         
  14  16   4         78.55        149.25        70.89 o                         
  16  16   4        605.10        582.13        90.09 o                         
 -13  17   4       3904.07       3916.72       145.30 o                         
 -11  17   4       2674.43       2580.05       130.89 o                         
  -9  17   4         70.33         56.03       114.52 o                         
  -7  17   4       1796.58       1684.72       112.89 o                         
  -5  17   4       7916.38       6836.02       323.86 o                         
  -3  17   4       2551.47       2552.39       329.75 o                         
  -1  17   4       3829.81       4436.80       201.09 o                         
   1  17   4        182.42        114.88        97.74 o                         
   3  17   4      15450.16      16112.31       541.72 o                         
   5  17   4       2639.07       2952.71       130.29 o                         
   7  17   4        679.96       1033.68        95.69 o                         
   9  17   4         75.51         50.72        96.79 o                         
  11  17   4         79.16         -0.44       166.34 o                         
 -41   1   5       1963.47       1651.46        60.86 o                         
 -39   1   5       4371.42       4651.78        90.55 o                         
 -37   1   5       2598.18       1937.90        64.86 o                         
 -35   1   5        641.19        510.13        56.71 o                         
 -33   1   5      29554.09      31571.52       334.21 o                         
 -31   1   5        667.95        434.52        50.08 o                         
 -29   1   5      10781.56      11058.14       116.10 o                         
 -27   1   5       4867.28       6041.07        69.02 o                         
 -25   1   5       7545.99       7829.77        71.89 o                         
 -23   1   5        125.53        380.20        29.22 o                         
 -21   1   5      11402.08      12919.86       110.35 o                         
 -19   1   5       7528.08       5464.74        70.04 o                         
 -17   1   5     233844.52     222458.98      1934.26 o                         
 -15   1   5        403.57       2339.36        40.55 o                         
 -13   1   5      27049.61      33561.89       326.00 o                         
 -11   1   5      75524.47      77903.34       839.70 o                         
  -9   1   5     219178.56     279929.00      3414.41 o                         
  -7   1   5      70289.79     166778.66      1959.73 o                         
  -3   1   5     221648.69     135431.58      2359.60 o                         
  -1   1   5     113903.39     196165.77      2912.99 o                         
   3   1   5      14506.63       9160.85       172.69 o                         
   5   1   5     614749.88     534668.81      7287.86 o                         
   7   1   5      89157.90      83154.55      1034.13 o                         
   9   1   5      29449.76      13896.31       179.07 o                         
  11   1   5      83725.47      97655.16      1082.58 o                         
  13   1   5      39963.23      36969.44       371.98 o                         
  15   1   5       5669.97       6720.57       108.13 o                         
  17   1   5       6378.65       6274.58        92.17 o                         
  19   1   5        194.99        341.57        27.28 o                         
  21   1   5      28046.83      27087.50       281.78 o                         
  23   1   5       4877.81       3914.91        66.61 o                         
  25   1   5        278.39        660.50        35.43 o                         
  27   1   5         48.95         72.75        36.20 o                         
  29   1   5       2194.96       2612.35        57.74 o                         
  31   1   5        489.44        689.83        55.12 o                         
  33   1   5       7703.92       7908.84       113.89 o                         
  35   1   5         41.69        154.16        61.09 o                         
  37   1   5        106.10        146.14        70.24 o                         
  39   1   5        751.96        913.31        66.32 o                         
 -42   2   5        237.23        219.08        51.92 o                         
 -40   2   5        303.44        236.19        49.80 o                         
 -38   2   5       3018.05       2977.57        69.65 o                         
 -36   2   5         80.82        131.60        54.62 o                         
 -34   2   5       1175.93        790.46        54.74 o                         
 -32   2   5         38.12         51.62        49.08 o                         
 -30   2   5      22445.85      23210.59       203.26 o                         
 -28   2   5       6973.54       7380.24        78.71 o                         
 -26   2   5      34074.93      36246.00       284.57 o                         
 -24   2   5       1548.67       1747.90        36.73 o                         
 -22   2   5      41762.31      38933.59       311.55 o                         
 -20   2   5      81447.64      71923.09       662.87 o                         
 -18   2   5      27296.17      28652.91       282.87 o                         
 -16   2   5      57239.77      59696.16       568.11 o                         
 -14   2   5      32358.21      30962.91       336.21 o                         
 -12   2   5      38929.00      46024.00       556.49 o                         
 -10   2   5      45244.76      49421.27       622.57 o                         
  -8   2   5       5782.31       6146.68       107.18 o                         
  -6   2   5     255427.64     220083.62      2566.39 o                         
  -4   2   5      41272.74      43096.27       517.00 o                         
  -2   2   5      21295.34      12154.86       180.75 o                         
   0   2   5      68682.33      66336.77       654.06 o                         
   2   2   5     396213.34     470541.50      4214.49 o                         
   4   2   5    1273320.62    1277425.50     11660.93 o                         
   6   2   5     262716.91     302440.88      3105.31 o                         
   8   2   5      53539.60      44113.84       455.20 o                         
  10   2   5      24132.52      26094.23       352.18 o                         
  12   2   5      67762.89      75098.16       725.93 o                         
  14   2   5       2940.99       3879.54        57.68 o                         
  16   2   5       1619.97       1957.56        42.41 o                         
  18   2   5      22789.13      26148.20       214.16 o                         
  20   2   5         35.96        126.66        29.40 o                         
  22   2   5       7763.99       8294.36        89.98 o                         
  24   2   5      53178.52      59069.55       452.70 o                         
  26   2   5       6928.77       7455.62        84.80 o                         
  28   2   5      10606.26      11435.03       114.51 o                         
  30   2   5      10494.68      11776.73       125.70 o                         
  32   2   5        249.95        429.85        49.98 o                         
  34   2   5       1165.82        978.99        59.54 o                         
  36   2   5         96.61        212.41        56.59 o                         
  38   2   5         65.67         15.10        51.42 o                         
  40   2   5         16.56         10.64        49.88 o                         
 -41   3   5        120.17        155.25        49.64 o                         
 -39   3   5        481.38        322.20        48.70 o                         
 -37   3   5        651.22        651.57        60.79 o                         
 -35   3   5      16387.26      15364.33       174.06 o                         
 -33   3   5       6616.80       6529.83        90.08 o                         
 -31   3   5      17848.16      17517.35       165.01 o                         
 -29   3   5       4172.34       3650.68        58.11 o                         
 -27   3   5      80962.05      81145.31       623.79 o                         
 -25   3   5       1834.96       2030.96        46.16 o                         
 -23   3   5     116082.49     112993.26       929.96 o                         
 -21   3   5       9021.68       7806.91        79.90 o                         
 -19   3   5      74193.66      74797.17       701.00 o                         
 -17   3   5        706.23       1063.94        43.18 o                         
 -15   3   5     238231.06     205159.97      2181.33 o                         
 -13   3   5      77384.34      75979.89       835.80 o                         
 -11   3   5      88876.30      82559.72       936.47 o                         
  -9   3   5     435426.00     379343.28      4275.83 o                         
  -7   3   5        189.92        517.97        38.51 o                         
  -5   3   5      41900.45      55710.39       639.39 o                         
  -3   3   5    1152074.62    1283891.00     17762.06 o                         
  -1   3   5      85354.78      61454.73       699.54 o                         
   1   3   5     525229.12     513431.06      5778.40 o                         
   3   3   5     751679.00     769288.44      7409.49 o                         
   5   3   5     483468.00     482206.97      4653.81 o                         
   7   3   5      48203.15      38459.52       380.07 o                         
   9   3   5      20614.24      17786.42       189.96 o                         
  11   3   5      12653.07       7968.84       105.79 o                         
  13   3   5      81850.09      99791.21      1144.62 o                         
  15   3   5      63466.54      56658.93       486.54 o                         
  17   3   5      51207.05      52650.41       435.18 o                         
  19   3   5      26743.60      24801.81       208.81 o                         
  21   3   5      62907.12      66344.69       560.56 o                         
  23   3   5       1277.88       1538.65        48.48 o                         
  25   3   5      36342.08      37382.92       371.41 o                         
  27   3   5      28702.74      27633.44       254.25 o                         
  29   3   5      11460.00      12294.05       138.36 o                         
  31   3   5       8767.03       9023.77       111.30 o                         
  33   3   5       1923.16       2146.45        65.15 o                         
  35   3   5       1896.31       1755.30        65.01 o                         
  37   3   5       1162.74       1006.12        61.19 o                         
  39   3   5         19.60         19.36        44.40 o                         
 -40   4   5         70.67         76.88        56.51 o                         
 -38   4   5         31.19         17.63        51.92 o                         
 -36   4   5        592.87        552.45        49.62 o                         
 -34   4   5       3095.37       2970.71        64.83 o                         
 -32   4   5       8749.68       8471.18       102.52 o                         
 -30   4   5        146.64        132.95        40.84 o                         
 -28   4   5      13269.36      13093.87       127.68 o                         
 -26   4   5       7081.96       7652.78        85.98 o                         
 -24   4   5      38151.02      41299.21       363.68 o                         
 -22   4   5        903.02       1126.13        36.38 o                         
 -20   4   5        265.78        528.86        39.65 o                         
 -18   4   5       7902.34       7306.67        84.28 o                         
 -16   4   5      79339.40      77187.70       742.18 o                         
 -14   4   5      11742.19      10148.08       141.77 o                         
 -12   4   5       1342.93       3868.29        72.29 o                         
 -10   4   5      23114.48      24226.44       259.14 o                         
  -8   4   5      95684.05      89065.71       940.66 o                         
  -6   4   5     160368.56     144363.17      1828.28 o                         
  -4   4   5         34.46        940.78        42.12 o                         
  -2   4   5     141380.78     131179.25      1676.16 o                         
   0   4   5       5592.40       9517.98       146.77 o                         
   2   4   5     278015.38     286525.84      3483.10 o                         
   4   4   5       4480.26       3806.53        69.66 o                         
   6   4   5      59406.21      48287.84       438.86 o                         
   8   4   5      43072.09      36689.68       350.65 o                         
  10   4   5     123650.09     120929.47      1009.08 o                         
  12   4   5       2346.49       3054.09        54.19 o                         
  14   4   5     115838.75     134094.81      1130.85 o                         
  16   4   5      37831.27      41393.91       375.94 o                         
  18   4   5       3486.33       4348.10        55.04 o                         
  20   4   5      46550.11      44150.47       362.69 o                         
  22   4   5       7464.09       7748.72        85.25 o                         
  24   4   5      27138.87      25551.68       241.31 o                         
  26   4   5       2333.93       2478.34        54.78 o                         
  28   4   5       9889.87      10661.67       115.18 o                         
  30   4   5        468.83        765.01        47.54 o                         
  32   4   5       9214.89       8277.86       110.37 o                         
  34   4   5        175.52        277.44        49.50 o                         
  36   4   5        870.83        644.55        48.93 o                         
  38   4   5        396.23        282.43        48.14 o                         
 -41   5   5       2538.77       2176.86        93.70 o                         
 -39   5   5       2406.99       2469.59        73.94 o                         
 -37   5   5       2055.75       2149.71        68.35 o                         
 -35   5   5       1286.82       1334.56        48.90 o                         
 -33   5   5        643.78        839.19        47.10 o                         
 -31   5   5       1156.21       1189.07        45.76 o                         
 -29   5   5       3123.69       2899.38        51.90 o                         
 -27   5   5      17062.01      17279.93       167.75 o                         
 -25   5   5         33.23        115.35        40.27 o                         
 -23   5   5      38159.35      41370.04       352.51 o                         
 -21   5   5      31188.07      28937.05       239.63 o                         
 -19   5   5       1884.96       1569.31        41.83 o                         
 -17   5   5      26759.56      29914.12       275.90 o                         
 -15   5   5      34939.94      30401.95       315.98 o                         
 -13   5   5     315264.69     282255.06      2722.27 o                         
 -11   5   5      23203.12      17852.26       196.41 o                         
  -9   5   5     614322.12     580425.44      5705.84 o                         
  -7   5   5      46194.79      43617.38       510.57 o                         
  -5   5   5      72352.26      70583.16       771.21 o                         
  -3   5   5      65074.77      68049.85       937.08 o                         
  -1   5   5     252589.17     239696.47      2910.25 o                         
   1   5   5      53758.01      46969.80       611.06 o                         
   3   5   5     186581.11     180924.59      1858.03 o                         
   5   5   5       6617.87       7751.79        92.23 o                         
   7   5   5     115980.29     116212.93      1085.37 o                         
   9   5   5      77454.81      83451.95       737.11 o                         
  11   5   5      32008.89      39321.67       327.28 o                         
  13   5   5      31944.02      26101.63       214.88 o                         
  15   5   5      12609.10      12630.72       123.90 o                         
  17   5   5      80021.47      79075.08       647.35 o                         
  19   5   5        176.72        317.96        36.71 o                         
  21   5   5       1676.30       2222.37        47.13 o                         
  23   5   5      12885.70      15557.96       165.00 o                         
  25   5   5       7127.42       7032.51       100.14 o                         
  27   5   5       7440.73       7931.95        93.98 o                         
  29   5   5       2818.93       2666.19        59.60 o                         
  31   5   5       3475.98       4003.43        72.01 o                         
  33   5   5         63.87         13.74        43.32 o                         
  35   5   5         93.06        192.38        48.77 o                         
  37   5   5       1544.58       1382.37        47.24 o                         
 -40   6   5        191.21        275.87        52.01 o                         
 -38   6   5         40.91         17.94        57.79 o                         
 -36   6   5         30.41         34.34        51.44 o                         
 -34   6   5        127.87        102.64        47.64 o                         
 -32   6   5       4494.84       4264.99        63.59 o                         
 -30   6   5        160.96        139.00        41.27 o                         
 -28   6   5       2526.88       2702.16        57.18 o                         
 -26   6   5      22340.00      24040.35       217.99 o                         
 -24   6   5       9441.68       9756.77        99.21 o                         
 -22   6   5        531.41        511.27        35.97 o                         
 -20   6   5        112.27        321.69        31.43 o                         
 -18   6   5      79616.52      79919.62       665.92 o                         
 -16   6   5       4618.08       5098.40        65.06 o                         
 -14   6   5      61837.55      62415.99       593.46 o                         
 -12   6   5      23350.61      23255.35       228.64 o                         
 -10   6   5      57992.35      69579.43       942.81 o                         
  -8   6   5      24158.92      21286.26       256.01 o                         
  -6   6   5      39514.14      45729.11       519.39 o                         
  -4   6   5       1121.17       1585.77        47.44 o                         
  -2   6   5      51454.09      49211.90       652.35 o                         
   0   6   5      71230.27      56553.52       865.85 o                         
   2   6   5       1177.59       1290.57        54.35 o                         
   4   6   5      81748.78      89082.45       934.55 o                         
   6   6   5     199440.88     183192.75      1789.13 o                         
   8   6   5       1144.14       1494.97        46.76 o                         
  10   6   5      25721.61      25131.33       247.64 o                         
  12   6   5       1428.74       1512.52        46.78 o                         
  14   6   5      16691.24      13160.72       123.35 o                         
  16   6   5      12570.13      11946.67       133.62 o                         
  18   6   5      13436.58      15179.11       177.74 o                         
  20   6   5      20039.58      20940.02       225.05 o                         
  22   6   5      11885.01      13098.21       155.35 o                         
  24   6   5      37497.09      38036.04       316.70 o                         
  26   6   5        915.27       1022.66        44.76 o                         
  28   6   5        547.96        896.08        53.48 o                         
  30   6   5        349.73        448.44        47.94 o                         
  32   6   5      12668.57      13586.38       151.05 o                         
  34   6   5        878.94        608.88        39.50 o                         
  36   6   5         27.58         44.06        40.19 o                         
 -39   7   5       3494.78       3131.05        83.63 o                         
 -37   7   5         30.64         93.91        45.49 o                         
 -35   7   5        539.48        549.63        47.29 o                         
 -33   7   5       4178.58       4073.61        66.93 o                         
 -31   7   5       8383.89       8152.29        96.44 o                         
 -29   7   5         66.95         75.97        46.59 o                         
 -27   7   5      13017.90      12209.89       127.25 o                         
 -25   7   5       2686.72       2600.34        54.61 o                         
 -23   7   5       3939.87       3489.67        55.55 o                         
 -21   7   5      24750.35      25720.78       218.91 o                         
 -19   7   5        868.31        861.76        33.70 o                         
 -17   7   5     115149.06     111772.86       926.06 o                         
 -15   7   5        399.01        729.11        31.10 o                         
 -13   7   5      89137.42      88296.91       748.83 o                         
 -11   7   5      20716.32      19476.23       250.16 o                         
  -9   7   5     162225.69     157428.72      1570.94 o                         
  -7   7   5       5148.66       6265.14       111.03 o                         
  -5   7   5      30099.30      27799.54       343.80 o                         
  -3   7   5       6688.32       5520.57       118.86 o                         
  -1   7   5     218712.06     223781.98      2734.58 o                         
   1   7   5      71502.77      65464.36       960.10 o                         
   3   7   5       8531.30      10491.48       163.68 o                         
   5   7   5      13168.39      17590.99       205.27 o                         
   7   7   5       2345.01       2665.25        57.05 o                         
   9   7   5      47644.21      46224.07       414.05 o                         
  11   7   5      20714.85      20500.23       222.95 o                         
  13   7   5      28285.06      28892.90       229.15 o                         
  15   7   5      64418.21      70563.43       558.57 o                         
  17   7   5      89489.44      93209.27       750.09 o                         
  19   7   5        306.97        560.38        38.98 o                         
  21   7   5      48485.93      54012.82       485.55 o                         
  23   7   5         88.89        184.27        40.32 o                         
  25   7   5       7444.64       7402.83        96.61 o                         
  27   7   5         10.04        134.10        44.70 o                         
  29   7   5       9361.70       9021.59       132.79 o                         
  31   7   5        420.65        401.84        45.99 o                         
  33   7   5        143.91        168.66        39.95 o                         
  35   7   5        914.12        811.74        43.47 o                         
 -38   8   5       2024.54       1947.57        72.32 o                         
 -36   8   5       4529.90       4158.38        84.74 o                         
 -34   8   5       1996.62       2178.54        53.21 o                         
 -32   8   5        237.52        174.58        41.46 o                         
 -30   8   5       3331.91       3140.71        64.19 o                         
 -28   8   5      16230.91      16864.21       165.74 o                         
 -26   8   5       8891.01       9431.38       110.84 o                         
 -24   8   5       2104.30       2084.14        58.10 o                         
 -22   8   5       4691.31       4559.29        64.59 o                         
 -20   8   5      16415.64      17134.61       166.02 o                         
 -18   8   5      10238.62      10389.59       111.62 o                         
 -16   8   5       5987.20       6054.72        75.84 o                         
 -14   8   5      16916.70      16365.26       143.59 o                         
 -12   8   5      60122.57      59242.19       533.02 o                         
 -10   8   5     171747.27     183150.91      1625.58 o                         
  -8   8   5      17416.89      15940.89       198.79 o                         
  -6   8   5        752.47       1396.97        61.97 o                         
  -4   8   5       3128.09       4742.15       116.99 o                         
  -2   8   5       4858.66       3764.01       114.18 o                         
   0   8   5     113233.56     103301.23      1349.32 o                         
   2   8   5       8270.39       5490.41       130.36 o                         
   4   8   5      43333.93      46871.95       495.04 o                         
   6   8   5        314.21        365.10        39.43 o                         
   8   8   5     145956.84     154684.08      1299.94 o                         
  10   8   5     132738.38     131245.17      1086.88 o                         
  12   8   5     215839.53     214387.61      1660.81 o                         
  14   8   5      50774.35      54308.01       469.72 o                         
  16   8   5      42845.00      42719.00       376.07 o                         
  18   8   5      27293.42      28733.65       268.49 o                         
  20   8   5      96874.06     104558.44       901.41 o                         
  22   8   5       6274.98       7702.58        99.72 o                         
  24   8   5        935.83        686.03        42.23 o                         
  26   8   5      11857.23      11986.42       174.86 o                         
  28   8   5      13973.18      14203.37       150.14 o                         
  30   8   5       2627.54       2719.54        55.06 o                         
  32   8   5       1063.55        952.14        45.73 o                         
  34   8   5       1183.39       1219.71        59.94 o                         
 -37   9   5        137.27        117.10        57.96 o                         
 -35   9   5       4296.54       3867.36        89.99 o                         
 -33   9   5       7231.07       6975.55       121.32 o                         
 -31   9   5       6044.47       6252.94        80.83 o                         
 -29   9   5        117.52        338.41        42.14 o                         
 -27   9   5      18219.28      18121.73       178.25 o                         
 -25   9   5        415.23        378.33        46.42 o                         
 -23   9   5       5534.83       5869.13        96.03 o                         
 -21   9   5        752.91        668.76        48.24 o                         
 -19   9   5      58037.99      59288.38       538.51 o                         
 -17   9   5      54231.81      51339.02       517.84 o                         
 -15   9   5        591.99        305.07        32.36 o                         
 -13   9   5       1466.52       1259.34        33.82 o                         
 -11   9   5       2090.88       3140.39       124.87 o                         
  -9   9   5      11074.97      10950.85       120.52 o                         
  -7   9   5       9235.92       7669.05        80.46 o                         
  -5   9   5       1012.36        602.93        30.15 o                         
  -3   9   5     179602.11     171318.38      1511.86 o                         
  -1   9   5      23303.71      24274.80       218.42 o                         
   1   9   5         84.03        245.98        35.64 o                         
   3   9   5      14944.30      13511.18       125.33 o                         
   5   9   5     135670.66     134671.62      1094.08 o                         
   7   9   5      36750.11      36454.02       297.00 o                         
   9   9   5      23438.65      26079.49       212.87 o                         
  11   9   5       9481.42       9313.12        94.67 o                         
  13   9   5     120703.04     120506.55       934.80 o                         
  15   9   5        308.94        510.43        46.08 o                         
  17   9   5      16523.79      15019.53       219.58 o                         
  19   9   5        129.95        262.92        43.37 o                         
  21   9   5        685.94        844.29        41.84 o                         
  23   9   5       6353.14       6793.48        88.31 o                         
  25   9   5      19159.60      21457.84       234.58 o                         
  27   9   5         15.30        104.73        47.41 o                         
  29   9   5        427.99        433.26        50.90 o                         
  31   9   5        998.57        907.87        40.43 o                         
  33   9   5      10948.96      10545.06       131.00 o                         
 -34  10   5       1259.75       1204.50        47.22 o                         
 -32  10   5       1886.60       1896.50        48.36 o                         
 -30  10   5       1119.69       1351.83        43.80 o                         
 -28  10   5       4177.24       4242.73        68.31 o                         
 -26  10   5        756.32        845.45        47.20 o                         
 -24  10   5       7811.47       8527.68       107.39 o                         
 -22  10   5        503.47        268.64        45.74 o                         
 -20  10   5      19783.12      19544.96       221.85 o                         
 -18  10   5      19604.81      20792.91       236.87 o                         
 -16  10   5      31008.98      33029.91       354.31 o                         
 -14  10   5       6950.13       7089.21        84.38 o                         
 -12  10   5      19641.42      20608.48       193.20 o                         
 -10  10   5      30306.11      31883.56       292.67 o                         
  -8  10   5       2651.73       3064.54        64.44 o                         
  -6  10   5      28974.39      28915.47       257.43 o                         
  -4  10   5       3932.89       3442.59        57.08 o                         
  -2  10   5       4149.99       6055.49        72.55 o                         
   0  10   5       5115.48       5085.54        73.63 o                         
   2  10   5      29348.37      29150.17       256.03 o                         
   4  10   5     162048.95     163837.03      1436.73 o                         
   6  10   5        808.25        848.05        34.85 o                         
   8  10   5      12821.04      14750.67       152.98 o                         
  10  10   5       6324.28       5882.43        92.77 o                         
  12  10   5      36503.69      36274.95       292.28 o                         
  14  10   5       8314.26       7981.74        96.78 o                         
  16  10   5        736.20        991.07        54.53 o                         
  18  10   5       8494.47       7675.20       111.08 o                         
  20  10   5       5270.95       4634.69        72.51 o                         
  22  10   5         45.24         79.72        41.76 o                         
  24  10   5        674.44        758.28        43.98 o                         
  26  10   5      10964.78      11160.14       150.75 o                         
  28  10   5         42.96        101.72        47.53 o                         
  30  10   5        439.13        401.09        46.90 o                         
  32  10   5        264.74        411.41        40.34 o                         
 -33  11   5       3520.11       2924.39        59.92 o                         
 -31  11   5       2707.35       2595.92        74.07 o                         
 -29  11   5          0.96        -27.94        40.04 o                         
 -27  11   5       1328.88       1546.00        64.09 o                         
 -25  11   5      10515.40      10858.07       127.90 o                         
 -23  11   5       3529.84       3360.33        76.58 o                         
 -21  11   5        179.47         46.94        45.71 o                         
 -19  11   5       6602.17       6592.95       112.31 o                         
 -17  11   5       1022.98       1517.79        61.52 o                         
 -15  11   5       2987.89       3052.12        61.37 o                         
 -13  11   5       3535.52       3433.23        70.47 o                         
 -11  11   5         60.02        168.53        35.22 o                         
  -9  11   5      14209.20      14522.01       148.24 o                         
  -7  11   5      38671.15      37533.15       328.42 o                         
  -5  11   5        793.50       1402.77        45.26 o                         
  -3  11   5      75698.20      72115.35       784.24 o                         
  -1  11   5         51.82        144.18        33.80 o                         
   1  11   5      22525.41      21003.28       250.78 o                         
   3  11   5      20246.15      21795.95       202.96 o                         
   5  11   5      15837.51      16015.99       202.77 o                         
   7  11   5       3138.45       3565.08        62.73 o                         
   9  11   5       9108.83       9648.63       111.29 o                         
  11  11   5       9273.81       9083.87       130.78 o                         
  13  11   5      13734.88      14884.79       147.63 o                         
  15  11   5        279.91        421.00        45.50 o                         
  17  11   5      26466.51      27030.64       324.59 o                         
  19  11   5         28.04        103.55        38.54 o                         
  21  11   5        139.77        187.01        43.28 o                         
  23  11   5        367.50        494.77        41.23 o                         
  25  11   5       3608.84       4118.34        78.03 o                         
  27  11   5        105.08        154.34        45.41 o                         
  29  11   5        105.98        114.01        39.91 o                         
  31  11   5        283.79        223.23        37.46 o                         
 -30  12   5       3555.59       3613.27        92.70 o                         
 -28  12   5       1634.13       2044.95        60.26 o                         
 -26  12   5       1002.59       1144.54        47.41 o                         
 -24  12   5       8001.74       8450.03       139.83 o                         
 -22  12   5       1945.94       1736.41        57.34 o                         
 -20  12   5       8567.68       8193.88       133.39 o                         
 -18  12   5       6364.35       5778.60       103.91 o                         
 -16  12   5       8063.87       9711.27       179.02 o                         
 -14  12   5        824.19        496.16        45.96 o                         
 -12  12   5      12962.08      11969.42       157.18 o                         
 -10  12   5       4817.02       4186.94        66.31 o                         
  -8  12   5       5786.89       5673.73        89.08 o                         
  -6  12   5      41918.62      43627.98       459.19 o                         
  -4  12   5       6180.85       6832.04       116.97 o                         
  -2  12   5       1134.77       1296.59        60.00 o                         
   0  12   5        458.80        813.76        48.35 o                         
   2  12   5       9787.64       9783.74       171.94 o                         
   4  12   5      38334.59      38777.13       408.68 o                         
   6  12   5      26522.42      26329.19       321.91 o                         
   8  12   5       3600.16       3583.21        60.53 o                         
  10  12   5      19534.65      19875.05       242.56 o                         
  12  12   5      11243.82      11106.49       154.77 o                         
  14  12   5      17766.88      16154.40       203.06 o                         
  16  12   5       1758.15       1905.01        50.70 o                         
  18  12   5      11746.13      11304.29       193.50 o                         
  20  12   5       1107.95       1409.76        58.70 o                         
  22  12   5         79.46         87.12        39.94 o                         
  24  12   5       2060.00       1780.01        52.57 o                         
  26  12   5       2855.93       3291.23        65.78 o                         
  28  12   5       1775.95       2080.69        64.06 o                         
 -29  13   5          5.10        -36.94        36.94 o                         
 -27  13   5        319.00        290.15        41.37 o                         
 -25  13   5       4533.46       4277.72       114.22 o                         
 -23  13   5        912.63        842.92        52.18 o                         
 -21  13   5       8247.14       7839.15       138.38 o                         
 -19  13   5         32.07         94.44        51.45 o                         
 -17  13   5       4311.45       4486.82       115.21 o                         
 -15  13   5         59.37        104.20        44.30 o                         
 -13  13   5      13139.19      12751.49       389.53 o                         
 -11  13   5       2773.07       2985.53        75.09 o                         
  -9  13   5       4141.59       3854.63       102.18 o                         
  -7  13   5       5670.73       5669.11        88.04 o                         
  -5  13   5        116.76        229.51        43.21 o                         
  -3  13   5         40.60        218.06        46.28 o                         
  -1  13   5       2234.88       2788.03        71.77 o                         
   1  13   5      25037.45      25298.19       356.12 o                         
   3  13   5      13016.31      14706.81       163.89 o                         
   5  13   5        264.72        303.31        47.25 o                         
   7  13   5        301.63        496.60        48.23 o                         
   9  13   5      18894.93      20780.92       272.22 o                         
  11  13   5         64.77        136.14        44.36 o                         
  13  13   5      15546.04      14177.00       167.66 o                         
  15  13   5      10613.31      10381.98       172.11 o                         
  17  13   5         75.44         80.39        52.75 o                         
  19  13   5        213.30        171.39        48.31 o                         
  21  13   5         85.20         73.87        47.20 o                         
  23  13   5       4581.76       4319.55       102.09 o                         
  25  13   5        190.98        285.99        42.17 o                         
  27  13   5       1465.44       1322.66        67.19 o                         
 -26  14   5        827.69        736.55        42.77 o                         
 -24  14   5       1691.51       1993.36        64.45 o                         
 -22  14   5      10255.31       9482.87       192.43 o                         
 -20  14   5        409.50        309.93        50.64 o                         
 -18  14   5       1203.31       1452.21        63.45 o                         
 -16  14   5        263.95        309.79        49.08 o                         
 -14  14   5      12925.11      12957.51       485.04 o                         
 -12  14   5       7867.86       7609.56       167.42 o                         
 -10  14   5       3674.77       2979.50        75.67 o                         
  -8  14   5      10356.69      10256.10       208.72 o                         
  -6  14   5      27956.05      26841.08       493.45 o                         
  -4  14   5        791.50        731.27        60.49 o                         
  -2  14   5      13672.17      12781.05       190.84 o                         
   0  14   5       6776.85       6580.60       111.93 o                         
   2  14   5       6822.57       6534.99       112.73 o                         
   4  14   5      16331.41      16776.83       219.31 o                         
   6  14   5      18847.00      19882.37       325.04 o                         
   8  14   5      13887.02      13775.37       294.49 o                         
  10  14   5        335.72        464.85        53.84 o                         
  12  14   5      35484.38      36376.48       813.28 o                         
  14  14   5      10192.43       9957.60       226.33 o                         
  16  14   5      19705.05      18194.28       416.95 o                         
  18  14   5      10094.19       9674.82       359.13 o                         
  20  14   5      10754.57       9822.82       297.67 o                         
  22  14   5        241.86        363.57        53.66 o                         
  24  14   5        293.86        335.39        51.13 o                         
 -23  15   5       7975.01       6076.42       300.27 o                         
 -21  15   5       1287.54       1677.36        78.66 o                         
 -19  15   5       6071.42       5223.11       154.71 o                         
 -17  15   5         13.17         17.44        52.86 o                         
 -15  15   5        289.88        289.72        47.13 o                         
 -13  15   5       7550.78       7556.90       417.59 o                         
 -11  15   5         37.50         35.06        53.93 o                         
  -9  15   5         90.65        195.62        55.83 o                         
  -7  15   5         19.02         66.07        45.37 o                         
  -5  15   5       4097.72       4199.10        92.23 o                         
  -3  15   5       9364.48       9575.40       173.27 o                         
  -1  15   5       1429.38       1528.84        65.77 o                         
   1  15   5       8334.07       9305.94       155.32 o                         
   3  15   5       6024.93       5972.75       104.11 o                         
   5  15   5       5597.50       5309.27        98.21 o                         
   7  15   5        355.77        398.62        64.18 o                         
   9  15   5      15384.33      16748.62       318.40 o                         
  11  15   5        868.57        843.26        71.08 o                         
  13  15   5         20.50         74.08        65.61 o                         
  15  15   5       5626.15       5223.32       217.57 o                         
  17  15   5        337.60        286.17        60.82 o                         
  19  15   5        355.44        369.71        71.75 o                         
 -18  16   5       1929.48       2015.20       148.29 o                         
 -16  16   5        683.88        771.54       103.31 o                         
 -14  16   5       7843.99       7030.50       421.31 o                         
 -12  16   5       3241.62       3019.30       214.42 o                         
 -10  16   5        468.08        572.07        75.12 o                         
  -8  16   5         54.81         99.10        64.53 o                         
  -6  16   5       6078.70       5956.05       132.70 o                         
  -4  16   5        325.47        194.82        53.95 o                         
  -2  16   5      13429.96      14723.38       306.23 o                         
   0  16   5       3221.35       3649.82       107.89 o                         
   2  16   5      20768.14      21017.87       389.38 o                         
   4  16   5       6569.62       6714.79       144.04 o                         
   6  16   5      17838.17      19334.96       357.28 o                         
   8  16   5       3005.12       2742.86        94.30 o                         
  10  16   5       3885.94       4165.25       153.94 o                         
  12  16   5      10153.23      10606.38       162.74 o                         
  14  16   5         17.94         -4.21        62.24 o                         
  16  16   5         66.54        144.86        78.29 o                         
 -13  17   5       3523.04       2732.82       102.86 o                         
 -11  17   5       2439.29       1943.77       121.88 o                         
  -9  17   5         70.14        124.82       110.88 o                         
  -7  17   5         66.87         17.25        90.96 o                         
  -5  17   5       6019.05       5905.42       391.52 o                         
  -3  17   5         76.58        145.18       101.53 o                         
  -1  17   5       1038.42       1247.07        78.75 o                         
   1  17   5        100.78         68.11        61.73 o                         
   3  17   5      16929.75      17543.76       486.13 o                         
   5  17   5        650.96        613.76        82.48 o                         
   7  17   5        650.00        880.26        82.43 o                         
   9  17   5        797.24        582.58       138.38 o                         
 -42   0   6       1095.25        870.58        67.15 o                         
 -40   0   6       1838.34       1650.99        82.02 o                         
 -38   0   6       3541.59       3077.69       113.74 o                         
 -36   0   6       7528.68       8151.06       173.10 o                         
 -34   0   6       1180.63       1677.00        88.61 o                         
 -32   0   6      14948.24      16065.23       260.25 o                         
 -30   0   6       1350.36       1866.44        78.95 o                         
 -28   0   6      13770.87      13831.98       171.15 o                         
 -26   0   6      31927.37      31594.00       314.60 o                         
 -24   0   6        892.08       1135.42        41.30 o                         
 -22   0   6        236.41        374.11        33.02 o                         
 -20   0   6      36499.34      37762.75       348.94 o                         
 -18   0   6     271140.84     235827.73      2298.80 o                         
 -16   0   6      78726.16      71928.06       748.95 o                         
 -14   0   6      98138.69      77085.70      1001.81 o                         
 -12   0   6     206345.91     159868.08      2024.15 o                         
 -10   0   6     480114.34     428553.53      6023.19 o                         
  -8   0   6     509038.88     692845.69     10310.66 o                         
  -6   0   6     536423.19     342247.53      5110.76 o                         
  -4   0   6     246408.00     138974.98      3422.83 o                         
  -2   0   6     119089.59     143551.34      6088.02 o                         
   2   0   6     168392.00     236564.05      3775.20 o                         
   4   0   6      60037.08      14605.23       288.04 o                         
   6   0   6    1705386.62    1493588.75     23223.24 o                         
   8   0   6      77485.57      45630.84       666.91 o                         
  10   0   6     594765.50     650915.19      8762.50 o                         
  12   0   6       1589.60       1131.00        50.64 o                         
  14   0   6    1263900.38    1256186.50     19286.34 o                         
  16   0   6       3787.67       6654.29       149.29 o                         
  18   0   6     129282.98     135062.19      1890.44 o                         
  20   0   6       7657.79       8721.87       108.04 o                         
  22   0   6     214500.56     221620.34      2090.89 o                         
  24   0   6       5185.21       4928.53        85.20 o                         
  26   0   6      60712.81      66763.83       748.95 o                         
  28   0   6      27879.39      28866.90       402.68 o                         
  30   0   6      11108.81      11457.04       196.18 o                         
  32   0   6         20.94         88.86        68.85 o                         
  34   0   6       2629.25       2611.25       100.63 o                         
  36   0   6       1267.16       1232.76       102.75 o                         
  38   0   6         31.74         43.86       128.07 o                         
 -41   1   6        942.05        884.17        50.22 o                         
 -39   1   6        159.78        220.93        50.81 o                         
 -37   1   6       3082.86       3066.87        74.53 o                         
 -35   1   6       1015.63       1342.56        60.09 o                         
 -33   1   6       8187.21       8519.09       112.07 o                         
 -31   1   6       3937.86       4067.61        65.26 o                         
 -29   1   6       2109.11       2431.96        51.02 o                         
 -27   1   6       4380.80       4953.56        58.78 o                         
 -25   1   6       9234.47       9049.87        86.26 o                         
 -23   1   6       5396.16       5250.49        50.14 o                         
 -21   1   6      28240.19      24838.64       178.47 o                         
 -19   1   6      11802.60      10615.16        91.60 o                         
 -17   1   6       4007.64       4216.44        55.12 o                         
 -15   1   6     204233.00     190318.19      1688.61 o                         
 -13   1   6       8424.06       9516.90       114.54 o                         
 -11   1   6       1600.69       2427.15        54.21 o                         
  -9   1   6     286374.22     373615.97      3986.15 o                         
  -7   1   6     220929.69     268759.19      3312.98 o                         
  -5   1   6      78287.95      78143.28      1097.29 o                         
  -1   1   6      42383.33      45517.84       571.12 o                         
   1   1   6      21486.96       3718.10        82.11 o                         
   3   1   6     308479.88     489954.03      5946.85 o                         
   5   1   6      85917.95     134512.88      1821.24 o                         
   7   1   6      14197.52       3678.88        92.33 o                         
   9   1   6      45003.21      47597.14       566.08 o                         
  11   1   6     227626.36     243948.61      2387.38 o                         
  13   1   6      86989.89      89006.57      1077.73 o                         
  15   1   6      23502.88      23677.64       288.59 o                         
  17   1   6     152446.27     173713.42      1608.26 o                         
  19   1   6      66869.64      75249.06       530.59 o                         
  21   1   6      19173.75      17622.11       139.30 o                         
  23   1   6      39830.88      43478.64       323.39 o                         
  25   1   6       8742.50       8288.55        76.54 o                         
  27   1   6       4112.21       4290.43        61.27 o                         
  29   1   6       2520.62       2197.80        52.48 o                         
  31   1   6       8322.77       9248.84       129.69 o                         
  33   1   6       2272.89       2140.98        65.03 o                         
  35   1   6         13.15         46.07        56.57 o                         
  37   1   6       4924.91       4843.56       133.96 o                         
  39   1   6        549.81        655.85        71.83 o                         
 -42   2   6          1.02         30.90        61.66 o                         
 -40   2   6         64.92         70.78        47.65 o                         
 -38   2   6        423.96        307.44        53.39 o                         
 -36   2   6        471.95        356.34        55.55 o                         
 -34   2   6        937.60        887.44        54.52 o                         
 -32   2   6       3776.97       3727.73        65.97 o                         
 -30   2   6      12336.31      11219.83       117.12 o                         
 -28   2   6       1355.11       1172.66        45.21 o                         
 -26   2   6       3068.04       2300.52        41.83 o                         
 -24   2   6      51512.48      52960.68       406.93 o                         
 -22   2   6      59920.89      62072.93       479.05 o                         
 -20   2   6       1642.27       2438.91        44.27 o                         
 -18   2   6      18306.47      14187.33       146.88 o                         
 -16   2   6     131844.83     132028.09      1174.27 o                         
 -14   2   6      74046.94      88988.15       926.84 o                         
 -12   2   6      28692.82      29338.99       340.66 o                         
 -10   2   6     132168.22     123352.86      1466.99 o                         
  -8   2   6       3116.55       6749.99       110.97 o                         
  -6   2   6     128904.29     115950.55      1352.59 o                         
  -4   2   6     176384.59     156325.89      1913.94 o                         
  -2   2   6      18777.96      43987.78       541.06 o                         
   0   2   6     208078.81     202086.20      2127.73 o                         
   2   2   6      64385.04      62293.93       631.07 o                         
   4   2   6     836662.12     890449.19      8350.26 o                         
   6   2   6     429051.09     463368.31      4354.27 o                         
   8   2   6     228075.47     242369.78      2565.21 o                         
  10   2   6     209094.42     206791.80      1872.17 o                         
  12   2   6      93625.31      79392.68       811.54 o                         
  14   2   6     256499.14     255826.23      2214.53 o                         
  16   2   6      16539.13      16176.81       144.72 o                         
  18   2   6      23263.78      25960.51       201.85 o                         
  20   2   6      30998.24      30282.40       223.91 o                         
  22   2   6      10877.74      10675.90       123.26 o                         
  24   2   6       1491.30       1879.46        43.35 o                         
  26   2   6       2971.14       3411.17        52.15 o                         
  28   2   6      51729.75      52891.04       439.32 o                         
  30   2   6        675.64        767.59        48.74 o                         
  32   2   6        158.31        197.55        54.46 o                         
  34   2   6       4340.79       3824.51        80.38 o                         
  36   2   6         88.09        185.63        60.27 o                         
  38   2   6       3292.93       3185.75        89.83 o                         
 -41   3   6        772.47        728.01        59.56 o                         
 -39   3   6        646.82        489.56        53.77 o                         
 -37   3   6        272.90        295.67        56.87 o                         
 -35   3   6       2515.71       3033.09        71.22 o                         
 -33   3   6         43.50          4.61        44.94 o                         
 -31   3   6        711.64       1129.89        46.88 o                         
 -29   3   6       5250.93       5296.26        69.22 o                         
 -27   3   6        145.26        176.64        36.21 o                         
 -25   3   6      10156.83      10774.25       105.61 o                         
 -23   3   6        903.56       1060.91        34.83 o                         
 -21   3   6        993.09       1061.51        36.86 o                         
 -19   3   6      24340.45      21441.25       273.62 o                         
 -17   3   6      15147.16      11362.22       123.07 o                         
 -15   3   6     132635.06     116454.54      1211.53 o                         
 -13   3   6       1665.45       1765.78        49.37 o                         
 -11   3   6      20093.67      19828.55       259.92 o                         
  -9   3   6     171808.36     170635.28      1926.55 o                         
  -7   3   6      56603.62      42171.42       478.81 o                         
  -5   3   6     120702.70      96984.68      1150.16 o                         
  -3   3   6      79315.10      99085.66      1118.10 o                         
  -1   3   6     103735.79     107784.93      1271.03 o                         
   1   3   6       3464.78       5071.15        67.59 o                         
   3   3   6     421479.28     428826.69      4242.38 o                         
   5   3   6     108927.42     123492.09      1067.29 o                         
   7   3   6      14084.83      13462.38       138.33 o                         
   9   3   6      90257.24     110928.13       987.73 o                         
  11   3   6      27799.48      24618.70       233.32 o                         
  13   3   6      12941.39      12596.43       154.82 o                         
  15   3   6       2955.24       3123.76        47.77 o                         
  17   3   6      49259.55      47178.78       386.29 o                         
  19   3   6      14486.75      15842.55       128.63 o                         
  21   3   6      21752.99      23820.77       211.39 o                         
  23   3   6       7389.12       8817.84        97.72 o                         
  25   3   6        363.22        390.08        41.32 o                         
  27   3   6        102.16         85.63        38.60 o                         
  29   3   6        982.17       1024.49        45.70 o                         
  31   3   6        733.69       1159.72        51.46 o                         
  33   3   6       1341.87       1435.02        56.84 o                         
  35   3   6        504.78        496.92        55.64 o                         
  37   3   6       2593.14       2412.26        81.93 o                         
  39   3   6          7.87         42.08        55.30 o                         
 -40   4   6        317.61        359.77        57.35 o                         
 -38   4   6       3214.04       3020.95        78.64 o                         
 -36   4   6        181.96        136.21        50.00 o                         
 -34   4   6         52.96         84.89        46.04 o                         
 -32   4   6       1357.92       1324.27        50.43 o                         
 -30   4   6      11284.02      11782.42       114.08 o                         
 -28   4   6        532.39        449.04        37.26 o                         
 -26   4   6        774.31        669.54        37.38 o                         
 -24   4   6      48462.42      48298.23       451.93 o                         
 -22   4   6      30471.80      29662.23       254.79 o                         
 -20   4   6       4791.31       5207.83        68.40 o                         
 -18   4   6       4276.90       4995.96        66.29 o                         
 -16   4   6      68628.68      63190.76       610.22 o                         
 -14   4   6       1773.77       2985.58        76.53 o                         
 -12   4   6     297534.22     246243.84      3015.58 o                         
 -10   4   6      63793.40      87139.68       965.20 o                         
  -8   4   6       1116.16       1203.13        39.76 o                         
  -6   4   6      42762.70      36000.54       425.94 o                         
  -4   4   6     388819.50     363068.94      5407.63 o                         
  -2   4   6      12820.73      10822.08       137.72 o                         
   0   4   6     177849.41     182986.02      2233.02 o                         
   2   4   6      73112.19      77696.92       809.06 o                         
   4   4   6     208713.94     197188.00      2015.66 o                         
   6   4   6      33660.05      29010.21       271.39 o                         
   8   4   6     426805.50     396962.09      3461.88 o                         
  10   4   6      20134.27      23713.74       216.14 o                         
  12   4   6       1602.66       1621.56        41.14 o                         
  14   4   6       6996.05       8119.77        89.33 o                         
  16   4   6      36569.57      36982.00       343.63 o                         
  18   4   6       9051.88       8988.61       112.68 o                         
  20   4   6      55915.96      56920.47       430.47 o                         
  22   4   6      16771.58      17537.06       179.51 o                         
  24   4   6      24958.68      24652.30       222.85 o                         
  26   4   6      25153.15      26211.96       239.33 o                         
  28   4   6      12343.30      12450.71       127.61 o                         
  30   4   6      20246.57      20084.75       214.97 o                         
  32   4   6       3691.82       3474.50        60.04 o                         
  34   4   6      19757.90      20269.95       272.94 o                         
  36   4   6        210.49        223.55        47.92 o                         
  38   4   6        897.09        982.89        53.67 o                         
 -41   5   6       1096.24       1284.80        60.40 o                         
 -39   5   6          9.21          5.05        50.37 o                         
 -37   5   6        944.76        852.97        60.63 o                         
 -35   5   6        141.88        260.21        48.08 o                         
 -33   5   6      16360.00      16269.38       169.45 o                         
 -31   5   6        464.95        461.33        41.86 o                         
 -29   5   6       7780.11       7842.38        86.98 o                         
 -27   5   6        499.29        528.92        39.84 o                         
 -25   5   6      20296.50      19315.11       187.50 o                         
 -23   5   6       1727.68       1267.23        41.47 o                         
 -21   5   6      76563.94      75564.93       597.21 o                         
 -19   5   6        764.62        906.99        29.65 o                         
 -17   5   6      17926.17      18168.42       171.18 o                         
 -15   5   6      14137.44      14232.99       173.27 o                         
 -13   5   6     224613.34     218236.53      2064.67 o                         
 -11   5   6      18277.15      21944.28       251.67 o                         
  -9   5   6        136.01        267.60        41.34 o                         
  -7   5   6      82989.71      94039.47      1072.38 o                         
  -5   5   6      23169.82      23358.45       322.16 o                         
  -3   5   6       7488.52       4020.93       103.82 o                         
  -1   5   6      84866.20      95502.41      1092.58 o                         
   1   5   6        343.72        562.45        42.86 o                         
   3   5   6      18467.22      31891.00       354.56 o                         
   5   5   6     162321.95     143973.20      1242.28 o                         
   7   5   6      19764.55      22517.57       231.76 o                         
   9   5   6       9914.89       6400.56        82.63 o                         
  11   5   6       8921.75       8163.83        90.86 o                         
  13   5   6      20515.13      25646.12       216.19 o                         
  15   5   6      17855.59      20891.86       191.34 o                         
  17   5   6      52574.03      58052.18       458.65 o                         
  19   5   6      42013.15      47087.09       384.35 o                         
  21   5   6        785.51        993.51        41.57 o                         
  23   5   6      15303.75      16626.52       180.97 o                         
  25   5   6       5861.47       6887.26        91.66 o                         
  27   5   6       7044.45       6537.21        86.26 o                         
  29   5   6       4320.46       4995.90        73.55 o                         
  31   5   6       5846.94       5341.70        82.00 o                         
  33   5   6       5322.65       5328.82        81.86 o                         
  35   5   6        370.94        373.00        44.93 o                         
  37   5   6       2741.70       2275.59        62.05 o                         
 -40   6   6       1395.36       1136.99        58.13 o                         
 -38   6   6        882.05        652.80        60.09 o                         
 -36   6   6       2614.17       2146.60        58.82 o                         
 -34   6   6       1305.25       1449.40        50.44 o                         
 -32   6   6       8710.30       7708.02        92.04 o                         
 -30   6   6         52.74         81.82        43.69 o                         
 -28   6   6      11535.53      12337.51       129.23 o                         
 -26   6   6      29671.08      30868.23       266.95 o                         
 -24   6   6       3338.92       3062.18        52.47 o                         
 -22   6   6       3817.11       3886.46        55.08 o                         
 -20   6   6      19728.13      20583.12       183.81 o                         
 -18   6   6      72854.62      71323.91       586.44 o                         
 -16   6   6        505.41        544.03        32.04 o                         
 -14   6   6      13195.08      13232.60       150.76 o                         
 -12   6   6     183669.81     166126.34      1463.64 o                         
 -10   6   6     263026.03     259329.64      2646.77 o                         
  -8   6   6       6079.80       6115.55       100.22 o                         
  -6   6   6     237967.56     218039.16      2535.18 o                         
  -4   6   6      65861.98      60601.32       785.52 o                         
  -2   6   6      92460.32      91666.60      1052.92 o                         
   0   6   6      24172.77      21811.73       301.44 o                         
   2   6   6        154.02        503.82        72.99 o                         
   4   6   6     107593.16      97748.42       940.14 o                         
   6   6   6      35803.87      37749.52       378.15 o                         
   8   6   6     179616.69     174562.16      1419.35 o                         
  10   6   6     121628.75     123240.60      1024.43 o                         
  12   6   6      34308.25      31388.06       277.34 o                         
  14   6   6      94058.99      87183.00       659.22 o                         
  16   6   6       8486.84       8148.30        83.12 o                         
  18   6   6      66229.45      68891.16       539.19 o                         
  20   6   6      46823.05      49812.61       414.48 o                         
  22   6   6      95092.54      98708.31       797.65 o                         
  24   6   6      12442.50      12087.85       124.71 o                         
  26   6   6       3335.26       3633.47        62.80 o                         
  28   6   6       9483.98       9702.10       117.17 o                         
  30   6   6       6447.45       6152.25        84.28 o                         
  32   6   6       8883.63       8781.06       104.57 o                         
  34   6   6        233.49        362.49        42.30 o                         
  36   6   6       2923.58       2289.84        52.33 o                         
 -39   7   6        650.81        669.58        55.36 o                         
 -37   7   6       4254.52       4002.30        81.23 o                         
 -35   7   6       1224.04       1463.03        53.01 o                         
 -33   7   6        488.55        297.32        42.91 o                         
 -31   7   6       1786.49       2120.91        52.41 o                         
 -29   7   6      20536.93      23760.39       212.97 o                         
 -27   7   6        683.19       1323.92        45.79 o                         
 -25   7   6        914.57       1261.92        47.43 o                         
 -23   7   6         93.79        235.02        38.72 o                         
 -21   7   6        538.90        626.25        37.79 o                         
 -19   7   6        254.18        448.86        33.74 o                         
 -17   7   6       8851.75       8321.49        94.95 o                         
 -15   7   6       1321.65       1030.14        31.90 o                         
 -13   7   6      11772.71      11762.43       120.84 o                         
 -11   7   6      89792.49      86760.83       863.38 o                         
  -9   7   6     300571.94     288850.28      3042.56 o                         
  -7   7   6      91815.31      82336.48      1036.29 o                         
  -5   7   6       8371.97       5533.13        97.48 o                         
  -3   7   6      38632.59      33965.01       478.64 o                         
  -1   7   6      19812.54      17792.69       228.99 o                         
   1   7   6      38052.98      36277.02       493.55 o                         
   3   7   6       6612.61       6606.73       104.41 o                         
   5   7   6     148161.06     151763.95      1529.70 o                         
   7   7   6      20002.77      21784.08       228.94 o                         
   9   7   6      78771.44      81392.62       682.58 o                         
  11   7   6       2423.57       2696.00        68.26 o                         
  13   7   6      14732.82      15244.01       137.41 o                         
  15   7   6      14408.24      13521.04       117.95 o                         
  17   7   6      38333.47      36601.31       295.54 o                         
  19   7   6      24865.65      25822.88       230.31 o                         
  21   7   6        614.92        933.19        46.63 o                         
  23   7   6          4.99         70.84        43.80 o                         
  25   7   6       3580.67       3933.82        69.57 o                         
  27   7   6       2469.75       2806.35        59.85 o                         
  29   7   6       2025.97       2575.06        59.74 o                         
  31   7   6         26.27         78.69        43.22 o                         
  33   7   6        597.82        530.85        37.69 o                         
  35   7   6        331.83        344.82        39.26 o                         
 -38   8   6        530.51        597.71        54.77 o                         
 -36   8   6        111.53         73.11        48.35 o                         
 -34   8   6       1488.63       1265.17        43.20 o                         
 -32   8   6       3040.43       3176.85        55.65 o                         
 -30   8   6         87.27        100.58        44.51 o                         
 -28   8   6        276.43        247.06        45.71 o                         
 -26   8   6         17.37         82.57        43.48 o                         
 -24   8   6       1609.62       1541.04        53.20 o                         
 -22   8   6       8299.43       7693.03       102.77 o                         
 -20   8   6       2502.06       2711.93        51.79 o                         
 -18   8   6      22467.66      21425.51       208.28 o                         
 -16   8   6        283.11        486.82        32.88 o                         
 -14   8   6      26463.25      29585.34       256.92 o                         
 -12   8   6      15112.24      14890.66       129.76 o                         
 -10   8   6      60560.57      55875.49       474.96 o                         
  -8   8   6      13731.47      18258.05       213.66 o                         
  -6   8   6       8728.35       9989.53       164.58 o                         
  -4   8   6     145565.14     151078.03      1863.24 o                         
  -2   8   6      50576.59      48273.41       595.29 o                         
   0   8   6     114803.58     119782.08      1487.63 o                         
   2   8   6       7638.64       8286.33       134.41 o                         
   4   8   6     117812.37     117616.27      1277.27 o                         
   6   8   6     112147.31     109072.52       979.81 o                         
   8   8   6       6531.54       8040.26        89.06 o                         
  10   8   6      29651.55      34454.82       282.09 o                         
  12   8   6       1790.40       2122.11        46.12 o                         
  14   8   6     124057.34     122233.34       947.25 o                         
  16   8   6        647.03        670.06        44.70 o                         
  18   8   6         89.94        134.38        42.80 o                         
  20   8   6       7328.68       7421.97        92.19 o                         
  22   8   6       8342.43       9887.03       105.51 o                         
  24   8   6       4185.55       3614.14        60.75 o                         
  26   8   6       1124.12       1198.44        52.50 o                         
  28   8   6      16296.06      16543.71       165.32 o                         
  30   8   6        125.64        129.88        42.26 o                         
  32   8   6       1823.79       1523.25        49.17 o                         
  34   8   6         62.19        138.43        37.96 o                         
 -37   9   6       2452.01       2086.22        70.51 o                         
 -35   9   6          1.56        -14.56        43.85 o                         
 -33   9   6       3376.64       3223.70        57.02 o                         
 -31   9   6       4665.26       4435.11        65.78 o                         
 -29   9   6      11769.00      11693.79       121.08 o                         
 -27   9   6        233.75        207.99        44.51 o                         
 -25   9   6      10586.24      10888.05       140.82 o                         
 -23   9   6        625.27        561.00        47.86 o                         
 -21   9   6       5495.81       4836.70        86.00 o                         
 -19   9   6        220.63        334.70        50.47 o                         
 -17   9   6        466.97        678.83        40.95 o                         
 -15   9   6      31024.66      26543.55       250.45 o                         
 -13   9   6      20945.01      23294.31       206.22 o                         
 -11   9   6      10835.30      10872.53       113.76 o                         
  -9   9   6      96003.27      93614.21       763.20 o                         
  -7   9   6     110569.65     114412.86       923.86 o                         
  -5   9   6        591.09       1566.71        35.51 o                         
  -3   9   6       4366.05       3913.12        62.32 o                         
  -1   9   6      57797.70      52941.72       487.86 o                         
   1   9   6     102750.34     104577.45       987.53 o                         
   3   9   6        122.94        339.33        30.84 o                         
   5   9   6         29.75        202.87        30.44 o                         
   7   9   6      83543.98      83232.66       651.64 o                         
   9   9   6      41410.67      43885.75       350.11 o                         
  11   9   6       2381.72       2343.63        54.88 o                         
  13   9   6        519.52        930.81        38.65 o                         
  15   9   6      12576.08      10989.56       125.43 o                         
  17   9   6       2596.54       2605.53        73.96 o                         
  19   9   6      43864.85      42690.78       361.64 o                         
  21   9   6       5861.52       5875.55        91.46 o                         
  23   9   6       4494.49       5075.64        86.08 o                         
  25   9   6       1992.97       1878.60        48.94 o                         
  27   9   6       5465.91       6061.41        96.92 o                         
  29   9   6       4260.98       4557.39        72.13 o                         
  31   9   6         31.12         -0.75        37.45 o                         
  33   9   6        504.37        476.56        38.47 o                         
 -34  10   6       1851.37       1894.67        58.53 o                         
 -32  10   6       2221.03       2495.48        57.25 o                         
 -30  10   6       1631.29       1617.01        45.76 o                         
 -28  10   6        770.25        707.50        41.53 o                         
 -26  10   6      29020.62      28818.82       326.85 o                         
 -24  10   6       6595.81       6735.69        93.36 o                         
 -22  10   6       3825.06       4072.70        83.95 o                         
 -20  10   6       9472.73       9557.09       128.81 o                         
 -18  10   6         98.39        129.09        43.89 o                         
 -16  10   6      26886.72      25067.95       288.51 o                         
 -14  10   6       6825.18       5990.55       105.22 o                         
 -12  10   6      20503.90      21220.95       224.40 o                         
 -10  10   6        172.32        302.82        35.60 o                         
  -8  10   6      22749.12      24487.20       274.17 o                         
  -6  10   6      36212.43      33921.30       299.10 o                         
  -4  10   6      15956.25      17408.05       178.61 o                         
  -2  10   6        215.50        211.39        30.44 o                         
   0  10   6      31587.25      32987.30       363.14 o                         
   2  10   6       9524.41      10122.40       109.71 o                         
   4  10   6      21834.39      20081.95       264.16 o                         
   6  10   6      10571.06      12115.66       125.47 o                         
   8  10   6       6758.44       6587.30        72.66 o                         
  10  10   6        598.98        759.97        36.44 o                         
  12  10   6      14756.70      15572.53       145.94 o                         
  14  10   6     127448.05     125363.61       972.50 o                         
  16  10   6        408.22        611.04        53.18 o                         
  18  10   6       5236.54       5816.65        82.96 o                         
  20  10   6       5899.33       5710.29        76.34 o                         
  22  10   6        593.50        619.45        41.44 o                         
  24  10   6        138.08        183.36        43.02 o                         
  26  10   6         62.51         86.36        43.82 o                         
  28  10   6       7099.99       6952.89       105.04 o                         
  30  10   6       7570.97       7664.71       114.47 o                         
  32  10   6        313.29        209.36        34.46 o                         
 -33  11   6       2262.20       1789.75        51.10 o                         
 -31  11   6      10656.25       9387.06       148.26 o                         
 -29  11   6       5845.11       6073.71        84.70 o                         
 -27  11   6       1188.61       1156.50        44.73 o                         
 -25  11   6      14230.95      13724.04       172.14 o                         
 -23  11   6       3568.94       3941.49        70.98 o                         
 -21  11   6        913.67       1190.82        51.94 o                         
 -19  11   6        209.32        256.22        53.91 o                         
 -17  11   6      18242.44      19874.09       292.89 o                         
 -15  11   6      26328.99      26764.41       319.78 o                         
 -13  11   6      10410.42       9227.39       121.07 o                         
 -11  11   6       1585.15       1973.59        67.64 o                         
  -9  11   6       5422.98       5590.41        82.44 o                         
  -7  11   6      21451.81      23096.81       214.91 o                         
  -5  11   6        705.06        306.44        35.88 o                         
  -3  11   6       3899.61       4363.80        92.18 o                         
  -1  11   6     107646.24     114029.40      1029.84 o                         
   1  11   6      71663.73      71729.89       762.05 o                         
   3  11   6       1296.41       1596.33        50.15 o                         
   5  11   6      13851.82      15337.03       167.38 o                         
   7  11   6      90433.41      96531.19       918.34 o                         
   9  11   6      42353.04      44592.70       415.31 o                         
  11  11   6      21746.60      22865.63       227.46 o                         
  13  11   6      17270.58      17027.75       183.06 o                         
  15  11   6      44259.32      43201.62       516.42 o                         
  17  11   6        927.34       1907.48        51.55 o                         
  19  11   6        731.80        712.79        38.44 o                         
  21  11   6       5121.09       5246.56        84.36 o                         
  23  11   6        739.54        604.73        43.81 o                         
  25  11   6      11434.71      11655.62       235.61 o                         
  27  11   6        802.34       1137.46        49.64 o                         
  29  11   6       2075.58       1851.06        52.54 o                         
 -30  12   6        323.49        195.52        40.81 o                         
 -28  12   6         68.55         96.17        43.64 o                         
 -26  12   6          6.14          0.26        46.01 o                         
 -24  12   6       4831.20       4653.64        88.09 o                         
 -22  12   6       3052.72       3245.42        93.42 o                         
 -20  12   6         40.79         92.40        51.07 o                         
 -18  12   6        157.11        113.53        44.85 o                         
 -16  12   6       2432.27       2778.85        74.92 o                         
 -14  12   6      21433.30      20431.25       260.43 o                         
 -12  12   6       4993.32       5678.92        84.97 o                         
 -10  12   6         87.41        191.42        41.19 o                         
  -8  12   6       2361.91       2633.80        65.97 o                         
  -6  12   6       1093.44        947.98        44.22 o                         
  -4  12   6          1.89        139.42        46.12 o                         
  -2  12   6      20408.24      22814.92       233.11 o                         
   0  12   6       4355.79       4843.24        83.61 o                         
   2  12   6      21574.88      20423.29       233.53 o                         
   4  12   6       4323.08       5044.37        73.36 o                         
   6  12   6      44365.22      48294.48       478.00 o                         
   8  12   6       7716.32       7817.06       107.87 o                         
  10  12   6      50389.59      50541.60       468.79 o                         
  12  12   6       9356.67      10530.69       137.97 o                         
  14  12   6      44684.40      45329.62       490.50 o                         
  16  12   6      13402.25      12795.17       178.10 o                         
  18  12   6      62323.05      59017.73       579.56 o                         
  20  12   6       9554.76       8468.46       141.25 o                         
  22  12   6      22084.30      20923.31       264.14 o                         
  24  12   6       2087.95       1832.05        53.67 o                         
  26  12   6       5981.69       5743.12        84.79 o                         
  28  12   6       1818.07       1786.31        60.86 o                         
 -29  13   6         81.32         91.00        35.64 o                         
 -27  13   6        665.67        656.53        44.57 o                         
 -25  13   6       3257.70       3414.83        87.61 o                         
 -23  13   6      18716.82      17362.44       300.75 o                         
 -21  13   6       2888.45       2900.62        89.06 o                         
 -19  13   6       1423.44       1226.54        70.73 o                         
 -17  13   6       3651.54       3906.57        74.72 o                         
 -15  13   6       7781.43       8028.21       211.89 o                         
 -13  13   6      30741.88      28757.52       668.65 o                         
 -11  13   6       6271.05       6917.23       125.62 o                         
  -9  13   6       3506.03       3500.34        69.69 o                         
  -7  13   6      72019.14      71131.47      1144.72 o                         
  -5  13   6        614.26        825.17        50.52 o                         
  -3  13   6        552.73        492.04        48.98 o                         
  -1  13   6      46985.39      49987.95       840.17 o                         
   1  13   6      19422.74      21609.44       255.12 o                         
   3  13   6        955.35       1075.10        48.23 o                         
   5  13   6      13072.73      14414.45       213.06 o                         
   7  13   6       2056.73       2503.81        69.31 o                         
   9  13   6         28.27        137.46        44.50 o                         
  11  13   6      20649.56      20657.49       218.84 o                         
  13  13   6      11544.88      11296.20       182.13 o                         
  15  13   6        301.75        405.91        49.84 o                         
  17  13   6       3643.90       2947.95        91.92 o                         
  19  13   6        978.25       1388.45        49.80 o                         
  21  13   6       2143.61       1980.80        56.27 o                         
  23  13   6       1814.16       1937.14        61.74 o                         
  25  13   6        170.69        127.04        41.93 o                         
 -26  14   6       3183.30       2998.02       112.05 o                         
 -24  14   6       1010.91        736.52        60.42 o                         
 -22  14   6        846.13        852.96        51.07 o                         
 -20  14   6       1649.42       1658.74        60.86 o                         
 -18  14   6        738.31        658.34        63.89 o                         
 -16  14   6       1193.58       1044.83        57.86 o                         
 -14  14   6       4724.21       4947.23       131.86 o                         
 -12  14   6       4042.23       4912.70       162.24 o                         
 -10  14   6       2466.65       2111.16        66.59 o                         
  -8  14   6        355.27        273.45        50.41 o                         
  -6  14   6      14392.50      14029.78       279.09 o                         
  -4  14   6        479.17        637.44        68.36 o                         
  -2  14   6       2214.14       2542.89        73.34 o                         
   0  14   6      11586.48      12842.10       185.85 o                         
   2  14   6      10960.99      11583.65       161.99 o                         
   4  14   6       7253.71       7166.80       114.55 o                         
   6  14   6       5379.43       6377.17       126.65 o                         
   8  14   6      34692.49      36264.25       687.22 o                         
  10  14   6       7625.48       7867.35       158.28 o                         
  12  14   6       5023.02       5635.65       140.65 o                         
  14  14   6       7590.71       7542.91       244.77 o                         
  16  14   6        167.44        171.14        58.60 o                         
  18  14   6       3481.92       3280.75       216.06 o                         
  20  14   6        787.58        843.84        61.74 o                         
  22  14   6       4450.84       3725.31       177.77 o                         
 -23  15   6        123.77         83.42        58.84 o                         
 -21  15   6       3675.89       3109.84       104.60 o                         
 -19  15   6       4206.58       4176.31       122.67 o                         
 -17  15   6       4602.89       4102.79        90.72 o                         
 -15  15   6        363.73        289.50        42.29 o                         
 -13  15   6       8189.29       7984.52       384.56 o                         
 -11  15   6       9715.68       9327.24       388.09 o                         
  -9  15   6       2913.59       2963.03       162.27 o                         
  -7  15   6      11962.19      11862.98       397.95 o                         
  -5  15   6       3935.72       4592.09       154.42 o                         
  -3  15   6       1911.84       2108.23        83.97 o                         
  -1  15   6       1993.01       1962.48        74.27 o                         
   1  15   6       5797.23       6389.10       114.85 o                         
   3  15   6       1811.86       2003.00        83.42 o                         
   5  15   6      25301.51      28109.82       618.50 o                         
   7  15   6       2880.35       2697.75       102.15 o                         
   9  15   6        254.43        335.63        64.45 o                         
  11  15   6       1361.23       1338.12        63.79 o                         
  13  15   6      14631.43      15584.79       498.03 o                         
  15  15   6       7671.63       8399.63       373.12 o                         
  17  15   6        472.39        470.65        62.47 o                         
  19  15   6       3845.58       3705.26       174.51 o                         
 -18  16   6        138.89        147.96        65.73 o                         
 -16  16   6        544.22        595.30        79.40 o                         
 -14  16   6        974.62        984.09        99.85 o                         
 -12  16   6        717.39        522.98        68.16 o                         
 -10  16   6       1298.55       1309.39       148.01 o                         
  -8  16   6       4581.63       5104.27       219.32 o                         
  -6  16   6       7523.38       7361.41       136.30 o                         
  -4  16   6       2032.27       2501.26        95.00 o                         
  -2  16   6        582.61        433.86        61.90 o                         
   0  16   6      10160.16      10947.25       334.25 o                         
   2  16   6       3030.12       3064.88        99.05 o                         
   4  16   6       3921.87       4007.09       128.28 o                         
   6  16   6        153.53        282.87        70.88 o                         
   8  16   6       2500.54       2457.00       137.39 o                         
  10  16   6       1646.00       1592.03        86.01 o                         
  12  16   6         31.20        126.27        79.34 o                         
  14  16   6        131.64        167.32        68.41 o                         
  16  16   6       1193.77       1057.60        94.57 o                         
 -11  17   6       4705.81       3462.35       139.48 o                         
  -9  17   6       1735.26       1393.64       121.19 o                         
  -7  17   6       8024.66       6050.66       217.87 o                         
  -5  17   6       3428.06       2996.20       144.36 o                         
  -3  17   6       2653.03       2263.37       131.69 o                         
  -1  17   6        839.46        925.86        92.38 o                         
   1  17   6       6680.07       6689.24       209.04 o                         
   3  17   6         54.73        106.03        67.62 o                         
   5  17   6       2010.88       2094.00       164.46 o                         
   7  17   6      11177.96      11619.35       320.11 o                         
   9  17   6        887.35        989.77       102.91 o                         
 -41   1   7        395.86        550.85        49.49 o                         
 -39   1   7       5962.59       5319.88        92.69 o                         
 -37   1   7       4426.35       4473.23        81.70 o                         
 -35   1   7       9872.90      10779.94       137.39 o                         
 -33   1   7       4956.23       4535.61        78.24 o                         
 -31   1   7       7401.41       7316.63        93.71 o                         
 -29   1   7      12163.36      12238.06       116.43 o                         
 -27   1   7      10993.87      10743.07       103.82 o                         
 -25   1   7       1593.24       1794.23        37.52 o                         
 -23   1   7       7193.90       4651.59        47.18 o                         
 -21   1   7      29051.31      26502.35       197.73 o                         
 -19   1   7        830.74       1124.30        27.71 o                         
 -17   1   7      45496.64      50763.28       411.81 o                         
 -15   1   7       8168.79       6208.10        68.91 o                         
 -13   1   7     385877.88     308538.50      2766.60 o                         
 -11   1   7       2313.07       2505.18        54.24 o                         
  -9   1   7     198929.12     169748.33      1696.09 o                         
  -7   1   7      94324.37     115846.69      1502.60 o                         
  -5   1   7    1257346.88    1037293.38     17268.70 o                         
  -3   1   7       1862.14       2721.68        86.58 o                         
  -1   1   7     303948.31     322975.03      3636.85 o                         
   1   1   7        487.06        422.11        60.11 o                         
   3   1   7     968888.31    1018712.94     12747.76 o                         
   5   1   7      57470.73      50875.80       717.65 o                         
   7   1   7     228868.62     172192.59      2271.60 o                         
   9   1   7     110703.12     110872.94      1150.10 o                         
  11   1   7      15840.07      23810.82       254.64 o                         
  13   1   7     112204.75     100150.19      1342.65 o                         
  15   1   7      11062.21      15207.80       207.89 o                         
  17   1   7       5913.53       6426.53        68.05 o                         
  19   1   7      55998.16      59130.21       432.39 o                         
  21   1   7      40248.12      41837.31       305.21 o                         
  23   1   7      29064.06      29898.71       233.83 o                         
  25   1   7      36310.71      37912.10       303.25 o                         
  27   1   7        130.92        107.85        41.14 o                         
  29   1   7       3837.74       3706.38        67.21 o                         
  31   1   7         77.74        143.92        56.86 o                         
  33   1   7       5712.77       5727.26        99.61 o                         
  35   1   7        146.12        137.40        56.31 o                         
  37   1   7         66.91        127.76        71.96 o                         
  39   1   7        426.61        457.94        57.99 o                         
 -42   2   7        621.01        465.44        42.48 o                         
 -40   2   7        639.49        606.33        53.67 o                         
 -38   2   7       2915.98       3000.71        76.06 o                         
 -36   2   7       4890.19       4899.46        81.54 o                         
 -34   2   7       6106.11       6355.13        95.21 o                         
 -32   2   7       9616.93       8562.21        99.73 o                         
 -30   2   7        787.14        825.26        44.75 o                         
 -28   2   7      31463.48      32938.10       275.19 o                         
 -26   2   7       9349.53       9733.97        92.16 o                         
 -24   2   7      40788.01      43843.39       326.73 o                         
 -22   2   7        195.26        339.86        27.30 o                         
 -20   2   7      54177.16      50947.26       427.44 o                         
 -18   2   7      80699.80      69157.80       585.92 o                         
 -16   2   7     225636.11     233186.77      2160.56 o                         
 -14   2   7        563.29        892.66        38.53 o                         
 -12   2   7      42598.61      32433.58       374.11 o                         
 -10   2   7     150464.97     118875.18      1240.61 o                         
  -8   2   7     905384.12     896198.81     10963.19 o                         
  -6   2   7     230466.89     231723.20      3082.17 o                         
  -4   2   7       9561.89      11761.21       177.55 o                         
  -2   2   7     298824.78     293694.69      3571.28 o                         
   0   2   7     385610.12     342822.28      3845.76 o                         
   2   2   7      24637.48      21931.59       327.88 o                         
   4   2   7       1015.66        235.90        45.71 o                         
   6   2   7      31645.72      24591.60       259.82 o                         
   8   2   7      31324.56      32027.01       323.16 o                         
  10   2   7     260329.88     290861.12      2474.42 o                         
  12   2   7      52101.98      41125.19       392.46 o                         
  14   2   7       6960.00       5471.82        70.15 o                         
  16   2   7     341583.22     345196.47      2765.39 o                         
  18   2   7      72281.80      76880.84       544.42 o                         
  20   2   7       8266.94       7182.84        84.49 o                         
  22   2   7       3551.42       3041.64        56.28 o                         
  24   2   7      23719.58      24196.67       211.15 o                         
  26   2   7        364.53        590.83        40.15 o                         
  28   2   7      11442.56      10753.96       111.57 o                         
  30   2   7       2906.34       3731.42        71.15 o                         
  32   2   7      14898.19      14055.52       207.49 o                         
  34   2   7         13.40         21.75        53.24 o                         
  36   2   7      10352.39       9769.99       164.34 o                         
  38   2   7        937.88       1283.47        71.30 o                         
 -41   3   7         44.72         88.28        50.57 o                         
 -39   3   7        937.66       1082.97        57.44 o                         
 -37   3   7       1815.48       2000.09        67.29 o                         
 -35   3   7        114.25         99.72        48.14 o                         
 -33   3   7       2751.47       2485.28        57.57 o                         
 -31   3   7      36622.66      38196.68       329.18 o                         
 -29   3   7      28587.89      31958.73       267.55 o                         
 -27   3   7       2807.65       2901.59        49.78 o                         
 -25   3   7       7782.52       8354.83        84.53 o                         
 -23   3   7     117488.95     121127.73       996.83 o                         
 -21   3   7      79046.44      76115.87       598.43 o                         
 -19   3   7      80690.66      72328.25       721.76 o                         
 -17   3   7      25897.37      27216.63       276.91 o                         
 -15   3   7     358843.66     346939.81      3355.53 o                         
 -13   3   7       3801.92       6114.71       139.85 o                         
 -11   3   7     515414.91     530105.81      5552.27 o                         
  -9   3   7     115714.06     118298.59      1211.53 o                         
  -7   3   7      26177.13      26018.90       323.66 o                         
  -5   3   7     246659.72     239420.98      2924.41 o                         
  -3   3   7      90098.83     108139.03      1215.04 o                         
  -1   3   7     166885.94     163245.45      1723.31 o                         
   1   3   7     358352.31     296780.91      2879.54 o                         
   3   3   7      70968.48      60007.97       584.59 o                         
   5   3   7       1865.51       1828.21        48.01 o                         
   7   3   7      83181.62      66953.84       566.92 o                         
   9   3   7     186489.61     223110.31      1847.70 o                         
  11   3   7     131287.14     125606.59      1077.96 o                         
  13   3   7      60292.74      58943.61       490.00 o                         
  15   3   7       7730.13       8960.73        93.33 o                         
  17   3   7      36619.53      38479.59       311.51 o                         
  19   3   7      71677.10      68620.63       552.31 o                         
  21   3   7      33444.23      37778.35       386.30 o                         
  23   3   7      12274.80      13042.83       128.23 o                         
  25   3   7       2461.99       2741.72        52.27 o                         
  27   3   7       6142.21       5587.81        71.84 o                         
  29   3   7         34.23        125.02        40.08 o                         
  31   3   7       2929.03       2897.41        60.75 o                         
  33   3   7       1945.47       2432.99        68.58 o                         
  35   3   7       2240.52       2011.12        63.45 o                         
  37   3   7        248.46        423.37        53.46 o                         
 -40   4   7          4.38        -47.46        53.05 o                         
 -38   4   7         93.04        147.21        51.72 o                         
 -36   4   7        387.22        401.05        51.64 o                         
 -34   4   7         86.92         89.06        46.84 o                         
 -32   4   7         12.46         74.46        40.00 o                         
 -30   4   7       3265.41       3707.25        60.42 o                         
 -28   4   7       4667.41       4890.61        62.53 o                         
 -26   4   7        154.61        228.26        35.62 o                         
 -24   4   7      10544.78      11836.93       112.62 o                         
 -22   4   7      22699.25      25095.01       216.74 o                         
 -20   4   7      10742.69      12027.32       113.22 o                         
 -18   4   7      34516.37      37842.73       350.80 o                         
 -16   4   7       3126.69       4952.37        71.80 o                         
 -14   4   7      28790.62      22933.22       281.96 o                         
 -12   4   7       5428.89       4680.96        92.52 o                         
 -10   4   7       6690.93       6015.36       103.45 o                         
  -8   4   7      31681.16      30642.43       334.59 o                         
  -6   4   7      25329.53      29064.76       309.57 o                         
  -4   4   7      86423.08     101236.24      1157.36 o                         
  -2   4   7      10401.31       8691.60       113.51 o                         
   0   4   7      53272.97      50144.39       560.39 o                         
   2   4   7      36062.04      35812.52       345.60 o                         
   4   4   7       4836.52       6440.88        85.87 o                         
   6   4   7       4599.29       3369.36        68.39 o                         
   8   4   7      83557.16      87585.82       723.40 o                         
  10   4   7        201.23        447.23        61.67 o                         
  12   4   7       9864.98      12682.44       116.35 o                         
  14   4   7       1665.29       2855.59        47.85 o                         
  16   4   7       5476.34       6482.29        68.80 o                         
  18   4   7        904.26       1243.67        37.54 o                         
  20   4   7       2665.04       2268.03        50.48 o                         
  22   4   7       3799.49       3802.40        63.00 o                         
  24   4   7       3384.72       4050.28        70.40 o                         
  26   4   7        355.05        565.15        46.09 o                         
  28   4   7       5129.77       5415.89        78.24 o                         
  30   4   7      11690.59      12188.44       127.04 o                         
  32   4   7        777.76        943.99        47.02 o                         
  34   4   7        164.69        152.60        51.68 o                         
  36   4   7       1697.36       1549.32        49.72 o                         
  38   4   7        228.40        228.16        44.48 o                         
 -41   5   7        179.44        286.61        47.06 o                         
 -39   5   7          9.91         55.40        50.48 o                         
 -37   5   7       1077.67       1096.12        60.13 o                         
 -35   5   7       1519.04       1480.19        53.95 o                         
 -33   5   7       4510.19       4482.84        68.61 o                         
 -31   5   7       4894.39       5078.72        71.72 o                         
 -29   5   7      18334.86      18042.03       164.30 o                         
 -27   5   7      16432.37      18445.03       168.85 o                         
 -25   5   7       8325.90       7136.26        83.62 o                         
 -23   5   7      36731.16      36481.44       320.97 o                         
 -21   5   7      18611.09      18500.08       161.08 o                         
 -19   5   7      17244.11      16740.51       172.97 o                         
 -17   5   7       9679.45       9431.64       101.49 o                         
 -15   5   7     177341.69     180624.50      1873.35 o                         
 -13   5   7      74441.09      71429.47       802.51 o                         
 -11   5   7     211872.14     192419.58      2044.78 o                         
  -9   5   7      31011.94      19321.51       231.01 o                         
  -7   5   7      48874.41      37842.13       434.89 o                         
  -5   5   7      59608.45      68177.12       985.61 o                         
  -3   5   7      34868.23      29329.65       392.56 o                         
  -1   5   7     209585.67     225300.17      2769.10 o                         
   1   5   7     151306.89     148601.00      1624.64 o                         
   3   5   7      15064.05      19482.50       197.73 o                         
   5   5   7        455.13       1829.05        48.12 o                         
   7   5   7     267900.59     260858.73      2202.79 o                         
   9   5   7      44740.71      42366.61       385.09 o                         
  11   5   7      24760.04      21777.79       186.03 o                         
  13   5   7      64663.07      65812.88       510.82 o                         
  15   5   7     119276.08     130541.08       995.80 o                         
  17   5   7       5784.30       5995.06        70.87 o                         
  19   5   7       3905.56       4234.65        57.26 o                         
  21   5   7        226.17        508.63        41.52 o                         
  23   5   7      15322.42      17466.53       161.71 o                         
  25   5   7        635.97        857.22        53.56 o                         
  27   5   7      10372.39      10642.49       141.32 o                         
  29   5   7       1278.77       1056.90        49.25 o                         
  31   5   7       1192.21        732.69        42.49 o                         
  33   5   7        309.49        292.83        46.05 o                         
  35   5   7       1428.39       1546.19        49.43 o                         
  37   5   7         76.06        102.62        38.40 o                         
 -40   6   7         31.89          9.47        54.82 o                         
 -38   6   7          1.78         41.89        57.26 o                         
 -36   6   7        910.08       1115.67        53.49 o                         
 -34   6   7        156.92        300.20        43.71 o                         
 -32   6   7         35.81         66.83        45.73 o                         
 -30   6   7       5840.92       6520.01        81.47 o                         
 -28   6   7       9688.42      10280.72       105.82 o                         
 -26   6   7        386.65        555.52        39.89 o                         
 -24   6   7        446.37        340.33        35.95 o                         
 -22   6   7       7564.89       7044.81        84.21 o                         
 -20   6   7      63161.02      62303.12       526.45 o                         
 -18   6   7       2684.65       3074.40        44.84 o                         
 -16   6   7       3984.14       4693.89        61.53 o                         
 -14   6   7      82119.82      86119.91       814.69 o                         
 -12   6   7      17238.73      16525.86       204.11 o                         
 -10   6   7     348627.88     357727.41      3528.16 o                         
  -8   6   7      12464.89      15464.18       196.27 o                         
  -6   6   7      23464.01      24939.52       364.42 o                         
  -4   6   7       1994.36       2184.82        61.89 o                         
  -2   6   7      89209.86      91588.44      1020.13 o                         
   0   6   7      10142.11      15144.78       203.57 o                         
   2   6   7      83646.24      83867.70       823.10 o                         
   4   6   7      18615.12      15616.55       160.51 o                         
   6   6   7       6014.77       7302.02       109.36 o                         
   8   6   7      16139.07      15169.94       151.80 o                         
  10   6   7      59529.87      54035.23       458.48 o                         
  12   6   7        922.37       1107.49        37.34 o                         
  14   6   7      10734.75      12144.51       109.97 o                         
  16   6   7       4477.31       3251.94        52.18 o                         
  18   6   7      59422.10      60464.59       484.28 o                         
  20   6   7      27576.39      29042.13       283.73 o                         
  22   6   7      17077.71      15412.38       145.21 o                         
  24   6   7        839.74       1124.83        49.83 o                         
  26   6   7         46.90         12.53        48.53 o                         
  28   6   7       2375.95       2596.39        60.21 o                         
  30   6   7       2645.21       2481.25        61.36 o                         
  32   6   7        987.25        994.11        42.01 o                         
  34   6   7        133.91        209.51        44.17 o                         
  36   6   7       4037.08       4078.18        74.78 o                         
 -39   7   7       1150.74       1124.23        55.55 o                         
 -37   7   7        550.77        509.69        48.32 o                         
 -35   7   7       4327.15       4955.25        84.29 o                         
 -33   7   7       1508.15       1823.93        52.46 o                         
 -31   7   7       1560.97       2105.82        53.66 o                         
 -29   7   7      24235.88      23531.00       203.66 o                         
 -27   7   7       6682.46       7991.53        89.43 o                         
 -25   7   7        572.01        495.71        41.45 o                         
 -23   7   7      16775.07      16976.16       163.79 o                         
 -21   7   7       5816.97       6686.57        82.16 o                         
 -19   7   7       4307.77       4170.25        83.07 o                         
 -17   7   7        457.79        634.84        34.17 o                         
 -15   7   7      86358.15      79720.25       669.82 o                         
 -13   7   7      43125.72      40714.31       355.32 o                         
 -11   7   7       1519.24       1191.97        58.25 o                         
  -9   7   7      28215.36      33991.59       378.04 o                         
  -7   7   7        954.68        959.25        53.20 o                         
  -5   7   7      24454.21      24093.46       340.01 o                         
  -3   7   7      65848.09      66162.64       823.53 o                         
  -1   7   7       1429.10       2902.93        64.89 o                         
   1   7   7      26348.74      32931.41       401.83 o                         
   3   7   7      64838.01      57466.35       548.49 o                         
   5   7   7       4999.55       6973.85        96.72 o                         
   7   7   7       7442.67       8297.29       132.82 o                         
   9   7   7      87663.08      83109.15       655.36 o                         
  11   7   7        160.62        383.16        32.27 o                         
  13   7   7      24457.81      26479.51       222.47 o                         
  15   7   7      65716.99      64065.81       483.39 o                         
  17   7   7       5667.26       5610.96        67.78 o                         
  19   7   7      49140.47      54368.20       440.46 o                         
  21   7   7      12992.02      13311.76       138.11 o                         
  23   7   7       9828.99      10289.11       112.43 o                         
  25   7   7       2335.38       2427.14        56.58 o                         
  27   7   7       8493.14       8860.60       107.51 o                         
  29   7   7       3130.33       2963.28        58.88 o                         
  31   7   7          2.69         30.24        40.44 o                         
  33   7   7        392.10        365.00        39.01 o                         
  35   7   7        666.45        570.87        39.65 o                         
 -38   8   7         10.76        110.54        52.93 o                         
 -36   8   7       1332.31       1379.80        51.05 o                         
 -34   8   7        812.15        780.24        40.98 o                         
 -32   8   7       1695.20       1764.34        47.59 o                         
 -30   8   7       1404.43       1474.39        47.47 o                         
 -28   8   7       6702.35       7060.04        84.53 o                         
 -26   8   7      17199.92      18527.37       176.83 o                         
 -24   8   7      34212.22      34930.98       328.02 o                         
 -22   8   7       3298.53       3855.42        68.05 o                         
 -20   8   7       2042.44       2275.69        54.71 o                         
 -18   8   7       7626.15       7946.45       101.68 o                         
 -16   8   7      14549.96      13334.00       155.47 o                         
 -14   8   7       7395.71       7362.82        86.09 o                         
 -12   8   7      31800.81      31990.60       280.75 o                         
 -10   8   7      95082.39      91961.23       752.27 o                         
  -8   8   7      34321.19      38654.73       444.79 o                         
  -6   8   7      33461.46      34133.92       410.91 o                         
  -4   8   7       2409.56       4192.53       162.17 o                         
  -2   8   7      96818.11      98975.23      1292.97 o                         
   0   8   7       7228.94       6548.96       114.49 o                         
   2   8   7       1317.66       1302.78        54.26 o                         
   4   8   7      86727.80      91406.12       780.24 o                         
   6   8   7     113826.95     115048.04       840.30 o                         
   8   8   7      20882.11      18813.82       160.06 o                         
  10   8   7     150090.08     147955.67      1126.28 o                         
  12   8   7      81050.72      82433.77       656.22 o                         
  14   8   7      16701.55      15383.83       140.67 o                         
  16   8   7      21686.88      22736.08       245.16 o                         
  18   8   7       5978.55       7717.55        94.99 o                         
  20   8   7      12325.87      15021.67       145.35 o                         
  22   8   7        282.76        435.82        42.14 o                         
  24   8   7      45622.27      46742.41       392.08 o                         
  26   8   7       1008.69       1017.60        47.11 o                         
  28   8   7       3351.92       3553.09        84.71 o                         
  30   8   7        574.80        571.26        42.19 o                         
  32   8   7       6058.36       6052.25        90.83 o                         
  34   8   7        146.90         98.55        38.46 o                         
 -37   9   7       1459.48       1286.78        60.74 o                         
 -35   9   7        252.10        357.91        41.11 o                         
 -33   9   7        145.88        202.80        37.40 o                         
 -31   9   7        705.17        617.45        40.86 o                         
 -29   9   7      13553.99      13813.91       143.83 o                         
 -27   9   7       9816.23       9549.95       111.35 o                         
 -25   9   7          6.07        105.70        44.21 o                         
 -23   9   7      44879.72      44620.38       385.34 o                         
 -21   9   7      28022.73      29682.19       300.42 o                         
 -19   9   7      41247.36      41161.72       400.46 o                         
 -17   9   7        189.18        290.56        39.66 o                         
 -15   9   7      54347.50      53665.96       480.00 o                         
 -13   9   7      25587.29      28520.75       295.01 o                         
 -11   9   7      20029.91      22609.72       219.47 o                         
  -9   9   7        630.68        870.29        33.47 o                         
  -7   9   7     122713.27     121027.23       922.00 o                         
  -5   9   7      96362.98      89429.62       743.18 o                         
  -3   9   7       2776.02       3215.65        57.56 o                         
  -1   9   7       2186.50       2845.63        56.29 o                         
   1   9   7      29032.98      32337.11       382.71 o                         
   3   9   7      89003.15      89879.49       677.50 o                         
   5   9   7      39707.61      39425.40       294.51 o                         
   7   9   7      66366.62      66286.15       507.92 o                         
   9   9   7      94718.67      93243.18       728.62 o                         
  11   9   7      15537.70      17163.61       156.21 o                         
  13   9   7       4453.39       4588.48        70.73 o                         
  15   9   7       1686.05       1982.39        57.70 o                         
  17   9   7      42628.79      42280.66       368.83 o                         
  19   9   7        509.87        722.22        42.20 o                         
  21   9   7       2181.01       2533.22        51.01 o                         
  23   9   7       4683.95       5299.61        73.00 o                         
  25   9   7       3658.11       3392.91        63.55 o                         
  27   9   7       8164.43       8002.94       105.03 o                         
  29   9   7        123.97        201.13        38.54 o                         
  31   9   7       4732.12       4392.76        71.88 o                         
  33   9   7        813.09        763.39        41.75 o                         
 -34  10   7        144.81        245.17        36.85 o                         
 -32  10   7        525.45        317.89        47.32 o                         
 -30  10   7       5240.01       5129.45        74.62 o                         
 -28  10   7       1039.10        992.51        44.97 o                         
 -26  10   7        272.87        461.37        47.10 o                         
 -24  10   7        289.39        236.51        43.46 o                         
 -22  10   7       4953.94       5157.56        84.16 o                         
 -20  10   7      48528.41      47062.01       469.84 o                         
 -18  10   7      10542.23      10686.84       151.24 o                         
 -16  10   7        776.98       1817.40        62.18 o                         
 -14  10   7       8909.49       9376.55       140.63 o                         
 -12  10   7     136223.44     135837.88      1456.73 o                         
 -10  10   7       3600.92       2987.58        58.36 o                         
  -8  10   7      12112.68      12873.16       127.52 o                         
  -6  10   7        334.02        418.97        31.90 o                         
  -4  10   7      38824.40      39447.76       369.36 o                         
  -2  10   7      69963.15      72006.02       585.57 o                         
   0  10   7      36737.11      37482.27       381.69 o                         
   2  10   7     107918.73     110002.40       918.10 o                         
   4  10   7        305.06        458.82        36.94 o                         
   6  10   7     106959.48     113811.37      1000.34 o                         
   8  10   7       6008.41       5865.02        93.13 o                         
  10  10   7      33912.24      34554.62       300.42 o                         
  12  10   7       4834.41       4360.86        59.12 o                         
  14  10   7      89886.64      89790.53       879.44 o                         
  16  10   7      20504.04      20355.09       205.93 o                         
  18  10   7        808.83        860.36        43.89 o                         
  20  10   7       2573.94       2858.49        55.48 o                         
  22  10   7        971.50       1005.95        43.06 o                         
  24  10   7       2372.40       2374.28        52.05 o                         
  26  10   7        128.10         99.91        46.90 o                         
  28  10   7       4510.63       4097.33        74.04 o                         
  30  10   7       2142.36       2275.03        52.75 o                         
  32  10   7        149.70        141.54        35.61 o                         
 -33  11   7       1177.51        947.38        50.26 o                         
 -31  11   7         75.73         56.36        41.04 o                         
 -29  11   7       1610.58       1517.52        46.30 o                         
 -27  11   7        280.59        319.96        40.01 o                         
 -25  11   7         19.08         71.55        38.42 o                         
 -23  11   7       1114.71        930.67        45.49 o                         
 -21  11   7       5443.49       5269.10        94.13 o                         
 -19  11   7       1754.22       1517.72        61.84 o                         
 -17  11   7       3846.59       4191.87        74.21 o                         
 -15  11   7      10609.42      10893.76       150.48 o                         
 -13  11   7       1747.78       1663.98        58.68 o                         
 -11  11   7      22278.69      21015.12       255.26 o                         
  -9  11   7      63264.51      62408.81       741.02 o                         
  -7  11   7      22440.49      22854.05       227.50 o                         
  -5  11   7     117061.10     110183.84      1308.67 o                         
  -3  11   7         29.09        101.04        40.11 o                         
  -1  11   7      48561.52      49979.47       561.01 o                         
   1  11   7      24429.62      28020.70       339.20 o                         
   3  11   7      62006.24      64199.48       601.92 o                         
   5  11   7       1349.41       1849.76        52.73 o                         
   7  11   7       8314.17       7615.08       125.52 o                         
   9  11   7      24774.82      24966.37       252.31 o                         
  11  11   7       3685.32       4466.01        76.52 o                         
  13  11   7       6682.84       7907.40       109.51 o                         
  15  11   7       4831.78       5699.67        85.34 o                         
  17  11   7       2668.91       2091.59        52.07 o                         
  19  11   7       2521.59       2335.92        49.39 o                         
  21  11   7       1663.28       1709.96        45.42 o                         
  23  11   7         17.90          3.08        41.59 o                         
  25  11   7       1663.09       1651.03        51.78 o                         
  27  11   7         15.54         36.65        43.87 o                         
  29  11   7        312.08        361.92        40.16 o                         
 -30  12   7       1208.44        963.49        43.01 o                         
 -28  12   7        513.36        459.45        44.74 o                         
 -26  12   7       2435.62       2513.03        61.76 o                         
 -24  12   7      17569.73      16806.07       216.25 o                         
 -22  12   7       8739.57       8494.93       130.42 o                         
 -20  12   7      10605.67       9426.99       133.47 o                         
 -18  12   7       3828.84       4050.48        78.73 o                         
 -16  12   7       1130.72        926.57        49.46 o                         
 -14  12   7      12796.08      13614.41       246.63 o                         
 -12  12   7       9883.09      11539.19       194.17 o                         
 -10  12   7       1121.98       1449.45        51.59 o                         
  -8  12   7      21296.05      22648.39       267.00 o                         
  -6  12   7       6652.84       8086.71       130.95 o                         
  -4  12   7      35644.42      36451.11       660.48 o                         
  -2  12   7      20092.33      18778.07       204.98 o                         
   0  12   7      20927.03      21012.28       282.69 o                         
   2  12   7       2363.57       2414.26        61.84 o                         
   4  12   7      11312.72      11170.85       176.27 o                         
   6  12   7      13268.37      13888.81       160.54 o                         
   8  12   7       1730.07       1264.24        48.31 o                         
  10  12   7       3725.67       3772.49        74.58 o                         
  12  12   7       4151.74       3792.05        87.10 o                         
  14  12   7       2502.04       2429.29        57.48 o                         
  16  12   7      18165.04      18916.13       263.82 o                         
  18  12   7        113.86         70.86        43.64 o                         
  20  12   7        123.26         79.29        41.56 o                         
  22  12   7       2578.73       2314.40        60.96 o                         
  24  12   7        107.59        190.74        40.31 o                         
  26  12   7        444.33        362.63        46.61 o                         
  28  12   7       1264.84       1115.67        44.66 o                         
 -29  13   7         88.23         83.82        33.26 o                         
 -27  13   7       5453.93       5047.40       163.03 o                         
 -25  13   7        681.32        682.44        45.60 o                         
 -23  13   7        146.35        131.76        44.12 o                         
 -21  13   7        492.71        403.99        51.64 o                         
 -19  13   7        653.06        800.30        54.43 o                         
 -17  13   7       6472.47       6469.77       151.00 o                         
 -15  13   7        680.61        751.97        49.98 o                         
 -13  13   7        703.99       1035.61        55.98 o                         
 -11  13   7       9957.86       9909.03       227.07 o                         
  -9  13   7      25837.22      28667.40       576.60 o                         
  -7  13   7       4753.55       4718.43        96.98 o                         
  -5  13   7      18093.49      18201.29       329.81 o                         
  -3  13   7        829.22        858.16        70.13 o                         
  -1  13   7      53656.71      52345.61       977.29 o                         
   1  13   7        162.48        224.78        54.42 o                         
   3  13   7      17688.61      17555.77       221.96 o                         
   5  13   7        765.16        863.18        65.39 o                         
   7  13   7       4136.55       4431.06       132.36 o                         
   9  13   7       2863.33       3736.01        87.94 o                         
  11  13   7        834.16        761.41        48.70 o                         
  13  13   7       2270.72       2400.76        55.04 o                         
  15  13   7       1269.66       1526.86        61.88 o                         
  17  13   7       9839.28      10027.23       227.39 o                         
  19  13   7        306.13        499.33        47.66 o                         
  21  13   7         56.36         97.44        44.34 o                         
  23  13   7       2116.55       2185.14        64.61 o                         
  25  13   7       4932.93       4042.12        86.03 o                         
 -26  14   7       5680.06       5205.45       143.06 o                         
 -24  14   7       3439.16       3253.51       101.47 o                         
 -22  14   7        755.88        575.05        48.15 o                         
 -20  14   7        942.76        825.96        53.12 o                         
 -18  14   7       2644.41       2192.15        80.70 o                         
 -16  14   7       7870.06       7571.72       140.27 o                         
 -14  14   7      17277.64      16538.59       555.62 o                         
 -12  14   7       7019.84       6762.30       233.07 o                         
 -10  14   7      10298.00      10217.07       279.27 o                         
  -8  14   7      32261.54      31307.66       733.66 o                         
  -6  14   7       6613.38       6487.86       138.84 o                         
  -4  14   7       1816.88       1978.55        81.55 o                         
  -2  14   7       4843.85       5904.11       110.35 o                         
   0  14   7      10142.16      10229.35       163.36 o                         
   2  14   7        211.48        430.51        51.58 o                         
   4  14   7         33.19        110.73        50.37 o                         
   6  14   7       1548.21       1538.46        62.32 o                         
   8  14   7        275.57        364.01        51.99 o                         
  10  14   7       2624.50       2552.49        69.27 o                         
  12  14   7       6706.05       7369.36       202.34 o                         
  14  14   7       1642.27       1746.34        66.29 o                         
  16  14   7      16466.54      16541.38       634.93 o                         
  18  14   7       2659.31       2475.15       148.26 o                         
  20  14   7      13648.26      13165.44       624.64 o                         
  22  14   7       7709.23       6835.01       204.48 o                         
 -23  15   7       3010.10       2851.42       240.98 o                         
 -21  15   7        254.91        275.51        47.92 o                         
 -19  15   7       4587.57       3717.06       197.73 o                         
 -17  15   7        184.51        194.42        49.22 o                         
 -15  15   7       9675.47       8885.16       355.12 o                         
 -13  15   7         13.30          8.85        49.06 o                         
 -11  15   7        400.58        675.49        53.05 o                         
  -9  15   7        208.57        288.62        46.48 o                         
  -7  15   7        846.90        809.55        57.76 o                         
  -5  15   7        707.56       1011.42        68.74 o                         
  -3  15   7        232.08        167.90        60.53 o                         
  -1  15   7       5167.20       5494.37       111.43 o                         
   1  15   7       6045.94       5764.79       130.98 o                         
   3  15   7       1996.70       1826.38        67.24 o                         
   5  15   7        467.49        404.14        56.74 o                         
   7  15   7        221.86        291.30        67.41 o                         
   9  15   7       2751.92       2608.69        90.94 o                         
  11  15   7         72.31         72.87        52.95 o                         
  13  15   7      20515.75      20156.39      1101.83 o                         
  15  15   7         94.19        144.03        62.07 o                         
  17  15   7       1079.91        947.55        73.52 o                         
  19  15   7       2477.94       2069.74       156.04 o                         
 -18  16   7        280.91        453.11        81.12 o                         
 -16  16   7        260.93        125.61        74.27 o                         
 -14  16   7       4680.81       4067.94       233.09 o                         
 -12  16   7       1744.82       2042.00       123.24 o                         
 -10  16   7       6719.22       6047.58       181.39 o                         
  -8  16   7       4695.65       3650.36       261.49 o                         
  -6  16   7       8429.36       8605.68       199.24 o                         
  -4  16   7       3425.33       4041.91       106.20 o                         
  -2  16   7        309.66        450.61        69.43 o                         
   0  16   7      11214.32      11749.48       305.12 o                         
   2  16   7        844.16        793.30        71.28 o                         
   4  16   7        598.20        603.53        73.96 o                         
   6  16   7       6635.34       6181.35       155.87 o                         
   8  16   7       4463.51       4396.75       189.43 o                         
  10  16   7      10661.85      11295.73       671.17 o                         
  12  16   7       4346.96       4449.64       298.83 o                         
  14  16   7        391.36        280.70        75.40 o                         
 -11  17   7        561.78        454.96       166.34 o                         
  -9  17   7       1937.77       1503.59       101.31 o                         
  -7  17   7       6453.61       6479.17       212.77 o                         
  -5  17   7        235.73        293.81       106.40 o                         
  -3  17   7       1198.20        999.22       114.36 o                         
  -1  17   7        211.09        382.03        86.54 o                         
   1  17   7        494.98        675.77       125.97 o                         
   3  17   7         94.49         81.34        73.14 o                         
   5  17   7       3177.46       3166.04       130.58 o                         
   7  17   7        633.00        553.48        87.41 o                         
 -42   0   8       1550.29       1519.70        92.43 o                         
 -40   0   8         22.67         20.72        76.54 o                         
 -38   0   8        141.20        157.85        68.83 o                         
 -36   0   8       7450.93       8146.51       191.96 o                         
 -34   0   8       1491.96       1754.82        77.59 o                         
 -32   0   8       1026.91       1020.79        68.78 o                         
 -30   0   8      16436.64      17548.29       218.67 o                         
 -28   0   8        339.25        445.61        59.50 o                         
 -26   0   8      71748.07      67144.52       726.81 o                         
 -24   0   8      55135.16      59367.59       594.49 o                         
 -22   0   8      31024.21      28586.11       282.16 o                         
 -20   0   8        245.90        452.93        35.04 o                         
 -18   0   8       2412.45       2813.90        50.14 o                         
 -16   0   8     402058.94     394938.47      4290.21 o                         
 -14   0   8      29567.84      23762.19       264.20 o                         
 -12   0   8       1887.92       1613.23        53.69 o                         
 -10   0   8      46174.12      76743.99      1043.60 o                         
  -8   0   8     358651.72     522646.81      7918.45 o                         
  -6   0   8    2593217.00    2709065.50     60297.77 o                         
  -4   0   8     325279.38     382352.75      9355.74 o                         
   0   0   8      75350.27     112656.38      3121.78 o                         
   2   0   8    1014762.56    1000565.31     13290.64 o                         
   4   0   8     221857.64     186047.70      2639.81 o                         
   8   0   8     418698.03     374569.47      5395.95 o                         
  12   0   8      46271.12      61161.46       863.86 o                         
  14   0   8       1044.02       1893.95        51.06 o                         
  16   0   8      73029.71      74162.48       795.71 o                         
  18   0   8     207532.31     208688.33      2021.15 o                         
  20   0   8       7167.91       9863.47       119.24 o                         
  22   0   8      22575.55      26052.25       273.44 o                         
  24   0   8       8313.15       9220.26       153.10 o                         
  26   0   8      67026.25      72236.91       870.05 o                         
  28   0   8        746.51        508.54        72.24 o                         
  30   0   8      13269.37      12889.11       224.09 o                         
  32   0   8       5182.45       5082.91       143.54 o                         
  34   0   8      12712.15      11504.28       283.79 o                         
  36   0   8        182.42        111.15       126.17 o                         
  38   0   8       1547.14       1439.69       161.93 o                         
 -41   1   8        159.04        174.41        44.81 o                         
 -39   1   8         81.39        167.10        51.34 o                         
 -37   1   8       1259.14       1228.37        55.72 o                         
 -35   1   8         53.36         85.11        53.25 o                         
 -33   1   8       8552.99       8409.64       106.22 o                         
 -31   1   8        311.67        424.91        45.86 o                         
 -29   1   8      41532.54      41847.29       342.23 o                         
 -27   1   8       1715.45       2324.12        44.51 o                         
 -25   1   8       1239.97       1099.55        32.20 o                         
 -23   1   8      17962.30      19598.86       144.18 o                         
 -21   1   8      22450.40      20638.84       155.16 o                         
 -19   1   8       4235.52       3493.77        42.35 o                         
 -17   1   8      15049.65      13154.41       118.31 o                         
 -15   1   8       1301.81        739.05        33.67 o                         
 -13   1   8     135867.89     126464.52      1165.27 o                         
 -11   1   8      44118.75      65039.72       638.45 o                         
  -9   1   8     802232.56     839591.69      9278.99 o                         
  -7   1   8     231776.06     284573.94      4592.51 o                         
  -5   1   8       2980.50        460.67        51.19 o                         
  -3   1   8     393731.75     417305.91      6671.65 o                         
  -1   1   8      35135.04      34875.29       476.88 o                         
   1   1   8      50889.84      48623.88       622.69 o                         
   3   1   8       2403.22        987.74        53.90 o                         
   5   1   8      69026.91      38942.88       426.43 o                         
   7   1   8      12639.44       8837.46       118.59 o                         
   9   1   8       3244.58       8777.10       112.51 o                         
  11   1   8      10385.60      12572.92       136.98 o                         
  13   1   8        671.02       1196.73        38.86 o                         
  15   1   8       7576.80       9432.19        93.57 o                         
  17   1   8       3444.01       3360.10        45.57 o                         
  19   1   8        753.34       1094.13        31.53 o                         
  21   1   8      63233.23      62037.62       452.51 o                         
  23   1   8       8543.73       8878.21        86.63 o                         
  25   1   8       3969.81       4966.50        60.55 o                         
  27   1   8       2834.43       2957.16        57.43 o                         
  29   1   8      10291.57      11190.56       159.59 o                         
  31   1   8        476.19        663.95        58.65 o                         
  33   1   8        427.43        446.11        53.77 o                         
  35   1   8         36.16         91.31        59.88 o                         
  37   1   8       1143.81       1153.49        68.59 o                         
 -42   2   8        502.48        591.12        45.08 o                         
 -40   2   8       1470.98       1213.37        56.71 o                         
 -38   2   8       1617.51       1257.24        63.87 o                         
 -36   2   8         28.31         27.22        53.08 o                         
 -34   2   8       1034.93        981.33        54.62 o                         
 -32   2   8       1242.44       1614.54        50.00 o                         
 -30   2   8        493.44        895.95        42.56 o                         
 -28   2   8       1052.72        930.61        40.87 o                         
 -26   2   8      14974.58      16108.16       138.72 o                         
 -24   2   8      12748.99      13069.00       110.35 o                         
 -22   2   8       4509.73       4620.35        52.04 o                         
 -20   2   8       8018.68       7366.78        71.26 o                         
 -18   2   8     121390.93     116618.08       865.97 o                         
 -16   2   8      53993.21      43853.42       420.09 o                         
 -14   2   8       2691.53       4771.80        75.79 o                         
 -12   2   8      57038.67      46458.58       556.44 o                         
 -10   2   8      50700.73      34904.38       394.41 o                         
  -8   2   8     160767.47     138695.53      1977.39 o                         
  -6   2   8     176207.81     206171.36      2423.01 o                         
  -4   2   8      54414.91      43859.02       537.15 o                         
  -2   2   8       1482.52       3404.06        83.23 o                         
   0   2   8     207835.12     223301.88      3325.44 o                         
   2   2   8     402047.53     370621.84      5151.05 o                         
   4   2   8     177554.98     161278.06      1699.47 o                         
   6   2   8      22746.97      25679.62       406.88 o                         
   8   2   8     413268.59     418230.25      3934.77 o                         
  10   2   8      98268.68      98478.77       866.68 o                         
  12   2   8      91937.51      77493.93       686.72 o                         
  14   2   8       1684.70       2205.15        42.32 o                         
  16   2   8      85134.49      90183.22       699.20 o                         
  18   2   8      18547.89      18932.40       146.11 o                         
  20   2   8      12155.48      14135.30       128.98 o                         
  22   2   8       9140.23       8434.43        88.70 o                         
  24   2   8       1985.36       2080.37        45.77 o                         
  26   2   8      30343.78      31707.15       268.02 o                         
  28   2   8       3181.50       3547.64        58.34 o                         
  30   2   8       2585.50       2739.81        66.73 o                         
  32   2   8      10835.21       9983.25       157.85 o                         
  34   2   8         27.48         47.52        49.67 o                         
  36   2   8       4790.16       4881.93       105.90 o                         
  38   2   8        745.63        843.97        62.42 o                         
 -41   3   8        283.18        205.86        48.15 o                         
 -39   3   8        750.85        554.01        50.78 o                         
 -37   3   8         12.57         63.12        50.70 o                         
 -35   3   8       1026.98        958.17        53.07 o                         
 -33   3   8       3444.09       3456.64        67.62 o                         
 -31   3   8       1925.58       2238.07        55.08 o                         
 -29   3   8       6170.97       6449.83        80.03 o                         
 -27   3   8       7556.79       8286.11        89.91 o                         
 -25   3   8        184.99        434.36        35.12 o                         
 -23   3   8       2052.66       1729.14        38.37 o                         
 -21   3   8       1621.55       2135.31        37.59 o                         
 -19   3   8      75400.46      80019.08       926.20 o                         
 -17   3   8       2970.46       4924.74        63.16 o                         
 -15   3   8       8184.54       9233.42       126.54 o                         
 -13   3   8      75900.39      66775.38       731.36 o                         
 -11   3   8        414.79        819.35        45.96 o                         
  -9   3   8      77354.04      62287.31       750.76 o                         
  -7   3   8      19022.75      29406.98       381.72 o                         
  -5   3   8       8321.56       9975.26       184.27 o                         
  -3   3   8      34188.71      30411.22       377.73 o                         
  -1   3   8     166554.86     153175.72      1562.33 o                         
   1   3   8     166121.58     137984.83      1341.83 o                         
   3   3   8      39924.57      39532.86       418.42 o                         
   5   3   8     177888.28     179676.06      1589.82 o                         
   7   3   8     154555.55     157896.47      1408.39 o                         
   9   3   8      73241.77      67617.85       577.05 o                         
  11   3   8     107992.59     106199.40       900.03 o                         
  13   3   8       1207.92       1131.58        37.96 o                         
  15   3   8       2499.81       2791.56        49.32 o                         
  17   3   8       8867.97       9537.10        93.64 o                         
  19   3   8      20657.42      20732.73       168.74 o                         
  21   3   8      13431.70      15843.03       146.14 o                         
  23   3   8      12097.10      10952.89       112.65 o                         
  25   3   8        780.47        561.70        40.28 o                         
  27   3   8        137.57        219.87        37.75 o                         
  29   3   8        197.98        191.62        40.44 o                         
  31   3   8       1198.80       1431.13        54.74 o                         
  33   3   8        579.99        408.43        55.22 o                         
  35   3   8        218.44        173.75        47.37 o                         
  37   3   8        412.15        613.00        54.09 o                         
 -40   4   8       1483.54       1606.34        59.60 o                         
 -38   4   8        304.51        255.97        51.32 o                         
 -36   4   8        592.41        679.57        53.96 o                         
 -34   4   8         38.89         23.57        46.76 o                         
 -32   4   8       5980.00       5645.39        78.29 o                         
 -30   4   8        854.98       1091.49        45.09 o                         
 -28   4   8       2835.14       2329.77        47.31 o                         
 -26   4   8      40107.86      41021.15       337.26 o                         
 -24   4   8         84.26        234.84        31.50 o                         
 -22   4   8         90.13        186.58        29.40 o                         
 -20   4   8        513.69        366.91        30.55 o                         
 -18   4   8     153753.95     146453.95      1247.14 o                         
 -16   4   8      45487.34      47276.38       464.02 o                         
 -14   4   8       5357.04       4604.61        73.79 o                         
 -12   4   8     243561.53     234810.14      2395.67 o                         
 -10   4   8      91651.89      90740.75      1045.18 o                         
  -8   4   8     149719.33     153234.05      1686.97 o                         
  -6   4   8       4617.03       3622.34        70.02 o                         
  -4   4   8      65240.21      67684.66       777.44 o                         
  -2   4   8       3438.39       3826.91        62.74 o                         
   0   4   8     373691.25     344986.56      3315.48 o                         
   2   4   8       2330.52       1724.93        43.34 o                         
   4   4   8     126362.94     122478.13      1120.00 o                         
   6   4   8       1537.09       2537.83        55.77 o                         
   8   4   8      30225.81      37413.86       316.17 o                         
  10   4   8        149.71        454.35        37.48 o                         
  12   4   8     165950.39     154979.16      1175.80 o                         
  14   4   8      10492.19       9139.18       108.15 o                         
  16   4   8      72135.45      76618.49       572.05 o                         
  18   4   8        177.15        464.95        35.06 o                         
  20   4   8      96551.16      99050.47       753.71 o                         
  22   4   8      32553.47      34464.34       296.35 o                         
  24   4   8      17340.98      18577.22       181.13 o                         
  26   4   8      12381.05      11410.76       119.84 o                         
  28   4   8      12738.50      12801.03       131.29 o                         
  30   4   8         95.65        110.98        37.52 o                         
  32   4   8      11208.71      11494.39       143.68 o                         
  34   4   8         97.41         82.17        50.47 o                         
  36   4   8       1082.06       1210.65        46.51 o                         
 -41   5   8         47.94        -11.11        46.76 o                         
 -39   5   8         24.30         60.90        52.16 o                         
 -37   5   8       2031.11       2145.71        60.64 o                         
 -35   5   8       1521.31       1561.53        56.07 o                         
 -33   5   8        297.02        220.35        44.16 o                         
 -31   5   8        370.45        334.78        45.62 o                         
 -29   5   8      28699.74      29391.25       244.10 o                         
 -27   5   8       8127.06       8534.10        88.94 o                         
 -25   5   8       1312.19       1228.50        38.87 o                         
 -23   5   8      10460.06      11196.72       109.47 o                         
 -21   5   8      36381.56      35660.60       293.23 o                         
 -19   5   8      66132.81      60852.70       486.23 o                         
 -17   5   8      15399.85      16403.54       167.53 o                         
 -15   5   8      91106.92      91017.78       877.67 o                         
 -13   5   8      67266.56      63347.47       669.80 o                         
 -11   5   8     154020.72     153217.00      1728.31 o                         
  -9   5   8     115164.20     107886.01      1131.18 o                         
  -7   5   8       4852.03       5708.43        92.06 o                         
  -5   5   8      14226.61      15827.30       219.54 o                         
  -3   5   8        578.48        785.84        62.84 o                         
  -1   5   8       5365.79       6779.62        99.01 o                         
   1   5   8      77782.60      69236.23       688.45 o                         
   3   5   8     201914.11     197308.58      1786.58 o                         
   5   5   8      29504.10      26743.07       266.14 o                         
   7   5   8      34104.89      27572.26       256.32 o                         
   9   5   8        555.79       1893.45        84.84 o                         
  11   5   8      74583.82      76567.91       590.95 o                         
  13   5   8       4875.54       4809.17        57.01 o                         
  15   5   8        920.15       1346.44        38.56 o                         
  17   5   8       7126.47       9098.42        97.02 o                         
  19   5   8      16008.67      17438.45       154.32 o                         
  21   5   8      55834.49      55682.59       437.02 o                         
  23   5   8      12986.02      13175.12       133.76 o                         
  25   5   8       6148.81       5713.71        84.87 o                         
  27   5   8        373.40        627.27        51.03 o                         
  29   5   8      16589.29      15768.93       156.14 o                         
  31   5   8         20.85         23.12        39.28 o                         
  33   5   8       1314.48       1362.28        51.77 o                         
  35   5   8          1.69         43.90        38.84 o                         
  37   5   8       4519.66       4052.83        75.30 o                         
 -40   6   8        361.68        335.77        49.06 o                         
 -38   6   8       1274.69       1095.46        54.99 o                         
 -36   6   8         29.34         60.23        46.41 o                         
 -34   6   8      10458.51      10483.71       126.41 o                         
 -32   6   8         52.52         91.94        45.29 o                         
 -30   6   8       5914.51       6005.65        88.55 o                         
 -28   6   8        478.88        506.19        40.60 o                         
 -26   6   8       8505.06       9135.37        98.36 o                         
 -24   6   8        880.59       1054.79        42.11 o                         
 -22   6   8      47343.50      50317.54       441.31 o                         
 -20   6   8        483.90        583.78        68.66 o                         
 -18   6   8      15760.32      17351.04       160.94 o                         
 -16   6   8      14568.90      12995.62       129.63 o                         
 -14   6   8     167671.19     166388.72      1684.29 o                         
 -12   6   8     221922.33     235194.69      2584.79 o                         
 -10   6   8      17376.28      23904.75       274.24 o                         
  -8   6   8       8236.78       8887.15       128.00 o                         
  -6   6   8      21180.72      21327.09       269.07 o                         
  -4   6   8     186151.06     178391.00      2536.95 o                         
  -2   6   8      31453.75      34050.34       414.42 o                         
   0   6   8         15.07        255.84        43.82 o                         
   2   6   8      43582.94      51755.34       493.24 o                         
   4   6   8      19915.75      17566.88       169.96 o                         
   6   6   8      11710.02      10633.06       119.68 o                         
   8   6   8      43990.24      48339.10       419.74 o                         
  10   6   8      39678.50      39670.22       332.83 o                         
  12   6   8     106705.38     106898.16       802.65 o                         
  14   6   8     158339.30     152426.69      1033.71 o                         
  16   6   8      15067.92      13371.13       125.33 o                         
  18   6   8     127226.73     127732.36       993.66 o                         
  20   6   8      27295.03      28897.98       241.82 o                         
  22   6   8      59287.07      62435.35       497.30 o                         
  24   6   8        131.84        133.38        47.17 o                         
  26   6   8      65812.68      69361.09       600.89 o                         
  28   6   8         88.60        154.59        45.14 o                         
  30   6   8      24136.40      23792.45       234.13 o                         
  32   6   8        481.64        606.35        44.40 o                         
  34   6   8      15379.02      13829.69       187.22 o                         
  36   6   8        483.30        515.33        37.81 o                         
 -39   7   8       2548.59       2667.47        66.54 o                         
 -37   7   8        391.97        345.61        48.65 o                         
 -35   7   8        365.20        433.47        46.27 o                         
 -33   7   8       2897.76       2778.99        58.53 o                         
 -31   7   8       1310.42       1216.46        48.87 o                         
 -29   7   8       2606.93       3146.84        57.99 o                         
 -27   7   8        796.67        812.17        42.83 o                         
 -25   7   8      36327.05      34794.94       307.40 o                         
 -23   7   8        442.44        638.11        41.07 o                         
 -21   7   8       1009.58       1435.38        46.73 o                         
 -19   7   8       3635.47       3533.86        57.86 o                         
 -17   7   8      13328.64      13761.18       139.88 o                         
 -15   7   8      17560.87      19784.33       189.04 o                         
 -13   7   8      68627.85      64806.63       638.94 o                         
 -11   7   8      15189.39      16264.63       175.84 o                         
  -9   7   8      43992.82      36659.52       406.72 o                         
  -7   7   8      44896.89      42378.43       449.49 o                         
  -5   7   8       4505.08       5087.98       105.91 o                         
  -3   7   8      15180.26      14363.34       210.52 o                         
  -1   7   8      83620.74      99673.36      1116.60 o                         
   1   7   8     340554.56     343078.91      3624.16 o                         
   3   7   8       4463.77       2521.53        54.61 o                         
   5   7   8      75484.64      78959.04       751.68 o                         
   7   7   8     102780.66     107461.30       928.13 o                         
   9   7   8       3739.00       3811.56        59.62 o                         
  11   7   8       4885.02       3725.48        53.33 o                         
  13   7   8       1950.59       2250.26        48.56 o                         
  15   7   8       7606.14       7217.78        84.86 o                         
  17   7   8      76671.81      82918.09       621.26 o                         
  19   7   8      19819.03      23876.26       206.49 o                         
  21   7   8       6850.31       7066.59        96.42 o                         
  23   7   8        352.55        650.06        49.57 o                         
  25   7   8      12317.42      11795.11       121.19 o                         
  27   7   8       5411.07       6075.63        87.85 o                         
  29   7   8       3301.33       2811.88        53.10 o                         
  31   7   8       1822.76       1935.29        47.72 o                         
  33   7   8       1867.50       1577.08        49.76 o                         
  35   7   8        100.14         91.72        34.37 o                         
 -38   8   8          7.63         -5.31        44.13 o                         
 -36   8   8        529.31        554.01        45.72 o                         
 -34   8   8        874.42        762.45        38.99 o                         
 -32   8   8        164.09        360.51        41.05 o                         
 -30   8   8        122.67        165.87        40.93 o                         
 -28   8   8       6033.26       6544.45        79.76 o                         
 -26   8   8      14170.48      13571.74       135.76 o                         
 -24   8   8        141.50        175.71        45.09 o                         
 -22   8   8        251.07        301.57        41.21 o                         
 -20   8   8      11249.32      11175.43       167.20 o                         
 -18   8   8        120.10        271.37        42.93 o                         
 -16   8   8       8040.80       8702.02       121.98 o                         
 -14   8   8       2326.25       2088.52        54.84 o                         
 -12   8   8       9414.00       7852.14       107.12 o                         
 -10   8   8       1220.90       1206.58        35.59 o                         
  -8   8   8      89668.24      86037.77       724.80 o                         
  -6   8   8      82600.58      80331.54       697.07 o                         
  -4   8   8      30748.51      35598.61       469.45 o                         
  -2   8   8      12300.78      12193.69       169.37 o                         
   0   8   8       1571.38       2158.85        49.50 o                         
   2   8   8      58807.24      58465.57       456.46 o                         
   4   8   8     150257.92     153228.73      1124.13 o                         
   6   8   8       4757.30       5011.71        55.39 o                         
   8   8   8     118635.09     125421.59       876.59 o                         
  10   8   8       6033.13       6293.29        68.02 o                         
  12   8   8      31782.04      33486.20       272.00 o                         
  14   8   8      12440.46      13188.37       127.17 o                         
  16   8   8       6143.32       6093.63        89.43 o                         
  18   8   8      60982.79      59340.36       491.35 o                         
  20   8   8       2910.63       2697.32        55.50 o                         
  22   8   8        633.38        523.87        43.90 o                         
  24   8   8       3933.64       3988.76        65.46 o                         
  26   8   8      24433.52      24256.55       234.70 o                         
  28   8   8        207.96        229.59        42.44 o                         
  30   8   8         67.10         53.84        38.05 o                         
  32   8   8        225.91        358.05        38.01 o                         
  34   8   8        751.34        557.26        39.27 o                         
 -37   9   8        317.04        378.35        46.46 o                         
 -35   9   8        319.51        301.92        36.17 o                         
 -33   9   8       2954.08       2969.42        51.51 o                         
 -31   9   8       8361.58       8011.12       129.99 o                         
 -29   9   8        932.74       1121.93        46.94 o                         
 -27   9   8       5078.93       5242.76        73.14 o                         
 -25   9   8      11510.87      12854.21       146.55 o                         
 -23   9   8      10164.11      10583.60       162.51 o                         
 -21   9   8       9672.58       8896.87       122.99 o                         
 -19   9   8         18.01         85.52        50.39 o                         
 -17   9   8        101.17        201.99        41.00 o                         
 -15   9   8      40301.20      42125.09       407.37 o                         
 -13   9   8      74751.80      72896.70       860.55 o                         
 -11   9   8      53268.41      52791.99       510.75 o                         
  -9   9   8      14868.10      18080.18       186.14 o                         
  -7   9   8       6810.45       5731.19        75.91 o                         
  -5   9   8      48918.36      49002.82       419.86 o                         
  -3   9   8      42495.30      41566.41       384.49 o                         
  -1   9   8      63512.28      62233.86       545.48 o                         
   1   9   8      16525.63      20533.77       189.18 o                         
   3   9   8      32430.56      32309.75       251.24 o                         
   5   9   8      64761.64      65322.98       478.19 o                         
   7   9   8      48235.43      44546.05       343.50 o                         
   9   9   8        452.56        499.23        37.55 o                         
  11   9   8         67.22        189.28        34.28 o                         
  13   9   8       1926.82       1211.69        39.19 o                         
  15   9   8       5384.72       4692.30        69.32 o                         
  17   9   8      78192.27      82830.70       688.30 o                         
  19   9   8        962.30       1364.29        44.70 o                         
  21   9   8      16191.23      15510.00       177.15 o                         
  23   9   8      15088.06      14908.48       147.37 o                         
  25   9   8       5715.82       6714.88        92.49 o                         
  27   9   8       3212.98       3421.80        65.16 o                         
  29   9   8       1477.47       1209.23        41.52 o                         
  31   9   8       3914.20       4040.06       104.34 o                         
  33   9   8         52.75        210.67        42.44 o                         
 -34  10   8         89.35        116.31        38.18 o                         
 -32  10   8         12.85         12.06        39.12 o                         
 -30  10   8       2268.42       2348.97        60.44 o                         
 -28  10   8       2778.10       2805.46        63.62 o                         
 -26  10   8       1834.57       1381.89        46.65 o                         
 -24  10   8        418.16        436.45        43.22 o                         
 -22  10   8      42030.05      42284.30       386.88 o                         
 -20  10   8       1206.80       1500.26        65.95 o                         
 -18  10   8      18432.76      18184.25       215.44 o                         
 -16  10   8      14673.19      15429.30       233.46 o                         
 -14  10   8      10250.72      11292.09       188.29 o                         
 -12  10   8        651.09        715.53        45.53 o                         
 -10  10   8       2160.91       2123.42        75.93 o                         
  -8  10   8       3431.28       2890.49        51.55 o                         
  -6  10   8      19973.63      19216.06       212.34 o                         
  -4  10   8      10041.52      10194.62       132.58 o                         
  -2  10   8       5263.59       5479.41        86.87 o                         
   0  10   8       3601.08       4296.78        70.37 o                         
   2  10   8      15277.62      15968.01       188.23 o                         
   4  10   8      64475.64      63519.46       543.39 o                         
   6  10   8      21719.35      21517.23       201.53 o                         
   8  10   8      26473.35      27042.48       265.63 o                         
  10  10   8       1137.32       1302.57        42.44 o                         
  12  10   8      59450.46      63552.32       516.63 o                         
  14  10   8       9736.62      10191.58       110.64 o                         
  16  10   8       5307.30       5136.45        75.48 o                         
  18  10   8       5253.56       5187.69        95.15 o                         
  20  10   8        246.58        322.17        38.90 o                         
  22  10   8       2584.44       2866.21        56.50 o                         
  24  10   8         26.70        148.67        37.11 o                         
  26  10   8        176.41        248.48        47.20 o                         
  28  10   8       2287.15       2208.42        52.35 o                         
  30  10   8        954.85       1024.74        45.03 o                         
 -33  11   8       1548.12       1218.39        60.93 o                         
 -31  11   8       1158.21       1102.16        44.49 o                         
 -29  11   8        242.79        287.12        46.22 o                         
 -27  11   8      11328.80      11304.07       144.25 o                         
 -25  11   8       3699.54       3188.71        60.14 o                         
 -23  11   8       7125.25       6216.82        96.04 o                         
 -21  11   8      23054.11      21870.02       259.51 o                         
 -19  11   8      45298.47      45427.61       464.46 o                         
 -17  11   8      10419.86      10035.53       130.98 o                         
 -15  11   8       1575.20       1866.31        58.02 o                         
 -13  11   8      41960.02      40976.40       506.79 o                         
 -11  11   8         21.07        224.37        40.43 o                         
  -9  11   8       1983.53       2052.90        76.93 o                         
  -7  11   8       3644.27       4350.83        92.02 o                         
  -5  11   8      75866.84      76346.54       988.59 o                         
  -3  11   8      41376.46      38957.82       430.66 o                         
  -1  11   8      32026.11      33470.55       390.95 o                         
   1  11   8       3051.44       3801.21       108.21 o                         
   3  11   8       6467.35       6721.02       126.40 o                         
   5  11   8      23921.84      23768.09       247.22 o                         
   7  11   8        441.46        491.98        42.91 o                         
   9  11   8       4459.65       3989.94        65.84 o                         
  11  11   8     107360.36     111521.38      1018.61 o                         
  13  11   8      14088.66      13584.78       172.77 o                         
  15  11   8        849.33        895.91        46.96 o                         
  17  11   8        182.46        223.36        43.40 o                         
  19  11   8       8859.07       8660.67        98.09 o                         
  21  11   8        107.07        295.37        37.07 o                         
  23  11   8       2033.79       2448.09        52.01 o                         
  25  11   8        177.39        302.62        42.86 o                         
  27  11   8       3000.03       2965.53        70.56 o                         
  29  11   8       1551.54       1353.27        48.52 o                         
 -30  12   8         70.19        136.85        37.65 o                         
 -28  12   8       8983.97       8459.57       177.28 o                         
 -26  12   8        837.16        938.78        46.88 o                         
 -24  12   8         11.03         30.14        44.87 o                         
 -22  12   8       4206.70       4638.74       111.45 o                         
 -20  12   8       2383.61       2746.87        77.11 o                         
 -18  12   8       3162.82       2646.53        61.03 o                         
 -16  12   8        643.33        913.54        50.52 o                         
 -14  12   8       4642.00       4424.58        96.85 o                         
 -12  12   8        739.00        820.48        54.47 o                         
 -10  12   8      42953.97      45700.26       665.68 o                         
  -8  12   8      19557.12      18631.02       245.29 o                         
  -6  12   8       8575.08       8504.87       122.41 o                         
  -4  12   8      14077.85      12357.44       200.77 o                         
  -2  12   8      36422.68      36729.51       461.65 o                         
   0  12   8      20791.86      23217.88       304.11 o                         
   2  12   8        735.52       1212.90        57.07 o                         
   4  12   8      13391.75      14886.29       197.22 o                         
   6  12   8      23829.20      24220.98       363.43 o                         
   8  12   8      15581.53      15351.66       173.34 o                         
  10  12   8      13687.66      12572.16       187.61 o                         
  12  12   8       6314.73       6121.74       123.48 o                         
  14  12   8       6436.71       5761.18        88.11 o                         
  16  12   8       4481.74       4590.25        70.23 o                         
  18  12   8       3885.32       3316.70        62.87 o                         
  20  12   8      12664.69      11582.60       230.17 o                         
  22  12   8       9841.48       8815.02       124.40 o                         
  24  12   8       1150.14       1086.09        47.04 o                         
  26  12   8       3532.31       3631.66        78.72 o                         
 -29  13   8         88.58        152.02        42.41 o                         
 -27  13   8       7457.93       7406.10       180.71 o                         
 -25  13   8      11376.31      10123.85       302.04 o                         
 -23  13   8       1434.65       1283.15        62.34 o                         
 -21  13   8       2145.81       2184.02        84.73 o                         
 -19  13   8      23695.93      23297.70       484.72 o                         
 -17  13   8        379.08        591.13        41.91 o                         
 -15  13   8       1226.72       1422.17        61.33 o                         
 -13  13   8        385.22        440.31        50.69 o                         
 -11  13   8       2357.67       2296.54        82.91 o                         
  -9  13   8      11148.24      10507.59       156.61 o                         
  -7  13   8      16434.91      14975.06       243.34 o                         
  -5  13   8       4237.82       4301.79       113.33 o                         
  -3  13   8      51288.62      51561.70       818.61 o                         
  -1  13   8       1320.00       1674.53        62.64 o                         
   1  13   8       5351.98       5682.42       118.73 o                         
   3  13   8      27131.97      27030.03       429.60 o                         
   5  13   8      10083.33      11592.87       158.96 o                         
   7  13   8       5570.82       6263.79       111.47 o                         
   9  13   8        667.73        522.05        48.84 o                         
  11  13   8      19441.27      19097.78       322.24 o                         
  13  13   8       3947.11       3935.37       108.56 o                         
  15  13   8      11932.82      11886.30       275.54 o                         
  17  13   8         32.73        101.20        43.80 o                         
  19  13   8       2443.61       2434.71        69.01 o                         
  21  13   8        563.32        306.75        37.13 o                         
  23  13   8         93.57        156.23        45.94 o                         
  25  13   8        881.08        684.94        57.20 o                         
 -26  14   8        665.23        506.00        62.22 o                         
 -24  14   8       1049.57       1221.19        62.96 o                         
 -22  14   8       2577.22       2268.52        70.53 o                         
 -20  14   8       1993.24       1774.62        75.15 o                         
 -18  14   8       6763.97       5563.88       156.97 o                         
 -16  14   8       7200.00       6464.15       135.15 o                         
 -14  14   8        148.35        293.50        48.57 o                         
 -12  14   8        354.63        299.25        49.12 o                         
 -10  14   8        784.23        544.39        54.70 o                         
  -8  14   8       1860.44       1535.26        64.15 o                         
  -6  14   8         92.16        134.50        48.53 o                         
  -4  14   8       2212.05       2086.13        86.89 o                         
  -2  14   8      34740.37      36648.77       670.66 o                         
   0  14   8       3136.93       3919.82       108.08 o                         
   2  14   8       7661.55       8016.91       153.57 o                         
   4  14   8        151.63        199.65        52.98 o                         
   6  14   8       6876.67       7448.59       154.46 o                         
   8  14   8       1486.26       1559.07        63.18 o                         
  10  14   8      11247.01      11608.86       248.35 o                         
  12  14   8      11919.15      12123.98       357.71 o                         
  14  14   8       5538.24       5903.30       201.19 o                         
  16  14   8        553.33        590.76        62.29 o                         
  18  14   8        448.93        333.45        63.01 o                         
  20  14   8       1802.36       1887.01       112.49 o                         
  22  14   8        772.48        931.60        76.63 o                         
 -23  15   8       1512.93       1590.90       123.65 o                         
 -21  15   8        653.34        691.82        64.89 o                         
 -19  15   8       3675.14       3039.12       131.40 o                         
 -17  15   8       1383.27       1527.34        65.17 o                         
 -15  15   8       1078.94        959.04        69.76 o                         
 -13  15   8       3440.86       3006.47       105.41 o                         
 -11  15   8        124.13        175.14        48.32 o                         
  -9  15   8       1778.02       1801.44        88.86 o                         
  -7  15   8       3539.52       3471.88       122.62 o                         
  -5  15   8       2185.73       2329.04       117.86 o                         
  -3  15   8       9604.98       9533.02       175.70 o                         
  -1  15   8        804.34        737.35        65.33 o                         
   1  15   8      14958.10      16583.18       606.71 o                         
   3  15   8      20733.07      23390.80       522.51 o                         
   5  15   8      23950.11      23876.81       554.88 o                         
   7  15   8         23.62        102.20        68.04 o                         
   9  15   8        212.53        267.68        62.10 o                         
  11  15   8      10536.83      11254.73       395.50 o                         
  13  15   8        496.63        756.68        92.82 o                         
  15  15   8        722.92        813.33        74.41 o                         
  17  15   8       3658.47       3126.63       113.82 o                         
  19  15   8        886.27        485.79       108.93 o                         
 -18  16   8        231.24        200.79        68.46 o                         
 -16  16   8       4709.43       3711.91       331.61 o                         
 -14  16   8       1336.92       1172.10       144.44 o                         
 -12  16   8         14.54         13.38        66.86 o                         
 -10  16   8        168.92        188.71        79.62 o                         
  -8  16   8      10112.33       8334.65       263.53 o                         
  -6  16   8       1191.06       1173.33       106.88 o                         
  -4  16   8        548.30        354.31        69.83 o                         
  -2  16   8       1600.15       1845.03        91.94 o                         
   0  16   8       4040.26       3495.57       164.96 o                         
   2  16   8        279.49        304.80        68.23 o                         
   4  16   8       3138.44       3283.31       121.47 o                         
   6  16   8         82.28        136.33        70.47 o
[truncated: 811,785 more chars]
