# Supplementary material for: A systematic study of the interplay between guest molecule structure and intermolecular interactions in crystalline sponges
Source: IUCrJ. 2023 Jul 1;10(Pt 4):497–508. doi: 10.1107/S2052252523005146 (PMC10324488; doi:10.1107/S2052252523005146)
Supplement: Supplementary file 11 [file m-10-00497-PBA-2-Methyl_CrystallineSpongesup11.hkl]

data_PBA-2-Methyl_CrystallineSponge                                             
_shelx_title ' 2022ncs7228a_rc1_a.res in C2/c'                                  
_shelx_refln_list_code          4                                               
_shelx_F_calc_maximum     2264.47                                               
_exptl_crystal_F_000      6704.72                                               
_reflns_d_resolution_high  0.8300                                               
                                                                                
loop_                                                                           
 _space_group_symop_operation_xyz                                               
 'x, y, z'                                                                      
 '-x, y, -z+1/2'                                                                
 'x+1/2, y+1/2, z'                                                              
 '-x+1/2, y+1/2, -z+1/2'                                                        
 '-x, -y, -z'                                                                   
 'x, -y, z-1/2'                                                                 
 '-x+1/2, -y+1/2, -z'                                                           
 'x+1/2, -y+1/2, z-1/2'                                                         
                                                                                
_cell_length_a    35.5509                                                       
_cell_length_b    14.9182                                                       
_cell_length_c    30.8851                                                       
_cell_angle_alpha  90.000                                                       
_cell_angle_beta  102.449                                                       
_cell_angle_gamma  90.000                                                       
                                                                                
_shelx_F_squared_multiplier     1.000                                           
                                                                                
loop_                                                                           
 _refln_index_h                                                                 
 _refln_index_k                                                                 
 _refln_index_l                                                                 
 _refln_F_squared_calc                                                          
 _refln_F_squared_meas                                                          
 _refln_F_squared_sigma                                                         
 _refln_observed_status                                                         
   2   0   0       9231.06        429.30        33.31 o                         
   4   0   0     744817.25     589929.38      6915.14 o                         
   6   0   0      47334.84      93694.30      1125.23 o                         
   8   0   0    1219292.00    1083306.00     12701.10 o                         
  10   0   0      16159.60      18981.78       283.20 o                         
  12   0   0      27704.33      29660.97       418.09 o                         
  14   0   0      62793.86      56975.10       748.09 o                         
  16   0   0      49800.08      44361.34       662.45 o                         
  18   0   0        723.65       1070.60       147.85 o                         
  20   0   0      93059.07      94512.14      3393.68 o                         
  22   0   0      27165.68      26722.85      1045.49 o                         
  24   0   0      64125.09      60463.26      4929.53 o                         
  26   0   0         71.44        670.29       143.73 o                         
  28   0   0       6211.42       6068.40       428.53 o                         
  30   0   0        511.25        915.97       165.59 o                         
  32   0   0      28399.17      28190.04       506.96 o                         
  34   0   0        978.16        857.91       110.91 o                         
  36   0   0         54.44         28.53       115.90 o                         
  38   0   0        161.97        -36.20       118.55 o                         
  40   0   0        171.66        202.59        95.70 o                         
   3   1   0     671939.44     426904.22      9463.07 o                         
   5   1   0       3085.73       4619.24       140.63 o                         
   7   1   0     228624.83     318138.50      3759.17 o                         
   9   1   0       5826.51      13052.57       199.68 o                         
  11   1   0     218389.86     194795.89      2282.33 o                         
  13   1   0       9157.33       7587.75       138.84 o                         
  15   1   0      19166.72      15787.14       265.02 o                         
  17   1   0        724.10       1226.67       117.29 o                         
  19   1   0       7964.17       9290.03       201.44 o                         
  21   1   0       2138.13       1977.15       152.27 o                         
  23   1   0      18252.36      16922.01       220.63 o                         
  25   1   0       1008.38        872.85        80.91 o                         
  27   1   0        276.54        426.98       100.12 o                         
  29   1   0       1018.79       1236.73        94.75 o                         
  31   1   0        361.54        534.02        76.14 o                         
  33   1   0        268.72        293.61        81.60 o                         
  35   1   0       1427.94       1628.45        95.86 o                         
  37   1   0        132.21        106.25        83.92 o                         
  39   1   0         16.77        -24.14       118.67 o                         
  41   1   0        318.48        184.49       121.66 o                         
   0   2   0     599880.88     418922.72      4910.60 o                         
   2   2   0       3531.16       1989.99        48.36 o                         
   4   2   0      66238.95      32887.46       338.91 o                         
   6   2   0     410267.06     469494.16      4514.82 o                         
   8   2   0     676500.19     766486.44      7360.17 o                         
  10   2   0     121009.50     118751.27      1139.31 o                         
  12   2   0      15771.21      15545.16       182.26 o                         
  14   2   0     361976.47     351402.81      2969.81 o                         
  16   2   0      11600.57      11170.35       167.70 o                         
  18   2   0      34886.70      30069.03       521.24 o                         
  20   2   0      18040.98      18648.58       507.02 o                         
  22   2   0      25819.53      23004.20       360.67 o                         
  24   2   0      21715.39      22369.21       878.82 o                         
  26   2   0       1279.37       1590.40        83.72 o                         
  28   2   0       3878.79       3853.85       129.15 o                         
  30   2   0       1099.85       1046.52        89.70 o                         
  32   2   0      19921.14      18558.81       488.17 o                         
  34   2   0         34.87         29.29        78.77 o                         
  36   2   0        420.05        316.92       114.74 o                         
  38   2   0       6833.35       6157.49       445.95 o                         
  40   2   0         38.63        100.13       101.13 o                         
   1   3   0      28971.46      62624.36       540.75 o                         
   3   3   0     559801.94     606998.50     10062.61 o                         
   5   3   0     201256.91     225756.03      2670.54 o                         
   7   3   0     134651.86     164386.58      1908.93 o                         
   9   3   0      15330.86      18740.38       252.26 o                         
  11   3   0      57687.82      55256.63       501.27 o                         
  13   3   0      38742.60      42366.91       404.85 o                         
  15   3   0       1933.85       1252.94       126.43 o                         
  17   3   0      12836.07      10272.09       221.14 o                         
  19   3   0       1863.39       2956.98       270.16 o                         
  21   3   0       7990.40       7316.81       169.85 o                         
  23   3   0      20214.23      18473.64       320.75 o                         
  25   3   0       1495.59       1369.65        96.93 o                         
  27   3   0       1825.07       1380.37       133.60 o                         
  29   3   0       7658.53       6702.55       226.40 o                         
  31   3   0        960.77       1154.98       118.61 o                         
  33   3   0        812.69       1214.29       171.07 o                         
  35   3   0        455.99        688.75       127.45 o                         
  37   3   0        359.08        307.58       106.05 o                         
  39   3   0         74.52        -50.66       111.82 o                         
  41   3   0          7.54         37.05       113.27 o                         
   0   4   0       3065.62       2305.70        93.23 o                         
   2   4   0     188986.92     230476.27      2237.10 o                         
   4   4   0      20460.11      28348.50       363.72 o                         
   6   4   0    1007630.31     906201.00     15036.55 o                         
   8   4   0      32816.34      39925.67       433.37 o                         
  10   4   0      48399.81      49436.34       536.08 o                         
  12   4   0        351.22       1194.37       116.00 o                         
  14   4   0     249638.91     241585.70      2395.20 o                         
  16   4   0      24455.00      26024.37       629.14 o                         
  18   4   0     190682.38     176898.38      2225.58 o                         
  20   4   0      95014.98      86387.83      1208.30 o                         
  22   4   0      26845.66      25187.92       264.57 o                         
  24   4   0      23974.17      20233.77       392.04 o                         
  26   4   0      16377.15      14839.63       322.27 o                         
  28   4   0      10014.84       9668.11       359.50 o                         
  30   4   0       5753.77       6134.86       192.50 o                         
  32   4   0        858.43       1006.81       130.77 o                         
  34   4   0         36.25        115.14       119.22 o                         
  36   4   0       3321.69       3589.45       212.80 o                         
  38   4   0       6093.50       7209.40       226.95 o                         
  40   4   0        720.76        529.22       129.53 o                         
   1   5   0      13377.48      12982.39       175.74 o                         
   3   5   0      39156.18      34282.91       469.46 o                         
   5   5   0       4279.31       7252.32       161.06 o                         
   7   5   0      70082.16      64332.96       809.93 o                         
   9   5   0       2829.96       3147.10       199.85 o                         
  11   5   0      30214.79      39541.27      1430.38 o                         
  13   5   0      63010.39      60706.14      1450.73 o                         
  15   5   0        244.02        866.84       136.45 o                         
  17   5   0       3762.49       2841.21       165.66 o                         
  19   5   0       3048.59       2695.71       117.47 o                         
  21   5   0        102.32        399.26       159.28 o                         
  23   5   0      13231.20      11731.16       285.44 o                         
  25   5   0       2605.61       2601.38       171.73 o                         
  27   5   0        648.88        579.58       121.29 o                         
  29   5   0       1773.87       1445.37       104.69 o                         
  31   5   0         88.38        181.27       126.74 o                         
  33   5   0        318.72        244.40       111.89 o                         
  35   5   0       5137.43       5127.03       180.25 o                         
  37   5   0       1223.16       1157.52       111.78 o                         
  39   5   0         72.51         58.10        97.87 o                         
   0   6   0     366821.50     390543.09      5690.06 o                         
   2   6   0      37691.22      28935.74       416.90 o                         
   4   6   0     167421.31     174495.42      2122.22 o                         
   6   6   0     231924.61     273809.47      7747.63 o                         
   8   6   0     392938.91     409451.41      4777.14 o                         
  10   6   0      10869.44      12947.51       490.36 o                         
  12   6   0      20139.41      26130.62       408.21 o                         
  14   6   0      27474.56      30069.61       427.38 o                         
  16   6   0        171.21        410.99       106.54 o                         
  18   6   0      25887.90      22598.19       343.94 o                         
  20   6   0      31234.06      30992.93       345.83 o                         
  22   6   0       7839.60       7539.73       215.88 o                         
  24   6   0      20949.27      18425.32       362.44 o                         
  26   6   0      27463.83      24418.62       385.27 o                         
  28   6   0       9601.47       9119.19       318.32 o                         
  30   6   0       1031.39       1395.22       299.77 o                         
  32   6   0       5652.46       4915.25       199.19 o                         
  34   6   0        379.27        429.28       141.04 o                         
  36   6   0        851.23        831.52       129.46 o                         
  38   6   0        505.19        498.99       103.19 o                         
   1   7   0      43620.46      35465.06       505.96 o                         
   3   7   0      78076.77      82406.11      1059.60 o                         
   5   7   0       2183.79       1742.57       142.79 o                         
   7   7   0      25559.08      23170.78       393.31 o                         
   9   7   0      41726.67      39803.89       605.30 o                         
  11   7   0      31370.20      33913.52       834.54 o                         
  13   7   0      57089.26      57789.04      1689.44 o                         
  15   7   0        494.08       1521.75       103.34 o                         
  17   7   0      12001.63      11201.98       147.85 o                         
  19   7   0      15220.94      15667.81       217.01 o                         
  21   7   0       5334.37       5158.17       131.73 o                         
  23   7   0      35226.70      35947.45       538.80 o                         
  25   7   0       1746.28       2004.28        84.38 o                         
  27   7   0       1809.97       1583.95       120.74 o                         
  29   7   0        120.23        211.88       151.81 o                         
  31   7   0        680.11        964.31       154.64 o                         
  33   7   0         41.76         99.92       277.56 o                         
  35   7   0        750.66       1237.46       510.72 o                         
  37   7   0         12.16         11.91       160.18 o                         
   2   8   0      63859.61      72921.27       966.62 o                         
   4   8   0       2705.81       2999.58       173.23 o                         
   6   8   0     127905.64     130067.56      1648.42 o                         
   8   8   0      12763.25      11084.24       286.82 o                         
  10   8   0     133718.67     126882.09      1512.06 o                         
  12   8   0      33018.22      32693.69       334.14 o                         
  14   8   0      48154.85      48904.52       974.20 o                         
  16   8   0        785.93        790.30        71.87 o                         
  18   8   0      58880.27      54245.93       426.85 o                         
  20   8   0        997.55       1229.81        77.75 o                         
  22   8   0      24051.78      23078.02       258.16 o                         
  24   8   0      14361.05      13967.12       302.88 o                         
  26   8   0       3927.17       3412.05        92.62 o                         
  28   8   0       2460.94       2633.29       133.49 o                         
  30   8   0        449.25        409.23       121.08 o                         
  32   8   0      10709.70      10903.72       257.79 o                         
  34   8   0        905.42       1233.28       131.27 o                         
  36   8   0         85.66         -7.40       192.44 o                         
   1   9   0      22294.99      18920.23       262.99 o                         
   3   9   0        612.29        813.17        85.63 o                         
   5   9   0      17988.49      18077.78       506.19 o                         
   7   9   0       5314.67       4645.90        99.72 o                         
   9   9   0      17649.91      17180.05       205.67 o                         
  11   9   0       7706.36       5895.47       104.56 o                         
  13   9   0        818.80        884.96        55.65 o                         
  15   9   0      53129.88      48429.43       423.73 o                         
  17   9   0       2436.74       2193.63        69.72 o                         
  19   9   0       1588.21       1254.52        66.56 o                         
  21   9   0       4615.09       4258.49       138.85 o                         
  23   9   0      13109.67      12152.19       155.40 o                         
  25   9   0        861.60       1166.70        82.98 o                         
  27   9   0       1732.79       1481.62        83.98 o                         
  29   9   0        174.13        286.36       123.88 o                         
  31   9   0        979.67       1140.52       169.52 o                         
  33   9   0       1690.14       1730.22       318.84 o                         
  35   9   0         15.28        123.06       144.41 o                         
   0  10   0     129118.44     122534.65      1096.12 o                         
   2  10   0        549.61       1092.41        59.10 o                         
   4  10   0        903.26       1188.44        49.32 o                         
   6  10   0       1418.63       1785.38       111.72 o                         
   8  10   0      10535.01      10025.67       154.75 o                         
  10  10   0      45092.96      43329.97       328.00 o                         
  12  10   0        215.11        596.59        63.21 o                         
  14  10   0     111350.01      99076.45      1164.62 o                         
  16  10   0      24064.55      20958.87       286.75 o                         
  18  10   0      67215.70      58814.37       656.95 o                         
  20  10   0       3323.79       3676.20        90.02 o                         
  22  10   0       5532.75       4913.11       145.28 o                         
  24  10   0      11474.84       9542.14       248.29 o                         
  26  10   0         91.01         79.93        80.86 o                         
  28  10   0        397.13        510.10       194.87 o                         
  30  10   0         36.64         60.56       199.67 o                         
  32  10   0       6085.50       8653.63       328.70 o                         
  34  10   0        223.19        274.48       221.75 o                         
   1  11   0      63858.08      64386.79       895.24 o                         
   3  11   0        158.81        423.41        53.63 o                         
   5  11   0      28135.30      28820.79       346.02 o                         
   7  11   0      63231.26      60140.87       475.67 o                         
   9  11   0      18422.99      16899.36       179.46 o                         
  11  11   0       8114.75       7617.23       117.54 o                         
  13  11   0      11185.58       9452.62       132.35 o                         
  15  11   0      90388.94      86388.70      1487.74 o                         
  17  11   0      14689.75      14656.99       284.75 o                         
  19  11   0        376.11        540.31        79.00 o                         
  21  11   0       9364.56       8216.64       234.47 o                         
  23  11   0       3680.75       3195.45       160.99 o                         
  25  11   0       1687.56       2168.28       118.47 o                         
  27  11   0         68.84         62.32       204.07 o                         
  29  11   0       4830.49       7002.91       322.10 o                         
  31  11   0         30.29        101.81       230.86 o                         
  33  11   0       1971.54       2842.25       228.26 o                         
   0  12   0      63798.33      63133.71       649.59 o                         
   2  12   0       3676.05       4017.41       114.88 o                         
   4  12   0     127670.04     122697.10      1255.30 o                         
   6  12   0        521.44        591.29        74.03 o                         
   8  12   0      69654.28      70329.72       949.35 o                         
  10  12   0       6056.86       6154.29       144.80 o                         
  12  12   0      81885.46      75122.16       586.53 o                         
  14  12   0       8872.44       6914.14       115.72 o                         
  16  12   0       5030.82       4506.42       122.99 o                         
  18  12   0        475.27        589.33        86.36 o                         
  20  12   0         67.33          3.70        83.74 o                         
  22  12   0       1900.46       1628.37       129.53 o                         
  24  12   0       5382.21       7668.16       370.08 o                         
  26  12   0        404.75        580.82       245.42 o                         
  28  12   0        110.20        550.13       235.00 o                         
  30  12   0        591.91        943.69       215.97 o                         
   1  13   0      12783.00      13682.51       217.09 o                         
   3  13   0       9762.98      10523.20       196.68 o                         
   5  13   0       1843.74       2077.14        95.49 o                         
   7  13   0        645.51        859.66       107.80 o                         
   9  13   0        209.33        343.81        59.41 o                         
  11  13   0        481.31        678.69        73.01 o                         
  13  13   0       7937.63       7316.15       120.73 o                         
  15  13   0       3297.27       3085.81       172.09 o                         
  17  13   0      14917.88      14982.93       338.63 o                         
  19  13   0      13642.96      21047.02      1115.81 o                         
  21  13   0       3555.29       3097.35       131.38 o                         
  23  13   0        872.03       1387.38       223.24 o                         
  25  13   0       1955.80       2623.33       873.40 o                         
  27  13   0        226.57        564.70       338.63 o                         
   0  14   0       8087.14       8434.21       244.60 o                         
   2  14   0        286.79        494.58        70.25 o                         
   4  14   0      26213.90      28628.00       331.15 o                         
   6  14   0      10631.47      11654.30       150.58 o                         
   8  14   0      14139.40      15070.09       159.75 o                         
  10  14   0       7555.88       7664.89       119.42 o                         
  12  14   0      16564.13      16857.12       529.90 o                         
  14  14   0         62.81         27.34        78.68 o                         
  16  14   0          9.35         -7.40       133.23 o                         
  18  14   0       8528.70       8264.00       225.75 o                         
  20  14   0        115.53        292.98       510.72 o                         
  22  14   0        584.82        884.50      1147.26 o                         
  24  14   0        212.71        247.96      1173.17 o                         
  26  14   0       3924.44       3194.21      2705.32 o                         
   1  15   0       8533.00       9758.24       132.76 o                         
   3  15   0         46.50        132.24        80.15 o                         
   5  15   0        382.07        503.31        95.35 o                         
   7  15   0       1065.45       1477.57        83.77 o                         
   9  15   0      26418.85      26249.01       440.25 o                         
  11  15   0      14863.27      15432.01       261.17 o                         
  13  15   0       1214.67       1285.52       115.35 o                         
  15  15   0        741.17       1064.53       112.61 o                         
  17  15   0       3246.61       3435.77       932.61 o                         
  19  15   0       4743.58       4478.03       155.44 o                         
  23  15   0        242.72       1461.84      1454.43 o                         
   0  16   0       1222.09       1350.81       144.33 o                         
   2  16   0       2107.02       2206.97        89.01 o                         
   4  16   0        283.73        222.87        88.67 o                         
   6  16   0       2472.01       2991.82       103.10 o                         
   8  16   0       1331.67       1666.83       101.81 o                         
  10  16   0       8093.42       8715.73      3399.23 o                         
  12  16   0       1126.54       1208.38       884.50 o                         
  14  16   0        809.10        679.19       777.18 o                         
  16  16   0       1919.28       1735.86       619.89 o                         
  18  16   0       3343.46       2842.07      1748.65 o                         
   1  17   0       2167.94       2011.45       102.06 o                         
   3  17   0        442.41        546.04        90.25 o                         
   5  17   0        895.56       1058.44       133.23 o                         
   7  17   0         19.83        159.14       118.43 o                         
   9  17   0       4004.63       4703.78       170.24 o                         
  11  17   0       5396.08       5125.68       170.24 o                         
  13  17   0        190.21        328.81       451.50 o                         
 -41   1   1          4.14         25.82        83.56 o                         
 -39   1   1        262.90        226.51       126.65 o                         
 -37   1   1         72.46        110.33        87.79 o                         
 -35   1   1       1102.89       1279.07        85.61 o                         
 -33   1   1       2205.02       2669.56        98.39 o                         
 -31   1   1       5081.95       5010.17        95.88 o                         
 -29   1   1       1543.31       1589.35       129.37 o                         
 -27   1   1      14953.14      14179.23       359.24 o                         
 -25   1   1       2467.46       2214.45        81.95 o                         
 -23   1   1        340.89        898.91        83.43 o                         
 -21   1   1        456.76        325.67       210.95 o                         
 -19   1   1     247315.27     229283.52      5303.31 o                         
 -17   1   1       5314.36       6603.43       151.18 o                         
 -15   1   1      29739.74      23468.14       291.17 o                         
 -13   1   1      20041.42      21304.27       261.20 o                         
 -11   1   1     186806.97     160028.73      2354.41 o                         
  -9   1   1      77253.00      84026.53      1029.55 o                         
  -7   1   1      54546.71      61784.80       758.68 o                         
  -5   1   1      17201.89      21269.07       307.99 o                         
   1   1   1     119818.74      60760.54      1028.84 o                         
   5   1   1      45933.59      54483.25       721.66 o                         
   7   1   1     114173.27     147503.52      1767.71 o                         
   9   1   1       7688.91       8075.49       169.86 o                         
  11   1   1       1914.65       3430.30       101.65 o                         
  13   1   1     202055.02     208628.53      2051.86 o                         
  15   1   1      12958.43      14754.86       219.46 o                         
  17   1   1      11636.35       9112.76       245.41 o                         
  19   1   1      33905.17      31838.79       517.43 o                         
  21   1   1       7131.56       9428.60       186.43 o                         
  23   1   1        603.69       1429.90        93.21 o                         
  25   1   1        392.99        495.93        83.15 o                         
  27   1   1       8578.91       8551.83       215.65 o                         
  29   1   1       2115.25       2007.75       112.06 o                         
  31   1   1        554.42        731.37        89.34 o                         
  33   1   1       1104.33       1239.21        87.06 o                         
  35   1   1       1451.02       1527.39        84.72 o                         
  37   1   1       2133.93       2074.80       101.63 o                         
  39   1   1         21.10         66.68        98.06 o                         
  41   1   1        456.68        300.07       113.81 o                         
 -40   2   1       2332.34       2141.51       124.39 o                         
 -38   2   1         38.50        200.27       136.12 o                         
 -36   2   1        213.40        236.67       115.04 o                         
 -34   2   1       2021.88       2243.62       106.33 o                         
 -32   2   1         50.19        197.34        78.32 o                         
 -30   2   1      19833.17      18492.90       238.57 o                         
 -28   2   1       8885.99       8495.85       131.46 o                         
 -26   2   1       9661.41       8716.67       250.66 o                         
 -24   2   1       5119.29       5674.49       162.84 o                         
 -22   2   1      53344.88      52990.65       777.18 o                         
 -20   2   1         56.40        362.68       233.15 o                         
 -18   2   1      13490.66      11291.29       358.98 o                         
 -16   2   1     141725.19     131101.81      1155.11 o                         
 -14   2   1      10273.13      16352.51       295.93 o                         
 -12   2   1      20695.39      28550.25       423.06 o                         
 -10   2   1        102.15        805.33        58.72 o                         
  -8   2   1      76965.71     105698.42       988.66 o                         
  -6   2   1     159920.31     165119.19      1608.92 o                         
  -4   2   1      49246.50      13818.97       292.37 o                         
  -2   2   1      33139.83      11457.83       214.65 o                         
   0   2   1     100447.77      77468.59       929.00 o                         
   2   2   1    1516896.12    1611463.62     18862.58 o                         
   4   2   1     214511.02     196774.80      1903.77 o                         
   6   2   1     240200.03     389837.06      3756.29 o                         
   8   2   1      28373.26      24774.04       286.99 o                         
  10   2   1     161557.28     131311.30      1306.94 o                         
  12   2   1        760.35       1296.03        80.33 o                         
  14   2   1      89736.84      84915.89       762.87 o                         
  16   2   1      15964.70      14856.93       303.37 o                         
  18   2   1      62222.27      60777.71       754.78 o                         
  20   2   1        140.59        337.70       103.22 o                         
  22   2   1      18037.31      16136.31       185.48 o                         
  24   2   1       1896.63       2655.88        84.49 o                         
  26   2   1       1608.18       1351.19        98.85 o                         
  28   2   1        102.86        116.47       104.85 o                         
  30   2   1       2417.95       2401.26       116.05 o                         
  32   2   1        589.51       1054.48        81.80 o                         
  34   2   1       1668.38       2307.83       131.94 o                         
  36   2   1        230.50        268.31       112.79 o                         
  38   2   1       1757.22       2146.08       120.28 o                         
  40   2   1       1531.28       1503.69       121.24 o                         
 -41   3   1       1089.39        969.62       122.13 o                         
 -39   3   1         32.00          3.53       166.54 o                         
 -37   3   1         66.04         83.38       128.64 o                         
 -35   3   1       2884.24       3039.28       146.55 o                         
 -33   3   1       3232.35       3582.89       154.33 o                         
 -31   3   1      10145.62      10336.80       221.15 o                         
 -29   3   1        123.57        515.25       112.76 o                         
 -27   3   1       2669.24       2219.88       105.12 o                         
 -25   3   1       3144.85       3188.38       104.41 o                         
 -23   3   1       4731.13       4394.33       113.02 o                         
 -21   3   1      64506.44      53146.96       714.39 o                         
 -19   3   1       1643.47       2753.43       255.36 o                         
 -17   3   1      17825.13      20654.44       525.52 o                         
 -15   3   1       1816.09       2401.85       233.15 o                         
 -13   3   1     266473.84     264751.12      2139.53 o                         
 -11   3   1     273890.94     311203.84      3030.53 o                         
  -9   3   1      13067.01      14687.38       201.44 o                         
  -7   3   1       3029.54       3745.26       188.74 o                         
  -3   3   1     249702.33     208031.98      2462.46 o                         
  -1   3   1     157736.09     197733.45      1656.10 o                         
   1   3   1        280.10       1636.00        33.57 o                         
   3   3   1      18445.61      26381.74       236.80 o                         
   5   3   1     458301.69     417104.38      4070.98 o                         
   7   3   1     111423.38     119295.22      1181.51 o                         
   9   3   1     155363.67     115843.30      1159.45 o                         
  11   3   1      89598.49      85153.09       878.14 o                         
  13   3   1      27472.25      33498.30       336.42 o                         
  15   3   1      39224.98      36361.00       448.21 o                         
  17   3   1       8173.24       8470.84       207.78 o                         
  19   3   1     127444.01     121537.11      1004.06 o                         
  21   3   1         75.49        368.16        74.09 o                         
  23   3   1       3981.78       4052.80       110.17 o                         
  25   3   1      18520.11      18180.41       386.21 o                         
  27   3   1      11562.20      10632.48       341.34 o                         
  29   3   1       3047.02       2787.23       149.56 o                         
  31   3   1        987.00        867.48       140.41 o                         
  33   3   1       3101.48       3601.21       358.98 o                         
  35   3   1        646.54        728.24       120.54 o                         
  37   3   1       3467.60       2966.83       111.26 o                         
  39   3   1        300.36        323.82       104.49 o                         
 -40   4   1        371.12        403.39       136.93 o                         
 -38   4   1          3.60        -27.93       124.57 o                         
 -36   4   1       3641.51       3917.30       362.68 o                         
 -34   4   1        546.72        505.72       125.48 o                         
 -32   4   1        230.92        293.48       105.66 o                         
 -30   4   1         33.68        109.04       105.04 o                         
 -28   4   1       1842.30       2192.53       109.77 o                         
 -26   4   1       3355.51       3529.58       117.62 o                         
 -24   4   1       1127.14        858.63        91.42 o                         
 -22   4   1      16164.99      15106.15       224.23 o                         
 -20   4   1        462.45        646.83       111.12 o                         
 -18   4   1       9958.22      11661.38       418.20 o                         
 -16   4   1       2132.66       2712.72       270.16 o                         
 -14   4   1     106378.36     104271.43      1891.13 o                         
 -12   4   1     186431.09     207895.20      3582.42 o                         
 -10   4   1      47875.28      65490.23      1213.88 o                         
  -8   4   1      12199.97       9400.16       292.37 o                         
  -4   4   1        420.69        514.42       133.23 o                         
  -2   4   1     219366.89     192419.45      2087.69 o                         
   0   4   1     241936.83     291798.75      2445.32 o                         
   2   4   1      34511.05      32878.33      1441.48 o                         
   4   4   1     321572.81     332689.00      5135.78 o                         
   6   4   1     136570.92     140441.61      1193.05 o                         
   8   4   1     137215.02     138151.61      1357.95 o                         
  10   4   1      95383.93     105350.63      1165.98 o                         
  12   4   1     128799.21     117648.46      1040.82 o                         
  14   4   1      70271.61      70257.12       593.74 o                         
  16   4   1     185736.20     178714.44      1408.07 o                         
  18   4   1        330.52        724.26       137.15 o                         
  20   4   1      31802.49      30702.77       298.64 o                         
  22   4   1       1597.05       1980.51        88.31 o                         
  24   4   1      26048.44      24011.31       365.32 o                         
  26   4   1        255.36        356.09       126.56 o                         
  28   4   1       1516.89       1252.29       125.53 o                         
  30   4   1        155.90        218.39       129.11 o                         
  32   4   1        192.37        134.28       153.77 o                         
  34   4   1       1351.09       1306.75       123.69 o                         
  36   4   1        839.94        451.39       112.93 o                         
  38   4   1         68.23        144.63       112.59 o                         
 -39   5   1         71.21        -50.26       107.37 o                         
 -37   5   1        448.95        696.09       118.07 o                         
 -35   5   1          6.62         94.68       114.04 o                         
 -33   5   1        592.46        714.26       115.45 o                         
 -31   5   1       1848.98       1820.66       119.34 o                         
 -29   5   1       3395.41       3408.70       122.78 o                         
 -27   5   1       1086.64       1076.74       163.60 o                         
 -25   5   1       8582.85       7727.53       266.51 o                         
 -23   5   1      12151.97      13299.40       294.33 o                         
 -21   5   1      50174.95      47000.99       610.12 o                         
 -19   5   1         71.00        499.48        68.35 o                         
 -17   5   1      74786.57      75945.12      1476.64 o                         
 -15   5   1       2111.59       3149.42       277.56 o                         
 -13   5   1      48690.14      42544.96       891.90 o                         
 -11   5   1      19288.64      16132.00       440.40 o                         
  -7   5   1     134740.28     118749.15      2072.48 o                         
  -5   5   1       3135.09       5000.60       105.60 o                         
  -3   5   1      58813.28      64965.45       672.97 o                         
  -1   5   1      90023.98      76303.34       671.12 o                         
   1   5   1     606232.81     593094.06      6997.56 o                         
   3   5   1        265.81       1203.04       238.70 o                         
   5   5   1       4043.88       8050.86       150.45 o                         
   7   5   1      98120.66      86442.10      1041.51 o                         
   9   5   1      56372.70      48195.13       559.81 o                         
  11   5   1      51356.04      50793.29       521.36 o                         
  13   5   1      25226.40      35396.77       337.43 o                         
  15   5   1     106030.37     104473.78      1115.32 o                         
  17   5   1      18084.50      16962.14       294.11 o                         
  19   5   1       2488.15       2043.65       165.83 o                         
  21   5   1      38546.09      40704.99       590.70 o                         
  23   5   1       5990.13       5596.26       220.76 o                         
  25   5   1       9282.91       8108.45       213.64 o                         
  27   5   1       1865.05       1883.74       128.87 o                         
  29   5   1        284.33        262.32       118.64 o                         
  31   5   1         46.50        166.84       115.67 o                         
  33   5   1       3845.65       3884.42       170.24 o                         
  35   5   1       2066.65       2116.60       134.75 o                         
  37   5   1        126.94        243.71       109.82 o                         
  39   5   1          3.30         75.37       175.73 o                         
 -38   6   1        185.68        208.89       110.20 o                         
 -36   6   1       2489.71       2792.83       140.99 o                         
 -34   6   1        595.16        687.47       147.31 o                         
 -32   6   1        128.74        -88.82       303.47 o                         
 -30   6   1         51.55        291.42       210.65 o                         
 -28   6   1      10898.75       9250.26       287.67 o                         
 -26   6   1       3546.61       3457.60       154.43 o                         
 -24   6   1       5930.97       5784.27       154.47 o                         
 -22   6   1       4047.83       3476.60        84.62 o                         
 -20   6   1        107.81        201.29        59.63 o                         
 -18   6   1      85927.86      78396.04      1032.19 o                         
 -16   6   1      48855.10      44103.20       595.07 o                         
 -14   6   1      24620.26      26385.09       433.78 o                         
 -12   6   1      43613.39      44313.43      1051.25 o                         
 -10   6   1       9088.68       9143.85       185.15 o                         
  -8   6   1       3727.91       5058.64       144.33 o                         
  -6   6   1      90313.21      98710.44      1004.55 o                         
  -4   6   1      84563.45      88505.92      1121.23 o                         
  -2   6   1        170.55        491.03        93.16 o                         
   0   6   1      96275.77     108184.21      1039.50 o                         
   2   6   1        954.71       1649.61       116.37 o                         
   4   6   1     214118.70     201524.23      2437.55 o                         
   6   6   1       5696.11       4777.83       119.90 o                         
   8   6   1     160118.16     155634.41      3402.93 o                         
  10   6   1      71990.31      84065.19      1071.60 o                         
  12   6   1       1269.79       1263.85       118.44 o                         
  14   6   1      40941.34      46916.57       651.39 o                         
  16   6   1     106925.96     105636.70      1904.86 o                         
  18   6   1        191.16        373.86        73.63 o                         
  20   6   1       5963.87       6563.79       128.45 o                         
  22   6   1      12503.00      12317.10       168.67 o                         
  24   6   1       3564.80       3031.92       202.18 o                         
  26   6   1       4172.34       3786.59       162.65 o                         
  28   6   1        197.16        268.39       150.34 o                         
  30   6   1        116.31        219.52       156.73 o                         
  32   6   1         75.98        244.29       148.19 o                         
  34   6   1         64.91        123.73       134.71 o                         
  36   6   1        678.81        814.40       103.23 o                         
  38   6   1        821.02        949.96       161.97 o                         
 -37   7   1        158.03        184.30       169.08 o                         
 -35   7   1        191.88        373.79       262.76 o                         
 -33   7   1       4623.56       5466.15       347.88 o                         
 -31   7   1       3649.58       3566.07       178.21 o                         
 -29   7   1        657.54        771.69       125.90 o                         
 -27   7   1        284.80        463.48       117.86 o                         
 -25   7   1       1715.87       1384.96       114.97 o                         
 -23   7   1       4513.75       5385.39       171.12 o                         
 -21   7   1        725.42       1102.28        63.23 o                         
 -19   7   1        899.69       1173.31        59.65 o                         
 -17   7   1       4115.85       4744.92        72.24 o                         
 -15   7   1      70474.88      68240.62       944.04 o                         
 -13   7   1      14774.74      13821.14       479.26 o                         
 -11   7   1      31754.26      29596.49       847.49 o                         
  -9   7   1      79480.11      79712.18      1092.36 o                         
  -7   7   1     204497.59     198579.39      2437.55 o                         
  -5   7   1       3166.60       3460.63       214.65 o                         
  -3   7   1      45899.25      43300.34       608.09 o                         
  -1   7   1       4942.75       3073.02       118.97 o                         
   1   7   1      63869.77      53086.71       893.76 o                         
   3   7   1       4591.06       4018.71       158.03 o                         
   5   7   1     280998.38     298378.19      3594.25 o                         
   7   7   1      28331.17      31962.34       492.66 o                         
   9   7   1      98864.90      90308.70      1223.14 o                         
  11   7   1        161.05        673.55       170.24 o                         
  13   7   1     293326.84     300934.56      5155.28 o                         
  15   7   1        612.12       1082.09        74.66 o                         
  17   7   1       1533.16       1746.13        98.74 o                         
  19   7   1        897.56        621.86        98.40 o                         
  21   7   1      21614.72      20407.19       367.04 o                         
  23   7   1       2923.02       3140.96       149.90 o                         
  25   7   1        487.43        473.31        75.43 o                         
  27   7   1        720.02        645.19       115.57 o                         
  29   7   1       2901.81       2712.55       166.28 o                         
  31   7   1       1728.06       1196.58       153.56 o                         
  33   7   1        738.58        589.88       145.65 o                         
  35   7   1        738.00        989.87       347.88 o                         
  37   7   1        616.22        782.01       157.46 o                         
 -36   8   1         27.07       -188.74       207.25 o                         
 -34   8   1        703.57        483.53       127.81 o                         
 -32   8   1          1.62        151.43       130.84 o                         
 -30   8   1       1485.91       1479.30       171.60 o                         
 -28   8   1       6631.79       6769.25       166.11 o                         
 -26   8   1       4030.40       4683.52       184.53 o                         
 -24   8   1       3660.49       3737.49       107.80 o                         
 -22   8   1        259.99        290.18        75.42 o                         
 -20   8   1       4001.71       3596.14        91.36 o                         
 -18   8   1       6572.05       5516.83        88.20 o                         
 -16   8   1      35206.18      34652.72       266.26 o                         
 -14   8   1      16842.10      17182.46       201.04 o                         
 -12   8   1       6083.69       6255.58       136.68 o                         
 -10   8   1       9504.44       9510.59       157.58 o                         
  -8   8   1      28340.14      25131.36       435.00 o                         
  -6   8   1     330925.25     310997.91      3848.88 o                         
  -4   8   1     302342.25     301791.25      3653.12 o                         
  -2   8   1     122837.55     111177.21      1987.36 o                         
   0   8   1      13546.17      11839.02       370.08 o                         
   2   8   1     421887.06     455933.97     10519.66 o                         
   4   8   1     352643.22     344091.16      4142.46 o                         
   6   8   1     158728.84     164724.47      2052.80 o                         
   8   8   1      37059.09      37037.22       573.87 o                         
  10   8   1     188468.33     177919.83      1930.04 o                         
  12   8   1      58334.21      57013.28       871.90 o                         
  14   8   1      54996.71      48714.76       675.40 o                         
  16   8   1        134.08        237.36        73.74 o                         
  18   8   1      37343.24      33700.96       371.26 o                         
  20   8   1      10993.50      10316.66       161.17 o                         
  22   8   1      16865.12      15971.28       183.99 o                         
  24   8   1        848.18        893.14        83.68 o                         
  26   8   1        503.76        632.77        76.26 o                         
  28   8   1       1833.55       2016.70       127.86 o                         
  30   8   1       1537.97       1587.65       123.91 o                         
  32   8   1        844.02        877.01       120.47 o                         
  34   8   1        277.10        346.74       168.59 o                         
  36   8   1         12.90         70.32       185.04 o                         
 -35   9   1        291.50        705.02       156.01 o                         
 -33   9   1          4.76         66.47       128.96 o                         
 -31   9   1        775.53       1057.18       139.95 o                         
 -29   9   1       1016.42       1024.35       131.17 o                         
 -27   9   1        828.76        997.62        82.48 o                         
 -25   9   1       3345.87       3106.04       104.67 o                         
 -23   9   1       2356.29       2685.31        95.29 o                         
 -21   9   1        594.59        774.34        80.60 o                         
 -19   9   1      29782.24      27504.60       491.04 o                         
 -17   9   1        817.28        761.30        62.95 o                         
 -15   9   1      26826.58      24102.26       377.70 o                         
 -13   9   1       8623.71       8409.28       169.92 o                         
 -11   9   1       1363.73       1469.68        53.74 o                         
  -9   9   1       2668.29       2554.91       124.48 o                         
  -7   9   1        686.84        795.34        67.89 o                         
  -5   9   1     106954.46     101289.55      2461.17 o                         
  -3   9   1      44554.89      40309.69      2570.24 o                         
  -1   9   1         84.72        588.37        79.57 o                         
   1   9   1      57148.60      48388.61       603.19 o                         
   3   9   1      55850.79      59221.78       802.57 o                         
   5   9   1       7787.57       8672.33       299.64 o                         
   7   9   1      15058.16      17554.11       365.00 o                         
   9   9   1      14019.68      12467.20       124.38 o                         
  11   9   1      22311.69      19564.97       325.71 o                         
  13   9   1       2136.72       2218.90        81.28 o                         
  15   9   1        982.64       1171.80        62.64 o                         
  17   9   1      85950.47      79053.34       583.09 o                         
  19   9   1      32432.63      29029.43       259.82 o                         
  21   9   1       2053.19       2166.90        95.72 o                         
  23   9   1        578.32        555.27        82.98 o                         
  25   9   1       1842.84       1895.18       116.98 o                         
  27   9   1       4460.84       4667.28       214.74 o                         
  29   9   1        251.86        293.65       120.42 o                         
  31   9   1       1817.16       1703.11       133.65 o                         
  33   9   1        251.91        371.93       200.19 o                         
  35   9   1        282.28        368.48       137.60 o                         
 -34  10   1       2766.02       4041.33       606.94 o                         
 -32  10   1       2126.63       3335.57       581.03 o                         
 -30  10   1       5119.61       6851.46       749.42 o                         
 -28  10   1        500.20        432.64       137.12 o                         
 -26  10   1        898.24        710.22        88.26 o                         
 -24  10   1       1838.01       1717.81        98.76 o                         
 -22  10   1        490.54        699.14        86.19 o                         
 -20  10   1      32321.52      31123.05       845.74 o                         
 -18  10   1         43.20        204.87        70.61 o                         
 -16  10   1       8465.86       7438.27       132.68 o                         
 -14  10   1       1331.26       1036.13       111.36 o                         
 -12  10   1      84501.77      79030.13       629.16 o                         
 -10  10   1      12410.10      10595.45       164.47 o                         
  -8  10   1      97680.30      93183.80      1029.22 o                         
  -6  10   1      19770.62      18280.02       880.09 o                         
  -4  10   1     193435.44     175915.39      1312.47 o                         
  -2  10   1         22.42        779.19       115.33 o                         
   0  10   1      47161.71      42324.45       976.20 o                         
   2  10   1     231713.83     218103.48      1604.06 o                         
   4  10   1      34695.26      32293.32       371.17 o                         
   6  10   1        446.95       1793.00        49.51 o                         
   8  10   1      12880.19      13130.03       178.96 o                         
  10  10   1      46230.38      40154.34       485.49 o                         
  12  10   1       5986.44       5225.34        96.86 o                         
  14  10   1      30361.82      27693.19       273.95 o                         
  16  10   1       7692.23       6734.06       154.39 o                         
  18  10   1      22569.28      19284.49       219.77 o                         
  20  10   1       1424.68       1336.43        69.35 o                         
  22  10   1       1949.95       1881.28        90.21 o                         
  24  10   1       6729.52       6120.51       140.83 o                         
  26  10   1        157.79         94.48        81.49 o                         
  28  10   1       1341.17       1441.59       210.23 o                         
  30  10   1       1970.86       2194.54       219.68 o                         
  32  10   1        220.06        342.90       175.90 o                         
  34  10   1       3902.48       5163.61       260.96 o                         
 -33  11   1         55.70        198.32       207.80 o                         
 -31  11   1       1892.71       2519.92       447.80 o                         
 -29  11   1        976.66       1883.18       399.69 o                         
 -27  11   1         99.05        166.54       277.56 o                         
 -25  11   1       2575.05       2260.72       162.84 o                         
 -23  11   1       4808.00       4414.76       519.97 o                         
 -21  11   1         49.46        272.67       107.57 o                         
 -19  11   1       6232.13       6311.28       221.00 o                         
 -17  11   1      16887.75      16036.72       225.27 o                         
 -15  11   1       2623.77       2770.96       108.17 o                         
 -13  11   1       3555.95       3398.80        85.16 o                         
 -11  11   1      53124.72      47097.30       484.78 o                         
  -9  11   1        427.89        565.50        70.03 o                         
  -7  11   1       8139.05       8858.28       112.66 o                         
  -5  11   1       7211.55       7907.34        95.61 o                         
  -3  11   1      16369.69      15751.39       160.19 o                         
  -1  11   1       3956.02       3781.14        93.73 o                         
   1  11   1       3111.93       3322.40        85.24 o                         
   3  11   1      13207.72      12865.25       181.67 o                         
   5  11   1       1934.48       2006.79        63.99 o                         
   7  11   1        200.57        430.27        55.50 o                         
   9  11   1      15524.79      16366.46       203.69 o                         
  11  11   1       1495.60       1569.10        64.72 o                         
  13  11   1       1029.51       1404.51        83.86 o                         
  15  11   1      29642.33      27146.41       281.07 o                         
  17  11   1        496.95        585.15        79.95 o                         
  19  11   1       8217.45       7447.93       129.60 o                         
  21  11   1        625.46        508.46        81.08 o                         
  23  11   1        359.83        521.11       105.04 o                         
  25  11   1          4.59         14.26        97.81 o                         
  27  11   1       4173.52       5977.07      2057.67 o                         
  29  11   1       2209.79       3134.62       307.17 o                         
  31  11   1        271.35        457.74       237.02 o                         
 -30  12   1       2642.01       4259.78       525.52 o                         
 -28  12   1        364.45        374.99       375.64 o                         
 -26  12   1       1085.88       1697.11       249.01 o                         
 -24  12   1       1835.23       2652.69       310.87 o                         
 -22  12   1      19867.80      25130.13      6182.27 o                         
 -20  12   1        383.86        416.71        85.02 o                         
 -18  12   1       1400.52       1097.09        90.25 o                         
 -16  12   1       3040.38       3540.85       116.43 o                         
 -14  12   1      11017.60      10152.43       186.03 o                         
 -12  12   1      80076.09      73664.01       761.60 o                         
 -10  12   1        661.21        633.06        90.86 o                         
  -8  12   1      16291.76      17497.19       286.49 o                         
  -6  12   1       7973.88       7318.81       109.40 o                         
  -4  12   1      39923.26      40035.06       467.93 o                         
  -2  12   1       3221.28       3092.57        76.93 o                         
   0  12   1       1992.89       2014.24        55.74 o                         
   2  12   1     114836.48     106878.06       892.56 o                         
   4  12   1      22008.98      22631.30       334.60 o                         
   6  12   1         66.06        338.87        65.67 o                         
   8  12   1        298.37        639.76        71.48 o                         
  10  12   1      89782.44      85536.41       858.94 o                         
  12  12   1      12304.71      11590.39       202.53 o                         
  14  12   1       2231.57       2122.68        79.86 o                         
  16  12   1      17631.90      15043.95       235.48 o                         
  18  12   1       3996.30       2965.94       105.96 o                         
  20  12   1      13141.82      12983.09       545.88 o                         
  22  12   1       3606.35       3504.70       151.73 o                         
  24  12   1       8958.11      11329.97      3697.15 o                         
  26  12   1       4193.33       6635.62       340.48 o                         
  28  12   1        207.07        328.85       235.65 o                         
  30  12   1        440.32        560.82       208.88 o                         
 -29  13   1        361.41        694.44       178.74 o                         
 -27  13   1       1272.31       1500.60       788.28 o                         
 -25  13   1         89.48        150.86       351.58 o                         
 -23  13   1        550.39        949.88       301.62 o                         
 -21  13   1         94.45        163.88       163.75 o                         
 -19  13   1       4171.86       3844.65       166.54 o                         
 -17  13   1        105.46        162.40        88.86 o                         
 -15  13   1       5773.79       6740.32       147.70 o                         
 -13  13   1         32.84         94.82        66.07 o                         
 -11  13   1       2605.50       3169.44        78.75 o                         
  -9  13   1       6400.60       8150.19       134.00 o                         
  -7  13   1        263.82        344.72        63.17 o                         
  -5  13   1      18465.23      19523.61       359.87 o                         
  -3  13   1        293.64        444.08       157.57 o                         
  -1  13   1        147.44        310.28        81.10 o                         
   1  13   1       5450.51       5935.08        88.83 o                         
   3  13   1       3950.85       4949.35        95.44 o                         
   5  13   1        262.92        249.66        81.00 o                         
   7  13   1       2417.53       2491.54        83.59 o                         
   9  13   1        736.72       1025.89        70.67 o                         
  11  13   1      36311.45      35160.55       411.44 o                         
  13  13   1        802.09        645.47        70.40 o                         
  15  13   1        305.07        539.89        89.61 o                         
  17  13   1       7377.79       6979.31       147.84 o                         
  19  13   1       4223.89       3652.83       116.43 o                         
  21  13   1       5309.34       7825.26       492.21 o                         
  23  13   1        689.33        938.57       233.58 o                         
  25  13   1        564.18        755.77       329.38 o                         
  27  13   1       1891.32       2683.93       220.89 o                         
 -26  14   1       1878.18       1753.75      1744.95 o                         
 -24  14   1          3.89       -884.50      1154.66 o                         
 -22  14   1       4950.25      10447.50      1250.89 o                         
 -20  14   1        207.39        384.13       123.98 o                         
 -18  14   1       6217.63       6383.96       199.85 o                         
 -16  14   1        658.88        810.49       136.93 o                         
 -14  14   1        122.94        236.27       204.26 o                         
 -12  14   1      14164.55      13607.31       394.22 o                         
 -10  14   1       6329.66       6709.86       162.39 o                         
  -8  14   1         78.95        257.02        63.85 o                         
  -6  14   1      19411.29      19112.73       241.98 o                         
  -4  14   1      11814.98      12238.46       181.53 o                         
  -2  14   1      14533.71      15331.45       180.84 o                         
   0  14   1       5873.34       5552.17       130.74 o                         
   2  14   1      70525.84      74354.63       841.97 o                         
   4  14   1      12038.88      13288.28       162.87 o                         
   6  14   1      21793.41      22914.09       234.52 o                         
   8  14   1       4266.84       4435.16        85.09 o                         
  10  14   1      53479.68      53197.98       593.57 o                         
  12  14   1         66.17        235.95        62.98 o                         
  14  14   1       6477.55       5855.07       342.33 o                         
  16  14   1      36932.41      34597.93      1360.06 o                         
  18  14   1       3081.66       2535.08       151.73 o                         
  20  14   1       2286.90       2109.48       133.23 o                         
  22  14   1         44.11       -118.43      1176.87 o                         
  24  14   1       3225.10       6961.30      1284.19 o                         
 -23  15   1        215.89       1979.95      1421.13 o                         
 -21  15   1        253.01        241.02       371.94 o                         
 -19  15   1        865.63        870.11       166.54 o                         
 -17  15   1       4618.39       4456.00       142.48 o                         
 -15  15   1       3239.97       3891.64       188.74 o                         
 -13  15   1       1668.27       1750.73       281.70 o                         
 -11  15   1        459.16        607.19       122.94 o                         
  -9  15   1       3171.83       3027.30        84.61 o                         
  -7  15   1        979.18       1085.31        72.75 o                         
  -5  15   1       3482.62       3655.18       179.85 o                         
  -3  15   1       2223.59       2723.25       111.27 o                         
  -1  15   1       8267.25       8698.89       124.33 o                         
   1  15   1      10435.56      10943.46       140.55 o                         
   3  15   1       7774.67       7880.19       135.99 o                         
   5  15   1       7553.79       8590.33       227.60 o                         
   7  15   1       2576.60       2986.78        92.48 o                         
   9  15   1       1743.90       1814.36       182.69 o                         
  11  15   1       5622.26       5712.86       168.39 o                         
  13  15   1        139.79         83.24       125.42 o                         
  15  15   1       4787.67       4977.58      1769.01 o                         
  17  15   1        128.66        205.19       381.19 o                         
  19  15   1         49.25        155.44       114.73 o                         
 -18  16   1       5136.59       5436.49      3852.58 o                         
 -16  16   1       8127.65       9150.07      3582.42 o                         
 -14  16   1       3257.64       4068.80      1550.66 o                         
 -12  16   1       1787.42       1962.74       177.64 o                         
 -10  16   1       1489.07       1806.60       575.48 o                         
  -8  16   1       2149.80       2036.15       196.98 o                         
  -6  16   1       6783.23       6325.46       199.05 o                         
  -4  16   1      28114.73      29943.57       569.93 o                         
  -2  16   1       1069.78       1435.23       102.06 o                         
   0  16   1        125.44        235.00        76.19 o                         
   2  16   1      18015.06      18864.87       229.33 o                         
   4  16   1       1654.12       1286.91        98.11 o                         
   6  16   1       4284.50       4772.25       161.85 o                         
   8  16   1      39842.22      43165.23       545.58 o                         
  10  16   1      13234.30      13148.97      6659.68 o                         
  12  16   1       7313.67       8461.82      5177.49 o                         
  14  16   1       4168.82       4567.10      2007.71 o                         
  16  16   1      13261.57      15558.14     11365.31 o                         
  18  16   1       1456.85       1382.80       477.41 o                         
 -13  17   1        373.27        651.35       111.03 o                         
 -11  17   1       1472.16       1369.31       129.53 o                         
  -9  17   1        904.80        951.12       125.83 o                         
  -7  17   1         84.31          3.70       122.13 o                         
  -5  17   1         11.69         11.10       122.13 o                         
  -3  17   1         86.47        216.50        88.97 o                         
  -1  17   1        105.30         57.34        90.25 o                         
   1  17   1         34.00        -40.23        90.25 o                         
   3  17   1        243.41        373.71        90.25 o                         
   5  17   1       3066.58       3545.41       159.14 o                         
   7  17   1        695.74        795.68       125.83 o                         
   9  17   1         45.36        240.56       118.43 o                         
  11  17   1        988.85       1134.18       121.80 o                         
  13  17   1       3078.36       3001.39       133.23 o                         
 -42   0   2        192.83        314.57       166.54 o                         
 -40   0   2        369.11        303.47       125.83 o                         
 -38   0   2        130.85        298.63       135.28 o                         
 -36   0   2        696.08        912.69       128.89 o                         
 -34   0   2       2793.38       2473.38       122.68 o                         
 -32   0   2       3209.07       2399.94       153.84 o                         
 -30   0   2        125.65        365.43       107.80 o                         
 -28   0   2      33173.68      31825.71       369.34 o                         
 -26   0   2       3537.56       3738.34       268.56 o                         
 -24   0   2      36267.32      36164.70       658.75 o                         
 -22   0   2      29896.45      28407.72       640.25 o                         
 -20   0   2     415573.12     396242.53      6687.43 o                         
 -18   0   2      10800.86      11517.04       321.97 o                         
 -16   0   2       5587.85       4411.41       192.44 o                         
 -14   0   2        767.85        214.78       102.54 o                         
 -12   0   2     215966.73     203330.98      3525.07 o                         
 -10   0   2     377134.81     395917.97      9851.66 o                         
  -8   0   2      14725.50      10013.32       592.14 o                         
  -6   0   2     836422.31     816762.62     13537.71 o                         
  -4   0   2       2988.09       1546.45        99.92 o                         
  -2   0   2    5127844.00    1908453.88     31583.04 o                         
   0   0   2       2633.81       1965.56        78.38 o                         
   2   0   2      35337.83      58458.62      1006.63 o                         
   4   0   2    1461544.00    1058109.88     17549.43 o                         
   8   0   2       6284.49      14696.07       336.78 o                         
  10   0   2     124636.27     127113.07      2198.30 o                         
  12   0   2    1199469.62    1196964.12     23998.15 o                         
  14   0   2     137769.16     153090.34      2144.64 o                         
  16   0   2      30294.44      35240.07       522.67 o                         
  18   0   2      96452.81     101747.31      1306.18 o                         
  20   0   2     114518.88     101508.88      1550.66 o                         
  22   0   2      16647.02      12743.51       217.72 o                         
  24   0   2       4729.20       4658.25       294.22 o                         
  26   0   2      14788.39      16238.26       386.74 o                         
  28   0   2        374.91        511.12       133.46 o                         
  30   0   2       2587.75       3173.19       215.83 o                         
  32   0   2       9605.01       8596.75       260.91 o                         
  34   0   2       2910.06       2696.18       420.05 o                         
  36   0   2       5917.70       5360.03       729.07 o                         
  38   0   2        136.42         40.90        99.23 o                         
  40   0   2         70.79        -11.10       166.54 o                         
 -41   1   2        524.24        553.48       103.67 o                         
 -39   1   2        398.48        403.03        94.44 o                         
 -37   1   2         28.55         35.01        93.10 o                         
 -35   1   2        295.06        467.05        84.95 o                         
 -33   1   2         50.05        166.45        77.15 o                         
 -31   1   2       8154.69       7613.93       120.82 o                         
 -29   1   2       3356.24       3069.06        84.50 o                         
 -27   1   2       1495.17       1474.52        80.50 o                         
 -25   1   2        368.96        432.52        77.58 o                         
 -23   1   2      12456.58       8956.15       144.77 o                         
 -21   1   2       2003.29       2294.53       229.45 o                         
 -19   1   2        187.49        484.24       133.38 o                         
 -17   1   2      54153.16      50165.75       664.31 o                         
 -15   1   2       2707.49       4705.97       164.69 o                         
 -13   1   2      29346.64      24205.02       344.69 o                         
 -11   1   2      72355.95      85390.92      2440.71 o                         
  -9   1   2        980.17       3510.33       122.54 o                         
  -7   1   2     109073.78     106668.03      1271.68 o                         
  -5   1   2     163239.78     295002.09      4922.13 o                         
  -3   1   2     101643.26      23376.67       238.39 o                         
  -1   1   2       7305.92        452.25        49.78 o                         
   3   1   2       5872.43       4452.12       136.93 o                         
   5   1   2       2502.99       4033.93       155.44 o                         
   7   1   2     349972.47     469608.19      7831.00 o                         
   9   1   2       3134.14       8272.84       175.27 o                         
  11   1   2      66530.84      51872.97      1165.77 o                         
  13   1   2      69702.74      70455.86      1004.23 o                         
  15   1   2     180071.94     166066.61      1660.82 o                         
  17   1   2       1078.60       2017.82       123.52 o                         
  19   1   2        174.00        382.84       115.93 o                         
  21   1   2      24824.13      23148.64       484.94 o                         
  23   1   2       1476.43       1433.48        90.46 o                         
  25   1   2       6278.38       4397.45       160.25 o                         
  27   1   2        509.81        843.53       102.01 o                         
  29   1   2       6486.42       5901.08       151.10 o                         
  31   1   2        166.42        246.43        99.22 o                         
  33   1   2        191.92        295.98        83.92 o                         
  35   1   2        120.01        327.19        79.45 o                         
  37   1   2         98.98        267.22        89.97 o                         
  39   1   2        430.69        431.93        81.11 o                         
  41   1   2          2.21         62.63       103.34 o                         
 -42   2   2        587.25        497.79        79.30 o                         
 -40   2   2       1925.81       1475.64       135.08 o                         
 -38   2   2       1550.87       1584.35       142.28 o                         
 -36   2   2        140.02        176.79        91.77 o                         
 -34   2   2      23378.97      23777.83       354.52 o                         
 -32   2   2       1233.82       1203.75        96.26 o                         
 -30   2   2         71.78        194.12        78.96 o                         
 -28   2   2      13805.80      12769.69       173.01 o                         
 -26   2   2      17920.94      17996.44       254.19 o                         
 -24   2   2       1711.41       1828.12       151.73 o                         
 -22   2   2       2553.53       2342.75       312.72 o                         
 -20   2   2      84212.78      74649.84      1417.43 o                         
 -18   2   2       3200.90       4111.64       247.96 o                         
 -16   2   2      97703.74      98597.86      1933.70 o                         
 -14   2   2     202401.86     183388.94      2195.11 o                         
 -12   2   2     186587.73     154090.62      2139.09 o                         
 -10   2   2     676437.44     613146.81      7180.65 o                         
  -8   2   2     132104.09     119611.45      2053.97 o                         
  -6   2   2     396444.62     488948.81      8149.27 o                         
  -2   2   2     177592.73     312109.88      3064.09 o                         
   0   2   2      79132.91      49498.07      1414.69 o                         
   2   2   2      46982.66      58610.66       720.95 o                         
   4   2   2     165979.05     173590.27      1688.69 o                         
   6   2   2     488730.62     524189.75      3906.29 o                         
   8   2   2       5480.95       3713.93       132.13 o                         
  10   2   2      67029.12      77729.09       800.54 o                         
  12   2   2     423149.75     412596.09      4004.86 o                         
  14   2   2       2686.38       3408.20       108.42 o                         
  16   2   2        428.88       2692.50       104.36 o                         
  18   2   2     249623.34     266439.31      2117.39 o                         
  20   2   2      27169.27      26137.63       314.35 o                         
  22   2   2      55141.29      51223.94       795.52 o                         
  24   2   2       3754.16       4235.92       112.78 o                         
  26   2   2      40479.65      35723.89       388.00 o                         
  28   2   2        143.24        305.47       102.57 o                         
  30   2   2      14553.47      12901.71       316.77 o                         
  32   2   2        117.75        233.44       100.30 o                         
  34   2   2        220.97        215.94        94.43 o                         
  36   2   2       7105.30       6878.44       193.77 o                         
  38   2   2          9.18          0.51        94.88 o                         
  40   2   2        767.07        540.66       108.78 o                         
 -41   3   2         17.41        140.63       125.83 o                         
 -39   3   2        175.85        203.56       122.99 o                         
 -37   3   2          2.93         -4.30       126.22 o                         
 -35   3   2         28.62         69.72       124.09 o                         
 -33   3   2        587.13        580.79       128.94 o                         
 -31   3   2         26.48        104.84        87.77 o                         
 -29   3   2      10163.75       9372.83       150.95 o                         
 -27   3   2       3457.52       3109.00       109.41 o                         
 -25   3   2        683.21        757.80        86.95 o                         
 -23   3   2       5578.11       5932.97       164.68 o                         
 -21   3   2        407.23       1350.94        87.63 o                         
 -19   3   2       1402.19       1199.08       225.75 o                         
 -17   3   2      87881.16      82536.34      1535.85 o                         
 -15   3   2     118138.70     123241.98      2187.20 o                         
 -13   3   2     123044.62     122483.30      2157.59 o                         
 -11   3   2      28310.77      30413.58       629.14 o                         
  -9   3   2       2176.71       1972.55       177.64 o                         
  -7   3   2     208549.88     169095.50      2882.96 o                         
  -5   3   2      81573.56      76837.03      1347.11 o                         
  -3   3   2     121965.29     121868.99      2292.68 o                         
  -1   3   2     297622.84     370941.34      3695.15 o                         
   1   3   2      48744.05      36108.00       473.64 o                         
   3   3   2     316907.81     461806.59      5437.91 o                         
   5   3   2     376144.78     376193.06      3139.70 o                         
   7   3   2      80984.46      76097.12       600.40 o                         
   9   3   2      24223.27      30344.26       273.59 o                         
  11   3   2       4095.31       4164.27       100.13 o                         
  13   3   2      88166.55      85946.09       702.31 o                         
  15   3   2      57322.29      55927.45       445.76 o                         
  17   3   2        313.00        384.52       110.34 o                         
  19   3   2      19969.40      14933.25       194.15 o                         
  21   3   2       7962.97       7435.68       108.64 o                         
  23   3   2       1205.88       1108.07       110.00 o                         
  25   3   2       1171.39       1398.35       134.74 o                         
  27   3   2       1339.88       1637.31       138.72 o                         
  29   3   2        107.94         46.82       139.04 o                         
  31   3   2        488.97        466.75       134.15 o                         
  33   3   2        261.02        328.81       121.72 o                         
  35   3   2       1688.03       1911.49       112.94 o                         
  37   3   2        414.97        444.81        94.69 o                         
  39   3   2       1540.08       1359.41       133.84 o                         
 -40   4   2       2432.32       2314.92       188.74 o                         
 -38   4   2       4190.87       4447.56       179.48 o                         
 -36   4   2        211.29        333.71       131.26 o                         
 -34   4   2      11276.63      11097.38       227.49 o                         
 -32   4   2         83.50        218.57       107.29 o                         
 -30   4   2       2571.48       3301.64       139.84 o                         
 -28   4   2       3390.43       3158.90       175.81 o                         
 -26   4   2      66846.34      59854.36      1015.39 o                         
 -24   4   2       1229.36       1200.03        89.99 o                         
 -22   4   2       1797.02       1578.68       117.66 o                         
 -20   4   2      21450.00      16470.07       280.01 o                         
 -18   4   2      25778.34      24610.65       614.34 o                         
 -16   4   2     253507.22     241439.70      4174.56 o                         
 -14   4   2     224874.28     206437.08      3575.02 o                         
 -12   4   2     106349.83     108771.66      1942.95 o                         
 -10   4   2      43294.36      48530.87      2135.39 o                         
  -8   4   2     238387.59     230196.53      3919.20 o                         
  -6   4   2     234302.62     210807.77      3575.02 o                         
  -4   4   2     123102.61      97990.48      1189.20 o                         
  -2   4   2     282499.56     277497.66      1898.36 o                         
   0   4   2      22563.70      29340.85       423.75 o                         
   2   4   2        714.07       2543.68        88.70 o                         
   4   4   2     268973.03     326849.66      5291.28 o                         
   6   4   2     215076.88     189834.73      1602.45 o                         
   8   4   2      47188.36      49774.83       561.58 o                         
  10   4   2     233198.34     217125.27      1658.67 o                         
  12   4   2      70284.17      65765.13       551.38 o                         
  14   4   2      23889.26      25984.98       275.30 o                         
  16   4   2     346792.75     335691.34      2569.30 o                         
  18   4   2     379047.97     347432.44      2413.65 o                         
  20   4   2      20497.07      19327.53       201.67 o                         
  22   4   2      26297.58      26179.98       320.50 o                         
  24   4   2        359.00        755.52       124.16 o                         
  26   4   2      36774.22      33500.23       555.69 o                         
  28   4   2       5564.22       4557.34       158.87 o                         
  30   4   2       5665.71       5525.79       203.64 o                         
  32   4   2       1628.20       1454.85       133.46 o                         
  34   4   2       3071.42       2960.62       157.29 o                         
  36   4   2        925.16        742.87       106.37 o                         
  38   4   2       2420.66       2193.50       158.65 o                         
  40   4   2        357.39        510.35       140.92 o                         
 -39   5   2       2430.37       2276.66       187.39 o                         
 -37   5   2        118.03        265.50       125.77 o                         
 -35   5   2        799.48       1075.89       144.23 o                         
 -33   5   2        194.20        240.09       127.16 o                         
 -31   5   2       9903.27       9755.66       461.19 o                         
 -29   5   2       2736.77       3212.99       118.75 o                         
 -27   5   2        338.56        498.52       118.04 o                         
 -25   5   2        158.23        241.13       110.21 o                         
 -23   5   2       4788.07       3634.97       174.18 o                         
 -21   5   2      20360.09      20456.73       240.40 o                         
 -19   5   2      49748.98      43894.05       378.06 o                         
 -17   5   2       2233.75       2416.65       266.46 o                         
 -15   5   2         30.66        -66.62       218.35 o                         
 -13   5   2        975.25       1576.56       236.85 o                         
 -11   5   2     115728.04     118338.16      1491.62 o                         
  -9   5   2     126138.27     119489.32      2102.08 o                         
  -7   5   2     151892.03     160809.30      2764.53 o                         
  -5   5   2      25385.02      23962.79       241.72 o                         
  -3   5   2     567889.25     613807.75      5915.04 o                         
  -1   5   2     189021.97     189522.41      1609.76 o                         
   1   5   2      86702.57      84286.84      1487.74 o                         
   3   5   2      47850.07      40315.81       355.38 o                         
   5   5   2      27710.60      29149.05       678.48 o                         
   7   5   2     250280.12     251712.41      2121.02 o                         
   9   5   2      12421.47      16432.74       197.00 o                         
  11   5   2     289361.03     295919.50      2722.75 o                         
  13   5   2       4492.94       7127.44       145.32 o                         
  15   5   2     179125.11     169875.89      1696.52 o                         
  17   5   2       3240.03       3359.83       100.33 o                         
  19   5   2       2902.16       3534.48       187.16 o                         
  21   5   2      27700.89      26980.88       425.90 o                         
  23   5   2       5192.80       5137.61       153.49 o                         
  25   5   2        522.43        631.14       123.27 o                         
  27   5   2       2065.29       1980.28       130.57 o                         
  29   5   2       5449.95       4684.62       274.54 o                         
  31   5   2       4284.01       3640.53       149.09 o                         
  33   5   2        123.91        165.38       116.48 o                         
  35   5   2       2488.81       2155.51       128.15 o                         
  37   5   2        101.40        109.72       101.31 o                         
  39   5   2        204.53        109.28       161.75 o                         
 -38   6   2         28.94        -48.97       113.72 o                         
 -36   6   2       1657.59       1660.95       141.17 o                         
 -34   6   2        470.75        568.27       237.42 o                         
 -32   6   2         28.17        159.14       310.87 o                         
 -30   6   2       3935.32       3161.38       257.75 o                         
 -28   6   2      28856.03      24207.83       459.57 o                         
 -26   6   2      27966.13      25882.42       829.82 o                         
 -24   6   2       8169.80       8284.21       146.63 o                         
 -22   6   2       4846.76       5080.68        90.83 o                         
 -20   6   2      16005.88      15136.35       185.86 o                         
 -18   6   2      31130.91      30512.41       356.41 o                         
 -16   6   2      17086.20      16816.61       292.62 o                         
 -14   6   2      53401.66      55469.82       796.82 o                         
 -12   6   2      12434.83      10003.57       257.67 o                         
 -10   6   2       4127.51       3552.82       229.45 o                         
  -8   6   2       8374.95      11306.09       336.78 o                         
  -6   6   2        748.65        983.32        46.89 o                         
  -4   6   2     666299.31     650104.06      7677.95 o                         
  -2   6   2     239720.67     249683.88      2447.17 o                         
   0   6   2     529358.00     479463.81      5676.00 o                         
   2   6   2      75163.05      78383.97       988.93 o                         
   4   6   2     855775.44     758279.50     29443.96 o                         
   6   6   2     409919.19     451285.31      5278.28 o                         
   8   6   2     439177.25     448943.09      5257.34 o                         
  10   6   2       4367.17       4469.64       158.31 o                         
  12   6   2     393526.38     416473.16      4983.87 o                         
  14   6   2      14418.81      14977.89       262.34 o                         
  16   6   2     134379.58     130812.39      2127.77 o                         
  18   6   2       8442.65       8443.17       211.10 o                         
  20   6   2      57619.23      54864.89       669.46 o                         
  22   6   2        420.80        783.84       150.15 o                         
  24   6   2       3950.50       3231.44       164.52 o                         
  26   6   2       1136.82        791.88       137.34 o                         
  28   6   2        169.98        370.45       151.09 o                         
  30   6   2       5859.61       5541.33       195.01 o                         
  32   6   2       3984.91       3833.17       175.24 o                         
  34   6   2        157.26        239.32       129.97 o                         
  36   6   2        159.01        188.96        96.66 o                         
  38   6   2         86.03        153.48       126.67 o                         
 -37   7   2        696.28        855.38       346.03 o                         
 -35   7   2        137.14        210.95       277.56 o                         
 -33   7   2         53.67        -77.72       307.17 o                         
 -31   7   2        369.17        430.89       120.52 o                         
 -29   7   2       1712.02       1749.67       134.73 o                         
 -27   7   2       3413.41       3025.43       150.10 o                         
 -25   7   2      11339.12      11462.91       190.64 o                         
 -23   7   2      26951.87      26885.24       248.04 o                         
 -21   7   2       3269.89       2574.32        71.48 o                         
 -19   7   2       5802.97       5145.43        74.29 o                         
 -17   7   2        745.78        933.34        51.66 o                         
 -15   7   2      78900.37      76928.76      1046.57 o                         
 -13   7   2      11627.96      10102.43       249.22 o                         
 -11   7   2      58516.11      58006.39      1722.75 o                         
  -9   7   2      57571.92      52701.73       604.37 o                         
  -7   7   2     240007.91     228755.53      2788.19 o                         
  -5   7   2      25072.98      22564.27       376.15 o                         
  -3   7   2      18394.36      23221.50       379.02 o                         
  -1   7   2      90226.62      94501.07       966.93 o                         
   1   7   2      64917.22      66054.06      1256.44 o                         
   3   7   2     338275.53     343945.94      4116.31 o                         
   5   7   2       1042.04       1768.59       155.38 o                         
   7   7   2       3184.57       4008.02       270.16 o                         
   9   7   2       4817.49       3820.42       174.14 o                         
  11   7   2      59010.97      63384.45      1210.18 o                         
  13   7   2      47832.67      54113.82      1088.05 o                         
  15   7   2        674.38        926.82        92.49 o                         
  17   7   2       6742.95       5327.05       221.83 o                         
  19   7   2      29333.46      29850.58       500.31 o                         
  21   7   2       5570.65       5611.76       139.42 o                         
  23   7   2       6315.30       6052.60       152.54 o                         
  25   7   2      12074.73      11358.05       157.03 o                         
  27   7   2        214.63        216.73       135.25 o                         
  29   7   2        950.19       1021.65       154.59 o                         
  31   7   2        168.66        156.57       142.87 o                         
  33   7   2        142.65        153.96       135.49 o                         
  35   7   2       2581.15       3550.75      1086.20 o                         
  37   7   2          9.05        134.18       147.12 o                         
 -36   8   2          1.08         66.25       129.73 o                         
 -34   8   2       4406.54       4392.51       183.09 o                         
 -32   8   2       1867.33       2110.30       157.06 o                         
 -30   8   2       6647.65       6506.98       176.71 o                         
 -28   8   2      10140.92      10900.03       331.23 o                         
 -26   8   2       4779.17       4854.92       196.59 o                         
 -24   8   2       1092.68       1354.97        86.01 o                         
 -22   8   2       1804.60       1950.96        83.03 o                         
 -20   8   2      65192.10      62025.10       478.41 o                         
 -18   8   2       1848.09       1992.95        67.87 o                         
 -16   8   2       6141.40       6275.31        99.02 o                         
 -14   8   2       3702.43       3866.72        90.22 o                         
 -12   8   2      15474.52      14269.61       402.77 o                         
 -10   8   2      17395.68      14345.89       288.40 o                         
  -8   8   2       5858.34       6116.22       216.45 o                         
  -6   8   2      70481.12      70160.40      1683.88 o                         
  -4   8   2       2859.29       3519.51       240.56 o                         
  -2   8   2     213714.25     194631.36      3375.17 o                         
   0   8   2      48637.90      52939.58       971.47 o                         
   2   8   2       5630.63       3957.19       164.50 o                         
   4   8   2     500596.72     494485.09      8619.29 o                         
   6   8   2        390.18       1182.62       155.38 o                         
   8   8   2      94754.47      94125.59      2577.64 o                         
  10   8   2      16723.10      17249.96       306.25 o                         
  12   8   2     168111.52     162646.09      2446.01 o                         
  14   8   2      14202.33      12442.82       225.81 o                         
  16   8   2        453.20        533.75        75.58 o                         
  18   8   2       2273.93       2251.31        85.97 o                         
  20   8   2      65954.83      60948.86       669.44 o                         
  22   8   2      36606.04      34301.05       364.43 o                         
  24   8   2       2206.72       2288.11       103.17 o                         
  26   8   2       3759.61       4157.89        97.77 o                         
  28   8   2        390.11        357.68       118.04 o                         
  30   8   2       9746.94       9343.38       174.84 o                         
  32   8   2         95.81         63.25       138.24 o                         
  34   8   2        309.26        354.77       151.51 o                         
  36   8   2       2222.61       1948.48       159.97 o                         
 -35   9   2         49.92        273.86       266.46 o                         
 -33   9   2       2545.66       3139.49       288.79 o                         
 -31   9   2         38.11         52.77       136.48 o                         
 -29   9   2        210.25        290.11       134.13 o                         
 -27   9   2       2215.15       2389.85       156.17 o                         
 -25   9   2        971.66       1162.02       102.51 o                         
 -23   9   2       3926.60       4101.65       140.02 o                         
 -21   9   2        114.79        298.19        78.05 o                         
 -19   9   2       4900.29       4010.85       116.29 o                         
 -17   9   2      34969.23      30442.58       377.30 o                         
 -15   9   2      23947.56      24244.03       395.84 o                         
 -13   9   2      12040.87      11571.10       162.05 o                         
 -11   9   2      15755.25      15119.81       353.62 o                         
  -9   9   2       4269.41       5246.97       122.21 o                         
  -7   9   2     144723.52     127306.64      3877.55 o                         
  -5   9   2      16553.17      13664.53       167.36 o                         
  -3   9   2       2785.51       2875.56       122.13 o                         
  -1   9   2      15255.46      15787.06       227.62 o                         
   1   9   2      43930.33      39100.29       406.67 o                         
   3   9   2      32197.81      29270.61       644.01 o                         
   5   9   2       4063.08       5904.39       139.06 o                         
   7   9   2      12030.62      12284.25       136.84 o                         
   9   9   2       5357.49       6056.74       123.62 o                         
  11   9   2      51270.82      52576.39      1298.21 o                         
  13   9   2      30550.91      28321.06       297.87 o                         
  15   9   2      45566.75      38776.65       387.40 o                         
  17   9   2       5374.37       5024.77        90.19 o                         
  19   9   2        178.76        362.45        65.78 o                         
  21   9   2       5994.22       5659.68       123.30 o                         
  23   9   2       9735.01      10046.79       155.02 o                         
  25   9   2        257.57        256.86        81.08 o                         
  27   9   2        239.81        323.49        78.47 o                         
  29   9   2         79.90        185.61       115.72 o                         
  31   9   2       3601.09       3380.98       272.01 o                         
  33   9   2       1073.57       1115.44       176.45 o                         
  35   9   2        520.25        355.85       127.11 o                         
 -34  10   2       4949.17       6408.30       290.52 o                         
 -32  10   2         30.38        230.83       251.80 o                         
 -30  10   2          1.33         28.78       137.96 o                         
 -28  10   2        832.02       1047.99       151.89 o                         
 -26  10   2       1315.31       1166.09       150.84 o                         
 -24  10   2       7968.53       6966.98       143.04 o                         
 -22  10   2        217.47        309.36        88.14 o                         
 -20  10   2      76327.89      67666.06       879.72 o                         
 -18  10   2       2885.74       2727.47       106.48 o                         
 -16  10   2      17077.62      15230.30       528.83 o                         
 -14  10   2       3267.32       3274.99        79.13 o                         
 -12  10   2      61616.43      55399.93       442.73 o                         
 -10  10   2      69496.59      62423.80       504.10 o                         
  -8  10   2       3554.73       3495.31        70.10 o                         
  -6  10   2      55995.17      53376.92       382.49 o                         
  -4  10   2      24759.78      21470.74       888.04 o                         
  -2  10   2      52198.79      48047.43      2069.77 o                         
   0  10   2      48535.91      42558.03      1206.88 o                         
   2  10   2       4125.60       4519.91        90.48 o                         
   4  10   2       2893.25       2807.92        60.06 o                         
   6  10   2        243.24        545.02        42.79 o                         
   8  10   2       5456.47       5359.75       143.38 o                         
  10  10   2        724.78        755.31        59.77 o                         
  12  10   2      73358.39      66954.55       519.51 o                         
  14  10   2      26679.47      24712.64       229.91 o                         
  16  10   2       7206.57       6083.78       122.78 o                         
  18  10   2       4001.42       4292.74       127.33 o                         
  20  10   2       2108.33       2011.59        98.71 o                         
  22  10   2      22768.50      22434.90       666.74 o                         
  24  10   2       1089.87       1277.59        99.26 o                         
  26  10   2       9885.52       8892.93       194.47 o                         
  28  10   2       2505.42       2084.55       177.72 o                         
  30  10   2       2058.48       2004.20       202.28 o                         
  32  10   2         15.86         26.11       158.15 o                         
  34  10   2        883.15       1014.58       211.54 o                         
 -33  11   2         76.51         67.35       208.19 o                         
 -31  11   2       2498.40       2959.40       420.05 o                         
 -29  11   2        813.42       1043.33       253.57 o                         
 -27  11   2       3019.66       4098.89       285.27 o                         
 -25  11   2       4560.51       6073.09       344.18 o                         
 -23  11   2       2251.90       2112.93       162.84 o                         
 -21  11   2       1572.37       1579.16        90.03 o                         
 -19  11   2        521.38        509.88        99.24 o                         
 -17  11   2      89508.45      84726.99      1034.98 o                         
 -15  11   2      15601.99      14146.52       208.04 o                         
 -13  11   2      19172.47      16878.58       192.71 o                         
 -11  11   2       1010.04       1067.41        54.91 o                         
  -9  11   2      52847.31      49551.18       460.69 o                         
  -7  11   2       2917.47       3339.44       117.81 o                         
  -5  11   2       4275.26       5038.52        70.85 o                         
  -3  11   2      20301.32      20105.64       535.43 o                         
  -1  11   2     116753.01     112462.70       806.30 o                         
   1  11   2       3779.18       3478.07        66.76 o                         
   3  11   2      31277.61      29662.92       253.93 o                         
   5  11   2       1944.83       1598.00        70.79 o                         
   7  11   2       4205.69       3570.14        73.93 o                         
   9  11   2      23059.88      23419.95       254.16 o                         
  11  11   2      10830.57       9503.25       106.50 o                         
  13  11   2        382.69        501.42        68.19 o                         
  15  11   2       6051.01       5954.83       103.98 o                         
  17  11   2        976.30       1210.24        78.51 o                         
  19  11   2      29251.80      27835.94       885.48 o                         
  21  11   2       4386.03       3731.73       194.22 o                         
  23  11   2        234.89        434.62       105.57 o                         
  25  11   2       1211.53       1234.13       103.07 o                         
  27  11   2       2674.58       2279.10       104.90 o                         
  29  11   2       1466.00       2712.72       314.57 o                         
  31  11   2       1141.86       1781.44       247.07 o                         
 -30  12   2        778.87        942.38       238.70 o                         
 -28  12   2        366.30        516.32       440.40 o                         
 -26  12   2       3490.00       5032.94       458.91 o                         
 -24  12   2       2572.35       3752.28       268.04 o                         
 -22  12   2       1759.32       2581.87       486.66 o                         
 -20  12   2       6452.00       5850.78       210.95 o                         
 -18  12   2         96.43        296.27        88.19 o                         
 -16  12   2      33122.86      31012.29       451.50 o                         
 -14  12   2      32936.61      29955.91      1226.83 o                         
 -12  12   2      13736.32      13206.57       197.64 o                         
 -10  12   2      21510.54      22385.32       226.40 o                         
  -8  12   2        588.41        667.81        66.01 o                         
  -6  12   2      42287.79      42019.78       679.46 o                         
  -4  12   2       2248.78       2357.42       149.23 o                         
  -2  12   2      23550.57      21346.88       520.52 o                         
   0  12   2       6562.41       7547.57       114.92 o                         
   2  12   2      28617.64      28254.97       246.64 o                         
   4  12   2       9600.80       9313.62       105.73 o                         
   6  12   2      43258.06      40875.57       380.63 o                         
   8  12   2      23088.33      24014.98       214.82 o                         
  10  12   2       9860.31       9104.32       143.86 o                         
  12  12   2       1463.15       1479.53        77.55 o                         
  14  12   2       7875.89       6330.59       151.28 o                         
  16  12   2       3857.88       2821.61       108.58 o                         
  18  12   2       4008.65       3901.78       122.13 o                         
  20  12   2       1759.82       1573.59        95.49 o                         
  22  12   2       1733.73       1528.45       125.83 o                         
  24  12   2       1081.09        973.32       114.73 o                         
  26  12   2        241.41        347.88       284.97 o                         
  28  12   2       2975.22       4858.10       980.73 o                         
  30  12   2         34.63         18.02       412.64 o                         
 -29  13   2        847.83        678.37       175.40 o                         
 -27  13   2       1968.38       2710.61       222.05 o                         
 -25  13   2       1737.98       2412.16       656.90 o                         
 -23  13   2         68.55        456.66       246.11 o                         
 -21  13   2        272.28        415.92        97.32 o                         
 -19  13   2       4385.31       4288.79       346.03 o                         
 -17  13   2      30093.57      27354.09       376.81 o                         
 -15  13   2      13938.27      14086.75       249.81 o                         
 -13  13   2        717.13        855.23        69.96 o                         
 -11  13   2       2061.17       2384.04        85.34 o                         
  -9  13   2      41573.12      40566.68       381.00 o                         
  -7  13   2       2375.50       3470.21       111.88 o                         
  -5  13   2       1829.11       1737.89        80.14 o                         
  -3  13   2      55343.70      58397.73       581.76 o                         
  -1  13   2       8476.29       8240.28       100.53 o                         
   1  13   2       1309.54       1639.16        66.54 o                         
   3  13   2       4240.41       4876.19       185.54 o                         
   5  13   2        320.17        336.91        58.41 o                         
   7  13   2       9874.26      10697.07       166.60 o                         
   9  13   2       9791.45       9353.61       145.26 o                         
  11  13   2       4930.04       5114.67       160.99 o                         
  13  13   2        878.39        773.07        72.40 o                         
  15  13   2      11361.74      10611.87       182.96 o                         
  17  13   2      23673.10      22653.49       319.26 o                         
  19  13   2        190.00        652.38        90.25 o                         
  21  13   2       1708.59       1644.06       491.44 o                         
  23  13   2       1755.74       2721.50       479.26 o                         
  25  13   2        497.17        677.22       230.73 o                         
  27  13   2        472.60        484.23       206.88 o                         
 -26  14   2       1139.88       1093.57       431.15 o                         
 -24  14   2        902.63       1606.17      1191.67 o                         
 -22  14   2       4672.99       8471.24      1202.78 o                         
 -20  14   2       1955.87       1858.03       155.44 o                         
 -18  14   2        574.36        703.16       129.53 o                         
 -16  14   2       1304.16       1635.78       144.33 o                         
 -14  14   2      33279.79      34310.98       769.78 o                         
 -12  14   2       5308.89       4645.41       102.13 o                         
 -10  14   2       2274.15       2317.99        70.66 o                         
  -8  14   2       3390.75       4285.56        97.23 o                         
  -6  14   2      10893.60      11237.95       168.72 o                         
  -4  14   2        539.48        924.07       151.37 o                         
  -2  14   2      30010.28      30001.84       293.40 o                         
   0  14   2        180.73        272.54        76.35 o                         
   2  14   2      23076.32      24144.64       433.60 o                         
   4  14   2        938.21        780.19        82.70 o                         
   6  14   2      11948.05      11853.64       150.81 o                         
   8  14   2        896.84        754.06        86.89 o                         
  10  14   2       3193.66       3241.70        93.61 o                         
  12  14   2        841.85       1226.34       136.89 o                         
  14  14   2       3157.47       2795.20       270.16 o                         
  16  14   2       8536.12       8339.38       272.01 o                         
  18  14   2       1427.29       1784.45        95.27 o                         
  20  14   2       1516.72       1165.77       125.83 o                         
  22  14   2       1459.46       1595.07      1206.48 o                         
  24  14   2       2714.84       5691.91      1258.29 o                         
 -23  15   2        219.26        274.84       149.88 o                         
 -21  15   2         86.61         -5.64       286.82 o                         
 -19  15   2       3968.51       3953.86       162.84 o                         
 -17  15   2        118.01        114.73        96.03 o                         
 -15  15   2       1427.60       1565.82       177.86 o                         
 -13  15   2        501.95        717.19       265.87 o                         
 -11  15   2      22591.34      22713.75       345.49 o                         
  -9  15   2      13556.75      12755.97       217.69 o                         
  -7  15   2         85.17        288.88        62.66 o                         
  -5  15   2        251.77        417.04        80.47 o                         
  -3  15   2      14778.84      15105.91       174.60 o                         
  -1  15   2        240.38        278.60        70.52 o                         
   1  15   2        375.33        641.92       123.98 o                         
   3  15   2       7586.41       7020.53       159.63 o                         
   5  15   2      10034.53      10310.19       191.03 o                         
   7  15   2        643.66        745.61       110.04 o                         
   9  15   2       8569.32       9300.50       212.80 o                         
  11  15   2         19.79        406.82       247.67 o                         
  13  15   2        471.29        558.91       740.17 o                         
  15  15   2        397.63        541.17       433.00 o                         
  17  15   2       3667.98       4198.77      3462.14 o                         
  19  15   2        863.18        933.23       399.69 o                         
 -18  16   2        340.39        370.08        99.92 o                         
 -16  16   2         52.28         85.02       168.39 o                         
 -14  16   2        727.95        814.67       121.79 o                         
 -12  16   2       4995.68       5194.53      2152.04 o                         
 -10  16   2        164.56        172.06       129.13 o                         
  -8  16   2       2279.65       2506.61       296.31 o                         
  -6  16   2       1516.58       1333.27       101.96 o                         
  -4  16   2       1862.22       2176.10       155.44 o                         
  -2  16   2        160.60        256.97        79.69 o                         
   0  16   2        224.00        366.85        81.14 o                         
   2  16   2       4126.65       4571.14       107.49 o                         
   4  16   2       1136.80       1192.44       100.72 o                         
   6  16   2       2085.55       2296.10        93.71 o                         
   8  16   2        157.66        523.11        90.15 o                         
  10  16   2       2515.68       2902.00       556.98 o                         
  12  16   2       2623.47       2565.27      1944.80 o                         
  14  16   2       6502.21       6608.77      4096.84 o                         
  16  16   2         65.50        204.89       688.36 o                         
  18  16   2        100.21        754.97      2150.19 o                         
 -13  17   2         23.13         85.12       107.32 o                         
 -11  17   2      13054.59      13811.57       299.77 o                         
  -9  17   2       5210.66       5233.00       177.64 o                         
  -7  17   2        450.58        455.20       125.83 o                         
  -5  17   2        889.06       1010.33       125.83 o                         
  -3  17   2       1895.27       2610.96       107.20 o                         
  -1  17   2       6296.12       7030.17       147.70 o                         
   1  17   2       3062.28       3700.17       117.67 o                         
   3  17   2        608.31        725.64        94.10 o                         
   5  17   2      13723.44      14770.09       325.67 o                         
   7  17   2       2667.16       2986.59       148.03 o                         
   9  17   2      10446.47      11317.20       259.06 o                         
  11  17   2       2854.48       2775.64       136.93 o                         
 -41   1   3         24.80        140.63       122.13 o                         
 -39   1   3        865.78        783.63       104.28 o                         
 -37   1   3         33.72        -15.87        92.81 o                         
 -35   1   3       3368.11       3392.19       101.52 o                         
 -33   1   3       3062.09       3204.18        92.49 o                         
 -31   1   3        564.78       1067.51        84.74 o                         
 -29   1   3       3315.19       3272.68        94.77 o                         
 -27   1   3       1494.04       1567.79        63.62 o                         
 -25   1   3       1598.29       1672.59        73.56 o                         
 -23   1   3       1335.36       1523.88        86.00 o                         
 -21   1   3      24263.91      25439.64       595.84 o                         
 -19   1   3       3844.90       3713.32       151.73 o                         
 -17   1   3        877.43       1071.01       107.59 o                         
 -15   1   3     236240.20     217874.36      2608.95 o                         
 -13   1   3      49250.03      43944.03       567.41 o                         
 -11   1   3     164205.67     150850.00      1806.85 o                         
  -9   1   3       7216.88       6319.06       121.82 o                         
  -7   1   3      49553.87      37263.85       673.55 o                         
  -5   1   3       3982.27       3058.19        61.31 o                         
  -3   1   3     695434.56     708860.69     11761.30 o                         
  -1   1   3     123414.41      25353.10       341.32 o                         
   1   1   3     183715.83      69416.83      1224.98 o                         
   3   1   3      32930.91      35624.38       655.05 o                         
   5   1   3     142086.36     132275.77      2257.52 o                         
   7   1   3     457904.41     520087.72      8689.59 o                         
   9   1   3     293646.38     321514.75      3832.43 o                         
  11   1   3        289.29       1463.09       180.86 o                         
  13   1   3     268139.00     282187.84      2774.75 o                         
  15   1   3      50109.00      52871.37       550.73 o                         
  17   1   3     395672.06     382351.84      3255.17 o                         
  19   1   3        198.00        407.50       115.61 o                         
  21   1   3        260.76       1107.67        86.98 o                         
  23   1   3       9286.55      10436.08       241.92 o                         
  25   1   3      24918.35      24939.11       351.91 o                         
  27   1   3         83.08        204.63       108.58 o                         
  29   1   3       1258.83       1473.65       113.64 o                         
  31   1   3        876.32        975.51       106.05 o                         
  33   1   3       2731.62       2832.18       153.85 o                         
  35   1   3        803.19       1189.84        84.99 o                         
  37   1   3        382.45        422.39        78.21 o                         
  39   1   3       1410.99       1491.27       106.07 o                         
 -42   2   3        394.96        201.91       149.88 o                         
 -40   2   3        499.87        466.31       144.33 o                         
 -38   2   3        177.55         35.58       129.15 o                         
 -36   2   3       4196.28       4740.68       249.99 o                         
 -34   2   3        310.23        219.96       102.57 o                         
 -32   2   3       3491.22       3473.73       208.07 o                         
 -30   2   3        919.34       1302.70        78.21 o                         
 -28   2   3        538.49       1030.35        86.87 o                         
 -26   2   3       1662.54       1695.63        84.41 o                         
 -24   2   3        547.11        980.13        86.83 o                         
 -22   2   3       7256.91       8112.72       130.73 o                         
 -20   2   3      22608.18      25917.05       610.64 o                         
 -18   2   3      31895.28      27367.78       614.34 o                         
 -16   2   3      36607.05      29458.76       632.85 o                         
 -14   2   3     167933.83     145595.11      2523.98 o                         
 -12   2   3     209023.64     200375.08      3415.88 o                         
 -10   2   3       9263.61      11894.53       307.17 o                         
  -8   2   3      76712.84      73950.78       906.41 o                         
  -6   2   3     455380.56     462894.16      4834.86 o                         
  -4   2   3       1244.86       1425.51       143.22 o                         
  -2   2   3      52266.72      63783.72       786.37 o                         
   0   2   3     828928.31     848384.56      7881.70 o                         
   2   2   3      22322.61      36057.58       478.89 o                         
   4   2   3     429118.06     378072.00      4465.73 o                         
   6   2   3     760856.31     726378.69      8550.71 o                         
   8   2   3     127151.71     175088.23      1337.62 o                         
  10   2   3     159514.31     171173.95      1316.08 o                         
  12   2   3     139630.80     132639.34      1041.63 o                         
  14   2   3     204065.25     201643.66      1562.63 o                         
  16   2   3     184574.42     188937.80      1351.23 o                         
  18   2   3       4906.19       4222.32       123.39 o                         
  20   2   3     185822.30     173528.78      1892.02 o                         
  22   2   3      22568.25      20367.69       213.74 o                         
  24   2   3       7326.01       8190.36       191.44 o                         
  26   2   3       1730.38       1328.21       101.51 o                         
  28   2   3       1312.83       1502.39       184.02 o                         
  30   2   3       5337.97       5658.68       211.56 o                         
  32   2   3        976.63        661.25       108.34 o                         
  34   2   3       1505.64       1444.77        98.21 o                         
  36   2   3       1427.65       1256.46       109.32 o                         
  38   2   3        115.53         58.83        79.20 o                         
  40   2   3        307.53        333.67       121.39 o                         
 -41   3   3       1740.47       1639.48       136.93 o                         
 -39   3   3       1170.73       1504.03       159.14 o                         
 -37   3   3       3024.23       3916.28       236.73 o                         
 -35   3   3         50.80        238.36       130.67 o                         
 -33   3   3      11188.02      11420.23       880.96 o                         
 -31   3   3        973.96        834.31        90.68 o                         
 -29   3   3      11097.10       9886.30       181.98 o                         
 -27   3   3        811.07       1225.61        87.47 o                         
 -25   3   3       6777.12       7788.87       220.15 o                         
 -23   3   3        472.72        670.08        97.82 o                         
 -21   3   3      26416.69      22906.18       277.94 o                         
 -19   3   3       3925.86       5414.34       284.97 o                         
 -17   3   3       4661.42       6613.42       303.47 o                         
 -15   3   3       1624.38       3005.09       233.15 o                         
 -13   3   3     164885.27     167385.72      2897.76 o                         
 -11   3   3       1892.21       3575.02       210.95 o                         
  -9   3   3     396682.16     415331.06      4894.71 o                         
  -7   3   3     419764.97     389255.34      6524.60 o                         
  -5   3   3      34364.45      46043.00       503.51 o                         
  -3   3   3     107353.18     120046.80      2523.63 o                         
  -1   3   3     905104.50     864899.75      7190.28 o                         
   1   3   3     530490.00     627845.69      7973.47 o                         
   3   3   3       4997.09      13600.18       228.97 o                         
   5   3   3      79560.78      82510.52      1019.28 o                         
   7   3   3     131318.62     128421.52       990.37 o                         
   9   3   3     181529.39     181300.09      1388.91 o                         
  11   3   3       4923.68       7279.23       122.69 o                         
  13   3   3     125973.24     117260.61       935.36 o                         
  15   3   3      36763.83      38086.30       367.30 o                         
  17   3   3       5585.16       3959.77       114.20 o                         
  19   3   3         27.84        364.55        85.43 o                         
  21   3   3        268.20        876.71       100.02 o                         
  23   3   3      64917.91      63917.40       698.44 o                         
  25   3   3       3570.12       3809.44       151.46 o                         
  27   3   3       4594.23       4525.56       157.43 o                         
  29   3   3        197.98        333.05       145.50 o                         
  31   3   3      17084.51      15641.67       319.94 o                         
  33   3   3        562.98        681.11       122.88 o                         
  35   3   3        143.02        137.64       101.46 o                         
  37   3   3        316.91        188.54        96.54 o                         
  39   3   3       1415.52       1398.72       102.22 o                         
 -40   4   3        370.99        402.34       109.18 o                         
 -38   4   3        649.58        703.76       143.16 o                         
 -36   4   3        248.49        383.89       141.49 o                         
 -34   4   3         79.32        200.47       132.52 o                         
 -32   4   3      10422.15       9573.53       721.13 o                         
 -30   4   3       6181.14       5671.32       271.06 o                         
 -28   4   3       1225.92       1478.08        94.01 o                         
 -26   4   3       8813.86       7774.02       123.49 o                         
 -24   4   3       5531.83       4834.02       220.86 o                         
 -22   4   3      28661.27      22805.17       319.39 o                         
 -20   4   3       8502.74       7260.58       241.54 o                         
 -18   4   3       1355.28       1679.31       170.67 o                         
 -16   4   3        246.31        440.40       229.45 o                         
 -14   4   3        842.47       1280.49        99.63 o                         
 -12   4   3      36528.05      31895.18      1308.25 o                         
 -10   4   3        305.52        692.06       181.34 o                         
  -8   4   3      91499.30      71772.95       917.20 o                         
  -6   4   3      24180.67      18230.38       410.79 o                         
  -4   4   3      50145.11      62062.54       647.33 o                         
  -2   4   3       4915.39       5750.72        78.33 o                         
   0   4   3     294134.56     366343.34      6124.90 o                         
   2   4   3      31477.43      48029.23       634.59 o                         
   4   4   3        936.13       1966.63       136.43 o                         
   6   4   3       3262.99       4835.33        95.32 o                         
   8   4   3       4786.90       6234.66       114.61 o                         
  10   4   3       1181.54       1137.72        90.83 o                         
  12   4   3      44354.32      45130.10       401.65 o                         
  14   4   3     128799.64     116901.57       943.64 o                         
  16   4   3       5875.85       6281.60       147.28 o                         
  18   4   3        383.29       1653.47       114.56 o                         
  20   4   3      11422.89      11023.32       150.43 o                         
  22   4   3      14186.12      13434.97       259.34 o                         
  24   4   3       6386.58       6385.75       154.52 o                         
  26   4   3       1838.53       1852.68       137.01 o                         
  28   4   3       9202.91       9253.27       364.10 o                         
  30   4   3       1970.21       2230.35       146.08 o                         
  32   4   3       2491.29       2173.32       124.07 o                         
  34   4   3       1824.25       1807.93       110.91 o                         
  36   4   3        361.82        334.61        94.24 o                         
  38   4   3       1298.39       1365.00       104.33 o                         
 -39   5   3        311.90        235.29       115.67 o                         
 -37   5   3       2170.72       2363.69       198.38 o                         
 -35   5   3       1293.48       1354.73       132.68 o                         
 -33   5   3        397.02        589.60       133.89 o                         
 -31   5   3        257.61        359.80       102.55 o                         
 -29   5   3       8925.43       8470.19       402.92 o                         
 -27   5   3       2944.33       2211.90       127.33 o                         
 -25   5   3       2703.82       3078.82       130.99 o                         
 -23   5   3      16518.82      15910.31       244.08 o                         
 -21   5   3      29412.46      29525.50       348.81 o                         
 -19   5   3       5440.47       5491.03       107.87 o                         
 -17   5   3       9316.42       9078.18       373.79 o                         
 -15   5   3      50795.70      54783.67      1102.85 o                         
 -13   5   3      62079.96      50324.14      1010.33 o                         
 -11   5   3      72939.81      66850.99      1132.46 o                         
  -9   5   3     202134.86     185787.73      2266.21 o                         
  -7   5   3     298091.22     280109.88      4744.49 o                         
  -5   5   3     174852.75     155229.28      1445.44 o                         
  -3   5   3     273305.88     210156.98      2181.34 o                         
  -1   5   3     181430.77     172380.02      1694.95 o                         
   1   5   3      63350.30      79187.07       965.77 o                         
   3   5   3      71995.77      66048.36       954.01 o                         
   5   5   3      10575.95      10218.17       153.53 o                         
   7   5   3      23564.49      28306.44       283.66 o                         
   9   5   3      15594.29      16926.38       205.16 o                         
  11   5   3      53489.65      55899.11       525.30 o                         
  13   5   3       2066.50       2353.41       110.19 o                         
  15   5   3         69.95        774.74       110.29 o                         
  17   5   3      16727.16      16543.42       226.29 o                         
  19   5   3      53572.46      50503.73       493.48 o                         
  21   5   3      13677.06      13832.20       359.89 o                         
  23   5   3      25227.99      21740.41       395.22 o                         
  25   5   3       9788.19       8902.35       244.12 o                         
  27   5   3       1792.39       1966.72       138.09 o                         
  29   5   3        361.34        336.48       120.34 o                         
  31   5   3       4588.58       4771.84       158.31 o                         
  33   5   3       3108.72       2633.90       136.00 o                         
  35   5   3        259.06        221.89       106.01 o                         
  37   5   3       1009.89       1261.42       136.63 o                         
  39   5   3       1538.34       1224.98       233.15 o                         
 -40   6   3        724.36        494.41        94.29 o                         
 -38   6   3       2728.97       2609.76       175.79 o                         
 -36   6   3        745.25       1163.43       171.08 o                         
 -34   6   3        131.80        336.02       176.63 o                         
 -32   6   3       1975.39       2057.67       340.48 o                         
 -30   6   3       1947.83       1301.21       245.64 o                         
 -28   6   3       1234.56        747.35       153.31 o                         
 -26   6   3       3970.56       3849.90       184.14 o                         
 -24   6   3      13464.44      13383.84       319.39 o                         
 -22   6   3        767.66       1196.63        73.46 o                         
 -20   6   3       2490.08       2646.20        69.92 o                         
 -18   6   3       3090.03       3772.61        66.79 o                         
 -16   6   3      53611.19      49265.22       741.89 o                         
 -14   6   3      64309.82      58847.40      1154.66 o                         
 -12   6   3     151938.16     132080.59      1674.76 o                         
 -10   6   3        201.07        621.74       203.55 o                         
  -8   6   3        647.42       1191.42        88.86 o                         
  -6   6   3      84237.54      72501.18       653.05 o                         
  -4   6   3      66532.70      61190.88       827.18 o                         
  -2   6   3      58854.00      56560.37       881.96 o                         
   0   6   3       1062.11       1641.09       100.39 o                         
   2   6   3      39557.88      32145.58       662.45 o                         
   4   6   3       5203.98       3903.14       132.01 o                         
   6   6   3      49978.30      56152.29       613.30 o                         
   8   6   3     201664.81     213174.56      2175.18 o                         
  10   6   3       1386.14       2607.34       106.56 o                         
  12   6   3       1584.49       2798.01       124.17 o                         
  14   6   3       8480.28       8856.55       157.07 o                         
  16   6   3       8540.23       8649.19       184.27 o                         
  18   6   3      25531.64      27250.51       322.97 o                         
  20   6   3      87964.40      87787.40       741.24 o                         
  22   6   3         55.25         98.74       136.04 o                         
  24   6   3        392.11        586.75       142.21 o                         
  26   6   3        147.03        155.22       141.94 o                         
  28   6   3       5457.84       5173.63       150.21 o                         
  30   6   3        675.30        741.97       155.41 o                         
  32   6   3         14.66         40.71       173.94 o                         
  34   6   3        279.89        191.06       233.15 o                         
  36   6   3       1668.77       3179.03       318.27 o                         
  38   6   3        500.47        555.15       186.89 o                         
 -39   7   3        199.42        147.51       136.12 o                         
 -37   7   3       1478.67       1461.84       240.56 o                         
 -35   7   3        868.40       1143.56       296.07 o                         
 -33   7   3       1078.18        996.45       177.05 o                         
 -31   7   3         75.00        269.37       127.41 o                         
 -29   7   3       7417.81       7390.00       268.53 o                         
 -27   7   3         64.45        145.27       128.07 o                         
 -25   7   3        635.78        894.23        97.32 o                         
 -23   7   3       9194.73       9252.45       165.23 o                         
 -21   7   3       2268.50       1863.48        62.93 o                         
 -19   7   3      10266.57      10090.85       101.88 o                         
 -17   7   3        172.07        213.29        41.62 o                         
 -15   7   3     152796.12     144297.52      2426.41 o                         
 -13   7   3        531.95        615.62       139.42 o                         
 -11   7   3       4235.78       4368.68       152.26 o                         
  -9   7   3      41716.54      38197.40       465.27 o                         
  -7   7   3     110958.09     105126.80      1350.13 o                         
  -5   7   3      19283.51      17733.40       329.23 o                         
  -3   7   3       1852.85       3302.17       238.70 o                         
  -1   7   3       5465.62       5180.17       140.46 o                         
   1   7   3     125087.39     121138.24      2401.85 o                         
   3   7   3          7.89        261.67       125.37 o                         
   5   7   3        676.25        440.40       203.55 o                         
   7   7   3      60413.24      59962.18       812.83 o                         
   9   7   3       1386.05       2167.37       164.50 o                         
  11   7   3     101181.30     103971.66      1902.24 o                         
  13   7   3      31739.67      28587.87      4381.81 o                         
  15   7   3         11.40        139.33        68.27 o                         
  17   7   3      47437.15      45734.27       676.80 o                         
  19   7   3       1049.79       2041.68       130.48 o                         
  21   7   3         66.67        418.65       117.90 o                         
  23   7   3        565.58        647.07        87.90 o                         
  25   7   3      11893.00       9972.69       198.71 o                         
  27   7   3       1430.62       1743.00       144.73 o                         
  29   7   3        372.66        438.90       148.43 o                         
  31   7   3        658.41        672.34       142.27 o                         
  33   7   3       5889.49       4964.86       159.15 o                         
  35   7   3       1645.26       1986.80       462.61 o                         
  37   7   3        316.12         84.72       138.96 o                         
 -36   8   3       1095.88       1050.02       140.46 o                         
 -34   8   3       2642.58       3356.36       182.80 o                         
 -32   8   3         30.05         29.44       140.13 o                         
 -30   8   3        618.13        635.01       138.77 o                         
 -28   8   3        149.59        221.67       131.39 o                         
 -26   8   3      44296.12      40721.04       629.07 o                         
 -24   8   3      13765.88      13055.33       244.95 o                         
 -22   8   3       1929.07       2100.14        75.86 o                         
 -20   8   3       5627.75       5930.54        94.70 o                         
 -18   8   3      20669.31      18985.26       155.95 o                         
 -16   8   3       6013.90       6552.76        86.20 o                         
 -14   8   3      11589.13      11570.80       131.84 o                         
 -12   8   3      20525.00      19718.96       380.33 o                         
 -10   8   3      12632.10      11089.40       206.80 o                         
  -8   8   3       1164.34       1593.79       177.03 o                         
  -6   8   3     130647.37     121317.54      2183.50 o                         
  -4   8   3       6831.50       5325.52       273.86 o                         
  -2   8   3      16693.48      15443.64       410.79 o                         
   0   8   3      60705.40      72199.80      1639.48 o                         
   2   8   3       3731.18       4467.92       174.20 o                         
   4   8   3      39448.51      37946.53       853.05 o                         
   6   8   3     169388.28     163624.67      2042.27 o                         
   8   8   3     213218.95     198256.47      2565.70 o                         
  10   8   3      15675.37      15047.97       292.30 o                         
  12   8   3       1416.40       2234.24        88.31 o                         
  14   8   3      26401.30      26555.49       556.42 o                         
  16   8   3      43872.24      45089.27       414.31 o                         
  18   8   3       6541.93       6866.16       137.21 o                         
  20   8   3      10739.80      11040.77       271.39 o                         
  22   8   3      13177.55      12244.97       175.07 o                         
  24   8   3       8871.21       8148.03       137.92 o                         
  26   8   3        325.81        311.75        79.94 o                         
  28   8   3       1098.77       1331.09       122.13 o                         
  30   8   3         24.28         36.74       139.66 o                         
  32   8   3         33.17        138.67       127.34 o                         
  34   8   3       2960.19       2840.08       207.25 o                         
  36   8   3        136.91        256.68       121.92 o                         
 -35   9   3       1817.18       2709.02       292.37 o                         
 -33   9   3       1391.18       1555.37       156.27 o                         
 -31   9   3       1442.24       1967.99       159.83 o                         
 -29   9   3       5143.10       5542.81       333.08 o                         
 -27   9   3          9.92          2.71       143.43 o                         
 -25   9   3       4175.31       3987.65       128.98 o                         
 -23   9   3       1668.57       1601.30       101.89 o                         
 -21   9   3       1477.70       1781.09       170.16 o                         
 -19   9   3       5020.54       6347.95       218.92 o                         
 -17   9   3        466.10        771.85        57.65 o                         
 -15   9   3      51269.81      46500.66       481.36 o                         
 -13   9   3      12800.32      11961.19       110.94 o                         
 -11   9   3        727.20        815.99        58.60 o                         
  -9   9   3       4084.66       4292.43       154.38 o                         
  -7   9   3      98394.17      89837.96      1096.48 o                         
  -5   9   3      11906.45      11851.92       240.38 o                         
  -3   9   3       4840.96       5013.65        88.30 o                         
  -1   9   3      50934.31      51019.03       514.19 o                         
   1   9   3     218163.36     195033.92      1904.50 o                         
   3   9   3      53120.51      51164.12       752.77 o                         
   5   9   3     142182.19     133306.25      2016.76 o                         
   7   9   3      13830.26      13140.31       321.78 o                         
   9   9   3      27422.11      29866.36       722.35 o                         
  11   9   3      15751.03      14862.06       220.71 o                         
  13   9   3      14468.09      13919.58       248.63 o                         
  15   9   3        930.52       1165.85        60.90 o                         
  17   9   3      26107.36      24381.39       265.89 o                         
  19   9   3       3485.03       3133.95       102.68 o                         
  21   9   3      12572.40      13241.51       233.62 o                         
  23   9   3       2582.74       2395.47        91.79 o                         
  25   9   3       2094.67       2535.45       108.44 o                         
  27   9   3       6785.24       6762.53       232.05 o                         
  29   9   3       2443.29       2232.36       137.44 o                         
  31   9   3       6215.90       5947.42       373.79 o                         
  33   9   3       2414.09       2554.68       210.95 o                         
  35   9   3        791.01        890.15       577.33 o                         
 -34  10   3        109.32        188.74       240.56 o                         
 -32  10   3       8588.34      12229.64      1006.63 o                         
 -30  10   3       3639.85       4853.10       300.13 o                         
 -28  10   3        457.69        810.87       156.69 o                         
 -26  10   3      10071.86       9542.17       784.58 o                         
 -24  10   3       1434.67       1795.70       103.48 o                         
 -22  10   3        892.30       1169.93       102.65 o                         
 -20  10   3        156.83        269.77        72.97 o                         
 -18  10   3      55702.46      53207.70       579.32 o                         
 -16  10   3        333.18        362.12        73.77 o                         
 -14  10   3       3337.35       3497.04        84.97 o                         
 -12  10   3       1181.01        970.63        70.22 o                         
 -10  10   3     119018.45     111479.80       865.99 o                         
  -8  10   3       6223.13       5332.42        94.46 o                         
  -6  10   3      81637.50      71039.57       544.16 o                         
  -4  10   3       6037.86       6168.66       339.44 o                         
  -2  10   3      96667.56      88099.74      2884.49 o                         
   0  10   3     128241.80     123362.67      1163.97 o                         
   2  10   3      38182.02      36514.09       569.43 o                         
   4  10   3         50.67        262.86        48.39 o                         
   6  10   3      22483.39      21484.29       218.38 o                         
   8  10   3       1445.20       1539.33        54.38 o                         
  10  10   3        168.95        594.73        48.73 o                         
  12  10   3      94547.25      86017.45       599.61 o                         
  14  10   3      19775.18      19366.53       215.19 o                         
  16  10   3       2698.51       3243.00        77.66 o                         
  18  10   3       2978.12       2698.60        85.94 o                         
  20  10   3      15964.30      15340.23       456.25 o                         
  22  10   3      27977.38      27660.12       673.92 o                         
  24  10   3       9310.40       9457.29       316.23 o                         
  26  10   3        161.46        109.22        86.53 o                         
  28  10   3       6862.37       6247.18       212.80 o                         
  30  10   3       1893.65       1755.94       182.61 o                         
  32  10   3       8367.54       9319.72      2449.96 o                         
 -33  11   3        560.56        752.75       368.23 o                         
 -31  11   3       1887.80       2321.36       242.27 o                         
 -29  11   3       1055.18       1288.38       314.57 o                         
 -27  11   3       2333.94       2842.42       269.61 o                         
 -25  11   3        526.23        795.68       270.16 o                         
 -23  11   3       1661.69       2096.63       229.45 o                         
 -21  11   3        266.03        265.64        72.53 o                         
 -19  11   3         61.56         63.67        74.41 o                         
 -17  11   3       1600.28       1379.51       144.33 o                         
 -15  11   3       4323.40       4704.71       175.55 o                         
 -13  11   3      16235.76      15045.67       188.56 o                         
 -11  11   3        641.87        823.83        52.73 o                         
  -9  11   3       5343.78       6545.98        93.75 o                         
  -7  11   3      17315.75      15518.63       192.81 o                         
  -5  11   3       1473.91       2045.08        59.29 o                         
  -3  11   3       8781.14       9092.39       368.25 o                         
  -1  11   3      13323.77      14054.09       157.48 o                         
   1  11   3       2849.64       2975.24        85.89 o                         
   3  11   3        940.47       1000.80        60.79 o                         
   5  11   3       6657.62       7050.80       104.83 o                         
   7  11   3       4208.50       4473.76       146.24 o                         
   9  11   3       8858.24       8266.48       109.90 o                         
  11  11   3        166.90        257.55        61.24 o                         
  13  11   3       4492.66       4349.26       113.17 o                         
  15  11   3       9034.43       8210.34       154.14 o                         
  17  11   3      22491.91      21175.54       267.27 o                         
  19  11   3       7979.62       7282.92       182.49 o                         
  21  11   3        681.61        866.32        78.08 o                         
  23  11   3        872.35        655.51        97.95 o                         
  25  11   3       3756.75       3378.30       160.99 o                         
  27  11   3         44.04        -37.01        92.52 o                         
  29  11   3        122.18        207.25       303.47 o                         
  31  11   3       2481.86       4082.66       434.85 o                         
 -30  12   3        624.71        690.81       246.11 o                         
 -28  12   3         62.60        169.08       292.37 o                         
 -26  12   3         59.66        270.72       221.86 o                         
 -24  12   3       7330.34       9852.23       330.67 o                         
 -22  12   3         71.82        303.24       477.41 o                         
 -20  12   3         84.49         54.51        76.38 o                         
 -18  12   3      34324.41      33901.00       958.52 o                         
 -16  12   3       6125.33       5532.72       136.00 o                         
 -14  12   3      22640.76      21465.37       542.17 o                         
 -12  12   3         64.03        237.40        55.64 o                         
 -10  12   3      54621.23      55331.34       544.03 o                         
  -8  12   3      14695.92      15524.55       169.14 o                         
  -6  12   3       7972.58       8137.62       117.23 o                         
  -4  12   3       2979.32       3055.11       200.55 o                         
  -2  12   3       3947.51       3707.88       179.75 o                         
   0  12   3      61972.37      60506.88       731.54 o                         
   2  12   3      23635.55      23682.91       253.26 o                         
   4  12   3       2451.48       3073.16        69.25 o                         
   6  12   3      17071.30      17156.14       393.13 o                         
   8  12   3      16539.11      15527.88       184.76 o                         
  10  12   3      10189.03       9664.40       145.96 o                         
  12  12   3       1407.71       1542.25        78.55 o                         
  14  12   3      38766.61      35705.65       393.14 o                         
  16  12   3       4187.83       4088.11        94.26 o                         
  18  12   3        189.62        216.46        81.67 o                         
  20  12   3       8665.68       7880.85       503.32 o                         
  22  12   3       6795.50       7360.99       207.25 o                         
  24  12   3       7501.14       8115.96       207.25 o                         
  26  12   3       2561.89       5418.04       366.38 o                         
  28  12   3       3358.41       5787.46       873.40 o                         
  30  12   3        659.70       1014.89       286.82 o                         
 -29  13   3       1696.99       1873.55       186.22 o                         
 -27  13   3        739.28        891.88       453.35 o                         
 -25  13   3         90.37        -23.54       347.88 o                         
 -23  13   3       4090.19       5291.43       507.02 o                         
 -21  13   3        354.04        250.02       203.55 o                         
 -19  13   3       3259.43       3192.29       856.75 o                         
 -17  13   3       2965.46       3121.40       403.39 o                         
 -15  13   3       9032.40       9407.56       255.36 o                         
 -13  13   3       8657.96      10652.33       193.89 o                         
 -11  13   3       1834.69       1979.96       110.04 o                         
  -9  13   3       1532.14       1476.61        68.56 o                         
  -7  13   3      11133.36      12184.62       137.59 o                         
  -5  13   3       1434.00       1643.79        73.06 o                         
  -3  13   3        594.58        647.53        87.36 o                         
  -1  13   3       1232.58       1071.18        62.68 o                         
   1  13   3      32479.09      33089.07       261.45 o                         
   3  13   3       2226.59       2400.83        73.45 o                         
   5  13   3      40806.89      42103.50       309.14 o                         
   7  13   3        421.23        559.69        66.39 o                         
   9  13   3      29019.10      26415.46       464.35 o                         
  11  13   3      25187.62      25422.61       362.68 o                         
  13  13   3       4386.05       4878.83       121.51 o                         
  15  13   3          8.35        106.48        70.03 o                         
  17  13   3      16117.44      15754.80       516.27 o                         
  19  13   3      14655.79      13494.45       351.58 o                         
  21  13   3      15066.67      14529.97       712.41 o                         
  23  13   3        179.48        335.20       115.64 o                         
  25  13   3       8558.34      15847.65       906.71 o                         
  27  13   3        816.21       1545.88       220.85 o                         
 -26  14   3        204.36        183.15       207.25 o                         
 -24  14   3       5569.69       4832.31      2690.52 o                         
 -22  14   3          7.03        410.79      1113.96 o                         
 -20  14   3       1923.10       1827.17       525.52 o                         
 -18  14   3       4980.96       5149.92      1271.24 o                         
 -16  14   3       2229.68       2630.39       122.64 o                         
 -14  14   3       6399.98       7198.36       351.58 o                         
 -12  14   3      13074.34      12096.23       216.06 o                         
 -10  14   3       1133.81       1499.29        87.38 o                         
  -8  14   3      11151.31      11797.58       260.10 o                         
  -6  14   3        245.49        877.95        76.29 o                         
  -4  14   3      46275.75      47777.66       510.89 o                         
  -2  14   3      21553.31      24568.97       251.00 o                         
   0  14   3      58656.84      61699.28       696.37 o                         
   2  14   3        375.67        600.93        65.39 o                         
   4  14   3      13229.45      13598.43       228.88 o                         
   6  14   3      43131.23      42245.43       600.96 o                         
   8  14   3      32387.22      33033.70       364.39 o                         
  10  14   3      11756.07      12008.87       357.46 o                         
  12  14   3       1346.23       1616.35        91.03 o                         
  14  14   3      72453.77      67643.98       858.33 o                         
  16  14   3      14225.16      13052.38       299.77 o                         
  18  14   3      12558.94      12237.72       197.56 o                         
  20  14   3       2616.66       2396.48        92.65 o                         
  24  14   3        262.92        969.62      1287.90 o                         
 -23  15   3         24.80         58.35       181.34 o                         
 -21  15   3        227.21        418.89      1147.26 o                         
 -19  15   3         66.61        148.03        84.30 o                         
 -17  15   3       6283.83       6556.98       157.29 o                         
 -15  15   3       3645.10       4227.74       386.74 o                         
 -13  15   3       3362.64       3178.09       210.45 o                         
 -11  15   3       1454.49       1592.52       123.13 o                         
  -9  15   3        798.76        825.34       109.55 o                         
  -7  15   3       2268.73       2182.18       106.72 o                         
  -5  15   3       1266.61       1383.00       203.51 o                         
  -3  15   3      17591.77      17590.93       828.99 o                         
  -1  15   3       8044.74       6854.70       177.64 o                         
   1  15   3        193.80        104.29       241.78 o                         
   3  15   3        438.57        465.80       191.79 o                         
   5  15   3       1623.93       1668.43       309.82 o                         
   7  15   3       3061.76       3366.14        99.70 o                         
   9  15   3        701.52        897.54        68.14 o                         
  11  15   3      22713.19      22841.35       525.52 o                         
  13  15   3         46.70         24.35       436.70 o                         
  15  15   3        437.18        393.18       299.77 o                         
  17  15   3         83.76        239.62       919.66 o                         
  19  15   3        151.34        342.71       810.49 o                         
 -18  16   3       3269.40       3123.52       125.83 o                         
 -16  16   3        521.34        827.50       118.04 o                         
 -14  16   3        106.62        122.30       118.04 o                         
 -12  16   3      14363.61      16401.25      2764.53 o                         
 -10  16   3       3545.79       3419.92       214.65 o                         
  -8  16   3       8195.50       7849.66       155.29 o                         
  -6  16   3      19602.37      20079.42       334.93 o                         
  -4  16   3      11844.79      13707.95       310.87 o                         
  -2  16   3       1087.85       1226.84        85.85 o                         
   0  16   3      23996.32      26256.55       301.21 o                         
   2  16   3       1039.51       1202.74        86.77 o                         
   4  16   3      13498.75      14780.99       255.36 o                         
   6  16   3      31136.42      33580.57       567.65 o                         
   8  16   3      26225.52      28191.99       383.37 o                         
  10  16   3       1595.32       1862.87       834.54 o                         
  12  16   3        838.04        864.99       203.55 o                         
  14  16   3       6994.77       7780.60      7699.62 o                         
  16  16   3       1128.77       1302.64      1317.50 o                         
  18  16   3       3416.76      13315.66      2409.25 o                         
 -13  17   3        424.83        566.23       114.73 o                         
 -11  17   3       2680.44       2664.61       144.33 o                         
  -9  17   3       4472.04       4426.22       166.54 o                         
  -7  17   3         75.07         96.22       125.83 o                         
  -5  17   3         86.88        181.34       114.73 o                         
  -3  17   3       1464.67       1251.41        96.40 o                         
  -1  17   3        152.47        210.95        92.65 o                         
   1  17   3        143.89        467.05        92.65 o                         
   3  17   3       2784.82       2472.98       108.39 o                         
   5  17   3       6518.62       6309.95       199.85 o                         
   7  17   3        252.79        303.47       118.43 o                         
   9  17   3         15.53         74.02       114.73 o                         
  11  17   3       4381.85       4270.78       151.73 o                         
 -42   0   4       2176.90       1517.35       114.73 o                         
 -40   0   4         42.28        159.14       136.93 o                         
 -38   0   4        268.76        318.27       159.14 o                         
 -36   0   4       1575.33       1564.20       131.33 o                         
 -34   0   4      15549.85      16571.63       403.39 o                         
 -32   0   4        288.53        297.53       114.06 o                         
 -30   0   4      31180.05      29637.92      1063.41 o                         
 -28   0   4        170.37         88.00        87.38 o                         
 -26   0   4      15823.27      13328.50       207.20 o                         
 -24   0   4      71135.77      64384.59      1086.20 o                         
 -22   0   4     229672.42     229182.19      2803.93 o                         
 -20   0   4       4873.11       3874.79       218.35 o                         
 -18   0   4       1649.49       6280.34       247.96 o                         
 -16   0   4     275265.00     212332.52      3604.63 o                         
 -14   0   4     175988.27     161249.70      2746.03 o                         
 -12   0   4       7698.09      14544.34       318.27 o                         
 -10   0   4     383608.19     388271.44      5451.34 o                         
  -8   0   4    1200749.62    1331113.38     16826.80 o                         
  -6   0   4     277454.09     114365.97      4117.19 o                         
  -4   0   4      10003.78      25069.55       466.31 o                         
  -2   0   4       8880.09       2734.55       101.66 o                         
   0   0   4      40165.08      17271.58      1021.43 o                         
   2   0   4    2285329.75    2695861.50     44665.55 o                         
   4   0   4      32021.97       7138.94       218.35 o                         
   6   0   4     147935.88     160676.08      2742.33 o                         
   8   0   4     315914.47     346651.16      5839.94 o                         
  10   0   4     551790.31     601658.19     10081.11 o                         
  12   0   4     118213.92     138238.38      1839.32 o                         
  14   0   4       5155.86       7946.80       190.76 o                         
  16   0   4     308799.78     315685.50      3126.57 o                         
  18   0   4     154432.88     152715.11      1582.86 o                         
  20   0   4      11434.75      11206.69       397.89 o                         
  22   0   4      45963.11      49426.97       606.44 o                         
  24   0   4      87722.35      77141.62      1783.07 o                         
  26   0   4       4552.22       4181.30       178.67 o                         
  28   0   4         59.35         63.08       141.91 o                         
  30   0   4       3039.79       2971.68       252.07 o                         
  32   0   4       8032.56       7460.24       191.18 o                         
  34   0   4       5245.70       5823.28       660.60 o                         
  36   0   4       1491.43       1353.27       108.01 o                         
  38   0   4         50.82        153.84       109.28 o                         
  40   0   4        150.16        203.55       144.33 o                         
 -41   1   4         53.73         74.02       129.53 o                         
 -39   1   4        469.49        543.32       106.91 o                         
 -37   1   4        154.09        237.55       101.59 o                         
 -35   1   4        358.92        225.14        87.59 o                         
 -33   1   4       5055.98       4763.13       106.21 o                         
 -31   1   4      14691.23      15005.38       260.59 o                         
 -29   1   4       3110.87       3456.68       151.74 o                         
 -27   1   4       3338.12       2805.34        69.02 o                         
 -25   1   4       2939.59       3238.35        97.24 o                         
 -23   1   4      10959.99      10757.65       183.99 o                         
 -21   1   4       2623.85       3019.17       141.93 o                         
 -19   1   4        222.19        800.56       136.93 o                         
 -17   1   4      14305.27      14809.53       327.53 o                         
 -15   1   4       2409.25       4121.94       290.52 o                         
 -13   1   4     139123.03     132177.61      2888.52 o                         
 -11   1   4      11904.68      11657.67       288.67 o                         
  -9   1   4       2895.42       1935.07        79.31 o                         
  -7   1   4     526945.12     523552.47      6420.75 o                         
  -5   1   4      80631.14      78816.41       934.19 o                         
  -3   1   4       4468.68       5102.69       164.69 o                         
  -1   1   4     310227.75     167583.83      2017.61 o                         
   1   1   4     130412.18     309504.56      9799.84 o                         
   3   1   4       1357.84       1176.87       151.73 o                         
   5   1   4      43867.84      51819.29       940.02 o                         
   7   1   4     354072.59     411238.34      6894.68 o                         
   9   1   4       1649.00       3456.59       207.25 o                         
  11   1   4       4016.95       4548.85       246.11 o                         
  13   1   4        775.45       1884.76       147.35 o                         
  15   1   4     126744.83     144317.16      1482.73 o                         
  17   1   4       6627.41      10765.14       206.68 o                         
  19   1   4      66098.16      68794.71       678.93 o                         
  21   1   4        175.43        365.25        80.40 o                         
  23   1   4        786.53       1362.97        89.65 o                         
  25   1   4      27443.86      27706.63       346.01 o                         
  27   1   4        609.42        837.94       109.82 o                         
  29   1   4       2092.75       2060.58       117.70 o                         
  31   1   4       2102.23       2323.26       115.82 o                         
  33   1   4        991.48       1153.08        96.05 o                         
  35   1   4        811.50        901.12        97.76 o                         
  37   1   4         94.75        211.88        67.68 o                         
  39   1   4         33.48        163.51        93.97 o                         
 -42   2   4         17.73         -3.70       114.73 o                         
 -40   2   4       2162.47       1898.54       162.84 o                         
 -38   2   4        470.84        476.79        97.52 o                         
 -36   2   4       2489.71       2959.37       277.77 o                         
 -34   2   4        196.52        304.25       104.67 o                         
 -32   2   4         73.07        159.19        85.01 o                         
 -30   2   4      29054.21      27625.23       774.12 o                         
 -28   2   4      13323.00      12817.51       238.13 o                         
 -26   2   4       3197.35       3412.34        82.63 o                         
 -24   2   4        802.17        573.83        71.08 o                         
 -22   2   4     115416.66     102957.31       939.98 o                         
 -20   2   4       7116.08       6126.20       220.39 o                         
 -18   2   4       7575.67       8762.55       211.19 o                         
 -16   2   4     147817.41     149116.31      2944.03 o                         
 -14   2   4      93146.12      88466.92      1565.46 o                         
 -12   2   4      45923.52      37660.67       501.71 o                         
 -10   2   4      46800.55      45650.85       555.86 o                         
  -8   2   4     686065.62     698596.75      6694.20 o                         
  -6   2   4      38631.17      31683.97       328.76 o                         
  -4   2   4       5679.34       7065.12       146.55 o                         
   0   2   4     149739.34     116411.15      1013.09 o                         
   2   2   4     253310.28     331479.31      3943.66 o                         
   4   2   4     457548.56     516489.53      6097.37 o                         
   6   2   4     173535.42     232953.88      2788.30 o                         
   8   2   4      43864.04      30841.12       443.56 o                         
  10   2   4     167857.47     166182.97      1672.05 o                         
  12   2   4      35047.73      32885.39       313.72 o                         
  14   2   4      20317.30      17582.02       222.97 o                         
  16   2   4     398753.31     396428.94      3594.46 o                         
  18   2   4       7742.27       8652.21       151.55 o                         
  20   2   4      32986.75      34491.44       315.96 o                         
  22   2   4      45292.37      47994.09       512.05 o                         
  24   2   4      62385.82      62949.94      1210.33 o                         
  26   2   4       3074.19       2525.73       141.37 o                         
  28   2   4       4832.51       4888.61       179.95 o                         
  30   2   4      12919.01      12050.65       347.01 o                         
  32   2   4        562.58        638.80       166.54 o                         
  34   2   4       6973.58       6752.18       253.70 o                         
  36   2   4        208.01        279.45        99.29 o                         
  38   2   4        993.19        717.70        94.46 o                         
  40   2   4          3.10         57.89        87.28 o                         
 -41   3   4        480.99        329.38       133.23 o                         
 -39   3   4        500.81        419.33       137.59 o                         
 -37   3   4         51.91         19.49       143.03 o                         
 -35   3   4        628.64        598.45       106.48 o                         
 -33   3   4       7628.88       7708.58       583.69 o                         
 -31   3   4       2567.32       2439.60        89.17 o                         
 -29   3   4       1380.17       1274.69        94.68 o                         
 -27   3   4       7775.69       7091.08       171.54 o                         
 -25   3   4       3474.24       3199.10       107.15 o                         
 -23   3   4       8997.15       8741.97       141.97 o                         
 -21   3   4       7355.06       6408.39       187.85 o                         
 -19   3   4      53828.46      51797.81       855.55 o                         
 -17   3   4       9813.34      10552.24       192.17 o                         
 -15   3   4        324.89       1629.00       103.44 o                         
 -13   3   4     140266.22     138315.58      1382.70 o                         
 -11   3   4      12613.03      11203.08       163.15 o                         
  -9   3   4      13121.42      14150.54       643.95 o                         
  -7   3   4     135662.36     124962.88      2161.30 o                         
  -5   3   4     240360.61     221114.73      2742.43 o                         
  -3   3   4      65848.12      55329.70       666.04 o                         
  -1   3   4      96810.05      60829.96      1084.81 o                         
   1   3   4     185681.84     130046.82      1588.46 o                         
   3   3   4     261777.27     305126.62      3637.48 o                         
   5   3   4      11228.21      13233.49       255.36 o                         
   7   3   4      19598.31      22810.85       285.57 o                         
   9   3   4       5012.45       4453.59       150.03 o                         
  11   3   4      25330.79      24290.72       247.22 o                         
  13   3   4       1789.53       4611.62       121.45 o                         
  15   3   4        481.61       2161.10       123.08 o                         
  17   3   4       7598.71      10225.77       155.54 o                         
  19   3   4      22130.39      20996.24       227.84 o                         
  21   3   4      49074.81      48822.00       502.54 o                         
  23   3   4       1194.29       1801.01       113.28 o                         
  25   3   4       1560.03       1559.63       125.62 o                         
  27   3   4       6933.81       6445.06       173.56 o                         
  29   3   4        946.67       1000.32       146.20 o                         
  31   3   4         27.70        184.75       146.12 o                         
  33   3   4        626.97        801.57       112.40 o                         
  35   3   4        754.67        855.01       100.32 o                         
  37   3   4       2169.10       2084.24       107.10 o                         
  39   3   4          2.47         88.15       115.05 o                         
 -40   4   4        988.47        827.89       112.86 o                         
 -38   4   4        390.52        266.02       131.77 o                         
 -36   4   4      12533.90      14292.31       936.32 o                         
 -34   4   4       2175.07       2317.04       147.85 o                         
 -32   4   4        824.67        664.58       109.18 o                         
 -30   4   4        800.46        605.53        91.19 o                         
 -28   4   4      34980.57      32236.60       785.93 o                         
 -26   4   4         50.11        130.01        98.90 o                         
 -24   4   4       1684.42       1626.09        85.74 o                         
 -22   4   4      42753.13      38564.00       467.32 o                         
 -20   4   4       8258.40       9263.50       373.79 o                         
 -18   4   4      26955.88      24151.85       451.50 o                         
 -16   4   4     101995.33      98438.85      1279.66 o                         
 -14   4   4     101376.21     104406.52      1335.92 o                         
 -12   4   4      59279.06      50227.93       980.73 o                         
 -10   4   4     298750.56     279077.34      4744.49 o                         
  -8   4   4     189310.59     175472.08      3019.89 o                         
  -6   4   4      97809.42     108052.48       935.56 o                         
  -4   4   4     648785.62     664075.44      7490.11 o                         
  -2   4   4     438838.88     442444.38      5233.28 o                         
   0   4   4      29516.53      42934.67       726.89 o                         
   2   4   4       8298.45      10208.03       245.37 o                         
   4   4   4     455498.06     535497.81      6115.69 o                         
   6   4   4      23769.73      20892.68       327.11 o                         
   8   4   4      41391.00      53016.14       493.49 o                         
  10   4   4     154714.34     162018.77      1465.61 o                         
  12   4   4       6327.02       7688.71       138.60 o                         
  14   4   4      49156.12      51549.71       464.28 o                         
  16   4   4      84196.75      75565.88       654.33 o                         
  18   4   4      13112.62      16498.92       196.22 o                         
  20   4   4      25166.42      25461.24       262.34 o                         
  22   4   4      95577.35      91807.47       979.50 o                         
  24   4   4      14345.79      12358.13       352.31 o                         
  26   4   4       7877.07       7371.61       183.99 o                         
  28   4   4       8666.88       8428.45       216.27 o                         
  30   4   4      14332.34      13816.17       244.87 o                         
  32   4   4         20.47         47.35       145.83 o                         
  34   4   4         27.24         46.97       101.61 o                         
  36   4   4       1735.23       1825.60        97.52 o                         
  38   4   4       2843.64       2824.13       151.73 o                         
 -39   5   4       1605.15       1668.24       143.73 o                         
 -37   5   4         29.69         55.31       131.25 o                         
 -35   5   4       1479.85       1830.65       192.48 o                         
 -33   5   4       1088.91       1545.64       159.57 o                         
 -31   5   4      10000.93       9674.88       497.41 o                         
 -29   5   4        720.02        836.07       107.23 o                         
 -27   5   4       8030.40       7701.77       183.41 o                         
 -25   5   4       1395.40       1419.61       163.61 o                         
 -23   5   4         44.57        261.41       127.80 o                         
 -21   5   4       4476.43       4897.95       112.57 o                         
 -19   5   4      44585.26      47081.43       533.21 o                         
 -17   5   4       4699.24       5473.56       310.87 o                         
 -15   5   4       3604.71       4422.51       292.37 o                         
 -13   5   4       4039.23       4237.47       273.86 o                         
 -11   5   4     185393.64     184547.42      2266.21 o                         
  -9   5   4      31383.87      25350.67       404.25 o                         
  -7   5   4      13796.79      13873.90       199.67 o                         
  -5   5   4     342746.91     347619.47      3472.81 o                         
  -3   5   4      70648.46      68989.33       593.87 o                         
  -1   5   4     203851.03     184568.75      3134.62 o                         
   1   5   4     114086.15      94913.62      2416.65 o                         
   3   5   4     222248.47     218207.23      2144.51 o                         
   5   5   4      62724.16      79441.53      1276.33 o                         
   7   5   4      72697.80      66775.67       605.75 o                         
   9   5   4      56777.59      65796.12       605.84 o                         
  11   5   4     157363.28     161987.22      1266.34 o                         
  13   5   4     166374.42     177824.69      1546.84 o                         
  15   5   4      25985.88      20817.78       250.35 o                         
  17   5   4       3985.73       4167.91       143.87 o                         
  19   5   4      15671.33      15058.42       237.57 o                         
  21   5   4       8563.25       6903.21       170.25 o                         
  23   5   4         99.87        240.16       119.37 o                         
  25   5   4      23767.90      21229.77       421.95 o                         
  27   5   4         30.10        104.32       126.91 o                         
  29   5   4      13376.98      12648.56       518.39 o                         
  31   5   4         69.21        133.23       177.64 o                         
  33   5   4       6834.48       6582.50       168.65 o                         
  35   5   4       1935.99       1834.01       194.29 o                         
  37   5   4        402.36        328.21       100.93 o                         
 -40   6   4         32.36         35.15        96.03 o                         
 -38   6   4        580.38        671.58       124.88 o                         
 -36   6   4        409.99        682.64       194.08 o                         
 -34   6   4        988.45       1010.82       228.07 o                         
 -32   6   4         67.41       -172.32       338.63 o                         
 -30   6   4        494.14        662.60       214.18 o                         
 -28   6   4       6008.70       5728.34       281.62 o                         
 -26   6   4        146.45        291.02       127.98 o                         
 -24   6   4      34493.27      31960.96       405.80 o                         
 -22   6   4       7169.94       8174.96       112.99 o                         
 -20   6   4      10817.58       8831.06        99.14 o                         
 -18   6   4      10170.18       9084.23       113.85 o                         
 -16   6   4     242939.31     217594.55      2708.45 o                         
 -14   6   4      22508.18      25732.25       455.32 o                         
 -12   6   4      24567.86      27868.58       465.61 o                         
 -10   6   4     127959.88     120040.73      1218.41 o                         
  -8   6   4      40008.34      29452.13       381.01 o                         
  -6   6   4     134756.14     123276.16      1418.23 o                         
  -4   6   4     199666.58     208356.08      3021.75 o                         
  -2   6   4     401036.62     438690.94      4382.35 o                         
   0   6   4       4536.06       5758.52       233.15 o                         
   2   6   4     189042.41     193276.73      1868.95 o                         
   4   6   4      20961.15      16524.04       188.56 o                         
   6   6   4     338168.81     353871.97      3485.41 o                         
   8   6   4     185521.88     190624.56      1621.26 o                         
  10   6   4     897019.12     938655.62      7831.89 o                         
  12   6   4      40221.45      37670.98       395.65 o                         
  14   6   4     128931.14     121996.33      1349.55 o                         
  16   6   4       8736.78       9005.26       161.74 o                         
  18   6   4     165140.25     165486.70      1300.97 o                         
  20   6   4      11595.25      12064.53       232.29 o                         
  22   6   4       1340.36       1480.70       147.08 o                         
  24   6   4       4279.09       4111.52       175.21 o                         
  26   6   4      13040.72      11233.19       222.08 o                         
  28   6   4       1128.09       1339.23       152.77 o                         
  30   6   4        580.99        599.54       185.04 o                         
  32   6   4        236.92        547.73       177.64 o                         
  34   6   4         59.83        201.03       157.29 o                         
  36   6   4        912.56       1361.91       288.67 o                         
  38   6   4         88.58        121.96       143.64 o                         
 -39   7   4        105.35          8.61       144.03 o                         
 -37   7   4         23.71       -125.83       244.26 o                         
 -35   7   4       3441.87       3680.38       264.61 o                         
 -33   7   4       3214.83       4075.56       204.34 o                         
 -31   7   4         76.15        194.72       139.13 o                         
 -29   7   4         81.54        100.26       115.71 o                         
 -27   7   4       7805.96       8585.79       157.04 o                         
 -25   7   4       5934.09       7343.29       152.54 o                         
 -23   7   4       7891.50       7111.51       174.06 o                         
 -21   7   4      17550.05      15352.56       163.31 o                         
 -19   7   4        291.43        412.70        51.51 o                         
 -17   7   4        306.92        487.00        47.08 o                         
 -15   7   4        341.78        632.14        73.88 o                         
 -13   7   4       5577.42       5906.48       169.14 o                         
 -11   7   4     156630.66     146344.06      1823.70 o                         
  -9   7   4       6318.74       7695.74       208.61 o                         
  -7   7   4      33998.29      28446.70       461.43 o                         
  -5   7   4        609.87        884.50       188.74 o                         
  -3   7   4       5136.14       6413.18       179.50 o                         
  -1   7   4      58500.33      58058.10       748.75 o                         
   1   7   4     121817.08     103609.62      1297.59 o                         
   3   7   4       4424.60       3974.71       247.96 o                         
   5   7   4      96729.20      84653.23      1576.56 o                         
   7   7   4      53484.57      51762.80      1369.32 o                         
   9   7   4      74641.18      72811.36      2385.20 o                         
  11   7   4      67159.36      64551.98      3652.74 o                         
  13   7   4      16567.81      17991.58       246.20 o                         
  15   7   4      39449.43      44094.79       412.94 o                         
  17   7   4      42085.34      44555.11       611.44 o                         
  19   7   4       1540.44       1746.00       118.66 o                         
  21   7   4      21243.75      21044.16       255.01 o                         
  23   7   4      14932.20      15000.08       237.40 o                         
  25   7   4        558.62        470.86        99.18 o                         
  27   7   4        339.00        686.07       210.70 o                         
  29   7   4       3059.45       3324.29       165.63 o                         
  31   7   4       2313.23       2198.44       124.71 o                         
  33   7   4        589.76        620.55       136.67 o                         
  35   7   4        447.17        511.60       164.13 o                         
  37   7   4        832.85        858.51       164.69 o                         
 -36   8   4        230.90        133.41       125.23 o                         
 -34   8   4        124.83        158.11       141.27 o                         
 -32   8   4       6813.37       7028.86       259.07 o                         
 -30   8   4       8860.28       8973.43       256.77 o                         
 -28   8   4       1278.93       1582.65       165.01 o                         
 -26   8   4       6498.89       6407.17       246.54 o                         
 -24   8   4        658.55        683.85        74.17 o                         
 -22   8   4      20540.48      19684.48       366.47 o                         
 -20   8   4        727.24        663.10        59.54 o                         
 -18   8   4      17164.74      17068.69       194.66 o                         
 -16   8   4      49793.64      41929.75       668.37 o                         
 -14   8   4       6327.83       4837.08        75.31 o                         
 -12   8   4         52.47        467.21        57.38 o                         
 -10   8   4        774.11       1529.37        91.62 o                         
  -8   8   4     216720.97     207984.02      3630.53 o                         
  -6   8   4      58965.80      53980.59      1076.95 o                         
  -4   8   4      57967.49      63750.83      1239.78 o                         
  -2   8   4     156746.72     158514.78      2771.94 o                         
   0   8   4      94705.31      92574.34      2346.34 o                         
   2   8   4     662597.62     667496.19      7918.64 o                         
   4   8   4       6271.02      10244.92       242.33 o                         
   6   8   4      69048.59      67893.12       928.60 o                         
   8   8   4       7532.10      10059.85       277.56 o                         
  10   8   4      83452.41      85087.82       998.29 o                         
  12   8   4        107.61        558.65        67.64 o                         
  14   8   4      14797.17      14038.81       438.77 o                         
  16   8   4      17081.91      17001.06       335.97 o                         
  18   8   4      11348.95      11856.43       235.42 o                         
  20   8   4       5549.35       5854.97       155.12 o                         
  22   8   4       3093.16       3107.84       138.32 o                         
  24   8   4       9740.18       9714.57       177.29 o                         
  26   8   4       3145.52       2423.84       113.31 o                         
  28   8   4       2173.70       2001.20       125.43 o                         
  30   8   4        639.03        647.92       135.52 o                         
  32   8   4       2343.84       2373.16       134.78 o                         
  34   8   4       4652.73       4835.67       161.99 o                         
  36   8   4        605.61        633.44       123.13 o                         
 -35   9   4        223.12        277.07       144.03 o                         
 -33   9   4          0.69       -109.32       173.19 o                         
 -31   9   4        777.73        895.28       151.57 o                         
 -29   9   4         38.38         98.74       150.06 o                         
 -27   9   4       7688.33       7619.41       261.70 o                         
 -25   9   4       3107.63       2697.27       158.18 o                         
 -23   9   4       3409.83       2899.94       124.13 o                         
 -21   9   4        246.65        411.69        75.36 o                         
 -19   9   4       7979.43       7283.08       103.50 o                         
 -17   9   4      11858.88      10723.44       100.11 o                         
 -15   9   4        369.99        547.44        45.96 o                         
 -13   9   4      26425.80      23507.64       317.22 o                         
 -11   9   4        857.95       1073.29        61.21 o                         
  -9   9   4      52365.61      45864.38       493.04 o                         
  -7   9   4      75861.70      72329.22       816.43 o                         
  -5   9   4      41702.62      40183.95       410.94 o                         
  -3   9   4        331.24        515.33        49.93 o                         
  -1   9   4      22732.76      21482.27      1066.82 o                         
   1   9   4      94932.74      94205.94       800.90 o                         
   3   9   4      55441.46      56170.37       777.88 o                         
   5   9   4       9232.71       8439.04       174.42 o                         
   7   9   4      16121.16      16423.17       214.26 o                         
   9   9   4     119437.38     113999.38      1769.66 o                         
  11   9   4        455.09        821.76        55.61 o                         
  13   9   4      66111.45      61814.48       851.86 o                         
  15   9   4      23003.37      19940.81       315.09 o                         
  17   9   4       8125.65       8547.29       153.84 o                         
  19   9   4       9920.77       9448.95       155.45 o                         
  21   9   4       5216.35       5901.24       169.44 o                         
  23   9   4       1671.17       1661.00        85.19 o                         
  25   9   4        396.10        584.50        83.42 o                         
  27   9   4       1293.49       1459.26        93.43 o                         
  29   9   4        176.87        139.18       124.33 o                         
  31   9   4       1212.24       1389.73       144.80 o                         
  33   9   4        498.36        680.27       133.27 o                         
 -34  10   4        665.47        828.99       247.96 o                         
 -32  10   4       2902.63       3502.11       288.47 o                         
 -30  10   4      10338.13      14269.17       385.66 o                         
 -28  10   4        991.29       1385.23       207.87 o                         
 -26  10   4       6883.66       8309.25       329.38 o                         
 -24  10   4       8264.05       7811.45       525.52 o                         
 -22  10   4      19954.74      17899.67       325.05 o                         
 -20  10   4       1257.10       1237.77        79.52 o                         
 -18  10   4        145.19        235.56       132.31 o                         
 -16  10   4       8334.00       8719.17       171.85 o                         
 -14  10   4      17373.77      13730.72       182.32 o                         
 -12  10   4      45100.95      42734.42       402.11 o                         
 -10  10   4      10997.67      10585.60       134.51 o                         
  -8  10   4      93731.25      88449.90       784.55 o                         
  -6  10   4       3945.50       4527.05        78.81 o                         
  -4  10   4        898.37       1351.66        55.30 o                         
  -2  10   4       3806.34       3860.87       330.37 o                         
   0  10   4      13508.95      13007.16       166.66 o                         
   2  10   4      63320.25      58224.61       791.74 o                         
   4  10   4      19292.64      20201.86       336.37 o                         
   6  10   4        244.18        516.94        56.19 o                         
   8  10   4      11381.83      10961.08       189.32 o                         
  10  10   4       2484.61       2544.23        74.81 o                         
  12  10   4       3134.83       3873.90        77.92 o                         
  14  10   4         36.73         65.87        69.16 o                         
  16  10   4      26439.17      25083.58       374.70 o                         
  18  10   4      33645.20      31627.86       437.77 o                         
  20  10   4       1919.75       2126.10        93.51 o                         
  22  10   4       4884.85       4997.48       182.00 o                         
  24  10   4       5929.41       6274.26       225.36 o                         
  26  10   4      13148.80      13251.01       605.75 o                         
  28  10   4         60.38        133.19        79.52 o                         
  30  10   4       1185.77        957.73       257.21 o                         
  32  10   4        466.82        729.07       270.16 o                         
 -33  11   4        164.62        118.64       208.78 o                         
 -31  11   4        431.90        711.25       684.66 o                         
 -29  11   4       5975.35       7846.36       847.49 o                         
 -27  11   4       6409.22       8817.26       581.03 o                         
 -25  11   4       2125.33       2425.00       394.14 o                         
 -23  11   4       2031.83       2043.70       290.28 o                         
 -21  11   4       3729.92       3903.35       146.30 o                         
 -19  11   4       8339.01       7946.65       149.57 o                         
 -17  11   4      11632.32      11162.18       806.79 o                         
 -15  11   4       7380.34       7401.08       127.94 o                         
 -13  11   4      20994.22      18909.13       513.46 o                         
 -11  11   4        617.55        466.32        66.91 o                         
  -9  11   4       3837.10       4025.99        79.80 o                         
  -7  11   4       6961.08       7120.28       100.64 o                         
  -5  11   4      73566.02      72171.70       559.04 o                         
  -3  11   4       2396.53       2529.20       151.39 o                         
  -1  11   4      19001.58      18772.87       268.69 o                         
   1  11   4      27092.56      26173.59       257.08 o                         
   3  11   4     105220.58      96047.20       740.23 o                         
   5  11   4      16337.29      16043.13       246.48 o                         
   7  11   4       1175.77       1371.48        51.45 o                         
   9  11   4      27492.57      27027.69       248.31 o                         
  11  11   4     141361.83     134527.70      2105.52 o                         
  13  11   4       1147.65       1119.96        76.10 o                         
  15  11   4        529.84        498.23        68.69 o                         
  17  11   4        497.99        906.25        71.05 o                         
  19  11   4       1935.34       2133.93        93.76 o                         
  21  11   4       2793.00       3085.73       155.98 o                         
  23  11   4       3777.38       3968.27       208.33 o                         
  25  11   4          1.92         58.53        93.32 o                         
  27  11   4        587.40        740.17        96.22 o                         
  29  11   4       1314.07       2916.27       336.78 o                         
  31  11   4       3832.54       5516.26       307.17 o                         
 -30  12   4         34.13        160.60       410.79 o                         
 -28  12   4        188.30        377.39       209.46 o                         
 -26  12   4       1256.97       1882.36       309.02 o                         
 -24  12   4       1255.26       1373.12       228.60 o                         
 -22  12   4      13751.03      18381.71       431.24 o                         
 -20  12   4       4174.26       4537.62       581.73 o                         
 -18  12   4      17878.43      23132.38      1086.20 o                         
 -16  12   4       7356.68       6589.94       455.20 o                         
 -14  12   4      26941.50      25580.91       491.82 o                         
 -12  12   4      30498.29      28076.64       399.52 o                         
 -10  12   4        399.15        566.32        64.78 o                         
  -8  12   4       4922.38       5414.49        93.93 o                         
  -6  12   4       1048.50       1247.93        66.48 o                         
  -4  12   4        527.68        684.78        61.11 o                         
  -2  12   4       3038.00       3328.43       104.47 o                         
   0  12   4      14564.16      15974.72       187.67 o                         
   2  12   4       1323.92       1307.38        72.15 o                         
   4  12   4        641.36        890.23        59.35 o                         
   6  12   4       2192.89       2405.55        91.34 o                         
   8  12   4      18991.62      17706.60       191.94 o                         
  10  12   4        796.71        761.32        74.93 o                         
  12  12   4       2250.91       2331.45        71.78 o                         
  14  12   4      15984.40      14225.43       179.96 o                         
  16  12   4      30414.32      28319.97       383.31 o                         
  18  12   4       5669.60       5214.19       196.14 o                         
  20  12   4      11837.00      11352.04       475.56 o                         
  22  12   4         14.96        -48.11       114.73 o                         
  24  12   4        776.11        669.85       111.03 o                         
  26  12   4        125.54        237.41       166.54 o                         
  28  12   4        803.82       1547.30       388.59 o                         
 -29  13   4         43.57       1095.45      1106.55 o                         
 -27  13   4       1824.18       2122.86       751.27 o                         
 -25  13   4       2627.97       3032.22       706.86 o                         
 -23  13   4        206.68        332.68       427.45 o                         
 -21  13   4       2321.02       2430.83       436.70 o                         
 -19  13   4      12039.79      10978.82      1994.76 o                         
 -17  13   4       2600.28       2819.86       156.85 o                         
 -15  13   4       3207.38       3090.21       173.94 o                         
 -13  13   4       3671.31       4215.27       203.55 o                         
 -11  13   4      49075.05      47367.79      1964.15 o                         
  -9  13   4       1510.24       1637.67        84.40 o                         
  -7  13   4       2777.72       3039.91        77.13 o                         
  -5  13   4      76777.98      78651.88       599.40 o                         
  -3  13   4      20717.55      19563.10       206.46 o                         
  -1  13   4       1624.90       2092.01        69.94 o                         
   1  13   4      19007.68      20322.17       229.62 o                         
   3  13   4       7144.70       6894.55       201.94 o                         
   5  13   4       1381.94       1567.04        70.11 o                         
   7  13   4       7874.60       7505.12       115.46 o                         
   9  13   4      11189.01      10962.56       141.03 o                         
  11  13   4      10216.28       9692.95       181.86 o                         
  13  13   4        171.37        229.49        78.33 o                         
  15  13   4       3787.75       3743.48        96.00 o                         
  17  13   4      10446.49      10055.04       181.86 o                         
  19  13   4       3104.52       3019.13       109.91 o                         
  21  13   4       2244.29       2344.22       101.96 o                         
  23  13   4        478.33       1213.91       734.62 o                         
  25  13   4        171.38        419.44       255.87 o                         
  27  13   4       2229.60       4100.68       784.58 o                         
 -26  14   4       2587.84       2002.87      1576.56 o                         
 -24  14   4       3779.15       3066.71      2414.80 o                         
 -22  14   4       1721.19       1493.32       801.23 o                         
 -20  14   4       1282.67       1300.38        93.01 o                         
 -18  14   4       5510.56       5868.48       321.97 o                         
 -16  14   4       2498.33       2683.42       198.00 o                         
 -14  14   4       1893.35       2243.53       123.79 o                         
 -12  14   4        172.91        220.17        70.68 o                         
 -10  14   4       1603.82       1538.15        72.70 o                         
  -8  14   4       1255.55       1193.40        73.86 o                         
  -6  14   4        982.36       1316.44        79.21 o                         
  -4  14   4      34945.89      37339.26       400.19 o                         
  -2  14   4       2427.59       2854.95       167.95 o                         
   0  14   4       1876.37       2257.68        71.45 o                         
   2  14   4        106.19        183.43       113.82 o                         
   4  14   4         74.49         64.01        85.45 o                         
   6  14   4        422.28        615.09       167.73 o                         
   8  14   4      14352.46      15340.26       243.33 o                         
  10  14   4       6689.11       5806.55       140.46 o                         
  12  14   4       3482.92       3502.48       121.66 o                         
  14  14   4        264.91        382.74       115.38 o                         
  16  14   4        538.39        740.88       250.18 o                         
  18  14   4       2044.83       2022.92        99.34 o                         
  20  14   4       4936.63       5225.60       166.54 o                         
  24  14   4        707.63       2061.37      1354.51 o                         
 -23  15   4        532.52        627.05       593.99 o                         
 -21  15   4        668.75        666.13      1299.00 o                         
 -19  15   4       2597.38       2885.74       268.89 o                         
 -17  15   4        116.60        306.32        91.14 o                         
 -15  15   4       2114.99       2314.45       175.79 o                         
 -13  15   4       2382.13       2382.63       119.58 o                         
 -11  15   4      29745.20      29308.00       414.47 o                         
  -9  15   4        164.61        358.35        88.39 o                         
  -7  15   4       4221.87       4462.26       113.89 o                         
  -5  15   4       8740.06       8769.42       179.20 o                         
  -3  15   4       5620.02       6450.94       154.94 o                         
  -1  15   4        769.09       1056.23        89.17 o                         
   1  15   4       6693.11       6294.28       250.24 o                         
   3  15   4      15701.35      16515.52      4056.13 o                         
   5  15   4       6176.32       6043.42       148.89 o                         
   7  15   4        337.79        467.46        70.01 o                         
   9  15   4       2735.67       3090.96        82.26 o                         
  11  15   4         26.04        139.08       137.28 o                         
  13  15   4        410.86        696.92       647.65 o                         
  15  15   4         71.01        220.52        81.57 o                         
  17  15   4        165.00        206.17       148.03 o                         
  19  15   4       1457.98       2568.39      1798.61 o                         
  21  15   4        746.15       1580.26      1824.52 o                         
 -18  16   4       1088.69       1187.97       103.62 o                         
 -16  16   4       1967.95       2084.99       128.89 o                         
 -14  16   4        596.16        574.18       128.89 o                         
 -12  16   4         95.31        -82.97       825.29 o                         
 -10  16   4       2528.92       2784.56       157.86 o                         
  -8  16   4       3425.88       2948.80       110.64 o                         
  -6  16   4         87.82        143.43        96.40 o                         
  -4  16   4       6276.85       6465.38       203.55 o                         
  -2  16   4         16.32        351.91        85.67 o                         
   0  16   4       3524.23       4382.65       111.43 o                         
   2  16   4       3543.64       3749.06       105.88 o                         
   4  16   4        522.93        660.87       104.68 o                         
   6  16   4         20.90        287.50        80.97 o                         
   8  16   4       1913.26       2058.63       105.89 o                         
  10  16   4        113.36        191.00       340.48 o                         
  12  16   4       1056.84       1218.79       675.40 o                         
  14  16   4        336.67        485.12      1282.34 o                         
  16  16   4       1122.94       1084.29       125.69 o                         
 -13  17   4       4008.70       4041.33       151.73 o                         
 -11  17   4       3928.03       4666.77       166.54 o                         
  -9  17   4         16.44        199.85       122.13 o                         
  -7  17   4       1047.48       1258.29       136.93 o                         
  -5  17   4       7342.97       7557.13       203.55 o                         
  -3  17   4       4658.41       5316.41       131.67 o                         
  -1  17   4       6512.57       7119.12       150.05 o                         
   1  17   4        265.55        241.82        91.14 o                         
   3  17   4      25338.68      26484.75       297.64 o                         
   5  17   4       5448.33       5640.09       188.74 o                         
   7  17   4       2964.47       3785.97       151.73 o                         
   9  17   4        456.41        344.18       114.73 o                         
  11  17   4        592.83        595.84       114.73 o                         
 -41   1   5        712.94        389.65        90.03 o                         
 -39   1   5        435.58        387.28       111.01 o                         
 -37   1   5        639.09        609.51       108.15 o                         
 -35   1   5       2035.88       1651.94       100.64 o                         
 -33   1   5      12851.98      11779.69       229.21 o                         
 -31   1   5        284.79        383.79        76.96 o                         
 -29   1   5      11006.17      10480.18       142.06 o                         
 -27   1   5       4510.11       4215.24       109.46 o                         
 -25   1   5       7131.33       6342.23        83.24 o                         
 -23   1   5      10984.66       8628.75       104.45 o                         
 -21   1   5        279.00        643.44       119.74 o                         
 -19   1   5       2543.48       2551.48       123.51 o                         
 -17   1   5      88739.60      85399.13       951.29 o                         
 -15   1   5       5534.62       3694.32       121.03 o                         
 -13   1   5      36252.42      39753.20       435.72 o                         
 -11   1   5     171047.98     159317.39      1566.88 o                         
  -9   1   5      85331.20     116348.48      1081.70 o                         
  -7   1   5      41512.54      90338.09      1044.06 o                         
  -5   1   5      19416.20      52178.28       928.91 o                         
  -3   1   5     294976.47     157989.52      3240.10 o                         
  -1   1   5      98620.01     160432.31      1952.18 o                         
   1   1   5       1242.05       5789.03       277.56 o                         
   3   1   5      68571.24      61674.65      1132.46 o                         
   5   1   5     820120.88     771741.81     12856.75 o                         
   7   1   5     247647.92     215348.72      3663.84 o                         
   9   1   5        188.35       2213.11       196.15 o                         
  11   1   5     247830.30     259573.88      4444.72 o                         
  13   1   5     139936.50     131099.66      4922.13 o                         
  15   1   5     208097.22     210933.19      2646.87 o                         
  17   1   5       3131.52       3974.06       153.88 o                         
  19   1   5      40580.52      41818.02       632.46 o                         
  21   1   5       2935.31       2847.28        99.36 o                         
  23   1   5      27558.95      27962.33       592.60 o                         
  25   1   5       5169.26       5654.79       131.49 o                         
  27   1   5      16278.88      16278.70       260.29 o                         
  29   1   5       7588.30       8586.58       172.86 o                         
  31   1   5       1508.96       1491.54       172.03 o                         
  33   1   5         45.00         71.53       138.24 o                         
  35   1   5         99.41        189.09        82.75 o                         
  37   1   5       2330.25       2033.16        83.85 o                         
  39   1   5        654.04        770.51        86.23 o                         
 -42   2   5        284.27        111.03       114.73 o                         
 -40   2   5       1066.85       1032.54       155.44 o                         
 -38   2   5        745.43        770.45       106.94 o                         
 -36   2   5        544.81        605.78       113.14 o                         
 -34   2   5       3280.61       3664.51       151.17 o                         
 -32   2   5      15340.88      14692.48       726.30 o                         
 -30   2   5       6019.50       5773.87       168.96 o                         
 -28   2   5       1050.16       1117.69        82.32 o                         
 -26   2   5      43861.82      42423.84       334.57 o                         
 -24   2   5       5959.96       5851.47       159.36 o                         
 -22   2   5      34701.52      30682.91       318.60 o                         
 -20   2   5      58968.61      53835.96       611.36 o                         
 -18   2   5      93094.30      85372.70      1012.38 o                         
 -16   2   5      39872.96      31838.73       382.33 o                         
 -14   2   5       6007.63       5233.48       126.23 o                         
 -12   2   5       5253.28       4864.60       115.44 o                         
 -10   2   5      10230.12      10921.10       159.96 o                         
  -8   2   5      11202.03       7601.02       126.89 o                         
  -6   2   5     435606.28     439401.25      5418.28 o                         
  -4   2   5      67221.84      69518.76       874.04 o                         
  -2   2   5       2421.92       2451.95       106.79 o                         
   0   2   5      68449.86      62540.08       849.33 o                         
   2   2   5     399247.94     576753.19      6830.10 o                         
   4   2   5    1393812.12    1633571.62     19175.30 o                         
   6   2   5     442954.00     458773.34      5436.60 o                         
   8   2   5      61349.88      72301.88       930.30 o                         
  10   2   5      97158.87      88699.66      1137.04 o                         
  12   2   5     170362.12     170123.42      1502.54 o                         
  14   2   5      24824.68      36903.46       370.31 o                         
  16   2   5       2673.20       3781.78       156.50 o                         
  18   2   5      11699.13      10435.57       168.29 o                         
  20   2   5      22764.07      23727.14       333.17 o                         
  22   2   5      19099.83      21229.19       354.46 o                         
  24   2   5      55271.24      56026.64       907.63 o                         
  26   2   5         22.98        229.38       125.15 o                         
  28   2   5       9797.63      10308.49       237.55 o                         
  30   2   5      23500.09      22186.63       601.01 o                         
  32   2   5        726.54        430.06       160.06 o                         
  34   2   5          8.29        103.51        82.92 o                         
  36   2   5        638.89        793.33        85.10 o                         
  38   2   5       2085.52       2090.84        95.56 o                         
 -41   3   5         70.55         19.17       113.73 o                         
 -39   3   5         15.67         11.13       138.06 o                         
 -37   3   5       1940.99       2152.96       193.00 o                         
 -35   3   5       3029.40       2971.59       133.65 o                         
 -33   3   5        107.52         -4.14        98.41 o                         
 -31   3   5       6914.51       6554.72       366.52 o                         
 -29   3   5      35331.15      31692.56       660.42 o                         
 -27   3   5      26828.04      23698.27       466.22 o                         
 -25   3   5       7647.29       7717.55       112.58 o                         
 -23   3   5      23474.33      24379.97       235.51 o                         
 -21   3   5      47495.52      42272.06       361.61 o                         
 -19   3   5      21785.90      17203.38       307.44 o                         
 -17   3   5       1172.31       2015.89       118.81 o                         
 -15   3   5      94657.52      85855.07       891.69 o                         
 -13   3   5      12082.43      14060.11       247.87 o                         
 -11   3   5       8223.46       5212.77       214.99 o                         
  -9   3   5     362451.62     322421.38      3844.22 o                         
  -7   3   5        151.28        441.52        40.60 o                         
  -5   3   5      97578.85     117477.82      2561.35 o                         
  -3   3   5     879578.81     966897.38      9281.76 o                         
  -1   3   5      89507.58      69322.27      1063.00 o                         
   1   3   5     552022.25     601612.62      7115.34 o                         
   3   3   5     603676.62     779371.31      9198.39 o                         
   5   3   5     688412.38     786072.88      9271.66 o                         
   7   3   5      30113.82      28543.66       346.13 o                         
   9   3   5     160254.75     144208.28      1453.66 o                         
  11   3   5      22104.79      17920.28       236.82 o                         
  13   3   5     123944.91     131169.50      1547.58 o                         
  15   3   5      26743.26      22955.40       307.81 o                         
  17   3   5      59241.32      61954.88       875.89 o                         
  19   3   5       3485.58       6690.31       176.54 o                         
  21   3   5       2831.56       3483.99       151.35 o                         
  23   3   5         67.55        278.61       104.59 o                         
  25   3   5        607.42       1158.38       125.45 o                         
  27   3   5       7585.32       7218.33       234.50 o                         
  29   3   5       5041.58       4627.79       280.42 o                         
  31   3   5      10456.05       9716.33       440.40 o                         
  33   3   5       3678.57       3547.75       166.85 o                         
  35   3   5       3100.33       3051.56       114.80 o                         
  37   3   5        454.36        460.49        92.81 o                         
  39   3   5        832.33        642.44       102.16 o                         
 -40   4   5        559.03        628.44       113.69 o                         
 -38   4   5         67.04        278.58       153.43 o                         
 -36   4   5       1209.88       1629.97       165.25 o                         
 -34   4   5       4625.87       4385.57       193.17 o                         
 -32   4   5       1922.16       1776.33       120.42 o                         
 -30   4   5        757.20       1016.47        91.78 o                         
 -28   4   5       2205.05       1828.32        93.47 o                         
 -26   4   5       4783.99       4023.18       127.77 o                         
 -24   4   5       5980.86       5412.87       112.29 o                         
 -22   4   5       3205.17       2861.60        83.39 o                         
 -20   4   5      23379.31      23658.66       437.00 o                         
 -18   4   5      19298.09      22642.80       514.42 o                         
 -16   4   5      32182.56      29372.41       478.89 o                         
 -14   4   5      16787.58      21083.53       371.57 o                         
 -12   4   5        346.09        577.33       203.55 o                         
 -10   4   5      51276.45      42419.14       843.79 o                         
  -8   4   5      67315.11      70168.10      1287.90 o                         
  -6   4   5     276495.84     232081.31      3804.45 o                         
  -4   4   5       3501.32       4666.92        87.28 o                         
  -2   4   5     161192.72     145451.14      1254.44 o                         
   0   4   5       8755.95      12003.24       268.31 o                         
   2   4   5     355011.72     369358.62      3585.34 o                         
   4   4   5       6614.46       4872.12       215.03 o                         
   6   4   5      65456.69      71221.09       925.07 o                         
   8   4   5      50914.74      47235.81       648.99 o                         
  10   4   5      91536.79      80679.38       662.26 o                         
  12   4   5       3198.64       3909.86       119.09 o                         
  14   4   5      63808.46      68629.12       596.08 o                         
  16   4   5      66506.28      65077.81       791.77 o                         
  18   4   5       8755.30       9818.83       153.69 o                         
  20   4   5      35943.80      34447.36       388.52 o                         
  22   4   5       1175.79       1539.13       116.60 o                         
  24   4   5      17209.52      16156.01       321.57 o                         
  26   4   5      19579.51      19793.28       332.05 o                         
  28   4   5       4643.11       4798.44       142.97 o                         
  30   4   5        889.51       1152.63       131.74 o                         
  32   4   5       1078.81       1025.87       150.58 o                         
  34   4   5       1418.89       1203.52       109.51 o                         
  36   4   5       2035.69       1951.81       199.41 o                         
  38   4   5         29.39         -1.42        98.48 o                         
 -41   5   5       1416.44        956.38       127.72 o                         
 -39   5   5         17.75         46.05       118.18 o                         
 -37   5   5        129.26        197.42       140.13 o                         
 -35   5   5       1337.28       1670.77       166.33 o                         
 -33   5   5       2177.35       2212.09       284.97 o                         
 -31   5   5        329.16        777.29       110.69 o                         
 -29   5   5      14156.27      13126.70       797.88 o                         
 -27   5   5       6126.21       5553.17       170.41 o                         
 -25   5   5       3490.70       3665.79       172.11 o                         
 -23   5   5      17809.78      17367.74       401.69 o                         
 -21   5   5      15216.37      15825.75       370.28 o                         
 -19   5   5      14550.22      12223.24       142.69 o                         
 -17   5   5       1334.55       1380.42       255.36 o                         
 -15   5   5       4567.71       5203.39       310.87 o                         
 -13   5   5      88963.91      79179.67      1498.84 o                         
 -11   5   5       7502.39       7034.73       211.77 o                         
  -9   5   5     467334.16     473349.81      3974.22 o                         
  -7   5   5      42548.68      48049.92       816.02 o                         
  -5   5   5      28313.92      34118.77       443.36 o                         
  -3   5   5      39226.17      44351.95       590.03 o                         
  -1   5   5     318607.91     288174.03      4855.51 o                         
   1   5   5      64960.86      57234.43       978.87 o                         
   3   5   5     207282.03     179672.11      1786.27 o                         
   5   5   5      40725.60      46331.08       932.61 o                         
   7   5   5     139578.56     128371.13      1143.59 o                         
   9   5   5      19296.74      31759.18       335.47 o                         
  11   5   5      73725.51      82054.34       752.06 o                         
  13   5   5       7575.68       5257.77       133.39 o                         
  15   5   5        313.17        523.59        99.30 o                         
  17   5   5       7252.99       7824.45       174.93 o                         
  19   5   5      63136.96      63958.15       637.49 o                         
  21   5   5      16614.84      17466.71       223.39 o                         
  23   5   5      40339.82      42139.23       716.86 o                         
  25   5   5      16062.01      13778.35       370.74 o                         
  27   5   5        937.90       1016.58       135.65 o                         
  29   5   5       9257.30       8557.45       329.99 o                         
  31   5   5       1518.03       1543.03       154.48 o                         
  33   5   5       4048.13       4287.83       128.57 o                         
  35   5   5       2687.59       2571.17       132.80 o                         
  37   5   5       1625.08       1170.24       141.50 o                         
 -40   6   5        415.60        173.30        99.59 o                         
 -38   6   5        177.68        465.11       196.20 o                         
 -36   6   5        254.05        473.45       226.05 o                         
 -34   6   5       4552.86       6019.85      1004.78 o                         
 -32   6   5        419.35       -529.22       840.09 o                         
 -30   6   5        694.29        774.29       184.73 o                         
 -28   6   5       1220.86       1022.50       139.30 o                         
 -26   6   5      17208.46      15802.31       361.68 o                         
 -24   6   5       1625.57       1674.64        84.72 o                         
 -22   6   5        799.27       1043.36        76.85 o                         
 -20   6   5       4486.99       3534.98        68.56 o                         
 -18   6   5      42666.59      38101.87       757.73 o                         
 -16   6   5       4300.35       3930.30       307.17 o                         
 -14   6   5      69205.13      67827.04       945.87 o                         
 -12   6   5      90204.48      81818.55      1095.06 o                         
 -10   6   5       1645.82       3900.24       148.21 o                         
  -8   6   5      37979.49      37498.51       437.16 o                         
  -6   6   5      75601.16      84415.29      1029.04 o                         
  -4   6   5       2582.88       2312.80        91.16 o                         
  -2   6   5     101312.49     112840.13      1752.35 o                         
   0   6   5      77349.50      69775.81      1273.09 o                         
   2   6   5        347.92        369.40        97.22 o                         
   4   6   5      68250.70      71116.31      1067.40 o                         
   6   6   5     222225.33     208421.56      2194.89 o                         
   8   6   5      12831.78      13030.55       170.92 o                         
  10   6   5      14289.75      13970.05       226.83 o                         
  12   6   5       3043.70       4101.91       161.85 o                         
  14   6   5      13839.75      13515.12       221.85 o                         
  16   6   5      28181.85      27613.69       386.66 o                         
  18   6   5      54741.81      53064.31       735.27 o                         
  20   6   5        775.71       1158.75       138.60 o                         
  22   6   5       2943.92       3996.42       217.99 o                         
  24   6   5      19864.69      18471.33       284.65 o                         
  26   6   5       1097.85       1287.25       154.71 o                         
  28   6   5        596.27        615.17       164.68 o                         
  30   6   5        304.51        495.91       185.04 o                         
  32   6   5       6251.47       5925.06       229.45 o                         
  34   6   5          7.70         55.51       351.58 o                         
  36   6   5        311.20        514.42       262.76 o                         
 -39   7   5        486.18        581.03       284.97 o                         
 -37   7   5        213.44        410.15       144.41 o                         
 -35   7   5        449.97        476.77       222.05 o                         
 -33   7   5       1351.60       1652.46       166.67 o                         
 -31   7   5       6758.36       7138.24       272.01 o                         
 -29   7   5        100.37        149.88       124.32 o                         
 -27   7   5       5632.57       5606.35       207.57 o                         
 -25   7   5        739.32        946.38       105.84 o                         
 -23   7   5       1598.45       1146.55        66.82 o                         
 -21   7   5      14146.42      12754.32       215.55 o                         
 -19   7   5       1464.02       1200.06        56.97 o                         
 -17   7   5      34596.78      32806.72       576.65 o                         
 -15   7   5        760.72       1004.08        57.97 o                         
 -13   7   5      59100.64      53808.75       869.70 o                         
 -11   7   5      31410.02      25901.58       429.76 o                         
  -9   7   5      75046.63      64525.60       871.24 o                         
  -7   7   5      14877.01      14585.05       418.20 o                         
  -5   7   5       7150.66       6723.14       259.06 o                         
  -3   7   5       1006.68       1184.27       155.44 o                         
  -1   7   5     199668.86     212016.16      2746.04 o                         
   1   7   5      54661.09      55550.10      1300.85 o                         
   3   7   5      11233.69      13892.99       407.09 o                         
   5   7   5      39597.50      40738.99       952.97 o                         
   7   7   5        244.13        507.47        94.25 o                         
   9   7   5       7228.92       5786.15       157.46 o                         
  11   7   5      71791.73      71985.70      1029.43 o                         
  13   7   5       9693.42       9875.59       139.01 o                         
  15   7   5     114012.93     121650.43      1036.05 o                         
  17   7   5      70870.30      70257.07       608.49 o                         
  19   7   5       8718.84       9598.17       229.64 o                         
  21   7   5      14723.15      15941.30       244.47 o                         
  23   7   5      21545.69      19622.78       355.02 o                         
  25   7   5      11661.06      10887.66       236.10 o                         
  27   7   5       5336.41       5699.31       314.57 o                         
  29   7   5       7973.90       7945.84       260.91 o                         
  31   7   5       6764.68       6041.00       139.12 o                         
  33   7   5       4018.22       3551.28       140.95 o                         
  35   7   5         41.41        171.66       126.11 o                         
 -38   8   5       1139.98       1088.05       148.03 o                         
 -36   8   5          4.59         98.34       148.47 o                         
 -34   8   5        119.66         56.01       141.99 o                         
 -32   8   5        687.43        836.99       155.88 o                         
 -30   8   5       3373.05       3721.39       266.44 o                         
 -28   8   5       2482.26       3428.70       252.09 o                         
 -26   8   5      15652.76      14629.45       309.76 o                         
 -24   8   5       2018.18       1882.80        81.58 o                         
 -22   8   5      21738.40      21265.44       492.17 o                         
 -20   8   5       6081.62       6837.99       103.36 o                         
 -18   8   5        924.75       1171.28        97.70 o                         
 -16   8   5       3762.23       3751.14        91.59 o                         
 -14   8   5      74238.21      61622.66       751.11 o                         
 -12   8   5      57306.89      56714.25      1189.60 o                         
 -10   8   5      59865.43      56186.35       577.45 o                         
  -8   8   5       1082.01       1315.33       135.08 o                         
  -6   8   5       7590.36       9529.69       358.98 o                         
  -4   8   5       2116.48       2986.59       196.15 o                         
  -2   8   5        160.64        551.43       170.24 o                         
   0   8   5     132905.78     137841.83      2449.96 o                         
   2   8   5       1985.97       2551.76       170.24 o                         
   4   8   5      32151.65      35387.30       877.10 o                         
   6   8   5       1783.50       2657.21       273.86 o                         
   8   8   5     107304.55     109061.84      2375.94 o                         
  10   8   5     108019.38     113431.26      1271.26 o                         
  12   8   5     126992.77     123629.82      2056.86 o                         
  14   8   5      10506.13      11541.91       259.53 o                         
  16   8   5      46633.55      47153.56       796.90 o                         
  18   8   5      19249.21      19115.18       499.88 o                         
  20   8   5      81695.18      79975.93      1094.09 o                         
  22   8   5        519.60        586.45       124.75 o                         
  24   8   5        711.77        786.94        92.00 o                         
  26   8   5       5287.26       4670.54       110.46 o                         
  28   8   5       9763.31       9274.09       216.06 o                         
  30   8   5       1503.54       1214.30       134.78 o                         
  32   8   5        165.70        174.02       115.01 o                         
  34   8   5         58.11         37.42       115.90 o                         
 -37   9   5       2893.86       3519.51       266.46 o                         
 -35   9   5       2819.98       3264.02       630.99 o                         
 -33   9   5        584.24        970.26       205.40 o                         
 -31   9   5         69.68        189.07       149.30 o                         
 -29   9   5       1225.17       1080.70       166.45 o                         
 -27   9   5      11260.49      13212.25       943.88 o                         
 -25   9   5        478.76        640.94       131.49 o                         
 -23   9   5       1981.58       1957.97       113.54 o                         
 -21   9   5       8355.11       7906.21       142.89 o                         
 -19   9   5      33547.49      30887.71       250.23 o                         
 -17   9   5      54678.92      47837.10       407.94 o                         
 -15   9   5       1841.31       1970.32        52.39 o                         
 -13   9   5        335.92        437.27        45.66 o                         
 -11   9   5         47.85        508.60        87.40 o                         
  -9   9   5       6048.62       5648.49       108.90 o                         
  -7   9   5       1854.53       2012.00        72.47 o                         
  -5   9   5        147.91        255.55        66.29 o                         
  -3   9   5     151874.73     138647.12      8796.10 o                         
  -1   9   5      25923.73      25817.29      1728.01 o                         
   1   9   5        984.20       1398.73        53.74 o                         
   3   9   5      25362.22      23047.07       202.19 o                         
   5   9   5     143668.94     132998.06      1493.79 o                         
   7   9   5      28858.27      26967.39       235.44 o                         
   9   9   5       9276.99       9377.63       179.27 o                         
  11   9   5       8376.88       9409.73       166.46 o                         
  13   9   5      83814.56      80744.22       937.55 o                         
  15   9   5      17001.14      15412.59       267.29 o                         
  17   9   5       3943.75       4008.30       135.40 o                         
  19   9   5        643.16        715.65        93.62 o                         
  21   9   5       1696.68       1471.76        98.26 o                         
  23   9   5        101.01        204.37        86.18 o                         
  25   9   5         17.49        101.73        90.15 o                         
  27   9   5          4.16         50.10        83.21 o                         
  29   9   5       5917.88       5962.31       170.04 o                         
  31   9   5        862.82        835.39       125.93 o                         
  33   9   5        211.83        279.38       132.80 o                         
 -34  10   5       2139.94       3119.82       266.46 o                         
 -32  10   5       1460.21       1777.24       162.25 o                         
 -30  10   5       1860.14       2451.59       213.33 o                         
 -28  10   5      16084.07      21430.93       464.08 o                         
 -26  10   5       9130.57      13531.75       779.03 o                         
 -24  10   5        121.92        -37.80       162.49 o                         
 -22  10   5        248.39        482.98       144.98 o                         
 -20  10   5      44339.34      42049.44       653.44 o                         
 -18  10   5      20018.48      18140.92       247.89 o                         
 -16  10   5       3968.57       3981.10        72.66 o                         
 -14  10   5        165.23        272.15        55.96 o                         
 -12  10   5       3081.12       3799.56        74.02 o                         
 -10  10   5      25338.16      23355.53       192.63 o                         
  -8  10   5        747.74        637.03        54.97 o                         
  -6  10   5      30900.11      27288.75       256.10 o                         
  -4  10   5        114.98        203.35        42.27 o                         
  -2  10   5       4513.11       5750.11       319.60 o                         
   0  10   5      11641.51      10443.33       114.25 o                         
   2  10   5      22142.04      21143.56       208.30 o                         
   4  10   5     141876.69     140302.98      1427.99 o                         
   6  10   5       5504.97       5294.06        81.69 o                         
   8  10   5       1171.06       1533.11        72.47 o                         
  10  10   5      13886.68      13259.11       158.49 o                         
  12  10   5       9694.82      10035.02       113.36 o                         
  14  10   5      14622.89      13877.65       297.67 o                         
  16  10   5        435.99        608.55        85.46 o                         
  18  10   5      10448.68      10176.78       283.79 o                         
  20  10   5      11545.03      10818.09       432.31 o                         
  22  10   5       5613.28       5717.82       346.14 o                         
  24  10   5       2235.67       1816.22        99.68 o                         
  26  10   5      19402.20      18467.94       542.17 o                         
  28  10   5        245.44        137.12        75.00 o                         
  30  10   5       3418.84       3067.60       216.50 o                         
  32  10   5       2353.62       3815.58       292.37 o                         
 -33  11   5       1928.47       2257.52       233.15 o                         
 -31  11   5        505.20        877.12       222.49 o                         
 -29  11   5        219.26        581.72       608.79 o                         
 -27  11   5        363.39        511.93       163.85 o                         
 -25  11   5        183.75        279.22       167.33 o                         
 -23  11   5       3886.91       4439.24       509.84 o                         
 -21  11   5        581.21        653.42       150.51 o                         
 -19  11   5        486.79        828.79       118.04 o                         
 -17  11   5        731.23        673.05        82.11 o                         
 -15  11   5        306.44        369.05        75.05 o                         
 -13  11   5         16.06        199.00        73.75 o                         
 -11  11   5        142.63        198.21        49.79 o                         
  -9  11   5      14293.28      14090.27       155.83 o                         
  -7  11   5      24641.91      22567.83       245.72 o                         
  -5  11   5       2418.26       2917.40        68.70 o                         
  -3  11   5      63300.36      62266.88       710.55 o                         
  -1  11   5       8009.81       7558.44       104.33 o                         
   1  11   5       5858.96       5845.26        99.38 o                         
   3  11   5      10336.91      11248.65       149.68 o                         
   5  11   5       4716.90       4509.84        74.66 o                         
   7  11   5       3900.45       4492.38        97.80 o                         
   9  11   5       3136.77       3093.52        75.48 o                         
  11  11   5      26392.81      24018.50       239.91 o                         
  13  11   5      11689.41      11696.20       149.77 o                         
  15  11   5      13539.88      13197.92       162.50 o                         
  17  11   5      14674.14      13159.25       388.49 o                         
  19  11   5       6555.20       6226.62       143.67 o                         
  21  11   5       4047.53       3533.99       152.24 o                         
  23  11   5       8172.22       7843.51       189.49 o                         
  25  11   5        141.12        140.63       107.32 o                         
  27  11   5       1113.08        769.78        96.22 o                         
  29  11   5       4005.90       7649.66       395.99 o                         
  31  11   5         35.99         15.09       224.14 o                         
 -30  12   5         20.93         63.74       201.70 o                         
 -28  12   5       4696.66       5927.09       677.26 o                         
 -26  12   5        516.40       1027.37       316.42 o                         
 -24  12   5        248.52        302.04       215.78 o                         
 -22  12   5       6434.26       7638.35       383.04 o                         
 -20  12   5      21660.99      27787.34       502.65 o                         
 -18  12   5       4423.90       3781.33       387.95 o                         
 -16  12   5         76.67        430.31       199.12 o                         
 -14  12   5       4015.09       3592.71       207.79 o                         
 -12  12   5      29980.65      30610.34       417.39 o                         
 -10  12   5       3363.68       2760.26        75.70 o                         
  -8  12   5       1411.25       1817.04        66.34 o                         
  -6  12   5      56251.65      57400.09       420.88 o                         
  -4  12   5       7187.80       8143.31       135.15 o                         
  -2  12   5       2203.45       2752.33       105.65 o                         
   0  12   5        172.29        394.62        56.60 o                         
   2  12   5        853.50       1163.64        67.46 o                         
   4  12   5      42001.77      42470.82       404.94 o                         
   6  12   5       1016.52       1364.54        79.46 o                         
   8  12   5       6797.26       5457.44       125.00 o                         
  10  12   5       5557.47       5468.97       109.98 o                         
  12  12   5      27090.54      25872.83       370.44 o                         
  14  12   5       1285.37       1181.25        77.83 o                         
  16  12   5         76.02        117.58        72.81 o                         
  18  12   5      17656.75      16727.63       293.69 o                         
  20  12   5        936.76        814.21        88.86 o                         
  22  12   5        947.83       1206.48       125.83 o                         
  24  12   5        608.81        651.35       107.32 o                         
  26  12   5       5280.45       5066.46       148.03 o                         
  28  12   5         33.50         44.41       266.46 o                         
 -29  13   5        170.75        125.83      1084.35 o                         
 -27  13   5        342.68        519.26       732.77 o                         
 -25  13   5       8659.80      10156.66      2250.12 o                         
 -23  13   5        186.58        358.98      1014.03 o                         
 -21  13   5        964.04       1037.58       247.96 o                         
 -19  13   5         21.05         57.67       121.12 o                         
 -17  13   5       6622.86       7091.32       568.08 o                         
 -15  13   5       1581.27       1625.81       177.64 o                         
 -13  13   5        397.99        433.00       166.54 o                         
 -11  13   5        924.24        936.80        63.62 o                         
  -9  13   5        566.59        708.15        62.52 o                         
  -7  13   5       5603.15       6398.22       161.09 o                         
  -5  13   5       2541.36       3196.77        83.36 o                         
  -3  13   5       1552.37       1460.56        74.66 o                         
  -1  13   5       3443.64       3776.18       201.89 o                         
   1  13   5      27147.87      26153.20       249.54 o                         
   3  13   5      26744.88      27887.58       282.10 o                         
   5  13   5       3370.29       3409.79        79.34 o                         
   7  13   5        951.01       1147.89        74.72 o                         
   9  13   5      28677.85      27648.26       358.43 o                         
  11  13   5       4606.23       4780.07       137.22 o                         
  13  13   5       6198.44       5103.80       164.69 o                         
  15  13   5      23579.96      21772.88       362.68 o                         
  17  13   5       3331.49       3305.15       116.43 o                         
  19  13   5      12546.35      12242.90       729.07 o                         
  21  13   5        476.13        429.30       114.73 o                         
  23  13   5      14307.92      21711.65     10058.91 o                         
  25  13   5         25.40          0.32       346.03 o                         
  27  13   5        208.21        456.71       214.17 o                         
 -26  14   5        320.40         44.65       151.73 o                         
 -24  14   5        536.82        270.34       353.43 o                         
 -22  14   5       7802.92       6618.84      3003.24 o                         
 -20  14   5      10292.96       9170.74       514.42 o                         
 -18  14   5         24.30         11.19        87.36 o                         
 -16  14   5        824.23        864.27       101.51 o                         
 -14  14   5      17008.59      17172.26       858.60 o                         
 -12  14   5      20206.60      19029.58       293.35 o                         
 -10  14   5      12044.14      11510.40       209.19 o                         
  -8  14   5       7900.50       7732.25       147.55 o                         
  -6  14   5      45952.50      47303.34       525.61 o                         
  -4  14   5       1817.57       2557.23       232.92 o                         
  -2  14   5      12706.20      12956.21       299.77 o                         
   0  14   5      10669.36      11195.92       134.75 o                         
   2  14   5       1412.26       1400.50        82.00 o                         
   4  14   5      23409.62      24208.71       845.64 o                         
   6  14   5       9544.33       9355.15       144.76 o                         
   8  14   5      18462.73      18530.16       232.76 o                         
  10  14   5        205.22        414.78        80.23 o                         
  12  14   5      52326.42      54021.60       693.46 o                         
  14  14   5       8139.90       7432.73       151.71 o                         
  16  14   5      22766.17      21413.12       306.18 o                         
  18  14   5      12732.00      12747.12       427.45 o                         
  20  14   5       8654.49       9337.23      5279.26 o                         
 -23  15   5       4930.50       4361.58      2586.89 o                         
 -21  15   5         49.79        147.75       307.17 o                         
 -19  15   5       1302.15       1036.88        82.23 o                         
 -17  15   5       2079.64       2179.58       100.72 o                         
 -15  15   5       2020.35       2055.44       227.60 o                         
 -13  15   5        933.58       1150.19       335.65 o                         
 -11  15   5       1146.51       1386.72       123.93 o                         
  -9  15   5        617.99        673.31        84.73 o                         
  -7  15   5        579.08        707.01        86.91 o                         
  -5  15   5         13.74         82.09        86.54 o                         
  -3  15   5       2926.39       2723.50       246.11 o                         
  -1  15   5       8364.19       8706.02       147.63 o                         
   1  15   5       8790.26       9804.46       190.55 o                         
   3  15   5        821.57        610.89       843.79 o                         
   5  15   5      18208.59      19817.14       847.49 o                         
   7  15   5        383.85        568.25        76.04 o                         
   9  15   5      25264.02      26462.17       295.54 o                         
  11  15   5         72.07        202.57       109.79 o                         
  13  15   5         64.32        156.25       272.01 o                         
  15  15   5       4103.46       4069.50      3612.03 o                         
  17  15   5        192.68        404.82       593.99 o                         
  19  15   5        456.91       1354.51      1939.25 o                         
  21  15   5         15.40       1265.69      1876.33 o                         
 -18  16   5        105.60        129.89        66.69 o                         
 -16  16   5          3.10         70.32        78.51 o                         
 -14  16   5      16439.65      16585.93       914.11 o                         
 -12  16   5       5552.41       5186.97       210.60 o                         
 -10  16   5       1172.52       1588.63       175.56 o                         
  -8  16   5        671.65        774.82        78.63 o                         
  -6  16   5      16952.87      17788.24       351.58 o                         
  -4  16   5       1164.52       1369.31       140.63 o                         
  -2  16   5      20762.49      24120.67       283.97 o                         
   0  16   5       7740.50       9292.45       151.30 o                         
   2  16   5      24469.25      25420.76       295.43 o                         
   4  16   5       6580.74       7800.51       170.04 o                         
   6  16   5      21945.95      24258.03       464.69 o                         
   8  16   5       1113.42       1365.15       100.52 o                         
  10  16   5       2360.01       2826.10       104.68 o                         
  12  16   5       5380.73       5279.24      3149.42 o                         
  14  16   5        912.53       1086.65       836.39 o                         
  16  16   5        175.51       1595.07      2842.25 o                         
 -13  17   5       2484.42       2498.07       133.23 o                         
 -11  17   5        439.82        370.08       122.13 o                         
  -9  17   5        145.99        122.13       118.43 o                         
  -7  17   5         13.75          0.00       129.53 o                         
  -5  17   5       3237.67       3182.73       148.03 o                         
  -3  17   5        368.40        417.62       114.73 o                         
  -1  17   5        540.45        803.75        82.01 o                         
   1  17   5        118.74        100.01        77.71 o                         
   3  17   5      12163.24      12528.48       171.39 o                         
   5  17   5        291.54        302.20        91.48 o                         
   7  17   5        403.94        562.18        86.24 o                         
   9  17   5       1303.28       1213.88       118.43 o                         
  11  17   5       2676.71       2546.18       136.93 o                         
 -42   0   6        920.93        799.38       118.43 o                         
 -40   0   6        484.37        162.84       144.33 o                         
 -38   0   6        446.51        447.80       173.94 o                         
 -36   0   6       5150.84       5302.06       196.20 o                         
 -34   0   6      16562.89      16656.91       538.47 o                         
 -32   0   6       2991.58       3173.31       133.94 o                         
 -30   0   6      33678.45      32778.67       379.45 o                         
 -28   0   6       2672.46       3180.05       106.56 o                         
 -26   0   6       9662.13       9383.20       186.43 o                         
 -24   0   6       1477.95       2235.80        80.31 o                         
 -22   0   6       2136.91       3043.87       719.82 o                         
 -20   0   6      38745.39      34369.79       729.07 o                         
 -18   0   6     401026.69     379152.00      6402.47 o                         
 -16   0   6        696.07       2527.68       199.85 o                         
 -14   0   6      24609.56      17697.46       410.79 o                         
 -12   0   6       9826.92      10973.02       288.67 o                         
 -10   0   6     318350.38     289238.97      4213.42 o                         
  -8   0   6     377836.81     603361.81     14810.81 o                         
  -6   0   6     470296.53     335054.50      3969.82 o                         
  -4   0   6     397867.09     286297.69      4825.91 o                         
  -2   0   6      99140.43      88831.19      1118.70 o                         
   0   0   6      81401.79     306628.31     17214.51 o                         
   2   0   6     225456.16     362590.69      6132.31 o                         
   4   0   6      10788.87       6543.10       266.46 o                         
   6   0   6    1189224.88    1133081.62     18844.72 o                         
   8   0   6     119397.23     108183.23      1913.34 o                         
  10   0   6     460629.59     440904.38      7435.01 o                         
  12   0   6        917.16       1521.05       244.26 o                         
  14   0   6    1086665.75    1085954.25     54367.34 o                         
  16   0   6      27098.21      30477.80       619.89 o                         
  18   0   6      41737.15      52193.40       890.05 o                         
  20   0   6      60326.34      60776.98       699.20 o                         
  22   0   6     263575.25     257879.48      2243.92 o                         
  24   0   6      18158.20      16548.46       346.68 o                         
  26   0   6      27285.15      29558.48      1088.05 o                         
  28   0   6       2533.58       3126.98       175.35 o                         
  30   0   6      16138.44      15581.26       331.91 o                         
  32   0   6        635.40        703.16       170.24 o                         
  34   0   6        226.18        315.48       144.33 o                         
  36   0   6        365.57        336.74       114.29 o                         
  38   0   6        249.39        307.86        91.05 o                         
 -41   1   6          5.49          0.64        90.03 o                         
 -39   1   6        826.37        506.48       111.01 o                         
 -37   1   6         13.30          7.05       118.58 o                         
 -35   1   6        459.88        656.87       110.21 o                         
 -33   1   6        101.84        218.66        96.39 o                         
 -31   1   6       1122.17       1351.04        80.84 o                         
 -29   1   6       6074.63       5746.96       184.14 o                         
 -27   1   6      41857.75      36864.35       368.44 o                         
 -25   1   6       2883.25       2466.56        60.78 o                         
 -23   1   6       4297.09       4869.32       158.78 o                         
 -21   1   6      37774.02      36774.71       552.00 o                         
 -19   1   6       3808.77       5288.12       181.18 o                         
 -17   1   6       1116.85        677.43       106.30 o                         
 -15   1   6     114347.03     115567.91      1167.31 o                         
 -13   1   6      21099.87      15164.29       256.10 o                         
 -11   1   6        995.08        853.15        92.25 o                         
  -9   1   6      80373.82      77547.68      1136.62 o                         
  -7   1   6     179015.91     190673.45      2822.29 o                         
  -5   1   6      36522.85      56385.64       722.21 o                         
  -3   1   6      30291.51      60414.73      1121.36 o                         
  -1   1   6     132321.59     123185.38      2572.09 o                         
   1   1   6       6973.05       1920.71       201.28 o                         
   3   1   6     250965.58     392227.09      6613.42 o                         
   5   1   6     108838.30     156582.94      2705.32 o                         
   7   1   6      36353.69      21453.82       484.81 o                         
   9   1   6      99022.91     104830.26      1868.93 o                         
  11   1   6     195733.69     184676.08      3216.04 o                         
  13   1   6      84545.16     101555.56      6408.02 o                         
  15   1   6      10507.79      12420.19       395.99 o                         
  17   1   6     174847.27     180592.97      2968.69 o                         
  19   1   6      48392.42      48484.40       393.97 o                         
  21   1   6      12637.70      13826.28       182.60 o                         
  23   1   6        185.85        591.47        88.96 o                         
  25   1   6      22307.93      22776.71       387.78 o                         
  27   1   6       1055.52       1409.34       116.21 o                         
  29   1   6        974.75       1165.70       118.86 o                         
  31   1   6        349.10        322.12       109.92 o                         
  33   1   6       3197.29       3139.06       166.54 o                         
  35   1   6         38.97        -24.37        84.97 o                         
  37   1   6       4424.26       4026.21       109.40 o                         
  39   1   6          0.71        -44.58        76.39 o                         
 -42   2   6        697.65        499.61       125.83 o                         
 -40   2   6          5.79        140.63       148.03 o                         
 -38   2   6         32.67         76.06       107.13 o                         
 -36   2   6       2325.11       2292.19       136.43 o                         
 -34   2   6       1479.64       1517.50       120.63 o                         
 -32   2   6      18935.45      18820.95       986.32 o                         
 -30   2   6       2186.05       2292.28       116.96 o                         
 -28   2   6       6710.24       7013.22       270.33 o                         
 -26   2   6       7773.22       8584.85       115.97 o                         
 -24   2   6     100647.49      92992.16       625.43 o                         
 -22   2   6      10929.79      11370.33       137.08 o                         
 -20   2   6       2825.51       2441.90       127.60 o                         
 -18   2   6     128894.41     121698.40      1245.50 o                         
 -16   2   6     108615.83     109953.03      1125.09 o                         
 -14   2   6      29322.11      33740.78       390.43 o                         
 -12   2   6      37578.77      36709.53       409.68 o                         
 -10   2   6     174015.09     129393.08      1131.35 o                         
  -8   2   6      10808.11      10813.15       415.92 o                         
  -6   2   6      93638.30      71271.46       735.71 o                         
  -4   2   6     238284.56     270026.03      2633.10 o                         
  -2   2   6       1166.22       2081.95       107.71 o                         
   0   2   6     213256.83     241064.56      2062.30 o                         
   2   2   6      44155.95      58871.51       800.77 o                         
   4   2   6     592359.50     768390.19      9071.47 o                         
   6   2   6     541892.31     617064.50      7298.52 o                         
   8   2   6     116140.43     132675.62      1644.72 o                         
  10   2   6      79693.51      90629.16      1167.14 o                         
  12   2   6      12725.14      11907.05       280.34 o                         
  14   2   6     174377.25     180783.81      4420.40 o                         
  16   2   6        256.53        684.79       125.36 o                         
  18   2   6       5864.27       5725.91       149.52 o                         
  20   2   6      20321.92      20516.41       344.24 o                         
  22   2   6       9949.13      10724.47       167.23 o                         
  24   2   6       2782.57       3149.84       124.95 o                         
  26   2   6        539.96       1186.92       118.66 o                         
  28   2   6      41121.05      38709.45       726.96 o                         
  30   2   6        839.52        710.18       158.15 o                         
  32   2   6       1145.33       1438.05       139.12 o                         
  34   2   6          7.50        -12.51        86.60 o                         
  36   2   6       1580.38       1442.67       101.47 o                         
  38   2   6        304.17        259.36        80.23 o                         
 -41   3   6        285.36        183.86       116.55 o                         
 -39   3   6        100.04        185.29       141.83 o                         
 -37   3   6        225.83        113.46       110.53 o                         
 -35   3   6        191.85        301.38       115.09 o                         
 -33   3   6       1727.98       1242.31       106.34 o                         
 -31   3   6        658.74       1153.71       101.08 o                         
 -29   3   6        314.87        633.16       108.06 o                         
 -27   3   6       7780.46       7205.65       138.30 o                         
 -25   3   6      18789.27      17742.02       231.69 o                         
 -23   3   6        203.69        466.47        77.83 o                         
 -21   3   6        197.10        324.68        81.62 o                         
 -19   3   6        690.33        724.89       109.45 o                         
 -17   3   6      24103.89      21406.36       362.72 o                         
 -15   3   6     106390.98      97247.67       999.96 o                         
 -13   3   6       1052.90       1438.05        94.35 o                         
 -11   3   6      28447.64      19340.65       324.50 o                         
  -9   3   6     149152.06     122457.20      1250.48 o                         
  -7   3   6      22572.95      27330.53       297.74 o                         
  -5   3   6     144996.80     155901.86      1898.56 o                         
  -3   3   6      61044.91      65272.41       858.34 o                         
  -1   3   6      62736.56      57916.30      1245.69 o                         
   1   3   6       4777.38       3061.33       179.24 o                         
   3   3   6     320363.09     410456.81      4901.45 o                         
   5   3   6      88128.84     109515.80      1376.48 o                         
   7   3   6      12369.19      11489.87       242.05 o                         
   9   3   6      92370.70      98122.44      1022.04 o                         
  11   3   6      13742.96       8883.89       202.62 o                         
  13   3   6      32482.47      34584.90       631.04 o                         
  15   3   6      11359.15      13325.10       329.95 o                         
  17   3   6      76026.56      76660.59      1394.40 o                         
  19   3   6      41173.69      40218.29       505.21 o                         
  21   3   6       3663.10       4205.68       123.21 o                         
  23   3   6        265.80        670.47       112.67 o                         
  25   3   6        900.12        805.68       113.17 o                         
  27   3   6        628.86       1016.39       131.75 o                         
  29   3   6       6766.03       5888.21       163.52 o                         
  31   3   6         35.40         41.05       150.18 o                         
  33   3   6       1699.98       1918.76       149.08 o                         
  35   3   6         88.70        259.89        92.75 o                         
  37   3   6       1023.09        922.18       106.11 o                         
  39   3   6        654.52        551.23        92.21 o                         
 -40   4   6        198.68        209.45       114.21 o                         
 -38   4   6       2287.28       2345.04       560.68 o                         
 -36   4   6       3010.45       2858.13       203.64 o                         
 -34   4   6        173.79        368.14       158.58 o                         
 -32   4   6      10531.02      11447.29       729.07 o                         
 -30   4   6        326.75        467.14        95.35 o                         
 -28   4   6       3053.97       3217.26       119.84 o                         
 -26   4   6       1038.47        980.66        91.41 o                         
 -24   4   6     118936.83     109477.71       958.52 o                         
 -22   4   6       1470.26       1656.08        80.37 o                         
 -20   4   6       1679.11       1581.36       180.34 o                         
 -18   4   6       1732.58       1634.60       175.10 o                         
 -16   4   6     104272.13      93514.86      1223.40 o                         
 -14   4   6      27199.59      25005.65       417.39 o                         
 -12   4   6     172805.61     149714.16      2631.30 o                         
 -10   4   6     215475.75     226913.88      3893.29 o                         
  -8   4   6       5529.06       5352.79       153.84 o                         
  -6   4   6      19772.55      11225.06       204.18 o                         
  -4   4   6     374816.81     319970.41      2707.06 o                         
  -2   4   6       5145.92       3698.89       126.27 o                         
   0   4   6     166457.56     175669.66      2590.38 o                         
   2   4   6      72733.01      77463.83      1015.91 o                         
   4   4   6     127417.42     153173.42      1843.60 o                         
   6   4   6      19722.44      23804.24       391.22 o                         
   8   4   6     367869.47     352120.53      4223.67 o                         
  10   4   6       3699.11       5555.94       125.99 o                         
  12   4   6       3170.60       4789.80       133.32 o                         
  14   4   6      10284.06      12142.35       193.21 o                         
  16   4   6      27299.14      23598.37       240.22 o                         
  18   4   6      15483.90      13984.29       234.98 o                         
  20   4   6     111781.95     112026.31      1378.25 o                         
  22   4   6        554.04       1322.81       114.51 o                         
  24   4   6       6077.85       6753.46       151.12 o                         
  26   4   6       4478.74       5055.60       144.91 o                         
  28   4   6      12423.44      10741.53       193.72 o                         
  30   4   6       3878.63       3514.08       220.20 o                         
  32   4   6       1424.22       1540.51       150.18 o                         
  34   4   6        511.28        761.95       122.39 o                         
  36   4   6       4859.70       4022.16       136.72 o                         
  38   4   6         86.80         -1.46        98.07 o                         
 -41   5   6        618.90        390.99        98.39 o                         
 -39   5   6         35.20         63.10       122.31 o                         
 -37   5   6        642.27        566.70       144.18 o                         
 -35   5   6       2150.38       2548.77       285.85 o                         
 -33   5   6       4159.50       5277.92       777.18 o                         
 -31   5   6         11.41        127.44       110.42 o                         
 -29   5   6      10618.65      11506.42       665.09 o                         
 -27   5   6      18522.15      17469.45       289.59 o                         
 -25   5   6      13111.20      14261.85      1447.03 o                         
 -23   5   6       5060.03       5092.37       358.98 o                         
 -21   5   6      50424.05      47886.95       747.12 o                         
 -19   5   6      22104.52      22137.82       250.36 o                         
 -17   5   6      31429.93      30709.74       514.10 o                         
 -15   5   6       4869.01       5995.38       321.97 o                         
 -13   5   6     198072.98     184224.58      3234.54 o                         
 -11   5   6      13279.18      14309.77       232.16 o                         
  -9   5   6      27633.03      22900.04       331.28 o                         
  -7   5   6      76299.84      72698.32       658.30 o                         
  -5   5   6      48804.32      52887.49       903.04 o                         
  -3   5   6       6024.42       3885.10       108.67 o                         
  -1   5   6      29912.06      38969.95       747.57 o                         
   1   5   6        534.53        854.01        96.01 o                         
   3   5   6      10277.71      18619.77       266.88 o                         
   5   5   6     125081.20     128959.51      2013.26 o                         
   7   5   6       2185.85       3922.70       155.23 o                         
   9   5   6      26834.39      21161.64       256.07 o                         
  11   5   6       2943.07       2484.58       149.41 o                         
  13   5   6      11569.68      10513.13       175.11 o                         
  15   5   6      34059.80      34098.84       319.52 o                         
  17   5   6      42810.21      42028.16       429.71 o                         
  19   5   6      27551.74      26630.56       281.80 o                         
  21   5   6       1264.70       2468.84       131.29 o                         
  23   5   6        639.74        777.78       131.61 o                         
  25   5   6       3611.18       3674.54       129.36 o                         
  27   5   6       2118.65       2525.48       132.82 o                         
  29   5   6       1510.67       1845.89       159.88 o                         
  31   5   6        123.48        238.03       155.44 o                         
  33   5   6      10371.67       9816.75       556.98 o                         
  35   5   6         43.82         92.75       104.46 o                         
  37   5   6        583.99        517.33        83.99 o                         
 -40   6   6        733.65        687.38       160.99 o                         
 -38   6   6       2576.94       3772.69       610.64 o                         
 -36   6   6        288.07        188.74       310.87 o                         
 -34   6   6       1567.85       1627.97       275.33 o                         
 -32   6   6       3093.39       2672.82       832.69 o                         
 -30   6   6       1479.00       1530.73       136.36 o                         
 -28   6   6       1469.75       1740.03       227.74 o                         
 -26   6   6       8742.84       7479.27       316.61 o                         
 -24   6   6        970.60       1341.26        82.89 o                         
 -22   6   6       9398.05       9860.29       166.17 o                         
 -20   6   6      27417.65      24733.79       258.09 o                         
 -18   6   6      76374.95      69108.94      1374.05 o                         
 -16   6   6       2030.29       1798.61       270.16 o                         
 -14   6   6      58091.10      48650.88       583.32 o                         
 -12   6   6     312944.62     299846.38      2562.73 o                         
 -10   6   6     304648.69     283119.00      3461.21 o                         
  -8   6   6        192.19        290.49       112.44 o                         
  -6   6   6     246627.36     226558.97      2312.60 o                         
  -4   6   6      84245.59      76271.12      1196.00 o                         
  -2   6   6     120741.58     112345.18      2163.15 o                         
   0   6   6      17798.32      17612.34       425.60 o                         
   2   6   6        411.15       1150.37        94.12 o                         
   4   6   6      82065.87      78348.66      1082.12 o                         
   6   6   6      32174.02      35337.64       324.49 o                         
   8   6   6     216308.17     220079.59      2694.71 o                         
  10   6   6      84581.52      87286.83       978.07 o                         
  12   6   6      15631.90      15071.58       222.12 o                         
  14   6   6      37703.24      39790.51       442.65 o                         
  16   6   6       9451.12      10404.76       198.06 o                         
  18   6   6      58066.75      57549.57       729.61 o                         
  20   6   6       6596.63       7066.60       196.13 o                         
  22   6   6      49636.06      46854.30       660.09 o                         
  24   6   6       1530.53       1868.08       150.51 o                         
  26   6   6       4030.33       3907.52       178.18 o                         
  28   6   6         70.89        418.20       192.44 o                         
  30   6   6       4331.02       3885.89       214.65 o                         
  34   6   6       1685.39       1835.62       358.98 o                         
  36   6   6          6.10         29.61       233.15 o                         
 -39   7   6       1389.27       1047.34       155.44 o                         
 -37   7   6        828.60        814.26       149.08 o                         
 -35   7   6       1825.16       2111.23       181.99 o                         
 -33   7   6        112.90        104.52       158.13 o                         
 -31   7   6       8796.60      10968.34       379.34 o                         
 -29   7   6       1248.69       1417.77       115.96 o                         
 -27   7   6       1340.45       1449.80       109.61 o                         
 -25   7   6       1286.33       1374.43        98.95 o                         
 -23   7   6       3327.53       3087.51        72.55 o                         
 -21   7   6       1234.23       1331.31        64.53 o                         
 -19   7   6       1338.51       1519.87        71.40 o                         
 -17   7   6      16870.43      15803.13       178.40 o                         
 -15   7   6      12680.97      11618.19       167.07 o                         
 -13   7   6      13835.55      15492.01       313.21 o                         
 -11   7   6      39317.24      30371.84       487.62 o                         
  -9   7   6     181053.12     175655.20      2178.54 o                         
  -7   7   6      98869.28      91889.88      1185.24 o                         
  -5   7   6      14773.95      16373.59       684.66 o                         
  -3   7   6      37668.18      36327.54       725.37 o                         
  -1   7   6       7066.54       6643.67       159.88 o                         
   1   7   6      62249.37      53266.32      1039.94 o                         
   3   7   6        322.93       1099.15       210.95 o                         
   5   7   6     183946.27     180759.42      2747.88 o                         
   7   7   6      26073.54      27169.51       494.06 o                         
   9   7   6      37667.24      32816.80       554.62 o                         
  11   7   6      20421.95      20373.04       203.69 o                         
  13   7   6      49558.33      50988.57       735.40 o                         
  15   7   6         52.90         73.08        73.53 o                         
  17   7   6       4309.49       4472.15       107.57 o                         
  19   7   6         75.81        439.78       119.39 o                         
  21   7   6      39511.90      37800.16       537.32 o                         
  23   7   6         42.93        129.92       154.23 o                         
  25   7   6      11891.90      12126.86       344.18 o                         
  29   7   6       1610.51       1775.75       136.00 o                         
  31   7   6        438.98        259.06       151.73 o                         
  33   7   6        659.03        784.52       531.07 o                         
  35   7   6        621.85        729.84       119.81 o                         
 -38   8   6         78.84        146.91       128.07 o                         
 -36   8   6        340.68        275.13       149.62 o                         
 -34   8   6        306.22        384.71       161.33 o                         
 -32   8   6       1235.12       1624.71       164.76 o                         
 -30   8   6       1647.41       2129.56       200.74 o                         
 -28   8   6       6438.65       7502.51       704.04 o                         
 -26   8   6      11305.74      11476.11       316.16 o                         
 -24   8   6        268.11        793.31        89.29 o                         
 -22   8   6       1093.16        965.97        68.80 o                         
 -20   8   6        765.23        823.21        81.48 o                         
 -18   8   6      77698.16      70103.23      1143.00 o                         
 -16   8   6       1840.70       1738.64        48.96 o                         
 -14   8   6       2197.08       1976.36        98.26 o                         
 -12   8   6       1045.26        980.36        95.82 o                         
 -10   8   6      59667.96      51448.38       411.75 o                         
  -8   8   6       9882.11      10781.85       170.67 o                         
  -6   8   6      17804.66      18400.62       514.42 o                         
  -4   8   6     203216.39     211740.39      3637.93 o                         
  -2   8   6      63888.74      61589.53      1176.87 o                         
   0   8   6     150345.19     153400.20      2716.42 o                         
   2   8   6      22232.89      20543.69       355.13 o                         
   4   8   6     103653.97     102854.01      1913.34 o                         
   6   8   6      53961.70      55287.29       741.55 o                         
   8   8   6       5282.28       5906.77       112.24 o                         
  10   8   6        214.50       1389.14        88.38 o                         
  12   8   6        247.27        394.18        69.43 o                         
  14   8   6      29587.19      30194.05       412.91 o                         
  16   8   6        268.79        283.36        77.07 o                         
  18   8   6      14957.85      16705.75       256.11 o                         
  20   8   6         82.69        226.78       133.31 o                         
  22   8   6      12826.26      13156.59       535.89 o                         
  24   8   6       4932.60       4351.12       117.60 o                         
  26   8   6        391.23        694.05       112.21 o                         
  28   8   6       6862.61       6169.48       360.83 o                         
  30   8   6        754.48        853.93       127.04 o                         
  32   8   6       6685.24       5385.53       196.14 o                         
  34   8   6        233.10        308.27       107.55 o                         
 -37   9   6       1096.37       1247.19       244.26 o                         
 -35   9   6         33.14         89.27       143.76 o                         
 -33   9   6         47.58         21.52       159.07 o                         
 -31   9   6        286.22        253.45       163.55 o                         
 -29   9   6      12279.33      15710.51       564.38 o                         
 -27   9   6       1038.48       1112.54       164.38 o                         
 -25   9   6       7074.88       6922.44       196.04 o                         
 -23   9   6       4074.97       3711.18       165.57 o                         
 -21   9   6        489.26        578.15        68.14 o                         
 -19   9   6       1413.56       1671.29        67.14 o                         
 -17   9   6        485.12        639.15        53.00 o                         
 -15   9   6      12058.48       9295.88       103.58 o                         
 -13   9   6       6910.00       7288.28       111.91 o                         
 -11   9   6      19012.38      18723.16       174.43 o                         
  -9   9   6      82492.92      76629.47       541.10 o                         
  -7   9   6      74392.21      72600.86       623.56 o                         
  -5   9   6        785.91       1018.03        99.44 o                         
  -3   9   6       2295.21       1839.95       130.19 o                         
  -1   9   6      47945.52      41565.95      2006.58 o                         
   1   9   6      83127.39      80881.62      2843.26 o                         
   3   9   6       5691.58       4826.45        65.09 o                         
   5   9   6       2447.33       2386.00        56.66 o                         
   7   9   6     204986.44     204983.80      1435.51 o                         
   9   9   6      15299.52      15057.79       130.16 o                         
  11   9   6      47681.25      47767.23       446.56 o                         
  13   9   6      12423.99      12328.92       236.21 o                         
  15   9   6      30958.47      27227.18       443.84 o                         
  17   9   6       8269.39       7405.12       129.61 o                         
  19   9   6       4745.80       4076.78       146.81 o                         
  21   9   6         49.36        176.85       149.66 o                         
  23   9   6        245.17        200.30        95.44 o                         
  25   9   6       1029.15       1031.91        97.59 o                         
  27   9   6       3080.35       2759.76       177.35 o                         
  29   9   6        260.95        346.67       112.03 o                         
  31   9   6        591.15        552.63       112.73 o                         
  33   9   6       1156.62       1040.13       126.56 o                         
 -34  10   6       1408.05       1846.72       247.96 o                         
 -32  10   6       7154.11       9484.25       330.23 o                         
 -30  10   6         96.48        101.02       164.32 o                         
 -28  10   6       8919.28      11368.22       356.71 o                         
 -26  10   6       3253.23       3142.80       300.76 o                         
 -24  10   6        638.01        811.17       162.91 o                         
 -22  10   6         58.10        137.30       144.84 o                         
 -20  10   6      14211.58      14139.31       293.58 o                         
 -18  10   6      16964.73      15199.68       238.48 o                         
 -16  10   6      17637.46      15486.92       274.47 o                         
 -14  10   6        123.03        666.76        60.41 o                         
 -12  10   6       7373.92       7502.55       103.72 o                         
 -10  10   6      12099.22      10900.24       124.57 o                         
  -8  10   6      22061.88      19721.84       197.57 o                         
  -6  10   6      13754.43      11845.54       135.39 o                         
  -4  10   6      22964.01      22272.23       689.39 o                         
  -2  10   6       2290.02       3048.91        78.25 o                         
   0  10   6      24756.03      22595.74       383.70 o                         
   2  10   6      23194.80      25557.74       421.26 o                         
   4  10   6       6591.62       5578.16       120.93 o                         
   6  10   6       2223.25       3427.17        74.24 o                         
   8  10   6       1004.73       1127.74        57.35 o                         
  10  10   6       4012.48       3695.36       133.22 o                         
  12  10   6       3529.45       3099.91        75.71 o                         
  14  10   6      77002.50      76385.12       593.13 o                         
  16  10   6       8592.95       8924.20       123.23 o                         
  18  10   6       1723.47       1655.45        82.81 o                         
  20  10   6       5638.04       5080.46       243.02 o                         
  22  10   6        206.76        288.81        92.64 o                         
  24  10   6       1862.33       2249.08       101.26 o                         
  26  10   6        387.71        687.78        87.33 o                         
  28  10   6       4282.59       3654.08       100.90 o                         
  30  10   6       1738.08       1954.05       266.46 o                         
  32  10   6        203.19        251.66       251.66 o                         
 -33  11   6       2256.85       3090.21       236.85 o                         
 -31  11   6        448.04        617.97       309.02 o                         
 -29  11   6        199.43        292.85       264.61 o                         
 -27  11   6        301.19        375.25       166.72 o                         
 -25  11   6      15063.10      19698.72       643.95 o                         
 -23  11   6        814.90        347.16       176.07 o                         
 -21  11   6        467.94        468.91       101.45 o                         
 -19  11   6       3404.27       3964.25       306.90 o                         
 -17  11   6      11161.02      11316.46       231.83 o                         
 -15  11   6      42927.43      44325.97       608.79 o                         
 -13  11   6       4063.85       3407.73        98.72 o                         
 -11  11   6        644.85        706.37        64.27 o                         
  -9  11   6         75.92        215.36        82.23 o                         
  -7  11   6      14250.40      13693.15       616.52 o                         
  -5  11   6        836.08        874.21        73.49 o                         
  -3  11   6        293.95        725.67        52.93 o                         
  -1  11   6     113954.11     117339.00       987.78 o                         
   1  11   6      74946.45      73214.23       485.49 o                         
   3  11   6       8043.63       8391.56        97.54 o                         
   5  11   6      26046.00      23900.42       290.80 o                         
   7  11   6     153915.08     147578.36      1294.36 o                         
   9  11   6      64628.54      63208.32       567.97 o                         
  11  11   6        241.93        649.05        64.41 o                         
  13  11   6      17609.05      18759.53       245.74 o                         
  15  11   6      42636.45      42569.86       522.18 o                         
  17  11   6       4902.77       5095.79       107.15 o                         
  19  11   6         23.06         88.53        92.38 o                         
  21  11   6       3655.44       4151.25       695.76 o                         
  23  11   6       3504.00       3277.67       231.30 o                         
  25  11   6       2576.48       2473.76       133.23 o                         
  27  11   6       1753.24       1387.82        99.92 o                         
  29  11   6       3227.96       6535.70       392.29 o                         
 -30  12   6        848.38        971.09       203.25 o                         
 -28  12   6        339.85        426.08       209.72 o                         
 -26  12   6       2631.51       3626.58       619.89 o                         
 -24  12   6       3241.20       4390.49       999.23 o                         
 -22  12   6       1037.15       1483.45       225.75 o                         
 -20  12   6          2.47        131.35       104.69 o                         
 -18  12   6       1860.73       1575.00       659.65 o                         
 -16  12   6        837.10       1140.69       154.80 o                         
 -14  12   6      18315.04      17411.82       281.31 o                         
 -12  12   6       4747.29       4010.15       263.35 o                         
 -10  12   6       4514.01       4251.96       125.53 o                         
  -8  12   6      13427.60      13093.49       271.94 o                         
  -6  12   6        315.44       1152.70        68.07 o                         
  -4  12   6        355.92        522.76        61.72 o                         
  -2  12   6      17348.47      17181.54       225.32 o                         
   0  12   6       2714.14       2836.38       119.74 o                         
   2  12   6      11396.71      10738.14       141.99 o                         
   4  12   6      14773.50      13554.67       218.13 o                         
   6  12   6      33288.85      32962.98       395.94 o                         
   8  12   6       2433.43       2503.80        81.37 o                         
  10  12   6      34593.16      35868.68       346.03 o                         
  12  12   6       1452.55       1452.73        79.11 o                         
  14  12   6      49058.91      46115.62       945.26 o                         
  16  12   6       6680.17       5884.18       114.80 o                         
  18  12   6      45173.29      39391.59      1240.35 o                         
  20  12   6       5397.75       5147.87       122.56 o                         
  22  12   6       7567.03       7457.21       210.95 o                         
  24  12   6         87.73        136.93       103.62 o                         
  26  12   6       3797.06       3730.46       129.53 o                         
  28  12   6         74.01        210.95       262.76 o                         
 -29  13   6        209.66        325.67      1076.95 o                         
 -27  13   6        332.19       -758.67      1125.06 o                         
 -25  13   6       4419.48       8626.68      1154.66 o                         
 -23  13   6      14968.93      21179.96      1302.70 o                         
 -21  13   6        323.11        458.53       229.45 o                         
 -19  13   6        126.70        216.33       249.81 o                         
 -17  13   6        132.12        676.14       153.59 o                         
 -15  13   6       3843.78       4424.73       288.67 o                         
 -13  13   6       6671.38       6945.42       174.01 o                         
 -11  13   6       2502.50       3351.47        91.46 o                         
  -9  13   6       4241.70       4470.96       211.29 o                         
  -7  13   6      63239.14      64396.84       580.41 o                         
  -5  13   6        714.88        925.35        60.33 o                         
  -3  13   6       1987.75       2375.47       100.62 o                         
  -1  13   6      61598.89      64524.47       557.74 o                         
   1  13   6      41140.32      39747.21       415.61 o                         
   3  13   6         78.09        476.78        80.62 o                         
   5  13   6       1776.70       1970.81        71.70 o                         
   7  13   6       8591.50       8656.64       149.47 o                         
   9  13   6       2297.62       2813.91        85.19 o                         
  11  13   6       7467.80       7708.38       163.54 o                         
  13  13   6       8567.56       7607.61       301.62 o                         
  15  13   6       8644.19       8263.82       160.55 o                         
  17  13   6        299.28        412.07        96.72 o                         
  19  13   6        199.44        214.18        92.87 o                         
  21  13   6      11317.23      11713.19       270.16 o                         
  23  13   6        659.03        666.15       111.03 o                         
  25  13   6       1474.48       3330.90       297.67 o                         
 -26  14   6        494.10        242.02       231.30 o                         
 -24  14   6       5782.74       4971.06      2660.91 o                         
 -22  14   6       2042.13       1630.56       414.50 o                         
 -20  14   6       1769.19       1842.51       241.75 o                         
 -18  14   6       1802.89       1927.81       244.26 o                         
 -16  14   6        274.95        341.39       131.93 o                         
 -14  14   6       1514.25       1467.22       242.41 o                         
 -12  14   6       4583.11       4046.85       130.59 o                         
 -10  14   6        160.43        119.98        98.37 o                         
  -8  14   6       1434.23       1455.44        85.58 o                         
  -6  14   6       1705.21       1880.31        95.45 o                         
  -4  14   6        352.73        551.95       103.78 o                         
  -2  14   6       6582.66       6608.63       116.35 o                         
   0  14   6       9827.12       9498.56       123.71 o                         
   2  14   6      14208.83      15118.78       180.99 o                         
   4  14   6       3435.77       3174.52       153.33 o                         
   6  14   6       9941.96      10204.29       170.70 o                         
   8  14   6      32609.23      31805.12       357.41 o                         
  10  14   6       2184.91       2658.18        96.62 o                         
  12  14   6       5559.71       5569.58       145.08 o                         
  14  14   6       1688.39       1639.32       100.72 o                         
  16  14   6       1123.83       1179.73        98.11 o                         
  18  14   6       1679.46       2093.35       101.77 o                         
  20  14   6        440.19        631.37       166.54 o                         
  22  14   6       2272.36       3848.88       247.96 o                         
 -23  15   6       1183.37        964.62       329.38 o                         
 -21  15   6       2558.61       2435.29      1249.04 o                         
 -19  15   6       1630.41       1833.42       129.53 o                         
 -17  15   6       5268.35       5207.93       320.12 o                         
 -15  15   6        527.34        614.11       140.63 o                         
 -13  15   6       7780.60       7858.14       386.74 o                         
 -11  15   6       2727.63       2961.91       137.28 o                         
  -9  15   6        771.17        651.76        82.89 o                         
  -7  15   6       6630.68       6741.77       166.66 o                         
  -5  15   6       3390.34       3788.68       107.39 o                         
  -3  15   6         16.73         87.14        98.11 o                         
  -1  15   6       1978.97       1848.78       142.48 o                         
   1  15   6      10786.05      11879.84       219.07 o                         
   3  15   6       1361.80       1334.66       114.34 o                         
   5  15   6      13077.19      15086.16       531.07 o                         
   7  15   6      10659.38      10966.96       165.70 o                         
   9  15   6         85.77        193.92       143.82 o                         
  11  15   6        209.04        403.92        85.36 o                         
  13  15   6      14757.65      16289.46     11859.37 o                         
  15  15   6        355.88        517.59       888.20 o                         
  17  15   6       2048.50       2425.91      2572.09 o                         
  19  15   6         99.29        -22.21      2031.77 o                         
 -18  16   6        148.66        112.08        64.07 o                         
 -16  16   6         31.49         42.37        75.75 o                         
 -14  16   6        695.32        734.04        88.86 o                         
 -12  16   6        301.90        325.58        88.47 o                         
 -10  16   6        382.42        309.26        92.65 o                         
  -8  16   6        239.79        248.96        66.79 o                         
  -6  16   6       5165.95       5129.72       160.42 o                         
  -4  16   6        489.83        621.74       133.23 o                         
  -2  16   6         57.19        262.48       101.16 o                         
   0  16   6       5027.57       5328.64       120.04 o                         
   2  16   6        541.04        559.47        88.47 o                         
   4  16   6        938.23       1158.95       116.25 o                         
   6  16   6       2211.05       2383.10        93.93 o                         
   8  16   6       1521.67       1716.25       104.28 o                         
  10  16   6       1738.36       1722.35        99.34 o                         
  12  16   6        645.04        675.30      1789.36 o                         
  14  16   6        571.03        607.74       314.57 o                         
  16  16   6        114.20      -1347.11      2790.44 o                         
 -13  17   6       1314.93       1706.09       122.13 o                         
 -11  17   6       2661.35       2956.98       144.33 o                         
  -9  17   6        791.34        888.20       129.53 o                         
  -7  17   6       4306.41       4241.17       177.64 o                         
  -5  17   6       5574.56       5751.12       185.04 o                         
  -3  17   6       1482.59       1354.28       102.16 o                         
  -1  17   6        250.37        377.47        82.87 o                         
   1  17   6       7278.76       7631.71       160.37 o                         
   3  17   6        281.18        296.96        78.27 o                         
   5  17   6       2270.50       2427.76       162.84 o                         
   7  17   6      13722.46      12979.25       205.31 o                         
   9  17   6        469.07        440.40       118.43 o                         
 -41   1   7         10.81        -50.97        99.92 o                         
 -39   1   7        615.25        627.32       116.25 o                         
 -37   1   7      10124.45      10309.31       254.42 o                         
 -35   1   7       1981.28       1699.19       118.72 o                         
 -33   1   7        405.77        355.16       108.53 o                         
 -31   1   7       1583.32       1721.58        85.20 o                         
 -29   1   7       5492.58       6388.60       152.44 o                         
 -27   1   7       6988.40       5663.60       140.05 o                         
 -25   1   7       1558.62        874.58        57.48 o                         
 -23   1   7      20579.15      17682.61       449.36 o                         
 -21   1   7      25370.82      23808.43       373.78 o                         
 -19   1   7      15738.48      13040.47       284.97 o                         
 -17   1   7      14060.56      11968.96       250.57 o                         
 -15   1   7      21240.92      17414.14       293.97 o                         
 -13   1   7     333365.50     285995.53      3416.34 o                         
 -11   1   7      13439.79      14877.38       316.64 o                         
  -9   1   7     160697.39     131110.09      1575.35 o                         
  -7   1   7      91020.93      88197.59      1102.96 o                         
  -5   1   7     826278.69     701325.62      8274.62 o                         
  -3   1   7      13463.16       7678.32       209.19 o                         
  -1   1   7     336144.72     427302.12     17382.88 o                         
   1   1   7       8239.17      14356.41       965.92 o                         
   3   1   7    1024932.25    1286000.62     21416.81 o                         
   5   1   7       1435.58       1898.54       222.05 o                         
   7   1   7     208232.19     199483.19      3430.69 o                         
   9   1   7     267252.94     257049.89      4396.61 o                         
  11   1   7      52588.51      53973.18      1076.95 o                         
  13   1   7       7351.63       7741.83       978.87 o                         
  15   1   7      43093.00      50552.54      4328.14 o                         
  17   1   7      76763.66      82713.41      2004.01 o                         
  19   1   7     146447.67     149750.28      1225.30 o                         
  21   1   7       2462.40       2364.24       102.63 o                         
  23   1   7      43019.80      45272.06      1220.92 o                         
  25   1   7        482.26        541.98        94.06 o                         
  27   1   7      21214.57      20227.25       333.59 o                         
  29   1   7       1580.98       1788.36       205.40 o                         
  31   1   7       9691.35       9592.43       327.52 o                         
  33   1   7       1126.08       1162.96       111.74 o                         
  35   1   7       6549.55       5892.71       150.36 o                         
  37   1   7       2371.39       2019.15        91.27 o                         
  39   1   7        553.64        543.53        85.29 o                         
 -42   2   7        593.28        615.78       107.56 o                         
 -40   2   7        261.84        282.95        99.51 o                         
 -38   2   7       2734.57       2418.26       124.59 o                         
 -36   2   7        116.18        162.63       126.00 o                         
 -34   2   7       8592.12       8541.90       272.05 o                         
 -32   2   7        191.35        517.29       102.45 o                         
 -30   2   7       2126.03       1875.40        98.28 o                         
 -28   2   7        188.08        245.53        73.74 o                         
 -26   2   7       2383.38       2258.43        68.38 o                         
 -24   2   7      10564.03      11667.67       145.21 o                         
 -22   2   7       5523.58       5028.36       104.61 o                         
 -20   2   7       4907.70       5218.15       187.45 o                         
 -18   2   7      61549.18      58987.09       793.50 o                         
 -16   2   7     264976.62     266242.34      3202.96 o                         
 -14   2   7      50947.34      46623.45       626.25 o                         
 -12   2   7       6362.59       4975.48       145.76 o                         
 -10   2   7      81683.58      69280.14       644.80 o                         
  -8   2   7     610451.06     546257.75      4788.40 o                         
  -6   2   7     128556.95     156823.77      1558.34 o                         
  -4   2   7      30852.87      36125.89       523.38 o                         
  -2   2   7     263059.47     274803.81      3129.18 o                         
   0   2   7     350568.31     372749.81      4498.79 o                         
   2   2   7      23061.43      32397.57       514.21 o                         
   4   2   7        239.12       1182.84       172.72 o                         
   6   2   7      31493.30      39676.07       573.08 o                         
   8   2   7      11952.54      13491.68       273.46 o                         
  10   2   7     203296.59     197732.69      2428.48 o                         
  12   2   7      16998.20      16256.14       334.96 o                         
  14   2   7        967.83       1346.14       131.26 o                         
  16   2   7     159274.92     160346.59      5540.90 o                         
  18   2   7      17036.65      17343.09       360.22 o                         
  20   2   7        225.01        392.93        89.37 o                         
  22   2   7      89627.62      92383.73      2350.66 o                         
  24   2   7      28738.16      30753.44      1302.33 o                         
  26   2   7       1421.14       2929.10       152.28 o                         
  28   2   7        287.06        924.78       158.70 o                         
  30   2   7         52.77        -13.21       130.48 o                         
  32   2   7       7186.59       7022.98       240.56 o                         
  34   2   7         90.74         56.87        92.51 o                         
  36   2   7        530.37        477.40        90.53 o                         
  38   2   7        288.33        269.22        88.32 o                         
 -41   3   7       1703.56       1563.57       127.77 o                         
 -39   3   7        248.65        306.27       144.25 o                         
 -37   3   7         31.34         54.31       113.04 o                         
 -35   3   7         70.35        233.91       118.39 o                         
 -33   3   7        626.45        881.38       110.12 o                         
 -31   3   7      17188.86      17577.11       266.47 o                         
 -29   3   7       7354.62       5798.02       152.32 o                         
 -27   3   7       6023.59       6329.48       202.07 o                         
 -25   3   7      23903.92      20963.48       212.82 o                         
 -23   3   7      86845.85      83381.62       749.91 o                         
 -21   3   7       7270.86       6541.65       130.25 o                         
 -19   3   7      45829.14      41586.44       891.90 o                         
 -17   3   7      21810.15      18638.53       410.79 o                         
 -15   3   7     226697.28     206832.08      4400.30 o                         
 -13   3   7       1152.32       2676.61       122.72 o                         
 -11   3   7     493097.88     460382.72      4493.36 o                         
  -9   3   7     125503.69     128904.55      1019.93 o                         
  -7   3   7      34723.71      35581.93       398.49 o                         
  -5   3   7     286774.09     268676.91      3230.56 o                         
  -3   3   7     145272.25     192296.80      2353.90 o                         
  -1   3   7     157614.09     168900.55      1465.95 o                         
   1   3   7     344307.16     340324.88      4087.59 o                         
   3   3   7      95608.87     112967.68      1443.22 o                         
   5   3   7       1806.09       2645.77       174.01 o                         
   7   3   7      32303.85      33666.41       508.98 o                         
   9   3   7     260769.77     287184.12      3471.31 o                         
  11   3   7     188322.41     179513.02      2672.63 o                         
  13   3   7     117767.55     127199.41      2983.75 o                         
  15   3   7       6226.04       9246.54       180.03 o                         
  17   3   7      84409.77      88739.98      1326.81 o                         
  19   3   7      33966.23      33489.93       423.10 o                         
  21   3   7      54569.71      57400.85      1386.15 o                         
  23   3   7       2179.93       3007.26       132.05 o                         
  25   3   7        309.68        732.42       113.08 o                         
  27   3   7         72.53         93.57       112.75 o                         
  29   3   7       8392.01       7767.31       190.75 o                         
  31   3   7       1400.61       1105.29       150.18 o                         
  33   3   7       5337.25       4781.74       133.66 o                         
  35   3   7       1766.40       1433.78        97.93 o                         
  37   3   7       2311.23       2065.87       104.66 o                         
 -40   4   7         27.06        164.50       116.83 o                         
 -38   4   7        409.12        556.68       158.00 o                         
 -36   4   7        156.79        134.56       175.41 o                         
 -34   4   7        531.49        573.06       118.01 o                         
 -32   4   7         80.26        258.23       103.49 o                         
 -30   4   7      18350.10      17596.57      1079.26 o                         
 -28   4   7        377.02        384.09       113.30 o                         
 -26   4   7       6921.61       6175.46       130.30 o                         
 -24   4   7         75.40        220.21        86.55 o                         
 -22   4   7      43862.49      41929.44       467.21 o                         
 -20   4   7        176.04        645.89       175.79 o                         
 -18   4   7       2043.35       1365.61       255.36 o                         
 -16   4   7      27860.47      26387.06       632.85 o                         
 -14   4   7      50821.31      40587.21       840.09 o                         
 -12   4   7        490.07       1817.12       244.26 o                         
 -10   4   7      24331.87      20778.16       351.97 o                         
  -8   4   7      41124.30      39817.55       352.86 o                         
  -6   4   7      30867.25      25888.62       386.86 o                         
  -4   4   7      84941.49      90193.55       947.89 o                         
  -2   4   7      19843.92      31239.21       493.28 o                         
   0   4   7      41734.63      37934.11       545.58 o                         
   2   4   7      21245.76      29326.10       465.81 o                         
   4   4   7      10389.79       9547.19       252.52 o                         
   6   4   7       1385.06       3009.73       176.63 o                         
   8   4   7     104712.33     120123.31      1525.64 o                         
  10   4   7       7199.23       5554.28       218.22 o                         
  12   4   7      16488.12      18175.10       230.65 o                         
  14   4   7        123.53        305.38       114.95 o                         
  16   4   7       1629.89       1830.78       101.96 o                         
  18   4   7      23941.28      22972.58       309.81 o                         
  20   4   7       5376.53       5216.01       134.60 o                         
  22   4   7      13115.33      13888.57       208.41 o                         
  24   4   7        161.67        411.29       102.51 o                         
  26   4   7       8495.39       8600.01       172.68 o                         
  28   4   7        305.33        627.88       117.93 o                         
  30   4   7       7033.64       6728.01       195.60 o                         
  32   4   7          1.30         31.09       135.92 o                         
  34   4   7       1317.03       1065.72       117.81 o                         
  36   4   7         65.93         67.68        99.95 o                         
  38   4   7       1890.71       1480.61        88.82 o                         
 -41   5   7        141.70        207.78        98.37 o                         
 -39   5   7       1078.11       1414.25       176.08 o                         
 -37   5   7       1299.86       1066.76       179.04 o                         
 -35   5   7        313.71        321.97       414.50 o                         
 -33   5   7       4260.16       4316.17       655.05 o                         
 -31   5   7       6790.12       6417.25       583.99 o                         
 -29   5   7      23723.80      22214.27      1237.37 o                         
 -27   5   7       6600.75       6450.14       128.83 o                         
 -25   5   7        629.76        526.70       167.95 o                         
 -23   5   7      14667.85      14731.74       395.99 o                         
 -21   5   7      24184.94      21649.97       618.04 o                         
 -19   5   7       8680.84       8826.25       195.33 o                         
 -17   5   7       3016.67       2908.87       270.16 o                         
 -13   5   7     153055.59     153049.41      2620.20 o                         
 -11   5   7     131075.89     124342.99      1562.29 o                         
  -9   5   7      28429.97      18541.88       451.13 o                         
  -7   5   7      57459.32      47070.96       378.16 o                         
  -5   5   7      27718.44      30102.82       504.23 o                         
  -3   5   7      15683.25       9130.16       175.67 o                         
  -1   5   7     214616.62     212610.08      3623.13 o                         
   1   5   7     148280.53     138602.92      1886.22 o                         
   3   5   7      20890.77      25228.58       373.32 o                         
   5   5   7       1163.32        783.68       126.47 o                         
   7   5   7     142708.52     137027.36      2618.35 o                         
   9   5   7      48605.26      52552.34       708.31 o                         
  11   5   7      13177.28      12236.21       202.30 o                         
  13   5   7      86658.66      83774.60       856.96 o                         
  15   5   7     121852.27     127300.62      1051.76 o                         
  17   5   7      55150.74      58171.77       731.26 o                         
  19   5   7        951.75       1113.52       101.94 o                         
  21   5   7      22648.48      26998.68       248.70 o                         
  23   5   7     101887.17      98482.99       939.38 o                         
  25   5   7        144.43        420.37       115.17 o                         
  27   5   7      26091.21      23875.38       330.37 o                         
  29   5   7       1268.33       1231.41       150.18 o                         
  31   5   7       8583.58       8854.74       290.52 o                         
  33   5   7       1004.65       1199.45       128.61 o                         
  35   5   7       1078.79        989.55        99.99 o                         
  37   5   7        964.22        661.00       111.03 o                         
 -40   6   7         90.43        -37.75       150.75 o                         
 -38   6   7         45.26        -65.80       279.41 o                         
 -36   6   7       1286.38       1535.85       321.97 o                         
 -34   6   7       1287.85       1725.55       919.66 o                         
 -32   6   7         88.39         55.90       151.48 o                         
 -30   6   7        453.54        694.31       135.61 o                         
 -28   6   7        197.04        369.26       117.66 o                         
 -26   6   7       1150.17       1293.48       141.24 o                         
 -24   6   7       1083.07       1077.75        76.33 o                         
 -22   6   7      29072.33      28163.32       303.95 o                         
 -20   6   7       5524.89       5392.57       160.61 o                         
 -18   6   7       3456.66       2635.54       104.80 o                         
 -16   6   7       2705.24       2562.23       102.03 o                         
 -14   6   7     124985.44     126853.76      1321.85 o                         
 -12   6   7       1580.01       1704.46       153.30 o                         
 -10   6   7     165857.30     155676.61      1952.99 o                         
  -8   6   7      97295.07     110078.55      1148.10 o                         
  -6   6   7       8661.44      10767.78       228.67 o                         
  -4   6   7        692.92        869.08        83.60 o                         
  -2   6   7      62082.43      62407.42      1154.66 o                         
   0   6   7       1063.63       1780.11       188.74 o                         
   2   6   7     135048.09     122567.27      1258.12 o                         
   4   6   7      10465.70       9894.28       198.69 o                         
   6   6   7       1047.88       1271.43       104.96 o                         
   8   6   7       2189.01       2729.02       108.42 o                         
  10   6   7      17428.50      18393.52       249.22 o                         
  12   6   7       1605.12       2072.58        91.53 o                         
  14   6   7       3342.08       4860.93       119.17 o                         
  16   6   7        450.88        692.91       114.64 o                         
  18   6   7      16189.59      14940.89       263.44 o                         
  20   6   7      38151.18      34966.39       410.32 o                         
  22   6   7      37016.61      34692.33       427.92 o                         
  24   6   7        550.15        571.41       139.70 o                         
  26   6   7        146.15        280.70       151.80 o                         
  28   6   7        289.41        314.57       188.74 o                         
  32   6   7        640.06        562.53       207.25 o                         
  34   6   7        126.90        106.15       235.00 o                         
  36   6   7         13.80         21.94       123.54 o                         
 -39   7   7         41.08         40.71       151.73 o                         
 -37   7   7       1634.16       1798.12       177.64 o                         
 -35   7   7       1531.86       1630.98       170.36 o                         
 -33   7   7        791.18        736.42       165.31 o                         
 -31   7   7        424.57        434.98       170.85 o                         
 -29   7   7       8665.84       9261.43       605.75 o                         
 -27   7   7       6219.08       6284.22       278.29 o                         
 -25   7   7      10430.07      10460.56       145.31 o                         
 -23   7   7      10775.98      10590.32       326.04 o                         
 -21   7   7      21836.54      22033.68       394.19 o                         
 -19   7   7        450.33        458.68        65.90 o                         
 -17   7   7       1849.79       2330.22        70.93 o                         
 -15   7   7      59133.27      56098.75       591.81 o                         
 -13   7   7       2592.64       1619.06       135.13 o                         
 -11   7   7       1555.71       1620.69       165.79 o                         
  -9   7   7      13645.49      14938.90       315.33 o                         
  -7   7   7       2562.84       2292.54       173.94 o                         
  -5   7   7       6801.65      10125.52       281.26 o                         
  -3   7   7      38201.76      42200.79       828.99 o                         
  -1   7   7       4267.36       6961.30       273.86 o                         
   1   7   7      27627.95      29136.79       655.05 o                         
   3   7   7      51179.89      50264.23      1641.33 o                         
   5   7   7      10864.25      14035.28       324.01 o                         
   7   7   7      13768.76      15822.71       300.44 o                         
   9   7   7     170025.00     170322.11      2380.89 o                         
  11   7   7       7610.35       8248.64       131.63 o                         
  13   7   7     103099.00     113370.16      1160.79 o                         
  15   7   7     120048.95     119466.62      1634.14 o                         
  17   7   7      15642.00      16172.26       287.85 o                         
  19   7   7      50344.88      53021.23       569.24 o                         
  21   7   7        506.07        680.12       158.49 o                         
  23   7   7      29049.48      28529.85       891.90 o                         
  25   7   7       2403.92       3075.41       433.00 o                         
  27   7   7      30999.99      29666.01       599.54 o                         
  31   7   7       4659.56       4452.12       192.44 o                         
  33   7   7         41.99        242.41       129.90 o                         
  35   7   7       6499.21       5231.11       131.20 o                         
 -38   8   7        557.81        537.89       131.40 o                         
 -36   8   7        619.08        792.08       179.49 o                         
 -34   8   7        571.54        620.42       164.14 o                         
 -32   8   7         23.77         34.61       157.65 o                         
 -30   8   7       5006.27       5474.29       272.33 o                         
 -28   8   7      15158.77      15576.76       239.31 o                         
 -26   8   7      15965.14      14916.18       500.55 o                         
 -24   8   7      15609.35      15705.65       486.24 o                         
 -22   8   7        505.21        922.06       106.48 o                         
 -20   8   7       1142.07       1348.14        72.91 o                         
 -18   8   7      14112.33      12438.67       465.94 o                         
 -16   8   7      13531.72      11925.22       134.06 o                         
 -14   8   7       2956.97       3491.74        73.93 o                         
 -12   8   7        608.10        786.88        46.87 o                         
 -10   8   7     169239.22     152228.75      1359.86 o                         
  -8   8   7      64342.48      64085.79       741.96 o                         
  -6   8   7       5122.07       4329.99       418.20 o                         
  -4   8   7        350.71       1569.16       173.94 o                         
  -2   8   7      94519.02      88838.89      1639.48 o                         
   0   8   7       4797.91       5810.33       296.07 o                         
   2   8   7         65.06        429.30       218.35 o                         
   4   8   7      88318.19      94470.58       850.77 o                         
   6   8   7      76775.31      81671.63      1005.26 o                         
   8   8   7      36813.91      36091.29       437.49 o                         
  10   8   7      98614.82     106961.92      1136.73 o                         
  12   8   7      79896.80      78109.80       959.91 o                         
  14   8   7      18485.67      18976.83       563.53 o                         
  16   8   7      13045.25      13269.50       234.07 o                         
  18   8   7      16837.55      18284.87       388.32 o                         
  20   8   7      17080.51      17368.56       316.37 o                         
  22   8   7       2260.98       2420.25       139.28 o                         
  24   8   7      27504.95      24205.94       460.62 o                         
  26   8   7      10715.03       9788.26       200.44 o                         
  28   8   7       4725.91       4762.10       165.39 o                         
  30   8   7        810.77        790.07       120.85 o                         
  32   8   7       2029.64       1694.46       108.29 o                         
  34   8   7       1118.52       1011.22       107.32 o                         
 -37   9   7        195.30        514.42       236.85 o                         
 -35   9   7         71.99         83.86       144.41 o                         
 -33   9   7       2178.18       2988.38       240.56 o                         
 -31   9   7       1558.09       2021.21       246.99 o                         
 -29   9   7        497.97        428.12       169.60 o                         
 -27   9   7        220.64        382.16       194.02 o                         
 -25   9   7       1624.06       1777.83       123.30 o                         
 -23   9   7      57208.55      54060.90       630.86 o                         
 -21   9   7       2055.92       2096.10       108.28 o                         
 -19   9   7      21586.73      20133.87       595.49 o                         
 -17   9   7        289.83       1112.84        54.83 o                         
 -15   9   7      74695.81      70868.30       859.29 o                         
 -13   9   7      31391.55      28914.56       325.69 o                         
 -11   9   7      10361.97       8652.11       341.96 o                         
  -9   9   7        740.58       1639.47        93.54 o                         
  -7   9   7      97606.52      89685.18       772.04 o                         
  -5   9   7      38826.40      35876.80       581.03 o                         
  -3   9   7       2888.10       3323.91       246.64 o                         
  -1   9   7      20293.73      20101.18       800.12 o                         
   1   9   7      31627.49      33121.40       371.56 o                         
   3   9   7      62064.41      62617.54       660.40 o                         
   5   9   7      65630.66      64070.64       535.62 o                         
   7   9   7      33196.95      32582.18       302.84 o                         
   9   9   7     130443.96     122102.80      1134.59 o                         
  11   9   7      11876.08      10707.43       202.82 o                         
  13   9   7       3238.50       3588.54        98.17 o                         
  15   9   7       1463.75       2061.15       100.95 o                         
  17   9   7      76035.36      70905.43       948.49 o                         
  19   9   7       8897.23       7853.08       149.18 o                         
  21   9   7       3479.06       3707.33       193.40 o                         
  23   9   7       1258.12       1572.46       123.79 o                         
  25   9   7       5825.82       5741.55       192.42 o                         
  27   9   7        274.19        263.84        77.32 o                         
  29   9   7       1579.84       1659.63       109.12 o                         
  31   9   7       1400.40       1482.21        96.72 o                         
 -34  10   7        229.51        277.56       225.75 o                         
 -32  10   7        229.25        166.25       157.51 o                         
 -30  10   7       2669.75       3359.82       187.34 o                         
 -28  10   7       6977.99       9091.89       327.45 o                         
 -26  10   7       4540.18       5073.03       464.26 o                         
 -24  10   7       3100.60       3242.90       216.10 o                         
 -22  10   7      15702.91      15947.14      1102.50 o                         
 -20  10   7      18978.09      17833.08      1042.70 o                         
 -18  10   7        422.71        655.65        65.93 o                         
 -16  10   7      10048.52       8424.01       122.86 o                         
 -14  10   7       2585.72       2296.03        98.29 o                         
 -12  10   7      93212.80      87972.31      2011.86 o                         
 -10  10   7       3209.95       3230.47       265.24 o                         
  -8  10   7      10082.89      10360.48       111.67 o                         
  -6  10   7        284.39        701.98        57.86 o                         
  -4  10   7      31002.65      29094.39       901.57 o                         
  -2  10   7     101574.20     101589.48       770.20 o                         
   0  10   7      17151.15      18656.89       282.28 o                         
   2  10   7     136196.14     132453.45      1474.82 o                         
   4  10   7       8243.41       7512.94       103.42 o                         
   6  10   7      96739.35      98623.36       663.02 o                         
   8  10   7      10593.51      10607.54       154.49 o                         
  10  10   7      21455.94      21035.89       219.26 o                         
  12  10   7      17060.99      16640.50       237.21 o                         
  14  10   7      53841.55      54944.10      1308.92 o                         
  16  10   7       9011.20       8749.13       139.03 o                         
  18  10   7       1331.16       1436.26        84.48 o                         
  20  10   7       2286.57       2078.24       121.95 o                         
  22  10   7        956.90       1086.52        94.66 o                         
  24  10   7       4834.90       5359.11       208.55 o                         
  26  10   7        904.19        882.75        85.44 o                         
  28  10   7        589.13        544.61        66.51 o                         
  32  10   7        937.80       1210.18       244.26 o                         
 -33  11   7          4.84        -51.81       207.25 o                         
 -31  11   7         51.02        160.41       219.60 o                         
 -29  11   7       2688.97       3504.70       383.04 o                         
 -27  11   7       5707.17       6992.91       397.84 o                         
 -25  11   7        618.72        708.87       179.56 o                         
 -23  11   7       3691.69       3728.93       316.42 o                         
 -21  11   7       3002.23       3437.11       350.02 o                         
 -19  11   7        632.04       1108.43       178.05 o                         
 -17  11   7       4081.56       3725.82       142.20 o                         
 -15  11   7       3199.29       3204.70       110.64 o                         
 -13  11   7        201.64        529.66       114.21 o                         
 -11  11   7       2750.32       2778.74       102.20 o                         
  -9  11   7      34702.98      30946.23       340.62 o                         
  -7  11   7      21245.96      22073.24       216.54 o                         
  -5  11   7      92999.13      84488.55      1949.80 o                         
  -3  11   7        240.33        471.54        54.86 o                         
  -1  11   7      31678.71      30892.91       342.05 o                         
   1  11   7      29099.79      29389.97       336.19 o                         
   3  11   7      57019.30      55411.64       614.83 o                         
   5  11   7       2348.84       2733.30        70.59 o                         
   7  11   7       4445.77       3799.15        78.91 o                         
   9  11   7      41386.91      43471.89       464.80 o                         
  11  11   7      12854.29      13786.00       204.95 o                         
  13  11   7       5604.01       6254.94       154.91 o                         
  15  11   7       5052.41       6234.83       159.16 o                         
  17  11   7       1040.84       1260.34        81.83 o                         
  19  11   7       1785.29       1874.63       108.57 o                         
  21  11   7       7220.37       6805.83       640.25 o                         
  23  11   7       2599.57       2699.41       136.36 o                         
  25  11   7        139.08        137.13        97.76 o                         
  27  11   7       4729.69       3930.30       125.83 o                         
  29  11   7         97.94        373.79       336.78 o                         
 -30  12   7       6278.17       7590.90      1833.77 o                         
 -28  12   7        656.37        971.77       242.41 o                         
 -26  12   7        530.75        751.75       216.41 o                         
 -24  12   7       9246.40      11328.88       497.76 o                         
 -22  12   7       6565.47       7526.47       838.24 o                         
 -20  12   7       9048.51       8199.43      1236.08 o                         
 -18  12   7        142.40        136.00       704.97 o                         
 -16  12   7      14805.18      15974.87       305.70 o                         
 -14  12   7      10132.08       9717.14       196.87 o                         
 -12  12   7       3019.82       3454.53       184.14 o                         
 -10  12   7        318.35        520.13        84.18 o                         
  -8  12   7      32239.21      33831.74       323.32 o                         
  -6  12   7        381.88        555.16        65.53 o                         
  -4  12   7      25528.29      25165.95       225.91 o                         
  -2  12   7      32902.68      32573.41       438.55 o                         
   0  12   7       5747.36       4782.15        89.11 o                         
   2  12   7       7519.04       7901.90       110.08 o                         
   4  12   7       2237.00       2417.17        67.42 o                         
   6  12   7      14170.44      15159.24       156.67 o                         
   8  12   7        602.94        374.43        59.98 o                         
  10  12   7       6893.92       6639.85       121.75 o                         
  12  12   7        177.30        380.25        75.64 o                         
  14  12   7       1757.24       1628.18        91.75 o                         
  16  12   7      22899.68      20795.19       308.66 o                         
  18  12   7        422.69        370.98        73.26 o                         
  20  12   7         26.75         31.54       118.67 o                         
  22  12   7        112.85        124.33       109.87 o                         
  24  12   7        594.36        621.74       107.32 o                         
  26  12   7        217.84        251.66        85.12 o                         
  28  12   7       1539.40       3660.14       303.47 o                         
 -29  13   7        903.21        858.60      1006.63 o                         
 -27  13   7       2039.78       1487.74      1158.37 o                         
 -25  13   7        231.44        273.86      1065.84 o                         
 -23  13   7        918.63       2313.03      1095.45 o                         
 -21  13   7        212.35        254.09       225.75 o                         
 -19  13   7        127.47        142.73       124.81 o                         
 -17  13   7       6888.25       7712.57      1069.55 o                         
 -15  13   7        211.13        172.76       220.20 o                         
 -13  13   7        188.54        285.92        90.81 o                         
 -11  13   7       7476.61       7312.81       248.92 o                         
  -9  13   7      10643.77      11024.98       170.42 o                         
  -7  13   7       5908.43       5543.60       112.35 o                         
  -5  13   7      19568.36      19489.16       260.40 o                         
  -3  13   7        671.00        910.76        81.07 o                         
  -1  13   7      41907.02      43104.21       814.08 o                         
   1  13   7       2661.89       3096.85        85.64 o                         
   3  13   7      17984.62      20018.25       279.80 o                         
   5  13   7         24.11         69.82        73.06 o                         
   7  13   7       8560.38       9749.05       137.70 o                         
   9  13   7        123.72        242.11        72.50 o                         
  11  13   7        278.88        447.28        84.03 o                         
  13  13   7      11186.57      11283.74       206.29 o                         
  15  13   7         39.22         79.63        81.14 o                         
  17  13   7        170.26        162.44        96.72 o                         
  19  13   7        107.93        122.13       125.83 o                         
  21  13   7       3886.71       3856.28       155.44 o                         
  23  13   7       5180.38       5443.95       162.84 o                         
  25  13   7       1901.61       4761.32       318.70 o                         
 -26  14   7       3120.22       2322.63      1485.89 o                         
 -24  14   7         97.90        173.60       347.88 o                         
 -22  14   7       3303.16       2593.29      1883.73 o                         
 -20  14   7        472.22        376.06        85.82 o                         
 -18  14   7       1577.28       1374.16       201.23 o                         
 -16  14   7      10868.67      10655.58       564.38 o                         
 -14  14   7      13359.30      13229.42      1224.98 o                         
 -12  14   7      14026.15      13265.05       224.64 o                         
 -10  14   7       6834.41       7653.38       346.68 o                         
  -8  14   7      37042.61      39163.76       532.69 o                         
  -6  14   7        323.53        435.72        80.60 o                         
  -4  14   7        173.18        527.54        92.44 o                         
  -2  14   7      15813.20      18449.34       290.77 o                         
   0  14   7       6903.81       7378.53       122.12 o                         
   2  14   7        578.78        559.63       126.28 o                         
   4  14   7         53.00        202.64       126.60 o                         
   6  14   7       3606.96       3358.39       110.38 o                         
   8  14   7        876.43        714.19        77.57 o                         
  10  14   7       2935.84       3318.76       103.29 o                         
  12  14   7       4261.93       4720.68       138.03 o                         
  14  14   7       3204.67       3013.04       148.03 o                         
  16  14   7      15163.48      15177.16       540.32 o                         
  18  14   7       1481.52       1711.25      1778.26 o                         
  20  14   7       5640.38      12273.84       655.05 o                         
  22  14   7       2694.80       3572.67      1284.19 o                         
 -23  15   7        344.33        342.93       449.65 o                         
 -21  15   7       1344.87       1295.33       375.64 o                         
 -19  15   7       2578.79       2798.65       138.78 o                         
 -17  15   7       3080.99       2849.90       244.26 o                         
 -15  15   7       5619.39       5827.75       135.78 o                         
 -13  15   7        281.77        463.57        93.77 o                         
 -11  15   7        917.73       1420.21       123.98 o                         
  -9  15   7        698.17        761.49        83.33 o                         
  -7  15   7       2407.65       2268.73       135.68 o                         
  -5  15   7         27.84        182.14        82.70 o                         
  -3  15   7        158.81        250.97        98.11 o                         
  -1  15   7       5335.58       5865.85       162.25 o                         
   1  15   7       4878.56       5550.60       112.57 o                         
   3  15   7      10160.46      11211.35       416.35 o                         
   5  15   7         67.51         29.37       116.81 o                         
   7  15   7       1723.44       1859.96        94.68 o                         
   9  15   7       2512.76       2532.00       108.89 o                         
  11  15   7          8.46         33.92        90.81 o                         
  13  15   7      17139.88      18018.67     14868.16 o                         
  15  15   7         41.69        183.91       133.04 o                         
  17  15   7          5.39         42.39       582.88 o                         
  19  15   7        438.41       1650.58      2087.28 o                         
 -18  16   7        572.54        530.94        62.64 o                         
 -16  16   7       2606.67       2465.83       175.79 o                         
 -14  16   7       6222.04       6453.85       212.80 o                         
 -12  16   7         34.99        177.18        82.64 o                         
 -10  16   7       9093.30       9014.87       556.98 o                         
  -8  16   7       8681.95       8246.31       132.65 o                         
  -6  16   7       2536.48       3091.64       120.91 o                         
  -4  16   7       2031.67       2433.19       111.03 o                         
  -2  16   7       1130.95       1128.76       140.63 o                         
   0  16   7       9723.72      11022.15       205.50 o                         
   2  16   7        600.80        816.47        89.77 o                         
   4  16   7         38.58        -11.02       112.16 o                         
   6  16   7       4134.41       3879.82       161.93 o                         
   8  16   7       2776.72       2877.55       122.13 o                         
  10  16   7       4383.44       4428.08       124.12 o                         
  12  16   7        520.15        473.71       129.53 o                         
  14  16   7       1151.25       3737.86      2923.67 o                         
 -11  17   7         82.63         62.91       114.73 o                         
  -9  17   7        538.78        581.03       129.53 o                         
  -7  17   7       1155.69       1261.99       144.33 o                         
  -5  17   7         13.04         99.92       125.83 o                         
  -3  17   7        714.03        820.47        99.51 o                         
  -1  17   7          5.24         65.57        80.04 o                         
   1  17   7       1366.99       1380.04        88.20 o                         
   3  17   7        147.37        290.60        79.08 o                         
   5  17   7        543.70        569.93       151.73 o                         
   7  17   7        852.52        808.24        91.14 o                         
 -42   0   8        119.71         62.91       118.43 o                         
 -40   0   8       1495.93       1861.53       166.54 o                         
 -38   0   8       3163.87       3123.52       214.65 o                         
 -36   0   8      13099.49      11725.94       271.19 o                         
 -34   0   8       1745.57       1516.28       147.67 o                         
 -32   0   8       6661.57       6708.94       216.50 o                         
 -30   0   8       6875.39       5640.93       214.19 o                         
 -28   0   8       2039.50       2076.97       110.61 o                         
 -26   0   8       6187.82       6420.70       165.40 o                         
 -24   0   8       6131.46       6818.06       251.48 o                         
 -22   0   8       7182.27       6883.30       113.26 o                         
 -20   0   8       1383.53       1210.18       196.15 o                         
 -18   0   8       1475.14       1187.97       196.15 o                         
 -16   0   8     194335.33     203246.94      3486.20 o                         
 -14   0   8     185534.06     179339.45      3075.41 o                         
 -12   0   8      74170.76      73857.96      1774.56 o                         
 -10   0   8      22046.58      41903.51       609.30 o                         
  -8   0   8     753201.50     843430.88      9927.18 o                         
  -6   0   8    3523082.25    3700479.25     61311.97 o                         
  -4   0   8     151822.66     142915.67      1767.71 o                         
  -2   0   8      16575.71      47633.31      1593.21 o                         
   0   0   8      48513.92      76365.03      5678.95 o                         
   2   0   8     814335.38     966373.12     16161.61 o                         
   4   0   8     382036.03     410361.25      6946.49 o                         
   6   0   8      17481.24      28888.83       636.55 o                         
   8   0   8     168338.44     165853.56      2897.76 o                         
  10   0   8       3110.66       7534.93       333.08 o                         
  12   0   8      51761.79      66637.49      1302.70 o                         
  14   0   8        949.03       1500.40       217.74 o                         
  16   0   8      35479.50      40237.01      3623.13 o                         
  18   0   8      38333.03      36710.50       780.96 o                         
  20   0   8      56248.64      59019.29       547.17 o                         
  22   0   8         60.61        279.34       107.98 o                         
  24   0   8      58123.56      56220.57      1248.36 o                         
  26   0   8      31346.80      31813.48      1191.67 o                         
  28   0   8       4718.17       5754.06       246.11 o                         
  30   0   8        334.57        407.79       161.59 o                         
  32   0   8       1312.56       1931.84       236.85 o                         
  34   0   8       3767.03       3204.94       218.35 o                         
  36   0   8         32.00         27.78        93.79 o                         
  38   0   8        239.24        210.95       133.23 o                         
 -41   1   8          2.89         12.48        91.48 o                         
 -39   1   8        602.07        581.30       118.87 o                         
 -37   1   8         82.18        172.38       126.73 o                         
 -35   1   8       3499.30       3576.70       142.62 o                         
 -33   1   8         52.06         34.54        97.54 o                         
 -31   1   8        305.20        469.31        85.32 o                         
 -29   1   8      25780.64      24558.44       469.95 o                         
 -27   1   8       1414.62       1746.43        71.55 o                         
 -25   1   8       8520.68       7287.82       146.49 o                         
 -23   1   8       3677.13       3266.31       130.89 o                         
 -21   1   8      13438.85      11145.63       284.68 o                         
 -19   1   8      28450.11      24133.86       394.92 o                         
 -17   1   8      40224.91      33571.34       690.21 o                         
 -15   1   8      21473.86      22456.31       357.03 o                         
 -13   1   8      35474.88      40318.61       546.43 o                         
 -11   1   8      53861.79      57305.32       631.67 o                         
  -9   1   8     886371.19     875216.69      9068.87 o                         
  -7   1   8     131832.34     146267.97      2300.08 o                         
  -5   1   8      13605.87       7290.67       310.87 o                         
  -3   1   8     390076.91     455479.00      5915.82 o                         
  -1   1   8      35235.76      21583.28       956.67 o                         
   1   1   8      18448.48      26052.56      1110.25 o                         
   3   1   8       2532.11       1136.16       270.16 o                         
   5   1   8      36033.30      26072.48       599.54 o                         
   7   1   8       7211.12       3056.90       236.85 o                         
   9   1   8       2620.66       3315.96       262.76 o                         
  11   1   8      27865.70      31401.71       721.67 o                         
  13   1   8       4104.86       4600.16       318.27 o                         
  15   1   8        323.91        520.62       198.89 o                         
  17   1   8      26323.64      22885.03       505.17 o                         
  19   1   8       2464.92       2464.24       192.03 o                         
  21   1   8      53157.64      50041.39       462.04 o                         
  23   1   8        133.22        329.83        85.14 o                         
  25   1   8        370.69        639.95        93.37 o                         
  27   1   8        279.89        572.89       156.56 o                         
  29   1   8      16964.19      17500.01       546.37 o                         
  31   1   8        396.33        418.37       108.73 o                         
  33   1   8       1518.09       1331.20       149.09 o                         
  35   1   8       3552.34       3561.26       130.87 o                         
  37   1   8       2072.96       1625.11        83.05 o                         
 -42   2   8        933.54        655.05       125.83 o                         
 -40   2   8        145.61         36.72       101.16 o                         
 -38   2   8       3247.67       3114.29       154.83 o                         
 -36   2   8        736.56        614.22       143.08 o                         
 -34   2   8        285.33        543.96       123.51 o                         
 -32   2   8       4019.18       3789.44       209.44 o                         
 -30   2   8       1614.87       1628.99        92.20 o                         
 -28   2   8       6862.52       6793.22       101.06 o                         
 -26   2   8       7863.28       7630.60       106.32 o                         
 -24   2   8       2542.83       2535.88        91.65 o                         
 -22   2   8       3442.26       3447.28        80.88 o                         
 -20   2   8      50324.93      47265.56       671.99 o                         
 -18   2   8      35350.68      34861.00       677.25 o                         
 -16   2   8        865.88        743.71       196.15 o                         
 -14   2   8      53788.17      49243.01       799.38 o                         
 -12   2   8     118288.77     109439.28       985.01 o                         
 -10   2   8       1704.52       2786.33       112.91 o                         
  -8   2   8      44956.57      38257.91       393.96 o                         
  -6   2   8     273286.50     278499.56      2732.09 o                         
  -4   2   8      28145.22      26802.54       608.79 o                         
  -2   2   8        129.70        745.83       125.86 o                         
   0   2   8     252692.55     305095.16      4217.82 o                         
   2   2   8     302190.31     344125.34      4151.70 o                         
   4   2   8     150468.09     162990.97      2666.46 o                         
   6   2   8       3070.01       3861.54       277.56 o                         
   8   2   8     342236.03     335393.16      4039.18 o                         
  10   2   8     112572.97     118134.80      1511.26 o                         
  12   2   8      39711.37      36314.59       573.10 o                         
  14   2   8       5184.36       6592.46       254.74 o                         
  16   2   8      24567.06      24906.41       821.93 o                         
  18   2   8       4704.30       5473.61       203.09 o                         
  20   2   8       1742.80       2434.36        82.56 o                         
  22   2   8       1458.59       1656.43       116.30 o                         
  24   2   8       1671.62       1873.62       118.92 o                         
  26   2   8      18301.50      17312.27       590.98 o                         
  28   2   8        996.07        814.52       134.95 o                         
  30   2   8       1128.87       1700.73       158.23 o                         
  32   2   8       1901.05       1646.55       154.90 o                         
  34   2   8        897.34        848.92        91.33 o                         
  36   2   8       1494.24       1329.81        87.65 o                         
  38   2   8         87.54        136.08        75.99 o                         
 -41   3   8        227.81        111.55       119.37 o                         
 -39   3   8        155.59        208.66       147.58 o                         
 -37   3   8        429.57        423.88       117.16 o                         
 -35   3   8       3708.33       3733.23       132.46 o                         
 -33   3   8        907.03        714.98       108.89 o                         
 -31   3   8       3625.25       3390.66       136.75 o                         
 -29   3   8       4705.73       4586.84       170.93 o                         
 -27   3   8       4906.69       5509.55       162.47 o                         
 -25   3   8        120.45        357.34        85.46 o                         
 -23   3   8        406.78        589.79        89.58 o                         
 -21   3   8        126.51        176.96        89.45 o                         
 -19   3   8      47576.66      43466.48       928.91 o                         
 -17   3   8      24462.92      24508.08       989.98 o                         
 -15   3   8      28932.26      27303.09      1126.91 o                         
 -13   3   8      25735.92      20665.54       507.02 o                         
 -11   3   8      23460.86      19401.32       231.82 o                         
  -9   3   8     138074.89     120837.03       970.24 o                         
  -7   3   8      28223.38      29985.30       329.55 o                         
  -5   3   8       1864.78       4617.80       202.80 o                         
  -3   3   8      23235.94      12257.15       299.63 o                         
  -1   3   8     181300.31     195943.95      1701.92 o                         
   1   3   8     196807.61     180595.98      2234.83 o                         
   3   3   8      32056.34      39919.96       605.77 o                         
   5   3   8     179795.03     197725.02      2511.03 o                         
   7   3   8     242877.42     246124.19      2998.96 o                         
   9   3   8      64335.62      67849.92       927.69 o                         
  11   3   8     104135.18     100522.30      1317.60 o                         
  13   3   8       1646.26       1955.45       133.66 o                         
  15   3   8      10463.66       8916.49       305.95 o                         
  17   3   8       1313.02       1206.74        75.36 o                         
  19   3   8      18745.96      19400.15       337.71 o                         
  21   3   8      18304.47      19356.16       260.99 o                         
  23   3   8       7597.07       7169.87       152.29 o                         
  25   3   8       2382.37       2497.92       112.34 o                         
  27   3   8      13192.18      13122.67       383.54 o                         
  29   3   8        729.33        640.58       127.70 o                         
  31   3   8       1195.52       1062.04       142.11 o                         
  33   3   8          3.62        -21.39       118.41 o                         
  35   3   8         46.54         57.67       105.40 o                         
  37   3   8        172.46        193.68        85.57 o                         
 -40   4   8        257.53        289.81       119.23 o                         
 -38   4   8        828.80        660.99       180.22 o                         
 -36   4   8         54.57         -5.47       172.05 o                         
 -34   4   8       2727.19       2800.70       158.09 o                         
 -32   4   8      15407.81      13125.34      1155.00 o                         
 -30   4   8       4054.38       3596.93       154.80 o                         
 -28   4   8       1991.94       2563.19       111.81 o                         
 -26   4   8      13147.70      14331.13       287.33 o                         
 -24   4   8       9615.61       9924.21       144.72 o                         
 -22   4   8       2591.20       3053.24        98.17 o                         
 -20   4   8      52697.86      47919.25      1563.61 o                         
 -18   4   8      41809.83      41886.62      4837.01 o                         
 -16   4   8      56054.34      57155.92      1139.86 o                         
 -14   4   8        343.04        188.74       214.65 o                         
 -12   4   8     494869.25     474830.62      6130.64 o                         
 -10   4   8       5100.57       7147.48       168.18 o                         
  -8   4   8     123297.09     128044.69      1146.94 o                         
  -6   4   8       5041.77       8023.01       377.66 o                         
  -4   4   8      61956.24      55154.08      1221.28 o                         
  -2   4   8       6229.28       6852.40       206.23 o                         
   0   4   8     419374.06     397266.59      5295.91 o                         
   2   4   8       1296.78       1171.41       249.81 o                         
   4   4   8     166555.34     174300.83      2390.75 o                         
   6   4   8       1311.54       1306.49       175.33 o                         
   8   4   8      61632.33      86761.01      1150.12 o                         
  10   4   8        452.25        821.39       141.76 o                         
  12   4   8      38948.28      44842.18       546.46 o                         
  14   4   8        258.61        484.04       121.32 o                         
  16   4   8      27533.13      29560.84       315.59 o                         
  18   4   8       2006.59       2311.30        73.86 o                         
  20   4   8      12948.56      11773.15       173.80 o                         
  22   4   8      12310.43      11381.50       159.66 o                         
  24   4   8      26371.97      27438.12       341.89 o                         
  26   4   8         31.04        390.58       115.13 o                         
  28   4   8       4628.37       4733.44       191.22 o                         
  30   4   8        717.76       1033.05       143.14 o                         
  32   4   8       3691.06       3549.11       247.96 o                         
  34   4   8        249.45        238.15       102.34 o                         
  36   4   8        154.40         89.38        91.05 o                         
 -41   5   8        377.83        378.23       107.37 o                         
 -39   5   8        336.49        484.15       127.29 o                         
 -37   5   8       1288.41       1624.67       336.78 o                         
 -35   5   8          7.81         31.36       300.31 o                         
 -33   5   8        302.57         98.69       192.44 o                         
 -31   5   8       1525.72       1329.60       142.84 o                         
 -29   5   8      16437.54      16251.19       264.49 o                         
 -27   5   8       4230.47       3496.77       151.31 o                         
 -25   5   8       7291.31       6801.44       229.80 o                         
 -23   5   8       2118.70       2138.99       555.13 o                         
 -21   5   8      27784.10      23922.73       749.42 o                         
 -19   5   8      10477.09      11548.41       252.55 o                         
 -17   5   8      38815.45      36354.98      1961.48 o                         
 -15   5   8       7006.90      10141.32       303.47 o                         
 -13   5   8      37485.93      35579.53       554.76 o                         
 -11   5   8      98036.53      98777.33      1274.43 o                         
  -9   5   8      90090.81      78053.38       655.02 o                         
  -7   5   8        275.57        383.12        74.93 o                         
  -5   5   8      17562.86      17464.71       309.71 o                         
  -3   5   8        547.39       1348.78       116.84 o                         
  -1   5   8      10108.41      11461.53       325.67 o                         
   1   5   8      52811.36      46135.97       732.14 o                         
   3   5   8     238180.38     218239.00      3305.16 o                         
   5   5   8      18979.47      18663.47       547.73 o                         
   7   5   8      32811.03      33853.85       655.05 o                         
   9   5   8       2774.87       5101.93       228.97 o                         
  11   5   8      74500.98      82286.69       784.86 o                         
  13   5   8      16633.90      14635.43       216.25 o                         
  15   5   8       5080.99       6220.73       155.33 o                         
  17   5   8      36525.08      39433.53       333.14 o                         
  19   5   8      38668.69      41353.79       357.12 o                         
  21   5   8      31253.36      29927.13       289.02 o                         
  23   5   8       5859.49       5494.79       143.60 o                         
  25   5   8         48.70        198.12       117.31 o                         
  27   5   8        328.90        739.43       122.35 o                         
  29   5   8       7486.54       6162.76       184.04 o                         
  31   5   8       4438.96       4548.34       262.76 o                         
  33   5   8        285.16        293.86       116.25 o                         
  35   5   8       2123.92       1964.10       108.12 o                         
  37   5   8       2319.38       1753.92       123.98 o                         
 -40   6   8         71.13        251.66       288.67 o                         
 -38   6   8        367.83        357.56       193.85 o                         
 -36   6   8       3871.06       4829.61       358.98 o                         
 -34   6   8         46.17         44.22       192.87 o                         
 -32   6   8         48.87        -11.34       134.14 o                         
 -30   6   8       2484.15       2735.92       163.67 o                         
 -28   6   8       4840.86       4901.04       146.57 o                         
 -26   6   8       6091.41       5660.04       150.67 o                         
 -24   6   8        215.35        399.44        93.47 o                         
 -22   6   8       8216.72       8221.78       151.43 o                         
 -20   6   8       1740.09       2736.49       148.36 o                         
 -18   6   8       9976.00      11588.34       233.51 o                         
 -16   6   8       6250.18       6395.18       239.09 o                         
 -14   6   8     137437.75     125457.45      1605.46 o                         
 -12   6   8     156833.77     156890.17      1843.15 o                         
 -10   6   8       1636.75       3133.93       152.35 o                         
  -8   6   8       6781.82       9091.41       214.20 o                         
  -6   6   8      46193.12      39660.16       755.27 o                         
  -4   6   8     121074.95     113246.02      3254.52 o                         
  -2   6   8      41529.71      39843.34       788.28 o                         
   0   6   8       8756.18       9070.78       310.87 o                         
   2   6   8      60042.01      66690.10       731.43 o                         
   4   6   8      43929.45      35798.29       539.07 o                         
   6   6   8      17468.22      14797.96       263.48 o                         
   8   6   8       5380.93       5448.33       136.05 o                         
  10   6   8      89629.61      85654.57       809.96 o                         
  12   6   8      25643.45      29884.49       646.92 o                         
  14   6   8      80529.52      80689.05       755.62 o                         
  16   6   8       6503.61       7165.76       139.81 o                         
  18   6   8      47345.11      45601.87       482.68 o                         
  20   6   8      32666.90      34720.57       351.20 o                         
  22   6   8      20541.35      20060.80       280.34 o                         
  24   6   8        751.32        964.57       128.83 o                         
  26   6   8      10595.33      10319.12       204.18 o                         
  28   6   8       9097.06       9359.45       333.08 o                         
  30   6   8       5800.65       5229.30       266.46 o                         
  32   6   8        135.84        244.26       192.44 o                         
  34   6   8       1245.28       1156.96       336.78 o                         
  36   6   8       1141.63       1494.46       277.56 o                         
 -39   7   8        275.80         88.82       151.73 o                         
 -37   7   8         93.65         40.71       177.64 o                         
 -35   7   8        191.28         63.13       147.43 o                         
 -33   7   8       3222.25       3892.44       318.27 o                         
 -31   7   8       3101.15       3167.45       191.19 o                         
 -29   7   8       9072.34       9416.45       197.97 o                         
 -27   7   8      16171.25      16069.98       598.45 o                         
 -25   7   8      14403.81      13605.81       584.10 o                         
 -23   7   8        969.52       1047.25        87.49 o                         
 -21   7   8        302.79        849.99        81.33 o                         
 -19   7   8       5042.25       4245.98       114.46 o                         
 -17   7   8      11974.39      11595.74       261.92 o                         
 -15   7   8      15230.24      15911.19       381.77 o                         
 -13   7   8      12522.18      13174.85       406.50 o                         
 -11   7   8        583.31        611.65       163.41 o                         
  -9   7   8      39593.21      38198.54       596.58 o                         
  -7   7   8      40531.00      36509.62       563.72 o                         
  -5   7   8      12126.19      12742.02       333.08 o                         
  -3   7   8       8703.30       9109.09       605.09 o                         
  -1   7   8      41176.90      38618.48      1269.39 o                         
   1   7   8     379327.09     370962.03      6313.65 o                         
   3   7   8      11002.12       9105.15       235.00 o                         
   5   7   8      97674.48     100690.51      1358.05 o                         
   7   7   8      86726.34      84538.34      1190.55 o                         
   9   7   8       6078.17       6658.33       113.37 o                         
  11   7   8        513.11       1004.78        80.17 o                         
  13   7   8       1105.45       1350.69        81.22 o                         
  15   7   8        345.75        575.79        91.53 o                         
  17   7   8      40991.98      44062.19       398.04 o                         
  19   7   8        142.72        607.66       200.99 o                         
  21   7   8       1772.51       1773.45       218.25 o                         
  23   7   8      11684.61      12205.40       621.74 o                         
  27   7   8        370.76        299.77       114.73 o                         
  31   7   8         41.10         14.80       144.33 o                         
  33   7   8       8739.04      10357.06      5838.09 o                         
  35   7   8         16.58        128.65        80.21 o                         
 -38   8   8        615.84        713.19       130.93 o                         
 -36   8   8        389.65        397.47       147.81 o                         
 -34   8   8        136.79        173.26       167.12 o                         
 -32   8   8        246.12        481.65       161.21 o                         
 -30   8   8        979.54       1225.30       144.30 o                         
 -28   8   8       7113.55       8536.10       625.91 o                         
 -26   8   8         83.64        386.60       135.65 o                         
 -24   8   8      20765.22      20595.75       725.00 o                         
 -22   8   8         45.68        132.59        85.14 o                         
 -20   8   8      33959.81      32983.73       348.18 o                         
 -18   8   8        311.96        540.33        53.24 o                         
 -16   8   8      11637.75      11188.31       276.67 o                         
 -14   8   8      28830.11      22935.45       543.56 o                         
 -12   8   8      14499.11      12773.33       147.86 o                         
 -10   8   8       7110.49       4948.11       265.49 o                         
  -8   8   8      92884.41      89182.28       756.60 o                         
  -6   8   8      79608.15      78888.55       900.20 o                         
  -4   8   8      43613.09      45061.99     12838.25 o                         
  -2   8   8      20050.69      21080.19       373.79 o                         
   0   8   8        341.27        986.74        90.25 o                         
   2   8   8      28084.77      26501.40       421.85 o                         
   4   8   8     107774.59     103569.12       926.71 o                         
   6   8   8      29064.87      28829.01       557.67 o                         
   8   8   8      43652.59      47621.72       398.08 o                         
  10   8   8      10715.21      11364.94       209.84 o                         
  12   8   8       5897.00       7701.04       163.30 o                         
  14   8   8       4794.60       5028.28       132.88 o                         
  16   8   8       3834.40       4601.69       128.68 o                         
  18   8   8       6192.10       5116.47       165.59 o                         
  20   8   8       2868.90       2820.61       131.25 o                         
  22   8   8         73.21        213.08       175.06 o                         
  24   8   8       3187.68       3851.57       956.67 o                         
  26   8   8      14785.97      13486.18       253.51 o                         
  28   8   8         48.07         59.21       159.14 o                         
  30   8   8        278.62        344.18       140.63 o                         
  32   8   8         37.24        122.46       100.39 o                         
  34   8   8       2312.00       2033.49       384.89 o                         
 -37   9   8         14.41         92.97       136.93 o                         
 -35   9   8        347.86        470.43       144.81 o                         
 -33   9   8       1420.76       1650.58       170.58 o                         
 -31   9   8       1210.50       1401.35       227.97 o                         
 -29   9   8         94.59         87.69       169.86 o                         
 -27   9   8       3096.88       3150.86       142.26 o                         
 -25   9   8      15794.24      15088.62       290.17 o                         
 -23   9   8         82.13         19.28        94.21 o                         
 -21   9   8      15785.64      15269.13       409.82 o                         
 -19   9   8       1536.61       1298.83        72.98 o                         
 -17   9   8        757.22        629.64        61.85 o                         
 -15   9   8      12257.94      10812.54       133.23 o                         
 -13   9   8      99838.20      87867.99      2528.40 o                         
 -11   9   8      28789.38      27353.10       364.52 o                         
  -9   9   8      20758.12      21358.49      1219.65 o                         
  -7   9   8       6756.96       7634.15       118.59 o                         
  -5   9   8      37448.79      31626.75       395.49 o                         
  -3   9   8      17708.25      18729.08       812.17 o                         
  -1   9   8      51645.99      49888.11       339.74 o                         
   1   9   8      19147.54      18744.06       304.65 o                         
   3   9   8      19768.48      20794.35       254.99 o                         
   5   9   8     100840.75      96812.38       844.35 o                         
   7   9   8      21820.98      19987.13       213.40 o                         
   9   9   8       5759.11       5430.12       150.72 o                         
  11   9   8       6897.46       7787.87       133.88 o                         
  13   9   8       6133.22       5117.14        93.90 o                         
  15   9   8        269.42         96.55        99.60 o                         
  17   9   8      38982.56      38431.68       450.24 o                         
  19   9   8       1529.20       1886.08       104.93 o                         
  21   9   8       2509.20       2297.98       191.04 o                         
  23   9   8        391.42        458.14       118.44 o                         
  25   9   8       8029.70       8047.90       149.04 o                         
  27   9   8        349.92        232.48        73.18 o                         
  29   9   8        407.58        499.63        96.78 o                         
  31   9   8         55.84         20.77        82.01 o                         
  33   9   8       1963.47       2050.27       192.44 o                         
 -34  10   8         98.48         99.92       222.05 o                         
 -32  10   8        223.73        238.30       172.09 o                         
 -30  10   8       4194.04       5099.24       235.65 o                         
 -28  10   8       2451.54       2928.92       236.90 o                         
 -26  10   8        233.00        358.50       174.09 o                         
 -24  10   8      10352.91      10451.90       893.13 o                         
 -22  10   8      19359.19      19447.35       687.31 o                         
 -20  10   8      14915.63      13490.18       432.21 o                         
 -18  10   8      11755.44      11349.37       293.11 o                         
 -16  10   8       1880.04       2457.32        88.28 o                         
 -14  10   8        283.06        529.00        76.60 o                         
 -12  10   8       4343.07       3827.94       111.81 o                         
 -10  10   8       2910.89       2507.65        83.88 o                         
  -8  10   8       1643.47       1624.69        69.72 o                         
  -6  10   8      36712.08      34929.41       326.70 o                         
  -4  10   8        626.43       1208.22        74.30 o                         
  -2  10   8       7576.72       6905.18        93.13 o                         
   0  10   8        376.47        582.89        63.66 o                         
   2  10   8       2282.54       2083.79        88.84 o                         
   4  10   8      36601.56      34303.74       259.05 o                         
   6  10   8       3947.90       4199.14        77.21 o                         
   8  10   8       2851.79       3328.46        77.58 o                         
  10  10   8        117.94        444.54        62.51 o                         
  12  10   8      21032.01      21021.87       362.46 o                         
  14  10   8       1829.03       1874.97        97.75 o                         
  16  10   8        967.23       1055.72        90.82 o                         
  18  10   8       3491.05       3219.80        97.84 o                         
  20  10   8       2625.26       2802.73       133.61 o                         
  22  10   8       2554.51       2858.44       105.77 o                         
  24  10   8         43.44         55.93        84.00 o                         
  26  10   8        330.15        387.80        75.97 o                         
  28  10   8       3033.92       2863.15       159.14 o                         
 -33  11   8        179.75        122.13       203.55 o                         
 -31  11   8       4426.23       5385.15       827.14 o                         
 -29  11   8       1835.85       2530.55       331.23 o                         
 -27  11   8       4655.92       5654.00       544.02 o                         
 -25  11   8       4913.41       5585.14       285.39 o                         
 -23  11   8      11154.03      13457.32       371.29 o                         
 -21  11   8      60680.87      72950.63      1321.20 o                         
 -19  11   8      10145.63      10202.35       574.31 o                         
 -17  11   8      10521.59      11245.90       201.30 o                         
 -15  11   8         41.32        466.15        81.36 o                         
 -13  11   8      85276.63      87451.65      1075.53 o                         
 -11  11   8       7280.11       6640.07       365.37 o                         
  -9  11   8       7547.69       7250.87       213.93 o                         
  -7  11   8       5740.69       5713.38       118.89 o                         
  -5  11   8     101257.18      97453.85       685.31 o                         
  -3  11   8      47430.21      47144.23       384.48 o                         
  -1  11   8      59134.32      56810.46       416.63 o                         
   1  11   8         28.68        170.84        92.59 o                         
   3  11   8      22738.97      22551.83       353.32 o                         
   5  11   8      38756.87      38724.13       458.10 o                         
   7  11   8       2605.55       2458.73        78.09 o                         
   9  11   8        895.25       1531.67        75.64 o                         
  11  11   8      95785.92      92731.36      1440.74 o                         
  13  11   8      19217.94      18716.19       272.84 o                         
  15  11   8        125.99        274.46        95.46 o                         
  17  11   8         70.00        215.23        82.68 o                         
  19  11   8       6295.19       5763.93       201.70 o                         
  21  11   8         30.59        -66.35       120.41 o                         
  23  11   8        834.05       1062.74       115.17 o                         
  25  11   8        323.16        275.02        95.66 o                         
  27  11   8       1153.14       1413.72        92.52 o                         
  29  11   8        128.70        288.67       344.18 o                         
 -30  12   8       1314.25        932.33       381.19 o                         
 -28  12   8       4944.15       6416.55       825.29 o                         
 -26  12   8        495.67        705.68       213.53 o                         
 -24  12   8       2316.56       2797.30       333.08 o                         
 -22  12   8         79.92        405.66       376.30 o                         
 -20  12   8         35.27        -50.29       765.09 o                         
 -18  12   8       5858.97       6764.62      1530.30 o                         
 -16  12   8       1055.96       1486.76       118.87 o                         
 -14  12   8       4322.90       4477.36       147.72 o                         
 -12  12   8        113.63        297.66        85.35 o                         
 -10  12   8      47256.41      46216.77       522.64 o                         
  -8  12   8      22145.21      22714.35       523.89 o                         
  -6  12   8      27096.13      27113.31       281.77 o                         
  -4  12   8       6419.05       7514.74       149.57 o                         
  -2  12   8      19886.18      20362.52       212.84 o                         
   0  12   8      21462.47      22486.10       208.71 o                         
   2  12   8        412.57        516.15        68.78 o                         
   4  12   8      11971.57      11659.26       232.77 o                         
   6  12   8      23073.78      23069.96       217.35 o                         
   8  12   8      10069.99      10603.51       150.57 o                         
  10  12   8       4690.85       5010.68        96.27 o                         
  12  12   8       8463.39       8475.77       340.93 o                         
  14  12   8       8489.34       7818.96       180.34 o                         
  16  12   8       6806.28       6106.98       157.01 o                         
  18  12   8       4866.94       4078.15       123.79 o                         
  20  12   8       8683.18       8340.79      1319.35 o                         
  22  12   8       1572.94       1525.91       117.36 o                         
  24  12   8         88.55         70.32        99.92 o                         
  26  12   8        771.19        492.21        81.42 o                         
 -29  13   8          7.58       -115.80       181.34 o                         
 -27  13   8      12111.70      19625.60      1347.11 o                         
 -25  13   8       1784.05       2494.37      1136.16 o                         
 -23  13   8       2141.77       3260.45      1106.55 o                         
 -21  13   8       5248.24       5009.19      1648.73 o                         
 -19  13   8      12517.33      12687.53      1474.79 o                         
 -17  13   8        131.20        764.09       849.62 o                         
 -15  13   8        135.16        190.37       112.71 o                         
 -13  13   8        593.32        870.10       102.45 o                         
 -11  13   8       1818.98       1830.20        83.07 o                         
  -9  13   8       9053.61       8464.78       134.08 o                         
  -7  13   8      14615.60      13723.13       221.20 o                         
  -5  13   8      12071.69      12699.56       207.81 o                         
  -3  13   8      54489.89      55227.65       504.99 o                         
  -1  13   8       5873.01       7262.78       161.32 o                         
   1  13   8      10369.84      10999.25       272.43 o                         
   3  13   8       7025.30       7460.55       201.92 o                         
   5  13   8      17236.02      18028.50       325.84 o                         
   7  13   8        824.48       1076.00        80.89 o                         
   9  13   8        214.37        468.54        76.55 o                         
  11  13   8       9935.77       9929.15       187.09 o                         
  13  13   8      13047.90      12975.96       228.07 o                         
  15  13   8       6742.83       5317.84       149.88 o                         
  17  13   8         96.76        163.18        98.11 o                         
  19  13   8      14339.06      15599.08       344.18 o                         
  21  13   8       1858.08       1972.55       133.23 o                         
  23  13   8        720.10        766.08       103.62 o                         
  25  13   8       7430.68      19958.68       529.22 o                         
 -26  14   8        537.83        307.17       932.61 o                         
 -24  14   8       1565.90       1373.02      1099.15 o                         
 -22  14   8        363.96        371.72       497.76 o                         
 -20  14   8        231.43        252.69       103.17 o                         
 -18  14   8       7552.43       7008.09       597.69 o                         
 -16  14   8       3304.52       2541.43       828.99 o                         
 -14  14   8        804.32        889.44       121.54 o                         
 -12  14   8        634.13        667.10        83.86 o                         
 -10  14   8        334.19        346.77        76.01 o                         
  -8  14   8       6102.76       6526.40       150.80 o                         
  -6  14   8         14.33         70.87        78.84 o                         
  -4  14   8       6469.05       6605.40       135.91 o                         
  -2  14   8      26342.28      27985.84       334.15 o                         
   0  14   8       9637.07      11278.63       217.94 o                         
   2  14   8       7465.32       7986.51       131.08 o                         
   4  14   8       1427.16       1579.29       105.55 o                         
   6  14   8      10945.35      11257.11       197.90 o                         
   8  14   8       1548.33       1518.88        97.80 o                         
  10  14   8       3896.35       3752.94       110.08 o                         
  12  14   8       7623.94       7342.75       177.64 o                         
  14  14   8        643.37        730.42       409.66 o                         
  16  14   8        543.66        466.37        97.90 o                         
  18  14   8       1077.40       1358.29      1123.21 o                         
  20  14   8       2460.50       7027.24       355.35 o                         
  22  14   8       1217.38       1904.99       579.43 o                         
 -23  15   8         17.30         48.11        66.62 o                         
 -21  15   8        183.85         44.26       383.04 o                         
 -19  15   8       5846.58       5721.48       497.76 o                         
 -17  15   8       1062.24        812.17       188.89 o                         
 -15  15   8       1169.28       1179.22        92.15 o                         
 -13  15   8       2254.16       1978.41       101.16 o                         
 -11  15   8        649.80        970.52       111.03 o                         
  -9  15   8       1940.91       1856.40       158.24 o                         
  -7  15   8       2105.97       2296.07        86.29 o                         
  -5  15   8        249.93        450.25        84.16 o                         
  -3  15   8       4530.15       4682.93       164.69 o                         
  -1  15   8        121.39        387.62        85.69 o                         
   1  15   8       8170.55       9351.00       210.85 o                         
   3  15   8      19362.47      24966.02       372.35 o                         
   5  15   8      20708.32      22856.68       612.49 o                         
   7  15   8       1617.39       2282.75       282.58 o                         
   9  15   8         48.50        101.22       153.47 o                         
  11  15   8      25506.60      26054.06       420.05 o                         
  13  15   8       1253.41       1517.79      1195.37 o                         
  15  15   8       5395.44      16550.20      2886.66 o                         
  17  15   8       1548.53       2142.80      1994.76 o                         
  19  15   8      10619.70      31745.88      2309.33 o                         
 -18  16   8         16.99          7.40        55.85 o                         
 -16  16   8       3621.04       3257.59       227.60 o                         
 -14  16   8         53.48         -0.13        75.58 o                         
 -12  16   8         18.02         -7.10        77.24 o                         
 -10  16   8        690.29        655.24        86.12 o                         
  -8  16   8       3969.07       4121.07       140.63 o                         
  -6  16   8        183.04        227.52        74.77 o                         
  -4  16   8         99.45        390.44        74.98 o                         
  -2  16   8       2925.86       2879.26       159.14 o                         
   0  16   8       3125.25       3030.06       127.15 o                         
   2  16   8       1375.70       1519.64       116.48 o                         
   4  16   8       2098.31       2026.80       130.14 o                         
   6  16   8        729.70        659.81        81.93 o                         
   8  16   8       2070.96       1796.06       108.42 o                         
  10  16   8       1552.12       1533.69       104.58 o                         
 -11  17   8         28.65         33.31       111.03 o                         
  -9  17   8       2997.14       2956.98       155.44 o                         
  -7  17   8        486.19        451.50       136.93 o                         
  -5  17   8        130.45        196.15       136.93 o                         
  -3  17   8       1244.05       1159.35       104.80 o                         
  -1  17   8        222.69        345.57        83.81 o                         
   1  17   8       2565.59       2560.61        96.27 o                         
   3  17   8       3519.14       4101.73       141.91 o                         
   5  17   8      18498.67      18052.74       392.29 o
[truncated: 780,033 more chars]
