# Supplementary material for: A systematic study of the interplay between guest molecule structure and intermolecular interactions in crystalline sponges
Source: IUCrJ. 2023 Jul 1;10(Pt 4):497–508. doi: 10.1107/S2052252523005146 (PMC10324488; doi:10.1107/S2052252523005146)
Supplement: Supplementary file 12 [file m-10-00497-PBA-2-Phenyl_CrystallineSpongesup12.hkl]

data_PBA-2-Phenyl_CrystallineSponge                                             
_shelx_title ' 2021ncs7314a_jbo4_a.res in C2/c'                                 
_shelx_refln_list_code          4                                               
_shelx_F_calc_maximum     2295.45                                               
_exptl_crystal_F_000      6579.59                                               
_reflns_d_resolution_high  0.8300                                               
                                                                                
loop_                                                                           
 _space_group_symop_operation_xyz                                               
 'x, y, z'                                                                      
 '-x, y, -z+1/2'                                                                
 'x+1/2, y+1/2, z'                                                              
 '-x+1/2, y+1/2, -z+1/2'                                                        
 '-x, -y, -z'                                                                   
 'x, -y, z-1/2'                                                                 
 '-x+1/2, -y+1/2, -z'                                                           
 'x+1/2, -y+1/2, z-1/2'                                                         
                                                                                
_cell_length_a    34.9529                                                       
_cell_length_b    14.9266                                                       
_cell_length_c    30.7318                                                       
_cell_angle_alpha  90.000                                                       
_cell_angle_beta  101.777                                                       
_cell_angle_gamma  90.000                                                       
                                                                                
_shelx_F_squared_multiplier     1.000                                           
                                                                                
loop_                                                                           
 _refln_index_h                                                                 
 _refln_index_k                                                                 
 _refln_index_l                                                                 
 _refln_F_squared_calc                                                          
 _refln_F_squared_meas                                                          
 _refln_F_squared_sigma                                                         
 _refln_observed_status                                                         
   2   0   0       1967.81       1532.83        49.89 o                         
   4   0   0     840050.38     512127.03     11829.49 o                         
   6   0   0       4332.84       5052.09       186.76 o                         
   8   0   0     933304.62     756200.75     14265.80 o                         
  10   0   0      27273.95      20738.20       413.58 o                         
  12   0   0       8717.99      12799.97       236.95 o                         
  14   0   0      24983.05      21396.74       440.66 o                         
  16   0   0      11494.81      12864.96       294.34 o                         
  18   0   0      25492.17      30804.32       636.12 o                         
  20   0   0      58094.00      65391.17      1297.37 o                         
  22   0   0      18655.74      18400.32       529.83 o                         
  24   0   0      45399.88      45792.68      1593.24 o                         
  26   0   0       2652.76       1105.86       208.66 o                         
  28   0   0       6737.79       5317.31       225.63 o                         
  30   0   0       1200.56       1265.03       116.82 o                         
  32   0   0      11826.87      11685.78      1524.81 o                         
  34   0   0        250.03        356.61       176.53 o                         
  36   0   0        654.97       1105.23       199.56 o                         
  38   0   0        358.56        342.83       171.41 o                         
  40   0   0        141.13        222.58       145.83 o                         
   3   1   0     660631.06     434092.19      7172.49 o                         
   7   1   0     207702.83     329658.03      5391.52 o                         
   9   1   0      15846.59      12069.42       216.10 o                         
  11   1   0     148718.28     140288.50      1886.30 o                         
  13   1   0       1015.56       2532.66        76.84 o                         
  15   1   0      16883.38      10567.62       189.48 o                         
  17   1   0        296.24        379.86        72.81 o                         
  19   1   0        440.21        622.11       130.08 o                         
  21   1   0       7235.18       6039.68       183.01 o                         
  23   1   0       5061.47       6037.00       232.15 o                         
  25   1   0       2885.58       3146.05       114.23 o                         
  27   1   0        601.01        614.04        95.23 o                         
  29   1   0        942.43       1328.58       120.04 o                         
  31   1   0         13.13        -34.29       113.44 o                         
  33   1   0        120.43        266.07       122.80 o                         
  35   1   0       1912.02       1794.47       182.93 o                         
  37   1   0        388.51        347.94       181.65 o                         
  39   1   0        332.89        470.75       161.18 o                         
  41   1   0        228.87        117.69       130.48 o                         
   0   2   0     479739.84     491718.91     11357.32 o                         
   2   2   0        655.99       3224.96        81.41 o                         
   4   2   0      43272.44      23826.86       559.00 o                         
   6   2   0     298857.22     362957.44      6868.01 o                         
   8   2   0     646231.44     717014.00      8873.90 o                         
  10   2   0      38206.08      21962.70       309.09 o                         
  12   2   0      18188.75      15480.36       280.32 o                         
  14   2   0     227869.77     208214.23      3062.44 o                         
  16   2   0      13772.05      13094.42       233.87 o                         
  18   2   0       2318.25       2590.79       120.59 o                         
  20   2   0       9686.96      12176.96       241.55 o                         
  22   2   0       7157.74       7895.28       144.09 o                         
  24   2   0      10122.39      10484.61       184.71 o                         
  26   2   0        451.26        524.42       133.47 o                         
  28   2   0       1475.81       1387.53       158.44 o                         
  30   2   0        774.65        446.34       169.02 o                         
  32   2   0       5304.86       4903.54       173.56 o                         
  34   2   0        108.27         57.25        72.54 o                         
  36   2   0        184.14        127.23        91.82 o                         
  38   2   0       1679.18       1846.22       137.49 o                         
  40   2   0         72.03         76.75       101.31 o                         
   1   3   0      16423.09      31426.10       599.69 o                         
   3   3   0     609769.44     694279.25     11378.19 o                         
   5   3   0     128995.91     137607.73      2610.52 o                         
   7   3   0     121511.21     139784.97      3245.47 o                         
   9   3   0      10844.36       8145.52       183.53 o                         
  11   3   0      39799.13      34657.63       592.87 o                         
  13   3   0      19399.12      24517.90       388.83 o                         
  15   3   0       8506.65      12481.81       221.08 o                         
  17   3   0       6224.21       6477.19       150.97 o                         
  19   3   0         51.21        418.53        94.32 o                         
  21   3   0      24481.24      24141.64       323.41 o                         
  23   3   0      15647.95      15395.24       249.07 o                         
  25   3   0          6.26        -64.43        88.34 o                         
  27   3   0         22.20        204.37       145.13 o                         
  29   3   0       4141.54       5153.39       214.58 o                         
  31   3   0        812.01       1356.32       272.05 o                         
  33   3   0        577.18        519.15        77.98 o                         
  35   3   0        188.20        277.44        74.29 o                         
  37   3   0        727.79        368.88        99.61 o                         
  39   3   0        452.41        269.05       110.31 o                         
   0   4   0       7573.04      13529.40       814.85 o                         
   2   4   0     169529.23     176439.80      3344.63 o                         
   4   4   0      11251.33      13825.81       200.61 o                         
   6   4   0     814163.12     769825.75     12607.50 o                         
   8   4   0      19534.53      18717.44       388.38 o                         
  10   4   0      38563.93      39567.95       943.43 o                         
  12   4   0        443.96       1269.68        67.20 o                         
  14   4   0     201719.52     191407.58      3151.60 o                         
  16   4   0        858.09       1368.99       106.20 o                         
  18   4   0     182324.16     178771.70      2414.94 o                         
  20   4   0      59661.24      58594.89       764.00 o                         
  22   4   0      16435.18      17907.11       277.16 o                         
  24   4   0       2277.32       2255.16       104.68 o                         
  26   4   0       3126.80       3873.38       139.56 o                         
  28   4   0       4039.73       4658.02       302.93 o                         
  30   4   0       9634.91      10211.76       501.44 o                         
  32   4   0        319.80        469.00        93.55 o                         
  34   4   0       1283.76       1271.06        81.61 o                         
  36   4   0        765.39       1078.58        76.89 o                         
  38   4   0       2216.77       2159.96       253.28 o                         
  40   4   0        213.22        312.17        95.68 o                         
   1   5   0       9192.63      10212.40       210.67 o                         
   3   5   0      48321.53      47752.39      1577.26 o                         
   5   5   0      13183.04      16996.28       296.38 o                         
   7   5   0      76018.19      71693.15       969.04 o                         
   9   5   0        732.12        803.10        46.34 o                         
  11   5   0      56380.81      65595.96       977.97 o                         
  13   5   0      97454.09      90813.76      1510.09 o                         
  15   5   0       2395.95       2329.40       101.95 o                         
  17   5   0        577.33        927.58        71.06 o                         
  19   5   0        514.99        477.76        62.43 o                         
  21   5   0         64.76        480.96        79.39 o                         
  23   5   0       2332.65       2152.93       109.68 o                         
  25   5   0        165.53        151.61       105.24 o                         
  27   5   0       4530.39       5059.79       229.41 o                         
  29   5   0         21.38         67.10       129.89 o                         
  31   5   0       1548.12       1676.55       105.34 o                         
  33   5   0       1416.00       1163.98       100.17 o                         
  35   5   0       5918.82       5068.09       166.91 o                         
  37   5   0        747.15        764.95        68.78 o                         
  39   5   0        162.68        119.78        84.77 o                         
   0   6   0     335486.66     343791.03     11251.87 o                         
   2   6   0      42603.60      39585.14      2448.40 o                         
   4   6   0     172987.17     169217.66      3940.15 o                         
   6   6   0     253550.52     264039.34      4354.38 o                         
   8   6   0     362660.50     356160.75      5816.52 o                         
  10   6   0      18282.81      20824.32       306.82 o                         
  12   6   0      15660.38      16030.97       243.19 o                         
  14   6   0      14677.62      15749.69       267.87 o                         
  16   6   0       3098.35       3190.58       104.10 o                         
  18   6   0      19622.79      17902.06       305.00 o                         
  20   6   0      34514.32      35666.95       581.26 o                         
  22   6   0       3304.62       4142.19       166.47 o                         
  24   6   0       6801.37       6604.02       188.99 o                         
  26   6   0       7837.85       9792.70       304.79 o                         
  28   6   0      12259.59      12249.01       274.74 o                         
  30   6   0        140.78        209.26        88.29 o                         
  32   6   0       2603.19       2460.59       110.95 o                         
  34   6   0          6.13        -24.61        87.07 o                         
  36   6   0        602.45        521.94        75.39 o                         
  38   6   0         53.29        179.94        78.79 o                         
   1   7   0      25049.78      24041.35       828.92 o                         
   3   7   0     209467.53     215507.39      7086.79 o                         
   5   7   0       9889.20       7458.23       231.48 o                         
   7   7   0        783.34       1515.17       202.11 o                         
   9   7   0      18310.59      19106.25       402.29 o                         
  11   7   0        721.36       1073.46        89.20 o                         
  13   7   0      60674.97      54301.23       826.44 o                         
  15   7   0      19062.90      18884.52       349.06 o                         
  17   7   0      41668.35      38304.49       831.48 o                         
  19   7   0       9241.44       9764.55       225.23 o                         
  21   7   0       4005.57       4142.16       159.16 o                         
  23   7   0      29322.35      32027.00       895.09 o                         
  25   7   0       9609.90       9373.80       798.22 o                         
  27   7   0       4157.65       4170.20       217.46 o                         
  29   7   0         26.63         -9.38       102.52 o                         
  31   7   0        360.47        360.07        92.81 o                         
  33   7   0        129.36        365.85       161.18 o                         
  35   7   0         37.80        -16.21        87.76 o                         
  37   7   0         55.32         35.06        92.44 o                         
   4   8   0      30345.47      29396.09      1031.04 o                         
   6   8   0     114390.49     110673.19      2612.29 o                         
   8   8   0      70150.95      65795.73      1585.65 o                         
  10   8   0     134842.45     143543.23      2788.02 o                         
  12   8   0       6040.31       6506.88       153.93 o                         
  14   8   0      46369.37      46485.32       936.68 o                         
  16   8   0       7677.39       7456.38       158.08 o                         
  18   8   0      22568.70      20959.45       466.40 o                         
  20   8   0       2782.95       3645.06       188.30 o                         
  22   8   0      17645.50      19165.42       553.20 o                         
  24   8   0       5034.80       5247.73       639.60 o                         
  26   8   0        371.88        544.91       277.59 o                         
  28   8   0        106.30        165.29       102.33 o                         
  30   8   0       1050.46       1272.83       139.77 o                         
  32   8   0       5662.42       5361.79       533.43 o                         
  34   8   0       1455.74       1064.30       158.62 o                         
  36   8   0         95.79         79.15        71.79 o                         
   3   9   0       3962.39       3977.22       113.95 o                         
   5   9   0      21731.04      23041.01       823.81 o                         
   7   9   0       5861.67       6100.74       139.14 o                         
   9   9   0      12031.75      13563.84       193.05 o                         
  11   9   0       7907.87       7338.61       132.19 o                         
  13   9   0        932.55       1342.78        68.30 o                         
  15   9   0      65072.05      71011.54      1185.69 o                         
  17   9   0        357.98        377.87        72.69 o                         
  19   9   0       1206.14       1410.57       125.64 o                         
  21   9   0       1777.89       2660.17       183.48 o                         
  23   9   0       5221.23       5551.74       565.41 o                         
  25   9   0       1045.93       1983.14       167.18 o                         
  27   9   0        751.78        842.91       116.03 o                         
  29   9   0        359.98        231.98       104.30 o                         
  31   9   0        382.12        352.38       132.22 o                         
  33   9   0       2025.38       1782.59       155.39 o                         
  35   9   0         73.20        116.39        74.94 o                         
   0  10   0     224772.55     224726.64      4260.43 o                         
   2  10   0       1620.02       1680.15        70.72 o                         
   4  10   0      22614.54      23637.70       312.59 o                         
   6  10   0       1959.00       3014.42        76.15 o                         
   8  10   0      37742.03      37243.40       447.43 o                         
  10  10   0      49938.86      50704.37       889.01 o                         
  12  10   0      10412.79      10990.54       292.14 o                         
  14  10   0     127602.19     122208.91      1807.22 o                         
  16  10   0       8412.28      10164.94       274.04 o                         
  18  10   0      33407.64      33527.29       936.31 o                         
  20  10   0      15698.48      17045.51       363.37 o                         
  22  10   0       6529.53       6746.48       188.72 o                         
  24  10   0       4239.10       3329.63       153.90 o                         
  26  10   0       2705.25       2559.89       178.21 o                         
  28  10   0        162.57        379.04       148.39 o                         
  30  10   0        121.90         76.06       106.70 o                         
  32  10   0       1678.82       1498.46       193.16 o                         
  34  10   0       1569.40       1201.48       154.78 o                         
   1  11   0      43154.23      42579.26       545.86 o                         
   3  11   0       5029.24       5433.97       103.38 o                         
   5  11   0      21918.01      24880.31       394.95 o                         
   7  11   0      74836.36      77090.37       912.21 o                         
   9  11   0       9336.30       8343.90       146.68 o                         
  11  11   0       4347.76       4531.04       122.06 o                         
  13  11   0      10291.02      10725.01       201.03 o                         
  15  11   0      79118.87      79174.27      1300.40 o                         
  17  11   0      22909.89      23800.84       366.31 o                         
  19  11   0        244.25        218.49        87.43 o                         
  21  11   0      12395.61      13805.16       280.26 o                         
  23  11   0        573.20        870.28       112.16 o                         
  25  11   0        574.71        733.18       114.49 o                         
  27  11   0        266.23          5.17       116.58 o                         
  29  11   0       6503.23       5223.83       248.17 o                         
   0  12   0      50782.61      50125.27       989.55 o                         
   2  12   0        169.77        312.37        68.81 o                         
   4  12   0     152614.84     158696.03      2347.10 o                         
   6  12   0        276.49        699.13        77.02 o                         
   8  12   0      80334.93      85827.78      1181.63 o                         
  10  12   0       3785.40       4045.56        98.82 o                         
  12  12   0     102336.01     104508.49      1763.35 o                         
  14  12   0      13845.26      13329.24       243.80 o                         
  16  12   0       2124.65       2185.21        90.74 o                         
  18  12   0       3560.40       3824.89       127.79 o                         
  20  12   0       1966.61       2110.64       115.59 o                         
  22  12   0       1030.24       1055.02       100.75 o                         
  24  12   0       9005.14       8019.31       236.01 o                         
  26  12   0        384.00        414.69       103.81 o                         
  28  12   0       2028.48       2109.07       123.80 o                         
  30  12   0       1404.80       1289.44       278.87 o                         
   1  13   0      12401.18      13088.43       259.90 o                         
   3  13   0      15871.26      18398.16       309.91 o                         
   5  13   0         23.32        497.77        80.70 o                         
   7  13   0       6999.94       8204.34       253.32 o                         
   9  13   0        821.65       1517.73       109.60 o                         
  11  13   0        114.87        381.48        77.64 o                         
  13  13   0      14680.89      14964.90       460.71 o                         
  15  13   0       1313.61       1138.58        83.91 o                         
  17  13   0       9912.34       9139.28       200.94 o                         
  19  13   0      16290.96      15173.31       281.22 o                         
  21  13   0      16437.36      15070.95       274.98 o                         
  23  13   0        464.86        604.92        92.74 o                         
  25  13   0        119.50        379.15       163.65 o                         
  27  13   0         95.09        -56.28       258.40 o                         
   0  14   0      18512.86      17262.14       462.21 o                         
   2  14   0        974.06       1945.09       104.74 o                         
   4  14   0      55542.62      59615.70       914.14 o                         
   6  14   0       9689.47      10625.21       192.79 o                         
   8  14   0      19627.15      19439.89       435.93 o                         
  10  14   0       7001.79       7069.08       212.30 o                         
  12  14   0      18516.39      19669.41       475.37 o                         
  14  14   0        111.66        205.47        94.12 o                         
  16  14   0        793.34        679.69       147.40 o                         
  18  14   0      16192.45      16027.22       401.89 o                         
  20  14   0       1224.01       1370.52       137.41 o                         
  22  14   0        577.14        403.95       116.04 o                         
  24  14   0        317.60        508.51       128.23 o                         
   1  15   0      16259.91      16566.33       288.61 o                         
   3  15   0        387.01        704.37        91.90 o                         
   5  15   0       1455.74       1780.43        99.15 o                         
   7  15   0       1485.54       2173.83       143.04 o                         
   9  15   0      29233.31      31196.27       797.03 o                         
  11  15   0      16660.27      18225.84      1020.80 o                         
  13  15   0      16055.21      17003.17       649.84 o                         
  15  15   0        978.83       1221.53       165.23 o                         
  17  15   0       1085.50       1430.46       161.51 o                         
  19  15   0       4318.45       4510.47       263.52 o                         
  21  15   0       3714.38       3650.85       225.14 o                         
   0  16   0       6817.84       7402.78       323.51 o                         
   2  16   0       7524.32       8634.36       166.41 o                         
   4  16   0       3958.85       4010.24       123.85 o                         
   6  16   0       6929.42       7421.63       208.32 o                         
   8  16   0       3992.02       5078.66       249.44 o                         
  12  16   0       5141.52       5434.06       301.89 o                         
  14  16   0         24.13        120.25       184.21 o                         
  16  16   0       2998.86       3333.60       230.26 o                         
  18  16   0      13259.64      12451.76       483.54 o                         
   1  17   0       3177.28       3654.69       112.11 o                         
   3  17   0       2198.33       2820.47       116.96 o                         
   5  17   0       4214.81       4164.38       134.98 o                         
   7  17   0        118.79        161.69       193.16 o                         
   9  17   0       2443.69       2016.02       281.42 o                         
  11  17   0       6623.44       5591.59       257.12 o                         
  13  17   0       5027.69       4440.62       191.95 o                         
 -39   1   1        139.90        232.82       163.74 o                         
 -37   1   1         15.32        120.25       179.09 o                         
 -35   1   1          0.93        -81.87       191.88 o                         
 -33   1   1         20.89        -12.32        98.43 o                         
 -31   1   1       1761.79       1654.37       132.98 o                         
 -29   1   1        246.02        456.93       222.76 o                         
 -27   1   1       9633.24      11327.16       428.39 o                         
 -25   1   1         96.63        241.96       124.30 o                         
 -23   1   1       5482.02       5771.46       185.97 o                         
 -21   1   1       2379.20       1974.06       138.56 o                         
 -19   1   1     231092.91     222759.66      3675.46 o                         
 -17   1   1        325.55        450.26        93.79 o                         
 -15   1   1       5173.51       5742.96       140.21 o                         
 -13   1   1       9834.98      12700.00       275.56 o                         
 -11   1   1     212066.44     199608.62      3787.27 o                         
  -9   1   1      28901.64      37902.25       734.58 o                         
  -7   1   1      30976.77      24776.22       587.91 o                         
  -5   1   1      18649.04       7570.33       271.19 o                         
  -1   1   1     809199.19     302597.78      6990.23 o                         
   1   1   1     196147.53      81817.84      2678.65 o                         
   5   1   1      16079.91      14596.96       202.25 o                         
   7   1   1     249529.50     317448.09      4237.22 o                         
   9   1   1       4737.62       2575.91        60.04 o                         
  11   1   1       2473.92       6235.80       107.99 o                         
  13   1   1      88867.34      90705.80      1229.68 o                         
  15   1   1       2204.27       2239.97        86.54 o                         
  17   1   1       4523.95       2213.68        95.77 o                         
  19   1   1       7663.84       8876.76       192.16 o                         
  21   1   1        266.98        613.27       113.22 o                         
  23   1   1      20293.73      20191.37       565.98 o                         
  25   1   1        274.92        280.59        81.75 o                         
  27   1   1       1399.34       1125.91       116.43 o                         
  29   1   1         37.31         75.34       108.57 o                         
  31   1   1       4203.85       4815.27       151.03 o                         
  33   1   1        120.48        393.99       127.92 o                         
  35   1   1          4.54         -3.98        98.05 o                         
  37   1   1        218.35        327.48       181.65 o                         
  39   1   1         32.11        -23.03       150.95 o                         
 -40   2   1       3148.12       2820.85       139.30 o                         
 -38   2   1          6.83        -26.33       118.48 o                         
 -36   2   1        126.88         67.59       124.79 o                         
 -34   2   1         35.84         -6.83        77.02 o                         
 -32   2   1        661.39        790.09       228.59 o                         
 -30   2   1      10970.65      12363.57       427.63 o                         
 -28   2   1      10717.97      11256.69       380.72 o                         
 -26   2   1       5392.93       6188.40       145.97 o                         
 -24   2   1        637.69        688.58        91.38 o                         
 -22   2   1      47309.46      49342.92       656.98 o                         
 -20   2   1          1.22        104.23        81.06 o                         
 -18   2   1       3955.32       4256.15       128.56 o                         
 -16   2   1     172828.86     156872.78      2316.21 o                         
 -14   2   1       2012.81       3059.50        95.14 o                         
 -12   2   1      20397.11      18064.14       532.15 o                         
 -10   2   1       3000.71      11279.11       303.91 o                         
  -8   2   1     116149.17     155052.42      3605.47 o                         
  -6   2   1      56262.98      38910.81      1299.67 o                         
  -2   2   1      28347.67      11613.64       224.49 o                         
   0   2   1     127648.94     100938.10      1655.29 o                         
   2   2   1    1654624.12    1448087.00     33437.88 o                         
   4   2   1      87970.48      71817.91      1179.43 o                         
   6   2   1     170588.17     282801.22      3281.42 o                         
   8   2   1      12163.11      25430.68       304.90 o                         
  10   2   1     170302.77     141885.30      1650.99 o                         
  12   2   1        157.80        660.93        44.94 o                         
  14   2   1      58465.16      60592.26       831.70 o                         
  16   2   1      18138.51      17664.32       270.27 o                         
  18   2   1      22099.69      22793.43       383.28 o                         
  20   2   1       5808.56       7170.30       175.22 o                         
  22   2   1       9565.28       8966.53       178.01 o                         
  24   2   1       1056.04        867.40        62.79 o                         
  26   2   1        450.05        815.64       146.13 o                         
  28   2   1         37.20        140.00       147.08 o                         
  30   2   1       1213.05       1202.70       120.70 o                         
  32   2   1       1864.91       2963.52       346.01 o                         
  34   2   1       2167.84       2035.28       177.57 o                         
  36   2   1        120.71         32.15        85.17 o                         
  38   2   1        504.68        591.16       120.29 o                         
  40   2   1       1382.79       1597.87       113.93 o                         
 -39   3   1         56.62        -28.70       107.54 o                         
 -37   3   1       1317.41        821.69       126.48 o                         
 -35   3   1       1199.44       1489.37        86.72 o                         
 -33   3   1      11732.15      11139.74       470.75 o                         
 -31   3   1       2763.53       3675.57       254.90 o                         
 -29   3   1       4058.45       3969.18       200.53 o                         
 -27   3   1        226.16        340.85       101.74 o                         
 -25   3   1      19129.21      18818.78       321.69 o                         
 -23   3   1        281.90        463.01        74.67 o                         
 -21   3   1      12439.28      12817.65       220.95 o                         
 -19   3   1        369.96        823.98        78.85 o                         
 -17   3   1      38642.84      40443.07       532.15 o                         
 -15   3   1       1139.62        913.40        80.24 o                         
 -13   3   1     210129.34     181527.30      2991.09 o                         
 -11   3   1     166105.30     190064.53      3608.54 o                         
  -9   3   1      35870.75      28879.29       992.66 o                         
  -5   3   1     674908.38     676978.56     12770.98 o                         
  -3   3   1     153845.73     133263.83      1947.34 o                         
  -1   3   1     153896.73     168521.38      3185.11 o                         
   1   3   1       9131.46       9917.73       158.65 o                         
   3   3   1       3063.10       8933.81       133.27 o                         
   5   3   1     430025.84     385588.66      6298.48 o                         
   7   3   1      38100.70      27917.34       417.36 o                         
   9   3   1     136319.03     111225.06      1496.01 o                         
  11   3   1      91900.46      84675.86      1062.00 o                         
  13   3   1      56290.66      59413.24       891.22 o                         
  15   3   1      42690.40      37316.21       577.86 o                         
  17   3   1      11419.08      11294.03       216.55 o                         
  19   3   1      31758.77      35299.06       567.66 o                         
  21   3   1        169.23        612.78        75.70 o                         
  23   3   1         80.32        260.86        80.54 o                         
  25   3   1       2297.78       3477.81       127.70 o                         
  27   3   1         29.19        353.27       142.49 o                         
  29   3   1       1069.28        901.83       194.74 o                         
  31   3   1        105.59         90.01       111.99 o                         
  33   3   1        165.03        -34.56        88.15 o                         
  35   3   1        835.21        993.74        77.01 o                         
  37   3   1       6847.84       7226.50       221.56 o                         
  39   3   1        537.98        446.67       110.31 o                         
 -40   4   1        355.98         67.26        96.47 o                         
 -38   4   1        133.69        172.00        76.85 o                         
 -36   4   1       1746.78       1213.69        81.02 o                         
 -34   4   1        590.29        454.07        98.80 o                         
 -32   4   1        100.51         10.10        93.43 o                         
 -30   4   1       2403.97       2274.64       246.08 o                         
 -28   4   1       1331.81        985.82       116.64 o                         
 -26   4   1        179.25        146.38       105.55 o                         
 -24   4   1        343.63        446.87        87.86 o                         
 -22   4   1       3975.82       3671.96       115.41 o                         
 -20   4   1        239.31        351.58        65.70 o                         
 -18   4   1       1487.92       2437.37        94.46 o                         
 -16   4   1       9083.84       9328.89       155.66 o                         
 -14   4   1      65171.03      70748.23       967.65 o                         
 -12   4   1     211290.61     222685.48      3658.52 o                         
 -10   4   1      21525.74      20209.35       352.73 o                         
  -8   4   1       7310.35       7738.50       134.23 o                         
  -6   4   1     125810.84     114661.95      1540.58 o                         
  -4   4   1       2841.16       3684.35        64.92 o                         
  -2   4   1     204935.38     186759.39      3532.23 o                         
   0   4   1     331837.66     346159.22      6537.14 o                         
   2   4   1      68381.38      71820.82      1376.15 o                         
   4   4   1     294655.16     277981.25      6441.18 o                         
   6   4   1     126219.55     127954.58      1883.03 o                         
   8   4   1      77871.46      72499.99      1386.46 o                         
  10   4   1     110313.50     107936.54      2049.19 o                         
  12   4   1      73561.74      76553.84      1276.23 o                         
  14   4   1      21715.90      22216.33       359.88 o                         
  16   4   1     109935.85     101534.77      1521.85 o                         
  18   4   1        509.28        411.40       119.87 o                         
  20   4   1       5355.96       7470.04       153.27 o                         
  22   4   1       5619.20       6148.72       137.59 o                         
  24   4   1       8915.31      11030.35       203.14 o                         
  26   4   1         88.47        586.54       143.14 o                         
  28   4   1       5011.26       5546.59       395.58 o                         
  30   4   1        343.24        511.01       118.19 o                         
  32   4   1         13.21        150.71       108.10 o                         
  34   4   1        158.52        176.85        73.64 o                         
  36   4   1        193.84        149.92        69.34 o                         
  38   4   1         70.58        113.82       126.64 o                         
 -39   5   1          9.45        -17.74        59.92 o                         
 -37   5   1       1330.51       1066.84        73.83 o                         
 -35   5   1        269.16        286.18        75.52 o                         
 -33   5   1       2272.58       1906.51       110.88 o                         
 -31   5   1       1419.78       1533.83       124.20 o                         
 -29   5   1        267.52        506.39        95.63 o                         
 -27   5   1        267.91        396.11        95.46 o                         
 -25   5   1      18006.47      19423.35       305.48 o                         
 -23   5   1       1926.58       2318.31       109.87 o                         
 -21   5   1      12453.30      13647.03       224.44 o                         
 -19   5   1       1817.66       2050.71        84.46 o                         
 -17   5   1     102660.06     106803.77      1459.68 o                         
 -15   5   1      27920.52      25574.19       456.64 o                         
 -13   5   1      84677.79      76328.09      1041.77 o                         
 -11   5   1      18252.40      18128.36       267.10 o                         
  -9   5   1      31452.24      33991.99       470.76 o                         
  -7   5   1      89624.27      75645.70      1021.27 o                         
  -5   5   1      13804.66      17105.33       241.44 o                         
  -3   5   1      71997.91      67121.52      1285.03 o                         
  -1   5   1     100690.15      94589.23      1798.12 o                         
   1   5   1     707368.81     696523.69     22767.26 o                         
   3   5   1        707.65        769.65        49.48 o                         
   5   5   1        151.56        211.75        48.79 o                         
   7   5   1      88043.52      85447.46      1422.75 o                         
   9   5   1      36414.14      33462.51       574.18 o                         
  11   5   1       9344.29       7983.21       196.42 o                         
  13   5   1        374.74        873.58       110.18 o                         
  15   5   1     103054.91      88682.71      2290.12 o                         
  17   5   1       2402.25       2733.89        88.37 o                         
  19   5   1      12116.97      11922.89       196.87 o                         
  21   5   1      18948.79      22385.15       435.34 o                         
  23   5   1       9738.82       9352.45       183.79 o                         
  25   5   1       8199.61       9937.11       249.34 o                         
  27   5   1       3107.33       2440.99       204.77 o                         
  29   5   1       1826.11       2087.42       138.64 o                         
  31   5   1        520.14        530.57        91.09 o                         
  33   5   1        526.85        881.73        96.13 o                         
  35   5   1       4121.76       4071.84       161.34 o                         
  37   5   1        206.12        300.22        63.94 o                         
  39   5   1          9.46         34.29        85.54 o                         
 -38   6   1         27.58        -15.28        65.75 o                         
 -36   6   1        793.67        689.24        78.26 o                         
 -34   6   1         13.25        -18.76        88.71 o                         
 -32   6   1        123.77         33.66        88.94 o                         
 -30   6   1       3620.46       4128.34       161.54 o                         
 -28   6   1      11811.27      12218.31       237.09 o                         
 -26   6   1        249.53        154.29        78.26 o                         
 -24   6   1       2130.36       2125.84       103.70 o                         
 -22   6   1        568.44        593.83        85.57 o                         
 -20   6   1         88.16        236.36        72.02 o                         
 -18   6   1      32842.67      35253.83       514.49 o                         
 -16   6   1      54584.35      51979.43       667.93 o                         
 -14   6   1       1923.75       2618.19        84.85 o                         
 -12   6   1      51170.57      52395.27       725.05 o                         
 -10   6   1       4777.69       3867.36        83.76 o                         
  -8   6   1      13848.08      16446.84       240.55 o                         
  -6   6   1      70721.66      77678.27      1281.69 o                         
  -4   6   1      93412.63      97859.48      2292.09 o                         
  -2   6   1       5521.11       4866.41       177.36 o                         
   0   6   1      68585.63      69798.45      2312.80 o                         
   2   6   1        793.30       2351.18       150.95 o                         
   4   6   1     363283.16     322864.84      7483.20 o                         
   6   6   1       2344.85       3100.10        81.41 o                         
   8   6   1     143177.23     141587.44      2331.60 o                         
  10   6   1      29613.60      31291.21       539.71 o                         
  12   6   1      27227.20      33360.68       511.63 o                         
  14   6   1      30212.53      30764.23       573.91 o                         
  16   6   1      43537.52      45772.59       643.27 o                         
  18   6   1         39.79         83.59        71.95 o                         
  20   6   1       4193.34       5641.22       161.33 o                         
  22   6   1       7731.37       7984.99       192.55 o                         
  24   6   1         32.79         94.81       109.86 o                         
  26   6   1        421.70        489.97       138.87 o                         
  28   6   1        540.22        371.78        89.99 o                         
  30   6   1         30.33         71.89        87.06 o                         
  32   6   1       1627.94       1537.96        99.68 o                         
  34   6   1        466.74        727.26        73.44 o                         
  36   6   1          2.40         15.46        61.63 o                         
  38   6   1        801.06        611.71        92.01 o                         
 -37   7   1        151.97        311.63        71.54 o                         
 -35   7   1         21.59        -61.40       143.27 o                         
 -33   7   1       2317.15       2072.31       197.00 o                         
 -31   7   1       3112.16       1928.06       107.63 o                         
 -29   7   1       1288.55        939.24       143.59 o                         
 -27   7   1       7833.76       7999.88       759.85 o                         
 -25   7   1        871.81        789.93       159.05 o                         
 -23   7   1       1259.85       1629.33       110.64 o                         
 -21   7   1       7442.04       6752.27       224.47 o                         
 -19   7   1      10324.36      10629.43       196.92 o                         
 -17   7   1      17803.11      18501.41       380.97 o                         
 -15   7   1      25033.02      23752.67       306.82 o                         
 -13   7   1       4019.32       4284.58       106.25 o                         
 -11   7   1      14819.01      15327.33       408.23 o                         
  -9   7   1     105108.20     100752.09      1939.81 o                         
  -7   7   1     157987.33     164904.33      3854.21 o                         
  -5   7   1        232.23        393.14        91.02 o                         
  -3   7   1      21193.55      20466.22       918.47 o                         
  -1   7   1       9152.71       7224.94       276.31 o                         
   1   7   1      94905.16      81206.39      2696.56 o                         
   3   7   1        985.42       1622.03       148.39 o                         
   5   7   1     182865.81     176287.94      4114.72 o                         
   7   7   1      34495.07      40828.68      1290.72 o                         
   9   7   1      69705.88      72436.01      1409.88 o                         
  11   7   1       1440.53       1789.14       114.99 o                         
  13   7   1     173596.27     181174.62      2656.99 o                         
  15   7   1       1308.36       2078.60        83.87 o                         
  17   7   1        926.02        894.66        75.91 o                         
  19   7   1      14138.62      13491.78       303.05 o                         
  21   7   1       3349.33       3471.01       164.69 o                         
  23   7   1      12918.82      12447.13       306.60 o                         
  25   7   1       7289.42       7052.20       521.91 o                         
  27   7   1       8368.24       9276.21       244.54 o                         
  29   7   1       1913.28       1480.15       117.40 o                         
  31   7   1        199.43         94.27       104.50 o                         
  33   7   1        138.56        312.13       153.50 o                         
  35   7   1        602.59        664.68        91.02 o                         
  37   7   1        259.21        404.91       131.76 o                         
 -36   8   1       1518.55       1362.74        85.76 o                         
 -34   8   1        270.62        315.01       136.77 o                         
 -32   8   1          2.22         58.84       173.97 o                         
 -30   8   1       2257.88       2020.92       152.67 o                         
 -28   8   1        544.48        683.05       124.94 o                         
 -26   8   1       4355.42       5181.07       272.47 o                         
 -24   8   1          3.55         70.62       207.23 o                         
 -22   8   1       2072.52       2886.85       192.45 o                         
 -20   8   1        366.67        585.33       137.64 o                         
 -18   8   1       6193.58       7234.53       260.96 o                         
 -16   8   1      14928.77      15860.16       300.30 o                         
 -14   8   1      63689.72      66246.22      1000.75 o                         
 -12   8   1        100.17        575.70        60.07 o                         
 -10   8   1       7602.36       8099.16       331.61 o                         
  -8   8   1      14857.32      17596.29       478.48 o                         
  -6   8   1     471169.41     448746.56     10413.89 o                         
   0   8   1      11726.81      10581.57       399.11 o                         
   2   8   1     370894.47     381640.09     12513.17 o                         
   4   8   1     504159.44     512024.16     16783.15 o                         
   6   8   1     137435.75     140988.69      4684.44 o                         
   8   8   1      16112.48      16795.53       464.92 o                         
  10   8   1     139436.81     143647.72      1938.90 o                         
  12   8   1      89919.28      92265.45      1164.94 o                         
  14   8   1      17588.03      18680.39       285.83 o                         
  16   8   1       8511.24       7462.27       190.40 o                         
  18   8   1      19468.43      21688.09       373.62 o                         
  20   8   1      12199.03      10723.02       328.82 o                         
  22   8   1      33472.23      35071.47      1151.28 o                         
  24   8   1       1682.46       1835.52       134.11 o                         
  26   8   1        281.90        363.29       176.53 o                         
  28   8   1       1019.34       1253.62       191.88 o                         
  30   8   1       3325.56       2995.03       344.11 o                         
  32   8   1         58.95        145.83       161.18 o                         
  34   8   1         31.06        108.14        87.06 o                         
  36   8   1        405.79        258.64        82.07 o                         
 -35   9   1        188.60        156.48        75.59 o                         
 -33   9   1       1844.58       1671.19       193.16 o                         
 -31   9   1         54.22        209.79       176.53 o                         
 -29   9   1       4751.85       4048.54       190.60 o                         
 -27   9   1       5077.63       4823.18       210.18 o                         
 -25   9   1        120.57        151.79       127.68 o                         
 -23   9   1       3322.02       4371.10      1089.88 o                         
 -21   9   1       1204.98       1684.20       161.94 o                         
 -19   9   1      80584.48      86548.94      1680.19 o                         
 -17   9   1        926.35       1157.44        80.81 o                         
 -15   9   1       9667.91       8885.48       196.69 o                         
 -13   9   1        350.28        459.20        81.07 o                         
 -11   9   1       1680.12       2469.68        78.75 o                         
  -9   9   1        991.53       1739.77        67.08 o                         
  -7   9   1      11180.42      12824.93       331.00 o                         
  -5   9   1      56883.45      50564.41       984.70 o                         
  -3   9   1      60485.03      54944.14      1057.10 o                         
   1   9   1      85060.36      82257.89      2727.26 o                         
   3   9   1      27454.05      26855.85       947.89 o                         
   5   9   1      10534.94      11546.97       330.82 o                         
   7   9   1       3888.60       5203.25       170.97 o                         
   9   9   1      32123.54      32269.59       416.77 o                         
  11   9   1      17020.88      17288.38       249.60 o                         
  13   9   1      10175.27      10225.15       194.20 o                         
  15   9   1       4305.50       5046.58       148.02 o                         
  17   9   1      91331.23      85769.01      1300.03 o                         
  19   9   1      29292.12      30454.03       541.49 o                         
  21   9   1        427.06        637.22       116.59 o                         
  23   9   1         36.00       -237.93       409.35 o                         
  27   9   1       1833.19       2061.88       146.53 o                         
  29   9   1        127.10        295.50       104.05 o                         
  31   9   1       5917.33       5306.51       301.89 o                         
  33   9   1       1134.51        622.35       182.93 o                         
  35   9   1        234.63        406.79       260.96 o                         
 -34  10   1        864.51        683.03       213.63 o                         
 -32  10   1       2414.79       2125.53       163.90 o                         
 -30  10   1       2675.66       2525.86       212.35 o                         
 -28  10   1        153.32        289.46       140.08 o                         
 -26  10   1       3054.08       2420.25       230.26 o                         
 -24  10   1        950.35        910.95       125.57 o                         
 -22  10   1       1328.10       1417.24       100.74 o                         
 -20  10   1      11277.67      11815.57       414.69 o                         
 -18  10   1       4014.23       4203.97       109.91 o                         
 -16  10   1       1036.08       1635.15        91.65 o                         
 -14  10   1       7800.70       6171.63       137.48 o                         
 -12  10   1      31873.17      31478.19       570.25 o                         
 -10  10   1       9664.26      10082.49       215.89 o                         
  -8  10   1      53898.54      55106.66       825.01 o                         
  -6  10   1      55546.66      54325.46       813.37 o                         
  -4  10   1     170327.47     162521.80      1892.95 o                         
  -2  10   1       2850.89       4470.44        89.43 o                         
   0  10   1      19444.10      18893.29       255.36 o                         
   2  10   1     327805.72     318161.81      3690.71 o                         
   4  10   1      48659.19      54770.18       749.84 o                         
   6  10   1       4421.43       6059.72       181.64 o                         
   8  10   1      12408.46      15164.17       192.27 o                         
  10  10   1      38845.23      38417.71       686.87 o                         
  12  10   1        291.78        582.98        60.23 o                         
  14  10   1      74928.11      75495.68      1252.59 o                         
  16  10   1        439.02       1084.81        84.11 o                         
  18  10   1      10388.63      10106.20       212.20 o                         
  20  10   1        604.71        683.85        97.95 o                         
  22  10   1       4702.75       5231.47       174.79 o                         
  24  10   1       4033.80       3653.96       203.69 o                         
  26  10   1         18.51         19.51       175.25 o                         
  28  10   1        170.78        281.42       179.09 o                         
  30  10   1         49.78         35.33       145.44 o                         
  32  10   1         13.61         89.37       127.54 o                         
  34  10   1       1183.79       1263.85       283.98 o                         
 -29  11   1        595.62        398.66       154.78 o                         
 -27  11   1        740.59       1010.84       118.67 o                         
 -25  11   1        242.34        204.96       112.25 o                         
 -23  11   1       7579.47       7146.83       166.47 o                         
 -21  11   1        290.35        305.88        94.17 o                         
 -19  11   1      22149.10      20820.02       363.65 o                         
 -17  11   1       6246.50       6132.45       127.64 o                         
 -15  11   1       1705.33       1814.97        77.18 o                         
 -13  11   1       3212.10       4408.60       105.16 o                         
 -11  11   1      98149.84     100110.11      1389.46 o                         
  -9  11   1       5278.89       4916.87       101.02 o                         
  -7  11   1      12669.22      13146.57       224.61 o                         
  -5  11   1      20632.88      19045.73       287.31 o                         
  -3  11   1      32048.44      33860.96       474.45 o                         
  -1  11   1       1196.42       1898.15        71.89 o                         
   1  11   1      19403.28      21454.28       287.98 o                         
   3  11   1      10228.20       9741.32       148.89 o                         
   5  11   1        802.97        742.13        77.19 o                         
   7  11   1       9629.65       9649.90       302.91 o                         
   9  11   1      56157.76      53618.37       889.21 o                         
  11  11   1      13769.03      14177.81       223.67 o                         
  13  11   1       8785.07       7569.91       138.09 o                         
  15  11   1      17051.32      18115.84       278.56 o                         
  17  11   1        175.05        203.34        77.47 o                         
  19  11   1       9707.76       9189.09       226.00 o                         
  21  11   1       1445.76       1505.93       109.75 o                         
  23  11   1       1483.04       1527.39       108.68 o                         
  25  11   1        367.76        267.43       203.39 o                         
  27  11   1       1393.69       1654.04       118.18 o                         
  29  11   1       1375.96       1083.07       145.68 o                         
 -30  12   1         94.45        159.24       115.08 o                         
 -28  12   1        641.23        322.49       105.67 o                         
 -26  12   1         75.42         48.15       113.96 o                         
 -24  12   1       8935.61       7617.48       173.57 o                         
 -22  12   1      11189.70      11906.54       253.39 o                         
 -20  12   1        736.68        441.05       105.39 o                         
 -18  12   1        196.52        209.81        81.15 o                         
 -16  12   1       4118.71       4610.77       103.99 o                         
 -14  12   1      11627.78      13739.61       284.78 o                         
 -12  12   1      60154.11      60698.73       958.19 o                         
 -10  12   1       1657.83       1958.05       121.44 o                         
  -8  12   1        542.80        520.24        68.43 o                         
  -6  12   1       8153.83       7377.31       157.47 o                         
  -4  12   1      21623.06      20883.71       339.42 o                         
  -2  12   1      28165.72      28753.61       415.03 o                         
   0  12   1      18948.70      18315.74       254.36 o                         
   2  12   1     114555.55     117451.32      1745.49 o                         
   4  12   1       4307.41       5029.05       116.76 o                         
   6  12   1      12297.02      11205.81       209.96 o                         
   8  12   1       2529.43       2263.23        87.35 o                         
  10  12   1      79636.23      80629.77      1612.23 o                         
  12  12   1      37110.50      38315.77       943.20 o                         
  14  12   1       4266.08       4083.50       125.67 o                         
  16  12   1      33315.04      34102.53       817.94 o                         
  18  12   1       2285.17       1962.70       118.65 o                         
  20  12   1       6393.84       6359.77       161.64 o                         
  22  12   1        515.27        468.04        97.74 o                         
  24  12   1       9319.04       9418.30       367.43 o                         
  26  12   1       4067.14       3432.65       134.47 o                         
  28  12   1       3362.01       2837.18       151.94 o                         
  30  12   1         47.94        133.04       276.31 o                         
 -27  13   1       1070.64        654.95       260.96 o                         
 -25  13   1        644.35        717.25       109.51 o                         
 -23  13   1       2277.43       1781.49       105.38 o                         
 -21  13   1        478.46        675.20       104.22 o                         
 -19  13   1       3741.44       4192.37       136.82 o                         
 -17  13   1       2009.54       1803.01        96.23 o                         
 -15  13   1      14108.51      13363.62       262.52 o                         
 -13  13   1       4025.31       3603.09       112.64 o                         
 -11  13   1       7919.81       7472.84       244.88 o                         
  -9  13   1       1520.82       1989.76       107.92 o                         
  -7  13   1        143.92        284.98        81.94 o                         
  -5  13   1      20422.04      23898.72       355.93 o                         
  -3  13   1       4481.85       5701.87       139.03 o                         
  -1  13   1        815.95        936.45        94.85 o                         
   1  13   1      15605.71      15386.54       268.60 o                         
   3  13   1       4482.68       3874.35       118.19 o                         
   5  13   1       4351.07       4518.05       164.52 o                         
   7  13   1       8538.39       8718.19       197.82 o                         
   9  13   1       5676.75       6272.14       154.39 o                         
  11  13   1      54027.73      53361.80      1374.49 o                         
  13  13   1       1846.12       2238.35       109.84 o                         
  15  13   1        173.75        560.01        95.68 o                         
  17  13   1      13889.33      14003.74       291.82 o                         
  19  13   1        124.19        387.63       104.21 o                         
  21  13   1       3887.18       4136.42       131.77 o                         
  23  13   1        364.55        547.17        95.21 o                         
  25  13   1         45.08         41.14       162.28 o                         
  27  13   1         69.35        224.01       150.02 o                         
 -26  14   1       3526.09       3300.34       268.63 o                         
 -24  14   1         43.84        139.14       123.08 o                         
 -22  14   1       4192.06       3005.60       147.29 o                         
 -20  14   1        183.14        225.28       126.49 o                         
 -18  14   1       9551.92       9905.63       322.36 o                         
 -16  14   1        599.65        552.99       138.28 o                         
 -14  14   1       1061.87       1884.91       167.84 o                         
 -12  14   1       7847.63       7559.35       264.55 o                         
 -10  14   1       3578.75       4077.25       165.43 o                         
  -8  14   1       7197.74       6986.36       174.50 o                         
  -6  14   1      13472.14      15234.76       246.56 o                         
  -4  14   1       8718.66       9014.12       235.46 o                         
  -2  14   1       4686.27       6129.08       162.11 o                         
   0  14   1      26219.43      27448.55       489.92 o                         
   2  14   1      88431.37      93659.58      1404.29 o                         
   4  14   1       5973.77       7227.37       150.89 o                         
   6  14   1       7834.14       8717.89       236.60 o                         
   8  14   1      12779.35      13440.77       277.01 o                         
  10  14   1      56227.96      58169.32      1001.74 o                         
  12  14   1         27.49         33.56        98.95 o                         
  14  14   1       8642.38       9652.73       282.09 o                         
  16  14   1      54584.64      52603.26      1138.54 o                         
  18  14   1       5233.25       5574.94       204.97 o                         
  20  14   1        303.72        184.79       127.27 o                         
  22  14   1          4.94         61.08       114.27 o                         
  24  14   1       4662.98       4439.12       215.97 o                         
 -21  15   1        846.38        898.00       171.41 o                         
 -19  15   1       2565.16       2699.12       214.91 o                         
 -17  15   1       3305.40       3006.13       227.70 o                         
 -15  15   1       2444.19       2479.10       230.26 o                         
 -13  15   1       3448.45       4039.21       172.05 o                         
 -11  15   1      11957.51      14117.39       805.90 o                         
  -9  15   1       2017.27       2116.26       160.90 o                         
  -7  15   1          9.54        194.60       107.05 o                         
  -5  15   1       8517.15       9615.39       189.97 o                         
  -3  15   1       2151.57       2125.61       103.49 o                         
  -1  15   1      19099.52      20957.71       386.53 o                         
   1  15   1        554.89        821.13        94.89 o                         
   3  15   1       7074.68       8200.39       173.12 o                         
   5  15   1        587.60       1114.83        94.12 o                         
   7  15   1       5116.29       5565.57       217.93 o                         
   9  15   1       4993.43       6141.01       245.61 o                         
  11  15   1       4556.87       4391.66       320.54 o                         
  13  15   1       4375.81       4280.21       281.42 o                         
  15  15   1       3007.87       2855.69       204.67 o                         
  17  15   1        186.50        367.21       150.32 o                         
  19  15   1       1317.91       1380.49       154.23 o                         
  21  15   1        235.57        232.82       158.62 o                         
 -18  16   1       5139.17       5257.53       273.75 o                         
 -16  16   1      13320.35      13152.77       509.12 o                         
 -14  16   1       1669.51       1373.86       199.56 o                         
 -12  16   1       3078.89       2980.54       243.05 o                         
 -10  16   1       2000.71       2435.60       194.44 o                         
  -8  16   1       1205.03       1434.53       143.21 o                         
  -6  16   1      20629.82      20807.95       389.69 o                         
  -4  16   1      53439.87      54896.48       839.93 o                         
  -2  16   1       6162.17       6617.03       180.16 o                         
   0  16   1        114.08        141.60        82.93 o                         
   2  16   1      47527.27      45906.39       648.48 o                         
   4  16   1       9819.88       9160.63       170.98 o                         
   6  16   1      14717.04      14736.35       333.20 o                         
  12  16   1        934.42        685.65       199.56 o                         
  14  16   1      13108.19      12999.26       516.80 o                         
  16  16   1       6738.89       5787.12       294.22 o                         
  18  16   1       3966.92       3338.72       225.14 o                         
 -13  17   1        228.96        386.32       171.41 o                         
 -11  17   1      10242.49       9578.67       450.28 o                         
  -9  17   1       3025.70       3320.81       289.10 o                         
  -7  17   1         35.16         12.79       153.50 o                         
  -5  17   1        267.77        236.42       111.91 o                         
  -3  17   1       1563.62       1538.67       105.47 o                         
  -1  17   1       1788.83       1929.78        95.41 o                         
   1  17   1        294.85        370.79        85.03 o                         
   3  17   1        981.88       1356.68       102.22 o                         
   5  17   1       5451.91       5938.17       194.87 o                         
   7  17   1       3471.29       3569.51       211.07 o                         
   9  17   1        232.75        393.99       263.52 o                         
  11  17   1       6662.33       6295.70       278.87 o                         
  13  17   1       3128.29       3116.31       170.47 o                         
 -40   0   2          6.09         46.05       161.18 o                         
 -38   0   2        980.75       1258.74       189.32 o                         
 -36   0   2        467.14        662.63       189.32 o                         
 -34   0   2        139.33        -69.08       194.44 o                         
 -32   0   2        352.15        604.56       191.34 o                         
 -30   0   2         83.78        463.36       118.52 o                         
 -28   0   2      11930.62      12196.06       541.54 o                         
 -26   0   2        455.33        662.46       162.25 o                         
 -24   0   2      14636.32      16323.14       406.95 o                         
 -22   0   2      30039.44      26972.09       598.11 o                         
 -20   0   2     155950.00     155873.77      3003.41 o                         
 -18   0   2      12830.81      11247.84       330.71 o                         
 -16   0   2       1621.27       1110.35       181.65 o                         
 -14   0   2      19057.14      14498.49       534.71 o                         
 -12   0   2     134595.02     121232.66      3998.79 o                         
 -10   0   2     286469.84     264626.25      8673.00 o                         
  -8   0   2      17822.44      13897.27       483.54 o                         
  -6   0   2     739010.56     649656.25     21227.10 o                         
  -4   0   2      26189.94       4846.19       185.48 o                         
  -2   0   2    5269090.00    1712500.12     39544.39 o                         
   0   0   2       9008.00       2566.08       115.13 o                         
   2   0   2      10942.12      28448.21       665.73 o                         
   4   0   2    1835222.12    1365204.62     25706.41 o                         
   6   0   2      81528.23      56815.43      1083.20 o                         
   8   0   2      11313.62      18519.77       319.47 o                         
  10   0   2     305449.09     289239.97      4734.65 o                         
  12   0   2    1000449.38    1056344.25     17256.13 o                         
  14   0   2      83590.46      88240.89      1470.44 o                         
  16   0   2      45463.29      52769.02       899.59 o                         
  18   0   2      62188.66      65687.91      1289.98 o                         
  20   0   2      36437.29      30918.59       872.63 o                         
  22   0   2       2254.24       2023.36       150.57 o                         
  24   0   2       4153.00       4790.56       255.84 o                         
  26   0   2       9798.96      12446.03       508.12 o                         
  28   0   2       4147.85       2973.95       154.26 o                         
  30   0   2       1053.52        842.48       393.99 o                         
  32   0   2       4555.48       3612.30       185.24 o                         
  34   0   2       3848.38       4745.84       220.02 o                         
  36   0   2       3669.88       4605.13       276.31 o                         
  38   0   2        234.18        511.68       168.85 o                         
  40   0   2        158.97        133.04       133.04 o                         
 -39   1   2        776.53        754.73       171.41 o                         
 -37   1   2         74.12         23.03       179.09 o                         
 -35   1   2       1696.06       2678.65       227.70 o                         
 -33   1   2         23.90         52.34       100.04 o                         
 -31   1   2       4366.83       5411.15       306.66 o                         
 -29   1   2        700.59        613.87       184.66 o                         
 -27   1   2        947.96       1037.94       154.14 o                         
 -25   1   2        157.49        199.63       123.67 o                         
 -23   1   2       5510.18       4455.31       190.50 o                         
 -21   1   2         10.08        112.94       128.72 o                         
 -19   1   2        669.33        736.48       121.56 o                         
 -17   1   2      28258.93      26412.57       426.22 o                         
 -15   1   2       9953.22      10523.60       307.29 o                         
 -13   1   2      23074.22      10812.34       301.97 o                         
 -11   1   2      61660.60      72927.38      2425.37 o                         
  -9   1   2       4609.23       9696.36       358.18 o                         
  -7   1   2     100744.03     125796.86      4131.83 o                         
  -5   1   2      70139.50     161134.75      3733.01 o                         
  -3   1   2     166262.36      77551.35      1798.21 o                         
  -1   1   2        197.27        949.09       143.27 o                         
   1   1   2        398.20       2418.15       495.05 o                         
   3   1   2       1212.46       5240.97        85.39 o                         
   5   1   2      11200.65       3483.41        66.12 o                         
   7   1   2     231853.83     237588.17      3175.35 o                         
   9   1   2       1204.96       3610.24        71.58 o                         
  11   1   2      61806.17      47309.21       648.78 o                         
  13   1   2     111647.12     109608.93      1480.52 o                         
  15   1   2     103610.73      98145.65      1334.12 o                         
  17   1   2        525.30       1451.29        92.87 o                         
  19   1   2        294.37        762.27        96.45 o                         
  21   1   2      11610.99      12057.54       239.41 o                         
  23   1   2       2485.98       2403.83       105.47 o                         
  25   1   2       5578.64       7137.04       254.47 o                         
  27   1   2        334.43        315.64       102.52 o                         
  29   1   2       2671.74       2653.25       111.29 o                         
  31   1   2        154.58        389.09        86.73 o                         
  33   1   2        476.53        280.85        82.37 o                         
  35   1   2         32.05          6.71        98.05 o                         
  37   1   2        188.21        276.31       173.97 o                         
  39   1   2        756.67       1095.00       158.62 o                         
 -40   2   2        232.60        414.14       109.44 o                         
 -38   2   2        954.44        752.38       123.91 o                         
 -36   2   2         49.25        -42.38       128.41 o                         
 -34   2   2       6242.70       6580.71       445.71 o                         
 -32   2   2        213.23        156.70       113.92 o                         
 -30   2   2         93.51        106.91       175.66 o                         
 -28   2   2        282.24        747.05       110.54 o                         
 -26   2   2       7883.83       7411.95       159.37 o                         
 -24   2   2        311.65        263.39        70.77 o                         
 -22   2   2        296.28        436.05        74.77 o                         
 -20   2   2       3954.15       4109.18       142.83 o                         
 -18   2   2       3299.87       4258.59       169.12 o                         
 -16   2   2      38426.40      42762.82       604.70 o                         
 -14   2   2      73849.60      69430.08      1651.65 o                         
 -12   2   2      27589.32      22025.05       555.35 o                         
 -10   2   2     558027.75     449926.53     10414.80 o                         
  -8   2   2      50892.31      34210.12       779.71 o                         
  -6   2   2     378285.59     404055.44      9340.21 o                         
  -4   2   2      29197.12      16131.00       384.42 o                         
  -2   2   2     243493.69     252054.00      4118.71 o                         
   0   2   2      48939.03      40736.63       953.38 o                         
   2   2   2      28468.60      27340.20       640.41 o                         
   4   2   2     200104.33     167427.98      3144.24 o                         
   6   2   2     479300.69     470082.03      5436.70 o                         
   8   2   2      19582.52      25931.05       311.00 o                         
  10   2   2      42471.78      35876.19       428.71 o                         
  12   2   2     412344.47     381654.97      4416.72 o                         
  14   2   2       2504.88       2939.03        76.27 o                         
  16   2   2       5570.02       5746.15       122.50 o                         
  18   2   2     178300.72     187353.77      2528.97 o                         
  20   2   2      17371.48      22961.14       393.95 o                         
  22   2   2      23399.22      24180.39       318.59 o                         
  24   2   2       1462.76       1294.22        96.46 o                         
  26   2   2      15260.34      16932.24       369.37 o                         
  28   2   2        155.73        254.72        95.13 o                         
  30   2   2       3277.52       3864.94       193.24 o                         
  32   2   2        317.85        315.96        92.26 o                         
  34   2   2        365.06        225.14       125.36 o                         
  36   2   2       3029.12       2763.17       156.06 o                         
  38   2   2         29.65         38.95       113.06 o                         
  40   2   2        266.12        164.01        94.96 o                         
 -41   3   2         13.64          6.71        91.24 o                         
 -39   3   2         11.69         26.02       106.69 o                         
 -37   3   2        312.22        279.28        87.53 o                         
 -35   3   2        328.83        492.16        79.42 o                         
 -33   3   2       1541.98       1501.60       146.50 o                         
 -31   3   2         28.83        139.06       104.48 o                         
 -29   3   2       2028.32       2514.13       190.45 o                         
 -27   3   2       1784.55       2476.47       123.71 o                         
 -25   3   2         30.18        143.72        90.28 o                         
 -23   3   2       1199.14       1546.85        81.66 o                         
 -21   3   2       1232.70       2539.31        88.03 o                         
 -19   3   2       1435.81       1774.82        87.19 o                         
 -17   3   2      61406.70      60223.76       774.76 o                         
 -15   3   2      73245.30      63440.74       876.26 o                         
 -13   3   2     169023.39     171459.02      2824.14 o                         
 -11   3   2       4355.11       5700.65       210.94 o                         
  -9   3   2      10583.20       5679.66       168.24 o                         
  -7   3   2     189183.34     162576.41      3082.69 o                         
  -5   3   2     135284.20     110083.17      1805.91 o                         
  -3   3   2     119270.95     105444.48      1730.12 o                         
  -1   3   2     263828.47     326757.97      5345.79 o                         
   1   3   2      25338.37      10887.33       142.00 o                         
   3   3   2     317203.66     345994.34      7992.46 o                         
   5   3   2     416045.44     406267.91      6634.59 o                         
   7   3   2      49090.50      53880.85       724.82 o                         
   9   3   2      55850.04      49784.68       587.32 o                         
  11   3   2       6099.13       9242.53       125.48 o                         
  13   3   2      66257.37      68960.82       813.11 o                         
  15   3   2      41340.33      47191.03       723.87 o                         
  17   3   2        818.65       1776.49        99.09 o                         
  19   3   2       4894.68       5613.76       157.08 o                         
  21   3   2       3249.33       2916.94       106.14 o                         
  23   3   2       4189.33       5387.27       142.04 o                         
  25   3   2       4896.56       6456.29       202.32 o                         
  27   3   2         61.53         74.26       173.98 o                         
  29   3   2         95.00         21.28       107.65 o                         
  31   3   2        548.62        811.84       167.45 o                         
  33   3   2         57.09         89.70        89.54 o                         
  35   3   2       2523.09       2045.12       122.60 o                         
  37   3   2        604.31        797.85       132.75 o                         
  39   3   2        648.23       1002.12       112.12 o                         
 -40   4   2         74.96        218.48        95.42 o                         
 -38   4   2       4370.51       5668.07       202.24 o                         
 -36   4   2         98.53        314.69        75.07 o                         
 -34   4   2       5380.13       5023.85       202.11 o                         
 -32   4   2       1126.74       1404.71       135.35 o                         
 -30   4   2       7012.81       7895.99       175.91 o                         
 -28   4   2        655.33        959.29       118.60 o                         
 -26   4   2      30243.76      30496.12       486.97 o                         
 -24   4   2         19.39        238.06        89.48 o                         
 -22   4   2        480.33        729.59        86.21 o                         
 -20   4   2         22.14         82.97        61.67 o                         
 -18   4   2      14697.82      17823.54       262.81 o                         
 -16   4   2     135965.48     133030.89      1797.68 o                         
 -14   4   2     182668.70     177461.83      2615.76 o                         
 -12   4   2      22331.27      26074.01       454.73 o                         
 -10   4   2      27193.34      26754.29       534.56 o                         
  -8   4   2     188896.08     183254.94      3020.19 o                         
  -6   4   2     123894.74     123669.16      2040.64 o                         
  -4   4   2     242966.92     215591.61      3154.89 o                         
  -2   4   2     206705.23     232592.08      4398.30 o                         
   0   4   2      70075.08      67224.64      1264.85 o                         
   2   4   2       1529.13       2003.35        81.43 o                         
   4   4   2     342783.72     358051.94      5848.83 o                         
   6   4   2     239499.91     230131.25      3759.88 o                         
   8   4   2      49302.43      61201.38      1013.45 o                         
  10   4   2     194297.98     196705.02      2872.27 o                         
  12   4   2      59234.42      51486.13       776.49 o                         
  14   4   2       2119.83       3211.73       100.24 o                         
  16   4   2     296928.03     302911.41      4988.24 o                         
  18   4   2     269867.91     256087.81      3427.11 o                         
  20   4   2      28352.85      30799.62       484.32 o                         
  22   4   2      23255.80      25442.26       418.32 o                         
  24   4   2        263.55        534.86        94.02 o                         
  26   4   2      16708.00      16883.36       539.88 o                         
  28   4   2        485.04        361.23       109.22 o                         
  30   4   2        999.73       1395.11       125.84 o                         
  32   4   2       1121.83        805.90       145.83 o                         
  34   4   2        190.43        373.19        72.89 o                         
  36   4   2         31.35         37.33        66.67 o                         
  38   4   2         33.30         22.68        73.65 o                         
 -39   5   2       2217.17       1704.57       176.14 o                         
 -37   5   2          5.58         74.15        73.94 o                         
 -35   5   2       2540.95       2389.24       116.87 o                         
 -33   5   2        221.40        318.29        97.65 o                         
 -31   5   2      14110.37      13548.93       500.17 o                         
 -29   5   2       1027.07       1339.42        88.52 o                         
 -27   5   2       2271.54       2424.55       115.36 o                         
 -25   5   2       1855.30       1376.13       100.88 o                         
 -23   5   2      22093.27      22567.75       333.43 o                         
 -21   5   2      25438.94      28819.03       436.05 o                         
 -19   5   2      15464.73      12988.47       219.43 o                         
 -17   5   2      10210.95       7779.92       171.77 o                         
 -15   5   2       3281.72       2765.51       105.30 o                         
 -13   5   2       2095.02       1775.44        76.53 o                         
 -11   5   2      69935.22      66711.12       908.79 o                         
  -9   5   2     128865.01     124215.72      1669.73 o                         
  -7   5   2     114308.30     103376.33      1392.08 o                         
  -5   5   2       8241.93       7062.35       231.34 o                         
  -3   5   2     450835.34     441283.03      7141.78 o                         
  -1   5   2     202241.52     204601.47      4742.47 o                         
   1   5   2      40510.42      42666.55      1430.15 o                         
   3   5   2      39779.99      30890.86       525.06 o                         
   5   5   2      11903.64      14577.77       379.00 o                         
   7   5   2     261190.25     255629.06      8294.36 o                         
   9   5   2        373.62        475.03       114.87 o                         
  11   5   2     267471.81     285672.41      6630.23 o                         
  13   5   2       1225.02       2458.33       134.55 o                         
  15   5   2     230605.95     231361.27      4934.07 o                         
  17   5   2        121.54        231.94        65.64 o                         
  19   5   2       4654.77       5050.40       130.09 o                         
  21   5   2      28940.38      30308.11       500.72 o                         
  23   5   2       4024.82       3545.64       154.84 o                         
  25   5   2         61.02        183.51       147.65 o                         
  27   5   2        296.70        171.15       108.51 o                         
  29   5   2       2122.85       1972.54       118.31 o                         
  31   5   2        192.88        232.09       110.72 o                         
  33   5   2        215.00        114.84        70.57 o                         
  35   5   2        106.65        132.52        69.63 o                         
  37   5   2        933.42        821.63        80.74 o                         
  39   5   2       1020.87       1061.44       123.59 o                         
 -38   6   2         70.84        -74.53        74.53 o                         
 -36   6   2        997.20        983.22        74.32 o                         
 -34   6   2        653.45        377.06        91.68 o                         
 -32   6   2        100.55        126.52        89.10 o                         
 -30   6   2        774.37        768.29       108.90 o                         
 -28   6   2      22049.18      22648.71       389.52 o                         
 -26   6   2       4603.85       4743.96       119.12 o                         
 -24   6   2       8542.84       8692.59       194.00 o                         
 -22   6   2       7970.87       7541.24       174.10 o                         
 -20   6   2       9647.22       8578.90       187.64 o                         
 -18   6   2      24418.46      22753.12       319.09 o                         
 -16   6   2      20542.30      20708.65       462.43 o                         
 -14   6   2      20571.62      22128.08       331.11 o                         
 -12   6   2        695.59       1384.71        67.92 o                         
 -10   6   2       1294.99        817.50        62.56 o                         
  -8   6   2        829.56       1248.75        50.44 o                         
  -6   6   2        576.45        950.15        47.11 o                         
  -4   6   2     649569.00     615113.44     11662.16 o                         
  -2   6   2     185758.44     163679.83      3799.94 o                         
   0   6   2     548901.44     531048.50     17371.58 o                         
   2   6   2      97036.57      86901.41      2883.32 o                         
   4   6   2     748860.00     682900.25     11149.20 o                         
   6   6   2     509706.31     495199.06      9352.46 o                         
   8   6   2     511293.34     506929.03     11754.41 o                         
  10   6   2       6702.35       8403.58       676.70 o                         
  12   6   2     412066.94     401148.81     10256.66 o                         
  14   6   2      31263.22      31912.20      1243.38 o                         
  16   6   2     111449.26     108487.40      1816.04 o                         
  18   6   2        340.23        692.19        80.18 o                         
  20   6   2      37808.68      38888.03       620.64 o                         
  22   6   2         70.55         97.99        97.11 o                         
  24   6   2       1587.77       1300.02       113.01 o                         
  26   6   2          9.65         99.30       111.13 o                         
  28   6   2        596.43        420.80       110.55 o                         
  30   6   2       4991.98       5100.45       149.46 o                         
  32   6   2       6988.07       6515.93       170.30 o                         
  34   6   2        394.06        427.25        69.75 o                         
  36   6   2        402.96        328.55        67.55 o                         
  38   6   2        311.27        353.63       277.59 o                         
 -37   7   2        543.49        273.27        75.09 o                         
 -35   7   2          5.77        -25.92       129.30 o                         
 -33   7   2        277.85        455.40       179.09 o                         
 -31   7   2         46.68         86.08       105.46 o                         
 -29   7   2        524.01        631.57       110.24 o                         
 -27   7   2         21.77         61.02       105.46 o                         
 -25   7   2       8225.10       7835.32       359.05 o                         
 -23   7   2      21630.10      22056.39       783.23 o                         
 -21   7   2        244.25        388.88       100.36 o                         
 -19   7   2        126.92        355.42        62.93 o                         
 -17   7   2       1124.39       1344.03        69.73 o                         
 -15   7   2     134291.83     139206.88      1641.91 o                         
 -13   7   2      30015.77      29745.08       532.09 o                         
 -11   7   2      54155.41      57069.89       972.24 o                         
  -9   7   2      81256.23      73670.94      1437.61 o                         
  -7   7   2     286830.28     285967.66      6649.22 o                         
  -5   7   2      47667.68      49750.78      1685.99 o                         
  -3   7   2      45642.66      55967.92      1760.18 o                         
  -1   7   2      52775.50      52022.64      1734.60 o                         
   1   7   2      75352.52      66168.08      2207.91 o                         
   3   7   2     298788.72     286495.50      9409.82 o                         
   5   7   2      29971.63      29562.39      1041.27 o                         
   7   7   2      23341.29      22780.47       588.85 o                         
   9   7   2        565.83        714.70        89.03 o                         
  11   7   2      38433.04      41642.54       842.87 o                         
  13   7   2      95882.08      96904.61      1318.30 o                         
  15   7   2       7742.80       8048.26       147.98 o                         
  17   7   2       5582.76       4937.94       128.67 o                         
  19   7   2      13447.93      13100.32       346.75 o                         
  21   7   2        297.26        272.52       117.85 o                         
  23   7   2       1279.26       1821.73       144.74 o                         
  25   7   2       6327.69       6725.18       269.91 o                         
  27   7   2         86.05        150.22        90.60 o                         
  29   7   2       1104.25       1035.75       125.36 o                         
  31   7   2        139.95        145.39       103.76 o                         
  33   7   2        208.71        225.14       145.83 o                         
  35   7   2       1677.15       1679.39       101.26 o                         
  37   7   2        627.52        731.26        92.96 o                         
 -36   8   2        114.01          2.33        78.02 o                         
 -34   8   2        610.68        687.67       148.11 o                         
 -32   8   2        241.79         92.10       173.97 o                         
 -30   8   2       1622.37       1524.81       204.67 o                         
 -28   8   2       4209.21       4765.35       204.32 o                         
 -26   8   2        237.82        367.24       129.96 o                         
 -24   8   2        991.02       1429.99       175.21 o                         
 -22   8   2        629.35        593.37       152.90 o                         
 -20   8   2      45011.93      45249.46      1848.45 o                         
 -18   8   2       3827.37       4102.07       188.74 o                         
 -16   8   2       3182.80       4350.47       173.53 o                         
 -14   8   2       7173.71       8622.70       192.51 o                         
 -12   8   2      21898.34      22474.36       612.74 o                         
 -10   8   2      21163.88      17428.19       475.71 o                         
  -8   8   2      12121.79      13490.48       550.06 o                         
  -6   8   2      89247.95      85903.62      2883.32 o                         
   0   8   2      84846.63      87290.28      2898.67 o                         
   2   8   2      36115.84      30698.32      1069.41 o                         
   4   8   2     573531.56     542351.50     17775.81 o                         
   6   8   2      18853.88      22606.08       831.48 o                         
   8   8   2     145774.06     146445.77      3451.70 o                         
  10   8   2        434.35        873.81        62.30 o                         
  12   8   2     195354.94     196934.78      2457.38 o                         
  14   8   2        767.38       1233.67        92.24 o                         
  16   8   2       2970.55       3550.19        96.08 o                         
  18   8   2        365.15        738.17        89.38 o                         
  20   8   2      38525.48      39685.53      1143.44 o                         
  22   8   2      18888.07      18857.09       525.42 o                         
  24   8   2        120.37        177.20       129.80 o                         
  26   8   2       1484.92       1376.42       186.76 o                         
  28   8   2         87.07        150.95       168.85 o                         
  30   8   2       3381.03       3096.24       152.70 o                         
  32   8   2        227.66         97.31       119.23 o                         
  34   8   2        326.99        448.00        87.39 o                         
  36   8   2       1441.33       1317.75       262.24 o                         
 -35   9   2        341.25        556.25       117.78 o                         
 -33   9   2        341.46        501.19       146.13 o                         
 -31   9   2        409.53        770.65       126.04 o                         
 -29   9   2       2376.03       1811.70       126.49 o                         
 -27   9   2       1012.70        954.58       119.61 o                         
 -25   9   2       2146.69       2482.41       151.54 o                         
 -23   9   2        546.05        833.82       263.52 o                         
 -21   9   2        434.34        313.57        87.72 o                         
 -19   9   2       4075.62       4435.87       150.80 o                         
 -17   9   2      76226.88      78218.23      1417.87 o                         
 -15   9   2      27888.47      29401.73       466.01 o                         
 -13   9   2        789.19        873.04        61.71 o                         
 -11   9   2      14322.83      17119.51       313.28 o                         
  -9   9   2       8400.79       8216.86       174.86 o                         
  -7   9   2     231981.92     230637.80      4082.70 o                         
  -5   9   2      11441.46      11779.01       311.97 o                         
  -3   9   2       5230.96       2989.15       155.36 o                         
  -1   9   2      24217.26      27111.44       933.82 o                         
   1   9   2      87357.62      86384.60      2883.32 o                         
   3   9   2      61920.68      56210.28      1331.17 o                         
   5   9   2       2676.65       3363.85       204.67 o                         
   7   9   2      19399.19      17790.18       437.59 o                         
   9   9   2       3980.44       4772.27       122.23 o                         
  11   9   2      83063.27      86401.11      1084.16 o                         
  13   9   2      13015.53      13587.42       196.63 o                         
  15   9   2      50401.75      47893.59       624.38 o                         
  17   9   2         11.74        493.77        72.39 o                         
  19   9   2       1179.46       1473.58        91.97 o                         
  21   9   2        517.16        690.32       150.60 o                         
  27   9   2        509.99        441.57       110.93 o                         
  29   9   2       3441.10       3228.65       138.17 o                         
  31   9   2       1300.10       1384.10       176.53 o                         
  33   9   2        341.67        395.75       106.95 o                         
  35   9   2         30.22        194.44       263.52 o                         
 -34  10   2       5028.76       4316.85       735.54 o                         
 -32  10   2         22.01        -85.70       143.27 o                         
 -30  10   2          0.82         31.15       174.11 o                         
 -28  10   2        880.42        746.84       165.22 o                         
 -26  10   2       2544.81       2055.95       138.43 o                         
 -24  10   2       1591.15       1556.55       150.98 o                         
 -22  10   2        490.38        839.41        95.65 o                         
 -20  10   2      41557.54      42715.36      1153.12 o                         
 -18  10   2        769.88       1397.76        86.64 o                         
 -16  10   2      12595.75      12757.29       411.90 o                         
 -14  10   2       6596.65       6918.48       151.63 o                         
 -12  10   2      71637.47      74283.01      1269.30 o                         
 -10  10   2     146813.77     140858.47      1904.72 o                         
  -8  10   2       2896.71       2961.16        89.44 o                         
  -6  10   2     109997.20     109847.16      1612.32 o                         
  -4  10   2      49826.95      52283.34       587.82 o                         
  -2  10   2     139658.92     138041.25      1720.12 o                         
   0  10   2      75493.80      71380.70       899.84 o                         
   2  10   2      28843.06      31074.38       433.04 o                         
   4  10   2       1486.01       1794.09        98.82 o                         
   6  10   2        999.64        971.12        46.66 o                         
   8  10   2        648.90       1653.75       187.67 o                         
  10  10   2       4592.49       5243.27       176.84 o                         
  12  10   2      63676.45      62406.86       857.89 o                         
  14  10   2      32408.53      32668.17       516.43 o                         
  16  10   2       6264.71       5138.12       123.43 o                         
  18  10   2       8524.19       8714.13       237.44 o                         
  20  10   2       2319.67       3002.45       136.38 o                         
  22  10   2      14934.75      15967.40       955.57 o                         
  24  10   2        155.72        116.21       151.88 o                         
  26  10   2      12141.76      11237.74       354.48 o                         
  28  10   2       3621.35       2587.83       176.89 o                         
  30  10   2         43.86        170.94       102.19 o                         
  32  10   2         76.06         97.94        78.13 o                         
 -33  11   2        188.99        207.23       245.61 o                         
 -29  11   2       1138.46       1022.33       131.15 o                         
 -27  11   2       4914.00       4030.96       157.10 o                         
 -25  11   2       2642.58       2590.54       154.03 o                         
 -23  11   2       4535.40       3738.89       117.24 o                         
 -21  11   2       3087.39       3857.63       103.26 o                         
 -19  11   2         94.72        222.73        84.05 o                         
 -17  11   2     108177.33     111287.56      1667.38 o                         
 -15  11   2       6401.62       7394.84       159.99 o                         
 -13  11   2      16079.24      14137.61       211.22 o                         
 -11  11   2       2967.46       2623.17       105.33 o                         
  -9  11   2      74830.30      78306.02      1062.95 o                         
  -7  11   2       1554.19       1944.88        95.97 o                         
  -5  11   2       3478.18       4133.48        84.56 o                         
  -3  11   2      49453.32      50314.11       603.28 o                         
  -1  11   2     144670.69     144802.62      1807.28 o                         
   1  11   2       3018.20       3279.05        74.95 o                         
   3  11   2      42000.37      42904.67       597.05 o                         
   5  11   2       8391.50       7165.22       152.24 o                         
   7  11   2       7798.81       6936.04       106.21 o                         
   9  11   2      20959.87      20819.50       434.40 o                         
  11  11   2      23710.71      23838.60       396.83 o                         
  13  11   2       8511.95      10372.58       211.73 o                         
  15  11   2       1634.74       1768.76       125.22 o                         
  17  11   2        143.76        312.01       102.91 o                         
  19  11   2      45236.23      49025.71      1177.66 o                         
  21  11   2         50.63         55.12        98.10 o                         
  23  11   2       1347.24       1422.28       108.53 o                         
  25  11   2        318.82        584.76       120.55 o                         
  27  11   2       1451.54       1478.09       212.42 o                         
  29  11   2        323.71        239.70       125.81 o                         
  31  11   2        348.00        115.13       112.57 o                         
 -30  12   2        735.25        486.10       135.60 o                         
 -28  12   2        106.06        148.16       132.47 o                         
 -26  12   2       9503.86       9101.23       242.60 o                         
 -24  12   2       2247.04       2243.32       105.34 o                         
 -22  12   2       2713.00       2333.85       113.82 o                         
 -20  12   2        923.17        725.67        85.82 o                         
 -18  12   2        743.08        681.80        82.84 o                         
 -16  12   2      34680.51      35186.92       876.22 o                         
 -14  12   2      53583.03      53835.19       831.84 o                         
 -12  12   2      11052.77      11264.23       191.13 o                         
 -10  12   2      55745.57      53915.52       949.39 o                         
  -8  12   2       1607.43       2224.96       106.49 o                         
  -6  12   2      63323.57      63007.34       957.10 o                         
  -4  12   2         92.22        350.84        68.72 o                         
  -2  12   2      38540.80      38050.67       494.94 o                         
   0  12   2       5402.59       7465.28       128.48 o                         
   2  12   2      52064.65      53576.05       740.26 o                         
   4  12   2       4177.80       4375.97       126.21 o                         
   6  12   2      33704.38      34814.01       722.07 o                         
   8  12   2      26086.73      27125.71       378.44 o                         
  10  12   2       5797.66       5851.33       262.74 o                         
  12  12   2       2648.74       2141.74        95.46 o                         
  14  12   2       2882.32       2334.87       108.64 o                         
  16  12   2       7426.34       7016.18       158.04 o                         
  18  12   2      30462.22      27276.13       846.42 o                         
  20  12   2        237.13        286.70       104.25 o                         
  22  12   2       2957.25       2576.59       116.38 o                         
  24  12   2       1959.63       2253.29       106.57 o                         
  26  12   2       4218.43       3880.85       139.92 o                         
  28  12   2       5058.98       3732.90       469.47 o                         
  30  12   2         17.00        -87.86       186.76 o                         
 -27  13   2        603.02        686.01       143.27 o                         
 -25  13   2        304.77        442.96       109.43 o                         
 -23  13   2       2029.58       1991.51       108.81 o                         
 -21  13   2        200.05        454.39       101.56 o                         
 -19  13   2       2837.48       2730.68       146.60 o                         
 -17  13   2      39726.87      40070.59       876.08 o                         
 -15  13   2      12855.60      11996.84       261.87 o                         
 -13  13   2        772.31        817.38        88.43 o                         
 -11  13   2        809.48       1047.37       114.21 o                         
  -9  13   2      88432.86      89256.73      1495.49 o                         
  -7  13   2       3096.93       3267.15       106.83 o                         
  -5  13   2        835.67       1333.25        93.91 o                         
  -3  13   2     129313.80     128047.65      1904.29 o                         
  -1  13   2      23273.06      21699.37       322.08 o                         
   1  13   2        336.99        818.45        92.95 o                         
   3  13   2        796.90        937.33        81.08 o                         
   5  13   2       6855.85       8112.85       169.17 o                         
   7  13   2       1407.88       1945.98       101.72 o                         
   9  13   2      14537.90      14607.59       229.26 o                         
  11  13   2       4306.44       4715.54       162.79 o                         
  13  13   2       5096.63       4556.88       191.73 o                         
  15  13   2         20.38        198.09        97.83 o                         
  17  13   2      32825.76      30288.08       550.74 o                         
  19  13   2       5599.59       6342.60       176.28 o                         
  21  13   2        114.16         93.73       119.12 o                         
  23  13   2       1107.33       1433.30       132.37 o                         
  25  13   2       4892.39       3885.91       217.50 o                         
  27  13   2        128.25        128.19       154.75 o                         
 -26  14   2       1181.24       1716.69       232.82 o                         
 -24  14   2        964.63        921.32       134.05 o                         
 -22  14   2       6726.16       5886.47       226.63 o                         
 -20  14   2        668.92        868.67       127.23 o                         
 -18  14   2         47.70         42.02       132.31 o                         
 -16  14   2       1460.40       1485.51       112.16 o                         
 -14  14   2      42503.14      42949.32      1065.74 o                         
 -12  14   2        571.56        633.77       115.20 o                         
 -10  14   2       1033.07       1350.79       112.40 o                         
  -8  14   2       1213.55       2226.50       106.74 o                         
  -6  14   2      18156.67      18468.80       356.57 o                         
  -4  14   2       1557.93       1760.46       102.05 o                         
  -2  14   2      43576.84      43479.05       747.99 o                         
   0  14   2      25358.71      28984.03       515.47 o                         
   2  14   2      58825.17      62287.18       870.40 o                         
   4  14   2      13561.03      12267.52       254.20 o                         
   6  14   2      19108.78      19441.37       525.24 o                         
   8  14   2      23410.19      27998.73       702.41 o                         
  10  14   2       3867.62       3573.23       198.79 o                         
  12  14   2       1872.91       2113.01       163.53 o                         
  14  14   2       3654.84       3623.19       204.54 o                         
  16  14   2      31522.44      32698.03       693.41 o                         
  18  14   2       4080.71       4067.19       244.38 o                         
  20  14   2       8489.27       8175.84       239.51 o                         
  22  14   2       1842.93       1468.28       132.52 o                         
  24  14   2       3875.55       3281.09       199.52 o                         
 -23  15   2       4538.85       3789.00       217.46 o                         
 -21  15   2         22.27         28.14       161.18 o                         
 -19  15   2       2321.04       1726.92       194.44 o                         
 -17  15   2        139.82         89.54       176.53 o                         
 -15  15   2       5006.81       6096.68       314.68 o                         
 -13  15   2          6.41        151.23       128.42 o                         
 -11  15   2      34848.36      36404.84       861.42 o                         
  -9  15   2      31995.87      31334.81      2158.02 o                         
  -7  15   2        190.33        177.91       106.08 o                         
  -5  15   2       1228.02       1511.30        96.83 o                         
  -3  15   2      13316.49      14603.77       240.29 o                         
  -1  15   2       2882.10       2835.46       106.02 o                         
   1  15   2        123.01        133.45        91.42 o                         
   3  15   2      15239.19      14969.18       265.17 o                         
   5  15   2      11976.00      12405.81       229.44 o                         
   7  15   2        339.86        691.49        99.00 o                         
   9  15   2       7816.65       8559.04       455.40 o                         
  11  15   2       4428.59       4771.21       193.94 o                         
  13  15   2       2400.88       3040.04       433.65 o                         
  15  15   2       4531.21       3571.54       260.96 o                         
  17  15   2       5435.44       4874.70       219.18 o                         
  19  15   2        139.10        -67.62       141.22 o                         
  21  15   2       1096.78       1228.04       176.53 o                         
 -18  16   2        145.29        234.47       122.38 o                         
 -16  16   2        447.42        289.10       171.41 o                         
 -14  16   2        425.81        138.15       176.53 o                         
 -12  16   2       2266.91       2489.33       232.82 o                         
 -10  16   2        439.34        567.97       166.30 o                         
  -8  16   2       1807.16       2344.35       138.70 o                         
  -6  16   2      11525.87      11978.18       252.02 o                         
  -4  16   2        755.41       1234.63        99.36 o                         
  -2  16   2        183.53        190.68        83.70 o                         
   0  16   2       8479.77       9294.73       173.88 o                         
   2  16   2      11626.81      13686.36       259.53 o                         
   4  16   2       9462.02       9193.24       184.83 o                         
   6  16   2       3529.22       4661.25       299.66 o                         
  10  16   2       6212.70       6262.98       337.71 o                         
  12  16   2        551.63        606.34       202.11 o                         
  14  16   2      11418.62      12103.82       493.77 o                         
  16  16   2       4419.21       3919.48       248.17 o                         
  18  16   2        117.64        268.63       166.30 o                         
 -13  17   2          9.21        122.80       168.85 o                         
 -11  17   2      11652.19      11674.01       504.01 o                         
  -9  17   2       4526.55       4814.92       330.03 o                         
  -7  17   2       4948.53       4581.55       293.54 o                         
  -5  17   2        260.89        641.46       114.65 o                         
  -3  17   2        842.49        960.09       100.58 o                         
  -1  17   2       6782.04       7018.79       152.63 o                         
   1  17   2        282.70        491.15        85.71 o                         
   3  17   2        187.40        164.44       144.59 o                         
   5  17   2       7197.11       8673.21       242.09 o                         
   7  17   2       4356.52       4827.16       185.49 o                         
   9  17   2       8244.06       7736.62       429.81 o                         
  11  17   2       4617.26       4729.00       208.66 o                         
 -41   1   3        277.24        258.40       148.39 o                         
 -39   1   3        621.77        399.11       173.97 o                         
 -37   1   3          1.67         76.75       179.09 o                         
 -35   1   3         11.38        -86.99       194.44 o                         
 -33   1   3       5653.00       6193.84       463.14 o                         
 -31   1   3       1948.05       2398.68       177.29 o                         
 -29   1   3       4091.65       3998.95       226.63 o                         
 -27   1   3       1141.61        893.76       151.99 o                         
 -25   1   3       1978.14       2014.25       148.71 o                         
 -23   1   3        116.73        167.38       124.09 o                         
 -21   1   3      48740.40      45654.93       813.13 o                         
 -19   1   3        142.27        286.23       108.92 o                         
 -17   1   3       2104.71       3158.59       174.38 o                         
 -15   1   3     263916.41     236697.42      5515.83 o                         
 -13   1   3      74544.70      67955.11      1605.54 o                         
 -11   1   3     119413.81     125093.48      2918.02 o                         
  -9   1   3      58461.68      74193.06      1733.08 o                         
  -7   1   3     109921.50      77404.59      2550.73 o                         
  -3   1   3     573028.81     712916.44     16469.74 o                         
  -1   1   3      72692.56      33548.39      1120.58 o                         
   3   1   3       6341.34       8892.55       223.41 o                         
   5   1   3      78610.61      69817.23      1027.89 o                         
   7   1   3     408515.62     405976.38      5939.07 o                         
   9   1   3     299058.81     354860.38      4744.48 o                         
  11   1   3       5501.51       6184.35       109.30 o                         
  13   1   3     115207.97     120727.16      1632.32 o                         
  15   1   3      74179.71      81265.84      1110.24 o                         
  17   1   3     205863.00     207777.92      2798.11 o                         
  19   1   3        131.79        559.09        86.86 o                         
  21   1   3       6577.85       6868.15       129.43 o                         
  23   1   3      16005.39      16797.01       274.64 o                         
  25   1   3        226.25        440.22        90.96 o                         
  27   1   3       4030.20       2833.76       238.83 o                         
  29   1   3        513.86        364.35        80.47 o                         
  31   1   3       1352.18       1405.55       132.29 o                         
  33   1   3        292.32        394.86        87.27 o                         
  35   1   3        220.35          7.68       117.69 o                         
  37   1   3         15.19         69.08       171.41 o                         
  39   1   3        111.31        222.58       143.27 o                         
 -38   2   3         21.97         77.94       120.29 o                         
 -36   2   3       3268.35       4538.04       183.56 o                         
 -34   2   3        247.36        291.48        94.48 o                         
 -32   2   3        229.08        535.45       116.22 o                         
 -30   2   3       6615.48       7831.92       331.89 o                         
 -28   2   3        232.83        578.20       107.38 o                         
 -26   2   3       4505.85       3817.19       119.29 o                         
 -24   2   3        364.32        296.04        74.59 o                         
 -22   2   3        266.84        254.77        72.97 o                         
 -20   2   3      13420.95      13282.33       234.96 o                         
 -18   2   3       6903.16       6721.16       151.22 o                         
 -16   2   3      11148.46       9737.85       214.25 o                         
 -14   2   3      97300.39      93490.07      1559.32 o                         
 -12   2   3     292342.84     255685.09      4846.35 o                         
 -10   2   3       3518.48       6703.04       158.47 o                         
  -8   2   3      31981.64      42036.72       811.90 o                         
  -6   2   3     556256.69     628164.56     14515.95 o                         
  -4   2   3      12606.19       7552.29       136.21 o                         
  -2   2   3      77817.95      82830.55      1360.75 o                         
   0   2   3     659489.62     880694.81     20346.57 o                         
   2   2   3      49662.38      71516.70      1666.15 o                         
   4   2   3     542418.94     434949.59     14224.74 o                         
   6   2   3     717601.06     777910.69     10389.99 o                         
   8   2   3      61541.92     100493.14      1172.15 o                         
  10   2   3     136685.30     134259.22      1564.15 o                         
  12   2   3     204812.94     188764.16      2196.99 o                         
  14   2   3     190110.50     209274.48      2429.90 o                         
  16   2   3     137552.38     155855.05      1825.67 o                         
  18   2   3      34843.78      31728.31       465.40 o                         
  20   2   3     147731.69     152489.94      1915.77 o                         
  22   2   3       1114.79       1930.32        94.08 o                         
  24   2   3       7695.37       8000.63       256.91 o                         
  26   2   3       2636.86       3061.02       144.42 o                         
  28   2   3        723.48        775.12        80.01 o                         
  30   2   3        698.10        771.03        69.39 o                         
  32   2   3        358.74        262.87        92.84 o                         
  34   2   3       2130.56       1616.91       156.06 o                         
  36   2   3        549.86        550.77       113.80 o                         
  38   2   3        284.21        516.45       113.97 o                         
  40   2   3         54.77         67.80       162.46 o                         
 -41   3   3        388.46        495.28        94.02 o                         
 -39   3   3        753.19       1064.30       161.18 o                         
 -37   3   3       3400.06       2859.63       117.68 o                         
 -35   3   3        380.85        364.45        79.11 o                         
 -33   3   3       9097.83      10332.54       307.48 o                         
 -31   3   3        504.05        439.92       106.51 o                         
 -29   3   3      14524.44      15687.62       283.23 o                         
 -27   3   3       1367.00       1187.10       112.68 o                         
 -25   3   3      13433.41      15383.31       276.45 o                         
 -23   3   3        272.43        128.70        75.67 o                         
 -21   3   3      47228.98      45528.13       605.78 o                         
 -19   3   3       8156.40       7743.77       160.09 o                         
 -17   3   3       2155.07       3432.30       105.24 o                         
 -15   3   3       4950.72       7479.37       173.54 o                         
 -13   3   3     184707.98     171186.56      3258.47 o                         
 -11   3   3         63.68        530.51        67.72 o                         
  -9   3   3     380210.62     372702.56      8625.63 o                         
  -7   3   3     456403.72     382041.59      8836.39 o                         
  -5   3   3      28621.47      49707.44      1134.25 o                         
  -3   3   3      68904.50      83685.86      1396.23 o                         
  -1   3   3     795923.75     657695.94     12413.52 o                         
   1   3   3     464554.25     524991.94      6948.82 o                         
   3   3   3       1704.77       4502.80       209.79 o                         
   7   3   3      67586.35      68720.80      1008.67 o                         
   9   3   3     214129.00     217741.42      2524.20 o                         
  11   3   3       6172.68       4296.38        72.92 o                         
  13   3   3     139436.25     156706.83      1832.10 o                         
  15   3   3      56921.20      56635.54       679.99 o                         
  17   3   3      47813.55      42664.06       668.17 o                         
  19   3   3        777.20        750.43        66.21 o                         
  21   3   3       3483.29       3724.96       143.40 o                         
  23   3   3      23679.07      26269.23       553.54 o                         
  25   3   3        798.66        393.95       150.46 o                         
  27   3   3        208.65        199.78       101.84 o                         
  29   3   3        461.43        244.07       106.79 o                         
  31   3   3        622.99       1025.51        94.38 o                         
  33   3   3        504.21        400.73       101.06 o                         
  35   3   3       1157.55        931.42        95.25 o                         
  37   3   3         47.46        116.00        78.26 o                         
  39   3   3        347.60        211.93       104.01 o                         
 -40   4   3        213.04         92.05        92.84 o                         
 -38   4   3        397.14        368.73        87.91 o                         
 -36   4   3        190.91        102.08        76.08 o                         
 -34   4   3        144.00        181.61       125.25 o                         
 -32   4   3       2874.59       3088.81       163.53 o                         
 -30   4   3       1384.98       1543.39        92.04 o                         
 -28   4   3       1287.00       1316.59        91.40 o                         
 -26   4   3       7534.75       6119.72       172.52 o                         
 -24   4   3       3425.05       3315.70       125.86 o                         
 -22   4   3      15004.83      15015.90       261.62 o                         
 -20   4   3       3543.74       3825.84        97.37 o                         
 -18   4   3      12499.99      12188.73       209.89 o                         
 -16   4   3       2793.55       3315.78       108.49 o                         
 -14   4   3       2181.75       1583.52       103.32 o                         
 -12   4   3      13508.58      12089.37       320.19 o                         
 -10   4   3       5718.06       4871.88       132.12 o                         
  -8   4   3      52001.57      41687.85       699.99 o                         
  -6   4   3      55376.55      54814.13       923.56 o                         
  -4   4   3       9176.96      13370.91       288.09 o                         
  -2   4   3       7976.54      10163.70       176.34 o                         
   0   4   3     279992.19     284516.06      3798.37 o                         
   2   4   3      37497.91      34497.06       671.57 o                         
   4   4   3        792.96       1129.60        93.86 o                         
   6   4   3       6683.56       4913.45       122.03 o                         
   8   4   3       5937.31       8257.23       340.27 o                         
  10   4   3      23265.48      30748.28       742.98 o                         
  12   4   3      25739.73      27432.40       413.38 o                         
  14   4   3     104515.09     117776.25      1596.43 o                         
  16   4   3      12318.51      11389.95       252.40 o                         
  18   4   3        991.93       2929.71       174.10 o                         
  20   4   3       4899.45       5285.31       177.73 o                         
  22   4   3       3329.30       4517.68       172.35 o                         
  24   4   3       3028.56       3611.41       190.55 o                         
  26   4   3        170.74        305.18        99.20 o                         
  28   4   3       5910.95       6527.92       199.14 o                         
  30   4   3        454.37        740.76       117.07 o                         
  32   4   3        233.58        103.77        90.24 o                         
  34   4   3       3719.71       3021.99       176.51 o                         
  36   4   3         18.36         76.02        64.00 o                         
  38   4   3        860.13        700.36        86.38 o                         
 -39   5   3          9.44        -27.25        69.42 o                         
 -37   5   3        441.72        266.37        91.21 o                         
 -35   5   3       1617.53       1592.28       109.40 o                         
 -33   5   3       1306.09       1335.28       130.92 o                         
 -31   5   3        746.47        863.89       107.83 o                         
 -29   5   3        465.21        702.64        85.18 o                         
 -27   5   3       1821.54       1407.95        84.22 o                         
 -25   5   3        380.24       1405.92        83.30 o                         
 -23   5   3       6281.89       7610.44       178.35 o                         
 -21   5   3      35207.67      36627.16       530.12 o                         
 -19   5   3        153.83        411.24       101.59 o                         
 -17   5   3       1338.81       1928.20       111.49 o                         
 -15   5   3      55754.06      51905.44       795.22 o                         
 -13   5   3      65311.41      53025.59       803.29 o                         
 -11   5   3      93826.40      90585.65      1346.39 o                         
  -9   5   3     273865.38     257200.48      4217.84 o                         
  -7   5   3     259427.38     231914.02      3809.78 o                         
  -5   5   3      98917.59      94145.22      1570.15 o                         
  -3   5   3     422393.47     394591.94      9130.36 o                         
  -1   5   3     166531.88     159920.34      3708.58 o                         
   1   5   3     107318.89      97331.71      1428.78 o                         
   3   5   3      87819.76      89817.23      1323.52 o                         
   5   5   3      15119.71      13546.13       343.06 o                         
   7   5   3        911.78       1695.79        66.69 o                         
   9   5   3      69783.59      67056.14      1119.82 o                         
  11   5   3      14760.48      15040.87       547.50 o                         
  15   5   3      12790.29      12490.14       562.85 o                         
  17   5   3      62268.92      63831.30       956.24 o                         
  19   5   3      27070.01      28937.88       659.08 o                         
  21   5   3        198.23        889.07        99.47 o                         
  23   5   3       5274.15       7308.55       264.48 o                         
  25   5   3         95.79        211.49        87.27 o                         
  27   5   3       1335.25       1169.15       138.11 o                         
  29   5   3       2325.15       1609.60       131.99 o                         
  31   5   3         18.59        299.16       115.53 o                         
  33   5   3        866.64        842.29        74.59 o                         
  35   5   3         89.88         44.06        67.12 o                         
  37   5   3        654.64        773.70        79.60 o                         
 -38   6   3         64.46        147.58        70.46 o                         
 -36   6   3       2035.99       2136.68       102.85 o                         
 -34   6   3        354.80        458.03        93.56 o                         
 -32   6   3        490.81        425.00       111.46 o                         
 -30   6   3       1419.45       1568.44        96.96 o                         
 -28   6   3        764.79       1047.58        79.47 o                         
 -26   6   3         22.78        213.88        77.52 o                         
 -24   6   3       2557.63       2619.97        90.40 o                         
 -22   6   3       1399.27       1796.98        71.27 o                         
 -20   6   3       3226.43       3130.45        79.40 o                         
 -18   6   3        190.94        250.25        74.71 o                         
 -16   6   3      28869.09      26658.16       438.06 o                         
 -14   6   3      37305.09      33532.11       484.17 o                         
 -12   6   3     128222.62     113490.57      1538.27 o                         
 -10   6   3        199.22        569.81        54.01 o                         
  -8   6   3        949.61       1381.53        53.36 o                         
  -6   6   3     107255.80      91136.45      1559.21 o                         
  -4   6   3      11399.18       9524.68       574.36 o                         
  -2   6   3      43053.53      44560.45      1051.97 o                         
   0   6   3       5128.32       2274.42       145.83 o                         
   2   6   3      45855.89      44048.09      1491.55 o                         
   4   6   3      31301.63      26405.20       978.59 o                         
   6   6   3       4542.20       7637.39       309.57 o                         
   8   6   3     134826.00     129889.60      3051.89 o                         
  10   6   3      17890.35      16001.89       449.53 o                         
  12   6   3      21294.70      23613.60      1261.29 o                         
  16   6   3       5278.58       5309.69       491.21 o                         
  18   6   3      24541.86      24829.28       462.16 o                         
  20   6   3     100534.95     108512.07      1668.06 o                         
  22   6   3       1244.75       1288.26       106.82 o                         
  24   6   3        679.80        938.66       106.68 o                         
  26   6   3        158.98        315.33       109.24 o                         
  28   6   3       4153.63       3652.19       199.04 o                         
  30   6   3        852.18        694.24       101.90 o                         
  32   6   3         11.53        -10.06        83.15 o                         
  34   6   3        722.75        550.77        68.13 o                         
  36   6   3          1.31         56.80        80.87 o                         
  38   6   3         85.72         21.89        81.59 o                         
 -37   7   3        624.65        495.94        79.57 o                         
 -35   7   3        216.73        308.90       189.32 o                         
 -33   7   3       2317.47       2117.50       129.67 o                         
 -31   7   3       1839.03       1100.11       148.39 o                         
 -29   7   3       3202.27       2814.12       120.44 o                         
 -27   7   3       2502.61       1500.99       275.03 o                         
 -25   7   3        996.38        706.89        85.32 o                         
 -23   7   3       7217.40       6520.45       272.31 o                         
 -21   7   3        903.15        851.15       109.33 o                         
 -19   7   3       3459.36       3428.19       102.96 o                         
 -17   7   3        657.17        931.59        88.81 o                         
 -15   7   3     159087.55     157903.59      2140.47 o                         
 -13   7   3        981.22       1273.71        80.51 o                         
 -11   7   3       2128.05       2166.88       102.23 o                         
  -9   7   3      25369.77      21286.04       550.26 o                         
  -7   7   3      68429.45      68135.49      2297.45 o                         
  -5   7   3      18221.59      17123.42       626.81 o                         
  -3   7   3      14283.93      14414.01       363.41 o                         
  -1   7   3       6268.64       8857.20       340.27 o                         
   1   7   3      48879.77      45176.35      1529.93 o                         
   3   7   3         28.37        289.10       145.83 o                         
   5   7   3        392.85        567.97       156.06 o                         
   7   7   3      18838.44      17027.33       362.27 o                         
   9   7   3        418.04        780.27        84.41 o                         
  11   7   3      53976.21      56209.96      1102.37 o                         
  13   7   3      60369.89      62910.59       861.59 o                         
  15   7   3       1504.45       1568.50        68.21 o                         
  17   7   3      35027.80      34400.76      1196.45 o                         
  19   7   3        453.06       1030.33       102.68 o                         
  21   7   3       1615.80       1395.35       104.32 o                         
  23   7   3       3014.00       2960.62       155.09 o                         
  25   7   3       1036.06        968.98       133.93 o                         
  27   7   3       3732.07       4639.45       202.87 o                         
  29   7   3       1851.53       1732.63       123.85 o                         
  31   7   3       2334.67       2126.87       138.15 o                         
  33   7   3        604.71        688.44        86.17 o                         
  35   7   3        221.49        303.17        81.41 o                         
  37   7   3        523.37        433.60       166.30 o                         
 -36   8   3        850.85        761.43       125.00 o                         
 -34   8   3       1613.33       1423.40       267.35 o                         
 -32   8   3       2651.29       2450.95       225.14 o                         
 -30   8   3         82.94       -115.40       134.77 o                         
 -28   8   3         79.49        108.76       139.77 o                         
 -26   8   3      29290.66      30603.42      1464.91 o                         
 -24   8   3         16.08         63.32       114.90 o                         
 -22   8   3        983.18       1148.71       194.44 o                         
 -20   8   3       5297.50       5888.71       239.57 o                         
 -18   8   3      19179.04      19672.44       547.03 o                         
 -16   8   3       5984.66       6900.80       159.00 o                         
 -14   8   3       7097.45       7818.26       249.71 o                         
 -12   8   3      18881.10      21345.49       445.71 o                         
 -10   8   3        730.41       1168.12        84.42 o                         
  -8   8   3       3603.83       2791.22       243.05 o                         
  -6   8   3     133733.02     138240.95      4592.34 o                         
  -4   8   3       5304.91       5341.95       260.96 o                         
  -2   8   3      18493.75      19732.99       688.21 o                         
   0   8   3      30010.22      33251.61      1141.05 o                         
   2   8   3       1161.28       2251.40       186.76 o                         
   4   8   3       7349.92       6378.11       314.68 o                         
   6   8   3     128076.61     121219.87      4049.96 o                         
   8   8   3     183782.50     184323.05      3508.47 o                         
  10   8   3      14755.79      14926.63       207.90 o                         
  12   8   3       4795.42       5397.58        99.79 o                         
  14   8   3      19774.55      21566.47       295.28 o                         
  16   8   3      47789.74      48483.09       676.89 o                         
  18   8   3       4146.58       4947.44       209.97 o                         
  20   8   3       5613.41       7362.96       234.12 o                         
  22   8   3       3315.35       3547.11       225.80 o                         
  24   8   3       8088.06       8431.56       337.71 o                         
  26   8   3       1194.80       1069.41       176.53 o                         
  28   8   3         76.97        110.01       171.41 o                         
  30   8   3        279.61        446.79       103.94 o                         
  32   8   3       1909.01       1309.30       126.53 o                         
  34   8   3       3186.22       2681.21       166.30 o                         
  36   8   3         26.13         41.10        89.37 o                         
 -35   9   3        218.80        218.39       120.41 o                         
 -33   9   3        783.35        536.10       171.41 o                         
 -31   9   3       3068.97       3224.10       202.54 o                         
 -29   9   3      11418.86       9954.76       437.49 o                         
 -27   9   3        309.05        590.35       142.77 o                         
 -25   9   3      11383.29      10241.86       243.30 o                         
 -23   9   3       2008.47       1453.52       157.47 o                         
 -21   9   3      15218.57      15267.01       344.14 o                         
 -19   9   3       9318.02       9211.21       208.02 o                         
 -17   9   3       1123.60       1577.89       118.39 o                         
 -15   9   3      29359.20      31103.10       614.58 o                         
 -13   9   3       8718.88       8441.98       152.63 o                         
 -11   9   3       9152.51      10171.33       166.07 o                         
  -9   9   3      12463.62      14425.04       245.90 o                         
  -7   9   3      81011.09      86721.30      1255.33 o                         
  -5   9   3       9630.72      10820.70       241.48 o                         
  -3   9   3      26174.35      26231.08       403.32 o                         
  -1   9   3      44181.92      44899.55      1026.23 o                         
   1   9   3     101962.09      96675.15      3052.18 o                         
   3   9   3      45212.24      44882.56       870.23 o                         
   5   9   3      64041.75      66816.63      1294.62 o                         
   7   9   3      12831.07      12575.58       201.28 o                         
   9   9   3        821.88       1355.64        49.79 o                         
  11   9   3      23883.46      23669.70       469.53 o                         
  13   9   3       7057.95       7838.97       130.29 o                         
  15   9   3       3617.89       4892.29       121.09 o                         
  17   9   3      30217.77      30406.82       469.68 o                         
  19   9   3       8096.28       7252.21       198.30 o                         
  21   9   3      16131.87      16691.94      1025.92 o                         
  25   9   3        766.84       1059.18       181.65 o                         
  27   9   3       1266.33       1714.13       194.44 o                         
  29   9   3        954.65        696.83       127.92 o                         
  31   9   3        603.90        923.52       138.15 o                         
  33   9   3        655.25        608.90       130.48 o                         
 -34  10   3        722.85        588.24       262.24 o                         
 -32  10   3       2022.37       1493.58       157.95 o                         
 -30  10   3        961.28        475.86       319.80 o                         
 -28  10   3        406.58        406.73       130.55 o                         
 -26  10   3       2225.58       2645.76       184.64 o                         
 -24  10   3       1475.46       1466.83       129.50 o                         
 -22  10   3       1155.20       1277.63       111.60 o                         
 -20  10   3        487.74        618.02        88.53 o                         
 -18  10   3      16785.99      16001.35       446.79 o                         
 -16  10   3       9803.82       9912.51       228.52 o                         
 -14  10   3         88.98        256.45        64.48 o                         
 -12  10   3       3672.52       3128.40        95.58 o                         
 -10  10   3      59954.02      64742.59       931.58 o                         
  -8  10   3       9306.47       8356.18       121.99 o                         
  -6  10   3      56347.15      55373.63       705.66 o                         
  -4  10   3       7710.43      10126.76       133.81 o                         
  -2  10   3      36925.41      36960.25       609.60 o                         
   0  10   3     181900.47     180368.14      2240.91 o                         
   2  10   3      21568.78      26360.77       346.28 o                         
   4  10   3        559.81        590.12        46.18 o                         
   6  10   3      76164.33      71118.77       748.12 o                         
   8  10   3       3762.84       4226.03       117.51 o                         
  10  10   3       3849.17       3919.11       164.63 o                         
  12  10   3      69974.62      72919.67       858.79 o                         
  14  10   3      18638.25      18677.51       288.14 o                         
  16  10   3       2208.31       2245.03       104.31 o                         
  18  10   3       1936.03       1493.78       104.35 o                         
  20  10   3       1673.59       1645.65       116.26 o                         
  22  10   3      24844.62      25035.96       664.99 o                         
  24  10   3       4723.86       3576.65       260.96 o                         
  26  10   3       1385.43        928.22       134.62 o                         
  28  10   3        356.40        295.19       117.22 o                         
  30  10   3       2211.78       2355.60       122.98 o                         
  32  10   3       5483.38       4142.81       286.54 o                         
 -33  11   3       1149.03       1125.70       248.17 o                         
 -31  11   3        620.83        424.70       278.87 o                         
 -29  11   3       7195.58       7294.65       238.78 o                         
 -27  11   3       2173.70       2003.31       155.45 o                         
 -25  11   3       3611.05       3334.07       256.78 o                         
 -23  11   3       2284.23       2332.58       106.19 o                         
 -21  11   3      11636.04      10889.36       228.93 o                         
 -19  11   3         59.33        157.18        77.67 o                         
 -17  11   3       1529.86       2127.60        91.09 o                         
 -15  11   3       4074.52       4834.34       102.62 o                         
 -13  11   3      37275.68      35975.02       472.74 o                         
 -11  11   3        759.85        735.01        67.82 o                         
  -9  11   3      21938.17      25018.60       333.95 o                         
  -7  11   3      18460.11      15663.08       260.85 o                         
  -5  11   3       1426.43       2487.24        76.42 o                         
  -3  11   3      15951.69      18327.54       248.36 o                         
  -1  11   3      11239.46       9521.65       146.56 o                         
   1  11   3       5920.50       6648.05       122.28 o                         
   3  11   3       6189.67       5777.81       113.76 o                         
   5  11   3      10111.25      10446.42       148.22 o                         
   7  11   3       5039.26       5237.68       114.70 o                         
   9  11   3      15481.26      17874.91       348.96 o                         
  11  11   3       4242.14       3535.74       143.40 o                         
  13  11   3      16968.73      16675.55       394.95 o                         
  15  11   3      12422.00      13818.44       295.79 o                         
  17  11   3       9781.23      11269.57       270.44 o                         
  19  11   3       2756.49       2156.94       131.96 o                         
  21  11   3        237.41        416.83       121.86 o                         
  23  11   3        548.79        581.02       102.31 o                         
  25  11   3         25.02        151.19       118.32 o                         
  27  11   3       1022.08        506.56       212.35 o                         
  29  11   3         76.72        187.29       180.37 o                         
  31  11   3       1391.97       1624.96       401.67 o                         
 -30  12   3        180.08        419.58       135.60 o                         
 -28  12   3        157.75        158.12       137.25 o                         
 -26  12   3       4665.00       4752.95       217.56 o                         
 -24  12   3       5118.45       4865.88       148.82 o                         
 -22  12   3       2503.22       2264.91       114.81 o                         
 -20  12   3        329.44        436.95        76.93 o                         
 -18  12   3       1426.66       1864.94        91.66 o                         
 -16  12   3        585.15        403.01        77.65 o                         
 -14  12   3       2035.83       2152.42        88.96 o                         
 -12  12   3        676.33       1100.87        74.95 o                         
 -10  12   3      21116.32      23740.05       353.28 o                         
  -8  12   3      30463.84      29771.38       455.89 o                         
  -6  12   3        304.17        783.91        70.26 o                         
  -4  12   3       8513.84       8921.43       158.83 o                         
  -2  12   3        513.10        576.37        62.24 o                         
   0  12   3      95074.96      98808.43      1342.80 o                         
   2  12   3      34948.66      33719.74       481.08 o                         
   4  12   3       3353.38       3337.13       111.48 o                         
   6  12   3      31121.36      34264.07       495.92 o                         
   8  12   3      20210.29      21824.71       305.05 o                         
  10  12   3       8679.56       8281.26       185.19 o                         
  12  12   3         85.47        380.30        88.49 o                         
  14  12   3      68475.70      65598.62      1603.72 o                         
  16  12   3       6145.84       5886.36       166.24 o                         
  18  12   3          4.76         72.53        99.63 o                         
  20  12   3       3445.67       3582.81       139.75 o                         
  22  12   3       6268.15       5447.77       246.57 o                         
  24  12   3       4253.18       4552.31       133.03 o                         
  26  12   3       2485.70       2048.32       197.83 o                         
  28  12   3        613.13        412.97       135.65 o                         
 -27  13   3        276.04        518.78       122.40 o                         
 -25  13   3        108.44        202.11       132.31 o                         
 -23  13   3       1397.25       1305.14       102.66 o                         
 -21  13   3        270.18        310.99        99.68 o                         
 -19  13   3      13790.90      14406.08       301.31 o                         
 -17  13   3       7603.94       7525.66       199.95 o                         
 -15  13   3       3797.60       3904.31       109.18 o                         
 -13  13   3      17090.04      16787.76       347.90 o                         
 -11  13   3       3128.13       2806.95       100.72 o                         
  -9  13   3        152.67        400.17        72.14 o                         
  -7  13   3       5135.22       6341.07       155.79 o                         
  -5  13   3        228.88        321.89        83.75 o                         
  -3  13   3       2495.48       2042.69        92.32 o                         
  -1  13   3        202.16        236.90        70.61 o                         
   1  13   3      51111.78      55426.72       847.93 o                         
   3  13   3       3745.15       3575.47       123.52 o                         
   5  13   3      61901.22      62235.52      1042.58 o                         
   7  13   3       2380.70       2550.61        97.42 o                         
   9  13   3      43048.19      42667.33       664.73 o                         
  11  13   3      38850.82      41265.73       715.34 o                         
  13  13   3        985.60       1335.66       144.67 o                         
  15  13   3        513.90        498.01       137.84 o                         
  17  13   3       2230.26       2357.03       171.25 o                         
  19  13   3      21561.36      19485.48       484.69 o                         
  21  13   3       5569.11       6251.51       212.78 o                         
  23  13   3        402.01        271.69       114.78 o                         
  25  13   3        359.90        566.29       176.45 o                         
  27  13   3       2943.39       2568.78       117.68 o                         
 -26  14   3        538.39        550.05       120.65 o                         
 -24  14   3       8528.26       7839.97       680.54 o                         
 -22  14   3        291.54        325.63       135.98 o                         
 -20  14   3       3226.29       2717.46       177.81 o                         
 -18  14   3        187.13        282.40       128.53 o                         
 -16  14   3       2518.19       2936.79       133.23 o                         
 -14  14   3       1072.58       1049.08       118.62 o                         
 -12  14   3      14037.90      14960.30       347.56 o                         
 -10  14   3        206.21        220.57       104.83 o                         
  -8  14   3      12089.19      13196.87       268.33 o                         
  -6  14   3       6638.94       7204.44       157.29 o                         
  -4  14   3      34328.09      37320.40       581.35 o                         
  -2  14   3      50646.19      56928.94       966.72 o                         
   0  14   3      80226.82      82629.87      1245.01 o                         
   2  14   3       3964.74       5554.53       133.13 o                         
   4  14   3      13320.25      12681.66       235.84 o                         
   6  14   3      76165.77      85352.67      1443.70 o                         
   8  14   3      55586.45      57843.92       886.91 o                         
  10  14   3       5262.40       5382.86       306.33 o                         
  12  14   3       8118.41       9183.74       314.56 o                         
  14  14   3      83501.30      84064.16      3622.58 o                         
  16  14   3      28880.62      28522.80       737.16 o                         
  18  14   3       9244.10       9316.90       321.99 o                         
  20  14   3       3638.66       3605.04       171.27 o                         
  22  14   3       2012.55       1941.79       138.49 o                         
  24  14   3        377.86        360.48        88.45 o                         
 -23  15   3       2769.03       2205.20       146.23 o                         
 -21  15   3        205.42         92.31       129.67 o                         
 -19  15   3       2514.52       2775.33       177.81 o                         
 -17  15   3      10121.10       9854.52       311.08 o                         
 -15  15   3        278.35        368.53       111.19 o                         
 -13  15   3       2696.53       2935.95       172.19 o                         
 -11  15   3       1503.32       1947.67       221.30 o                         
  -9  15   3        567.12        628.99       146.40 o                         
  -7  15   3       3580.06       4036.59       150.62 o                         
  -5  15   3       2939.36       3450.71       128.99 o                         
  -3  15   3      41256.31      46862.40       667.80 o                         
  -1  15   3       9473.20       9758.79       196.67 o                         
   1  15   3       1751.92       1257.04        97.06 o                         
   3  15   3       3617.48       3895.91       122.22 o                         
   5  15   3       3419.23       4034.80       177.53 o                         
   7  15   3       6007.75       6427.14       199.40 o                         
   9  15   3         31.32        526.57       205.07 o                         
  11  15   3      40641.99      40438.04      1062.32 o                         
  13  15   3         41.82        -97.05       171.49 o                         
  15  15   3        665.97        373.53       199.56 o                         
  17  15   3       1257.43       1360.79       166.59 o                         
  19  15   3        336.30        156.37       140.67 o                         
  21  15   3        189.98        276.03       143.27 o                         
 -18  16   3       1853.34       1924.40       140.55 o                         
 -16  16   3       3436.25       3086.56       197.00 o                         
 -14  16   3         91.49        177.26       135.50 o                         
 -12  16   3      15697.13      17975.16      1268.97 o                         
 -10  16   3        373.97        422.67       145.22 o                         
  -8  16   3       6471.54       7308.39       634.48 o                         
  -6  16   3      21011.21      22923.34       422.71 o                         
  -4  16   3      13606.48      15044.91       266.09 o                         
  -2  16   3       5611.66       6184.23       136.20 o                         
   0  16   3      34864.38      35721.56       556.98 o                         
   2  16   3       1984.29       2270.15        99.27 o                         
   4  16   3      25833.58      26823.25       429.50 o                         
   6  16   3      54065.56      54767.82      1875.31 o                         
  10  16   3       1049.47       1222.96       174.54 o                         
  12  16   3        284.34        603.78       207.23 o                         
  14  16   3       5233.27       4940.28       286.54 o                         
  16  16   3       4555.06       4574.43       266.07 o                         
 -13  17   3       3924.30       4400.46       255.84 o                         
 -11  17   3      11170.19      11315.83       483.54 o                         
  -9  17   3       6046.80       6851.01       305.73 o                         
  -7  17   3        191.92        393.91       114.26 o                         
  -5  17   3       1224.46       1505.40       125.91 o                         
  -3  17   3      10159.58      10511.90       262.93 o                         
  -1  17   3        391.27        225.67       103.00 o                         
   1  17   3       1387.97       1843.75       113.78 o                         
   3  17   3       9770.87      10656.61       271.41 o                         
   5  17   3      27507.80      30408.85       631.98 o                         
   7  17   3       1057.67        929.88       258.40 o                         
   9  17   3       1978.81       2253.96       283.98 o                         
  11  17   3       4613.79       4866.45       214.14 o                         
 -38   0   4         61.65        -76.75       176.53 o                         
 -36   0   4       2035.69       2230.93       222.58 o                         
 -34   0   4       8140.33       9583.79       427.25 o                         
 -32   0   4        568.42        429.97       158.99 o                         
 -30   0   4       5161.62       4699.20       287.66 o                         
 -28   0   4       3931.91       3691.04       276.36 o                         
 -26   0   4       1112.98        782.42       168.06 o                         
 -24   0   4      39721.84      36863.66      1303.83 o                         
 -22   0   4      70697.95      68058.30      1368.64 o                         
 -20   0   4      12971.86       9480.02       321.82 o                         
 -18   0   4       4467.37       3561.30       255.84 o                         
 -16   0   4      93673.96      83012.62      2778.43 o                         
 -14   0   4      71405.47      61836.69      2074.87 o                         
 -12   0   4      49557.97      78586.59      2609.57 o                         
 -10   0   4     311692.47     289926.31      9499.36 o                         
  -8   0   4    1163090.75    1438006.25     46969.79 o                         
  -6   0   4     226760.66      77123.73      1797.31 o                         
  -4   0   4       3664.09      12595.57       312.06 o                         
  -2   0   4       3778.71       4214.48       191.88 o                         
   0   0   4       7410.95       3806.91       184.21 o                         
   2   0   4    1792095.88    1774559.50     57965.82 o                         
   4   0   4     158271.14      51733.81      1210.25 o                         
   6   0   4     335874.28     348802.19      6586.37 o                         
   8   0   4     464643.66     608623.50     11479.01 o                         
  10   0   4     538516.88     558655.06      9129.35 o                         
  12   0   4      69648.12      69751.80      1167.90 o                         
  14   0   4      43366.90      55116.02       932.83 o                         
  16   0   4     301091.88     289633.56      4765.67 o                         
  18   0   4      79054.73      91349.10      1539.82 o                         
  20   0   4        623.10       3485.39       162.49 o                         
  22   0   4      46942.66      54579.44       951.62 o                         
  24   0   4      32635.02      35223.59       634.78 o                         
  26   0   4       2499.22       1863.96       205.95 o                         
  28   0   4       1803.42       1595.67       223.86 o                         
  30   0   4       2081.40       1860.28       331.31 o                         
  32   0   4        440.09       1174.31       150.95 o                         
  34   0   4       5942.00       4684.44       222.58 o                         
  36   0   4       1675.58       1350.84       202.11 o                         
  38   0   4       1036.11       1141.05       166.30 o                         
  40   0   4        659.13        539.82       133.04 o                         
 -41   1   4        141.45        248.17       148.39 o                         
 -39   1   4        911.15       1125.70       181.65 o                         
 -37   1   4        164.61        148.39       184.21 o                         
 -35   1   4        634.59        560.29       199.56 o                         
 -33   1   4       2305.15       2422.56       323.28 o                         
 -31   1   4      11158.68      11786.05       396.38 o                         
 -29   1   4        260.65        249.12       185.55 o                         
 -27   1   4       2430.90       2001.62       196.08 o                         
 -25   1   4       1777.89       1404.44       152.71 o                         
 -23   1   4      13835.02      13709.56       315.51 o                         
 -21   1   4       2676.78       2359.26       145.58 o                         
 -19   1   4         83.08        389.23       125.97 o                         
 -17   1   4      14115.29      16408.37       458.82 o                         
 -15   1   4       2878.36       4907.02       260.96 o                         
 -13   1   4      90110.85      97887.20      3246.62 o                         
 -11   1   4       1704.38       3420.59       189.32 o                         
  -9   1   4      13665.71       9545.42       355.62 o                         
  -7   1   4     381947.84     438650.12     10122.63 o                         
  -5   1   4      10862.86       4873.59       140.19 o                         
  -3   1   4      14273.79      20148.98       486.64 o                         
  -1   1   4     380789.72     311567.88     10205.48 o                         
   3   1   4       5840.25       2036.62       118.97 o                         
   5   1   4      34311.14      92600.74      1760.20 o                         
   7   1   4     248522.22     286755.06      4200.87 o                         
   9   1   4       5275.93       2750.10        89.78 o                         
  11   1   4      26994.68      22416.12       321.95 o                         
  13   1   4       2789.74       1979.42        83.13 o                         
  15   1   4      99698.47     112297.46      1525.59 o                         
  17   1   4      22867.09      23747.30       360.69 o                         
  19   1   4      68030.03      70858.38       986.96 o                         
  21   1   4        255.64        413.87        59.77 o                         
  23   1   4       3548.90       4380.70       135.37 o                         
  25   1   4      16078.64      18078.53       405.42 o                         
  27   1   4         20.24        156.70        79.90 o                         
  29   1   4        969.31       1295.31        91.29 o                         
  31   1   4       3543.70       3884.56       149.17 o                         
  33   1   4        819.04        568.42        92.77 o                         
  35   1   4         33.80         35.82       120.25 o                         
  37   1   4        109.11         51.17       168.85 o                         
  39   1   4         35.81        189.32       140.71 o                         
 -40   2   4        557.43        501.57       111.25 o                         
 -38   2   4        849.13        876.57       128.44 o                         
 -36   2   4        790.11        854.37       103.75 o                         
 -34   2   4         44.26        101.14        88.26 o                         
 -32   2   4         47.26        314.95       121.17 o                         
 -30   2   4       3574.89       4378.01       145.44 o                         
 -28   2   4       4342.18       4392.04       197.75 o                         
 -26   2   4        396.95        427.29        94.01 o                         
 -24   2   4          7.02        -21.72        80.69 o                         
 -22   2   4      39192.32      37481.60       516.57 o                         
 -20   2   4       6425.88       4473.77       139.21 o                         
 -18   2   4         27.31        232.80       112.38 o                         
 -16   2   4      43912.46      43498.95       871.26 o                         
 -14   2   4      31435.51      36552.05       885.54 o                         
 -12   2   4      24933.14      17080.24       434.18 o                         
 -10   2   4      64143.76      58348.43      1373.08 o                         
  -8   2   4     353486.12     350162.44      8104.62 o                         
  -6   2   4     139181.14     165515.91      2713.51 o                         
  -4   2   4       2856.25       3697.37       134.79 o                         
   0   2   4      97044.58     107161.22      2502.84 o                         
   2   2   4     374977.12     461709.62     10678.92 o                         
   4   2   4     502904.16     478472.06      7833.20 o                         
   6   2   4     321445.91     362102.41      8400.40 o                         
   8   2   4      72087.02      75575.69      1021.81 o                         
  10   2   4     224403.75     222709.73      2590.46 o                         
  12   2   4      30374.41      30348.55       372.36 o                         
  14   2   4       4120.50       5880.68       109.22 o                         
  16   2   4     347208.91     389699.91      4520.62 o                         
  18   2   4       5085.13       5842.38       115.32 o                         
  20   2   4      22969.52      22339.58       322.35 o                         
  22   2   4      19977.79      21443.16       322.96 o                         
  24   2   4      34330.15      37010.41       662.75 o                         
  26   2   4       1137.59        673.12        78.34 o                         
  28   2   4       2137.19       1756.12       102.02 o                         
  30   2   4       9343.56       9098.67       215.06 o                         
  32   2   4         10.40        294.22       140.71 o                         
  34   2   4       3811.95       3052.18       186.76 o                         
  36   2   4          2.39         50.61        92.39 o                         
  38   2   4        423.87        450.01       110.35 o                         
 -41   3   4        320.48        289.59        94.02 o                         
 -39   3   4        297.73        255.84       158.62 o                         
 -37   3   4         21.73         77.03        89.54 o                         
 -35   3   4        155.47        114.25        89.70 o                         
 -33   3   4        348.77        590.25       139.26 o                         
 -31   3   4       4846.61       5354.29       157.56 o                         
 -29   3   4        151.75        427.80        87.30 o                         
 -27   3   4       1066.78        903.92       111.22 o                         
 -25   3   4       3656.87       4230.28       129.71 o                         
 -23   3   4        465.04        603.16        83.62 o                         
 -21   3   4       1417.39       1176.44        97.57 o                         
 -19   3   4      39835.80      34718.26       561.00 o                         
 -17   3   4      25796.84      26623.85       559.09 o                         
 -15   3   4       8488.97       9670.78       240.06 o                         
 -13   3   4     109768.10      93262.71      2189.87 o                         
 -11   3   4       6917.61       5945.46       181.80 o                         
  -9   3   4      13227.24      12171.68       313.87 o                         
  -7   3   4      78287.88      70415.28      1648.96 o                         
  -5   3   4     355834.59     387170.91      6331.10 o                         
  -3   3   4      62827.57      30705.38       781.59 o                         
  -1   3   4     136264.83      86082.64      2006.25 o                         
   1   3   4     192218.84     156724.48      2302.26 o                         
   3   3   4     184408.02     191297.95      3638.57 o                         
   7   3   4      18241.46      30695.86       733.44 o                         
   9   3   4       9488.64       8170.67       146.13 o                         
  11   3   4       5485.25       3825.77        70.62 o                         
  13   3   4       2455.75       2440.33        64.26 o                         
  15   3   4       3440.15       4198.79       119.34 o                         
  17   3   4        743.44       1069.57        75.59 o                         
  19   3   4      34566.82      34558.10       496.97 o                         
  21   3   4      37020.12      40661.35      1166.91 o                         
  23   3   4       2427.91       2804.21       131.37 o                         
  25   3   4       4667.31       4948.75       257.55 o                         
  27   3   4       1928.51       1841.94        92.93 o                         
  29   3   4          6.10         45.81        91.38 o                         
  31   3   4        169.58        382.54        94.07 o                         
  33   3   4       2220.93       2534.95       121.86 o                         
  35   3   4         85.83        302.20        87.46 o                         
  37   3   4        304.12        287.41       122.01 o                         
  39   3   4          1.38         31.63       159.90 o                         
 -40   4   4         47.85         75.98        92.84 o                         
 -38   4   4        665.26        659.75        94.09 o                         
 -36   4   4       2658.80       2436.47       132.57 o                         
 -34   4   4       2661.01       2944.33       160.73 o                         
 -32   4   4        122.05        123.20       114.49 o                         
 -30   4   4        570.46        736.35        85.10 o                         
 -28   4   4      31245.70      33631.05       453.94 o                         
 -26   4   4        655.52       1015.04        77.14 o                         
 -24   4   4       4322.31       4692.05       142.89 o                         
 -22   4   4       8597.10       8283.64       161.21 o                         
 -20   4   4      32441.73      30898.54       464.48 o                         
 -18   4   4      13505.77      13950.99       286.55 o                         
 -16   4   4      22507.08      17807.99       473.05 o                         
 -14   4   4       9418.94      12370.84       341.90 o                         
 -12   4   4      33320.38      30100.24       606.77 o                         
 -10   4   4     304885.69     292359.84      5512.02 o                         
  -8   4   4      65639.89      52742.27      1021.63 o                         
  -6   4   4     174442.89     166002.16      3144.24 o                         
  -4   4   4     658501.88     652951.12     10631.46 o                         
  -2   4   4     548866.00     548029.69      8934.59 o                         
   0   4   4      20202.83      19605.57       273.38 o                         
   2   4   4      26399.79      24736.09       463.44 o                         
   4   4   4     477148.66     433042.88     10008.66 o                         
   6   4   4      61022.11      53721.69      2830.88 o                         
   8   4   4       5918.75       6921.30       201.60 o                         
  10   4   4     185583.05     188052.62      4373.42 o                         
  12   4   4       7738.34       6984.88       161.06 o                         
  14   4   4      62601.92      64052.04      1408.78 o                         
  16   4   4      21927.05      21780.20       525.25 o                         
  18   4   4      17161.83      20457.52       333.96 o                         
  20   4   4      40202.46      38244.58      1093.64 o                         
  22   4   4      91081.41     100129.48      2307.37 o                         
  24   4   4      11961.48      13210.07       268.90 o                         
  26   4   4       8576.79       8547.99       400.17 o                         
  28   4   4       6556.84       7759.72       243.55 o                         
  30   4   4      11791.07      10393.25       301.28 o                         
  32   4   4        595.28        324.94        93.15 o                         
  34   4   4         42.92        125.06        69.66 o                         
  36   4   4        739.10       1242.52        90.45 o                         
  38   4   4        275.40        362.61        69.68 o                         
 -39   5   4        651.65        505.99        71.75 o                         
 -37   5   4        567.30        651.21        67.64 o                         
 -35   5   4       1910.83       1658.93       132.22 o                         
 -33   5   4        968.43        907.78       127.83 o                         
 -31   5   4       7480.13       7785.43       175.37 o                         
 -29   5   4        120.74        172.82       106.36 o                         
 -27   5   4       8390.02       8953.01       162.80 o                         
 -25   5   4       4744.50       4918.46       114.85 o                         
 -23   5   4        150.90        191.95        64.48 o                         
 -21   5   4        917.27       1582.08        79.59 o                         
 -19   5   4      38578.77      40593.75       721.03 o                         
 -17   5   4      23339.15      22604.68       422.29 o                         
 -15   5   4       6076.63       4683.66       127.58 o                         
 -13   5   4       5295.94       4127.13       144.51 o                         
 -11   5   4     117205.88     115802.69      2213.61 o                         
  -9   5   4      14296.44      15078.04       324.18 o                         
  -7   5   4      55619.82      52061.27       872.03 o                         
  -5   5   4     364081.12     344412.97      7968.03 o                         
  -3   5   4      45074.25      45064.55      1066.44 o                         
  -1   5   4     137659.12     119165.24      1598.02 o                         
   1   5   4     122514.84     105264.72      2006.36 o                         
   3   5   4     184111.95     175294.94      4201.40 o                         
   5   5   4      45695.29      52580.02       879.64 o                         
   7   5   4      31672.86      26230.12       543.59 o                         
   9   5   4      66646.02      65977.09      1275.05 o                         
  11   5   4     128672.09     133251.59      3115.21 o                         
  13   5   4     154091.61     167247.02      3904.87 o                         
  15   5   4      19735.92      17923.81      1126.98 o                         
  17   5   4      10592.74       8984.92       174.23 o                         
  19   5   4      28114.12      30673.68       594.16 o                         
  21   5   4       6419.29       5280.51       442.60 o                         
  23   5   4       1157.82       1551.27       113.06 o                         
  25   5   4      18402.11      18820.38       618.44 o                         
  27   5   4        676.37        983.93       117.08 o                         
  29   5   4       5027.32       5533.02       204.20 o                         
  31   5   4        759.34        864.64       120.14 o                         
  33   5   4       2100.22       2220.69        88.39 o                         
  35   5   4       1127.72       1047.19        71.81 o                         
  37   5   4        867.12        535.36        76.83 o                         
 -38   6   4        185.38         85.82        92.59 o                         
 -36   6   4         56.67        -47.52        81.61 o                         
 -34   6   4       1361.70        987.54       186.76 o                         
 -32   6   4        483.90        317.01       109.64 o                         
 -30   6   4          2.95         36.50        84.34 o                         
 -28   6   4       1986.29       2560.99       132.79 o                         
 -26   6   4        209.42        244.87        72.99 o                         
 -24   6   4      18266.14      17550.78       420.03 o                         
 -22   6   4        361.67        528.51        62.27 o                         
 -20   6   4       1070.45       1094.26        75.53 o                         
 -18   6   4      12654.64      11875.29       237.95 o                         
 -16   6   4     133667.55     131341.62      1951.11 o                         
 -14   6   4       6658.96       5705.74       136.98 o                         
 -12   6   4        496.74       1272.40        93.12 o                         
 -10   6   4      81063.20      71245.03      1066.98 o                         
  -8   6   4       3654.76       4507.04       317.24 o                         
  -6   6   4     170289.92     155657.88      3619.88 o                         
  -4   6   4     188631.84     194397.22      4503.67 o                         
  -2   6   4     521465.91     512996.09     11857.53 o                         
   0   6   4        313.45       2218.14       156.06 o                         
   2   6   4     207645.91     190304.61      3082.19 o                         
   4   6   4      26875.23      28109.32       663.64 o                         
   6   6   4     395345.97     398933.94      6471.46 o                         
   8   6   4     125971.78     124901.86      2051.73 o                         
  10   6   4     927381.38     932349.88     21601.16 o                         
  12   6   4      52979.32      56960.17      1398.39 o                         
  14   6   4      78251.93      70325.48      2340.94 o                         
  16   6   4       2574.28       2190.42       203.39 o                         
  18   6   4     169564.47     171902.62      3285.39 o                         
  20   6   4      20126.24      22903.50       401.20 o                         
  22   6   4        274.28        368.62        97.49 o                         
  24   6   4        615.50       1058.21       107.16 o                         
  26   6   4       4139.92       5064.72       205.21 o                         
  28   6   4         44.92        216.89       135.58 o                         
  30   6   4        963.49       1000.60       167.58 o                         
  32   6   4        313.37        295.13        69.65 o                         
  34   6   4       1207.75        885.30        68.11 o                         
  36   6   4       2809.65       1946.95       143.27 o                         
 -37   7   4          5.05         30.90        76.60 o                         
 -35   7   4       1117.85        822.81       146.03 o                         
 -33   7   4       3324.80       2565.68       138.92 o                         
 -29   7   4        549.23        348.46       111.60 o                         
 -27   7   4       3572.82       3823.72       188.49 o                         
 -25   7   4      16523.08      17134.48       470.06 o                         
 -23   7   4       1417.96       1304.58        72.65 o                         
 -21   7   4       6484.50       5674.93       172.79 o                         
 -19   7   4        388.70        785.56        74.08 o                         
 -17   7   4       7885.24       8319.72       177.56 o                         
 -15   7   4       1070.94       2265.41       101.63 o                         
 -13   7   4       8878.71       8904.85       191.89 o                         
 -11   7   4     197566.27     204840.12      4518.14 o                         
  -9   7   4      28215.04      28673.97       707.17 o                         
  -7   7   4      85743.84      83473.13      2798.90 o                         
  -5   7   4       1344.33       1283.93        72.74 o                         
  -3   7   4       4359.43       5221.61       159.91 o                         
  -1   7   4      34184.49      31289.31      1074.53 o                         
   1   7   4     223066.56     214345.88      7056.09 o                         
   3   7   4        462.46        263.52       140.71 o                         
   5   7   4     104414.63      97654.39      3272.20 o                         
   7   7   4      87868.32      81674.73      3059.85 o                         
   9   7   4      53857.40      54391.55      1332.37 o                         
  11   7   4      34871.22      33771.93       684.59 o                         
  13   7   4      11676.58      14279.08       198.53 o                         
  15   7   4      24816.67      26706.10       514.61 o                         
  17   7   4       5788.01       6226.64       193.47 o                         
  19   7   4      19321.19      17887.12       327.63 o                         
  21   7   4      27757.24      26741.48       687.98 o                         
  23   7   4       4023.94       5052.25       208.64 o                         
  25   7   4        190.65        204.02       127.91 o                         
  27   7   4        951.57        787.19       135.35 o                         
  29   7   4       5529.52       5145.98       158.47 o                         
  31   7   4         28.44         36.50        98.28 o                         
  33   7   4         21.00         16.41        87.61 o                         
  35   7   4       1394.84        997.78       122.80 o                         
 -36   8   4         46.50        -16.08       119.79 o                         
 -34   8   4       1163.06       1360.96       153.42 o                         
 -32   8   4       2184.01       1751.81       174.64 o                         
 -30   8   4       5182.76       5343.62       646.00 o                         
 -28   8   4         87.01         37.71       141.93 o                         
 -26   8   4        214.26        403.30       110.31 o                         
 -24   8   4        429.57        438.95       101.63 o                         
 -22   8   4       9589.97       9421.24       452.59 o                         
 -20   8   4        217.42        216.25        97.78 o                         
 -18   8   4       7812.69       8788.80       197.23 o                         
 -16   8   4      18443.42      19654.93       398.82 o                         
 -14   8   4       5787.12       5640.12       160.81 o                         
 -12   8   4        411.64       1135.42        85.10 o                         
 -10   8   4       6752.57       6693.07       146.28 o                         
  -8   8   4     161697.80     164239.48      5457.08 o                         
  -6   8   4      43655.20      46675.57      1606.68 o                         
  -4   8   4      35902.13      35331.60      1217.80 o                         
  -2   8   4     152366.58     159311.98      5247.29 o                         
   0   8   4      57972.13      52777.37      1785.77 o                         
   2   8   4     776815.88     767156.19     25115.88 o                         
   4   8   4       2000.89       1691.11       186.76 o                         
   6   8   4     126894.65     124681.39      4170.20 o                         
   8   8   4      17218.63      19300.96       350.09 o                         
  10   8   4     122576.63     117243.18      1583.91 o                         
  12   8   4      15185.29      14820.93       238.17 o                         
  14   8   4       4291.77       4794.17       120.69 o                         
  16   8   4      31151.73      32246.93       459.62 o                         
  18   8   4      11238.79      12521.08       319.03 o                         
  20   8   4       2583.40       2160.15       159.12 o                         
  22   8   4       3670.27       4108.86       190.24 o                         
  24   8   4      12190.07      11686.55       749.61 o                         
  26   8   4       3074.75       2425.36       165.65 o                         
  28   8   4        617.15        596.11       168.85 o                         
  30   8   4         78.12         79.31       153.50 o                         
  32   8   4       2605.68       2473.31       139.36 o                         
 -35   9   4         11.77         39.54       120.11 o                         
 -33   9   4        260.41        290.89       145.28 o                         
 -31   9   4       3699.09       3774.48       212.45 o                         
 -29   9   4        199.53         -4.05       134.21 o                         
 -27   9   4       4901.02       5144.67       174.26 o                         
 -25   9   4       6492.50       5478.35       272.16 o                         
 -23   9   4       3816.73       3488.72       181.31 o                         
 -21   9   4        191.09        232.44       102.41 o                         
 -19   9   4       5433.61       5524.18       214.45 o                         
 -17   9   4      17674.63      18180.38       336.48 o                         
 -15   9   4        151.26        447.55        63.89 o                         
 -13   9   4      35249.53      37303.33       646.33 o                         
 -11   9   4       1631.57       1505.71        87.38 o                         
  -9   9   4      79124.64      76706.83      1284.12 o                         
  -7   9   4      71310.27      71619.96       977.49 o                         
  -5   9   4      31965.82      36256.02       869.14 o                         
  -3   9   4      19275.15      18828.50       383.38 o                         
  -1   9   4      50949.26      44335.95       752.59 o                         
   1   9   4      99106.60     105205.21      1737.10 o                         
   3   9   4      26725.25      26004.92       541.73 o                         
   5   9   4        352.97        603.79        81.98 o                         
   7   9   4      33594.25      32821.32       377.54 o                         
   9   9   4     115060.05     119617.27      1318.21 o                         
  11   9   4        994.96       1317.68        55.12 o                         
  13   9   4      76899.20      71715.94       982.32 o                         
  15   9   4      18445.61      19095.63       292.17 o                         
  17   9   4       1142.45       1096.25        91.04 o                         
  19   9   4       2194.74       2200.34       114.14 o                         
  21   9   4       5922.89       6634.62       225.93 o                         
  25   9   4       2127.38       1514.58       189.32 o                         
  27   9   4        542.31        596.11       173.97 o                         
  29   9   4        123.30        194.09       108.33 o                         
  31   9   4        942.50        837.55        81.75 o                         
  33   9   4       4117.73       3484.55       181.65 o                         
 -34  10   4        923.90        901.39       125.05 o                         
 -32  10   4       1221.67       1739.72       296.78 o                         
 -30  10   4       9241.32       9839.63       516.80 o                         
 -28  10   4        521.34        667.12       113.82 o                         
 -26  10   4       2662.44       2223.32       153.27 o                         
 -24  10   4      13096.09      11777.30       295.10 o                         
 -22  10   4      25029.66      25778.01       828.36 o                         
 -20  10   4        586.91        522.28        98.65 o                         
 -18  10   4         46.78        504.15        96.75 o                         
 -16  10   4       1395.96       1341.94        94.58 o                         
 -14  10   4      23512.79      22353.98       366.84 o                         
 -12  10   4      40050.30      40945.94       535.90 o                         
 -10  10   4      19973.21      21424.23       275.10 o                         
  -8  10   4     105690.88     104698.14      1307.74 o                         
  -6  10   4       4317.06       4503.88        85.86 o                         
  -4  10   4       1489.75       1777.26        59.71 o                         
  -2  10   4      16539.12      17518.97       221.28 o                         
   0  10   4      37308.58      37548.76       484.09 o                         
   2  10   4      74238.45      70388.59       887.85 o                         
   4  10   4      11623.28      12419.27       166.23 o                         
   6  10   4        125.25        335.06        37.91 o                         
   8  10   4       7813.78       6303.64       105.27 o                         
  10  10   4        415.00        641.01        60.33 o                         
  12  10   4       1898.78       2092.70        76.70 o                         
  14  10   4        269.28        408.01        80.00 o                         
  16  10   4      67445.48      68258.63      1042.32 o                         
  18  10   4      47172.54      46508.97      1230.11 o                         
  20  10   4       4433.86       4224.70       149.15 o                         
  22  10   4       4441.83       4201.90       189.72 o                         
  24  10   4      17529.85      14173.57       562.85 o                         
  26  10   4      12915.29      12246.41       484.06 o                         
  28  10   4        496.98        466.61       115.46 o                         
  30  10   4       1347.43       1161.92       203.39 o                         
  32  10   4        484.70        814.06       122.80 o                         
 -33  11   4         11.89        217.46       230.26 o                         
 -31  11   4         64.64        -23.30       134.94 o                         
 -29  11   4       4713.46       4594.90       273.75 o                         
 -27  11   4      14915.61      13747.74       840.44 o                         
 -25  11   4       1119.10       1230.87       162.88 o                         
 -23  11   4       3256.87       2605.03        93.28 o                         
 -21  11   4       2637.94       2408.22        93.31 o                         
 -19  11   4      33185.84      33948.35       843.38 o                         
 -17  11   4      15880.69      15128.90       378.33 o                         
 -15  11   4       1814.24       1795.04        99.85 o                         
 -13  11   4      31635.43      32337.56       480.86 o                         
 -11  11   4      11449.92      11440.74       155.12 o                         
  -9  11   4      12589.33      11701.18       163.95 o                         
  -7  11   4       1331.74       1417.77        81.81 o                         
  -5  11   4      97026.80     100384.34      1363.17 o                         
  -3  11   4      22614.04      24544.95       352.14 o                         
  -1  11   4      41659.74      44791.70       617.70 o                         
   1  11   4      21942.08      22046.92       320.86 o                         
   3  11   4     120007.18     122224.38      1655.62 o                         
   5  11   4       1679.18       1988.27        65.23 o                         
   7  11   4       3082.78       2855.40        73.07 o                         
   9  11   4       9199.27      10553.02       203.79 o                         
  11  11   4     194615.64     195774.31      3917.19 o                         
  13  11   4      22040.27      22889.84       606.88 o                         
  15  11   4       3218.40       2943.22       145.49 o                         
  17  11   4       6025.18       6091.68       164.44 o                         
  19  11   4        771.77       1040.12       109.60 o                         
  21  11   4      12822.13      13868.27       309.39 o                         
  23  11   4      13978.57      15623.55       588.40 o                         
  25  11   4         26.11         87.07       117.16 o                         
  27  11   4         46.28        -71.64       209.79 o                         
  29  11   4       2911.39       2777.23       134.44 o                         
  31  11   4       4861.25       4547.94       809.74 o                         
 -30  12   4         65.23         84.43       135.60 o                         
 -28  12   4        108.49         79.31       158.62 o                         
 -26  12   4         76.76        139.70       115.73 o                         
 -24  12   4       1589.12       1419.97       107.69 o                         
 -22  12   4      13945.69      14151.45       263.35 o                         
 -20  12   4       4922.35       4399.95       143.90 o                         
 -18  12   4       9736.36       9565.96       274.85 o                         
 -16  12   4      10213.95      10159.02       227.02 o                         
 -14  12   4      24925.24      24907.61       480.77 o                         
 -12  12   4      58045.16      59611.41       824.03 o                         
 -10  12   4       1063.29       1240.64        71.54 o                         
  -8  12   4      11252.65      10744.23       165.80 o                         
  -6  12   4        305.08        686.72        78.86 o                         
  -4  12   4       4977.31       4922.37       104.80 o                         
  -2  12   4       1294.17       2013.44        88.29 o                         
   0  12   4       5276.15       5045.08       119.31 o                         
   2  12   4       1480.45       1715.54        82.38 o                         
   4  12   4       2260.09       3809.56       100.57 o                         
   6  12   4       3955.42       4384.69       150.22 o                         
   8  12   4      32697.07      35749.68       516.65 o                         
  10  12   4       1565.53       1688.85       102.68 o                         
  12  12   4       6017.26       7218.11       203.13 o                         
  14  12   4      32520.36      30121.26       815.76 o                         
  16  12   4      49551.82      46869.60      1532.12 o                         
  18  12   4      13676.00      13174.60       304.36 o                         
  20  12   4      22841.03      20651.86       952.36 o                         
  22  12   4        238.26        204.03        95.67 o                         
  24  12   4       2763.24       2759.91       138.02 o                         
  26  12   4        140.99        170.13       151.32 o                         
  28  12   4       1487.15       1469.86       108.57 o                         
 -29  13   4         50.61          7.68       212.35 o                         
 -27  13   4       4478.74       4923.63       286.54 o                         
 -25  13   4       3966.74       3425.79       180.80 o                         
 -23  13   4        560.93        394.77        97.06 o                         
 -21  13   4       4060.79       4432.54       143.39 o                         
 -19  13   4      36813.86      38825.52       726.07 o                         
 -17  13   4       1795.79       1814.65        92.89 o                         
 -15  13   4        300.20        312.51        80.92 o                         
 -13  13   4       7188.89       7076.56       184.01 o                         
 -11  13   4      94122.34      93788.56      1282.83 o                         
  -9  13   4       4954.36       5061.13       114.95 o                         
  -7  13   4       6390.96       7179.85       192.55 o                         
  -5  13   4     178355.92     179977.12      2422.62 o                         
  -3  13   4      48594.11      46423.03       707.93 o                         
  -1  13   4       2397.91       3605.71        99.53 o                         
   1  13   4      10457.35      10908.84       185.89 o                         
   3  13   4      32196.45      32820.88       519.04 o                         
   5  13   4       2583.44       2451.97        92.51 o                         
   7  13   4       4914.99       4460.83       117.95 o                         
   9  13   4        143.80        169.49        79.73 o                         
  11  13   4      14397.97      13737.68       516.64 o                         
  13  13   4      24307.21      22619.13       543.81 o                         
  15  13   4      22015.47      20638.41       541.45 o                         
  17  13   4        356.52        299.24       155.33 o                         
  19  13   4         83.27         -5.21       132.85 o                         
  21  13   4       1644.92       1598.74       137.56 o                         
  23  13   4       2206.03       1783.54       128.73 o                         
  25  13   4         58.00         70.75       149.18 o                         
  27  13   4         13.48        -45.78        84.01 o                         
 -26  14   4        422.71        487.09       138.15 o                         
 -24  14   4      10736.38       9711.44       909.51 o                         
 -22  14   4        186.02        348.21       139.84 o                         
 -20  14   4       1392.76       1239.20       156.46 o                         
 -18  14   4       1763.09       2032.38       132.96 o                         
 -16  14   4      11150.60      11398.71       320.44 o                         
 -14  14   4        246.88        277.02       117.55 o                         
 -12  14   4       3884.86       3849.18       144.77 o                         
 -10  14   4       6035.67       6640.05       196.89 o                         
  -8  14   4       4184.24       4511.54       142.99 o                         
  -6  14   4          9.06        224.18        88.97 o                         
  -4  14   4      71017.77      74223.70      1250.07 o                         
  -2  14   4      25810.68      27790.22       449.24 o                         
   0  14   4       5287.19       5534.38       132.94 o                         
   2  14   4       7478.86       7701.57       184.90 o                         
   4  14   4        591.64        937.77        92.34 o                         
   6  14   4      27130.28      29516.47       518.47 o                         
   8  14   4      26020.91      28061.86       490.51 o                         
  10  14   4      46720.09      44655.33      1162.81 o                         
  12  14   4       9939.12       9904.50       347.73 o                         
  14  14   4      13716.88      14045.17       419.84 o                         
  16  14   4       1157.10        936.50       182.51 o                         
  18  14   4      23494.28      23960.40      1043.83 o                         
  20  14   4       8866.37       7753.95       299.33 o                         
  22  14   4         12.57        187.53        80.70 o                         
  24  14   4        348.44        283.94        88.21 o                         
 -23  15   4        142.82        -18.42       121.30 o                         
 -21  15   4        742.50       1214.70       140.08 o                         
 -19  15   4       3687.79       3138.88       172.70 o                         
 -17  15   4       1169.85       1310.72       153.50 o                         
 -15  15   4       1840.95       2315.85       233.48 o                         
 -13  15   4       7429.01       8826.46       340.72 o                         
 -11  15   4      54768.53      61336.01      2564.80 o                         
  -9  15   4       1648.44       1922.02       161.84 o                         
  -7  15   4       6651.18       6839.62       214.18 o                         
  -5  15   4      16299.32      16268.93       285.43 o                         
  -3  15   4       7170.96       7488.75       179.06 o                         
  -1  15   4        334.51        433.32        96.15 o                         
   1  15   4       4427.16       4202.31       163.62 o                         
   3  15   4      20784.09      20961.64       391.98 o                         
   5  15   4      22458.97      22407.29       381.38 o                         
   7  15   4       2723.82       2867.57       255.59 o                         
   9  15   4        135.88        -32.77       208.24 o                         
  11  15   4       3870.91       4218.86       220.09 o                         
  13  15   4        916.62       1223.52       155.56 o                         
  15  15   4        412.86        404.23       209.79 o                         
  17  15   4         97.95        181.74       152.19 o                         
  19  15   4        202.45        281.11       175.25 o                         
  21  15   4        950.24        936.67       141.22 o                         
 -18  16   4        506.50        500.66       126.29 o                         
 -16  16   4       3532.42       3589.89       305.73 o                         
 -14  16   4        397.45        786.44       148.26 o                         
 -12  16   4        556.95       1207.66       139.98 o                         
 -10  16   4       1121.60       1297.11       204.67 o                         
  -8  16   4      11117.14      12393.01       372.02 o                         
  -6  16   4       2016.59       2750.02       149.79 o                         
  -4  16   4      16751.23      17173.11       295.94 o                         
  -2  16   4      13162.56      15417.19       271.30 o                         
   0  16   4      10883.31      13605.77       226.90 o                         
   2  16   4      23100.95      23806.93       358.22 o                         
   4  16   4         56.66        232.28       125.86 o                         
   6  16   4      15894.08      17642.77       688.21 o                         
   8  16   4        292.70        388.88       278.87 o                         
  10  16   4       6370.11       6214.83       666.47 o                         
  12  16   4       3666.86       3359.19       258.40 o                         
  14  16   4        330.17        417.02       191.88 o                         
  16  16   4       1482.67       1675.76       207.23 o                         
 -13  17   4       4993.61       5211.47       278.87 o                         
 -11  17   4       6680.97       5966.20       327.48 o                         
  -9  17   4         69.55        106.80       275.03 o                         
  -7  17   4       5512.71       5873.79       234.66 o                         
  -5  17   4       6331.44       6717.95       200.25 o                         
  -3  17   4       6686.14       6377.41       196.15 o                         
  -1  17   4       3905.80       5123.97       153.09 o                         
   1  17   4        640.49        761.42       142.55 o                         
   3  17   4      22061.70      25092.58       841.15 o                         
   5  17   4       5633.43       5454.59       245.50 o                         
   7  17   4        848.04       1179.26       178.27 o                         
   9  17   4       1241.47       1184.54       278.87 o                         
  11  17   4         25.54         87.41       149.23 o                         
 -41   1   5        108.57        112.57       150.95 o                         
 -39   1   5          8.08         10.23       168.85 o                         
 -37   1   5       1020.00        772.64       199.56 o                         
 -35   1   5         48.91         10.23       204.67 o                         
 -33   1   5       5445.54       5229.80       270.08 o                         
 -31   1   5       2356.45       2924.27       178.39 o                         
 -29   1   5      12591.28      12864.57       688.38 o                         
 -27   1   5       4944.84       5168.92       228.21 o                         
 -25   1   5        835.47        712.99       166.17 o                         
 -23   1   5        907.79        863.22       132.06 o                         
 -21   1   5       2968.61       2613.12       167.12 o                         
 -19   1   5       2596.26       2273.41       182.34 o                         
 -17   1   5     109693.19     109052.09      3632.94 o                         
 -15   1   5        556.33       1225.48       186.76 o                         
 -13   1   5      46132.75      48067.35      1622.03 o                         
 -11   1   5      65134.60      66915.12      2228.37 o                         
  -9   1   5     102982.16     146509.72      4820.04 o                         
  -5   1   5      59297.72      52971.14      1246.45 o                         
  -3   1   5     160885.94      90622.91      2116.61 o                         
   3   1   5      49624.80      37237.61      1261.29 o                         
   5   1   5     550687.38     608205.06     14075.44 o                         
   7   1   5     112029.30     105482.63      2008.80 o                         
   9   1   5      13759.45      12239.46       229.55 o                         
  11   1   5     158436.97     187504.80      2523.94 o                         
  13   1   5      61893.38      63461.51       875.40 o                         
  15   1   5      81756.76      85613.65      1174.81 o                         
  17   1   5        227.75       1989.55       101.19 o                         
  19   1   5      26163.71      30996.05       462.35 o                         
  21   1   5       3477.98       3902.69       130.34 o                         
  23   1   5       6393.46       9294.01       268.10 o                         
  25   1   5        870.74       1377.61        69.46 o                         
  27   1   5       9591.37      10303.12       310.66 o                         
  29   1   5        399.01        423.84        94.86 o                         
  31   1   5        846.60        684.84        95.91 o                         
  33   1   5       2053.61       1850.63       108.90 o                         
  35   1   5       1172.75       1228.04       130.48 o                         
  37   1   5        122.62         69.08       161.18 o                         
  39   1   5         10.91        -58.84       133.04 o                         
 -40   2   5        846.29        907.10       114.87 o                         
 -38   2   5        420.62        380.98       122.10 o                         
 -36   2   5        586.19        878.61       138.38 o                         
 -34   2   5       1487.99       1306.32       148.31 o                         
 -32   2   5       5943.19       6676.54       181.82 o                         
 -30   2   5       3424.50       3607.67       133.45 o                         
 -28   2   5         23.29         -7.77        76.19 o                         
 -26   2   5      33045.52      33536.57       485.69 o                         
 -24   2   5      13225.42      13173.91       261.75 o                         
 -22   2   5      29041.00      29415.08       522.31 o                         
 -20   2   5      26782.42      24236.28       532.90 o                         
 -18   2   5      62005.90      60391.80      1197.16 o                         
 -16   2   5      62882.69      56078.69      1345.95 o                         
 -14   2   5        277.15        679.58       109.35 o                         
 -12   2   5       1117.62       5631.27       181.80 o                         
 -10   2   5       9385.36       6406.11       190.85 o                         
  -8   2   5        253.49       1752.26        95.83 o                         
  -6   2   5     389079.94     326634.06      5348.99 o                         
  -4   2   5      26365.69      52879.91       880.73 o                         
  -2   2   5       7208.52       3802.01       134.77 o                         
   0   2   5     110937.39     161605.58      3762.86 o                         
   2   2   5     411869.38     484129.00     11206.26 o                         
   4   2   5    1572359.50    1526940.75     24883.38 o                         
   6   2   5     442309.62     493375.84     11452.29 o                         
   8   2   5      34903.06      29109.09       687.34 o                         
  10   2   5      46085.22      62956.61      1049.49 o                         
  12   2   5     135486.97     136102.75      1592.64 o                         
  14   2   5      21195.40      25051.74       318.99 o                         
  16   2   5       2646.99       2572.35        86.77 o                         
  18   2   5       2643.06       2958.62       109.10 o                         
  20   2   5       4673.70       4996.42       144.74 o                         
  22   2   5      43033.42      49217.79      1217.63 o                         
  24   2   5      48773.38      54552.45      1427.64 o                         
  26   2   5        134.81        284.32        78.17 o                         
  28   2   5       3159.78       3352.75       144.54 o                         
  30   2   5      17551.70      19748.33       847.85 o                         
  32   2   5        323.61         56.28        85.96 o                         
  34   2   5         19.74        -69.08       127.92 o                         
  36   2   5       1597.97       1451.49       139.09 o                         
  38   2   5        869.03       1331.23       141.99 o                         
 -41   3   5        345.76        365.38        97.49 o                         
 -39   3   5          9.79        -41.23       108.36 o                         
 -37   3   5        402.70        316.03        89.95 o                         
 -35   3   5        258.38        205.49       130.10 o                         
 -33   3   5        934.82       1211.64       139.16 o                         
 -31   3   5      10193.37       9208.98       186.51 o                         
 -29   3   5      15063.87      15786.75       247.61 o                         
 -27   3   5      13829.55      13717.67       228.89 o                         
 -25   3   5      13255.53      14434.31       253.49 o                         
 -23   3   5      47190.59      45690.46       619.79 o                         
 -21   3   5      34137.11      33923.50       511.18 o                         
 -19   3   5      19297.14      20293.91       456.13 o                         
 -17   3   5      18308.73      18214.41       441.07 o                         
 -15   3   5     138051.38     120759.30      2833.90 o                         
 -13   3   5      15036.75      17221.85       444.12 o                         
 -11   3   5       9698.93       5771.08       183.61 o                         
  -9   3   5     473134.31     462545.41     10706.96 o                         
  -7   3   5       8817.65       4689.70       122.08 o                         
  -5   3   5      95616.49     115224.16      1897.37 o                         
  -3   3   5     648344.94     745560.75     17228.65 o                         
  -1   3   5      67137.60      50486.47      1193.98 o                         
   1   3   5     353527.97     370655.91      6434.98 o                         
   3   3   5     694470.25     762367.94     17620.31 o                         
   7   3   5      52589.83      43309.82      1283.04 o                         
   9   3   5      60774.71      49563.95       971.31 o                         
  11   3   5       1966.30       2906.28        87.58 o                         
  13   3   5      82894.33      97147.24      1318.53 o                         
  15   3   5      72421.98      71349.30       980.57 o                         
  17   3   5      58870.54      64008.31      1732.63 o                         
  19   3   5      13264.09      13799.93       289.14 o                         
  21   3   5      11730.95      12143.00       261.07 o                         
  23   3   5       2366.81       2087.14        90.08 o                         
  25   3   5       1313.21       1045.07       106.35 o                         
  27   3   5      11575.12      11896.84       309.65 o                         
  29   3   5         41.34        131.06        68.23 o                         
  31   3   5       4834.48       4493.37       160.98 o                         
  33   3   5       1113.92       1217.10       101.63 o                         
  35   3   5        551.68        755.51       104.52 o                         
  37   3   5        142.59         40.25       123.18 o                         
  39   3   5         14.72         87.73        96.77 o                         
 -40   4   5       1302.73        909.75       101.91 o                         
 -38   4   5         17.81        120.41        83.26 o                         
 -36   4   5        913.46        774.99        91.87 o                         
 -34   4   5       1823.01       1856.33       143.74 o                         
 -32   4   5          5.93        121.87        94.02 o                         
 -30   4   5        983.75        784.74        92.16 o                         
 -28   4   5          4.22         -7.65        79.30 o                         
 -26   4   5       2617.94       1964.53        84.76 o                         
 -24   4   5       6227.63       6573.82       129.78 o                         
 -22   4   5       6171.68       7404.85       134.99 o                         
 -20   4   5       5488.68       6033.16       169.28 o                         
 -18   4   5      15345.24      16747.19       459.49 o                         
 -16   4   5      34302.39      28802.92       724.53 o                         
 -14   4   5        759.25        456.74       108.36 o                         
 -12   4   5        572.14        623.91        95.80 o                         
 -10   4   5      20080.01      22923.11       470.92 o                         
  -8   4   5     127601.57     125519.34      2928.88 o                         
  -6   4   5     144823.75     121478.77      2839.33 o                         
  -4   4   5      37090.59      35979.34       852.06 o                         
  -2   4   5      68703.03      60346.04      1416.50 o                         
   0   4   5      21855.42      18473.99       286.99 o                         
   2   4   5     296175.34     315621.88      4613.68 o                         
   4   4   5      19877.99      18220.97       670.30 o                         
   8   4   5      44623.38      36489.71       754.18 o                         
  10   4   5     106858.53     111492.43      1838.15 o                         
  12   4   5        257.04        371.01        76.84 o                         
  14   4   5      43792.99      46005.92       957.16 o                         
  16   4   5      41936.64      39352.44       911.37 o                         
  18   4   5      20118.90      22631.02       558.34 o                         
  20   4   5      40299.97      43041.07       752.89 o                         
  22   4   5        121.73        207.94        80.93 o                         
  24   4   5       6968.94       6830.07       225.28 o                         
  26   4   5      15624.91      16280.07       525.15 o                         
  28   4   5       3441.26       4359.36       199.41 o                         
  30   4   5        737.18        591.75        98.58 o                         
  32   4   5         11.25          9.32        94.02 o                         
  34   4   5        169.21        310.98        77.76 o                         
  36   4   5        320.89        330.48        82.12 o                         
  38   4   5         35.20        -13.75        82.39 o                         
 -39   5   5          1.92        -11.28        70.11 o                         
 -37   5   5        456.34        126.46        64.38 o                         
 -35   5   5        283.84        116.41       134.28 o                         
 -33   5   5        123.51        -14.95       119.80 o                         
 -31   5   5       1484.31       1195.72        97.46 o                         
 -29   5   5       4222.27       4851.47       126.31 o                         
 -27   5   5       1528.37       1467.49        85.11 o                         
 -25   5   5         61.65         78.71        70.42 o                         
 -23   5   5      32009.73      34285.02       466.79 o                         
 -21   5   5      27238.65      30246.79       446.91 o                         
 -19   5   5       6209.82       6071.56       182.38 o                         
 -17   5   5       8111.58       7941.65       180.43 o                         
 -15   5   5      22242.70      22193.21       603.40 o                         
 -13   5   5     101318.80      95679.95      2479.18 o                         
 -11   5   5       9823.22       8414.89       212.36 o                         
  -9   5   5     534938.81     513805.53      9717.82 o                         
  -7   5   5      15194.74      21923.55       455.75 o                         
  -5   5   5      31898.14      29402.44       713.68 o                         
  -3   5   5      33938.84      32924.04       552.53 o                         
  -1   5   5     329224.31     307648.81      4111.53 o                         
   1   5   5      74940.64      71367.66       954.05 o                         
   3   5   5     191197.20     172438.98      4575.69 o                         
   5   5   5       4411.98       3776.21       237.93 o                         
   7   5   5     134875.34     131326.62      2164.67 o                         
   9   5   5      47294.23      57188.56      1116.47 o                         
  11   5   5      29969.47      30518.72       749.84 o                         
  13   5   5      10601.32       7613.60       240.52 o                         
  15   5   5       3874.81       4665.38       132.93 o                         
  17   5   5      13445.72      14447.33       323.64 o                         
  19   5   5      11302.57      14019.33       315.12 o                         
  21   5   5        182.47        936.63       104.72 o                         
  23   5   5      20432.50      25890.62       668.52 o                         
  25   5   5       4797.60       5967.34       245.47 o                         
  27   5   5       2610.97       3308.36       214.10 o                         
  29   5   5         32.63        324.92       145.83 o                         
  31   5   5       1933.09       1647.42       101.03 o                         
  33   5   5        184.15        618.05        73.06 o                         
  35   5   5        473.36       1017.95        90.99 o                         
  37   5   5         26.71         31.62        70.41 o                         
 -38   6   5          9.43        -68.40       110.59 o                         
 -36   6   5        298.26        400.29        83.29 o                         
 -34   6   5       1001.13       1256.38       110.97 o                         
 -32   6   5       1331.62       1571.09       121.26 o                         
 -30   6   5        106.49        138.30        88.05 o                         
 -28   6   5        168.51        364.21        87.27 o                         
 -26   6   5      16374.68      15840.55       252.72 o                         
 -24   6   5        260.57        521.97        62.59 o                         
 -22   6   5       4766.49       5359.74       108.31 o                         
 -20   6   5        441.73        918.45        83.33 o                         
 -18   6   5      67261.65      63096.88       973.49 o                         
 -16   6   5       1355.09       1447.69        94.60 o                         
 -14   6   5      22135.08      22558.59       375.43 o                         
 -12   6   5      26249.70      26016.87       547.54 o                         
 -10   6   5      41056.18      47232.24       938.87 o                         
  -8   6   5      43598.70      42933.26       837.69 o                         
  -6   6   5      31413.92      38476.94       922.49 o                         
  -4   6   5       6838.74       9415.10       347.94 o                         
  -2   6   5      44367.75      40792.68       677.53 o                         
   0   6   5      81084.59      77548.88      1274.95 o                         
   2   6   5       5312.38       5982.82       121.75 o                         
   4   6   5      80382.80      82519.52      1382.99 o                         
   6   6   5     159553.67     150634.72      2217.08 o                         
   8   6   5       1222.60       1444.79        77.51 o                         
  10   6   5      35660.08      33510.83       592.92 o                         
  12   6   5       7384.90       6759.81       260.96 o                         
  14   6   5      11647.42      10627.62       404.23 o                         
  16   6   5      11237.13      11537.91       208.69 o                         
  18   6   5      31274.79      32783.72       592.50 o                         
  20   6   5        954.46        864.30       104.77 o                         
  22   6   5      16108.43      19030.28       462.22 o                         
  24   6   5      27403.01      28278.98       446.45 o                         
  26   6   5        954.31       1369.61       136.83 o                         
  28   6   5       1223.94       1261.29       166.30 o                         
  30   6   5       1688.97       2267.73       146.23 o                         
  32   6   5       6234.47       6002.58       136.12 o                         
  34   6   5        468.57        223.30        75.53 o                         
  36   6   5        153.78        373.53       112.57 o                         
 -37   7   5        793.56        966.31       125.91 o                         
 -35   7   5        854.37        575.37       148.39 o                         
 -33   7   5       1904.33       1517.92       138.38 o                         
 -31   7   5        736.08        600.76       119.08 o                         
 -29   7   5       6783.22       5639.23       642.16 o                         
 -27   7   5       5570.12       5200.37       179.30 o                         
 -25   7   5        725.21        549.92        86.37 o                         
 -23   7   5        848.63        940.62        77.24 o                         
 -21   7   5       1663.22       1979.26       102.24 o                         
 -19   7   5       1295.80       1720.24        76.00 o                         
 -17   7   5      22657.48      20863.11       323.79 o                         
 -15   7   5        102.53        176.09        57.05 o                         
 -13   7   5      70768.60      63055.50      1239.93 o                         
 -11   7   5      71900.66      61015.81      1556.49 o                         
  -9   7   5      69285.48      59069.98      1409.71 o                         
  -7   7   5       7357.26       7925.94       355.62 o                         
  -5   7   5      14999.06      17319.98       486.10 o                         
  -3   7   5       3787.52       4493.77       149.24 o                         
  -1   7   5     237012.83     236632.16      7782.67 o                         
   1   7   5      75847.57      74201.47      2491.89 o                         
   3   7   5       4449.02       6495.79       319.80 o                         
   5   7   5      18087.69      19748.34       747.05 o                         
   7   7   5         92.22        813.63       226.42 o                         
   9   7   5      18284.27      17131.09       698.45 o                         
  11   7   5      71800.88      78406.30      1174.00 o                         
  13   7   5       8669.51       8020.72       190.25 o                         
  15   7   5     136272.62     139769.56      2825.68 o                         
  17   7   5      73437.79      69120.43      1929.04 o                         
  19   7   5       3667.84       3440.83       116.91 o                         
  21   7   5       3774.56       4494.81       177.70 o                         
  23   7   5      17078.79      17418.96       420.69 o                         
  25   7   5       2304.25       2955.95       183.48 o                         
  27   7   5       4321.03       4625.62       368.41 o                         
  29   7   5         70.15        243.60        98.03 o                         
  31   7   5       3415.99       4063.70       153.77 o                         
  33   7   5        567.21        450.28       127.92 o                         
  35   7   5        930.80        926.14       122.80 o                         
 -36   8   5         96.07        155.42       118.47 o                         
 -34   8   5        831.60        833.97       254.56 o                         
 -32   8   5       1962.81       1329.53       169.86 o                         
 -30   8   5       3611.40       3998.79       268.63 o                         
 -28   8   5        309.74        470.75       209.79 o                         
 -26   8   5       4365.98       4346.20       173.71 o                         
 -24   8   5       1791.05       1563.08       113.85 o                         
 -22   8   5      26318.25      28190.79       523.56 o                         
 -20   8   5        583.10        659.97        89.44 o                         
 -18   8   5       1122.09       1464.93        94.57 o                         
 -16   8   5      10638.12      10326.99       215.35 o                         
 -14   8   5      51008.52      49617.20       843.97 o                         
 -12   8   5      36268.37      35457.60       613.97 o                         
 -10   8   5     110850.98     116340.14      1725.69 o                         
  -8   8   5       3125.61       2287.22       232.82 o                         
  -6   8   5        792.49        762.41       156.06 o                         
  -4   8   5       3352.14       4649.10       153.34 o                         
  -2   8   5       4171.30       3428.26       189.32 o                         
   0   8   5     167467.67     167145.83      5526.16 o                         
   2   8   5      25882.44      25571.28       926.14 o                         
   4   8   5      39860.33      37900.24      1335.49 o                         
   6   8   5       1098.23       3187.77       263.52 o                         
   8   8   5     135291.14     138873.25      2052.44 o                         
  10   8   5     127540.50     121530.77      1425.52 o                         
  12   8   5     168090.25     163620.53      2048.32 o                         
  14   8   5      17162.92      18320.96       338.20 o                         
  16   8   5      40261.15      40445.80       691.14 o                         
  18   8   5       7734.68       8811.84       292.86 o                         
  20   8   5      70403.30      74348.19      1831.34 o                         
  22   8   5        615.73        706.12       158.62 o                         
  24   8   5        675.45        823.67       138.89 o                         
  26   8   5        106.79        249.25       142.57 o                         
  28   8   5       6704.08       7155.86       322.36 o                         
  30   8   5        138.95        286.54       148.39 o                         
  32   8   5        496.82        393.99       130.48 o                         
  34   8   5       1156.03        588.43       115.13 o                         
 -35   9   5        419.24        573.80       125.36 o                         
 -33   9   5        126.83        167.06       203.39 o                         
 -31   9   5        108.26         94.27       167.05 o                         
 -29   9   5        106.25        239.38       179.67 o                         
 -27   9   5      12373.26      12478.32       467.58 o                         
 -25   9   5       2439.54       3445.84       142.55 o                         
 -23   9   5          6.17        159.26       104.29 o                         
 -21   9   5       2026.55       2073.06       135.71 o                         
 -19   9   5      31485.33      31277.83       564.77 o                         
 -17   9   5      52121.31      51171.50       789.46 o                         
 -15   9   5        680.44        296.38        89.63 o                         
 -13   9   5        846.66       1322.85        89.73 o                         
 -11   9   5          5.59        250.27        59.96 o                         
  -9   9   5        182.10        559.61        85.38 o                         
  -7   9   5       2745.09       2674.48        75.88 o                         
  -5   9   5        466.02       1182.97       199.56 o                         
  -3   9   5     199150.44     185524.11      4367.20 o                         
  -1   9   5       9161.59       9869.90       188.58 o                         
   1   9   5       1138.66       1364.97        63.94 o                         
   3   9   5      18211.47      18578.13       334.95 o                         
   5   9   5     138922.34     140427.75      1748.09 o                         
   7   9   5      61241.84      61468.45       688.20 o                         
   9   9   5      14281.22      16435.26       205.54 o                         
  11   9   5      21992.52      22025.34       325.72 o                         
  13   9   5     119124.59     112700.74      1674.24 o                         
  15   9   5      10182.42      10425.01       327.61 o                         
  17   9   5       8773.76      10024.64       282.49 o                         
  19   9   5        546.37        963.64       139.79 o                         
  21   9   5          5.11         37.18       127.46 o                         
  23   9   5       2305.15       1790.88       301.89 o                         
  25   9   5       4050.27       4067.87       240.49 o                         
  27   9   5          6.34         35.82       161.18 o                         
  29   9   5       1349.29       1479.67       121.78 o                         
  31   9   5       2812.28       2136.74        90.50 o                         
  33   9   5       2674.85       2193.32       189.32 o                         
 -34  10   5         14.38         77.19       117.69 o                         
 -32  10   5       1469.55       1586.21       294.22 o                         
 -30  10   5        157.88         -5.12       304.45 o                         
 -28  10   5       8507.09       7646.71       235.97 o                         
 -26  10   5         16.73         24.64       111.39 o                         
 -24  10   5       2118.29       1971.18       113.79 o                         
 -22  10   5        370.83        370.46       130.40 o                         
 -20  10   5      16906.46      17819.24       730.38 o                         
 -18  10   5       6671.46       6262.26       134.76 o                         
 -16  10   5      11499.96      13045.65       280.83 o                         
 -14  10   5       1521.60       1809.96        79.13 o                         
 -12  10   5       2165.85       2434.17       135.96 o                         
 -10  10   5      33577.47      32559.89       565.30 o                         
  -8  10   5       5549.35       6114.44       109.74 o                         
  -6  10   5      40611.43      41907.02       641.26 o                         
  -4  10   5        113.13        205.44        53.33 o                         
  -2  10   5       5497.37       7137.80       121.58 o                         
   0  10   5      11586.79      14082.47       197.71 o                         
   2  10   5       9458.49       9543.64       144.74 o                         
   4  10   5     223099.72     220358.48      2556.95 o                         
   6  10   5       4887.71       5295.04       156.55 o                         
   8  10   5      15320.03      16451.41       294.84 o                         
  10  10   5      10666.40      10019.65       232.67 o                         
  12  10   5      44711.07      44530.34       579.34 o                         
  14  10   5      10585.21       9795.22       177.12 o                         
  16  10   5       1403.51       1389.75        91.11 o                         
  18  10   5       1618.15       1161.54        94.15 o                         
  20  10   5      11559.89      11778.30       325.51 o                         
  22  10   5        998.70       1002.08       126.48 o                         
  24  10   5        994.05        496.33       173.97 o                         
  26  10   5       7245.87       4961.85       219.59 o                         
  28  10   5        328.77        411.19       158.43 o                         
  30  10   5        740.68        443.97       110.01 o                         
  32  10   5        157.09        -20.47       107.45 o                         
 -33  11   5        540.73        734.26       225.14 o                         
 -31  11   5       2219.33       2336.33       159.87 o                         
 -29  11   5       2202.90       2307.04       209.79 o                         
 -27  11   5       1505.51       1682.72       153.64 o                         
 -25  11   5         57.80        296.78       191.88 o                         
 -23  11   5         38.90        101.29        86.82 o                         
 -21  11   5       1119.17       1172.23        92.73 o                         
 -19  11   5       8108.13       8647.34       203.06 o                         
 -17  11   5       1267.16       1954.14       103.97 o                         
 -15  11   5        157.00        217.75        87.14 o                         
 -13  11   5        841.78        900.03        85.26 o                         
 -11  11   5       7157.89       7823.56       128.94 o                         
  -9  11   5       8716.63       9296.94       138.71 o                         
  -7  11   5      30731.38      31693.02       526.98 o                         
  -5  11   5        151.57        797.60       104.12 o                         
  -3  11   5      85854.94      79973.91       946.22 o                         
  -1  11   5       3002.58       5220.44       107.60 o                         
   1  11   5      19166.29      18370.05       302.34 o                         
   3  11   5      19494.08      19445.87       236.95 o                         
   5  11   5      34919.85      34302.52       451.16 o                         
   7  11   5      13389.81      16249.74       327.29 o                         
   9  11   5      14492.23      14899.33       291.51 o                         
  11  11   5      14913.05      15439.39       347.39 o                         
  13  11   5      25693.92      27058.80       469.36 o                         
  15  11   5        169.39        360.41        92.94 o                         
  17  11   5      27299.47      29131.94       520.14 o                         
  19  11   5       1466.49       1591.94       132.56 o                         
  21  11   5       1312.50       1149.03       106.82 o                         
  23  11   5         63.63        201.32        92.96 o                         
  25  11   5       2548.42       2485.17       209.61 o                         
  27  11   5        456.83        599.78       171.50 o                         
  29  11   5       1323.76       1673.40       103.60 o                         
 -30  12   5          9.89        -69.08       135.60 o                         
 -28  12   5       2956.60       2535.38       202.11 o                         
 -26  12   5         32.36        107.48       147.98 o                         
 -24  12   5       3546.95       4296.04       157.90 o                         
 -22  12   5       5636.97       4959.79       121.68 o                         
 -20  12   5      15278.16      14760.23       258.50 o                         
 -18  12   5       3468.14       3199.73       115.62 o                         
 -16  12   5       4794.20       5316.73       138.66 o                         
 -14  12   5        398.28        482.15        88.44 o                         
 -12  12   5      14456.29      14002.23       210.33 o                         
 -10  12   5       3884.37       4185.80       100.50 o                         
  -8  12   5       7192.71       7571.40       130.73 o                         
  -6  12   5      65900.12      72462.59      1095.57 o                         
  -4  12   5        820.96       1445.60        73.82 o                         
  -2  12   5       1344.76       1716.73        85.03 o                         
   0  12   5        225.48        412.40        71.64 o                         
   2  12   5       9932.49       7833.64       145.41 o                         
   4  12   5      64071.06      62307.51       751.42 o                         
   6  12   5      26365.57      26096.99       381.75 o                         
   8  12   5       2503.40       2745.44        78.84 o                         
  10  12   5      18369.38      19291.32       341.50 o                         
  12  12   5      18999.14      18861.70       669.49 o                         
  14  12   5       6478.49       6459.81       216.44 o                         
  16  12   5       1152.15       1594.06       125.72 o                         
  18  12   5      16712.10      15285.58       670.60 o                         
  20  12   5       3041.29       3467.12       137.43 o                         
  22  12   5         93.32        163.62       123.04 o                         
  24  12   5        866.41        703.11       202.90 o                         
  26  12   5       4846.87       4660.59       245.77 o                         
  28  12   5       3573.56       3011.16       221.93 o                         
 -29  13   5        809.36        579.71       139.43 o                         
 -27  13   5        206.43        321.37        92.34 o                         
 -25  13   5       8486.80       7442.94       258.77 o                         
 -23  13   5       3945.78       3640.67       182.73 o                         
 -21  13   5       3950.68       5020.45       179.17 o                         
 -19  13   5       1760.05       1291.74        89.28 o                         
 -17  13   5       6141.81       6428.01       267.54 o                         
 -15  13   5         42.81         43.86        82.10 o                         
 -13  13   5       2809.17       3730.28       126.07 o                         
 -11  13   5         58.43        129.74        83.46 o                         
  -9  13   5       6990.78       6466.85       216.55 o                         
  -7  13   5      10035.66      10491.71       203.08 o                         
  -5  13   5        410.20        619.84        82.77 o                         
  -3  13   5        115.14        339.61        69.93 o                         
  -1  13   5       7782.96      10222.74       192.50 o                         
   1  13   5      41935.35      41910.95       593.73 o                         
   3  13   5      29900.73      30494.20       445.66 o                         
   5  13   5        507.32        601.58        79.89 o                         
   7  13   5        753.81       1060.58        84.62 o                         
   9  13   5      31403.14      35168.80      1657.17 o                         
  11  13   5       1639.15       1366.38       173.24 o                         
  13  13   5      19212.50      18455.67       667.70 o                         
  15  13   5      16160.37      14358.16       484.36 o                         
  17  13   5       2147.56       1893.43       210.50 o                         
  19  13   5       7980.69       6961.23       365.99 o                         
  21  13   5         30.28        119.70       126.62 o                         
  23  13   5       9218.79       8861.11       263.24 o                         
  25  13   5         68.69        314.63        87.98 o                         
 -26  14   5       1385.64       1519.16       128.94 o                         
 -24  14   5       5229.63       4582.11       307.01 o                         
 -22  14   5       8212.93       8091.07       575.64 o                         
 -20  14   5       1638.12       1425.21       159.97 o                         
 -18  14   5         36.82         68.02       116.88 o                         
 -16  14   5       2984.71       2736.16       152.03 o                         
 -14  14   5      11963.91      12814.29       498.89 o                         
 -12  14   5      10799.11      12303.61       375.74 o                         
 -10  14   5      18551.71      19025.17       365.44 o                         
  -8  14   5      28821.45      29049.74       520.36 o                         
  -6  14   5      50654.38      52850.18       734.17 o                         
  -4  14   5       7985.01       9462.00       209.31 o                         
  -2  14   5      19944.33      20601.93       312.61 o                         
   0  14   5      10186.36      12008.76       226.82 o                         
   2  14   5       6812.45       6810.87       187.57 o                         
   4  14   5      34086.96      37294.26       588.99 o                         
   6  14   5      20119.44      21242.79       386.34 o                         
   8  14   5      10708.49      12325.13       599.95 o                         
  10  14   5        961.02        562.30       149.10 o                         
  12  14   5      52001.84      47840.80      1554.23 o                         
  14  14   5      17362.21      14692.46       711.24 o                         
  16  14   5      30538.41      26687.82      2571.20 o                         
  18  14   5      16810.34      15927.10       740.66 o                         
  20  14   5       4396.25       4193.23       383.76 o                         
  22  14   5        173.62        118.63        77.84 o                         
  24  14   5         83.81        253.28       220.02 o                         
 -23  15   5       9020.06       7644.31       402.95 o                         
 -21  15   5       3624.76       3815.22       143.31 o                         
 -19  15   5       2424.87       2479.70       162.22 o                         
 -17  15   5        940.06       1215.76       117.24 o                         
 -15  15   5        285.46        388.13       120.55 o                         
 -13  15   5      10377.55      10333.53       383.55 o                         
 -11  15   5        445.32        886.70       134.71 o                         
  -9  15   5         64.30         51.17       222.58 o                         
  -7  15   5        444.96        467.70        90.23 o                         
  -5  15   5       3169.28       3339.51       119.42 o                         
  -3  15   5      23138.04      25816.68       384.08 o                         
  -1  15   5       7834.90       8869.26       185.99 o                         
   1  15   5      12247.21      13079.84       386.63 o                         
   3  15   5       5409.22       5867.87       180.00 o                         
   5  15   5       5518.73       6669.63       426.94 o                         
   7  15   5         86.15        313.47       151.17 o                         
   9  15   5      24188.43      23332.54       670.74 o                         
  11  15   5         29.11        211.37       152.86 o                         
  13  15   5       1781.84       1694.55       162.73 o                         
  15  15   5       8398.59       8079.45       388.88 o                         
  17  15   5       2750.40       2494.45       237.93 o                         
  19  15   5        342.62        450.28       147.36 o                         
 -18  16   5       1205.31       1190.94       132.06 o                         
 -16  16   5       2673.67       2749.99       161.54 o                         
 -14  16   5      17155.03      17876.94       505.44 o                         
 -12  16   5       2458.82       2697.53       240.49 o                         
 -10  16   5         24.87        191.88       207.23 o                         
  -8  16   5       4685.49       4357.08       213.82 o                         
  -6  16   5       8717.30       9192.60       250.06 o                         
  -4  16   5       3862.21       4211.81       146.94 o                         
  -2  16   5      19940.14      23377.86       382.93 o                         
   0  16   5      14520.78      15798.71       320.06 o                         
   2  16   5      26508.38      27448.04       574.54 o                         
   4  16   5      18563.79      19391.43       596.11 o                         
   6  16   5      31321.62      34251.09      1977.65 o                         
   8  16   5       5528.05       6163.20       386.32 o                         
  10  16   5      10058.11      11312.53       942.77 o                         
  12  16   5      15524.11      14595.71       578.20 o                         
  14  16   5        207.32        161.18       197.00 o                         
  16  16   5       1919.42       1665.52       207.23 o                         
 -13  17   5      11877.05       9739.85       406.79 o                         
 -11  17   5        667.16        657.51       173.97 o                         
  -9  17   5        121.22        344.06       139.41 o                         
  -7  17   5        323.26        565.65       119.34 o                         
  -5  17   5      13916.15      15003.04       340.68 o                         
  -3  17   5        101.67        271.28       124.48 o                         
  -1  17   5       1440.25       1860.56       150.29 o                         
   1  17   5       1752.97       1824.48       139.07 o                         
   3  17   5      30805.63      34254.51      1210.13 o                         
   5  17   5       2341.00       2276.45       191.24 o                         
   7  17   5       1224.27       1685.32       152.83 o                         
   9  17   5       3049.73       2816.81       309.57 o                         
  11  17   5       3608.18       3655.96       253.28 o                         
 -42   0   6        116.46        122.80       138.15 o                         
 -40   0   6          8.83        289.10       161.18 o                         
 -38   0   6        183.91         94.66       181.65 o                         
 -36   0   6       4785.42       4697.24       289.10 o                         
 -34   0   6       5583.13       6894.91       345.38 o                         
 -32   0   6        143.11        307.16       153.18 o                         
 -30   0   6       9399.82       9214.68       400.46 o                         
 -28   0   6        368.94        490.67       125.04 o                         
 -26   0   6       4978.62       4802.05       177.25 o                         
 -24   0   6       2537.23       2543.35       190.12 o                         
 -22   0   6       8608.52       8158.26       411.90 o                         
 -20   0   6      28787.65      28633.69      1043.83 o                         
 -18   0   6     176018.77     161302.42      5349.63 o                         
 -16   0   6       1444.62       2013.47       209.79 o                         
 -14   0   6      25623.84      28815.33      1008.01 o                         
 -12   0   6      16203.89      14391.04       529.59 o                         
 -10   0   6     218839.17     163397.77      5377.77 o                         
  -8   0   6     571982.00     960209.44     22168.30 o                         
  -6   0   6     584433.12     524820.38     12138.84 o                         
  -4   0   6     465275.81     324253.44      7502.20 o                         
  -2   0   6      84528.60      57172.71      1918.80 o                         
   2   0   6      89756.57     156290.52      5175.66 o                         
   4   0   6       7314.02       5487.78       263.52 o                         
   6   0   6    1512736.62    1336750.88     30819.26 o                         
   8   0   6      73753.66      80932.95      1898.51 o                         
  10   0   6     604248.44     710322.56     16399.18 o                         
  12   0   6       5868.42       4939.18       182.37 o                         
  14   0   6    1173838.12    1321226.12     24908.77 o                         
  16   0   6      31142.88      41121.11       945.50 o                         
  18   0   6     105649.41     110158.28      2140.24 o                         
  20   0   6      38468.48      43108.30       798.74 o                         
  22   0   6     175578.67     189593.38      3130.20 o                         
  24   0   6      23803.16      28232.01       762.18 o                         
  26   0   6      20816.19      24000.41       839.16 o                         
  28   0   6       1686.65       1691.87       341.55 o                         
  30   0   6        940.74       2003.48       164.56 o                         
  32   0   6       1627.46       1831.82       163.74 o                         
  34   0   6         72.73        184.21       115.13 o                         
  38   0   6       1745.63       1780.65       173.97 o                         
 -41   1   6        130.44        127.92       145.83 o                         
 -39   1   6        731.96        544.94       176.53 o                         
 -37   1   6         19.64       -199.56       199.56 o                         
 -35   1   6       1024.48        885.21       214.91 o                         
 -33   1   6        943.90        749.67       183.06 o                         
 -31   1   6       1610.14       1504.78       143.09 o                         
 -29   1   6       3284.83       3384.19       187.73 o                         
 -27   1   6      25927.09      26043.45       520.74 o                         
 -25   1   6       1745.03       1630.97       112.32 o                         
 -23   1   6       1189.74       1408.94       144.88 o                         
 -21   1   6      17057.10      15492.55       472.71 o                         
 -19   1   6       7139.67       7726.39       383.76 o                         
 -17   1   6        316.37        283.98       186.76 o                         
 -15   1   6      96100.98      96666.84      3221.03 o                         
 -13   1   6      16628.79      21436.89       767.52 o                         
 -11   1   6       1128.36        698.45       127.92 o                         
  -9   1   6     115274.61     107293.10      2502.84 o                         
  -7   1   6     227119.47     344445.56      7974.37 o                         
  -5   1   6      60114.78      68457.08      1610.07 o                         
  -3   1   6      11828.70      32901.11      1123.14 o                         
  -1   1   6     122543.85      87745.68      2921.70 o                         
   1   1   6      12725.93      14889.93       539.82 o                         
   3   1   6     351636.69     548113.06     17949.78 o                         
   5   1   6     120198.41     131459.25      3078.11 o                         
   7   1   6      15312.80       6568.87       203.18 o                         
   9   1   6      63968.97      68285.81      1139.36 o                         
  11   1   6     245088.17     267257.50      4372.93 o                         
  13   1   6      86995.74     104039.37      1549.59 o                         
  15   1   6      12936.42      12910.73       237.45 o                         
  17   1   6     203240.86     221905.94      3276.82 o                         
  19   1   6      34165.44      34654.08       467.13 o                         
  21   1   6      24650.92      28783.03       375.95 o                         
  23   1   6       3009.19       3463.52        92.18 o                         
  25   1   6      13456.92      13338.40       247.23 o                         
  27   1   6       4092.38       3196.04       163.88 o                         
  29   1   6       1364.06       1647.03       111.86 o                         
  31   1   6         28.34          9.34        95.06 o                         
  33   1   6        822.85        847.44       102.34 o                         
  35   1   6        338.97        550.06       115.13 o                         
  37   1   6       2058.13       2343.50       197.00 o                         
  39   1   6          7.46        222.58       138.15 o                         
 -40   2   6        103.40        285.26       108.73 o                         
 -36   2   6        122.97        313.51       131.91 o                         
 -34   2   6         50.92        -76.75       143.74 o                         
 -32   2   6       4471.37       6117.45       250.84 o                         
 -30   2   6        646.67        726.36       101.75 o                         
 -28   2   6        593.76        734.49        78.21 o                         
 -26   2   6       1365.05       1761.57        82.15 o                         
 -24   2   6      37912.23      33578.76       434.47 o                         
 -22   2   6      10027.76       9911.61       286.40 o                         
 -20   2   6          1.17         23.89       122.84 o                         
 -18   2   6      63242.63      52733.39      1281.72 o                         
 -16   2   6      52259.56      53402.25      1289.86 o                         
 -14   2   6      29164.08      34753.71       848.45 o                         
 -12   2   6      21888.76      15948.73       411.56 o                         
 -10   2   6     129211.83      93224.80      2184.45 o                         
  -8   2   6        931.85       2585.20       104.87 o                         
  -6   2   6     124756.26     116511.55      1922.00 o                         
  -4   2   6     186333.00     198878.38      3266.77 o                         
   0   2   6     206052.53     196069.95      4562.47 o                         
   2   2   6      96122.81     105763.09      2486.56 o                         
   4   2   6     830304.81     852601.81     19708.88 o                         
   6   2   6     599580.94     621173.44     10149.51 o                         
   8   2   6     141142.75     144393.36      3381.11 o                         
  10   2   6     138027.00     157288.38      3011.29 o                         
  12   2   6      72832.78      73287.18      1001.39 o                         
  14   2   6     136436.09     141297.42      1911.67 o                         
  16   2   6       2160.32       2543.60        97.03 o                         
  18   2   6      13368.14      12558.88       198.37 o                         
  20   2   6      21473.58      22195.62       295.43 o                         
  22   2   6       5824.60       6404.62       155.90 o                         
  24   2   6       4109.44       4177.77       117.26 o                         
  26   2   6        204.61        775.67        69.71 o                         
  28   2   6      33822.94      34539.17      1163.12 o                         
  30   2   6         34.99         38.81        90.05 o                         
  32   2   6       1284.95        867.76        96.51 o                         
  34   2   6         68.40         30.70       122.80 o                         
  36   2   6        591.47        754.52        88.69 o                         
  38   2   6       1055.52        722.10       112.16 o                         
 -41   3   6        117.83        174.99       121.52 o                         
 -39   3   6         95.40         80.51        76.54 o                         
 -37   3   6         16.27        -13.19       104.89 o                         
 -35   3   6        173.34        -96.36       114.39 o                         
 -33   3   6          3.69        -13.10       129.26 o                         
 -31   3   6       1037.20       1168.26        97.67 o                         
 -29   3   6       1010.59       1155.04        89.17 o                         
 -27   3   6       7700.61       8158.51       154.40 o                         
 -25   3   6       4529.05       4994.96       135.89 o                         
 -23   3   6         50.21        395.16        70.84 o                         
 -21   3   6         60.11          0.27        64.71 o                         
 -19   3   6        192.95        176.61       127.46 o                         
 -17   3   6       3063.97       3477.40       158.97 o                         
 -15   3   6     131242.47     117297.35      2757.02 o                         
 -13   3   6        897.30        783.96       106.69 o                         
 -11   3   6      14916.74      10612.82       294.88 o                         
  -9   3   6     101150.34      90641.65      2125.65 o                         
  -7   3   6      82406.29      73530.72      1221.96 o                         
  -5   3   6     221631.17     270405.84      4435.32 o                         
  -3   3   6      52756.01      59687.61      1409.26 o                         
  -1   3   6     104267.12     112567.36      2632.19 o                         
   1   3   6       8688.94       5437.03       135.59 o                         
   3   3   6     560697.88     533759.31     12352.31 o                         
   5   3   6     102362.50     101361.22      2371.69 o                         
   7   3   6      20029.25      20196.33       517.05 o                         
   9   3   6      89748.62      97475.51      2303.49 o                         
  11   3   6      11453.81       8658.16       168.72 o                         
  13   3   6      10116.23      11513.86       214.65 o                         
  15   3   6       2426.48       2547.90       101.28 o                         
  17   3   6      53957.11      56363.30       966.73 o                         
  19   3   6      16435.18      19683.32       308.35 o                         
  21   3   6       8376.34      10120.35       240.73 o                         
  23   3   6       2536.13       3526.75       241.90 o                         
  25   3   6          6.82         15.48        72.58 o                         
  27   3   6       1166.04       1031.52        99.31 o                         
  29   3   6       4521.20       4979.51       257.97 o                         
  31   3   6        277.43        374.31        97.24 o                         
  33   3   6        469.30        409.35       143.27 o                         
  35   3   6        371.86        455.40       117.69 o                         
  37   3   6        866.13        896.47        79.04 o                         
 -40   4   6         55.14         66.30        68.48 o                         
 -38   4   6          3.07         39.40        82.90 o                         
 -36   4   6        853.24       1164.08       258.40 o                         
 -34   4   6       1229.80       1429.76       135.54 o                         
 -32   4   6       3985.82       3924.52       129.58 o                         
 -30   4   6        261.20        412.45        87.23 o                         
 -28   4   6        652.26        785.65        78.75 o                         
 -26   4   6        927.26       1074.56        78.02 o                         
 -24   4   6      78469.34      74952.16       911.57 o                         
 -22   4   6        243.42        254.92        65.33 o                         
 -20   4   6       2384.92       3076.57        92.92 o                         
 -18   4   6        356.66        864.58       141.93 o                         
 -16   4   6     101751.16     102479.98      2422.34 o                         
 -14   4   6        523.20        895.06       116.27 o                         
 -12   4   6     199376.17     170921.42      3987.18 o                         
 -10   4   6      79845.97      95826.88      2250.48 o                         
  -8   4   6      24498.83      19565.60       493.84 o                         
  -6   4   6       3197.58       2173.44       140.79 o                         
  -4   4   6     365960.78     328013.00      7601.70 o                         
  -2   4   6       4444.69       7266.51       211.57 o                         
   0   4   6     264730.78     266293.84      4375.19 o                         
   2   4   6     138071.00     126927.67      1867.24 o                         
   4   4   6     129368.69     127110.78      2417.47 o                         
   8   4   6     451306.88     464506.88     15196.94 o                         
  10   4   6      16023.56      20204.97       463.19 o                         
  12   4   6        755.31       1112.09        89.96 o                         
  14   4   6      10480.41      13487.43       358.79 o                         
  16   4   6      39358.36      35449.07       489.39 o                         
  18   4   6      15460.11      15131.09       226.34 o                         
  20   4   6      67009.35      69596.22      1246.96 o                         
  22   4   6        529.01        859.51        81.17 o                         
  24   4   6      25046.10      24753.13       916.99 o                         
  26   4   6       8742.89       9981.83       205.41 o                         
  28   4   6      14394.17      14529.13       390.17 o                         
  30   4   6       6900.83       5356.65       180.00 o                         
  32   4   6       5010.98       5089.24       170.89 o                         
  34   4   6       1178.68        898.00       143.27 o                         
  36   4   6       1411.34       1526.29       166.09 o                         
  38   4   6        157.67        -48.42        62.90 o                         
 -39   5   6        193.05        226.94        74.22 o                         
 -37   5   6         54.41         57.11        62.09 o                         
 -35   5   6        796.29        953.37       111.78 o                         
 -33   5   6        110.41        210.35       120.05 o                         
 -31   5   6        852.11       1603.06       111.65 o                         
 -29   5   6       4744.57       4581.95       124.47 o                         
 -27   5   6      18098.90      18111.34       271.75 o                         
 -25   5   6       2019.15       1751.91        79.00 o                         
 -23   5   6       9422.81       8535.27       171.25 o                         
 -21   5   6      51790.52      53531.78       751.41 o                         
 -19   5   6      13778.44      13765.70       274.85 o                         
 -17   5   6       6268.93       6034.14       200.87 o                         
 -15   5   6       2055.28       2272.78       135.08 o                         
 -13   5   6     179566.55     171858.22      3267.22 o                         
 -11   5   6       9162.86       9935.01       246.07 o                         
  -9   5   6       6382.73       5303.78       161.29 o                         
  -7   5   6     128531.77     133504.20      3124.26 o                         
  -5   5   6      31476.21      33113.67       651.36 o                         
  -3   5   6       5217.49       3284.95        86.72 o                         
  -1   5   6      54042.37      54593.39       746.89 o                         
   1   5   6        371.25        557.09        39.76 o                         
   3   5   6       2492.99       5166.38       169.94 o                         
   5   5   6     108501.91      97383.20      3261.97 o                         
   7   5   6       7884.74       8932.51       266.94 o                         
   9   5   6      27247.88      21520.95       539.99 o                         
  11   5   6       5398.74       4628.74       171.75 o                         
  13   5   6       1629.09       2438.32       189.91 o                         
  15   5   6      18708.21      21696.56       329.61 o                         
  17   5   6      75337.33      74676.20      1370.71 o                         
  19   5   6      37995.48      40249.77       706.65 o                         
  21   5   6       2946.86       3232.42       133.01 o                         
  23   5   6        426.63        348.54       103.93 o                         
  25   5   6      13174.06      14875.26       335.10 o                         
  27   5   6         29.52         99.38       102.72 o                         
  29   5   6       4716.97       4892.12       342.83 o                         
  31   5   6         36.95        -10.17        87.35 o                         
  33   5   6       6063.52       5975.69       484.82 o                         
  35   5   6        271.82        379.88        84.10 o                         
  37   5   6        335.26        432.06        69.15 o                         
 -38   6   6        863.09        983.33       139.69 o                         
 -36   6   6         30.29         91.00        79.78 o                         
 -34   6   6        124.36        120.28       101.51 o                         
 -32   6   6        848.09        504.61       130.10 o                         
 -30   6   6       5274.81       4668.24       143.06 o                         
 -28   6   6       3399.85       3580.76       118.81 o                         
 -26   6   6       2268.58       2051.78        89.27 o                         
 -24   6   6        302.46        118.00        58.58 o                         
 -22   6   6         42.76        139.25        66.93 o                         
 -20   6   6      28217.93      27652.40       362.38 o                         
 -18   6   6      18832.43      16896.27       254.00 o                         
 -16   6   6       3506.94       3301.57       121.07 o                         
 -14   6   6      11841.11      10532.77       275.59 o                         
 -12   6   6     361014.72     361070.06      6841.39 o                         
 -10   6   6     117391.09     123658.68      3529.32 o                         
  -8   6   6       1008.36       1050.50       489.93 o                         
  -6   6   6     213799.36     215859.09      5013.82 o                         
  -4   6   6     110153.05      99878.45      2342.73 o                         
  -2   6   6      63210.30      59586.64       810.29 o                         
   0   6   6      51119.46      51824.65       771.02 o                         
   2   6   6       3335.89       2581.22       150.20 o                         
   4   6   6     128537.20     131505.95      2523.84 o                         
   6   6   6      36159.91      31812.15       490.75 o                         
   8   6   6     312190.94     287483.47      5417.42 o                         
  10   6   6     175121.02     178673.19      3393.25 o                         
  12   6   6      14268.82      13546.12       420.60 o                         
  14   6   6      74308.71      71870.90      1313.88 o                         
  16   6   6       1361.47       1720.55        77.05 o                         
  18   6   6      69615.35      75234.50      1281.22 o                         
  20   6   6       3122.04       4113.12       175.77 o                         
  22   6   6      72418.42      74063.68      1417.47 o                         
  24   6   6        463.84        406.22       131.09 o                         
  26   6   6       2116.30       2786.81       224.76 o                         
  28   6   6        334.12        736.82       153.50 o                         
  30   6   6       3497.58       3732.26       235.37 o                         
  32   6   6        404.23        542.48        70.35 o                         
  34   6   6       2490.36       2178.90        96.64 o                         
  36   6   6         91.27         17.91       104.89 o                         
 -37   7   6         63.90        277.10       124.08 o                         
 -35   7   6       1473.82        630.76       143.69 o                         
 -33   7   6          4.22        -94.95       120.28 o                         
 -31   7   6       1609.85       1159.06       118.00 o                         
 -29   7   6          0.02         59.04       122.01 o                         
 -27   7   6        209.80         74.08       129.84 o                         
 -25   7   6       2427.51       2598.88       120.50 o                         
 -23   7   6       1945.66       1881.35        76.44 o                         
 -21   7   6       3791.68       4454.29       133.34 o                         
 -19   7   6        114.47         99.66        62.02 o                         
 -17   7   6      20263.29      16299.00       241.04 o                         
 -15   7   6      16734.08      17904.25       255.51 o                         
 -13   7   6      21037.16      23415.03       503.66 o                         
 -11   7   6      21506.66      22484.07       586.54 o                         
  -9   7   6     233655.61     215430.64      7127.72 o                         
  -7   7   6     121676.73     110465.55      2599.51 o                         
  -5   7   6      19319.07      22316.17       555.30 o                         
  -3   7   6      17101.25      15203.62       392.52 o                         
  -1   7   6      16901.40      14408.74      1011.85 o                         
   1   7   6      59250.83      52726.20      1801.12 o                         
   3   7   6       6760.27       8808.59       396.55 o                         
   5   7   6     196075.23     184681.88      3750.37 o                         
   7   7   6      17486.32      16220.88       422.86 o                         
   9   7   6      83822.62      81421.91      1570.73 o                         
  11   7   6      15496.05      14762.51       306.62 o                         
  13   7   6      13127.42      12065.71       481.15 o                         
  15   7   6       1730.07       1875.29        93.78 o                         
  17   7   6      28431.60      32535.87       552.07 o                         
  19   7   6         77.31        508.50        83.26 o                         
  21   7   6       2455.77       2531.45       133.36 o                         
  23   7   6       2058.05       2305.78       165.86 o                         
  25   7   6       6090.48       6179.98       457.95 o                         
  27   7   6          7.47         91.29       132.64 o                         
  29   7   6         66.47        188.73       170.13 o                         
  31   7   6       1170.43       1097.56       140.71 o                         
  33   7   6       1162.02        693.33       197.00 o                         
  35   7   6        125.98        153.50       112.57 o                         
 -36   8   6         29.28         -9.04       118.94 o                         
 -34   8   6        189.77        250.45       173.97 o                         
 -32   8   6        621.39        570.52       291.66 o                         
 -30   8   6       3130.90       3564.75       208.68 o                         
 -28   8   6        557.00        300.45       167.58 o                         
 -26   8   6       4117.28       4786.94       269.06 o                         
 -24   8   6        989.98       1085.45       111.62 o                         
 -22   8   6       7547.57       8026.89       234.21 o                         
 -20   8   6       1194.70       1401.83       127.72 o                         
 -18   8   6      28173.62      23504.84       507.97 o                         
 -16   8   6       4802.62       4334.36       122.67 o                         
 -14   8   6      17852.96      21354.66       452.10 o                         
 -12   8   6        874.12       1019.84        63.60 o                         
 -10   8   6      16655.33      13866.32       243.71 o                         
  -8   8   6      18343.00      19377.08       398.71 o                         
  -6   8   6      17346.19      20577.27       759.85 o                         
  -4   8   6     241655.64     240657.06      5592.73 o                         
  -2   8   6      22022.64      22823.55       818.69 o                         
   0   8   6     168293.34     161752.70      5359.86 o                         
   2   8   6       6290.45       9304.92       411.90 o                         
   4   8   6     139017.95     133075.53      4449.07 o                         
   6   8   6     148043.94     142943.41      2740.82 o                         
   8   8   6       6783.54       8122.12       139.47 o                         
  10   8   6      39676.58      38673.29       581.99 o                         
  12   8   6       3364.39       3792.70       121.81 o                         
  14   8   6     126990.41     124815.51      1813.83 o                         
  16   8   6        340.82        418.51       104.99 o                         
  18   8   6        470.34        520.07       120.42 o                         
  20   8   6       1060.67       1548.10       152.23 o                         
  22   8   6      21784.75      21096.62       747.05 o                         
  24   8   6       3495.99       2779.69       335.15 o                         
  26   8   6       3081.48       3740.28       211.07 o                         
  28   8   6       3884.37       3796.68       227.70 o                         
  30   8   6        321.49        603.32        99.30 o                         
  32   8   6       2258.00       1361.07       143.27 o                         
  34   8   6        107.46         25.58        99.78 o                         
 -35   9   6        907.49        928.36       127.72 o                         
 -33   9   6         39.70         93.63       142.84 o                         
 -31   9   6        319.24        277.14       167.51 o                         
 -29   9   6       2833.45       3188.67       392.72 o                         
 -27   9   6      14540.44      12812.75       319.22 o                         
 -25   9   6       5099.59       4702.52       153.68 o                         
 -23   9   6       5051.05       5335.09       176.28 o                         
 -21   9   6         88.98        135.51       101.83 o                         
 -19   9   6       3749.79       3622.13       120.26 o                         
 -17   9   6       1060.20        920.46       103.30 o                         
 -15   9   6       2097.79       2124.37       124.33 o                         
 -13   9   6       3856.26       3829.97        99.16 o                         
 -11   9   6       1733.62       1938.90        79.76 o                         
  -9   9   6     143488.88     145298.25      1956.34 o                         
  -7   9   6      57538.39      64151.73      1060.56 o                         
  -5   9   6       3472.21       4286.04       126.29 o                         
  -3   9   6        880.17       1167.38        61.63 o                         
  -1   9   6      56950.34      58961.08       879.96 o                         
   1   9   6     114958.20     118203.02      1745.21 o                         
   3   9   6        107.41        562.31        55.35 o                         
   5   9   6       4639.45       4339.50        72.78 o                         
   7   9   6     102485.20     107937.29      1129.29 o                         
   9   9   6      40505.04      43874.67       611.89 o                         
  11   9   6      13839.76      14072.51       309.39 o                         
  13   9   6       8282.77       9510.52       194.79 o                         
  15   9   6      11741.13      10313.93       198.20 o                         
  17   9   6      11208.42      12038.51       245.18 o                         
  19   9   6      17993.43      17586.87       813.57 o                         
  21   9   6       1336.33       1091.88       136.59 o                         
  23   9   6        893.45        455.26       130.67 o                         
  25   9   6       1453.24       1862.52       186.76 o                         
  27   9   6        967.51       1097.56       171.41 o                         
  29   9   6        207.15        174.68        97.24 o                         
  31   9   6       5684.49       4526.31       170.77 o                         
  33   9   6       1520.06       1297.92       105.99 o                         
 -34  10   6         14.21        516.80       220.02 o                         
 -32  10   6       5493.54       6096.68       376.09 o                         
 -30  10   6        485.95        708.68       299.33 o                         
 -28  10   6       4787.71       4837.27       190.36 o                         
 -26  10   6       1420.98       1454.63       142.63 o                         
 -24  10   6       5324.46       4786.10       171.70 o                         
 -22  10   6       1442.66       1967.59       115.84 o                         
 -20  10   6      24885.75      26195.04       440.41 o                         
 -18  10   6       8695.94       9362.63       184.34 o                         
 -16  10   6      24936.64      23572.11       359.84 o                         
 -14  10   6       4386.74       4799.58       125.01 o                         
 -12  10   6      43976.51      49223.04       642.11 o                         
 -10  10   6       2433.83       2762.46       102.24 o                         
  -8  10   6      20751.61      20274.11       297.95 o                         
  -6  10   6      43156.31      42573.02       596.02 o                         
  -4  10   6      20326.32      19092.53       280.02 o                         
  -2  10   6       2564.73       3034.44        72.19 o                         
   0  10   6      43544.52      42501.30       611.82 o                         
   2  10   6      15541.08      16638.97       235.04 o                         
   4  10   6      32456.93      29242.34       361.00 o                         
   6  10   6      22931.42      25465.27       406.98 o                         
   8  10   6       2459.23       2966.77       138.18 o                         
  10  10   6       1872.51       1329.75        69.99 o                         
  12  10   6      14153.46      15481.58       231.44 o                         
  14  10   6     129343.02     133419.67      1982.05 o                         
  16  10   6       5524.04       5759.13       274.60 o                         
  18  10   6       1300.97       1286.32        90.47 o                         
  20  10   6       9226.20       8765.75       319.05 o                         
  22  10   6        355.12        389.00       115.74 o                         
  24  10   6       2203.50       1949.51       197.00 o                         
  26  10   6        588.85        592.39       113.93 o                         
  28  10   6      11237.55       9153.38       307.08 o                         
  30  10   6       5446.68       4701.94       235.68 o                         
  32  10   6        323.17        171.41       102.34 o                         
 -33  11   6         50.08        148.27       109.22 o                         
 -31  11   6         14.02          2.80       132.11 o                         
 -29  11   6        740.99        410.27       155.61 o                         
 -27  11   6        294.88        491.21       202.11 o                         
 -25  11   6      16693.63      16294.24       482.36 o                         
 -23  11   6       1755.78       1738.65       111.67 o                         
 -21  11   6        434.09        454.57        96.21 o                         
 -19  11   6        379.11        581.76       101.45 o                         
 -17  11   6      21203.40      25686.79       594.10 o                         
 -15  11   6      42085.11      43030.36       850.47 o                         
 -13  11   6      12501.15      13096.39       216.53 o                         
 -11  11   6       1721.62       1438.44        75.16 o                         
  -9  11   6       2774.22       3039.02        78.35 o                         
  -7  11   6       6404.95       7370.68       136.60 o                         
  -5  11   6       5560.75       5560.59       139.01 o                         
  -3  11   6      13576.55      13834.52       216.04 o                         
  -1  11   6     117775.70     123930.27      1672.51 o                         
   1  11   6      75803.66      78488.42       993.31 o                         
   3  11   6        255.71        522.92        53.68 o                         
   5  11   6      20657.43      21774.37       317.59 o                         
   7  11   6     109893.38     122119.27      1430.45 o                         
   9  11   6      79464.68      78967.97      1085.72 o                         
  11  11   6      26472.77      28079.08       440.80 o                         
  13  11   6      22318.67      24799.79       371.92 o                         
  15  11   6      35575.66      34523.42       702.88 o                         
  17  11   6       3439.94       4549.39       137.75 o                         
  19  11   6        392.90        333.51        95.36 o                         
  21  11   6      11289.92      10877.38       271.74 o                         
  23  11   6       1715.48       1431.32        98.72 o                         
  25  11   6       5956.84       5475.75       324.92 o                         
  27  11   6         37.27         44.57        98.31 o                         
  29  11   6       3248.64       2726.91       209.75 o                         
 -30  12   6       1063.45       1130.82       156.06 o                         
 -28  12   6       1126.28        747.05       171.41 o                         
 -26  12   6       2693.90       2512.36       222.58 o                         
 -24  12   6      12015.95      13052.30       262.72 o                         
 -22  12   6        867.70        959.30        89.89 o                         
 -20  12   6         42.13        224.41        94.15 o                         
 -18  12   6       2178.81       1795.53        95.49 o                         
 -16  12   6       1281.14       1879.57        89.84 o                         
 -14  12   6      18600.72      18459.42       288.80 o                         
 -12  12   6        951.84       1170.21        85.35 o                         
 -10  12   6       5938.33       5796.04       118.52 o                         
  -8  12   6      15918.85      17349.02       231.44 o                         
  -6  12   6       2197.66       2428.12       104.92 o                         
  -4  12   6         64.76        748.08        72.10 o                         
  -2  12   6      22941.41      23791.30       362.70 o                         
   0  12   6       5244.35       5553.24       121.07 o                         
   2  12   6      19235.68      20903.39       291.03 o                         
   4  12   6       4924.06       5497.20       108.11 o                         
   6  12   6      55942.25      60665.39       783.78 o                         
   8  12   6      12810.44      11914.53       414.37 o                         
  10  12   6      53249.82      55664.30      1820.67 o                         
  12  12   6      17253.34      16910.85       377.39 o                         
  14  12   6      50943.39      51543.07      2248.84 o                         
  16  12   6      14883.81      14923.82       450.75 o                         
  18  12   6      70022.66      73926.84      7534.51 o                         
  20  12   6      11992.88      10747.18       474.58 o                         
  22  12   6      11553.65       9507.87       305.61 o                         
  24  12   6         34.45         58.44       165.72 o                         
  26  12   6       6257.84       5701.94       165.67 o                         
  28  12   6       2000.99       1906.99       106.71 o                         
 -29  13   6       2965.55       2475.55       405.51 o                         
 -27  13   6       2463.12       2147.13       227.70 o                         
 -25  13   6       4464.02       4070.61       351.78 o                         
 -23  13   6       9590.70       8235.01       223.88 o                         
 -21  13   6       3556.73       3539.45       116.85 o                         
 -19  13   6        273.19        331.56        91.16 o                         
 -17  13   6       6554.93       7240.40       223.30 o                         
 -15  13   6      14269.77      13693.36       255.15 o                         
 -13  13   6      31207.72      30176.22       441.32 o                         
 -11  13   6       1110.20       1431.20        84.55 o                         
  -9  13   6      21869.51      24647.04       350.98 o                         
  -7  13   6     100510.20     106603.26      1594.89 o                         
  -5  13   6      13341.86      14056.22       228.17 o                         
  -3  13   6         56.38        252.05        74.24 o                         
  -1  13   6      53518.02      56580.72       786.88 o                         
   1  13   6      31692.77      31881.42       459.34 o                         
   3  13   6       6541.26       8162.36       153.39 o                         
   5  13   6       7605.62       7949.73       160.11 o                         
   7  13   6       7086.83       7286.81       182.35 o                         
   9  13   6        874.21       1284.73       126.00 o                         
  11  13   6      27119.70      28386.72       726.32 o                         
  13  13   6       2313.36       2452.97       181.65 o                         
  15  13   6       1966.18       2275.60       190.17 o                         
  17  13   6       6899.92       6244.02       391.11 o                         
  19  13   6        174.70        171.92       152.46 o                         
  21  13   6       3567.50       2766.57       165.07 o                         
  23  13   6       1293.49       1310.34        96.06 o                         
  25  13   6        496.27        644.32       116.32 o                         
 -26  14   6         34.66        255.70       109.33 o                         
 -24  14   6        961.49        596.04       135.63 o                         
 -22  14   6       3872.22       4347.78       326.20 o                         
 -20  14   6         55.82        533.78       114.79 o                         
 -18  14   6       1379.95       1168.81       206.14 o                         
 -16  14   6        626.36        885.38       137.35 o                         
 -14  14   6      12173.01      12960.23       439.45 o                         
 -12  14   6      12606.29      12692.99       462.09 o                         
 -10  14   6       3645.34       3061.69       161.38 o                         
  -8  14   6         64.76        325.17        84.01 o                         
  -6  14   6      22755.83      24896.20       369.46 o                         
  -4  14   6       1510.52       2029.22        91.65 o                         
  -2  14   6        880.07        995.10        86.34 o                         
   0  14   6      24209.01      28019.08       451.36 o                         
   2  14   6      18083.96      18190.95       288.46 o                         
   4  14   6      13484.06      13643.10       374.71 o                         
   6  14   6       7272.03       9508.50       388.69 o                         
   8  14   6      67227.82      72526.37      1410.55 o                         
  10  14   6      13938.71      11548.04       419.85 o                         
  12  14   6       2066.97       2364.11       168.63 o                         
  14  14   6       7173.65       6036.69       296.28 o                         
  16  14   6       5713.89       5057.82       671.58 o                         
  18  14   6       9979.25       8801.31       956.84 o                         
  20  14   6         16.68         19.76       157.78 o                         
  22  14   6       5547.03       4788.34       218.74 o                         
 -23  15   6       2232.02       2219.03       167.58 o                         
 -21  15   6       6945.93       5755.10       190.25 o                         
 -19  15   6       2009.59       2037.43       127.67 o                         
 -17  15   6       5546.68       4561.20       169.15 o                         
 -15  15   6        213.63        207.42       105.79 o                         
 -13  15   6      13454.29      15333.17       516.98 o                         
 -11  15   6       4783.36       6074.22       171.48 o                         
  -9  15   6       1673.86       2159.30       266.07 o                         
  -7  15   6      22746.06      24176.49       445.49 o                         
  -5  15   6       6639.56       6995.50       161.39 o                         
  -3  15   6         52.87         53.84        84.90 o                         
  -1  15   6        792.63        809.29       101.31 o                         
   1  15   6      14175.88      13735.60       329.76 o                         
   3  15   6       9545.62       9620.34       182.25 o                         
   5  15   6      36674.71      38105.41       809.00 o                         
   7  15   6       7147.58       6877.32       464.35 o                         
   9  15   6       1066.67       1145.94       167.20 o                         
  11  15   6       1274.38       1168.26       159.80 o                         
  13  15   6      20543.24      18758.09       954.29 o                         
  15  15   6       4507.97       4234.16       294.22 o                         
  17  15   6        420.09        340.27       194.44 o                         
  19  15   6         21.19         84.58       149.95 o                         
 -18  16   6        890.76       1131.04       136.58 o                         
 -16  16   6         99.96        155.27       130.92 o                         
 -14  16   6       6870.09       6095.32       234.84 o                         
 -12  16   6         16.02        158.66       118.11 o                         
 -10  16   6       1075.21       1268.97       232.82 o                         
  -8  16   6       3898.39       4935.31       180.39 o                         
  -6  16   6      26569.97      27236.15       571.53 o                         
  -4  16   6       5006.58       5669.76       188.97 o                         
  -2  16   6       2900.39       3064.02       137.29 o                         
   0  16   6      24635.51      26081.97       550.88 o                         
   2  16   6       5711.12       5550.86       237.85 o                         
   4  16   6      12408.83      13806.11       471.34 o                         
   6  16   6          0.16        339.68       185.55 o                         
   8  16   6      10897.55      11477.01       547.50 o                         
  10  16   6        995.50       1222.31       160.26 o                         
  12  16   6         71.57        -59.19       177.92 o                         
  14  16   6        486.73        705.85       167.05 o                         
  16  16   6        433.14        504.01       191.88 o                         
 -11  17   6       9143.48      10517.61       432.37 o                         
  -9  17   6       5724.98       5937.97       229.73 o                         
  -7  17   6      13392.08      12697.17       681.82 o                         
  -5  17   6       8050.07       7481.86       283.67 o                         
  -3  17   6       2301.46       2535.18       178.99 o                         
  -1  17   6        395.85        611.21       128.08 o                         
   1  17   6      14240.07      14793.83      1088.60 o                         
   3  17   6        168.24         51.17       230.26 o                         
   5  17   6       7226.17       7068.51       295.50 o                         
   7  17   6      19238.56      20150.55       710.49 o                         
   9  17   6       1582.89       1097.56       268.63 o                         
 -41   1   7         39.27        204.67       148.39 o                         
 -39   1   7        110.22        299.33       171.41 o                         
 -37   1   7       2624.54       3354.07       260.96 o                         
 -35   1   7          6.76        176.53       212.35 o                         
 -33   1   7       1371.69        563.25       175.73 o                         
 -31   1   7         14.82        207.78       131.77 o                         
 -29   1   7       5338.29       4706.34       334.24 o                         
 -27   1   7        478.00        532.91       123.06 o                         
 -25   1   7       9677.25       8747.56       227.74 o                         
 -23   1   7       5977.55       6555.50       195.22 o                         
 -21   1   7      18656.31      19268.61       502.67 o                         
 -19   1   7        596.41       1558.07       237.93 o                         
 -17   1   7       1128.44        736.82       214.91 o                         
 -15   1   7       1239.77       1013.13       191.88 o                         
 -13   1   7     302025.16     258401.64      8493.91 o                         
 -11   1   7      13806.85      18116.08       652.39 o                         
  -9   1   7       7649.77       3151.62       175.25 o                         
  -7   1   7        294.71        867.72       113.97 o                         
  -5   1   7     958803.81     853561.69     19736.01 o                         
  -3   1   7       1895.18       2256.51       189.32 o                         
  -1   1   7     198803.05     285955.66      9394.47 o                         
   1   1   7      12421.62      16565.68       603.78 o                         
   3   1   7     708789.56     725973.50     23770.16 o                         
   5   1   7      18575.25      15273.69       570.52 o                         
   7   1   7     212723.64     180258.39      6326.94 o                         
   9   1   7     149612.00     147169.98      3341.40 o                         
  11   1   7      15778.64      17533.30       390.40 o                         
  13   1   7      35255.26      32954.00       520.49 o                         
  15   1   7      16544.48      21061.82       357.41 o                         
  17   1   7      37733.13      46995.98       737.04 o                         
  19   1   7     106924.27     118186.96      1472.39 o                         
  21   1   7       4577.01       4307.58       144.63 o                         
  23   1   7      27565.98      31723.34       536.80 o                         
  25   1   7        299.36        419.92        80.49 o                         
  27   1   7       4837.75       5355.99       181.80 o                         
  29   1   7       2417.77       2435.72       317.24 o                         
  31   1   7       2044.38       2726.98       133.72 o                         
  33   1   7        680.83        492.34        86.33 o                         
  35   1   7        656.74        644.72       112.57 o                         
  37   1   7        294.81        491.21       161.18 o                         
 -40   2   7        372.49        476.14       112.12 o                         
 -38   2   7        196.12        414.92       125.64 o                         
 -36   2   7        218.80        227.27       133.83 o                         
 -34   2   7       3903.90       4337.40       197.00 o                         
 -32   2   7       1155.08       1304.92       110.42 o                         
 -30   2   7       2816.64       2577.13       116.74 o                         
 -28   2   7          3.85        -63.26        75.91 o                         
 -26   2   7       5722.21       6149.53       126.97 o                         
 -24   2   7       2678.04       3021.22       151.94 o                         
 -22   2   7      10183.92      10468.49       201.05 o                         
 -20   2   7       1851.76       2099.53       192.75 o                         
 -18   2   7      71672.16      71348.77      1714.09 o                         
 -16   2   7     148843.38     144608.48      3392.00 o                         
 -14   2   7     101821.94     106921.51      2514.60 o                         
 -12   2   7        142.91        515.66       105.82 o                         
 -10   2   7      21649.88      20511.05       454.95 o                         
  -8   2   7     800615.94     784427.56     12828.17 o                         
  -6   2   7     113616.14      84326.60      1402.33 o                         
  -4   2   7      24725.21      23121.40       577.08 o                         
  -2   2   7     164876.72     177837.69      4144.57 o                         
   0   2   7     316796.56     349587.53      8108.24 o                         
   2   2   7       8518.20       7390.95       169.19 o                         
   4   2   7       9776.92      12306.70       339.20 o                         
   6   2   7      10802.27       7167.29       222.49 o                         
   8   2   7      44000.63      51621.77      1402.82 o                         
  10   2   7     282851.44     298983.41      5686.32 o                         
  12   2   7      24616.58      22906.73       377.15 o                         
  14   2   7        494.36       1757.44       101.22 o                         
  16   2   7     268557.78     298730.47      4401.77 o                         
  18   2   7      26586.68      27192.29       347.98 o                         
  20   2   7        265.36        618.73        57.32 o                         
  22   2   7      56946.43      60134.06      1264.49 o                         
  24   2   7      19372.00      18312.41       358.12 o                         
  26   2   7       5055.43       4454.55       149.08 o                         
  28   2   7        247.43        304.78        74.91 o                         
  30   2   7        642.24        432.93        99.81 o                         
  32   2   7       2392.09       2509.58       120.90 o                         
  34   2   7       1178.73       1174.31       135.60 o                         
  36   2   7        370.27        447.20        93.38 o                         
  38   2   7         20.50         37.35       104.01 o                         
 -41   3   7        574.19        675.78       101.26 o                         
 -39   3   7         50.23         10.88        78.99 o                         
 -37   3   7        107.51        236.34       120.21 o                         
 -35   3   7         47.43         13.50       130.22 o                         
 -33   3   7        325.51        411.95       100.59 o                         
 -31   3   7       5367.23       6628.46       149.08 o                         
 -29   3   7         95.40        117.91        81.44 o                         
 -27   3   7      10191.41      10868.62       178.38 o                         
 -25   3   7       4873.77       5036.32       125.59 o                         
 -23   3   7      43879.72      43696.65       599.70 o                         
 -21   3   7        939.38        478.49        78.81 o                         
 -19   3   7      55315.49      48824.57      1000.83 o                         
 -17   3   7       2506.35       1833.12       159.17 o                         
 -15   3   7     150781.30     150482.80      3526.78 o                         
 -13   3   7        272.86       1491.77       649.84 o                         
 -11   3   7     412410.12     379505.31      8800.21 o                         
  -9   3   7     138090.66     123112.43      2034.89 o                         
  -7   3   7      23788.33      33459.15       574.02 o                         
  -5   3   7     219522.77     179219.80      4168.99 o                         
  -3   3   7     135758.73     197978.25      4607.69 o                         
  -1   3   7      56886.75      79056.01      1866.95 o                         
   1   3   7     278833.12     229313.38      3790.26 o                         
   3   3   7      44591.84      40432.34       979.61 o                         
   5   3   7       1560.10       1764.08       110.35 o                         
   7   3   7      68482.89      58735.90      2008.35 o                         
   9   3   7     228531.20     238977.86      4964.00 o                         
  11   3   7     138578.75     150726.94      3094.48 o                         
  13   3   7      82453.81      79661.45      1201.50 o                         
  15   3   7       3532.04       4126.34       143.82 o                         
  17   3   7      49429.84      54586.77       773.98 o                         
  19   3   7      78681.63      80709.40       957.30 o                         
  21   3   7      42722.27      48123.38      1406.33 o                         
  23   3   7       6154.41       6604.64       208.27 o                         
  25   3   7        125.05        126.52        75.32 o                         
  27   3   7       6433.22       5211.09       135.19 o                         
  29   3   7       3419.60       4142.30       120.31 o                         
  31   3   7        170.82        170.22        92.10 o                         
  33   3   7        702.29        619.13       143.27 o                         
  35   3   7       2635.43       1685.99       138.15 o                         
  37   3   7        729.72        861.82        76.32 o                         
 -40   4   7         72.94         50.66        70.89 o                         
 -38   4   7        350.11        308.51        85.65 o                         
 -36   4   7        160.65        215.28       103.62 o                         
 -34   4   7         19.92          5.29       111.13 o                         
 -32   4   7        230.61         74.67        97.12 o                         
 -30   4   7       7577.60       6807.69       148.20 o                         
 -28   4   7        243.86        425.82        77.81 o                         
 -26   4   7         30.39        221.86        73.54 o                         
 -24   4   7        130.64        242.15        74.45 o                         
 -22   4   7      23297.67      19846.41       299.57 o                         
 -20   4   7        609.73        841.03        73.60 o                         
 -18   4   7       6146.93       6814.91       256.87 o                         
 -16   4   7      20569.79      21465.83       567.12 o                         
 -14   4   7       8310.05       6670.13       230.61 o                         
 -12   4   7        469.19       1189.83       146.23 o                         
 -10   4   7      11728.07      10426.68       298.43 o                         
  -8   4   7      68115.58      70528.61      1180.69 o                         
  -6   4   7      17608.82      15159.41       389.83 o                         
  -4   4   7      82054.34      85066.99      1998.11 o                         
  -2   4   7       6430.27       8327.23       373.53 o                         
   0   4   7      41965.40      36620.17       637.90 o                         
   2   4   7      20273.83      25670.86      1001.10 o                         
   4   4   7       3335.89       3257.28       131.83 o                         
   8   4   7      62564.67      66672.08      2230.93 o                         
  10   4   7       2331.09       2660.89        96.69 o                         
  12   4   7      32905.73      35315.46       724.37 o                         
  14   4   7        801.70       1114.89       105.11 o                         
  16   4   7       5939.69       7505.22       130.06 o                         
  18   4   7      12363.23      11096.08       209.35 o                         
  20   4   7       5544.92       6616.32       137.11 o                         
  22   4   7      11218.02      11444.44       318.85 o                         
  24   4   7       1054.89        718.01        84.59 o                         
  26   4   7       3984.89       4763.09       146.63 o                         
  28   4   7        236.76        175.83        66.45 o                         
  30   4   7       6785.17       6466.03       202.52 o                         
  32   4   7        303.47        429.81       145.83 o                         
  34   4   7        136.79        199.56       125.36 o                         
  36   4   7         15.64         -2.90        78.47 o                         
 -39   5   7        134.64        157.73        75.93 o                         
 -37   5   7         23.95         31.41        79.22 o                         
 -35   5   7        303.22        151.43       102.67 o                         
 -33   5   7       1617.50       1316.31       259.68 o                         
 -31   5   7       3507.58       3718.57       132.54 o                         
 -29   5   7       3494.27       2983.72       166.93 o                         
 -27   5   7        672.78        534.32        84.37 o                         
 -25   5   7        249.82        220.39        67.01 o                         
 -23   5   7      14282.57      15116.66       259.08 o                         
 -21   5   7       4971.46       4457.98       113.32 o                         
 -19   5   7      39635.34      36258.19       768.14 o                         
 -17   5   7        394.43        559.44       122.27 o                         
 -15   5   7      73245.09      71082.69      1883.22 o                         
 -13   5   7     112729.43     111072.75      2145.07 o                         
 -11   5   7     305626.44     314592.66      5956.61 o                         
  -9   5   7       2383.68       3261.64       135.42 o                         
  -5   5   7      19865.87      14870.86       382.54 o                         
  -3   5   7      30135.92      25185.07       618.67 o                         
  -1   5   7     109642.52     117562.34      1745.70 o                         
   1   5   7     148141.50     142062.12      1917.22 o                         
   3   5   7      18648.35      17059.67       317.73 o                         
   5   5   7       1352.66       1022.62        91.67 o                         
   7   5   7     273207.72     268292.44      8862.32 o                         
   9   5   7      28640.96      31963.91       783.30 o                         
  11   5   7      34137.16      36821.15      1495.39 o                         
  13   5   7      79206.81      76543.22      2026.34 o                         
  15   5   7     121743.92     130758.70      1780.50 o                         
  17   5   7      13250.05      14115.24       346.06 o                         
  19   5   7       1708.67       2281.03        83.26 o                         
  21   5   7      20862.78      24169.14       692.29 o                         
  23   5   7      30657.71      34428.88      1235.08 o                         
  25   5   7       1214.43       1640.81       186.73 o                         
  27   5   7       7660.84       8859.09       244.63 o                         
  29   5   7       2222.18       2195.11       171.41 o                         
  31   5   7         30.67        170.82        94.02 o                         
  33   5   7         25.70         11.43       122.80 o                         
  35   5   7        409.25        528.69        82.83 o                         
  37   5   7        177.13        408.63        75.55 o                         
 -38   6   7         64.40         53.65        86.25 o                         
 -36   6   7         61.44         97.49        77.65 o                         
 -34   6   7        734.20        746.33       105.80 o                         
 -32   6   7       1604.75       1800.65       106.68 o                         
 -30   6   7        102.59        328.47       173.73 o                         
 -28   6   7         41.77         15.86        85.70 o                         
 -26   6   7         26.82        111.95        71.12 o                         
 -24   6   7        511.58        466.14        65.91 o                         
 -22   6   7      31154.67      27881.22       369.38 o                         
 -20   6   7      10763.76      10453.72       183.77 o                         
 -18   6   7       1206.33       1418.41        75.59 o                         
 -16   6   7      14163.76      14362.96       355.29 o                         
 -14   6   7     137103.41     144119.97      2775.33 o                         
 -12   6   7      13414.45      12966.21       397.80 o                         
 -10   6   7     239487.55     231416.31      4423.40 o                         
  -8   6   7      16097.03      22525.57       579.63 o                         
  -6   6   7        766.14       1545.28       168.85 o                         
  -4   6   7       9677.74      11748.43       220.51 o                         
  -2   6   7     142241.23     145129.03      1961.48 o                         
   0   6   7      10529.48      12300.66       183.96 o                         
   2   6   7      88276.77      94236.62      1819.23 o                         
   4   6   7      30374.01      33010.03       665.87 o                         
   6   6   7       1392.84       1355.40        97.68 o                         
   8   6   7       1854.28       1521.19        95.40 o                         
  10   6   7      38777.41      32229.77       870.41 o                         
  12   6   7       1021.07        969.31        78.82 o                         
  14   6   7       7635.37       7547.44       145.46 o                         
  16   6   7       1792.16       1496.80       105.09 o                         
  18   6   7      30400.77      34148.82       603.44 o                         
  20   6   7      30883.30      29642.29       539.63 o                         
  22   6   7      32720.90      30129.27       883.08 o                         
  24   6   7       1275.33       1322.85       123.55 o                         
  26   6   7       1086.98       1091.25       135.06 o                         
  28   6   7        920.93        987.55       156.06 o                         
  30   6   7       7509.64       7027.07       596.11 o                         
  32   6   7       1686.66       1475.45       117.42 o                         
  34   6   7        630.70        636.43        94.02 o                         
  36   6   7         50.49        -92.10        97.22 o                         
 -37   7   7        440.63        454.21       122.11 o                         
 -35   7   7        417.10        197.32       137.25 o                         
 -33   7   7       1260.21        817.83       103.12 o                         
 -31   7   7        798.18        688.62       129.55 o                         
 -29   7   7       6695.21       7231.75       386.32 o                         
 -27   7   7       2109.08       1903.02       135.03 o                         
 -25   7   7      17760.97      17014.48       353.21 o                         
 -23   7   7      13720.88      12762.81       261.65 o                         
 -21   7   7      14237.91      13029.63       298.17 o                         
 -19   7   7        140.44        228.70        62.69 o                         
 -17   7   7       4723.13       4028.45        93.93 o                         
 -15   7   7      47575.41      48400.04       677.99 o                         
 -13   7   7      22638.12      22250.06       482.79 o                         
 -11   7   7       1550.60       1069.41       232.82 o                         
  -9   7   7      21708.73      19919.76       764.96 o                         
  -7   7   7       2908.83       2924.30       197.00 o                         
  -5   7   7       2586.69       2028.85       115.78 o                         
  -3   7   7      96486.42     100934.04      2372.53 o                         
  -1   7   7       7729.57       7675.22       355.62 o                         
   1   7   7      27485.27      30690.65      1100.12 o                         
   3   7   7      28464.11      23790.84       567.38 o                         
   5   7   7       4225.52       4786.45       138.05 o                         
   7   7   7      23890.11      23346.35       814.85 o                         
   9   7   7     110396.34     100608.16      1378.29 o                         
  11   7   7       2825.44       2606.25        74.91 o                         
  13   7   7      67068.51      72172.41      2004.51 o                         
  15   7   7      94169.37      90165.69      1645.24 o                         
  17   7   7       8910.51       8713.05       266.75 o                         
  19   7   7      49461.05      52638.83      1024.54 o                         
  21   7   7       1601.24       1221.17       124.42 o                         
  23   7   7      14217.75      14842.58       456.13 o                         
  25   7   7       3512.08       3340.18       245.61 o                         
  27   7   7      19210.90      20106.52       716.35 o                         
  29   7   7          9.95        215.59        89.95 o                         
  33   7   7       2749.65       2133.71       225.14 o                         
  35   7   7       2404.25       2082.54       140.71 o                         
 -36   8   7        360.45        248.89       255.84 o                         
 -34   8   7         51.51          6.59       140.56 o                         
 -32   8   7        366.22        349.75       153.70 o                         
 -30   8   7       1718.92       1481.39       180.72 o                         
 -28   8   7      19787.61      19754.65       921.03 o                         
 -26   8   7      12732.06      12248.39       419.86 o                         
 -24   8   7       4892.43       5394.45       453.76 o                         
 -22   8   7       4798.39       6021.60       145.79 o                         
 -20   8   7       2053.39       1711.14       106.93 o                         
 -18   8   7      23219.10      24023.22       443.38 o                         
 -16   8   7       1739.00       2112.76        94.93 o                         
 -14   8   7       5771.10       6126.46       145.31 o                         
 -12   8   7      17512.55      17389.04       287.15 o                         
 -10   8   7     201040.22     206330.88      2769.66 o                         
  -8   8   7       8776.74       9839.77       176.09 o                         
  -6   8   7      17156.32      21925.54       805.90 o                         
  -4   8   7      26183.63      29391.41       725.43 o                         
  -2   8   7     108449.98     112324.29      3745.51 o                         
   0   8   7        530.95       1604.12       197.00 o                         
   2   8   7        973.56       2026.26       220.02 o                         
   4   8   7     173166.44     175736.33      5184.61 o                         
   6   8   7      93732.71     101236.53      1266.87 o                         
   8   8   7      42357.86      37660.45       530.04 o                         
  10   8   7     196378.31     193760.77      2473.00 o                         
  12   8   7     126231.87     122597.97      1783.39 o                         
  14   8   7      11149.08       9399.35       205.03 o                         
  16   8   7      16377.82      16429.94       484.86 o                         
  18   8   7      15601.39      16825.62       831.48 o                         
  20   8   7      19130.20      19134.11       487.48 o                         
  22   8   7       4100.04       3320.81       207.23 o                         
  24   8   7      29079.88      31561.72       849.53 o                         
  26   8   7       4061.58       4025.85       318.52 o                         
  28   8   7       1470.22       1666.02       280.15 o                         
  30   8   7       3552.89       3395.01       191.88 o                         
  32   8   7       1267.39       1371.31       140.71 o                         
  34   8   7         70.43         24.34        81.29 o                         
 -35   9   7          1.89        -43.58       118.77 o                         
 -33   9   7        859.18        600.52       149.49 o                         
 -31   9   7         21.89         10.39       161.13 o                         
 -29   9   7        973.28       1404.71       181.73 o                         
 -27   9   7         80.72        202.08       181.72 o                         
 -25   9   7       2612.96       2477.46       128.08 o                         
 -23   9   7      34227.36      35359.25       642.62 o                         
 -21   9   7         70.42        391.31        95.65 o                         
 -19   9   7      20859.83      19654.88       448.88 o                         
 -17   9   7       3173.93       3342.19       145.83 o                         
 -15   9   7      64852.15      60985.30      1042.20 o                         
 -13   9   7      71650.06      74035.95      1019.19 o                         
 -11   9   7       5550.01       5699.17       123.64 o                         
  -9   9   7       2375.59       2472.83        83.50 o                         
  -7   9   7     109312.45     111702.13      1863.76 o                         
  -5   9   7      88898.16      81896.08      1364.87 o                         
  -3   9   7       4161.20       4223.30        97.94 o                         
  -1   9   7       7095.10       9070.30       240.61 o                         
   1   9   7      39808.98      40250.79       613.62 o                         
   3   9   7      84290.82      79171.84       997.63 o                         
   5   9   7      58067.25      54716.65       628.85 o                         
   7   9   7      81988.84      83651.85       881.73 o                         
   9   9   7     136486.25     131409.33      1541.60 o                         
  11   9   7      15258.88      17040.82       261.76 o                         
  13   9   7       1481.75       1771.95        76.10 o                         
  15   9   7       8969.65       9893.90       212.75 o                         
  17   9   7      84129.04      88633.35      1432.93 o                         
  19   9   7       3918.23       4604.84       356.90 o                         
  21   9   7        625.13        868.05       135.33 o                         
  23   9   7       4540.11       4107.11       268.63 o                         
  25   9   7       3773.42       4555.68       315.96 o                         
  27   9   7       3559.10       3279.88       209.79 o                         
  29   9   7        815.91        480.45        97.49 o                         
  31   9   7       2849.55       2375.23       134.72 o                         
  33   9   7        465.34        335.23        91.42 o                         
 -34  10   7         98.29         99.78       212.35 o                         
 -32  10   7        262.31        217.46       248.17 o                         
 -30  10   7       1158.37       1273.72       131.61 o                         
 -28  10   7       2394.47       2177.31       149.87 o                         
 -26  10   7        310.33        404.52       155.34 o                         
 -24  10   7       7118.18       8336.53       454.95 o                         
 -22  10   7       4790.78       4255.37       385.76 o                         
 -20  10   7      27064.99      24054.98       483.37 o                         
 -18  10   7       1521.65       1790.14       102.75 o                         
 -16  10   7       8170.95       8915.17       195.05 o                         
 -14  10   7       3526.46       3050.59       116.79 o                         
 -12  10   7     121755.11     126254.52      2175.99 o                         
 -10  10   7        393.46        552.06        79.11 o                         
  -8  10   7       3071.15       2706.46        79.78 o                         
  -6  10   7       3780.59       3172.52       123.84 o                         
  -4  10   7      39481.01      42090.48       585.00 o                         
  -2  10   7     124436.35     123867.01      1546.71 o                         
   0  10   7      12886.06      11978.74       274.50 o                         
   2  10   7     137115.33     131871.09      1534.77 o                         
   4  10   7       7486.99       8488.40       139.39 o                         
   6  10   7     114865.82     113675.80      1332.44 o                         
   8  10   7      21256.81      18423.03       218.99 o                         
  10  10   7      31948.46      31024.73       601.59 o                         
  12  10   7      22146.39      21040.57       462.56 o                         
  14  10   7      59037.68      58290.84       817.75 o                         
  16  10   7      19702.24      18186.67       660.14 o                         
  18  10   7         93.84        192.85        86.44 o                         
  20  10   7       2444.27       2405.73       112.49 o                         
  22  10   7       3259.57       2945.92       162.46 o                         
  24  10   7       6102.74       5943.18       291.66 o                         
  26  10   7       1289.45       1176.87       158.62 o                         
  28  10   7       2136.17       1563.52        97.02 o                         
  30  10   7        158.04        231.05        89.25 o                         
 -33  11   7        208.25        186.22       110.02 o                         
 -31  11   7         36.62         77.12       130.91 o                         
 -29  11   7       1701.28       1442.85       226.42 o                         
 -27  11   7       4895.92       6023.95       252.62 o                         
 -25  11   7       4877.11       5137.99       278.87 o                         
 -23  11   7       4350.46       5001.18       152.81 o                         
 -21  11   7        775.40        816.32       106.25 o                         
 -19  11   7       1878.82       2140.49       118.18 o                         
 -17  11   7       5705.36       5818.82       154.73 o                         
 -15  11   7       8596.79       9622.97       198.36 o                         
 -13  11   7       4391.30       4701.86       120.89 o                         
 -11  11   7       7027.78       6942.72       145.12 o                         
  -9  11   7      45760.86      45406.59       590.80 o                         
  -7  11   7      35656.05      36711.07       525.58 o                         
  -5  11   7     143073.95     150664.06      2666.90 o                         
  -3  11   7        223.43        526.28        68.67 o                         
  -1  11   7      58218.29      57897.32       750.40 o                         
   1  11   7      36425.27      37027.04       625.04 o                         
   3  11   7      74816.05      76254.07       898.24 o                         
   5  11   7       3663.10       3187.70        92.47 o                         
   7  11   7      21954.44      21623.44       412.28 o                         
   9  11   7      74325.48      78750.70      1132.01 o                         
  11  11   7       4600.84       4786.15       234.67 o                         
  13  11   7       7383.11       7259.18       150.08 o                         
  15  11   7      19702.87      18592.77       566.77 o                         
  17  11   7       1609.52       2018.28       122.32 o                         
  19  11   7       2351.01       2088.43       112.85 o                         
  21  11   7       4621.39       4755.53       214.91 o                         
  23  11   7         59.84        172.44       105.50 o                         
  25  11   7        713.21        455.40       250.72 o                         
  27  11   7         40.85        107.21        99.20 o                         
  29  11   7        144.49        248.51        86.81 o                         
 -30  12   7       7680.25       7836.24       683.09 o                         
 -28  12   7        962.51        624.25       171.41 o                         
 -26  12   7        264.90        259.86       132.96 o                         
 -24  12   7       1618.19       1280.04       101.10 o                         
 -22  12   7      13867.79      12928.61       429.10 o                         
 -20  12   7       9779.27       9502.44       208.31 o                         
 -18  12   7       1155.53       1517.85        87.36 o                         
 -16  12   7      11614.53      10920.42       203.74 o                         
 -14  12   7      14774.91      14318.69       220.21 o                         
 -12  12   7      12103.57      12506.63       211.89 o                         
 -10  12   7       5838.11       6862.86       156.14 o                         
  -8  12   7      46198.53      47544.53       667.98 o                         
  -6  12   7       9280.20       9893.11       197.45 o                         
  -4  12   7      57433.19      56695.21       782.38 o                         
  -2  12   7      25431.88      25928.14       378.17 o                         
   0  12   7      13032.70      13030.71       200.53 o                         
   2  12   7       5450.43       5390.37       102.66 o                         
   4  12   7       8947.99       8219.05       132.79 o                         
   6  12   7      14751.89      13191.34       245.78 o                         
   8  12   7        906.06       1112.06        86.05 o                         
  10  12   7       4905.08       4923.79       179.18 o                         
  12  12   7       4669.19       4797.21       236.94 o                         
  14  12   7        556.99        886.35       128.09 o                         
  16  12   7      18957.16      20261.28       789.05 o                         
  18  12   7       6681.72       7128.24       251.97 o                         
  20  12   7        883.87       1203.35       179.66 o                         
  22  12   7       3457.03       2325.98       164.22 o                         
  24  12   7        179.79        321.80        94.19 o                         
  26  12   7       4333.99       4001.03       216.03 o                         
  28  12   7        780.32        948.66       100.59 o                         
 -29  13   7       1829.77       1698.78       135.60 o                         
 -27  13   7        279.83        543.12       129.22 o                         
 -25  13   7       2518.88       2668.30       251.49 o                         
 -23  13   7        513.63        694.34        98.86 o                         
 -21  13   7       6035.12       5227.45       145.77 o                         
 -19  13   7         52.14        196.49        93.42 o                         
 -17  13   7       3636.16       4071.42       139.49 o                         
 -15  13   7        180.84        457.23        94.54 o                         
 -13  13   7       2266.37       2256.44       109.06 o                         
 -11  13   7       8108.37       8413.56       178.73 o                         
  -9  13   7      13289.37      15032.27       223.62 o                         
  -7  13   7       9538.82       9096.58       189.79 o                         
  -5  13   7      17905.91      16522.96       261.83 o                         
  -3  13   7       2431.88       3247.89       103.78 o                         
  -1  13   7      59014.84      60674.04       841.20 o                         
   1  13   7       2206.92       2557.10        90.50 o                         
   3  13   7      18186.61      18431.65       324.18 o                         
   5  13   7         21.92        164.68        84.16 o                         
   7  13   7       5778.23       6618.67       190.50 o                         
   9  13   7       2171.22       2252.11       167.18 o                         
  11  13   7       2991.48       2866.25       179.87 o                         
  13  13   7       8266.24       8182.70       457.31 o                         
  15  13   7       3194.84       3658.98       382.20 o                         
  17  13   7       3788.84       3018.55       196.12 o                         
  19  13   7        228.89        385.47       158.02 o                         
  21  13   7       3683.72       3745.02       148.45 o                         
  23  13   7      12354.10      11464.71       266.45 o                         
  25  13   7       1552.59       1298.85       120.80 o                         
 -26  14   7      11584.12       9774.91      1252.34 o                         
 -24  14   7         83.96        127.28       127.23 o                         
 -22  14   7       3569.08       3485.53       147.21 o                         
 -20  14   7         21.01        200.64       119.08 o                         
 -18  14   7       7073.38       6274.73       251.17 o                         
 -16  14   7       6338.67       6628.31       177.47 o                         
 -14  14   7      11311.66      11740.75       248.75 o                         
 -12  14   7       6180.60       6889.60       269.60 o                         
 -10  14   7      14846.13      15763.94       313.02 o                         
  -8  14   7      56754.50      58223.75       890.25 o                         
  -6  14   7        270.53        680.27        84.15 o                         
  -4  14   7        623.29        896.17        83.46 o                         
  -2  14   7       9349.87      10149.15       215.92 o                         
   0  14   7      10066.04      10036.22       180.92 o                         
   2  14   7        124.39        192.95        93.03 o                         
   4  14   7        206.12        494.05       108.79 o                         
   6  14   7       1027.26        937.44       157.77 o                         
   8  14   7        108.67        215.02       200.72 o                         
  10  14   7       1335.94        943.27       156.18 o                         
  12  14   7       4727.81       4878.43       287.54 o                         
  14  14   7       3958.07       3836.43       224.01 o                         
  16  14   7      24887.69      22231.54      2649.23 o                         
  18  14   7       1774.23       1637.35       167.35 o                         
  20  14   7      13864.12      12579.74      1275.37 o                         
  22  14   7       7001.17       6731.89       585.88 o                         
 -21  15   7        259.72         52.53       129.11 o                         
 -19  15   7       2601.63       2177.94       142.74 o                         
 -17  15   7       1430.94       1194.85       113.37 o                         
 -15  15   7       5258.91       4657.43       287.66 o                         
 -13  15   7        201.88        174.14       108.87 o                         
 -11  15   7       1140.10       1172.64       117.74 o                         
  -9  15   7        155.57        181.65       253.28 o                         
  -7  15   7       7822.52       8019.70       236.17 o                         
  -5  15   7       3642.05       4700.24       156.34 o                         
  -3  15   7        837.96       1093.57        99.05 o                         
  -1  15   7       5659.53       5772.24       187.22 o                         
   1  15   7       9680.74       9867.53       216.45 o                         
   3  15   7       1823.29       2310.80       142.05 o                         
   5  15   7       2823.35       3381.23       162.74 o                         
   7  15   7        102.30        184.21       226.13 o                         
   9  15   7       3913.56       4001.75       251.97 o                         
  11  15   7       2507.59       2167.05       212.79 o                         
  13  15   7      39676.75      36215.50      3139.17 o                         
  15  15   7       6124.94       5352.93       716.35 o                         
  17  15   7        326.22        621.69       207.23 o                         
  19  15   7       4024.73       3688.10       583.32 o                         
 -18  16   7       5489.03       5014.48       271.19 o                         
 -16  16   7        920.79       1185.46       116.19 o                         
 -14  16   7       3557.98       3852.58       153.82 o                         
 -12  16   7       1063.29       1085.43       128.84 o                         
 -10  16   7      33877.33      38813.59      1366.19 o                         
  -8  16   7       9880.64       9313.43       469.47 o                         
  -6  16   7       1739.19       1721.01       148.66 o                         
  -4  16   7       2073.15       3445.39       140.33 o                         
  -2  16   7       2587.55       3205.69       140.28 o                         
   0  16   7      14873.61      15345.74       355.45 o                         
   2  16   7       2374.87       3384.24       199.41 o                         
   4  16   7       2744.52       2849.76       222.19 o                         
   6  16   7      10295.29       9514.61       684.37 o                         
   8  16   7      17860.48      18044.44       731.70 o                         
  10  16   7      16476.63      13788.67       770.08 o                         
  12  16   7      10990.78      10656.62       359.05 o                         
  14  16   7        577.74        602.05       172.19 o                         
 -11  17   7        585.56        588.43       202.11 o                         
  -9  17   7        466.52        599.19       147.03 o                         
  -7  17   7       9172.88       9402.35       626.81 o                         
  -5  17   7       2069.94       2638.21       437.49 o                         
  -3  17   7       2290.53       2324.96       335.15 o                         
  -1  17   7         85.26        164.47       125.66 o                         
   1  17   7       1352.68       1258.74       253.28 o                         
   3  17   7        422.11        437.49       232.82 o                         
   5  17   7      10746.81      11674.95       365.22 o                         
   7  17   7       1514.93       1559.26       144.51 o                         
   9  17   7        910.03        890.33       245.61 o                         
 -42   0   8         16.28         69.08       135.60 o                         
 -40   0   8         37.48         28.14       163.74 o                         
 -38   0   8        191.56        562.85       194.44 o                         
 -36   0   8        797.72        782.87       214.91 o                         
 -34   0   8       3511.34       4098.57       281.42 o                         
 -32   0   8       3335.44       4422.72       335.82 o                         
 -30   0   8       3145.15       3281.06       168.27 o                         
 -28   0   8         98.16        166.78       127.35 o                         
 -26   0   8       2195.91       1909.16       137.58 o                         
 -24   0   8      29100.66      31077.76       779.42 o                         
 -22   0   8       4705.12       4285.98       168.45 o                         
 -20   0   8          6.14         84.43       194.44 o                         
 -18   0   8      11354.00      10174.78       460.51 o                         
 -16   0   8     268940.41     234981.98      7749.41 o                         
 -14   0   8       8048.37      16030.98       614.02 o                         
 -12   0   8     121544.58      95909.55      3190.33 o                         
 -10   0   8     146361.92      93287.73      2190.77 o                         
  -8   0   8     716942.31     750167.62     17343.52 o                         
  -6   0   8    2222378.00    2525981.50     58303.51 o                         
  -4   0   8      11629.34      17642.77       657.51 o                         
   0   0   8     208432.64     228703.66      7524.27 o                         
   2   0   8     948374.25    1024230.56     23737.64 o                         
   4   0   8     334549.09     272958.97      8995.36 o                         
   6   0   8      13458.69      18980.82       706.12 o                         
  10   0   8       1823.97       1404.57       245.61 o                         
  12   0   8      90291.43     110679.23      3727.60 o                         
  14   0   8       9826.93       9643.25       349.22 o                         
  16   0   8      82389.86      90438.74      1767.43 o                         
  18   0   8     138314.00     155953.47      2997.77 o                         
  20   0   8      40175.59      48671.80      1091.01 o                         
  22   0   8      11224.49      12824.38       272.87 o                         
  24   0   8      55469.53      59274.50      1480.71 o                         
  26   0   8      24754.22      25400.85       926.14 o                         
  28   0   8       2532.26       3064.97       207.23 o                         
  30   0   8       1238.86       1110.35       163.74 o                         
  32   0   8       1202.75       1361.07       145.83 o                         
  34   0   8       1446.62       1729.48       135.60 o                         
  38   0   8        225.31        -40.93       143.27 o                         
 -41   1   8         98.88        -25.58       148.39 o                         
 -39   1   8        151.63        258.40       171.41 o                         
 -35   1   8       1563.38       1995.56       232.82 o                         
 -33   1   8        217.42        285.99       166.47 o                         
 -31   1   8         57.15         68.89       129.52 o                         
 -29   1   8      14347.03      12496.74       555.32 o                         
 -27   1   8       3190.31       2998.67       151.10 o                         
 -25   1   8       2874.05       2372.06       135.84 o                         
 -23   1   8       3254.23       4250.78       178.72 o                         
 -21   1   8       5620.57       6100.25       160.56 o                         
 -19   1   8      15232.45      13582.58       573.08 o                         
 -17   1   8       7915.67       8227.84       404.23 o                         
 -15   1   8      30709.77      27346.81       979.87 o                         
 -13   1   8      34135.13      35802.34      1238.27 o                         
 -11   1   8      31604.03      39238.46       954.25 o                         
  -9   1   8     716690.62     599742.94     13876.45 o                         
  -7   1   8      11897.66      17083.17       466.91 o                         
  -5   1   8      24969.83      22827.75      1196.05 o                         
  -3   1   8     218772.86     333669.97     10955.10 o                         
  -1   1   8      82398.34      92440.35      3085.44 o                         
   1   1   8      52212.37      52112.19      1757.63 o                         
   3   1   8        981.43       1115.47       232.82 o                         
   5   1   8      22352.98      17115.74       647.28 o                         
   7   1   8        176.71        366.66       121.15 o                         
   9   1   8        751.38       4580.76       216.18 o                         
  11   1   8      15951.41      17545.08       498.34 o                         
  13   1   8      14251.18      16444.33       382.05 o                         
  15   1   8       7944.17       7284.93       190.47 o                         
  17   1   8      16948.02      17103.91       299.62 o                         
  19   1   8       6111.50       6697.87       246.64 o                         
  21   1   8      81015.29      87109.83      1298.42 o                         
  23   1   8        661.72        781.62        70.54 o                         
  25   1   8       3142.76       3009.42       128.72 o                         
  27   1   8        294.79        305.97       102.20 o                         
  29   1   8      14844.12      14177.59       381.70 o                         
  31   1   8       1780.88       1385.71       110.98 o                         
  33   1   8        943.57        747.84        87.39 o                         
  35   1   8       2999.67       2768.20       156.06 o                         
  37   1   8        755.11        680.54       163.74 o                         
 -40   2   8         69.10        -32.01       109.44 o                         
 -38   2   8         30.88         15.69       123.67 o                         
 -34   2   8          2.91        137.28       132.02 o                         
 -32   2   8       1111.03       1281.91       109.07 o                         
 -30   2   8        239.10        423.50        94.99 o                         
 -28   2   8       7681.31       6845.07       137.31 o                         
 -26   2   8       5447.00       5216.80       205.72 o                         
 -24   2   8       1606.47       1645.69        93.39 o                         
 -22   2   8        359.45        847.70        72.01 o                         
 -20   2   8      30979.28      29924.35       527.89 o                         
 -18   2   8      39463.65      35787.05       901.81 o                         
 -16   2   8      17959.81      13828.19       391.66 o                         
 -14   2   8      14685.30      13052.38       367.24 o                         
 -12   2   8      55025.27      47257.58      1137.00 o                         
 -10   2   8       8127.92       8013.69       172.97 o                         
  -8   2   8      34273.15      30817.75       534.70 o                         
  -6   2   8     204395.38     228186.27      3753.18 o                         
  -4   2   8       9320.62      12452.46       346.40 o                         
  -2   2   8       4860.92       7314.53       241.51 o                         
   0   2   8     267396.97     286574.31      6657.37 o                         
   2   2   8     254578.58     275154.25      4551.68 o                         
   4   2   8     280622.56     280006.88      6517.16 o                         
   6   2   8       4160.39       6258.79       185.08 o                         
   8   2   8     456041.97     454741.44     14943.65 o                         
  10   2   8      58408.97      69517.24      1680.58 o                         
  12   2   8     118496.79     112813.10      2187.99 o                         
  14   2   8       7653.33       6691.60       159.94 o                         
  16   2   8      71526.07      79572.60      1214.98 o                         
  18   2   8       8887.83       9885.57       218.49 o                         
  20   2   8       1430.09       1578.41        68.91 o                         
  22   2   8       4428.56       3571.04        91.70 o                         
  24   2   8       2943.25       2415.98        83.03 o                         
  26   2   8      19557.49      18983.94       373.33 o                         
  28   2   8        604.75        864.52        80.52 o                         
  30   2   8         72.64         42.35       100.10 o                         
  32   2   8       3602.85       2807.53       124.94 o                         
  34   2   8         74.53        227.70       115.13 o                         
  36   2   8       2507.25       2031.38       133.04 o                         
  38   2   8         28.71        200.83        99.50 o                         
 -41   3   8         53.53        184.73        96.67 o                         
 -39   3   8         57.85        -11.85       100.93 o                         
 -37   3   8        135.10        190.43       121.05 o                         
 -33   3   8        296.73        275.21        89.20 o                         
 -31   3   8        518.52        519.92        87.57 o                         
 -29   3   8       2703.74       3099.11       106.05 o                         
 -27   3   8       7156.58       6947.47       158.84 o                         
 -25   3   8       1212.19       1384.38        85.03 o                         
 -23   3   8        749.45        960.02        79.59 o                         
 -21   3   8        334.14        487.83        71.43 o                         
 -19   3   8      37466.97      31967.19       937.72 o                         
 -17   3   8       7731.44       8786.52       296.67 o                         
 -15   3   8      44147.01      42543.69      1042.02 o                         
 -13   3   8      35034.28      29905.38       746.24 o                         
 -11   3   8       1316.17       2649.66       155.45 o                         
  -9   3   8     141102.42     126159.56      2089.26 o                         
  -7   3   8      59085.86      42371.22       724.33 o                         
  -5   3   8        553.21       1419.06       372.25 o                         
  -3   3   8      29377.12      25271.44       632.25 o                         
  -1   3   8     147396.03     169444.08      3958.24 o                         
   1   3   8     237141.41     205937.12      3418.30 o                         
   3   3   8      44766.68      49644.29       846.13 o                         
   5   3   8      99379.94      94244.70      2225.15 o                         
   7   3   8     167169.83     168054.06      5587.56 o                         
   9   3   8      25391.22      24771.49      1464.69 o                         
  11   3   8     132602.53     138623.73      6122.27 o                         
  13   3   8       1040.53       1625.50        95.54 o                         
  15   3   8        969.80       1651.59        98.53 o                         
  17   3   8       7017.55       7085.46       155.81 o                         
  19   3   8      25047.32      25814.48       380.16 o                         
  21   3   8      19029.12      21343.27       350.46 o                         
  23   3   8      11621.80      10907.73       231.31 o                         
  25   3   8       1665.19       1524.29        77.18 o                         
  27   3   8       2500.05       3292.81       109.42 o                         
  29   3   8        854.19        734.05        80.76 o                         
  31   3   8       1295.51       1310.21       134.33 o                         
  33   3   8         47.43         56.28       127.92 o                         
  35   3   8        159.26        102.34       110.01 o                         
  37   3   8          3.86         57.44        66.43 o                         
 -40   4   8         42.20         56.09        72.86 o                         
 -38   4   8        150.51        197.01        86.70 o                         
 -36   4   8        257.36        347.03       102.93 o                         
 -34   4   8        108.41        379.06       214.91 o                         
 -32   4   8       3621.77       4185.44       130.20 o                         
 -30   4   8       2209.41       2578.66       102.63 o                         
 -28   4   8       2574.19       2554.02        96.89 o                         
 -26   4   8       4317.28       4380.59       112.13 o                         
 -24   4   8       3697.83       3803.83       108.33 o                         
 -22   4   8       1125.34        856.85        80.42 o                         
 -20   4   8      48860.62      42519.50       734.46 o                         
 -18   4   8      39379.98      35715.89       904.53 o                         
 -16   4   8      62513.11      62792.84      1516.90 o                         
 -14   4   8       1431.43       1535.26       148.21 o                         
 -12   4   8     474905.03     436189.91     10119.92 o                         
 -10   4   8      20606.86      24298.23       618.67 o                         
  -8   4   8     114498.87     103927.71      1728.19 o                         
  -6   4   8        701.25       1821.33       205.95 o                         
  -4   4   8      68639.12      60461.45      1440.00 o                         
  -2   4   8       6288.42      10118.91       294.73 o                         
   0   4   8     402403.53     400957.41     10936.42 o                         
   2   4   8        305.75        843.85        79.99 o                         
   4   4   8     101969.62      87216.95      1303.35 o                         
   8   4   8      78904.20      88666.70      2967.75 o                         
  10   4   8      11457.22       9798.70       807.18 o                         
  12   4   8     126072.02     125085.33      2407.03 o                         
  14   4   8       8512.66       9249.97       339.36 o                         
  16   4   8      41559.39      40189.20       674.76 o                         
  18   4   8         94.92        227.52        63.88 o                         
  20   4   8      38062.62      37579.89       501.39 o                         
  22   4   8      27663.24      27100.35       494.54 o                         
  24   4   8      30320.45      29122.78       596.50 o                         
  26   4   8        248.38        273.60       103.08 o                         
  28   4   8      14857.14      14673.66       708.61 o                         
  30   4   8        375.89        513.33        91.87 o                         
  32   4   8      10769.08       8120.38       337.71 o                         
  34   4   8         18.08         84.43       125.36 o                         
  36   4   8       2780.00       3407.24       149.04 o                         
 -39   5   8         27.38         50.98        76.49 o                         
 -37   5   8         32.99        -91.51        91.51 o                         
 -35   5   8        539.16        458.08       103.67 o                         
 -33   5   8         80.62        207.87        95.75 o                         
 -31   5   8       1552.89       1535.35       129.86 o                         
 -29   5   8       4771.32       4990.25       130.35 o                         
 -27   5   8        246.38        475.82        77.65 o                         
 -25   5   8       6045.86       6313.12       151.43 o                         
 -23   5   8       5353.78       5921.38       142.19 o                         
 -21   5   8      20900.09      17979.76       297.71 o                         
 -19   5   8       2470.27       2458.80       135.10 o                         
 -17   5   8      57413.61      53779.39      1090.06 o                         
 -15   5   8       2261.85       3069.44       299.55 o                         
 -13   5   8      61803.29      63174.59      1248.78 o                         
 -11   5   8      97282.12     112497.96      2659.32 o                         
  -9   5   8     148944.77     146481.41      3439.02 o                         
  -7   5   8       6082.03       4772.65       170.61 o                         
  -5   5   8      13108.44      10714.07       296.54 o                         
  -3   5   8       1165.21       3241.61       144.18 o                         
  -1   5   8      13072.79      15673.91       568.31 o                         
   1   5   8      46188.96      45779.46       962.66 o                         
   3   5   8     239610.12     222740.77      3270.65 o                         
   5   5   8      39249.77      36892.70       926.24 o                         
   7   5   8      19475.40      16778.03       688.21 o                         
   9   5   8       1475.03       3487.11       222.58 o                         
  11   5   8      51479.93      52605.50      1271.74 o                         
  13   5   8       8260.70       7104.77       176.58 o                         
  15   5   8        864.95       1063.54        65.35 o                         
  17   5   8      41557.80      42700.26       564.44 o                         
  19   5   8      11824.71      13256.62       275.94 o                         
  21   5   8      43374.41      44545.71       982.64 o                         
  23   5   8       5362.42       4867.56       153.82 o                         
  25   5   8       6953.16       7105.45       189.90 o                         
  27   5   8       2130.31       2255.95       138.46 o                         
  29   5   8      13262.18      11661.22       440.05 o                         
  31   5   8       1856.22       1952.06       173.97 o                         
  33   5   8        521.44        782.39       141.99 o                         
  35   5   8       1996.51       2513.02       136.50 o                         
 -38   6   8         11.50        111.07        84.09 o                         
 -36   6   8        152.67         86.63        87.26 o                         
 -34   6   8        162.43        235.48        85.10 o                         
 -32   6   8        307.53        217.28        95.57 o                         
 -30   6   8         12.61        137.95        98.58 o                         
 -28   6   8       1537.54       1244.90       117.40 o                         
 -26   6   8       9753.76       8697.58       181.53 o                         
 -24   6   8       2377.28       2018.97        92.83 o                         
 -22   6   8       8101.18       6295.06       141.61 o                         
 -20   6   8       2800.49       3055.28       108.27 o                         
 -18   6   8       1145.07       1245.96        83.66 o                         
 -16   6   8          5.18        431.00       130.14 o                         
 -14   6   8     130299.07     122076.17      2374.99 o                         
 -12   6   8     129537.34     129566.27      2512.98 o                         
 -10   6   8       2351.09       4252.07       317.24 o                         
  -8   6   8      14221.50      15473.24       616.58 o                         
  -6   6   8      26034.84      24107.87       869.86 o                         
  -4   6   8     137634.81     134396.11      2560.79 o                         
  -2   6   8      56215.50      50678.94      1054.15 o                         
   0   6   8      13758.49      10851.82       215.67 o                         
   2   6   8      29102.79      36619.24       859.73 o                         
   4   6   8      12875.27      10795.78       262.29 o                         
   6   6   8      18898.01      16405.92       365.17 o                         
   8   6   8      30933.76      30796.76       488.17 o                         
  10   6   8      56828.38      56970.32      1127.91 o                         
  12   6   8      94061.23      92898.01      1555.10 o                         
  14   6   8     142278.91     139066.31      2192.71 o                         
  16   6   8      15087.93      12782.67       263.26 o                         
  18   6   8      56019.36      55601.87       984.80 o                         
  20   6   8      49678.04      52658.53       847.46 o                         
  22   6   8      40853.58      42064.91      1053.82 o                         
  24   6   8       3600.15       2907.72       159.17 o                         
  26   6   8      15874.28      17455.76       534.22 o                         
  28   6   8       2885.45       3557.18       146.50 o                         
  30   6   8       6299.57       4735.61       340.27 o                         
  32   6   8        279.08        387.64        97.05 o                         
  34   6   8       1389.90       1312.98       121.52 o                         
 -37   7   8         17.17        161.07       116.88 o                         
 -35   7   8         82.26        378.64       232.82 o                         
 -33   7   8       1181.62       1139.92       158.62 o                         
 -31   7   8        965.54        530.40       130.24 o                         
 -29   7   8       4788.41       4807.65       232.07 o                         
 -27   7   8       1058.24        684.93       113.37 o                         
 -25   7   8       4053.25       3053.96       123.93 o                         
 -23   7   8       2108.98       1796.70       219.52 o                         
 -21   7   8        695.98        893.52        95.80 o                         
 -19   7   8        660.98       1017.41        73.49 o                         
 -17   7   8       2903.36       2825.34        87.35 o                         
 -15   7   8       9910.96       9173.25       180.50 o                         
 -13   7   8      18927.23      21103.16       441.78 o                         
 -11   7   8       1508.24       1522.25       255.84 o                         
  -9   7   8     119837.96     119881.82      4024.37 o                         
  -7   7   8      26202.55      26279.27       745.78 o                         
  -5   7   8      14584.29      15623.46       368.27 o                         
  -3   7   8       6425.28       6895.49       173.74 o                         
  -1   7   8     105446.05     113105.21      2170.16 o                         
   1   7   8     324444.12     315887.75      7370.04 o                         
   3   7   8       2852.74       3220.27       156.64 o                         
   5   7   8      93258.37      91032.84      1827.67 o                         
   7   7   8     139588.92     124161.59      2370.89 o                         
   9   7   8       1177.82       1923.39       117.61 o                         
  11   7   8       9725.60       7766.87       183.29 o                         
  13   7   8       1096.52       1235.77        84.17 o                         
  15   7   8       4350.27       4834.95       147.06 o                         
  17   7   8      48915.79      51091.77       827.87 o                         
  19   7   8      14211.34      16014.28       343.21 o                         
  21   7   8       9089.43       9446.08       270.20 o                         
  23   7   8       5454.43       4839.97       269.91 o                         
  25   7   8      10320.73      10176.65       353.16 o                         
  27   7   8       2046.94       1920.93       123.91 o                         
  29   7   8       1323.44        889.20       125.00 o                         
  31   7   8        429.48        324.92       130.48 o                         
  35   7   8         18.65         33.26        99.78 o                         
 -36   8   8          5.54         -3.40       118.77 o                         
 -34   8   8          6.94       -158.62       245.61 o                         
 -32   8   8       2334.07       2365.32       174.64 o                         
 -30   8   8        663.08        797.08       174.64 o                         
 -28   8   8       1849.13       2187.67       204.49 o                         
 -26   8   8        477.07        150.45       164.00 o                         
 -24   8   8         88.08         80.79        97.58 o                         
 -22   8   8       1243.60       1146.79       115.96 o                         
 -20   8   8       1677.51       1487.56       112.10 o                         
 -18   8   8         31.18        265.06       119.25 o                         
 -16   8   8       1661.85       2433.14       119.78 o                         
 -14   8   8      45745.36      43791.63       751.76 o                         
 -12   8   8        975.58       2494.07        81.29 o                         
 -10   8   8        495.54       1164.89        60.73 o                         
  -8   8   8      69061.74      70559.84      1294.71 o                         
  -6   8   8     128325.03     123861.13      2352.88 o                         
  -4   8   8      22504.17      24250.62       501.78 o                         
  -2   8   8        658.47       1315.02       184.21 o                         
   0   8   8       6202.29      10213.16       460.51 o                         
   2   8   8      50725.73      46120.55       792.79 o                         
   4   8   8     181578.86     173304.28      2563.49 o                         
   6   8   8       8811.81       9580.10       357.01 o                         
   8   8   8     155628.64     152389.27      1782.66 o                         
  10   8   8      10537.09       9982.63       145.42 o                         
  12   8   8      41020.12      41583.64       698.19 o                         
  14   8   8      10254.43      10654.48       220.59 o                         
  16   8   8       6954.20       5493.70       194.26 o                         
  18   8   8      27444.06      25478.92       475.02 o                         
  20   8   8       9465.19      10390.27       294.61 o                         
  22   8   8        107.68        104.89       150.95 o                         
  24   8   8      13153.88      14071.24       527.03 o                         
  26   8   8      21086.48      18865.95      1976.37 o                         
  28   8   8        219.43        502.29       153.50 o                         
  30   8   8         66.12          5.12       125.36 o                         
  32   8   8        425.75        563.57        81.80 o                         
 -35   9   8        172.20        166.88       121.15 o                         
 -33   9   8        155.76        192.44       144.70 o                         
 -31   9   8        209.45        117.69       153.27 o                         
 -29   9   8        986.31       1108.31       174.64 o                         
 -27   9   8       2254.16       2422.51       205.04 o                         
 -25   9   8      15040.13      16255.19       465.63 o                         
 -23   9   8       3665.22       4216.57       159.16 o                         
 -21   9   8       4960.69       4393.64       139.54 o                         
 -19   9   8        740.20       1607.08       114.12 o                         
 -17   9   8       5722.06       6002.27       164.59 o                         
 -15   9   8       7344.50       6880.99       177.62 o                         
 -13   9   8      38730.95      37534.65       601.01 o                         
 -11   9   8      55418.42      54565.46      1341.09 o                         
  -9   9   8       8452.57       9005.08       151.66 o                         
  -7   9   8      14432.67      14573.82       257.23 o                         
  -5   9   8      11042.38      11636.38       203.06 o                         
  -3   9   8      28586.46      26550.85       418.98 o                         
  -1   9   8      86534.59      83884.36      1407.06 o                         
   1   9   8      14443.39      15170.15       353.25 o                         
   3   9   8      27888.06      29147.00       457.80 o                         
   5   9   8      76085.45      69859.58       833.27 o                         
   7   9   8      66498.50      60179.03       676.98 o                         
   9   9   8       1269.89       1750.25        64.92 o                         
  11   9   8        290.09        531.32        58.03 o                         
  13   9   8       4626.20       4626.02       255.85 o                         
  15   9   8        794.16        787.40        86.50 o                         
  17   9   8      71291.62      70534.20      1615.01 o                         
  19   9   8       1664.61       1928.62       179.34 o                         
  21   9   8      10284.49       9164.73       243.11 o                         
  23   9   8        825.53        914.00       144.39 o                         
  25   9   8       4510.80       5384.38       635.76 o                         
  27   9   8        342.04        162.37        98.71 o                         
  29   9   8        897.59        681.85        94.86 o                         
  31   9   8        182.70        139.98        67.68 o                         
 -34  10   8        125.62          2.56       209.79 o                         
 -32  10   8         19.44         99.78       243.05 o                         
 -30  10   8       1060.09        737.82       124.62 o                         
 -28  10   8       2322.61       3069.04       175.73 o                         
 -26  10   8       2070.46       2536.94       233.03 o                         
 -24  10   8       1341.42       1632.73       133.40 o                         
 -22  10   8      12262.00      13383.33       346.96 o                         
 -20  10   8      14037.61      15078.89       317.09 o                         
 -18  10   8       8756.23       9395.62       347.12 o                         
 -16  10   8         28.44        196.74       109.00 o                         
 -14  10   8       2866.37       4194.73       219.78 o                         
 -12  10   8        272.54        706.26       118.95 o                         
 -10  10   8        609.93       1318.17        83.66 o                         
  -8  10   8        163.02        677.37        68.36 o                         
  -6  10   8      55306.62      50878.22       839.49 o                         
  -4  10   8      14922.25      14928.28       215.45 o                         
  -2  10   8       1172.41       1076.62        70.45 o                         
   0  10   8       4531.42       5256.90        98.98 o                         
   2  10   8      18259.25      17975.95       234.98 o                         
   4  10   8     103892.02     105335.25      1438.71 o                         
   6  10   8      20894.32      20451.73       458.48 o                         
   8  10   8      32937.70      32468.98       385.33 o                         
  10  10   8        737.54        932.70        88.01 o                         
  12  10   8      67802.20      63520.39      1111.59 o                         
  14  10   8      14587.97      14144.59       409.92 o                         
  16  10   8       9241.75       8677.70       385.45 o                         
  18  10   8       3909.79       3822.79       133.21 o                         
  20  10   8       2523.64       2273.86       132.05 o                         
  22  10   8       5158.15       5341.46       382.48 o                         
  24  10   8         84.84          2.56       145.83 o                         
  26  10   8        521.68        306.31        92.84 o                         
  28  10   8       9075.66       6790.75       256.71 o                         
  30  10   8        337.52        519.74        92.08 o                         
 -33  11   8         46.60         18.37       110.42 o                         
 -31  11   8       2582.93       2782.87       167.40 o                         
 -29  11   8        373.58        210.80       115.60 o                         
 -27  11   8       3074.69       2808.68       176.58 o                         
 -25  11   8       1081.69        791.07       153.75 o                         
 -23  11   8       7268.94       8079.58       292.31 o                         
 -21  11   8      25587.44      24690.07       719.67 o                         
 -19  11   8       2489.72       2791.02       121.91 o                         
 -17  11   8       3634.60       3575.48       130.22 o                         
 -15  11   8         18.87        219.61        99.44 o                         
 -13  11   8      48586.71      51312.72       886.44 o                         
 -11  11   8      14246.54      13882.25       252.89 o                         
  -9  11   8        682.42       1048.48        74.79 o                         
  -7  11   8       4369.21       4464.48       137.80 o                         
  -5  11   8      59177.45      58776.68       933.07 o                         
  -3  11   8      68360.97      73519.72       932.84 o                         
  -1  11   8      51571.03      51223.77       587.05 o                         
   1  11   8       5000.22       4945.31       101.53 o                         
   3  11   8       7364.94       7766.48       157.76 o                         
   5  11   8      28777.60      25072.73       501.95 o                         
   7  11   8       1228.51       1305.37        83.46 o                         
   9  11   8       8443.57       7483.67       157.03 o                         
  11  11   8     135382.91     135974.81      2024.89 o                         
  13  11   8      19402.72      20905.01       495.28 o                         
  15  11   8        133.75        240.11       103.87 o                         
  17  11   8       2289.18       2031.87       118.94 o                         
  19  11   8      11145.23      10604.30       575.64 o                         
  21  11   8         39.57        166.83       126.64 o                         
  23  11   8       1746.81       1562.45       124.75 o                         
  25  11   8       2419.49       2737.85       198.28 o                         
  27  11   8       1951.66       1920.70       163.87 o                         
  29  11   8        280.01        253.94        98.97 o                         
 -30  12   8        470.91        361.16       121.98 o                         
 -28  12   8       2725.32       2246.28       204.67 o                         
 -26  12   8       3295.75       3009.74       159.91 o                         
 -24  12   8        892.11        667.57       132.10 o                         
 -22  12   8       2523.79       2484.99       116.55 o                         
 -20  12   8        890.51       1556.19        98.79 o                         
 -18  12   8       1421.47       1335.46       112.70 o                         
 -16  12   8       3084.86       3102.67       113.73 o                         
 -14  12   8        892.53       1300.03        91.54 o                         
 -12  12   8         29.77         97.17        98.46 o                         
 -10  12   8      37987.76      37988.75       541.10 o                         
  -8  12   8      22501.73      22481.07       340.10 o                         
  -6  12   8       8671.73       8830.42       204.02 o                         
  -4  12   8      38089.95      40179.58       871.65 o                         
  -2  12   8      25252.92      30845.69       575.02 o                         
   0  12   8      26365.30      26805.16       369.94 o                         
   2  12   8        789.30       1157.18        64.99 o                         
   4  12   8      38327.38      42344.64       832.90 o                         
   6  12   8      38028.79      42324.61       825.76 o                         
   8  12   8      25873.84      24648.28       548.74 o                         
  10  12   8      23855.98      21915.12       471.03 o                         
  12  12   8      11032.98       9850.01       337.58 o                         
  14  12   8      13477.21      12249.26       297.22 o                         
  16  12   8      17759.95      17407.95       558.53 o                         
  18  12   8       7141.71       7241.41       244.76 o                         
  20  12   8      12149.14      11517.95       488.66 o                         
  22  12   8       8421.27       8174.61       237.18 o                         
  24  12   8        210.91        291.72        92.68 o                         
  26  12   8       1612.53       1217.76       195.72 o                         
 -27  13   8      10018.17       7552.92       892.88 o                         
 -25  13   8        456.38        344.86       106.44 o                         
 -23  13   8       2741.69       3112.22       113.43 o                         
 -21  13   8       4010.17       4273.03       154.83 o                         
 -19  13   8      20372.89      20312.00       437.96 o                         
 -17  13   8       1401.84       1450.46       104.34 o                         
 -15  13   8       1323.88       1538.18       107.20 o                         
 -13  13   8       1094.30       1277.85       102.47 o                         
 -11  13   8       6552.49       5561.67       146.08 o                         
  -9  13   8       9301.67      10031.50       166.24 o                         
  -7  13   8       4171.05       4640.23       136.60 o                         
  -5  13   8       9931.64      10724.95       205.40 o                         
  -3  13   8      70277.84      75984.96      1130.81 o                         
  -1  13   8       3456.56       4052.83       162.06 o                         
   1  13   8         40.12        548.14        75.50 o                         
   3  13   8      27791.63      29925.68       444.94 o                         
   5  13   8      13388.65      15529.28       300.54 o                         
   7  13   8       6077.45       5047.07       153.74 o                         
   9  13   8       1540.77       1568.16       175.45 o                         
  11  13   8      23570.09      22727.08      1203.10 o                         
  13  13   8      10263.39       8694.49       524.27 o                         
  15  13   8      17058.74      13132.45      1307.35 o                         
  17  13   8       4149.09       3603.17       372.60 o                         
  19  13   8      13035.68      11105.24       375.87 o                         
  21  13   8         74.03         58.86        84.85 o                         
  23  13   8         42.01         87.74        85.23 o                         
  25  13   8         97.93        135.03        80.26 o                         
 -26  14   8       2369.28       2650.51       222.58 o                         
 -24  14   8       1827.73       1676.92       141.36 o                         
 -22  14   8         47.50        299.15       136.95 o                         
 -20  14   8       1605.36       1471.38       127.77 o                         
 -18  14   8       4947.39       4681.56       156.03 o                         
 -16  14   8       3267.71       3993.79       143.82 o                         
 -14  14   8        181.37        181.52       101.07 o                         
 -12  14   8        395.37        371.51       105.33 o                         
 -10  14   8        717.59        922.26       103.36 o                         
  -8  14   8       6530.69       6245.74       199.58 o                         
  -6  14   8       1377.26       1768.64       100.49 o                         
  -4  14   8       7971.57       7993.02       169.86 o                         
  -2  14   8      54807.41      60554.33      1112.03 o                         
   0  14   8       8890.03      10144.02       172.49 o                         
   2  14   8      15615.24      15827.41       259.19 o                         
   4  14   8        501.77       1261.60       117.73 o                         
   6  14   8      14018.06      15027.60       438.92 o                         
   8  14   8       1130.73       1152.67       195.35 o                         
  10  14   8      11197.02      11349.85       439.81 o                         
  12  14   8      16307.59      13936.21       730.42 o                         
  14  14   8       4212.69       5042.60       235.83 o                         
  16  14   8         27.41        -46.05       222.58 o                         
  18  14   8         24.12         22.48       179.83 o                         
  20  14   8       9000.67       7070.56       575.64 o                         
  22  14   8       2099.60       1820.56       156.46 o                         
 -21  15   8        169.47        191.37       121.30 o                         
 -19  15   8      17222.82      14669.72       343.08 o                         
 -17  15   8         89.61        214.70       104.59 o                         
 -15  15   8         17.18         74.20       107.44 o                         
 -13  15   8       2337.90       2726.34       130.94 o                         
 -11  15   8       4749.11       4779.74       158.13 o                         
  -9  15   8       4859.81       5009.36       368.41 o                         
  -7  15   8        189.93        276.12        92.89 o                         
  -5  15   8       2958.92       3625.76       145.90 o                         
  -3  15   8       6814.34       8514.17       238.66 o                         
  -1  15   8       1135.83       1353.73       142.01 o                         
   1  15   8       7424.81       7214.59       200.67 o                         
   3  15   8      38740.15      42465.38       753.79 o                         
   5  15   8      36596.09      34494.30       694.60 o                         
   7  15   8         12.29        103.44       214.55 o                         
   9  15   8        529.94        726.41       167.40 o                         
  11  15   8      20108.68      21857.51      1579.82 o                         
  13  15   8        332.09        182.21       191.97 o                         
  15  15   8        778.85        714.85       182.89 o                         
  17  15   8       2642.09       2527.71       250.72 o                         
  19  15   8       4432.20       2581.43       235.37 o                         
 -18  16   8         15.05        112.57       163.74 o                         
 -16  16   8      14744.77      13857.67      1353.40 o                         
 -14  16   8         26.77        -38.07       117.70 o                         
 -12  16   8        244.68        229.63       127.59 o                         
 -10  16   8        288.36        283.98       260.96 o                         
  -8  16   8      26633.03      28684.42      1011.85 o                         
  -6  16   8       2726.32       2919.49       201.49 o                         
  -4  16   8       3844.11       3760.92       169.48 o                         
  -2  16   8       9555.66      10882.03       277.15 o                         
   0  16   8       9931.25      10311.54       330.82 o                         
   2  16   8       1293.81       1773.75       248.63 o                         
   4  16   8       4139.68       5026.99       417.02 o                         
   6  16   8       2881.32       2566.79       206.14 o                         
   8  16   8        771.43       1043.43       210.85 o                         
  10  16   8       2430.53       2433.74       172.52 o                         
  12  16   8       2494.02       2384.64       445.16 o                         
  14  16   8       1214.99       1169.13       200.83 o                         
 -11  17   8        484.01        693.33       212.35 o                         
  -9  17   8      13977.86      17299.95       672.86 o                         
  -7  17   8        604.21        978.32       157.35 o                         
  -5  17   8        435.41        521.44       153.04 o                         
  -3  17   8       1185.52       1482.54       162.89 o                         
  -1  17   8       2540.32       2350.01       167.78 o                         
   1  17   8       1549.52       1123.14       243.05 o                         
   3  17   8       4649.19       5180.63       427.25 o                         
   5  17   8      28683.98      29369.17      1413.52 o                         
   7  17   8       3402.17       3287.71       243.05 o                         
 -41   1   9          9.48        -38.38       150.95 o                         
 -39   1   9        227.93        204.67       173.97 o                         
 -37   1   9          7.88         38.38       199.56 o                         
 -35   1   9        377.72        460.51       204.67 o                         
 -33   1   9       1497.37       1578.48       367.13 o                         
 -31   1   9        816.87        980.27       132.12 o                         
 -29   1   9        749.78        721.61       135.64 o                         
 -27   1   9       7614.78       7390.68       289.16 o                         
 -25   1   9      32515.30      31238.21      1567.57 o                         
 -23   1   9      17530.53      16484.90       451.13 o                         
 -21   1   9        110.70        167.06        85.81 o                         
 -19   1   9      21776.89      25530.34       959.40 o                         
 -17   1   9     175216.62     177681.34      5892.01 o                         
 -15   1   9      68817.61      73937.95      2497.01 o                         
 -13   1   9        633.43        890.33       179.09 o                         
 -11   1   9      51723.22      55835.32      1339.59 o                         
  -9   1   9       1841.76        767.88       118.48 o                         
  -7   1   9      81476.30     102133.15      2403.34 o                         
  -5   1   9        273.57        240.49       181.65 o                         
  -3   1   9     333293.44     388189.62     12743.42 o                         
  -1   1   9     192832.25     222683.73      7340.07 o                         
   1   1   9      87904.94      81081.03      2709.35 o                         
   3   1   9      54524.68      61179.18      2118.36 o                         
   5   1   9     247582.30     285479.81      9412.38 o                         
   7   1   9     305455.16     293385.28      9665.66 o                         
   9   1   9       3477.38       4912.14       347.94 o                         
  11   1   9         50.06        430.10       176.04 o                         
  13   1   9      53210.04      59039.86      1461.70 o                         
  15   1   9      27836.59      32137.68       688.02 o                         
  17   1   9      24024.61      27390.92       442.70 o                         
  19   1   9      10565.38      11632.35       167.40 o                         
  21   1   9      42103.96      45873.95       654.65 o                         
  23   1   9      48837.83      51786.00       789.68 o                         
  25   1   9        681.29        991.22        79.51 o                         
  27   1   9        199.75        642.23       171.88 o                         
  29   1   9       7467.02       9181.98       271.34 o                         
  31   1   9       4670.10       5222.10       176.38 o                         
  33   1   9        895.10       1023.65        85.80 o                         
  35   1   9        390.83        422.14       102.34 o                         
  37   1   9       1257.74       2138.83       179.09 o                         
 -40   2   9         59.97         -2.13       112.12 o                         
 -38   2   9          0.68         90.37       139.43 o                         
 -36   2   9        339.39        266.52       135.64 o                         
 -34   2   9        102.92        137.30       132.96 o                         
 -32   2   9        456.57        549.84       129.53 o                         
 -30   2   9       7037.88       7338.73       218.84 o                         
 -28   2   9       5297.33       5726.04       141.40 o                         
 -26   2   9        259.90        331.60        80.95 o                         
 -24   2   9       6658.41       6231.04       158.86 o                         
 -22   2   9      10658.03      12348.30       235.45 o                         
 -20   2   9      10177.81      10636.54       172.81 o                         
 -18   2   9       3008.80       2976.66       181.80 o                         
 -16   2   9       1899.28       2157.44       213.63 o                         
 -14   2   9      89956.29      85409.40      2025.25 o                         
 -12   2   9       5433.82       6678.66       454.12 o                         
 -10   2   9       5638.35       6450.21       156.64 o                         
  -8   2   9      73603.80      74101.70      1244.02 o                         
  -6   2   9       1082.50       1375.01       351.78 o                         
  -4   2   9      84415.51     100467.13      2368.97 o                         
  -2   2   9       2762.47       5866.35       222.49 o                         
   0   2   9      74476.91      80680.02      1909.47 o                         
   2   2   9      54933.62      38600.50       748.52 o                         
   4   2   9      17687.20      10289.15       328.34 o                         
   6   2   9     114124.70     104173.38      2466.66 o                         
   8   2   9     230543.58     222852.77      5227.30 o                         
  10   2   9      72941.40      82692.19      1996.27 o                         
  12   2   9      38249.92      43752.30      1105.18 o                         
  14   2   9      12428.71      10219.37       238.88 o                         
  16   2   9      45360.61      43524.75       686.12 o                         
  18   2   9       3810.38       4786.32       110.88 o                         
  20   2   9      26670.29      30334.48       446.41 o                         
  22   2   9         45.85        412.52        58.45 o                         
  24   2   9       2354.11       2566.97        88.82 o                         
  26   2   9      49216.81      52647.04       806.06 o                         
  28   2   9       6306.33       6778.71       215.19 o                         
  30   2   9      10516.15       9893.89       277.58 o                         
  32   2   9         75.97          1.00        76.10 o                         
  34   2   9       4989.43       5183.33       230.26 o                         
  36   2   9        634.83        567.97        99.78 o                         
 -41   3   9         51.42        102.34        98.48 o                         
 -39   3   9       1076.73       1007.07       112.99 o                         
 -37   3   9        331.63        442.32       121.86 o                         
 -35   3   9         22.49        -49.04       128.41 o                         
 -33   3   9        250.12        535.97       135.38 o                         
 -31   3   9       3506.98       3633.71       108.72 o                         
 -29   3   9        818.87        786.48        88.44 o                         
 -27   3   9      12269.05      10086.11       319.10 o                         
 -25   3   9       5081.74       5066.03       204.54 o                         
 -23   3   9       1097.15       1261.21        83.92 o                         
 -21   3   9         65.04        194.93        73.56 o                         
 -19   3   9      80932.81      81325.09      1959.22 o                         
 -17   3   9      60709.71      58808.84      1429.16 o                         
 -15   3   9      63708.07      67970.22      1629.97 o                         
 -13   3   9       5019.43       5961.09       229.67 o                         
 -11   3   9     458664.56     425901.16      6987.33 o                         
  -9   3   9     126204.79     123049.46      2043.84 o                         
  -7   3   9     430616.03     423995.84      9833.18 o                         
  -5   3   9       1577.82       1753.71       281.42 o                         
  -3   3   9     211846.77     242428.73      5637.95 o
[truncated: 746,659 more chars]
