# Supplementary material for: A systematic study of the interplay between guest molecule structure and intermolecular interactions in crystalline sponges
Source: IUCrJ. 2023 Jul 1;10(Pt 4):497–508. doi: 10.1107/S2052252523005146 (PMC10324488; doi:10.1107/S2052252523005146)
Supplement: Supplementary file 13 [file m-10-00497-PBA-3-Fluorine_CrystallineSpongesup13.hkl]

data_PBA-3-Fluorine_CrystallineSponge                                           
_shelx_title ' 2022ncs7132a_rc1_a.res in C2/c'                                  
_shelx_refln_list_code          4                                               
_shelx_F_calc_maximum     2580.13                                               
_exptl_crystal_F_000      6392.30                                               
_reflns_d_resolution_high  0.8300                                               
                                                                                
loop_                                                                           
 _space_group_symop_operation_xyz                                               
 'x, y, z'                                                                      
 '-x, y, -z+1/2'                                                                
 'x+1/2, y+1/2, z'                                                              
 '-x+1/2, y+1/2, -z+1/2'                                                        
 '-x, -y, -z'                                                                   
 'x, -y, z-1/2'                                                                 
 '-x+1/2, -y+1/2, -z'                                                           
 'x+1/2, -y+1/2, z-1/2'                                                         
                                                                                
_cell_length_a    35.6889                                                       
_cell_length_b    14.8458                                                       
_cell_length_c    31.8064                                                       
_cell_angle_alpha  90.000                                                       
_cell_angle_beta  103.685                                                       
_cell_angle_gamma  90.000                                                       
                                                                                
_shelx_F_squared_multiplier     1.000                                           
                                                                                
loop_                                                                           
 _refln_index_h                                                                 
 _refln_index_k                                                                 
 _refln_index_l                                                                 
 _refln_F_squared_calc                                                          
 _refln_F_squared_meas                                                          
 _refln_F_squared_sigma                                                         
 _refln_observed_status                                                         
   2   0   0      85288.94      10083.55      5095.20 o                         
   4   0   0    1398171.25     589235.50     12512.11 o                         
   6   0   0     102223.23     132500.56      2835.84 o                         
   8   0   0    1084240.25     943151.62     20013.68 o                         
  10   0   0      12477.25      29789.05       695.08 o                         
  12   0   0      20443.58      20116.56       513.82 o                         
  14   0   0     127145.03     127255.88      2775.45 o                         
  16   0   0      46558.08      54539.00      1263.95 o                         
  18   0   0      13892.19      16115.09       500.45 o                         
  20   0   0      88584.35      85565.86      2809.92 o                         
  22   0   0       5546.44       6950.18       774.10 o                         
  24   0   0      18037.24      20819.03       915.72 o                         
  26   0   0      14515.25      17089.25       785.36 o                         
  28   0   0       1731.67       1351.85       238.18 o                         
  30   0   0        404.28        347.62       238.18 o                         
  32   0   0      12888.48      13219.19       527.87 o                         
  34   0   0       2188.38       2195.15       263.93 o                         
  36   0   0        155.54         61.16       218.87 o                         
  38   0   0        222.81        521.43       196.34 o                         
  40   0   0        723.34        778.92       164.15 o                         
   1   1   0      25799.19      21188.69       663.05 o                         
   3   1   0     578489.88     238487.75      5069.71 o                         
   5   1   0       3040.81       4633.84       148.44 o                         
   7   1   0     171637.22     254122.06      5421.34 o                         
   9   1   0       1647.22       4532.90       195.21 o                         
  11   1   0     194645.91     208788.81      4480.21 o                         
  13   1   0      11174.44       6975.74       365.32 o                         
  15   1   0      32192.47      25312.61       647.00 o                         
  17   1   0      24174.48      36555.59       901.64 o                         
  19   1   0       3245.79       2988.07       300.47 o                         
  21   1   0       7425.87       5370.06       457.06 o                         
  23   1   0      19328.94      18869.87       526.33 o                         
  25   1   0       3054.63       3655.98       223.54 o                         
  27   1   0        126.24        108.24       204.90 o                         
  29   1   0       4513.58       4731.49       305.78 o                         
  31   1   0        699.95        611.55       251.06 o                         
  33   1   0          8.97         54.72       241.40 o                         
  35   1   0       1647.53       1548.19       254.28 o                         
  37   1   0        908.56       1039.64       215.65 o                         
  39   1   0        211.63        180.25       177.03 o                         
  41   1   0         35.29         -9.66       135.19 o                         
   0   2   0     388280.12     360028.81      7597.13 o                         
   2   2   0       3819.65      10954.55       173.79 o                         
   4   2   0      37341.90      26219.00       477.59 o                         
   6   2   0     418521.41     513233.12      7714.81 o                         
   8   2   0     394756.19     455710.72      6856.63 o                         
  10   2   0      36363.23      35919.26       583.67 o                         
  12   2   0       8597.54      14207.20       279.89 o                         
  14   2   0     287884.06     303084.81      4598.29 o                         
  16   2   0        363.05       1056.40       151.64 o                         
  18   2   0       1139.30       1301.03       177.43 o                         
  20   2   0      30686.61      28173.31       792.03 o                         
  22   2   0       3987.94       3569.42       144.46 o                         
  24   2   0      15124.56      14838.38       313.43 o                         
  26   2   0        575.01        813.70       137.50 o                         
  28   2   0        862.32        851.02       162.62 o                         
  30   2   0       3699.47       3565.20       204.80 o                         
  32   2   0       3777.43       3675.19       384.63 o                         
  34   2   0        965.59        931.47       174.01 o                         
  36   2   0        938.01       1617.04       166.15 o                         
  38   2   0       2743.37       3055.23       165.00 o                         
  40   2   0        160.11        112.00       111.45 o                         
   1   3   0      28749.22      63021.13      1123.28 o                         
   3   3   0     550549.19     629955.62     10965.89 o                         
   5   3   0     159083.12     166552.20      2515.41 o                         
   7   3   0     116008.06     132572.27      2013.69 o                         
   9   3   0      20528.95      18920.41       329.73 o                         
  11   3   0      25252.75      21388.91       377.13 o                         
  13   3   0      22668.70      30360.30       519.97 o                         
  15   3   0       2119.74        839.21       144.21 o                         
  17   3   0      13710.60      10861.15       418.70 o                         
  19   3   0        470.63        400.18       283.35 o                         
  21   3   0      17362.67      13666.21       378.80 o                         
  23   3   0      20743.29      20104.08       371.15 o                         
  25   3   0       1488.56       1611.08       113.89 o                         
  27   3   0        549.24        847.49       155.79 o                         
  29   3   0      11665.49      12274.35       300.84 o                         
  31   3   0        892.35       1222.67       121.13 o                         
  33   3   0        259.96        234.96       159.32 o                         
  35   3   0        906.68        925.82       181.86 o                         
  37   3   0       1831.18       1366.60       153.61 o                         
  39   3   0          0.79       -120.56       120.56 o                         
  41   3   0        395.40        205.60        98.17 o                         
   0   4   0       5963.60      13190.22       537.52 o                         
   2   4   0     124995.86     139463.59      2458.89 o                         
   4   4   0      10178.20      14655.64       375.82 o                         
   6   4   0     829326.44     755695.88     16036.44 o                         
   8   4   0       4764.61       9551.00       192.56 o                         
  10   4   0      20311.15      23465.52       401.83 o                         
  12   4   0      11567.38      15411.75       348.50 o                         
  14   4   0     130955.80     109212.87      2414.80 o                         
  16   4   0      25806.34      26470.66       708.96 o                         
  18   4   0     118345.30     118117.61      2649.22 o                         
  20   4   0     142579.62     137962.19      1716.27 o                         
  22   4   0       7162.44       7214.03       188.81 o                         
  24   4   0      12768.26      11390.90       216.81 o                         
  26   4   0       6745.19       6317.30       183.95 o                         
  28   4   0       5302.93       6203.00       179.51 o                         
  30   4   0      16141.00      16338.01       338.50 o                         
  32   4   0       2021.25       1945.61       126.85 o                         
  34   4   0         61.37        -57.07       109.16 o                         
  36   4   0        384.67        316.52       141.05 o                         
  38   4   0       3267.87       2758.28       146.79 o                         
  40   4   0         10.33        144.59       114.50 o                         
   1   5   0      16356.84      17079.99       479.09 o                         
   3   5   0      60360.67      74236.47      2306.20 o                         
   5   5   0      10243.53      13094.84       424.87 o                         
   7   5   0      66641.95      61625.32      1742.93 o                         
   9   5   0        850.53       1094.82       153.61 o                         
  11   5   0      35679.72      40477.85       938.83 o                         
  13   5   0      94547.31      96268.91      2133.71 o                         
  15   5   0      10065.00       8910.69       351.63 o                         
  17   5   0      23031.44      25980.19       712.38 o                         
  19   5   0       3886.78       4727.51       154.89 o                         
  21   5   0       3654.03       4035.97       115.07 o                         
  23   5   0       7868.30       7619.98       169.02 o                         
  25   5   0       1158.82       1404.28       109.83 o                         
  27   5   0       6314.32       6545.25       184.42 o                         
  29   5   0        261.05        230.52       114.57 o                         
  31   5   0         79.22        231.88       113.27 o                         
  33   5   0         98.81         19.00       109.19 o                         
  35   5   0       8243.92       8191.02       199.06 o                         
  37   5   0        119.39         53.44       117.06 o                         
  39   5   0        315.33        324.33        91.04 o                         
   0   6   0     358871.75     368479.75     11188.19 o                         
   2   6   0       9186.81      10612.07       384.64 o                         
   4   6   0     130388.58     122825.51      3849.56 o                         
   6   6   0     291628.75     307776.81     12111.58 o                         
   8   6   0     369795.88     392887.12     11960.68 o                         
  10   6   0      50540.41      54434.62      1857.19 o                         
  12   6   0       1278.85       1825.00       386.24 o                         
  14   6   0      24061.31      18613.73       833.64 o                         
  16   6   0        553.10        488.22       116.40 o                         
  18   6   0      11915.25      10701.04       232.84 o                         
  20   6   0      32445.01      32881.08       581.18 o                         
  22   6   0       2012.19       1943.60       118.44 o                         
  24   6   0       9014.89       8909.31       180.41 o                         
  26   6   0       6950.45       6658.06       185.17 o                         
  28   6   0       3658.26       3722.36       151.37 o                         
  30   6   0       2118.41       2294.43       194.86 o                         
  32   6   0       4234.42       4369.69       149.14 o                         
  34   6   0         78.50        185.58       103.14 o                         
  36   6   0        959.52        825.68       143.23 o                         
  38   6   0        109.00         78.42       181.86 o                         
   1   7   0      37386.01      39276.18      1348.63 o                         
   3   7   0      73686.84      68610.87      1598.86 o                         
   5   7   0       3318.08       5539.38       466.71 o                         
   7   7   0      10101.04      11928.49       634.08 o                         
   9   7   0      57628.69      59652.76      5383.27 o                         
  11   7   0       6837.93       8439.43       563.27 o                         
  13   7   0      22222.73      21135.24       562.72 o                         
  15   7   0      10065.50       8382.96       199.77 o                         
  17   7   0      29027.59      22695.82       396.65 o                         
  19   7   0      18414.64      19329.96       309.58 o                         
  21   7   0       5292.26       5157.38       137.04 o                         
  23   7   0      25328.18      21564.03       368.49 o                         
  25   7   0       1428.10       1705.81       114.46 o                         
  27   7   0       9593.53       9466.64       275.36 o                         
  29   7   0        351.84        232.65       160.93 o                         
  31   7   0         53.77         12.96       128.21 o                         
  33   7   0        180.52         83.69       180.25 o                         
  35   7   0       1471.99       1256.72       128.75 o                         
  37   7   0        245.39        151.28       141.62 o                         
   0   8   0     335812.06     286666.88      8809.58 o                         
   2   8   0      54931.28      60197.89      1444.09 o                         
   4   8   0        252.86       1068.61       392.68 o                         
   6   8   0     115771.60     126462.63      4042.68 o                         
   8   8   0      16823.04      16666.42       801.46 o                         
  10   8   0     122553.77     116931.72      1602.63 o                         
  12   8   0      45094.94      43617.34       630.44 o                         
  14   8   0      54769.86      56978.78      1326.69 o                         
  16   8   0       4899.05       4595.13       172.62 o                         
  18   8   0      11071.57      10216.52       194.92 o                         
  20   8   0        389.39        317.24       102.06 o                         
  22   8   0      16715.98      17957.78       285.49 o                         
  24   8   0      19884.86      19589.86       343.88 o                         
  26   8   0        926.32        911.82       243.01 o                         
  28   8   0        189.71        334.74       196.34 o                         
  30   8   0        409.87        692.02       199.56 o                         
  32   8   0       8845.34       8876.08       263.89 o                         
  34   8   0        284.61        261.05       120.37 o                         
  36   8   0        467.01        346.45        99.83 o                         
   1   9   0      28868.29      30920.84       646.60 o                         
   3   9   0        938.84        649.92       137.98 o                         
   5   9   0       9064.69      10250.33       210.24 o                         
   7   9   0      15824.61      13709.35       187.19 o                         
   9   9   0       7160.94       7812.07       121.33 o                         
  11   9   0       1597.23       1605.11        71.32 o                         
  13   9   0        524.02        522.22        65.41 o                         
  15   9   0      77854.08      70748.46       908.06 o                         
  17   9   0       1069.27        911.94       109.18 o                         
  19   9   0        285.28        255.64        85.78 o                         
  21   9   0      22779.52      22980.83       371.13 o                         
  23   9   0       9666.06       9645.34       210.17 o                         
  25   9   0         27.78        -23.57       144.51 o                         
  27   9   0         23.26        237.47       137.68 o                         
  29   9   0       2676.90       2442.99       225.31 o                         
  31   9   0        337.48        242.68       206.00 o                         
  33   9   0       2222.38       2434.35       147.73 o                         
  35   9   0        219.92        197.48       102.34 o                         
   0  10   0      75962.66      76882.82      1078.00 o                         
   2  10   0       1112.19       1609.65        65.45 o                         
   4  10   0       3655.21       3113.30        57.13 o                         
   6  10   0       1666.65       2168.08        55.45 o                         
   8  10   0       4652.51       3602.75        74.09 o                         
  10  10   0      20821.65      20809.68       208.14 o                         
  12  10   0        459.79        530.00        54.62 o                         
  14  10   0      84251.37      81567.69       765.27 o                         
  16  10   0      27200.18      26666.04       288.09 o                         
  18  10   0      33104.96      32675.38       442.59 o                         
  20  10   0       4149.38       3644.55       118.75 o                         
  22  10   0        412.67        612.60       118.97 o                         
  24  10   0       5598.91       5399.43       297.03 o                         
  26  10   0       2007.75       2405.41       137.52 o                         
  28  10   0         61.48        -24.73       136.50 o                         
  30  10   0       1031.53       1007.45       196.34 o                         
  32  10   0        776.26        849.74       180.25 o                         
  34  10   0         28.33          6.33       103.54 o                         
   1  11   0      37069.11      37997.14       380.27 o                         
   3  11   0        257.99        418.34        55.56 o                         
   5  11   0      23830.00      26025.73       241.11 o                         
   7  11   0      74704.45      74372.20       668.09 o                         
   9  11   0      19962.59      20652.41       217.68 o                         
  11  11   0      17560.30      16630.79       169.59 o                         
  13  11   0      28178.94      29583.32       273.35 o                         
  15  11   0      72287.15      76422.15       686.96 o                         
  17  11   0       2845.76       4031.04        96.19 o                         
  19  11   0        857.79        815.64        91.95 o                         
  21  11   0      31670.95      31939.78       795.60 o                         
  23  11   0        133.27        176.47       139.93 o                         
  25  11   0        732.94        983.05       185.08 o                         
  27  11   0        411.82        434.26       116.70 o                         
  29  11   0       4896.07       5705.19       391.07 o                         
  31  11   0       1046.16       1175.63       128.46 o                         
   0  12   0      31051.43      31514.82       521.79 o                         
   2  12   0       1508.51       1211.51        79.42 o                         
   4  12   0     105321.02     101851.12       948.41 o                         
   6  12   0       1213.48       1330.55        61.93 o                         
   8  12   0      43103.89      43089.88       448.06 o                         
  10  12   0       7031.37       7112.54       114.85 o                         
  12  12   0      60679.16      58969.79       537.53 o                         
  14  12   0      10996.53      10901.59       138.43 o                         
  16  12   0       4816.97       5073.87        91.29 o                         
  18  12   0        183.67        249.23        79.98 o                         
  20  12   0        803.46        845.60        82.05 o                         
  22  12   0       2619.91       2624.58       150.32 o                         
  24  12   0       3296.63       3377.91       152.18 o                         
  26  12   0       1020.44        968.30       145.61 o                         
  28  12   0        957.41       1192.02       136.33 o                         
  30  12   0       3547.79       3457.73       152.49 o                         
   1  13   0      17791.29      17991.55       230.63 o                         
   3  13   0       3989.36       4450.74        87.42 o                         
   5  13   0        529.14        883.55        66.16 o                         
   7  13   0       6214.35       5964.00       103.95 o                         
   9  13   0        478.25        718.41        73.56 o                         
  11  13   0       2999.36       2471.81        84.05 o                         
  13  13   0       7367.30       6322.27       134.65 o                         
  15  13   0       8137.41       7333.17       148.33 o                         
  17  13   0       8922.59       9090.50       199.36 o                         
  19  13   0      16793.64      18391.54       615.41 o                         
  21  13   0       8119.10       7619.01       207.67 o                         
  23  13   0        216.19        351.40       119.42 o                         
  25  13   0        220.04        306.21       111.47 o                         
  27  13   0       1838.15       2004.94       114.56 o                         
   0  14   0      11825.37      10627.31       225.78 o                         
   2  14   0        774.48        806.36        84.40 o                         
   4  14   0      21400.91      21691.62       247.86 o                         
   6  14   0       7037.16       7470.50       117.56 o                         
   8  14   0      12329.90      12589.51       172.20 o                         
  10  14   0      10451.17       9974.84       173.08 o                         
  12  14   0       8983.15       9453.02       189.49 o                         
  14  14   0         42.59         49.69        75.00 o                         
  16  14   0        282.85        381.93       109.59 o                         
  18  14   0       5782.26       5954.93       227.68 o                         
  20  14   0       1226.03       1417.59       109.77 o                         
  22  14   0        152.37         86.75       239.79 o                         
  24  14   0        449.93        592.24       196.34 o                         
  26  14   0       5416.02       5539.38       260.71 o                         
   1  15   0       7739.69       7750.88       142.76 o                         
   3  15   0        194.02        163.59        68.58 o                         
   5  15   0        287.46        229.84        71.51 o                         
   7  15   0         67.66        128.31        81.02 o                         
   9  15   0      15945.73      16668.48       268.68 o                         
  11  15   0       5496.26       5552.37       160.74 o                         
  13  15   0       2609.83       2620.27       110.77 o                         
  15  15   0       1125.34       1381.29       145.16 o                         
  17  15   0          9.68       -122.56       122.56 o                         
  19  15   0       2149.44       2264.67       141.62 o                         
  21  15   0       1524.07       1757.41       225.31 o                         
   0  16   0       1356.92       1725.22       202.78 o                         
   2  16   0       3195.27       3397.71       186.16 o                         
   4  16   0        580.68        600.48        85.15 o                         
   6  16   0       1291.28       1460.26        99.90 o                         
   8  16   0        162.64        165.68        93.38 o                         
  10  16   0      10020.65      10328.70       272.24 o                         
  12  16   0        305.02        314.23       132.91 o                         
  14  16   0         49.06         80.47       138.40 o                         
  16  16   0       1776.53       1747.15       244.62 o                         
  18  16   0       2625.72       2204.81       234.96 o                         
   1  17   0       1183.23       1197.89       122.27 o                         
   3  17   0        710.83        629.78       111.45 o                         
   5  17   0        420.86        340.64        83.58 o                         
   7  17   0        514.61        513.99       141.62 o                         
   9  17   0       1270.26       1182.48       137.41 o                         
  11  17   0       3119.29       3031.68       153.46 o                         
 -41   1   1        131.25        -16.09       144.84 o                         
 -39   1   1        187.12        202.78       180.25 o                         
 -37   1   1        174.84        399.12       215.65 o                         
 -35   1   1        385.82        640.52       234.96 o                         
 -33   1   1        199.45        167.37       244.62 o                         
 -31   1   1       4875.10       4657.46       315.43 o                         
 -29   1   1       1898.96       1622.22       251.06 o                         
 -27   1   1      29636.41      30915.59      1013.89 o                         
 -25   1   1       6152.50       6164.36       387.85 o                         
 -23   1   1       7784.10       6806.30       270.42 o                         
 -21   1   1      12337.47      12865.88       511.77 o                         
 -19   1   1     385768.72     388624.41      8351.58 o                         
 -17   1   1       2614.17       2124.34       232.44 o                         
 -15   1   1        653.75       2041.60       205.57 o                         
 -13   1   1      17886.37      17938.85       473.85 o                         
 -11   1   1     249901.83     233382.38      5001.41 o                         
  -9   1   1       8140.67      18440.65       454.92 o                         
  -7   1   1      10607.83      17130.47       817.55 o                         
  -5   1   1       1014.47       2333.83       107.23 o                         
  -3   1   1       7852.37      29583.01       793.41 o                         
  -1   1   1    1019841.31     313199.06      6676.53 o                         
   1   1   1     134366.03      51029.56      1096.99 o                         
   3   1   1     109699.20      37276.65       809.10 o                         
   7   1   1     312298.81     528293.88     11227.32 o                         
  11   1   1      11786.14       9511.66       302.41 o                         
  13   1   1      41797.70      52465.59      1198.10 o                         
  15   1   1       6492.30       6784.69       315.43 o                         
  17   1   1      71538.78      70718.02      2317.46 o                         
  19   1   1      14936.22      16289.83       775.71 o                         
  21   1   1        444.02        570.12       160.14 o                         
  23   1   1      22226.89      20134.10       554.27 o                         
  25   1   1        682.10        294.70       183.87 o                         
  27   1   1        375.07        824.58       329.92 o                         
  29   1   1       3346.82       3424.69       283.25 o                         
  31   1   1       9613.16       9128.23       418.43 o                         
  33   1   1       1310.37       1168.39       254.28 o                         
  35   1   1        887.63       1380.82       244.62 o                         
  37   1   1         59.48        183.47       202.78 o                         
  39   1   1         13.52        106.22       170.59 o                         
  41   1   1         48.68        -57.94       135.19 o                         
 -40   2   1        521.41        752.15        85.47 o                         
 -38   2   1         68.67        295.27       142.23 o                         
 -36   2   1        782.97       1063.66       163.82 o                         
 -34   2   1       2366.84       2728.00       251.06 o                         
 -32   2   1        162.96        172.10       171.82 o                         
 -30   2   1      20935.96      23596.22       575.81 o                         
 -28   2   1       7240.59       8352.65       271.97 o                         
 -26   2   1       5237.98       5784.55       164.03 o                         
 -24   2   1       7678.64       7247.70       198.78 o                         
 -22   2   1      36077.85      34411.62       592.14 o                         
 -20   2   1       2195.49       2736.58       203.22 o                         
 -18   2   1      21143.90      19276.69       396.67 o                         
 -16   2   1     204687.86     170976.34      2636.07 o                         
 -14   2   1       9377.38      11469.58       321.95 o                         
 -12   2   1       1139.36        651.82       116.99 o                         
 -10   2   1       1824.73       6736.92       190.07 o                         
  -8   2   1      49738.36     105978.48      1619.00 o                         
  -6   2   1     132134.89     109441.21      1870.86 o                         
  -4   2   1      10333.55       5239.71       154.70 o                         
  -2   2   1      45446.95       9677.18       193.88 o                         
   0   2   1     114438.84      68548.02      1471.35 o                         
   2   2   1    1574296.38    1337753.62     23030.73 o                         
   4   2   1     112208.05      76015.68      1634.14 o                         
   6   2   1     186049.64     338808.16      5098.82 o                         
   8   2   1       2388.67        805.88        98.95 o                         
  10   2   1     267180.00     253358.16      3833.06 o                         
  12   2   1      14493.89      12670.39       263.91 o                         
  14   2   1      31261.13      41341.48       692.30 o                         
  16   2   1        526.53       1824.15       267.42 o                         
  18   2   1      57449.97      62436.46      1480.50 o                         
  20   2   1       4960.94       5869.43       168.09 o                         
  22   2   1      36255.64      34451.13       595.19 o                         
  24   2   1       2190.72       2153.71       140.76 o                         
  26   2   1       2371.45       2598.45       159.23 o                         
  28   2   1       1816.55       1581.86       170.70 o                         
  30   2   1         82.72        167.31       167.27 o                         
  32   2   1       3457.50       4422.43       215.00 o                         
  34   2   1       5844.15       5949.25       236.67 o                         
  36   2   1       1503.62       1659.49       167.27 o                         
  38   2   1        252.51        311.31       133.01 o                         
  40   2   1       1069.07       1325.71       116.07 o                         
 -41   3   1       1189.27        989.21       102.34 o                         
 -39   3   1       3213.66       2531.00       145.61 o                         
 -37   3   1        442.37        448.87       144.51 o                         
 -35   3   1        949.73        933.28       161.55 o                         
 -33   3   1       5351.58       4787.30       213.90 o                         
 -31   3   1        335.28        337.65       118.16 o                         
 -29   3   1       1051.75        998.79       133.00 o                         
 -27   3   1       1646.08       1663.29       122.66 o                         
 -25   3   1      30843.70      29277.50       548.18 o                         
 -23   3   1       3050.96       2845.19       114.69 o                         
 -21   3   1      33943.24      32093.83       559.19 o                         
 -19   3   1      18536.12      16445.95       369.73 o                         
 -17   3   1      55646.27      66344.18      1080.92 o                         
 -15   3   1      53471.04      59753.15       967.49 o                         
 -13   3   1     369358.88     351800.75      5324.52 o                         
 -11   3   1     448161.44     508813.34      7668.14 o                         
  -9   3   1      59893.20      73931.42      1144.63 o                         
  -7   3   1      34497.26      47837.81       746.31 o                         
  -5   3   1     657299.62     678293.75     10181.95 o                         
  -3   3   1     262379.88     223710.41      3879.43 o                         
  -1   3   1     124180.82     144198.66      2523.51 o                         
   1   3   1       1247.20        240.36       197.95 o                         
   3   3   1       2586.06       4182.96       134.28 o                         
   5   3   1     508135.09     455522.41      9675.12 o                         
   7   3   1      57811.76      55608.24      1226.74 o                         
   9   3   1     174897.75     140764.98      2479.60 o                         
  11   3   1      66277.32      75546.66      1678.52 o                         
  13   3   1     169268.23     173147.88      3758.75 o                         
  15   3   1     138067.86     134003.81      2951.92 o                         
  17   3   1      65855.73      74296.27      1717.21 o                         
  19   3   1       8095.81       8245.81       402.77 o                         
  21   3   1       1637.97       1177.47        94.37 o                         
  23   3   1      13719.96      12518.45       237.65 o                         
  25   3   1      19266.30      19630.60       395.09 o                         
  27   3   1        842.82        922.87       153.59 o                         
  29   3   1       3807.81       4399.67       158.05 o                         
  31   3   1        403.25        436.25       114.31 o                         
  33   3   1         21.02         74.03       157.04 o                         
  35   3   1        152.64        181.64       152.44 o                         
  37   3   1       8057.16       8662.53       259.43 o                         
  39   3   1        219.93        302.12       116.01 o                         
 -40   4   1        283.23        279.48        75.57 o                         
 -38   4   1         82.82         31.12       124.02 o                         
 -36   4   1       2024.00       1749.00       155.89 o                         
 -34   4   1       2216.79       3078.17       137.79 o                         
 -32   4   1        361.15        435.28       116.05 o                         
 -30   4   1       3216.72       4106.06       254.38 o                         
 -28   4   1        547.58        638.13       116.87 o                         
 -26   4   1        805.39        819.39       122.62 o                         
 -24   4   1       1157.28       1218.44       113.91 o                         
 -22   4   1      10872.47      10352.72       187.51 o                         
 -20   4   1       2733.17       2865.21        93.96 o                         
 -18   4   1      32579.40      33641.91       875.11 o                         
 -16   4   1        980.86        664.63       153.62 o                         
 -14   4   1     102384.08      99772.07      1558.60 o                         
 -12   4   1     102102.55     104288.01      1611.72 o                         
 -10   4   1      97042.05      90694.50      1399.70 o                         
  -8   4   1      50972.07      42201.19       666.22 o                         
  -6   4   1     221604.61     248036.75      4305.10 o                         
  -4   4   1       5682.71       9465.73       187.09 o                         
  -2   4   1     181180.92     163998.72      2881.48 o                         
   0   4   1     382217.34     501253.56     12342.09 o                         
   2   4   1      71321.16      96216.73      2078.41 o                         
   4   4   1     227472.94     212107.70      3698.52 o                         
   6   4   1     130812.95     142545.34      2514.13 o                         
   8   4   1      82021.45      70981.98      1557.90 o                         
  10   4   1      28754.37      30309.00       719.20 o                         
  12   4   1      51870.79      42403.10       991.18 o                         
  14   4   1     103434.58     116582.47      2574.11 o                         
  16   4   1     169889.17     176120.83      3855.48 o                         
  18   4   1      11166.82      12990.35       857.78 o                         
  20   4   1      14289.38      14652.18       230.57 o                         
  22   4   1       1405.94       1230.82        88.67 o                         
  24   4   1      19905.05      18860.66       298.21 o                         
  26   4   1       1219.79        954.05       152.49 o                         
  28   4   1       2906.98       2883.80       179.76 o                         
  30   4   1         91.75         59.69       114.61 o                         
  32   4   1        133.35        209.26       112.25 o                         
  34   4   1         22.51         57.10       107.68 o                         
  36   4   1       1079.98       1016.89       143.33 o                         
  38   4   1       1198.47       1462.99       128.58 o                         
  40   4   1         31.84          2.26        69.68 o                         
 -39   5   1        196.04        390.79        98.17 o                         
 -37   5   1        529.11        747.42       125.93 o                         
 -35   5   1        139.08        111.78       106.75 o                         
 -33   5   1       2940.66       3191.65       139.75 o                         
 -31   5   1         68.89         28.00       114.05 o                         
 -29   5   1       1169.19       1027.68       119.65 o                         
 -27   5   1        131.78        301.47       104.07 o                         
 -25   5   1      43570.15      43298.53       792.25 o                         
 -23   5   1       6835.29       7061.49       159.54 o                         
 -21   5   1       6135.61       6741.28       148.26 o                         
 -19   5   1      13464.23      13070.11       329.92 o                         
 -17   5   1      78376.45      86837.25      2793.83 o                         
 -15   5   1      20186.97      21966.04       600.85 o                         
 -13   5   1     129133.42     127423.88      2790.33 o                         
 -11   5   1      15188.22      14249.18       566.49 o                         
  -7   5   1     104205.28      96290.56      3064.20 o                         
  -5   5   1      37862.88      42286.90      1047.69 o                         
  -3   5   1      63966.98      56645.38      1050.85 o                         
  -1   5   1      62729.43      42939.94      1012.80 o                         
   1   5   1     544309.12     554819.81     16734.01 o                         
   3   5   1       1647.12       5236.82       360.49 o                         
   5   5   1        727.98       1159.81        80.16 o                         
   7   5   1      20381.56      18175.55       377.34 o                         
   9   5   1      23670.82      22513.97       463.64 o                         
  11   5   1      52453.80      51577.66      1173.26 o                         
  13   5   1        892.08       1282.53       211.63 o                         
  15   5   1      54365.50      44613.05      1073.11 o                         
  17   5   1        163.18        552.40       133.24 o                         
  19   5   1       8761.07       8974.19       161.82 o                         
  21   5   1      38053.39      42854.67       570.57 o                         
  23   5   1      30705.78      31141.03       467.47 o                         
  25   5   1       6729.82       7517.66       196.34 o                         
  27   5   1       2277.20       2413.94       168.38 o                         
  29   5   1       8963.91      10303.01       241.35 o                         
  31   5   1        583.61        782.81       115.64 o                         
  33   5   1         12.28        139.10       106.08 o                         
  35   5   1       1577.30       1571.79       110.97 o                         
  37   5   1       3097.78       2311.54       136.79 o                         
  39   5   1        102.26        130.36        88.76 o                         
 -38   6   1          9.61        -48.82        88.41 o                         
 -36   6   1         50.48         86.90       109.44 o                         
 -34   6   1       1166.86       1132.05       110.75 o                         
 -32   6   1         34.67        -71.64       111.38 o                         
 -30   6   1       1998.52       2083.64       164.14 o                         
 -28   6   1      16537.92      16431.20       338.81 o                         
 -26   6   1        361.79        371.85       103.70 o                         
 -24   6   1       4944.53       4319.81       133.36 o                         
 -22   6   1       1064.91        880.92        82.70 o                         
 -20   6   1       6657.79       7575.53       160.15 o                         
 -18   6   1      56896.86      53960.12       965.08 o                         
 -16   6   1      31104.03      25936.99       589.42 o                         
 -12   6   1      13664.44      12266.46       666.27 o                         
 -10   6   1      26012.40      23789.40       981.70 o                         
  -8   6   1      27036.37      33529.18      1245.64 o                         
  -6   6   1      65134.27      84715.15      2135.60 o                         
  -4   6   1      81749.00      82178.91      1519.32 o                         
  -2   6   1       3002.37       2204.71       318.65 o                         
   0   6   1      75648.28      74498.99      1693.30 o                         
   2   6   1       1082.66       1516.01       321.87 o                         
   4   6   1     201969.39     177141.03      5465.35 o                         
   6   6   1       1359.43       1969.16       152.24 o                         
   8   6   1     195414.03     208521.95      4530.95 o                         
  10   6   1      29123.68      35108.19       687.53 o                         
  12   6   1       8328.01       9770.62       284.32 o                         
  14   6   1      26467.42      26163.45       566.98 o                         
  16   6   1      48872.47      51525.96      1273.42 o                         
  18   6   1       1286.07       1205.66        84.51 o                         
  20   6   1       1643.57       1432.17        84.69 o                         
  22   6   1      14792.33      13855.29       237.48 o                         
  24   6   1         47.30         55.25        98.43 o                         
  26   6   1       1237.55       1766.42       125.68 o                         
  28   6   1        839.74        570.24       112.21 o                         
  30   6   1        320.74        301.50       125.69 o                         
  32   6   1       5683.27       4950.40       185.88 o                         
  34   6   1       6150.63       5462.15       155.27 o                         
  36   6   1        104.78        129.60        98.98 o                         
  38   6   1         15.31          6.44       131.97 o                         
 -37   7   1        833.96        743.52       148.06 o                         
 -35   7   1         36.64        -36.06       143.23 o                         
 -33   7   1       1383.01       1857.19       206.00 o                         
 -31   7   1       3723.35       3796.35       173.83 o                         
 -29   7   1       6111.45       5145.33       195.69 o                         
 -27   7   1       6084.16       5150.77       200.13 o                         
 -25   7   1       7022.88       6007.02       149.85 o                         
 -23   7   1        831.20        746.90        96.99 o                         
 -21   7   1       4678.84       4859.51       134.03 o                         
 -19   7   1      13940.23      13072.08       328.27 o                         
 -17   7   1       1082.65        876.18       101.10 o                         
 -15   7   1      52060.92      51590.88      1122.89 o                         
 -13   7   1      22031.43      24017.32       646.96 o                         
 -11   7   1       5937.52       4267.99       489.24 o                         
  -9   7   1      28447.28      31309.73       786.12 o                         
  -7   7   1     153014.30     162209.50      5095.20 o                         
  -5   7   1      15715.29      18942.04       827.21 o                         
  -3   7   1      41782.85      41442.27      1252.07 o                         
  -1   7   1      11101.32      11945.87       519.82 o                         
   1   7   1      62662.16      52915.13      1318.06 o                         
   3   7   1       9915.71       5761.47       444.18 o                         
   5   7   1     205264.38     198358.72      6134.84 o                         
   7   7   1       5741.90       4641.36       424.87 o                         
   9   7   1      23049.74      19847.61      1287.48 o                         
  11   7   1        197.83        288.40       227.05 o                         
  13   7   1     163086.12     157940.61      3414.31 o                         
  15   7   1       1395.95       1252.29       102.21 o                         
  17   7   1       4713.83       5390.82       138.03 o                         
  19   7   1       2663.45       1924.23       103.99 o                         
  21   7   1       8629.28       8119.94       171.35 o                         
  23   7   1      23313.89      22673.10       442.15 o                         
  25   7   1       3826.26       3574.11       455.45 o                         
  27   7   1       4640.97       4081.05       233.36 o                         
  29   7   1       4339.78       3844.63       191.58 o                         
  31   7   1       1557.74       1458.07       202.78 o                         
  33   7   1        354.05        437.74       173.81 o                         
  35   7   1       1474.90       1361.51       164.15 o                         
  37   7   1        178.85        214.32       112.65 o                         
 -36   8   1        125.39         46.42       100.06 o                         
 -34   8   1         65.35         40.16       121.75 o                         
 -32   8   1        489.25        575.94       159.33 o                         
 -30   8   1       4229.53       3894.62       254.28 o                         
 -28   8   1       1853.00       2079.28       228.53 o                         
 -26   8   1         16.99         14.04       141.05 o                         
 -24   8   1         78.83        122.37       107.64 o                         
 -22   8   1       6492.62       6672.90       146.54 o                         
 -20   8   1       9130.54       8050.64       194.22 o                         
 -18   8   1       4223.42       3703.09       138.20 o                         
 -16   8   1      13783.59      12973.28       820.77 o                         
 -14   8   1      15230.12      16986.90       369.55 o                         
 -12   8   1       2959.93       3406.70       106.54 o                         
 -10   8   1        361.55        367.22       134.35 o                         
  -8   8   1      18806.56      19389.44       901.24 o                         
  -6   8   1     292006.81     276251.19      8539.21 o                         
  -4   8   1     326882.53     329469.69      7148.79 o                         
  -2   8   1      66878.91      59396.45      1433.83 o                         
   0   8   1      18909.60      16849.89       598.68 o                         
   2   8   1     413656.34     416348.22     12681.67 o                         
   4   8   1     257336.28     257286.61      7930.87 o                         
   6   8   1     113011.09     117662.72      3759.44 o                         
   8   8   1      44354.14      45769.88      1628.66 o                         
  10   8   1     159311.36     157012.11      2127.35 o                         
  12   8   1      24267.38      22209.71       344.82 o                         
  14   8   1      20947.33      23115.10       406.47 o                         
  16   8   1        149.29        189.86        89.41 o                         
  18   8   1      38060.37      41587.50       607.13 o                         
  20   8   1      12419.00      11820.91       232.77 o                         
  22   8   1      19526.66      19046.94       317.46 o                         
  24   8   1        314.59        387.28       123.63 o                         
  26   8   1          1.96        270.37       196.34 o                         
  28   8   1        164.85        119.09       199.56 o                         
  30   8   1       1392.61        862.61       199.56 o                         
  32   8   1        438.46        827.21       183.47 o                         
  34   8   1        102.52        324.81       116.80 o                         
  36   8   1         14.02        163.85        97.55 o                         
 -35   9   1       2397.92       2093.94       130.36 o                         
 -33   9   1       2331.70       1888.00       251.06 o                         
 -31   9   1       2737.65       2838.66       281.64 o                         
 -29   9   1       2028.29       1865.23       159.27 o                         
 -27   9   1       1443.31       1491.65       153.61 o                         
 -25   9   1        193.61        316.98       146.79 o                         
 -23   9   1        675.19        848.30       115.85 o                         
 -21   9   1        381.00        448.20       113.30 o                         
 -19   9   1      76248.24      70956.74      1008.28 o                         
 -17   9   1        277.29        288.01        87.50 o                         
 -15   9   1       4958.92       4201.90        98.07 o                         
 -13   9   1       1275.99       1616.66        59.67 o                         
 -11   9   1      14547.52      13606.95       158.73 o                         
  -9   9   1       9597.50      10275.12       141.92 o                         
  -7   9   1       8658.99       9407.24       130.54 o                         
  -5   9   1      87915.76      85774.01      1194.07 o                         
  -3   9   1      43578.16      35388.27       530.32 o                         
  -1   9   1        690.01        656.64       191.51 o                         
   1   9   1      37466.23      33329.88       946.10 o                         
   3   9   1      32448.01      32028.32       472.52 o                         
   5   9   1       5273.56       6573.51       139.72 o                         
   7   9   1      11747.12      15542.24       271.25 o                         
   9   9   1      32422.05      34712.14       375.18 o                         
  11   9   1      35268.66      35682.70       437.22 o                         
  13   9   1      13976.09      14668.05       207.76 o                         
  15   9   1       1239.37       1435.70       151.77 o                         
  17   9   1      85613.45      77356.80      1430.58 o                         
  19   9   1       9725.98       7754.90       151.97 o                         
  21   9   1       1697.25       1795.09       145.45 o                         
  23   9   1       4768.45       4173.32       162.78 o                         
  25   9   1        303.53        273.25       142.23 o                         
  27   9   1        463.32        608.33       196.34 o                         
  29   9   1         73.87         64.37       193.12 o                         
  31   9   1       6737.37       6115.53       292.90 o                         
  33   9   1        747.71        804.97       124.62 o                         
  35   9   1        808.92        860.06       106.68 o                         
 -34  10   1       2642.40       3100.26       138.83 o                         
 -32  10   1         13.73        209.22       177.03 o                         
 -30  10   1       1691.18       1947.31       218.87 o                         
 -28  10   1        386.43        517.71       139.96 o                         
 -26  10   1       3989.54       4496.76       238.18 o                         
 -24  10   1         30.75         36.70       115.05 o                         
 -22  10   1        418.42        634.80       109.72 o                         
 -20  10   1      16128.09      17820.37       307.87 o                         
 -18  10   1        395.50        167.16        86.75 o                         
 -16  10   1       2480.43       3796.69        88.73 o                         
 -14  10   1        417.21        745.04        60.95 o                         
 -12  10   1      52150.87      53058.15       483.56 o                         
 -10  10   1      14159.20      14249.19       158.40 o                         
  -8  10   1      53764.33      53714.33       534.76 o                         
  -6  10   1      18103.25      16411.27       167.83 o                         
  -4  10   1     164284.31     161891.47      1309.20 o                         
  -2  10   1        416.52        500.26        59.92 o                         
   0  10   1      34945.48      34548.23       344.60 o                         
   2  10   1     209581.78     202910.61      1782.95 o                         
   4  10   1      28889.93      29231.10       264.90 o                         
   6  10   1        200.66        329.91        58.23 o                         
   8  10   1       6784.45       6591.57       107.51 o                         
  10  10   1      34354.95      33876.21       333.44 o                         
  12  10   1        420.36        367.13        63.71 o                         
  14  10   1      75689.43      73351.82       690.98 o                         
  16  10   1       3200.11       3626.56        93.78 o                         
  18  10   1       1403.25        821.71        94.94 o                         
  20  10   1        925.58        937.50        85.66 o                         
  22  10   1       5326.77       4908.19       191.86 o                         
  24  10   1       3304.59       3525.68       157.56 o                         
  26  10   1        688.31        771.77       124.16 o                         
  28  10   1        509.79        573.59       150.31 o                         
  30  10   1         11.47       -131.97       180.25 o                         
  32  10   1         17.27       -148.06       164.15 o                         
  34  10   1       2201.89       2072.84       167.37 o                         
 -31  11   1       1118.55        988.14       183.47 o                         
 -29  11   1         66.63        343.82       139.96 o                         
 -27  11   1         66.35        170.38       116.44 o                         
 -25  11   1       2822.02       3104.03       184.31 o                         
 -23  11   1       7784.78       7906.10       532.69 o                         
 -21  11   1       1689.71       1832.41       118.63 o                         
 -19  11   1       6601.90       6649.37       141.25 o                         
 -17  11   1      21368.11      20606.49       234.64 o                         
 -15  11   1        882.23       1109.48        67.55 o                         
 -13  11   1        381.32        387.53        59.97 o                         
 -11  11   1      45423.21      45111.31       418.92 o                         
  -9  11   1        681.99        663.33        59.86 o                         
  -7  11   1       3601.02       3675.36        73.23 o                         
  -5  11   1      16158.27      17825.93       168.99 o                         
  -3  11   1      14607.71      14234.50       162.55 o                         
  -1  11   1        690.15        620.65        67.30 o                         
   1  11   1        205.87        326.20        65.16 o                         
   3  11   1      18794.11      17654.26       190.40 o                         
   5  11   1         24.70        205.51        50.98 o                         
   7  11   1       1033.89       1006.75        60.64 o                         
   9  11   1      14460.69      14440.81       181.68 o                         
  11  11   1      11954.22      12926.44       138.68 o                         
  13  11   1       7096.18       6444.69        95.95 o                         
  15  11   1      20362.56      22432.40       298.28 o                         
  17  11   1        226.59        175.87        74.47 o                         
  19  11   1       4335.61       4070.81       129.48 o                         
  21  11   1         32.95        126.94        82.96 o                         
  23  11   1       1145.07       1184.48       152.36 o                         
  25  11   1        956.51       1058.95       162.43 o                         
  27  11   1        527.82        617.02       116.73 o                         
  29  11   1         67.20        289.12       236.57 o                         
  31  11   1        464.47        452.15       119.47 o                         
 -30  12   1        187.69        144.40       117.06 o                         
 -28  12   1       1688.89       1703.54       142.23 o                         
 -26  12   1         19.40         61.16       141.11 o                         
 -24  12   1       4156.82       4909.35       172.80 o                         
 -22  12   1       5237.44       5518.85       187.10 o                         
 -20  12   1       4766.95       4502.30       135.21 o                         
 -18  12   1         11.49        115.10        85.33 o                         
 -16  12   1        396.41        379.69        68.67 o                         
 -14  12   1       6247.90       5162.39        86.98 o                         
 -12  12   1      47239.42      47141.06       456.21 o                         
 -10  12   1         63.76        184.50        63.22 o                         
  -8  12   1       3173.66       3752.01        77.41 o                         
  -6  12   1       4339.06       4324.49        77.09 o                         
  -4  12   1      34261.05      34353.04       326.50 o                         
  -2  12   1       6941.61       5960.26       106.26 o                         
   0  12   1       6758.65       7430.94       119.86 o                         
   2  12   1      83605.68      86859.80       902.28 o                         
   4  12   1      15361.86      17084.17       205.48 o                         
   6  12   1        638.16        770.35        59.83 o                         
   8  12   1        509.83        529.65        58.52 o                         
  10  12   1      57995.74      57950.77       568.56 o                         
  12  12   1       3342.01       3699.32        77.31 o                         
  14  12   1       1468.22       1441.24        66.37 o                         
  16  12   1      16249.08      14799.53       240.40 o                         
  18  12   1       4952.60       4369.77       113.81 o                         
  20  12   1       1528.18       1440.03       102.22 o                         
  22  12   1       1557.53       1550.57       158.76 o                         
  24  12   1       3355.70       3229.38       149.69 o                         
  26  12   1       2521.82       2192.71       160.35 o                         
  28  12   1       3208.84       3083.18       157.87 o                         
  30  12   1         26.16        150.71       110.37 o                         
 -27  13   1        289.16        342.87       103.23 o                         
 -25  13   1        801.39        630.40       114.53 o                         
 -23  13   1       2421.75       2558.77       141.72 o                         
 -21  13   1        392.97        531.06       131.90 o                         
 -19  13   1        479.43        503.65        95.31 o                         
 -17  13   1        359.80        218.87        86.15 o                         
 -15  13   1       8233.66       8382.30       288.63 o                         
 -13  13   1       2746.16       2737.40        86.27 o                         
 -11  13   1       2288.55       2242.06        84.61 o                         
  -9  13   1       4887.10       5647.31       104.58 o                         
  -7  13   1        228.51        225.99        63.55 o                         
  -5  13   1       9337.95       9451.66       131.72 o                         
  -3  13   1       1714.88       1782.40        83.31 o                         
  -1  13   1        866.74        974.94        81.33 o                         
   1  13   1       5429.06       6345.22       122.91 o                         
   3  13   1       4746.51       5047.53        96.56 o                         
   5  13   1        233.50        181.29        60.56 o                         
   7  13   1       3317.80       3479.30        80.11 o                         
   9  13   1       2416.39       2351.23        69.83 o                         
  11  13   1      37788.28      35718.93       395.47 o                         
  13  13   1        368.45        360.14        61.79 o                         
  15  13   1        430.05        230.34        69.04 o                         
  17  13   1         44.90        128.48        78.55 o                         
  19  13   1       2108.26       1967.85       115.61 o                         
  21  13   1       1495.79       1425.63       134.73 o                         
  23  13   1         49.48        108.03       120.59 o                         
  25  13   1        316.51        295.71       110.84 o                         
  27  13   1        172.15        101.32        99.65 o                         
 -26  14   1       1768.92       1934.44       189.90 o                         
 -24  14   1        161.68        331.53       196.34 o                         
 -22  14   1        924.27        903.94       148.02 o                         
 -20  14   1       1746.55       2032.12       117.31 o                         
 -18  14   1       7226.73       7205.20       195.57 o                         
 -16  14   1         11.51        126.61       105.32 o                         
 -14  14   1        436.45        401.49        81.43 o                         
 -12  14   1       3796.06       3371.79       114.61 o                         
 -10  14   1        418.86        449.81        77.86 o                         
  -8  14   1         19.88          1.42        74.45 o                         
  -6  14   1       6364.96       6326.10       114.07 o                         
  -4  14   1      14139.47      14462.22       173.35 o                         
  -2  14   1       6833.96       6634.61       123.65 o                         
   0  14   1       8485.12       9148.60       238.24 o                         
   2  14   1      55118.13      54401.59       658.92 o                         
   4  14   1       8998.24       8851.64       119.73 o                         
   6  14   1      12312.97      12345.52       160.77 o                         
   8  14   1       7680.58       8317.27       124.85 o                         
  10  14   1      29003.62      28386.53       425.24 o                         
  12  14   1        459.54        453.10        82.49 o                         
  14  14   1       2123.19       2364.52        89.02 o                         
  16  14   1      30950.89      31708.40       912.90 o                         
  18  14   1       1916.70       2264.37       128.17 o                         
  20  14   1       1048.63        903.34       116.34 o                         
  22  14   1        105.28         15.26       140.61 o                         
  24  14   1       2356.26       2710.47       155.59 o                         
 -21  15   1         13.28        -83.69       206.00 o                         
 -19  15   1         15.00         59.53       105.29 o                         
 -17  15   1       3682.92       3667.70       167.31 o                         
 -15  15   1       4459.32       4757.24       241.40 o                         
 -13  15   1         54.84         82.79        90.38 o                         
 -11  15   1         70.42        -22.00        93.58 o                         
  -9  15   1       3820.46       3346.54       102.71 o                         
  -7  15   1       2453.79       2555.60        86.31 o                         
  -5  15   1       3635.53       3992.23       103.56 o                         
  -3  15   1        780.14        689.63        74.19 o                         
  -1  15   1       6495.09       6447.64       126.37 o                         
   1  15   1       8349.28       7814.04       138.99 o                         
   3  15   1       6916.30       6417.59       125.39 o                         
   5  15   1       3319.14       3459.68        96.48 o                         
   7  15   1       1253.86       1336.27        95.56 o                         
   9  15   1       1627.81       1485.51        98.38 o                         
  11  15   1       1919.75       1713.34        94.93 o                         
  13  15   1        411.32        373.37       118.35 o                         
  15  15   1       2483.02       2013.43       151.05 o                         
  17  15   1        407.23        216.09       131.97 o                         
  19  15   1        729.44        915.52       112.55 o                         
  21  15   1        275.26        157.72       202.78 o                         
 -18  16   1       3058.96       3501.94       257.50 o                         
 -16  16   1       1104.24       1087.92       141.62 o                         
 -14  16   1       2742.09       2468.74       180.25 o                         
 -12  16   1        113.57        -46.63       132.91 o                         
 -10  16   1       4814.79       4491.15       168.93 o                         
  -8  16   1        609.32        398.67        90.40 o                         
  -6  16   1       4771.41       4828.10       112.62 o                         
  -4  16   1      24081.22      23151.71       414.14 o                         
  -2  16   1        734.37       1004.19       107.56 o                         
   0  16   1         61.17          8.00       133.91 o                         
   2  16   1      18999.59      18711.22       326.47 o                         
   4  16   1       2388.58       2259.38        95.81 o                         
   6  16   1       3563.95       3722.44       156.56 o                         
   8  16   1      28094.16      28954.04       471.54 o                         
  10  16   1      12083.89      11229.75       229.97 o                         
  12  16   1       2980.75       2878.87       164.92 o                         
  14  16   1        329.36        206.00       141.62 o                         
  16  16   1       4607.82       4540.20       170.87 o                         
  18  16   1        209.43        160.93       206.00 o                         
 -13  17   1       1032.37        682.36       238.18 o                         
 -11  17   1        463.10        630.86       125.05 o                         
  -9  17   1        664.82        740.24       132.48 o                         
  -7  17   1         69.68        -13.98       121.12 o                         
  -5  17   1          4.35        -97.76        97.76 o                         
  -3  17   1        228.30        357.28       111.45 o                         
  -1  17   1        251.15         76.85       127.14 o                         
   1  17   1          2.64        142.50       144.84 o                         
   3  17   1        202.60        123.55       136.79 o                         
   5  17   1       1861.12       2110.56       119.65 o                         
   7  17   1        213.17        425.17       131.58 o                         
   9  17   1        436.90        420.42       247.84 o                         
  11  17   1       1021.47       1374.60       133.58 o                         
 -42   0   2        132.11        189.90       135.19 o                         
 -40   0   2       1700.18       1364.73       186.68 o                         
 -38   0   2        466.04        869.05       212.43 o                         
 -36   0   2       2357.38       2587.83       257.50 o                         
 -34   0   2       3875.87       2993.39       276.81 o                         
 -32   0   2         10.57         45.06       238.18 o                         
 -30   0   2        423.92        292.90       251.06 o                         
 -28   0   2      28584.37      28617.44       949.52 o                         
 -26   0   2       6564.36       5932.06       299.34 o                         
 -24   0   2      13998.76      14188.84      1263.34 o                         
 -22   0   2       7729.37       9501.78       219.29 o                         
 -20   0   2     229633.89     251357.09      5447.36 o                         
 -18   0   2        831.99        454.47       225.66 o                         
 -16   0   2        369.38        184.56       192.56 o                         
 -14   0   2      24420.70      14624.05       415.31 o                         
 -12   0   2     140393.02     107888.70      2349.86 o                         
 -10   0   2     317711.25     356530.88      7603.98 o                         
  -8   0   2       5476.08       1736.02       204.39 o                         
  -6   0   2     785452.69    1019508.50     21645.55 o                         
  -4   0   2      34918.61       4475.91       152.89 o                         
  -2   0   2    6657089.00    1863455.50     55825.10 o                         
   0   0   2       3743.13        940.93        68.17 o                         
   2   0   2      50155.93      23406.37       733.86 o                         
   4   0   2    1604041.12    1334159.88     39992.32 o                         
   6   0   2      39744.34      17001.16       582.58 o                         
   8   0   2      56788.82      62327.75      1373.53 o                         
  10   0   2      73001.27      85947.18      1886.74 o                         
  12   0   2    1266375.00    1477134.50     44350.43 o                         
  14   0   2      48221.46      53401.42      1760.63 o                         
  16   0   2      32310.95      34961.50      1255.29 o                         
  18   0   2      24127.90      27294.56      1071.83 o                         
  20   0   2      98381.81      92577.26      3321.70 o                         
  22   0   2       5412.15       6530.34       264.99 o                         
  24   0   2       6933.40       6790.28       285.79 o                         
  26   0   2       5801.21       7387.51       590.63 o                         
  28   0   2       1912.75       1212.19       416.82 o                         
  30   0   2        210.38        447.40       238.18 o                         
  32   0   2       3029.94       3920.37       302.56 o                         
  34   0   2        112.10         57.94       244.62 o                         
  36   0   2       6990.91       7444.85       357.28 o                         
  38   0   2        612.57        373.37       183.47 o                         
  40   0   2         89.95        286.46       148.06 o                         
 -41   1   2         73.18       -151.28       151.28 o                         
 -39   1   2         89.20        164.15       186.68 o                         
 -37   1   2       3559.54       3775.53       270.37 o                         
 -35   1   2       2998.79       3608.16       286.46 o                         
 -33   1   2        240.22        476.37       244.62 o                         
 -31   1   2       4021.24       4728.27       318.65 o                         
 -29   1   2        334.75        222.09       234.96 o                         
 -27   1   2         68.48        131.97       209.22 o                         
 -25   1   2       2105.33       1860.41       206.00 o                         
 -23   1   2       6875.96       6695.31       420.96 o                         
 -21   1   2       5116.08       4973.52       200.32 o                         
 -19   1   2       2114.27       1484.92       400.73 o                         
 -17   1   2      29444.67      34519.68       855.03 o                         
 -15   1   2        545.61       1412.38       198.50 o                         
 -13   1   2      62434.98      34397.53       812.17 o                         
 -11   1   2      87767.43      91127.48      1989.13 o                         
  -9   1   2       6308.25      10319.07       336.35 o                         
  -7   1   2      65109.43      77009.77      1855.58 o                         
  -5   1   2     150196.33     328143.41      6982.65 o                         
  -3   1   2      51932.78      27523.09       849.74 o                         
   1   1   2       4440.05       2264.47       165.76 o                         
   3   1   2      20361.86       1187.70       131.97 o                         
   5   1   2      11793.91        988.14       164.15 o                         
   7   1   2     301684.41     328909.06      9913.59 o                         
   9   1   2       6042.68       1754.19       260.71 o                         
  11   1   2      72851.53      73167.44      2307.81 o                         
  13   1   2      64144.42      59018.04      1918.34 o                         
  15   1   2     159634.08     137692.67      4290.52 o                         
  17   1   2       8481.93      10299.83       598.68 o                         
  19   1   2       6144.55       8783.83       582.58 o                         
  21   1   2       3379.37       4071.32       214.15 o                         
  23   1   2        864.93       1289.71       183.68 o                         
  25   1   2       2127.52       2384.27       217.11 o                         
  27   1   2       1801.94       1934.29       227.27 o                         
  29   1   2       1958.61       2305.67       283.25 o                         
  31   1   2       1101.16       1017.11       254.28 o                         
  33   1   2       4116.45       4232.59       305.78 o                         
  35   1   2          1.80          6.44       228.53 o                         
  37   1   2         59.41        193.12       196.34 o                         
  39   1   2        907.99       1132.98       173.81 o                         
  41   1   2         39.25         90.12       128.75 o                         
 -40   2   2        573.56        922.20       125.12 o                         
 -38   2   2        123.01        181.48       149.67 o                         
 -36   2   2        998.72        867.44       160.44 o                         
 -34   2   2       3220.41       3475.74       547.18 o                         
 -32   2   2       7047.09       7729.00       331.53 o                         
 -30   2   2       8248.58       9790.86       304.98 o                         
 -28   2   2        948.21        947.74       161.55 o                         
 -26   2   2       6741.04       6493.77       172.86 o                         
 -24   2   2       1069.70       1025.79       129.73 o                         
 -22   2   2        455.31        478.61        76.48 o                         
 -20   2   2      15701.32      12179.96       313.56 o                         
 -18   2   2       1099.99       2115.22       171.37 o                         
 -16   2   2     122874.37     150914.28      2330.27 o                         
 -14   2   2      76183.75      85514.58      1342.11 o                         
 -12   2   2     198415.22     190398.09      2896.81 o                         
 -10   2   2     414945.41     369238.62      5567.94 o                         
  -8   2   2     327385.03     345915.91      5212.68 o                         
  -6   2   2     267326.59     318413.75      4796.26 o                         
  -2   2   2     197780.48     342226.59      5939.78 o                         
   0   2   2      91597.80      65324.44      1779.94 o                         
   2   2   2      19718.14      33932.42       606.34 o                         
   4   2   2     159499.25     121985.41      2612.81 o                         
   6   2   2     410329.72     501147.69     10649.23 o                         
   8   2   2        963.43       1475.26       167.27 o                         
  10   2   2      70911.26      74564.38      1653.49 o                         
  12   2   2     277613.56     287555.41      6175.82 o                         
  14   2   2       1569.18       1723.46       240.11 o                         
  16   2   2      10068.63      11099.77       426.63 o                         
  18   2   2     219837.20     226967.88      4955.91 o                         
  20   2   2       3144.71       3919.05       146.80 o                         
  22   2   2      34849.45      32469.82       572.00 o                         
  24   2   2      22402.75      22802.40       440.19 o                         
  26   2   2      35257.95      36828.62       664.14 o                         
  28   2   2       2519.78       2631.74       175.61 o                         
  30   2   2       1272.46       1212.76       176.38 o                         
  32   2   2        536.70        367.02       169.55 o                         
  34   2   2         48.76         84.66       165.00 o                         
  36   2   2       3030.03       3155.23       180.93 o                         
  38   2   2         14.47        -47.87       125.12 o                         
  40   2   2         40.25         58.19       101.26 o                         
 -41   3   2         33.67         28.78       120.70 o                         
 -39   3   2         21.93        -25.68        89.91 o                         
 -37   3   2       1100.62        672.54       191.51 o                         
 -35   3   2        345.52        504.97       161.55 o                         
 -33   3   2       1836.66       1874.04       185.08 o                         
 -31   3   2        702.10        638.84       123.92 o                         
 -29   3   2       4156.52       4406.49       160.45 o                         
 -27   3   2       3993.37       3839.63       126.47 o                         
 -25   3   2        122.90        279.45        88.59 o                         
 -23   3   2       3816.16       4211.46       136.27 o                         
 -21   3   2        248.24        513.25        81.87 o                         
 -19   3   2       1432.44       1420.34       176.05 o                         
 -17   3   2      84686.50      88988.66      1413.27 o                         
 -15   3   2      81951.44      80564.52      1277.34 o                         
 -13   3   2      99494.16     102329.73      1587.57 o                         
 -11   3   2      23797.88      34010.39       559.91 o                         
  -9   3   2       2822.12       2578.91       113.73 o                         
  -7   3   2     256945.25     267718.91      4661.27 o                         
  -5   3   2      61549.66      61611.24      1329.16 o                         
  -3   3   2      97974.70      66518.07      1171.59 o                         
  -1   3   2     297871.91     387521.50      5831.03 o                         
   1   3   2      10733.55       1581.96        69.69 o                         
   3   3   2     257977.56     303175.69      5010.05 o                         
   5   3   2     279978.38     223029.38      4755.62 o                         
   7   3   2      64469.40      70456.80      1543.10 o                         
   9   3   2      39493.98      40884.46       937.70 o                         
  11   3   2       1383.38       1493.92       198.01 o                         
  13   3   2      72805.59      60886.98      1392.88 o                         
  15   3   2      23400.96      25724.50       690.75 o                         
  17   3   2      12405.97      16527.29       533.68 o                         
  19   3   2      29004.45      30674.23       839.82 o                         
  21   3   2      10838.91       9077.79       164.20 o                         
  23   3   2       6063.84       5939.07       154.34 o                         
  25   3   2       2952.27       2661.97       126.51 o                         
  27   3   2       3617.21       4071.34       230.90 o                         
  29   3   2          4.00         85.27       159.27 o                         
  31   3   2        199.01        108.62       112.87 o                         
  33   3   2        497.30        203.58       159.27 o                         
  35   3   2       4566.32       4502.29       200.13 o                         
  37   3   2        355.98        431.58       135.41 o                         
  39   3   2        810.26        801.45       112.64 o                         
 -40   4   2       2273.79       2125.58       103.64 o                         
 -38   4   2          8.19         67.31       196.34 o                         
 -36   4   2         90.27         29.02       214.04 o                         
 -34   4   2        301.59        434.90       116.95 o                         
 -32   4   2       7999.15       7791.18       204.88 o                         
 -30   4   2        434.12        795.29       121.40 o                         
 -28   4   2       1651.43       1986.09       113.59 o                         
 -26   4   2      37250.09      36956.16       589.40 o                         
 -24   4   2       6482.86       4848.44       154.17 o                         
 -22   4   2        542.56        443.36        85.50 o                         
 -20   4   2       7168.70       9382.79       254.79 o                         
 -18   4   2      47986.03      58992.85       976.67 o                         
 -16   4   2     174401.89     190181.80      2923.34 o                         
 -14   4   2     141128.75     158859.61      2440.94 o                         
 -12   4   2      38392.07      34291.91       570.73 o                         
 -10   4   2       3638.21       5774.77       188.81 o                         
  -8   4   2     353612.44     387446.16      8241.26 o                         
  -6   4   2      97709.06     105217.26      2255.48 o                         
  -4   4   2     149312.52     140493.61      2131.94 o                         
  -2   4   2     225084.53     295302.28      3981.08 o                         
   0   4   2       9917.41      10335.96       278.60 o                         
   2   4   2        298.77        486.99        66.55 o                         
   4   4   2     315293.22     386930.53      8438.08 o                         
   6   4   2     176331.28     178750.44      3140.47 o                         
   8   4   2      28952.72      34410.33       793.17 o                         
  10   4   2     265291.00     256924.89      5506.69 o                         
  12   4   2      33213.35      24468.68       624.75 o                         
  14   4   2       7263.02       5620.05       297.01 o                         
  16   4   2     195029.30     198095.69      4324.33 o                         
  18   4   2     333152.97     333237.50      7207.97 o                         
  20   4   2      17566.16      17148.25       260.72 o                         
  22   4   2      17097.02      18530.04       281.31 o                         
  24   4   2       6673.46       8123.27       185.67 o                         
  26   4   2      18138.45      16938.05       306.30 o                         
  28   4   2      10214.59      10506.52       308.39 o                         
  30   4   2       1354.77       1428.78       122.22 o                         
  32   4   2       2446.94       2333.75       127.90 o                         
  34   4   2        697.02        912.40       109.16 o                         
  36   4   2         92.20         88.39       133.01 o                         
  38   4   2        309.27        378.00       113.73 o                         
  40   4   2        286.34        218.02        67.02 o                         
 -39   5   2       1192.74        849.90        97.79 o                         
 -37   5   2       3966.51       3682.28       163.82 o                         
 -35   5   2       1613.44       1612.58       118.57 o                         
 -33   5   2        966.17        922.22       119.12 o                         
 -31   5   2       4031.81       4129.42       153.22 o                         
 -29   5   2       1501.36       1903.62       128.24 o                         
 -27   5   2       2675.90       2664.94       119.68 o                         
 -25   5   2       4838.09       4997.29       140.52 o                         
 -23   5   2      10689.18       9496.84       191.39 o                         
 -21   5   2      17715.39      18275.01       308.92 o                         
 -19   5   2      30076.70      27927.94       634.98 o                         
 -15   5   2       5385.15       4361.15       232.15 o                         
 -13   5   2       4967.95       5777.72       233.28 o                         
 -11   5   2     110497.56      97064.30      2113.23 o                         
  -9   5   2     125478.41     135564.09      2914.37 o                         
  -7   5   2     111988.52     109884.31      2359.03 o                         
  -5   5   2      41583.25      30274.33       496.54 o                         
  -3   5   2     577170.44     675288.62     17442.08 o                         
  -1   5   2     255321.09     270322.84      7711.60 o                         
   1   5   2      68812.69      96860.27      3025.58 o                         
   3   5   2      42470.48      32723.73       600.60 o                         
   5   5   2      33880.16      36848.71       761.47 o                         
   7   5   2     260076.92     271897.94      4735.47 o                         
   9   5   2      16953.55      19902.59       422.38 o                         
  11   5   2     217093.19     223823.62      3946.37 o                         
  13   5   2        771.02       1097.25       209.39 o                         
  15   5   2     302095.22     293099.03      6324.90 o                         
  17   5   2      15084.17      13991.97       280.65 o                         
  19   5   2      17299.01      16797.59       259.22 o                         
  21   5   2       4722.40       3902.88       114.68 o                         
  23   5   2       9268.74      10150.61       187.69 o                         
  25   5   2       5074.58       5059.02       162.18 o                         
  27   5   2       1761.95       1801.81       162.72 o                         
  29   5   2        479.51        229.96       113.34 o                         
  31   5   2        186.62        200.56       111.07 o                         
  33   5   2         11.47       -105.34       105.34 o                         
  35   5   2        236.52        352.18        97.55 o                         
  37   5   2         95.87         27.90       112.51 o                         
  39   5   2       1439.52       1348.57        94.27 o                         
 -38   6   2         36.76          1.36        88.41 o                         
 -36   6   2       3173.91       3538.18       123.85 o                         
 -34   6   2        271.17        578.55       109.43 o                         
 -32   6   2         85.71        143.49       121.83 o                         
 -30   6   2       3937.55       4334.18       179.47 o                         
 -28   6   2      25926.74      25869.67       432.05 o                         
 -26   6   2      26734.11      25898.82       431.64 o                         
 -24   6   2        428.89        360.07        96.77 o                         
 -22   6   2      20124.59      20745.12       349.11 o                         
 -20   6   2       3124.25       2564.03       102.21 o                         
 -18   6   2      29682.34      28937.99       536.41 o                         
 -16   6   2       2739.45       3188.11       263.93 o                         
 -10   6   2       5286.56       5655.25       511.77 o                         
  -8   6   2       2372.89       4750.80       486.02 o                         
  -6   6   2       4508.02       6823.24       354.06 o                         
  -4   6   2     564634.81     547752.62      9521.24 o                         
  -2   6   2     320368.34     334119.25     11434.41 o                         
   0   6   2     464859.03     427108.31     12932.73 o                         
   2   6   2     128315.38     145301.67      4499.74 o                         
   4   6   2     853226.25     795194.69     16936.56 o                         
   6   6   2     351045.91     348459.31     10667.67 o                         
   8   6   2     422897.06     399115.06      8317.14 o                         
  10   6   2      26111.02      31996.09       634.13 o                         
  12   6   2     511857.91     549455.81      9601.25 o                         
  14   6   2        308.42        419.53       167.49 o                         
  16   6   2     127382.90     124864.75      2422.25 o                         
  18   6   2       8888.09       8294.41       180.95 o                         
  20   6   2      74740.55      70731.26      1222.64 o                         
  22   6   2        299.04        582.63        92.97 o                         
  24   6   2       1012.27        998.12       115.12 o                         
  26   6   2         15.17         90.18       125.84 o                         
  28   6   2         51.58        275.14       114.40 o                         
  30   6   2       2489.15       2603.11       158.88 o                         
  32   6   2       2235.78       1982.60       118.73 o                         
  34   6   2         85.04          9.52        94.53 o                         
  36   6   2        432.83        273.51        97.79 o                         
  38   6   2          8.25        193.12       135.19 o                         
 -37   7   2        295.33        109.44       141.62 o                         
 -35   7   2         23.03       -116.15       119.47 o                         
 -33   7   2       2704.68       2697.27       222.09 o                         
 -31   7   2         89.85        167.88       129.19 o                         
 -29   7   2        917.17        976.25       139.85 o                         
 -27   7   2         97.15        191.31       117.64 o                         
 -25   7   2       9020.92       8671.33       180.77 o                         
 -23   7   2      44855.44      44886.43       598.76 o                         
 -21   7   2       5463.35       6650.10       152.70 o                         
 -19   7   2       1871.46       1937.41       116.31 o                         
 -17   7   2       2057.71       2675.52       118.94 o                         
 -15   7   2      99741.87      89058.95      1625.48 o                         
 -13   7   2      14342.18      12198.87       724.21 o                         
 -11   7   2      84587.11      91185.70      3032.01 o                         
  -9   7   2      47584.22      46532.45      1211.84 o                         
  -7   7   2     155646.88     141491.22      3120.67 o                         
  -5   7   2      16228.88      18231.17       799.85 o                         
  -3   7   2      10739.26      13717.01       988.14 o                         
  -1   7   2      66137.77      60731.32      1432.61 o                         
   1   7   2      53166.74      53694.32      1796.03 o                         
   3   7   2     268189.31     269520.84      8249.52 o                         
   5   7   2      12388.94       9444.34       418.43 o                         
   7   7   2       3761.02       3093.17       376.59 o                         
   9   7   2       7364.58       6662.93       545.57 o                         
  11   7   2      36962.32      40893.46      2652.21 o                         
  13   7   2     121059.70     114472.40      2063.40 o                         
  15   7   2       6170.72       5979.03       128.98 o                         
  17   7   2        242.80        266.75        85.93 o                         
  19   7   2      13803.28      14120.30       339.95 o                         
  21   7   2       1520.60       1847.86       106.74 o                         
  23   7   2       3961.21       4225.61       250.87 o                         
  25   7   2       6928.11       7422.34       242.00 o                         
  27   7   2         31.62        163.02       135.41 o                         
  29   7   2        672.27        517.61       109.41 o                         
  31   7   2       3703.25       4036.25       244.62 o                         
  33   7   2        310.19        193.12       164.15 o                         
  35   7   2       1041.36       1239.20       157.72 o                         
  37   7   2         67.07        158.52       136.79 o                         
 -36   8   2        352.11        368.56       103.54 o                         
 -34   8   2       2303.74       2401.44       173.81 o                         
 -32   8   2        770.25        875.23       218.87 o                         
 -30   8   2        618.86        466.71       196.34 o                         
 -28   8   2       4581.12       4541.58       276.81 o                         
 -26   8   2        217.05        235.01       126.72 o                         
 -24   8   2        560.34        516.74       109.41 o                         
 -22   8   2       1125.95        982.20        96.68 o                         
 -20   8   2      46345.76      45433.16       666.03 o                         
 -18   8   2        350.24        305.62       106.80 o                         
 -16   8   2       5750.69       6062.82       190.06 o                         
 -14   8   2      31299.71      29646.52       440.12 o                         
 -12   8   2      47509.68      49558.95       639.00 o                         
 -10   8   2      14785.94      11870.98       282.93 o                         
  -8   8   2       6362.01       7815.00       595.46 o                         
  -6   8   2      46418.67      41311.99      1548.19 o                         
  -4   8   2      11822.14      14667.61       769.27 o                         
  -2   8   2     181776.59     175083.19      3878.19 o                         
   0   8   2      60296.13      55236.07      1879.72 o                         
   2   8   2      12630.06       9137.88       547.18 o                         
   4   8   2     485301.91     479009.81     14558.17 o                         
   6   8   2       3270.69       4573.77       444.18 o                         
   8   8   2      88273.66      89173.91      1994.43 o                         
  10   8   2       7223.74       7600.10       138.25 o                         
  12   8   2     179771.92     176753.55      2194.30 o                         
  14   8   2      18463.98      18228.73       393.47 o                         
  16   8   2       8486.69       8400.14       169.66 o                         
  18   8   2       4580.53       4484.61       129.59 o                         
  20   8   2      21894.92      21925.09       351.42 o                         
  22   8   2      32978.34      31960.34       737.41 o                         
  24   8   2         59.11         73.86       148.75 o                         
  26   8   2       4675.25       4916.14       201.18 o                         
  28   8   2        769.25        521.43       199.56 o                         
  30   8   2       3980.57       3469.76       241.40 o                         
  32   8   2        197.09        183.47       170.59 o                         
  34   8   2        154.27        288.69       201.17 o                         
  36   8   2       2683.72       2349.16       247.84 o                         
 -35   9   2        759.09        726.18       111.52 o                         
 -33   9   2        353.12        466.56       239.79 o                         
 -31   9   2         50.99        -38.62       138.78 o                         
 -29   9   2       1200.07       1155.76       157.72 o                         
 -27   9   2       2064.91       2349.29       175.92 o                         
 -25   9   2       3555.00       3628.49       159.48 o                         
 -23   9   2      10437.25      10507.54       221.00 o                         
 -21   9   2        386.89        794.02       114.64 o                         
 -19   9   2       5055.09       4660.69       169.21 o                         
 -17   9   2      76485.86      72248.97      1137.48 o                         
 -15   9   2       9985.34      11029.32       155.53 o                         
 -13   9   2       7057.79       7899.69       107.43 o                         
 -11   9   2      12371.92      12081.45       142.66 o                         
  -9   9   2      19559.29      18658.09       213.85 o                         
  -7   9   2     107103.38     100426.12      1022.04 o                         
  -5   9   2      11107.66      10750.40       175.94 o                         
  -3   9   2        402.38        209.71        72.86 o                         
  -1   9   2      16340.52      15600.76       548.28 o                         
   1   9   2      44500.06      38368.41       823.50 o                         
   3   9   2      29172.87      25420.02       416.05 o                         
   5   9   2        917.77       1508.23        76.14 o                         
   7   9   2      13858.83      11993.54       174.18 o                         
   9   9   2      16940.62      17457.66       207.05 o                         
  11   9   2      27547.76      25479.77       325.26 o                         
  13   9   2      17220.96      16568.17       210.26 o                         
  15   9   2      33758.55      31815.93       629.35 o                         
  17   9   2       6273.67       7440.18       228.55 o                         
  19   9   2      12451.12      12945.36       289.71 o                         
  21   9   2       1767.07       1683.10       215.65 o                         
  23   9   2       2790.17       2873.08       147.19 o                         
  25   9   2        407.41        577.11       122.02 o                         
  27   9   2       1944.70       1876.50       225.31 o                         
  29   9   2        975.66       1097.58       202.78 o                         
  31   9   2       1324.89       1757.41       202.78 o                         
  33   9   2        171.01        -16.09       154.50 o                         
  35   9   2         92.39          2.59        98.51 o                         
 -34  10   2       1150.52       1141.17       289.68 o                         
 -32  10   2        666.93        867.41       134.22 o                         
 -30  10   2       1867.49       1635.10       218.87 o                         
 -28  10   2       2363.93       2398.70       165.96 o                         
 -26  10   2       1979.17       1816.78       167.27 o                         
 -24  10   2       1603.31       1468.60       119.07 o                         
 -22  10   2        538.88        508.63       114.00 o                         
 -20  10   2      45129.12      45013.86       657.88 o                         
 -18  10   2      13138.14      13821.28       193.03 o                         
 -16  10   2      13426.45      11865.80       152.08 o                         
 -14  10   2        627.42        691.17        60.08 o                         
 -12  10   2      33949.13      32558.62       322.54 o                         
 -10  10   2      47256.99      43013.27       415.18 o                         
  -8  10   2       3780.07       3722.53        70.79 o                         
  -6  10   2      50026.10      52313.41       438.29 o                         
  -4  10   2      26751.40      25360.62       225.13 o                         
  -2  10   2      45019.52      43916.39       460.17 o                         
   0  10   2      51514.01      51984.91       501.42 o                         
   2  10   2       1322.25       1327.00        59.00 o                         
   4  10   2       2270.79       3039.26        69.23 o                         
   6  10   2        750.14        893.38        55.14 o                         
   8  10   2       7500.90       7805.53       124.84 o                         
  10  10   2       1716.68       2254.31        69.99 o                         
  12  10   2      60135.40      63054.79       626.82 o                         
  14  10   2      12947.97      14203.95       259.45 o                         
  16  10   2       1574.90       1540.45       133.80 o                         
  18  10   2       6712.29       6139.83       190.94 o                         
  20  10   2       7500.67       8797.82       174.03 o                         
  22  10   2      12719.12      12295.10       461.88 o                         
  24  10   2        664.08        799.22       111.39 o                         
  26  10   2       7093.62       6706.12       219.64 o                         
  28  10   2       5386.48       5563.14       350.84 o                         
  30  10   2         26.28         -2.89       136.79 o                         
  32  10   2        251.77        231.75       157.72 o                         
  34  10   2         55.34       -131.97       131.97 o                         
 -31  11   2       3834.86       3154.32       225.31 o                         
 -29  11   2       2441.43       2243.16       156.84 o                         
 -27  11   2        784.58        921.64       121.34 o                         
 -25  11   2       1286.48        972.56       158.07 o                         
 -23  11   2      11923.17      12380.97       289.86 o                         
 -21  11   2       1150.82       1054.80       116.59 o                         
 -19  11   2        328.30        333.10        87.95 o                         
 -17  11   2      90121.23      89063.15       925.15 o                         
 -15  11   2      23493.69      20922.65       248.33 o                         
 -13  11   2       7892.27       8300.94       115.37 o                         
 -11  11   2        265.44        424.27        60.64 o                         
  -9  11   2      83604.56      84039.28       824.67 o                         
  -7  11   2       1745.92       2316.27        60.77 o                         
  -5  11   2       2153.84       2411.60        56.93 o                         
  -3  11   2      20558.29      20430.33       216.85 o                         
  -1  11   2      93747.30      95882.20       937.78 o                         
   1  11   2       5597.02       6018.53       107.22 o                         
   3  11   2      20916.80      19874.29       210.37 o                         
   5  11   2        819.65        828.00        55.02 o                         
   7  11   2       7307.57       6462.34        91.14 o                         
   9  11   2      34756.92      34036.20       352.52 o                         
  11  11   2      14100.58      11011.10       130.02 o                         
  13  11   2       1196.31       1167.33        65.28 o                         
  15  11   2       1362.95       1471.10        65.46 o                         
  17  11   2        454.68        608.61        84.18 o                         
  19  11   2      38019.19      39633.56       644.63 o                         
  21  11   2         83.92        117.97        95.60 o                         
  23  11   2       1123.68       1326.44       173.05 o                         
  25  11   2       2146.24       2198.22       155.39 o                         
  27  11   2       2230.38       2225.06       134.02 o                         
  29  11   2         58.64        110.57       131.48 o                         
  31  11   2        690.32        862.23       121.37 o                         
 -30  12   2          4.83          7.14       114.78 o                         
 -28  12   2        519.50        411.99       132.01 o                         
 -26  12   2       6210.86       6711.43       232.15 o                         
 -24  12   2       1903.65       2023.78       137.90 o                         
 -22  12   2        875.01        601.47        98.62 o                         
 -20  12   2       1632.95       1419.63        91.53 o                         
 -18  12   2        264.42        351.40        86.29 o                         
 -16  12   2      31407.24      28721.94       394.45 o                         
 -14  12   2      33545.81      34016.82       388.68 o                         
 -12  12   2       6115.16       6081.19       110.78 o                         
 -10  12   2      13679.22      13359.79       185.12 o                         
  -8  12   2       1183.85       1188.50        69.11 o                         
  -6  12   2      45512.04      46013.63       449.78 o                         
  -4  12   2        252.15        347.44        63.46 o                         
  -2  12   2      18784.92      18873.82       206.99 o                         
   0  12   2       2264.56       2573.06        89.04 o                         
   2  12   2      20255.86      21446.72       248.45 o                         
   4  12   2       7316.74       7985.85       118.30 o                         
   6  12   2      26750.20      26496.70       259.20 o                         
   8  12   2      37833.88      39196.35       367.44 o                         
  10  12   2        620.46        534.05        62.68 o                         
  12  12   2       2719.73       2685.25        70.36 o                         
  14  12   2       1358.17       1133.50        70.37 o                         
  16  12   2       7855.47       8548.80       134.96 o                         
  18  12   2      12526.69      12773.38       260.83 o                         
  20  12   2        378.92        329.72        96.36 o                         
  22  12   2       3126.44       2900.86       140.05 o                         
  24  12   2       1023.22        999.52       128.12 o                         
  26  12   2        913.06       1123.55       150.16 o                         
  28  12   2       2857.05       2967.64       222.09 o                         
  30  12   2         67.46         42.54       115.87 o                         
 -27  13   2       1194.55       1199.09       109.41 o                         
 -25  13   2         44.58        -43.88       112.95 o                         
 -23  13   2       5638.57       5901.02       183.20 o                         
 -21  13   2       1023.56       1331.55       120.15 o                         
 -19  13   2       3473.92       3160.81       136.74 o                         
 -17  13   2      27759.64      26954.08       743.47 o                         
 -15  13   2      23931.13      24506.60       366.84 o                         
 -13  13   2        117.87        153.19        66.43 o                         
 -11  13   2        479.48        614.48        74.79 o                         
  -9  13   2      42783.31      40478.62       554.00 o                         
  -7  13   2        194.22        323.22        72.14 o                         
  -5  13   2       1601.34       1801.42        77.50 o                         
  -3  13   2      57887.06      57253.84       578.37 o                         
  -1  13   2       5324.02       5003.24       112.38 o                         
   1  13   2        548.82        524.13        83.53 o                         
   3  13   2       3938.07       4480.39        97.99 o                         
   5  13   2        682.98       1056.58        67.58 o                         
   7  13   2       2584.51       3209.54        77.93 o                         
   9  13   2      18407.23      17875.36       197.61 o                         
  11  13   2       2613.38       3024.71        89.74 o                         
  13  13   2       1494.41       1381.22        72.68 o                         
  15  13   2        167.23        191.10        66.04 o                         
  17  13   2      14695.75      14711.50       286.67 o                         
  19  13   2        864.60       1004.64       125.44 o                         
  21  13   2        608.13        621.75        96.01 o                         
  23  13   2          6.50        103.15       117.25 o                         
  25  13   2       3509.09       3317.41       138.75 o                         
  27  13   2         21.04        -55.49        95.78 o                         
 -26  14   2          3.12        148.06       173.81 o                         
 -24  14   2        351.63        399.12       199.56 o                         
 -22  14   2        864.18       1152.29       228.53 o                         
 -20  14   2       2461.48       2191.56       122.99 o                         
 -18  14   2        205.41        116.51       100.25 o                         
 -16  14   2       3003.65       3024.12       127.54 o                         
 -14  14   2      17701.97      18275.08       623.52 o                         
 -12  14   2       9103.25       7864.71       170.23 o                         
 -10  14   2        292.50        372.91        77.75 o                         
  -8  14   2       8017.99       8737.79       145.12 o                         
  -6  14   2       7014.64       6568.40       123.88 o                         
  -4  14   2        769.12        917.54        71.47 o                         
  -2  14   2      27481.69      25770.06       311.00 o                         
   0  14   2       1802.88       2268.54        91.08 o                         
   2  14   2      29646.19      30327.44       471.22 o                         
   4  14   2       1616.03       1268.69        70.19 o                         
   6  14   2      11083.88      10903.73       160.23 o                         
   8  14   2       4728.55       4774.27       115.33 o                         
  10  14   2       3579.55       3645.71       101.40 o                         
  12  14   2         13.14         23.64        80.76 o                         
  14  14   2       5846.73       5377.72       184.83 o                         
  16  14   2       3810.97       3771.72       125.34 o                         
  18  14   2       2132.32       1854.62       123.46 o                         
  20  14   2        693.71        928.36       101.46 o                         
  22  14   2       1579.54       1246.30       310.60 o                         
  24  14   2        537.76        619.24       133.58 o                         
 -23  15   2       1567.45       1673.72       202.78 o                         
 -21  15   2         46.06        160.93       212.43 o                         
 -19  15   2       2247.62       2251.77       132.48 o                         
 -17  15   2       1368.10       1260.53       331.53 o                         
 -15  15   2       1485.64       1177.36       141.10 o                         
 -13  15   2        494.67        583.11       108.61 o                         
 -11  15   2      28028.92      28719.70       875.27 o                         
  -9  15   2      16280.58      15609.46       227.35 o                         
  -7  15   2         17.73          0.63        73.43 o                         
  -5  15   2         84.70         92.28        73.84 o                         
  -3  15   2      12957.43      13278.91       182.33 o                         
  -1  15   2        320.13        236.23       104.71 o                         
   1  15   2         51.00          2.30        84.98 o                         
   3  15   2       7281.82       7206.33       133.83 o                         
   5  15   2       4469.71       4549.77       115.36 o                         
   7  15   2        208.86        222.30        92.18 o                         
   9  15   2       2023.92       2229.96       110.22 o                         
  11  15   2        206.15        224.74        90.36 o                         
  13  15   2       4226.24       4048.13       233.36 o                         
  15  15   2       1091.11       1339.76       262.32 o                         
  17  15   2       1351.61       1749.81       168.98 o                         
  19  15   2        763.20        812.86       230.14 o                         
  21  15   2       1415.96       1441.98       212.43 o                         
 -18  16   2        136.31          9.66       212.43 o                         
 -16  16   2        161.13        241.40       128.75 o                         
 -14  16   2         65.50         45.43       121.21 o                         
 -12  16   2       5483.67       5109.53       150.06 o                         
 -10  16   2         63.84         24.24        93.62 o                         
  -8  16   2        999.64        975.54        88.63 o                         
  -6  16   2       1039.00        658.35        79.70 o                         
  -4  16   2       1538.33       1318.70        85.75 o                         
  -2  16   2        196.66        186.62       101.81 o                         
   0  16   2        661.43        873.58       105.52 o                         
   2  16   2       5618.37       5356.78       128.76 o                         
   4  16   2       1050.04       1091.24        99.88 o                         
   6  16   2       1051.01       1039.97        99.91 o                         
   8  16   2        651.74        983.12        96.87 o                         
  10  16   2       1122.89       1210.93       152.65 o                         
  12  16   2        189.85         20.00       130.01 o                         
  14  16   2       7435.29       7467.38       299.34 o                         
  16  16   2        345.72        191.79       109.66 o                         
  18  16   2        108.35        -10.16       130.36 o                         
 -13  17   2        171.38        189.90       234.96 o                         
 -11  17   2       6994.24       6759.27       357.28 o                         
  -9  17   2       9176.97       8812.96       204.45 o                         
  -7  17   2        401.04        425.20        96.75 o                         
  -5  17   2       1039.36        923.37       103.49 o                         
  -3  17   2       1916.05       1797.57       144.84 o                         
  -1  17   2       3653.13       3154.32       215.65 o                         
   1  17   2        601.01        651.06       119.08 o                         
   3  17   2        286.22        231.75       157.72 o                         
   5  17   2       5499.38       5519.04       188.66 o                         
   7  17   2       2269.08       2577.61       161.73 o                         
   9  17   2       3246.33       3569.92       197.95 o                         
  11  17   2       4251.91       3876.62       166.12 o                         
 -41   1   3        602.50        534.30       160.93 o                         
 -39   1   3         26.21        283.25       189.90 o                         
 -37   1   3       3887.90       3926.81       280.03 o                         
 -35   1   3       1648.83       1734.88       247.84 o                         
 -33   1   3       5186.60       6218.52       354.06 o                         
 -31   1   3       4358.73       3633.91       299.34 o                         
 -29   1   3      10100.36      10463.99       444.18 o                         
 -27   1   3       3151.03       3373.20       251.06 o                         
 -25   1   3       6761.10       5888.25       249.69 o                         
 -23   1   3       6140.59       6642.19       209.35 o                         
 -21   1   3     112426.08     110698.38      1997.60 o                         
 -19   1   3       3578.78       4690.39       295.42 o                         
 -17   1   3       6012.12       7138.63       407.17 o                         
 -15   1   3     237982.28     247903.70      5337.08 o                         
 -13   1   3     161334.52     140633.05      3047.45 o                         
 -11   1   3     111992.67     114207.62      2478.47 o                         
  -9   1   3      35036.02      19419.43       476.48 o                         
  -7   1   3      96761.72      52935.11      1161.84 o                         
  -5   1   3      10896.81       2471.96       157.72 o                         
  -3   1   3     617049.50     700279.19     21002.00 o                         
  -1   1   3      81680.03       6685.24       257.50 o                         
   1   1   3     215283.27      53548.75      1366.51 o                         
   3   1   3      19372.38      13074.35       457.06 o                         
   5   1   3     167482.62      86412.38      2645.77 o                         
   7   1   3     268741.34     345324.44     10412.49 o                         
   9   1   3     271792.94     327817.94      9907.15 o                         
  11   1   3      26394.98      38630.81      1290.70 o                         
  13   1   3     214545.38     211445.92      6476.02 o                         
  15   1   3       6674.00       7203.45       495.68 o                         
  17   1   3     251952.42     270167.84      8294.58 o                         
  19   1   3       5510.62       8014.56       566.49 o                         
  21   1   3       6270.75       6248.41       257.30 o                         
  23   1   3       2629.21       3386.64       357.28 o                         
  25   1   3       2478.47       3021.40       231.53 o                         
  27   1   3       5133.90       6253.26       325.09 o                         
  29   1   3        572.90        577.26       212.10 o                         
  31   1   3       1387.95       1242.42       254.28 o                         
  33   1   3       3388.56       3518.04       292.90 o                         
  35   1   3       1798.07       1425.88       241.40 o                         
  37   1   3        420.77        579.37       193.12 o                         
  39   1   3        151.53        251.06       154.50 o                         
 -42   2   3        477.93        376.66        95.51 o                         
 -40   2   3        100.58        144.36       196.34 o                         
 -38   2   3       1849.90       1951.87       159.27 o                         
 -36   2   3        531.09        700.03       159.27 o                         
 -34   2   3       3027.72       2598.97       193.30 o                         
 -32   2   3      16415.30      17146.08       593.85 o                         
 -30   2   3       7830.48       7742.26       268.76 o                         
 -28   2   3        516.43        748.82       161.55 o                         
 -26   2   3        298.03        333.60       100.38 o                         
 -24   2   3       5010.83       5455.69       168.34 o                         
 -22   2   3       3060.59       3699.09       101.33 o                         
 -20   2   3      12454.27      17242.46       380.03 o                         
 -18   2   3        388.60        272.14       156.61 o                         
 -16   2   3       7083.13       7265.38       215.40 o                         
 -14   2   3     159817.20     156450.36      2400.29 o                         
 -12   2   3     181717.20     193344.69      2940.26 o                         
 -10   2   3      23467.26      17581.83       315.06 o                         
  -8   2   3      79142.92      85306.45      1511.41 o                         
  -6   2   3     444687.66     516729.22     10969.00 o                         
  -4   2   3       6908.57      24471.77       546.23 o                         
  -2   2   3      28146.82      35727.35       781.79 o                         
   0   2   3     924484.56    1097664.25     19070.03 o                         
   2   2   3      40459.97      71778.89      1103.57 o                         
   4   2   3     555717.56     461136.25      6930.66 o                         
   6   2   3     623771.69     556392.69     11824.77 o                         
   8   2   3      43994.75      60213.64      1338.27 o                         
  10   2   3     272114.59     316892.28      6783.51 o                         
  12   2   3     147511.22     145510.92      3174.97 o                         
  14   2   3     309050.50     307781.62      6627.60 o                         
  16   2   3     140288.81     141645.78      3138.55 o                         
  18   2   3       3693.38       3095.01       315.17 o                         
  20   2   3     175691.11     171215.47      2599.36 o                         
  22   2   3      33318.66      35305.95       869.69 o                         
  24   2   3       9947.29       8684.28       235.42 o                         
  26   2   3        338.32        292.30       145.81 o                         
  28   2   3       2345.24       3218.06       290.72 o                         
  30   2   3      13094.91      15266.72       413.08 o                         
  32   2   3       1822.83       2021.02       188.74 o                         
  34   2   3        999.73        949.06       169.55 o                         
  36   2   3         79.73        204.12       144.51 o                         
  38   2   3        303.00        318.29       121.75 o                         
  40   2   3         71.31        301.90       100.06 o                         
 -41   3   3         21.84         77.32        98.98 o                         
 -39   3   3        191.98        159.39       124.78 o                         
 -37   3   3         66.43         99.78       145.66 o                         
 -35   3   3      10432.82      10803.00       316.33 o                         
 -33   3   3       3346.72       3851.68       286.46 o                         
 -31   3   3      18234.05      17473.42       359.46 o                         
 -29   3   3        250.74        332.32       120.24 o                         
 -27   3   3      29422.32      29649.20       481.95 o                         
 -25   3   3       4700.40       5582.17       144.48 o                         
 -23   3   3       7509.62       7552.92       182.31 o                         
 -21   3   3      44763.89      44506.92       579.28 o                         
 -19   3   3      22389.73      23567.31       630.44 o                         
 -17   3   3       1060.77       1127.94       154.10 o                         
 -15   3   3      17642.24      25081.46       455.34 o                         
 -13   3   3     243459.09     266717.19      4045.48 o                         
 -11   3   3      21631.98      13050.70       291.73 o                         
  -9   3   3     432453.53     509115.81     10822.20 o                         
  -7   3   3     634677.44     691180.25     14667.44 o                         
  -5   3   3      60325.16     135268.64      2890.47 o                         
  -3   3   3     148515.16     209755.17      4460.89 o                         
  -1   3   3     767335.19     793531.62     13815.95 o                         
   1   3   3     427661.12     443372.72      5963.89 o                         
   3   3   3      13210.04      22178.01       307.69 o                         
   5   3   3      96296.27     121349.75      1848.68 o                         
   7   3   3      79889.66      69757.34      1531.72 o                         
   9   3   3     172970.77     152912.34      3304.70 o                         
  11   3   3       1316.59       1535.13       202.56 o                         
  13   3   3     152501.84     175541.09      3821.34 o                         
  15   3   3      32917.04      29856.44       778.38 o                         
  17   3   3     119148.27     116076.81      2608.25 o                         
  19   3   3        709.94        810.75       115.23 o                         
  21   3   3      30774.71      29295.23       492.27 o                         
  23   3   3      23319.40      21072.15       352.44 o                         
  25   3   3       7792.54       7378.08       184.51 o                         
  27   3   3       4347.36       4066.97       321.49 o                         
  29   3   3       1348.32       1245.42       167.27 o                         
  31   3   3       1782.66       1991.16       125.87 o                         
  33   3   3       3624.23       3049.32       186.59 o                         
  35   3   3        685.88        823.17       149.06 o                         
  37   3   3         13.53          6.52       185.08 o                         
  39   3   3        160.98         78.77       103.54 o                         
 -40   4   3        250.38        262.51        77.14 o                         
 -38   4   3       2807.94       2733.35       136.40 o                         
 -36   4   3       1392.45       1711.47       162.62 o                         
 -34   4   3        194.91        235.47       118.40 o                         
 -32   4   3         54.08       -120.93       120.93 o                         
 -30   4   3       6891.56       7042.01       196.49 o                         
 -28   4   3       3705.27       4585.41       140.40 o                         
 -26   4   3      19819.38      19800.54       339.90 o                         
 -24   4   3         31.41        -89.61        89.61 o                         
 -22   4   3      26311.43      26211.27       490.57 o                         
 -20   4   3      14396.41      16327.06       305.91 o                         
 -18   4   3       4893.53       5355.79       266.26 o                         
 -16   4   3       2835.95       2952.03       215.07 o                         
 -14   4   3         86.46        280.03       163.87 o                         
 -12   4   3      18978.95      19548.80       490.47 o                         
 -10   4   3       2316.06       6024.52       207.61 o                         
  -8   4   3      20826.33      27331.33       623.61 o                         
  -6   4   3       6296.29       5315.53       165.00 o                         
  -4   4   3      33752.67      43179.70       779.30 o                         
  -2   4   3      21337.12      54060.73       843.05 o                         
   0   4   3     193252.11     199229.34      2997.72 o                         
   2   4   3      47840.32      59119.73       912.96 o                         
   4   4   3       1339.06       2891.00       119.47 o                         
   6   4   3      12383.89      10595.54       249.89 o                         
   8   4   3      10255.05      15672.64       342.87 o                         
  10   4   3      11945.50      10178.02       330.01 o                         
  12   4   3      40633.45      50423.05      1172.12 o                         
  14   4   3      70301.03      73304.23      1672.83 o                         
  16   4   3         15.16        -24.29       252.51 o                         
  18   4   3       6744.70       5985.48       616.38 o                         
  20   4   3      12211.79      11359.11       202.26 o                         
  22   4   3        208.68         79.51       103.62 o                         
  24   4   3       4601.21       4530.51       143.30 o                         
  26   4   3       9298.51       9359.49       282.65 o                         
  28   4   3       8810.03       8251.18       267.42 o                         
  30   4   3          6.10         40.72       111.77 o                         
  32   4   3         82.48         52.42       110.61 o                         
  34   4   3       1679.76       1691.68       114.50 o                         
  36   4   3        273.16        171.05       127.21 o                         
  38   4   3         42.50        146.43       108.09 o                         
 -39   5   3         71.92         -3.65       107.83 o                         
 -37   5   3       3530.20       3657.50       130.38 o                         
 -35   5   3       2623.95       2315.41       128.78 o                         
 -33   5   3        299.19        266.82       117.51 o                         
 -31   5   3         41.68        118.08       116.44 o                         
 -29   5   3       7400.62       8292.98       195.59 o                         
 -27   5   3       1049.38        987.23       107.16 o                         
 -25   5   3        812.82        761.61       101.46 o                         
 -23   5   3      19606.13      19464.19       329.44 o                         
 -21   5   3      84264.59      85176.54      1300.74 o                         
 -19   5   3        202.91        240.96       100.32 o                         
 -17   5   3       6195.10       4572.30       245.80 o                         
 -15   5   3      81801.19      87894.91      1948.22 o                         
 -13   5   3      90619.74     100129.08      2190.61 o                         
 -11   5   3      57728.91      56430.41      1254.06 o                         
  -9   5   3     172542.67     182164.22      3901.00 o                         
  -7   5   3     298536.25     289410.44      6161.03 o                         
  -5   5   3      98560.49      93547.06      1441.68 o                         
  -3   5   3     287661.53     273571.75      3666.56 o                         
  -1   5   3     165838.00     153049.69      3296.56 o                         
   1   5   3      73378.69      84476.35      1138.15 o                         
   3   5   3     116160.95     108102.30      1659.82 o                         
   5   5   3      17592.86      20129.66       484.38 o                         
   7   5   3       1110.30       1868.07       117.95 o                         
   9   5   3      25015.63      22211.28       463.49 o                         
  11   5   3       1456.82        992.80       161.48 o                         
  13   5   3       3437.31       5471.41       276.82 o                         
  15   5   3      38529.39      36913.82       750.70 o                         
  17   5   3      62291.47      64011.57      1012.04 o                         
  19   5   3       5705.17       5843.69       125.33 o                         
  21   5   3         63.17        282.35        86.47 o                         
  23   5   3      16074.12      13124.64       250.85 o                         
  25   5   3       1414.18       1327.28       116.57 o                         
  27   5   3       7409.96       8028.06       238.72 o                         
  29   5   3       1369.35       1254.01       152.99 o                         
  31   5   3         19.36        -98.05       108.80 o                         
  33   5   3         21.73         75.58       102.74 o                         
  35   5   3       1309.75       1343.18       100.80 o                         
  37   5   3        647.25        649.52       109.18 o                         
  39   5   3         35.02         28.88        85.30 o                         
 -40   6   3         26.76        -12.87       103.00 o                         
 -38   6   3        847.02        687.42        95.51 o                         
 -36   6   3         39.93         85.30        93.52 o                         
 -34   6   3       1499.16       1738.62       119.48 o                         
 -32   6   3        919.36       1060.07       117.40 o                         
 -30   6   3       7343.33       7245.70       195.07 o                         
 -28   6   3       1188.87       1323.11       112.69 o                         
 -26   6   3       2081.20       2556.99       120.07 o                         
 -24   6   3       4188.66       3605.75       122.26 o                         
 -22   6   3      18642.34      19994.83       301.31 o                         
 -20   6   3       1943.27       2106.11        95.37 o                         
 -18   6   3          5.55         76.32        96.66 o                         
 -16   6   3      27520.06      24096.16       554.11 o                         
 -14   6   3      16579.08      15582.67       626.04 o                         
 -12   6   3      99483.92      88567.28      1941.40 o                         
 -10   6   3       5812.36       4140.62       170.65 o                         
  -8   6   3      10215.66      14082.99       334.85 o                         
  -6   6   3      76797.45      71522.05      1133.86 o                         
  -4   6   3      29390.52      27769.35       707.00 o                         
  -2   6   3      80514.89      93803.27      2455.87 o                         
   0   6   3        805.60       3044.89       321.87 o                         
   2   6   3      42067.24      38659.78      1310.01 o                         
   4   6   3       4043.99       3234.25       189.03 o                         
   6   6   3      27695.27      26709.18       573.80 o                         
   8   6   3     119145.01     123640.55      1716.12 o                         
  10   6   3       6982.74       4767.54       168.39 o                         
  12   6   3      23141.21      20722.33       463.92 o                         
  14   6   3        296.13        523.40       114.17 o                         
  16   6   3      18339.01      18699.92       259.25 o                         
  18   6   3      25937.94      24851.97       321.66 o                         
  20   6   3      92741.26      91758.78      1068.13 o                         
  22   6   3          0.89        258.02        99.54 o                         
  24   6   3        145.49        280.95       106.76 o                         
  26   6   3        702.20        952.46       126.83 o                         
  28   6   3       2151.77       2441.54       164.90 o                         
  30   6   3       2740.89       2648.14       130.38 o                         
  32   6   3       2204.68       2393.64       121.13 o                         
  34   6   3        402.15        406.42        92.58 o                         
  36   6   3          0.35          4.89        91.99 o                         
  38   6   3          4.98       -131.97       131.97 o                         
 -39   7   3         31.27         48.28       106.22 o                         
 -37   7   3       2002.99       1770.28       164.15 o                         
 -35   7   3       1528.69       1689.66       134.05 o                         
 -33   7   3       3173.86       3618.68       172.93 o                         
 -31   7   3       1565.00       1306.08       172.20 o                         
 -29   7   3       1888.46       1918.77       130.28 o                         
 -27   7   3        528.71        643.73       120.79 o                         
 -25   7   3       1953.12       1750.74       136.45 o                         
 -23   7   3       8516.42       7551.38       207.76 o                         
 -21   7   3       2405.67       2641.16       110.81 o                         
 -19   7   3      10842.96      11356.69       206.86 o                         
 -17   7   3        782.92       1000.23        87.31 o                         
 -15   7   3     187874.92     180276.58      3956.89 o                         
 -13   7   3        561.52        590.20       143.81 o                         
 -11   7   3       6634.80       6810.94       486.02 o                         
  -9   7   3      11139.20      11054.44       434.43 o                         
  -7   7   3     192354.69     196271.34      4296.89 o                         
  -5   7   3      11572.57      13164.16       624.43 o                         
  -3   7   3       3938.55       5163.90       321.69 o                         
  -1   7   3        838.43       1171.61       315.43 o                         
   1   7   3      73366.00      74384.11      2407.59 o                         
   3   7   3         99.48         47.61       239.74 o                         
   5   7   3        395.12        920.52       299.34 o                         
   7   7   3      17190.61      17895.96       756.39 o                         
   9   7   3        114.25        432.43       206.68 o                         
  11   7   3      13727.60      13252.26       423.12 o                         
  13   7   3      19652.92      20237.23       317.30 o                         
  15   7   3       5371.01       6075.46       121.12 o                         
  17   7   3      22321.22      21504.25       318.17 o                         
  19   7   3       3971.27       4076.23       124.46 o                         
  21   7   3      10858.68      10367.60       321.63 o                         
  23   7   3        921.67        886.07       112.38 o                         
  25   7   3        112.17        215.44       137.34 o                         
  27   7   3       1419.30       1313.23       202.78 o                         
  29   7   3       3471.35       3049.07       133.12 o                         
  31   7   3        963.74        640.52       177.03 o                         
  33   7   3       2875.46       2919.36       199.56 o                         
  35   7   3         22.57         90.12       138.40 o                         
  37   7   3         19.00        -37.37        85.84 o                         
 -38   8   3        311.58        251.06       115.87 o                         
 -36   8   3        140.01        473.15       151.28 o                         
 -34   8   3       5628.94       5724.40       201.41 o                         
 -32   8   3        627.33        322.43       137.68 o                         
 -30   8   3        418.34        486.07       142.23 o                         
 -28   8   3         90.33        -19.59       156.11 o                         
 -26   8   3      26314.27      25026.52       517.08 o                         
 -24   8   3       4524.77       4248.78       139.07 o                         
 -22   8   3         58.79         27.07       103.16 o                         
 -20   8   3      13049.60      13013.47       245.88 o                         
 -18   8   3      15815.06      15353.20       357.26 o                         
 -16   8   3       5883.99       5400.35       178.14 o                         
 -14   8   3        176.03        365.64        61.29 o                         
 -12   8   3       4666.14       4592.99        80.95 o                         
 -10   8   3      13420.20      12744.33       213.14 o                         
  -8   8   3       2357.27       2059.97       492.46 o                         
  -6   8   3     128409.98     126720.14      4107.06 o                         
  -4   8   3       3203.84       3012.70       476.37 o                         
  -2   8   3       6502.07       8883.13       406.44 o                         
   0   8   3      71500.66      84194.70      2732.67 o                         
   2   8   3       7887.58       9121.79       543.96 o                         
   4   8   3      37039.80      40936.46      1132.98 o                         
   6   8   3     182606.30     187630.77      5829.06 o                         
   8   8   3     168610.02     166862.14      2250.02 o                         
  10   8   3      16360.23      15656.77       253.72 o                         
  12   8   3       3159.97       2795.56       106.37 o                         
  14   8   3      37946.78      36298.38       696.55 o                         
  16   8   3      17096.96      17811.76       290.69 o                         
  18   8   3       3938.57       3943.60       127.05 o                         
  20   8   3      11638.23      11234.08       315.21 o                         
  22   8   3      20008.92      17774.08       448.35 o                         
  24   8   3       6840.00       6166.89       252.67 o                         
  26   8   3        829.84        415.44       146.68 o                         
  28   8   3         24.69        119.09       196.34 o                         
  30   8   3        506.66        508.55       186.68 o                         
  32   8   3        365.56        308.99       164.15 o                         
  34   8   3       2505.97       2214.49       132.84 o                         
  36   8   3         82.47        107.65        91.15 o                         
 -35   9   3        267.53        167.37       151.28 o                         
 -33   9   3         19.22         90.84       130.36 o                         
 -31   9   3      12005.40      11699.35       613.16 o                         
 -29   9   3       5846.46       6058.08       223.04 o                         
 -27   9   3       1447.84       1562.70       132.55 o                         
 -25   9   3       1452.90       1130.69       119.83 o                         
 -23   9   3       7789.62       7519.76       177.77 o                         
 -21   9   3      15286.76      16245.25       327.80 o                         
 -19   9   3       3983.73       3802.86       179.08 o                         
 -17   9   3         57.53        160.83        86.39 o                         
 -15   9   3      46271.80      48612.35       550.89 o                         
 -13   9   3        466.00        424.21        60.48 o                         
 -11   9   3       4296.76       4544.04        77.26 o                         
  -9   9   3      10706.89       9725.46       120.37 o                         
  -7   9   3     154523.42     155410.91      1571.56 o                         
  -5   9   3       6338.19       7500.08       126.75 o                         
  -3   9   3        381.30        455.18        90.60 o                         
  -1   9   3      42137.26      44399.89      1045.78 o                         
   1   9   3     161913.34     160815.58      2466.18 o                         
   3   9   3      35762.12      34311.11       474.13 o                         
   5   9   3      92780.94      92441.13      1075.25 o                         
   7   9   3       3888.97       4481.37       110.06 o                         
   9   9   3      24802.30      26404.68       339.43 o                         
  11   9   3      24362.00      21079.18       255.93 o                         
  13   9   3      21226.95      24233.08       334.27 o                         
  15   9   3        167.19         89.62       133.73 o                         
  17   9   3       7045.12       7395.65       189.98 o                         
  19   9   3       2077.62       1844.29       144.12 o                         
  21   9   3      33435.47      35588.58       818.21 o                         
  23   9   3        154.19        226.67       153.51 o                         
  25   9   3        929.05        872.42       139.63 o                         
  27   9   3         44.62        135.19       199.56 o                         
  29   9   3       5005.96       4857.02       270.37 o                         
  31   9   3        139.68        463.49       177.03 o                         
  33   9   3        382.74        453.84       151.28 o                         
  35   9   3        785.02        406.33        95.27 o                         
 -34  10   3         83.69        -67.59       151.28 o                         
 -32  10   3       3076.74       2714.71       154.56 o                         
 -30  10   3        404.34        331.19       139.96 o                         
 -28  10   3       5681.63       6373.69       228.73 o                         
 -26  10   3       3231.11       3527.93       191.14 o                         
 -24  10   3         69.68        133.49       118.70 o                         
 -22  10   3        160.26        341.64       113.69 o                         
 -20  10   3        587.25        891.66       134.44 o                         
 -18  10   3      20226.10      20461.81       279.31 o                         
 -16  10   3        325.80        376.28        72.41 o                         
 -14  10   3        331.65        349.65        67.67 o                         
 -12  10   3      21047.19      18783.86       226.29 o                         
 -10  10   3      84803.20      84764.80       832.28 o                         
  -8  10   3       1586.56       1594.70        59.39 o                         
  -6  10   3      53003.79      51171.60       430.20 o                         
  -4  10   3         12.73         98.07        46.36 o                         
  -2  10   3      80066.82      77819.79       809.08 o                         
   0  10   3     112728.91     119584.13      1389.30 o                         
   2  10   3      24414.51      27200.32       285.90 o                         
   4  10   3         57.37        120.92        55.95 o                         
   6  10   3      33915.84      34173.04       382.35 o                         
   8  10   3       1770.09       1686.37        76.47 o                         
  10  10   3        409.14        528.59        75.77 o                         
  12  10   3      55397.12      54768.70       638.94 o                         
  14  10   3      12167.66      11770.21       225.97 o                         
  16  10   3      15285.04      15172.99       360.33 o                         
  18  10   3      13673.33      13380.72       400.71 o                         
  20  10   3       8511.61       8179.58       183.39 o                         
  22  10   3      13882.66      12988.74       358.46 o                         
  24  10   3       5512.78       4927.07       170.91 o                         
  26  10   3       7657.76       7280.76       248.08 o                         
  28  10   3       2460.31       2539.43       200.31 o                         
  30  10   3        369.12        371.94       131.39 o                         
  32  10   3       3072.50       2766.05       284.85 o                         
 -33  11   3       1393.47       1361.51       154.50 o                         
 -31  11   3        975.28        550.40       186.68 o                         
 -29  11   3       2072.45       2141.17       155.79 o                         
 -27  11   3         75.05         57.32       149.06 o                         
 -25  11   3       3941.44       3746.70       195.57 o                         
 -23  11   3      12096.77      11350.48       357.01 o                         
 -21  11   3       3464.46       3489.91       136.95 o                         
 -19  11   3       1553.33       1604.44        92.86 o                         
 -17  11   3         72.82        139.78        71.07 o                         
 -15  11   3       2395.84       2383.01        90.01 o                         
 -13  11   3      44937.36      42591.38       416.31 o                         
 -11  11   3       6343.83       6493.30       102.43 o                         
  -9  11   3       4873.20       5701.01        94.02 o                         
  -7  11   3       9825.67       8545.09       113.20 o                         
  -5  11   3        716.77        826.95        58.46 o                         
  -3  11   3       2305.17       2697.03        71.47 o                         
  -1  11   3      22765.93      22864.24       258.89 o                         
   1  11   3       4357.57       4099.47        79.99 o                         
   3  11   3       1176.33       1068.28        58.16 o                         
   5  11   3       8805.84       7923.01       110.03 o                         
   7  11   3       7651.98       8483.76       117.57 o                         
   9  11   3       9029.06       9064.08       151.22 o                         
  11  11   3      10113.64      10248.18       180.79 o                         
  13  11   3       5102.55       4816.75        91.54 o                         
  15  11   3        306.39        366.39        73.17 o                         
  17  11   3       5116.24       4974.16       124.55 o                         
  19  11   3       5268.86       4756.39       186.92 o                         
  21  11   3        422.51        570.45        92.36 o                         
  23  11   3        977.03       1016.01       131.87 o                         
  25  11   3        708.96        754.55       146.12 o                         
  27  11   3       1653.40       1882.14       207.68 o                         
  29  11   3        638.35        845.65       133.76 o                         
  31  11   3       1739.21       1880.51       276.81 o                         
 -30  12   3       1793.46       2011.69       186.68 o                         
 -28  12   3       2263.10       2377.59       152.49 o                         
 -26  12   3       3950.06       4711.55       198.90 o                         
 -24  12   3       3491.33       3630.33       186.66 o                         
 -22  12   3       3147.84       3371.59       125.65 o                         
 -20  12   3       1011.90       1157.05        94.76 o                         
 -18  12   3       7539.48       7345.02       136.86 o                         
 -16  12   3       8852.55       9219.53       131.82 o                         
 -14  12   3       5299.78       3886.44        91.06 o                         
 -12  12   3         84.65         27.98        70.89 o                         
 -10  12   3      22232.24      22415.72       264.19 o                         
  -8  12   3       3666.46       3392.01        89.16 o                         
  -6  12   3       2485.71       2381.45        69.33 o                         
  -4  12   3       1593.77       1873.08        70.76 o                         
  -2  12   3       3900.27       4053.54        90.94 o                         
   0  12   3      34241.93      38908.20       444.55 o                         
   2  12   3      24535.35      24342.80       260.58 o                         
   4  12   3       5434.78       5531.39        88.67 o                         
   6  12   3      13841.87      13545.63       150.48 o                         
   8  12   3      12696.62      12449.46       228.42 o                         
  10  12   3       8205.21       8930.57       137.41 o                         
  12  12   3       1382.77       1420.55        68.65 o                         
  14  12   3      38111.17      36169.88       534.41 o                         
  16  12   3       1737.16       1854.65        86.58 o                         
  18  12   3        392.99        417.56        96.03 o                         
  20  12   3       8782.58       8388.29       191.55 o                         
  22  12   3       2031.73       2374.05       138.22 o                         
  24  12   3       3512.89       3881.18       159.56 o                         
  26  12   3       3041.00       3488.36       175.07 o                         
  28  12   3       1822.78       1625.44       196.34 o                         
  30  12   3        166.83        171.59       122.31 o                         
 -29  13   3       2507.78       2214.46       177.03 o                         
 -27  13   3        113.86         50.02       123.65 o                         
 -25  13   3       1796.04       1595.65       122.80 o                         
 -23  13   3       1014.87        932.48       127.03 o                         
 -21  13   3        336.72        561.84       114.49 o                         
 -19  13   3       4617.96       4401.67       116.82 o                         
 -17  13   3       3695.86       3843.22       131.96 o                         
 -15  13   3       3838.91       4206.90        96.66 o                         
 -13  13   3       5100.95       5195.15       106.65 o                         
 -11  13   3         75.72        176.30        83.34 o                         
  -9  13   3       1819.79       1951.74        92.84 o                         
  -7  13   3       6844.35       6122.08       119.40 o                         
  -5  13   3        294.84        182.63        71.88 o                         
  -3  13   3          3.37        116.72        72.12 o                         
  -1  13   3       2669.15       2226.61        91.61 o                         
   1  13   3      29325.88      29431.71       349.17 o                         
   3  13   3       2261.05       2387.43        76.45 o                         
   5  13   3      33821.12      33205.62       362.61 o                         
   7  13   3        331.94        277.47        69.13 o                         
   9  13   3      20341.74      20725.08       240.39 o                         
  11  13   3      15651.42      15099.86       283.91 o                         
  13  13   3       1315.95       1194.61        73.65 o                         
  15  13   3       3689.41       3651.86       102.76 o                         
  17  13   3       5136.45       4367.44       152.58 o                         
  19  13   3       6827.75       6374.76       151.10 o                         
  21  13   3       5554.36       5607.30       146.96 o                         
  23  13   3       1192.42       1353.04       126.17 o                         
  25  13   3       1655.46       1799.93       173.13 o                         
  27  13   3       1947.34       1641.84       119.60 o                         
 -26  14   3        242.48        135.19       173.81 o                         
 -24  14   3       1782.38       2201.59       228.53 o                         
 -22  14   3        617.24       1033.20       234.96 o                         
 -20  14   3        877.49        833.18       107.49 o                         
 -18  14   3        104.86        104.82       114.25 o                         
 -16  14   3       2849.61       2809.95       145.47 o                         
 -14  14   3        809.44        894.38        86.18 o                         
 -12  14   3       6113.79       6132.49       124.79 o                         
 -10  14   3         11.64         28.70        77.66 o                         
  -8  14   3       2676.03       2740.91        91.11 o                         
  -6  14   3        184.26        297.80        77.04 o                         
  -4  14   3      36056.61      36159.08       486.34 o                         
  -2  14   3      15121.44      14789.61       236.90 o                         
   0  14   3      43423.78      43657.53       673.77 o                         
   2  14   3        119.95        149.64        76.81 o                         
   4  14   3       7891.40       7938.93       153.44 o                         
   6  14   3      33789.32      38067.39       445.11 o                         
   8  14   3      24523.33      26376.61       314.31 o                         
  10  14   3       9806.20      10299.02       173.70 o                         
  12  14   3         12.35          3.94        81.75 o                         
  14  14   3      50457.21      50405.81       711.10 o                         
  16  14   3      11335.20      11927.28       227.33 o                         
  18  14   3       9175.23       8481.00       308.99 o                         
  20  14   3       4758.01       3996.88       137.44 o                         
  22  14   3       3638.74       3770.62       413.60 o                         
  24  14   3        240.29        498.57       126.91 o                         
 -23  15   3          5.71         67.59       189.90 o                         
 -21  15   3        201.86        196.34       212.43 o                         
 -19  15   3        311.57        572.93       234.96 o                         
 -17  15   3       9630.49       9148.12       269.19 o                         
 -15  15   3       1391.76        937.32       181.86 o                         
 -13  15   3       2772.25       2129.34       129.19 o                         
 -11  15   3        319.22        150.03        85.05 o                         
  -9  15   3         29.88         63.89        74.01 o                         
  -7  15   3         97.47         71.05        74.33 o                         
  -5  15   3       1364.32       1121.81        80.36 o                         
  -3  15   3      15186.36      15605.52       239.45 o                         
  -1  15   3       8785.80       8152.08       177.48 o                         
   1  15   3        225.49        246.89        75.61 o                         
   3  15   3        599.87        613.98        86.42 o                         
   5  15   3        427.86        371.83        82.41 o                         
   7  15   3       1534.54       1582.78       101.15 o                         
   9  15   3        338.24        323.91       136.59 o                         
  11  15   3      20673.32      21194.60       501.85 o                         
  13  15   3        719.67        937.58       121.62 o                         
  15  15   3          9.31        -62.82       130.63 o                         
  17  15   3        212.84        345.22       121.73 o                         
  19  15   3        128.55          0.28        99.85 o                         
  21  15   3        136.69        144.84       199.56 o                         
 -18  16   3        493.26        415.21       215.65 o                         
 -14  16   3        395.54        440.84       126.24 o                         
 -12  16   3       4717.81       4785.72       133.23 o                         
 -10  16   3       3872.81       3593.34       123.08 o                         
  -8  16   3       3035.07       3114.82       105.56 o                         
  -6  16   3      18120.87      18016.19       305.16 o                         
  -4  16   3       6444.16       6301.90       146.81 o                         
  -2  16   3        661.17        752.56       100.16 o                         
   0  16   3      17836.76      17741.09       480.06 o                         
   2  16   3        345.33        459.92       107.78 o                         
   4  16   3      11238.40      11551.91       342.15 o                         
   6  16   3      25155.80      25902.56       428.83 o                         
   8  16   3      21962.72      23719.28       460.97 o                         
  10  16   3       1325.62       1134.41       110.16 o                         
  12  16   3       2270.31       1963.41       177.03 o                         
  14  16   3       3964.02       3769.10       202.78 o                         
  16  16   3        532.36        591.37       109.28 o                         
 -13  17   3        101.25        605.12       244.62 o                         
 -11  17   3       2053.22       2253.09       270.37 o                         
  -9  17   3       5707.63       5384.67       192.32 o                         
  -7  17   3        119.50        435.63       123.35 o                         
  -5  17   3        338.49        383.03       154.50 o                         
  -3  17   3       1989.63       1744.93       160.93 o                         
  -1  17   3         54.61        131.97       170.59 o                         
   1  17   3         13.70        120.99       115.47 o                         
   3  17   3       2138.70       2324.72       158.40 o                         
   5  17   3       5234.03       5335.61       223.57 o                         
   7  17   3        998.91       1015.59       106.41 o                         
   9  17   3          9.54        -98.92       173.81 o                         
  11  17   3       1726.19       1645.43       225.31 o                         
 -42   0   4        130.25        -45.06       144.84 o                         
 -40   0   4       1996.68       1940.87       206.00 o                         
 -38   0   4       1051.12       1071.83       222.09 o                         
 -36   0   4       6635.92       7274.26       357.28 o                         
 -34   0   4       7679.76       7992.03       389.46 o                         
 -32   0   4       4781.67       4219.71       312.21 o                         
 -30   0   4      72906.14      75037.51      2333.56 o                         
 -28   0   4       9034.58       8371.83       373.37 o                         
 -26   0   4       6156.10       8081.84       291.25 o                         
 -24   0   4      41190.91      41419.39       776.68 o                         
 -22   0   4     300723.00     293796.22      5090.70 o                         
 -20   0   4       1146.96       1445.20       312.21 o                         
 -18   0   4       1264.03       1229.50       228.00 o                         
 -16   0   4      38245.43      30659.41       764.07 o                         
 -14   0   4     290193.94     279143.75      5973.23 o                         
 -12   0   4        196.35        229.06       159.18 o                         
 -10   0   4     367982.25     401951.00     12102.30 o                         
  -8   0   4     548663.38     898921.25     26972.69 o                         
  -6   0   4     199229.78      64029.55      1966.62 o                         
  -4   0   4       8110.52      15108.57       511.77 o                         
   0   0   4      21791.96      14822.25       366.24 o                         
   2   0   4    2355596.50    1731967.12     36879.70 o                         
   4   0   4     137149.08      20010.64       679.15 o                         
   6   0   4     131087.48     186343.30      5652.03 o                         
   8   0   4     431711.50     574038.62     17274.75 o                         
  10   0   4     546395.50     500256.44     15086.04 o                         
  12   0   4     294985.50     255979.81      7798.90 o                         
  14   0   4       1128.84       1139.42       366.93 o                         
  16   0   4     679631.69     743068.62     22443.98 o                         
  18   0   4      87792.29      82453.38      2710.14 o                         
  20   0   4      39444.40      40117.65       958.64 o                         
  22   0   4      16751.80      15484.44       637.30 o                         
  24   0   4     110588.91     112848.96      2527.94 o                         
  26   0   4       5864.02       5240.21       669.49 o                         
  28   0   4       1004.75       1105.98       214.66 o                         
  30   0   4          7.20        422.99       405.56 o                         
  32   0   4       4425.34       4589.86       318.65 o                         
  34   0   4       2922.86       2858.20       270.37 o                         
  36   0   4       1591.10       1396.91       218.87 o                         
  38   0   4        128.06         16.09       167.37 o                         
  40   0   4        449.98        212.43       135.19 o                         
 -41   1   4        592.15        692.02       170.59 o                         
 -39   1   4         89.31        280.03       202.78 o                         
 -37   1   4       2457.40       2751.99       257.50 o                         
 -35   1   4        517.92        582.58       231.75 o                         
 -33   1   4      16243.03      18816.51       682.36 o                         
 -31   1   4       9383.17      10183.96       447.40 o                         
 -29   1   4       4569.60       4789.42       305.78 o                         
 -27   1   4       2330.33       2185.50       222.09 o                         
 -25   1   4      19732.24      20282.76       422.52 o                         
 -23   1   4        616.65        535.89       133.90 o                         
 -21   1   4       8245.54       5646.87       223.72 o                         
 -19   1   4      13812.73      10776.20       531.09 o                         
 -17   1   4      27688.63      30868.50       778.62 o                         
 -15   1   4       9520.93      10359.01       349.21 o                         
 -13   1   4      64183.94      64079.90      1454.85 o                         
 -11   1   4      36868.93      51795.29      1635.10 o                         
  -9   1   4      12883.98      27223.75       888.36 o                         
  -7   1   4     399065.00     399514.44     12012.18 o                         
  -5   1   4      44322.74      19843.27       650.18 o                         
  -3   1   4      31528.17      23486.84       759.61 o                         
  -1   1   4     321309.56     226013.75      6817.20 o                         
   1   1   4      60870.12     239210.27      4692.71 o                         
   3   1   4      27493.13      17196.55       320.48 o                         
   5   1   4      30889.89     121943.59      3717.60 o                         
   7   1   4     195044.75     219283.45      6646.61 o                         
   9   1   4      10009.11       9778.40       450.62 o                         
  11   1   4      41927.13      31585.08      1091.14 o                         
  13   1   4       1486.96       1046.08       350.84 o                         
  15   1   4     147540.98     170220.83      5281.88 o                         
  17   1   4        607.09        766.05       411.99 o                         
  19   1   4     147843.70     155626.66      2726.77 o                         
  21   1   4      14640.04      14174.05       424.45 o                         
  23   1   4       1098.67       1263.65       389.46 o                         
  25   1   4       6382.47       6181.74       291.62 o                         
  27   1   4       7267.78       7355.40       320.65 o                         
  29   1   4        183.43        448.48       218.59 o                         
  31   1   4       1935.53       2615.42       264.83 o                         
  33   1   4        828.66        798.24       251.06 o                         
  35   1   4        665.90        914.11       228.53 o                         
  37   1   4        139.95          9.66       180.25 o                         
  39   1   4        157.61         83.69       148.06 o                         
 -42   2   4          4.38        -39.39       103.00 o                         
 -40   2   4          4.32         -3.99       131.97 o                         
 -38   2   4        109.76         58.34       145.61 o                         
 -36   2   4       1059.70       1263.92       166.15 o                         
 -34   2   4       3453.56       3524.12       207.08 o                         
 -32   2   4        844.68        860.94       183.12 o                         
 -30   2   4       2006.32       2417.95       192.31 o                         
 -28   2   4      18179.71      17452.53       442.67 o                         
 -26   2   4      10461.02       9555.18       207.60 o                         
 -24   2   4        934.07       1125.56        73.70 o                         
 -22   2   4      24480.27      23162.70       324.11 o                         
 -20   2   4      25629.62      28561.30       739.68 o                         
 -18   2   4        945.10        494.40       243.01 o                         
 -16   2   4      67189.14      72523.02      1623.90 o                         
 -14   2   4      90825.16     112070.99      2445.52 o                         
 -12   2   4      21806.74      19400.10       485.91 o                         
 -10   2   4       5896.65       5945.56       210.52 o                         
  -8   2   4     373571.38     482049.28     10246.39 o                         
  -6   2   4        185.49        447.02       109.18 o                         
  -4   2   4      10784.54       9720.68       253.76 o                         
   0   2   4      72817.61      42167.90       757.31 o                         
   2   2   4     268008.38     334156.56      5986.83 o                         
   4   2   4     545469.94     568299.12      8132.87 o                         
   6   2   4     209571.25     246300.77      5266.58 o                         
   8   2   4      81358.14      73747.80      1630.73 o                         
  10   2   4     158808.00     165780.66      3588.06 o                         
  12   2   4      39860.89      36092.81       877.38 o                         
  14   2   4       7554.13       5333.51       316.36 o                         
  16   2   4     332633.16     364773.06      7863.45 o                         
  18   2   4       4147.50       4258.07       335.65 o                         
  20   2   4      20449.06      18923.06       369.88 o                         
  22   2   4      85148.64      84479.96      1362.60 o                         
  24   2   4      28006.34      29013.54       543.27 o                         
  26   2   4      12028.96      12930.40       305.95 o                         
  28   2   4        159.60        193.70       149.86 o                         
  30   2   4      26464.38      26651.10       493.62 o                         
  32   2   4        150.79        346.93       174.01 o                         
  34   2   4       5206.61       5436.01       223.04 o                         
  36   2   4         64.33        128.75       154.50 o                         
  38   2   4        277.76        107.35       116.01 o                         
  40   2   4        304.67        393.30        94.43 o                         
 -41   3   4         84.62         12.87       102.42 o                         
 -39   3   4         62.49         33.54        90.16 o                         
 -37   3   4        184.51        172.64       144.40 o                         
 -35   3   4       1388.18       1073.56       193.12 o                         
 -33   3   4       6217.57       6396.07       245.77 o                         
 -31   3   4       2761.94       2478.08       141.57 o                         
 -29   3   4        804.77        748.77       123.63 o                         
 -27   3   4       8036.02       8629.46       184.41 o                         
 -25   3   4       6303.66       5247.13       131.59 o                         
 -23   3   4       5246.35       4610.07        95.03 o                         
 -21   3   4       4722.48       4580.58       137.71 o                         
 -19   3   4      71707.84      77574.20      1758.18 o                         
 -17   3   4      23232.36      22796.20       595.16 o                         
 -15   3   4        314.93       1748.94       402.34 o                         
 -13   3   4     120740.95     115276.72      2508.11 o                         
 -11   3   4      30471.13      31801.73       736.27 o                         
  -9   3   4      36282.32      34562.12       784.07 o                         
  -7   3   4      88386.74      84860.03      1834.43 o                         
  -5   3   4     281291.84     322822.84      6864.30 o                         
  -3   3   4     123679.13     116962.82      2050.87 o                         
  -1   3   4      60319.80      26854.96       638.04 o                         
   1   3   4     208754.80     182939.81      3196.89 o                         
   3   3   4     164124.97     224323.69      2771.68 o                         
   5   3   4      17693.35      25687.19       524.62 o                         
   7   3   4      47843.25      67991.91      1224.63 o                         
   9   3   4      16421.07      15666.95       429.01 o                         
  11   3   4       6303.61       7647.00       302.68 o                         
  13   3   4       6202.71       3332.96       266.26 o                         
  15   3   4      10064.21      12200.51       441.52 o                         
  17   3   4      10090.94      11789.84       454.05 o                         
  19   3   4      20425.56      17695.03       343.07 o                         
  21   3   4      57425.52      60318.51       866.90 o                         
  23   3   4       2466.38       1979.37       145.45 o                         
  25   3   4        796.28       1070.21       145.83 o                         
  27   3   4       1551.95       1469.52       157.84 o                         
  29   3   4        980.43       1108.71       149.83 o                         
  31   3   4       2248.05       2349.37       280.00 o                         
  33   3   4        947.81        999.55       162.62 o                         
  35   3   4        295.13        363.92       143.33 o                         
  37   3   4        669.08       1015.58       129.67 o                         
  39   3   4         19.31        -51.87        97.79 o                         
 -40   4   4          4.13         31.81        77.21 o                         
 -38   4   4        161.36        350.54        94.90 o                         
 -36   4   4       6825.04       7723.04       251.49 o                         
 -34   4   4        905.32       1178.95       125.79 o                         
 -32   4   4         50.98         74.08       123.05 o                         
 -30   4   4       8580.68       8893.35       194.10 o                         
 -28   4   4      51114.03      51797.36       812.71 o                         
 -26   4   4       9579.32      10110.00       203.88 o                         
 -24   4   4       1990.34       2284.46       105.35 o                         
 -22   4   4       8342.74       8895.63       154.96 o                         
 -20   4   4      37011.34      32689.87       857.10 o                         
 -18   4   4      12946.45      16506.51       474.50 o                         
 -16   4   4      60208.07      60290.60      1371.27 o                         
 -14   4   4      23824.09      25255.36       623.61 o                         
 -12   4   4       3782.19       2781.36       174.10 o                         
 -10   4   4     146259.39     149753.62      3221.63 o                         
  -8   4   4     138599.38     136064.77      2922.34 o                         
  -6   4   4      11687.76      11980.62       298.15 o                         
  -4   4   4     671621.56     722049.69     12562.81 o                         
  -2   4   4     266995.91     275487.66      4139.15 o                         
   0   4   4      56858.78      57178.94      1050.97 o                         
   2   4   4       2956.71       6017.62       157.03 o                         
   4   4   4     456420.06     450171.50      6118.37 o                         
   6   4   4      33233.43      28814.78       530.66 o                         
   8   4   4      17982.24      19314.56       404.46 o                         
  10   4   4     115456.10     134523.11      2392.89 o                         
  12   4   4      19619.36      18386.19       545.57 o                         
  14   4   4      19353.14      21731.18       611.09 o                         
  16   4   4      44030.75      42222.01      1207.01 o                         
  18   4   4      10735.42       8694.37       245.65 o                         
  20   4   4      30429.01      31138.50       477.91 o                         
  22   4   4     129588.73     125308.66      1745.19 o                         
  24   4   4       6876.28       6637.89       170.18 o                         
  26   4   4      11130.57      10321.15       352.62 o                         
  28   4   4        849.57        284.12       145.63 o                         
  30   4   4      20653.99      19990.07       650.98 o                         
  32   4   4       6159.53       6058.04       218.39 o                         
  34   4   4        263.22        431.43       143.17 o                         
  36   4   4        289.10        193.65       125.12 o                         
  38   4   4         37.03        118.38       103.54 o                         
 -39   5   4        101.80        246.87        79.22 o                         
 -37   5   4        854.82        612.78        98.77 o                         
 -35   5   4         73.02        120.93       111.08 o                         
 -33   5   4       9665.79       9716.72       233.37 o                         
 -31   5   4       3114.79       3401.76       147.14 o                         
 -29   5   4       2074.93       2236.90       118.10 o                         
 -27   5   4        209.97        276.37       101.94 o                         
 -25   5   4      28008.72      29453.58       479.54 o                         
 -23   5   4        414.80        407.17        92.55 o                         
 -21   5   4        172.79         71.11        74.67 o                         
 -19   5   4      18884.87      21951.76       340.06 o                         
 -17   5   4      28869.76      30768.22       762.45 o                         
 -15   5   4        251.94        430.58       170.65 o                         
 -13   5   4       1908.34       2015.14       171.82 o                         
 -11   5   4     222405.67     234406.39      5019.64 o                         
  -9   5   4      53804.35      64780.02      1419.06 o                         
  -7   5   4      23254.92      16107.45       384.64 o                         
  -5   5   4     327373.41     298018.31      3689.58 o                         
  -3   5   4     103475.45     114673.12      1743.63 o                         
  -1   5   4     182153.48     160022.89      1972.40 o                         
   1   5   4      82403.37      66709.64      1041.31 o                         
   3   5   4     123299.66     117740.82      1801.19 o                         
   5   5   4      75156.14      75046.71      1355.06 o                         
   7   5   4      38588.96      35962.44       554.57 o                         
   9   5   4      44171.14      44458.18      1437.00 o                         
  11   5   4     109021.83     108473.55      1955.56 o                         
  13   5   4     196637.05     207774.98      4372.51 o                         
  15   5   4      31154.30      25115.30       552.61 o                         
  17   5   4       9681.44       6949.64       172.02 o                         
  19   5   4      60960.77      57292.68       755.31 o                         
  21   5   4       3060.96       2737.30       144.98 o                         
  23   5   4       6789.91       6883.03       230.60 o                         
  25   5   4      11737.28      10163.42       300.13 o                         
  27   5   4       4899.27       5499.30       182.03 o                         
  29   5   4       1022.64        986.99       240.19 o                         
  31   5   4        226.17        183.74       107.90 o                         
  33   5   4       3568.94       3461.58       185.52 o                         
  35   5   4       4283.96       3662.62       123.91 o                         
  37   5   4        225.26        231.75       141.62 o                         
 -40   6   4        692.90        341.18       106.22 o                         
 -38   6   4        554.13        308.52        93.23 o                         
 -36   6   4       1240.04        894.28        98.35 o                         
 -34   6   4          4.29        -27.31        92.78 o                         
 -32   6   4       2035.79       1934.04       127.57 o                         
 -30   6   4       2725.36       2360.04       118.12 o                         
 -28   6   4       1719.73       1949.19       115.93 o                         
 -26   6   4       1070.40       1162.96       108.37 o                         
 -24   6   4      21597.45      20491.07       348.27 o                         
 -22   6   4       6940.78       7011.80       155.92 o                         
 -20   6   4       1230.92       1472.86        79.99 o                         
 -18   6   4       7226.24       6172.76       132.11 o                         
 -16   6   4     113086.80     110750.27      2199.15 o                         
 -14   6   4      22143.89      22124.84       634.08 o                         
 -12   6   4       1003.67        863.58       144.19 o                         
 -10   6   4      58485.54      54811.47      1213.09 o                         
  -8   6   4      40037.27      31567.68       537.80 o                         
  -6   6   4     129334.42     133507.81      1666.86 o                         
  -4   6   4     251298.14     268028.69     20474.13 o                         
  -2   6   4     284321.28     323324.53      6890.38 o                         
   0   6   4      11848.45      11339.47       518.21 o                         
   2   6   4     219510.55     206950.64      3772.85 o                         
   4   6   4       8136.00       7342.14       173.24 o                         
   6   6   4     355184.44     363497.81      5459.88 o                         
   8   6   4     184690.61     181111.34      2495.29 o                         
  10   6   4     826931.12     800430.38     10841.57 o                         
  12   6   4      81124.07      84229.52      1219.98 o                         
  14   6   4      67557.59      71047.57       875.43 o                         
  16   6   4      36874.30      35809.96       460.96 o                         
  18   6   4     106223.20      97623.84      1151.41 o                         
  20   6   4      17369.25      17920.66       352.40 o                         
  22   6   4         43.53         77.21        98.62 o                         
  24   6   4      15445.21      16159.79       290.77 o                         
  26   6   4       5784.75       6570.65       176.55 o                         
  28   6   4       2540.20       2077.96       156.02 o                         
  30   6   4         26.76        134.25       109.14 o                         
  32   6   4         97.13        201.30       102.91 o                         
  34   6   4        121.66        133.00       105.67 o                         
  36   6   4       2000.57       1659.17       103.54 o                         
  38   6   4         34.46         16.09       128.75 o                         
 -39   7   4        180.29        160.93       112.65 o                         
 -37   7   4        306.46        360.49       141.62 o                         
 -35   7   4       1050.66       1039.11       238.18 o                         
 -33   7   4         44.26         41.02       133.01 o                         
 -31   7   4        102.26        -49.57       135.65 o                         
 -29   7   4        406.50        246.93       120.20 o                         
 -27   7   4       6652.69       6915.37       206.27 o                         
 -25   7   4      14018.02      13589.70       244.02 o                         
 -23   7   4       1396.26       1287.52       126.37 o                         
 -21   7   4      20179.91      21347.46       417.99 o                         
 -19   7   4       4750.68       4519.80       126.57 o                         
 -17   7   4       9257.42       8822.33       177.47 o                         
 -15   7   4      21172.38      22030.80       605.80 o                         
 -13   7   4      14101.66      15947.20       347.36 o                         
 -11   7   4     169433.31     161395.22      3607.03 o                         
  -9   7   4      22325.77      27103.82       582.80 o                         
  -7   7   4      53200.97      50836.34      1414.62 o                         
  -5   7   4        507.60       1081.70       386.24 o                         
  -3   7   4       6360.91      12000.56       371.19 o                         
  -1   7   4      36116.30      40150.04      1390.48 o                         
   1   7   4     116095.91      93828.13      2131.11 o                         
   3   7   4         48.87        326.05       232.44 o                         
   5   7   4     124284.35     130235.02      2892.42 o                         
   7   7   4      97701.42      96745.33      2191.93 o                         
   9   7   4      44791.68      42117.49      1392.09 o                         
  11   7   4      72816.52      69262.45      1117.07 o                         
  13   7   4        264.76        351.82        68.70 o                         
  15   7   4      59291.43      63284.04       712.70 o                         
  17   7   4       2596.08       1913.56       154.99 o                         
  19   7   4       6630.59       6145.63       279.21 o                         
  21   7   4       6366.68       7227.31       224.23 o                         
  23   7   4       7614.71       7609.05       263.24 o                         
  25   7   4        778.84       1027.87       262.32 o                         
  27   7   4        778.63        536.49       138.61 o                         
  29   7   4       6860.76       6786.30       180.83 o                         
  31   7   4       1884.54       1770.28       189.90 o                         
  33   7   4         61.13         38.62       151.28 o                         
  35   7   4          1.71         93.34       131.97 o                         
  37   7   4       1045.20       1097.58       148.06 o                         
 -38   8   4         32.56         83.69       115.87 o                         
 -36   8   4         10.82         93.34       148.06 o                         
 -34   8   4       2377.93       2402.88       148.96 o                         
 -32   8   4       2781.18       3379.08       170.65 o                         
 -30   8   4       6568.82       6169.31       223.01 o                         
 -28   8   4        737.04        579.51       109.19 o                         
 -26   8   4        933.58       1082.81       132.41 o                         
 -24   8   4        116.95         44.93       105.49 o                         
 -22   8   4       5012.77       5084.56       166.28 o                         
 -20   8   4        163.97         92.48       113.46 o                         
 -18   8   4      33143.46      33405.99       700.44 o                         
 -16   8   4      14616.83      14727.32       279.00 o                         
 -14   8   4        228.76        285.46        56.16 o                         
 -12   8   4       2855.88       2906.84        71.33 o                         
 -10   8   4       3358.51       2718.77       160.83 o                         
  -8   8   4     207537.45     213254.83      6733.52 o                         
  -6   8   4      34565.95      38290.83      1121.72 o                         
  -4   8   4      68179.07      67766.46      2346.43 o                         
  -2   8   4     111472.79     120723.70      3827.03 o                         
   0   8   4     128094.99     117093.01      3707.94 o                         
   2   8   4     625320.81     608367.94     13026.39 o                         
   4   8   4       7694.23       6582.51       350.78 o                         
   6   8   4      85604.84      89473.37      2883.95 o                         
   8   8   4       6169.27       7092.32       154.01 o                         
  10   8   4     121600.80     119203.83      1485.10 o                         
  12   8   4       4462.58       5539.73       265.54 o                         
  14   8   4       4428.73       4562.68       144.00 o                         
  16   8   4      23637.59      21927.61       388.78 o                         
  18   8   4       3392.78       3506.78       144.02 o                         
  20   8   4        273.89        333.39       151.34 o                         
  22   8   4        220.21        305.48       147.89 o                         
  24   8   4       8154.67       7920.69       481.20 o                         
  26   8   4       8566.42       8667.95       379.81 o                         
  28   8   4        568.66        482.80       196.34 o                         
  30   8   4        769.42        910.89       183.47 o                         
  32   8   4       1043.73       1174.82       170.59 o                         
  34   8   4       6564.30       6747.66       407.17 o                         
  36   8   4        484.94        539.14        91.25 o                         
 -35   9   4         11.91         86.90       148.06 o                         
 -33   9   4        520.34        385.73       128.21 o                         
 -31   9   4       6480.88       6482.16       223.01 o                         
 -29   9   4       2484.19       2851.08       141.74 o                         
 -27   9   4       4854.54       4725.12       150.52 o                         
 -25   9   4       1970.10       1964.87       110.36 o                         
 -23   9   4        316.06        454.10       113.66 o                         
 -21   9   4         50.54         79.32       171.55 o                         
 -19   9   4      13706.94      11959.60       510.16 o                         
 -17   9   4       6666.51       6176.82       118.69 o                         
 -15   9   4       1422.17       1831.63        72.01 o                         
 -13   9   4      36522.58      38771.31       444.88 o                         
 -11   9   4        554.77        743.14        52.22 o                         
  -9   9   4      47882.83      43695.97       439.63 o                         
  -7   9   4      49942.55      49186.32       516.70 o                         
  -5   9   4      77511.75      85437.34       998.79 o                         
  -3   9   4        667.58        964.22        92.67 o                         
  -1   9   4      26389.52      23111.00       422.30 o                         
   1   9   4      65892.03      69467.55       837.34 o                         
   3   9   4      60960.57      66039.97       789.88 o                         
   5   9   4       3286.50       3191.10        96.11 o                         
   7   9   4      33789.99      35519.75       529.45 o                         
   9   9   4      84656.60      86552.22      1092.23 o                         
  11   9   4        105.69        342.53        71.24 o                         
  13   9   4      31681.47      28890.40       491.92 o                         
  15   9   4      17237.19      15558.44       385.98 o                         
  17   9   4       1975.56       1502.84       127.93 o                         
  19   9   4       3427.18       3441.33       192.23 o                         
  21   9   4         40.46        109.39       156.99 o                         
  23   9   4       2365.18       2171.26       170.65 o                         
  25   9   4        264.76        189.19       121.34 o                         
  27   9   4        125.09        125.53       199.56 o                         
  29   9   4         19.95        -25.75       186.68 o                         
  31   9   4       1041.21       1023.55       173.81 o                         
  33   9   4       2775.04       2446.21       180.25 o                         
 -34  10   4         74.82       -148.06       148.06 o                         
 -32  10   4        185.40        298.57       127.85 o                         
 -30  10   4        853.66       1253.46       146.68 o                         
 -28  10   4       2002.89       2028.24       134.87 o                         
 -26  10   4         42.81        146.75       134.12 o                         
 -24  10   4       8493.46       8573.78       236.98 o                         
 -22  10   4      14252.05      13155.93       288.22 o                         
 -20  10   4       6654.86       7321.60       284.59 o                         
 -18  10   4        466.56        578.28        90.96 o                         
 -16  10   4        409.03        618.26        79.30 o                         
 -14  10   4      25401.87      23519.11       286.95 o                         
 -12  10   4      31757.81      32857.31       360.96 o                         
 -10  10   4       8162.65       7573.75       105.77 o                         
  -8  10   4      51657.00      54118.40       539.75 o                         
  -6  10   4        329.56        407.97        46.80 o                         
  -4  10   4       2684.54       3171.74        70.20 o                         
  -2  10   4       3240.70       2531.82        75.31 o                         
   0  10   4      13787.74      15078.20       204.05 o                         
   2  10   4      35740.67      36036.30       374.92 o                         
   4  10   4      22054.21      25256.62       284.42 o                         
   6  10   4       1331.15       1435.72        78.53 o                         
   8  10   4       9812.82       8284.05       183.48 o                         
  10  10   4       1673.44       1385.24        76.77 o                         
  12  10   4       4652.95       5203.81       200.72 o                         
  14  10   4        984.67       1132.21       124.99 o                         
  16  10   4      41673.32      42957.04       961.59 o                         
  18  10   4      26019.80      27400.77       923.77 o                         
  20  10   4       2436.70       2402.18       130.03 o                         
  22  10   4       7666.40       7168.88       251.49 o                         
  24  10   4       5966.18       5852.70       181.45 o                         
  26  10   4      12083.37      11679.68       439.35 o                         
  28  10   4         67.50        211.23       132.44 o                         
  30  10   4       1536.44       1457.90       160.93 o                         
  32  10   4        388.50        241.21       110.41 o                         
 -33  11   4        133.77         38.62       141.62 o                         
 -31  11   4        778.47        878.70       193.12 o                         
 -29  11   4       8804.60       8144.71       461.88 o                         
 -27  11   4       3539.87       3518.57       252.67 o                         
 -25  11   4       5520.96       5003.88       223.04 o                         
 -23  11   4         93.48        327.53       134.32 o                         
 -21  11   4      11591.14      11881.56       245.72 o                         
 -19  11   4      18256.04      19875.67       276.63 o                         
 -17  11   4      17802.18      18340.03       241.83 o                         
 -15  11   4      11928.22      12616.83       193.35 o                         
 -13  11   4      17815.73      16901.48       209.22 o                         
 -11  11   4      12327.42      10682.27       198.92 o                         
  -9  11   4        814.78        904.99        64.60 o                         
  -7  11   4       2955.13       3144.72        71.93 o                         
  -5  11   4      94960.34      95034.02       847.08 o                         
  -3  11   4       5910.17       6388.34       104.01 o                         
  -1  11   4      17454.66      18786.71       233.08 o                         
   1  11   4      27495.53      28470.12       287.31 o                         
   3  11   4      84376.24      85165.25       834.49 o                         
   5  11   4       6652.35       5556.80       110.70 o                         
   7  11   4         85.76        144.11        59.48 o                         
   9  11   4       7459.47       8094.81       179.16 o                         
  11  11   4     101547.41     102793.88      1550.79 o                         
  13  11   4      28336.93      27989.41       500.57 o                         
  15  11   4       2296.58       2047.30        91.28 o                         
  17  11   4        728.51        552.07       106.04 o                         
  19  11   4         42.64        146.85       101.64 o                         
  21  11   4       3212.80       3382.58       112.59 o                         
  23  11   4      15467.93      16845.10       351.96 o                         
  25  11   4        677.58        739.17       159.86 o                         
  27  11   4        717.18        937.84       148.02 o                         
  29  11   4        142.41        291.79       124.19 o                         
  31  11   4       4497.94       4805.74       164.90 o                         
 -28  12   4        732.43        955.38       136.05 o                         
 -26  12   4       3881.95       4304.24       193.10 o                         
 -24  12   4       1461.21       1626.29       107.11 o                         
 -22  12   4       6319.49       6682.77       159.18 o                         
 -20  12   4        326.21        440.30        82.82 o                         
 -18  12   4      16048.30      14875.65       285.55 o                         
 -16  12   4       2867.13       2619.17        91.22 o                         
 -14  12   4      17460.58      16433.71       197.84 o                         
 -12  12   4      14994.72      15045.34       193.73 o                         
 -10  12   4        147.47        131.93        68.99 o                         
  -8  12   4       2097.92       2087.35        73.92 o                         
  -6  12   4       1074.50       1184.82        67.78 o                         
  -4  12   4       2011.76       2229.01        75.18 o                         
  -2  12   4       5281.73       5312.57        95.51 o                         
   0  12   4      11062.84      10976.60       199.59 o                         
   2  12   4       1978.43       1723.78        76.19 o                         
   4  12   4         94.29        173.75        67.29 o                         
   6  12   4       5664.40       5930.06        97.12 o                         
   8  12   4      32235.31      32231.08       338.33 o                         
  10  12   4        308.62        368.57        69.44 o                         
  12  12   4       7130.35       8552.86       167.09 o                         
  14  12   4      10042.79       9875.89       140.58 o                         
  16  12   4      28457.44      29289.74       504.46 o                         
  18  12   4       6309.43       6649.41       200.08 o                         
  20  12   4      21427.82      21535.11       421.13 o                         
  22  12   4       1530.33       1601.42       132.90 o                         
  24  12   4       3124.57       3022.85       146.51 o                         
  26  12   4        350.60        534.61       143.33 o                         
  28  12   4       3956.86       3917.16       228.53 o                         
 -29  13   4        583.56        749.96       160.93 o                         
 -27  13   4        190.21        308.99       186.68 o                         
 -25  13   4         58.53        188.33       154.50 o                         
 -23  13   4        684.90        620.10       125.35 o                         
 -21  13   4       3002.46       2872.00       131.26 o                         
 -19  13   4      21937.80      20986.22       359.81 o                         
 -17  13   4       7924.89       7766.86       188.46 o                         
 -15  13   4        562.44        611.03        77.67 o                         
 -13  13   4       3897.89       3447.93       103.74 o                         
 -11  13   4      57459.89      54117.45       662.93 o                         
  -9  13   4       5451.31       5246.18       131.82 o                         
  -7  13   4         67.49        197.56        81.24 o                         
  -5  13   4      70674.47      70459.02       812.61 o                         
  -3  13   4      25785.55      26196.85       294.99 o                         
  -1  13   4       2457.95       2876.92        94.12 o                         
   1  13   4      28545.75      29675.88       362.84 o                         
   3  13   4       5606.86       6157.24       109.97 o                         
   5  13   4        209.60        301.13        71.72 o                         
   7  13   4       9843.39      10221.58       142.78 o                         
   9  13   4       2277.42       2032.23        82.52 o                         
  11  13   4       4115.30       4822.86       108.34 o                         
  13  13   4      16334.60      16968.70       376.58 o                         
  15  13   4       2013.19       2138.09        92.59 o                         
  17  13   4         14.12         67.59        93.14 o                         
  19  13   4         48.87         75.45        99.11 o                         
  21  13   4        172.44        299.34        92.25 o                         
  23  13   4        153.07        156.92       120.81 o                         
  25  13   4         20.32         42.47       101.12 o                         
  27  13   4         12.38         41.84       157.72 o                         
 -26  14   4        636.53        411.99       180.25 o                         
 -24  14   4       4035.88       4264.77       273.59 o                         
 -22  14   4        690.68        383.03       231.75 o                         
 -20  14   4        125.64         33.89       104.01 o                         
 -18  14   4       6672.68       6134.55       177.50 o                         
 -16  14   4       2276.68       2544.49       124.39 o                         
 -14  14   4       1234.63       1261.56        99.72 o                         
 -12  14   4        206.43        159.84        77.78 o                         
 -10  14   4         63.72        186.70        78.51 o                         
  -8  14   4       4248.09       4136.25       127.36 o                         
  -6  14   4        357.72        420.15        85.56 o                         
  -4  14   4      33570.28      35070.62       436.66 o                         
  -2  14   4       2594.76       2622.48       127.45 o                         
   0  14   4       2481.59       2600.59       115.97 o                         
   2  14   4       1459.24       1253.30        87.08 o                         
   4  14   4        185.54        113.32        66.47 o                         
   6  14   4       3466.97       3530.79        90.44 o                         
   8  14   4      13316.21      13387.02       184.76 o                         
  10  14   4      12751.07      13585.74       229.68 o                         
  12  14   4       4663.83       4573.10       118.64 o                         
  14  14   4        321.28        329.64        95.70 o                         
  16  14   4        503.19        403.11       119.79 o                         
  18  14   4       2320.51       2147.86       125.39 o                         
  20  14   4       2889.85       2593.16       119.45 o                         
  22  14   4        467.89        579.17       140.01 o                         
  24  14   4        425.73        172.10       125.56 o                         
 -23  15   4       1349.91       1303.57       206.00 o                         
 -21  15   4        545.76        498.90       222.09 o                         
 -19  15   4       2046.94       1837.88       254.28 o                         
 -17  15   4         14.87         79.89       117.73 o                         
 -15  15   4       2966.27       2712.86       220.48 o                         
 -13  15   4       8038.49       7598.76       186.51 o                         
 -11  15   4      24935.38      22875.99       388.39 o                         
  -9  15   4        350.57        403.63        73.88 o                         
  -7  15   4       3879.58       4131.31       101.70 o                         
  -5  15   4       6623.63       6631.91       126.20 o                         
  -3  15   4       5319.84       5544.23       121.92 o                         
  -1  15   4        293.72        422.18        93.85 o                         
   1  15   4       6869.15       7108.82       131.18 o                         
   3  15   4       8416.21       8594.13       252.86 o                         
   5  15   4       6822.05       6748.25       148.95 o                         
   7  15   4        957.96        833.63        97.36 o                         
   9  15   4        810.28        813.97       110.39 o                         
  11  15   4        161.09        284.08       122.65 o                         
  13  15   4        859.61        890.82       116.80 o                         
  15  15   4        371.27        518.83       133.06 o                         
  17  15   4       2093.01       2356.55       157.72 o                         
  19  15   4         55.90         94.20        97.59 o                         
  21  15   4        112.50        -41.84       199.56 o                         
 -18  16   4        559.70        872.27       225.31 o                         
 -14  16   4        662.49        424.87       260.71 o                         
 -12  16   4        211.53        155.77        89.78 o                         
 -10  16   4       3123.57       2847.69       115.70 o                         
  -8  16   4       4400.28       4120.14       115.79 o                         
  -6  16   4         77.33        132.23        79.82 o                         
  -4  16   4       3949.03       3832.57       126.20 o                         
  -2  16   4         87.74        109.82       120.70 o                         
   0  16   4       3538.57       3671.86       139.18 o                         
   2  16   4       3734.02       3987.17       132.49 o                         
   4  16   4        486.60        581.73       156.92 o                         
   6  16   4        220.26        511.13       119.11 o                         
   8  16   4        531.49        650.63       137.21 o                         
  10  16   4        968.03       1134.64       110.18 o                         
  12  16   4       1254.83       1390.18       115.81 o                         
  14  16   4         24.45          6.44       138.40 o                         
  16  16   4         99.38        171.17       120.70 o                         
 -13  17   4       2595.41       2961.20       276.81 o                         
 -11  17   4       4937.04       5735.72       337.96 o                         
  -9  17   4        115.78         73.87       183.47 o                         
  -7  17   4        384.76        373.32       123.73 o                         
  -5  17   4       6784.22       6554.23       202.52 o                         
  -3  17   4       3675.58       3482.63       222.09 o                         
  -1  17   4       2678.65       2732.67       212.43 o                         
   1  17   4        411.71        371.43       120.05 o                         
   3  17   4      15285.59      14925.56       558.44 o                         
   5  17   4       5161.03       5468.67       162.75 o                         
   7  17   4        485.59        926.93       104.45 o                         
   9  17   4          1.66         95.80       157.72 o                         
  11  17   4        426.87        495.15       119.25 o                         
 -41   1   5        520.99        199.56       167.37 o                         
 -39   1   5       4200.81       5034.04       283.25 o                         
 -37   1   5       1283.12        946.30       231.75 o                         
 -35   1   5        107.01        222.09       231.75 o                         
 -33   1   5      14253.69      14699.79       566.49 o                         
 -31   1   5       3510.20       2983.73       280.03 o                         
 -29   1   5      17125.31      18517.17       659.83 o                         
 -27   1   5       1813.33       2419.95       197.37 o                         
 -25   1   5       7778.80       8201.59       221.80 o                         
 -23   1   5       3804.93       3735.71       144.81 o                         
 -21   1   5       1209.71       1371.37       225.31 o                         
 -19   1   5       9050.90       7599.35       440.96 o                         
 -17   1   5     202839.31     195992.94      5996.43 o                         
 -15   1   5        983.63       3794.84       312.21 o                         
 -13   1   5      14494.13      18510.73       666.27 o                         
 -11   1   5     108847.39     102161.47      3138.23 o                         
  -9   1   5     139247.45     277033.34      8362.18 o                         
  -7   1   5      47079.95     170227.27      5156.35 o                         
  -1   1   5     104041.81     158537.16      4064.92 o                         
   3   1   5      38320.08      31268.02       503.92 o                         
   5   1   5     575498.19     551498.12     16589.17 o                         
   7   1   5     142588.34     111997.80      3447.23 o                         
   9   1   5      48924.36      38112.60      1268.17 o                         
  11   1   5     126943.67     153010.45      4715.39 o                         
  13   1   5      79281.12      66260.12      2156.53 o                         
  15   1   5      19340.74      19962.36       856.17 o                         
  17   1   5      17389.17      18481.76       843.30 o                         
  19   1   5        384.92        565.99       163.23 o                         
  21   1   5       4976.93       4270.39       232.99 o                         
  23   1   5        288.25        268.23       337.96 o                         
  25   1   5        378.14        348.08       204.52 o                         
  27   1   5       3350.99       4270.63       264.39 o                         
  29   1   5       2061.84       2046.80       235.11 o                         
  31   1   5       1146.69       1208.53       247.44 o                         
  33   1   5       3936.31       4290.52       302.56 o                         
  35   1   5       1764.75       1619.01       228.53 o                         
  37   1   5        251.26        212.43       177.03 o                         
  39   1   5        146.35        257.50       144.84 o                         
 -42   2   5        258.98        298.94       100.06 o                         
 -40   2   5        232.22         98.44       122.84 o                         
 -38   2   5       3459.02       3915.03       186.59 o                         
 -36   2   5        872.06        908.89       161.55 o                         
 -34   2   5       2016.05       2273.11       418.43 o                         
 -32   2   5        564.92        798.70       179.76 o                         
 -30   2   5      11177.55      13206.62       484.41 o                         
 -28   2   5      17547.72      18914.66       469.98 o                         
 -26   2   5      48675.00      49807.68       603.60 o                         
 -24   2   5        140.63        160.84        71.56 o                         
 -22   2   5      30917.59      28440.60       388.75 o                         
 -20   2   5     108085.94     103014.48      2302.14 o                         
 -18   2   5      47504.29      53457.56      1240.39 o                         
 -16   2   5      32584.53      35178.58       843.24 o                         
 -14   2   5       3784.13       4863.99       227.56 o                         
 -12   2   5      35621.68      41631.07      1210.23 o                         
 -10   2   5      38993.56      43184.80       972.97 o                         
  -8   2   5       7103.79       9453.54       274.25 o                         
  -6   2   5     201640.88     197265.61      4216.22 o                         
  -4   2   5      59441.02      63559.24      1388.34 o                         
  -2   2   5      12540.52       8454.58       254.88 o                         
   0   2   5      48512.73      63302.40      1383.58 o                         
   2   2   5     354294.06     395913.06      7084.45 o                         
   4   2   5    1527678.38    1709981.00     21020.27 o                         
   6   2   5     198840.94     234115.47      4082.06 o                         
   8   2   5      42910.57      24903.42       615.64 o                         
  10   2   5      40572.94      44648.70      1042.38 o                         
  12   2   5     139398.03     154207.72      3370.70 o                         
  14   2   5       1526.48       1600.32       273.12 o                         
  16   2   5        111.08        326.78       383.03 o                         
  18   2   5        835.70       1061.83       292.45 o                         
  20   2   5      14033.71      13546.51       307.55 o                         
  22   2   5       3688.94       3591.30       166.52 o                         
  24   2   5      53860.02      56322.32       942.58 o                         
  26   2   5        897.86       1175.68       154.24 o                         
  28   2   5       9751.76      10331.93       256.97 o                         
  30   2   5      11722.30      12489.28       293.65 o                         
  32   2   5        390.96        395.98       172.93 o                         
  34   2   5        832.35        661.14       160.44 o                         
  36   2   5        813.58       1029.38       141.11 o                         
  38   2   5       1147.39       1472.10       125.12 o                         
 -41   3   5         29.98         -6.51       104.62 o                         
 -39   3   5        784.05        821.42        93.31 o                         
 -37   3   5        143.70         75.35       167.37 o                         
 -35   3   5       7978.75       7720.29       321.87 o                         
 -33   3   5       5871.18       5254.82       228.73 o                         
 -31   3   5      19958.73      20042.19       522.11 o                         
 -29   3   5       2387.28       2190.67       136.20 o                         
 -27   3   5      44978.09      44893.74       706.88 o                         
 -25   3   5       5754.78       6109.11       113.72 o                         
 -23   3   5     111903.39     108931.73      1180.56 o                         
 -21   3   5       1823.54       1405.21        77.15 o                         
 -19   3   5      61230.27      67091.61      1535.14 o                         
 -17   3   5       4754.20       6500.36       276.47 o                         
 -15   3   5     256812.64     228263.06      4912.67 o                         
 -13   3   5      30601.60      41796.40       960.46 o                         
 -11   3   5      42246.60      39884.85       908.11 o                         
  -9   3   5     367113.66     360190.94      7673.41 o                         
  -7   3   5        173.80       1751.86       186.68 o                         
  -5   3   5      35264.73      71823.77      1559.03 o                         
  -3   3   5    1119910.12    1353048.62     18178.75 o                         
  -1   3   5     121642.73     112014.51      2023.95 o                         
   1   3   5     597303.25     599084.19     10330.36 o                         
   3   3   5     592063.00     662814.75      9755.84 o                         
   5   3   5     660474.38     758992.62      9350.38 o                         
   7   3   5      50112.15      45148.66       835.55 o                         
   9   3   5      50853.98      41523.67       783.39 o                         
  11   3   5      21008.88      19938.81       546.22 o                         
  13   3   5      55289.53      63848.51      1479.37 o                         
  15   3   5      68451.02      65141.49      1529.44 o                         
  17   3   5      74663.30      78406.59      1832.13 o                         
  19   3   5      11401.12       9853.15       231.88 o                         
  21   3   5      42052.52      43588.00       645.35 o                         
  23   3   5       1958.82       2121.66       117.68 o                         
  25   3   5      26612.18      25927.56       563.07 o                         
  27   3   5      11552.41      10229.87       249.09 o                         
  29   3   5       6647.21       7356.97       224.86 o                         
  31   3   5       6695.60       6281.42       206.77 o                         
  33   3   5        195.15        186.68       157.04 o                         
  35   3   5        968.46        914.82       143.33 o                         
  37   3   5        973.59        836.05       125.12 o                         
  39   3   5        403.54        207.63        94.43 o                         
 -40   4   5         14.19        -18.28        77.13 o                         
 -38   4   5          5.09        -26.04        93.24 o                         
 -36   4   5        225.47        303.12       148.96 o                         
 -34   4   5       3240.04       3049.54       143.71 o                         
 -32   4   5       7216.89       7268.11       247.39 o                         
 -30   4   5        303.55        425.01       105.82 o                         
 -28   4   5       7211.71       7278.62       173.13 o                         
 -26   4   5       3800.59       3062.90       118.09 o                         
 -24   4   5      33538.23      31180.63       367.47 o                         
 -22   4   5        144.41        296.71        64.54 o                         
 -20   4   5        880.33        892.00       121.72 o                         
 -18   4   5       2584.07       2296.07       210.44 o                         
 -16   4   5      67697.40      65443.16      1480.51 o                         
 -14   4   5      23310.82      17523.70       527.87 o                         
 -10   4   5      57382.11      58212.86      1288.19 o                         
  -8   4   5      44786.10      49345.82      1092.46 o                         
  -6   4   5     196516.19     185934.52      3973.83 o                         
  -4   4   5       1669.46        345.69        79.90 o                         
  -2   4   5     159876.48     152896.45      2343.33 o                         
   0   4   5      14429.65      19720.04       418.79 o                         
   2   4   5     280448.75     261152.98      3515.06 o                         
   4   4   5       1469.18        912.55        96.72 o                         
   6   4   5      71652.72      74854.68      1056.32 o                         
   8   4   5      32658.39      27868.99       528.36 o                         
  10   4   5     122320.96     134703.27      2397.83 o                         
  12   4   5       9834.14      10608.90       309.55 o                         
  14   4   5      79934.83      86659.23      2053.91 o                         
  16   4   5      49331.39      54494.21      1263.13 o                         
  18   4   5        729.72        934.41        86.94 o                         
  20   4   5      40569.38      41037.83       615.29 o                         
  22   4   5       3144.88       3344.22       131.94 o                         
  24   4   5      24513.47      25185.34       417.85 o                         
  26   4   5       3044.61       3196.47       133.33 o                         
  28   4   5       8010.74       9007.80       337.59 o                         
  30   4   5        914.35        802.39       161.67 o                         
  32   4   5       3670.98       3444.17       169.14 o                         
  34   4   5        135.68        127.32       138.78 o                         
  36   4   5        591.54        594.56       297.73 o                         
  38   4   5         87.87        110.80        98.17 o                         
 -41   5   5       1135.86       1065.39       115.87 o                         
 -39   5   5       2060.64       2211.87        96.37 o                         
 -37   5   5        708.71        501.91       163.82 o                         
 -35   5   5        102.82         53.35        93.92 o                         
 -33   5   5       1535.53       1534.89       130.45 o                         
 -31   5   5        128.05        226.55       106.74 o                         
 -29   5   5       5051.17       5768.72       155.03 o                         
 -27   5   5       6493.67       5936.87       154.94 o                         
 -25   5   5       2471.71       2487.43       113.71 o                         
 -23   5   5      46707.59      45973.23       941.00 o                         
 -21   5   5      10459.88       8419.12       170.32 o                         
 -19   5   5       1521.19       1115.35       105.66 o                         
 -17   5   5      13029.39      14667.89       432.43 o                         
 -15   5   5      54817.90      49403.73      1141.03 o                         
 -13   5   5     197815.48     186172.50      4012.52 o                         
 -11   5   5       1311.48       1100.23       159.33 o                         
  -9   5   5     505427.44     515164.81     10954.21 o                         
  -7   5   5      71253.83      63812.33      1390.61 o                         
  -5   5   5      53837.25      58557.17       816.90 o                         
  -3   5   5      31496.61      41090.04       749.82 o                         
  -1   5   5     190218.30     184872.58      2540.34 o                         
   1   5   5      36382.38      33816.86       498.40 o                         
   3   5   5     168251.42     178397.55      2714.33 o                         
   5   5   5      16769.42      13974.60       232.00 o                         
   7   5   5     117595.60     107275.16      1501.09 o                         
   9   5   5      49069.50      56599.97       835.83 o                         
  11   5   5      29207.81      32733.60       959.55 o                         
  13   5   5      41626.47      31045.30       577.47 o                         
  15   5   5      28676.16      28996.33       756.59 o                         
  17   5   5      46353.87      41736.61       709.92 o                         
  19   5   5       4538.19       4693.69       138.64 o                         
  21   5   5       3561.98       3603.46       127.90 o                         
  23   5   5       5193.63       5996.60       213.82 o                         
  25   5   5       8838.38       8296.69       202.24 o                         
  27   5   5       4500.58       3912.07       143.42 o                         
  29   5   5       2307.47       2541.96       256.22 o                         
  31   5   5       5007.58       4781.86       154.62 o                         
  33   5   5        916.57       1227.81       114.15 o                         
  35   5   5        107.99        200.15        86.09 o                         
  37   5   5        393.31        444.18       138.40 o                         
 -40   6   5        151.36        286.46       103.00 o                         
 -38   6   5          5.54         45.06       154.50 o                         
 -36   6   5        224.30         98.01       149.67 o                         
 -34   6   5       1061.50        798.91        96.77 o                         
 -32   6   5        228.10        155.58       115.83 o                         
 -30   6   5       1948.86       2106.08       116.76 o                         
 -28   6   5       2448.44       2808.53       122.87 o                         
 -26   6   5      28471.11      28027.20       462.19 o                         
 -24   6   5       5589.01       5202.22       139.73 o                         
 -22   6   5       1737.29       2399.31       102.59 o                         
 -20   6   5        121.86        208.69        76.53 o                         
 -18   6   5      70680.70      66650.39       845.13 o                         
 -16   6   5       3397.47       3650.28       109.13 o                         
 -14   6   5      56303.63      63646.97      1429.30 o                         
 -12   6   5      41604.71      35977.37       833.00 o                         
 -10   6   5      39843.16      50061.85      1115.22 o                         
  -8   6   5      19300.25      19314.33       364.23 o                         
  -6   6   5      46543.96      58611.05       812.66 o                         
  -4   6   5        751.93        793.05        81.64 o                         
  -2   6   5      68096.78      69207.00      1632.67 o                         
   0   6   5      36003.65      27426.31       401.10 o                         
   2   6   5       1117.49       1604.25        95.28 o                         
   4   6   5      94509.98      92827.35      1447.15 o                         
   6   6   5     161341.41     148825.53      2277.56 o                         
   8   6   5       2498.07       2138.84       134.26 o                         
  10   6   5      33594.20      32146.95       518.69 o                         
  12   6   5      15027.33      13721.63       290.70 o                         
  14   6   5      14080.57      14812.61       201.29 o                         
  16   6   5      12895.19      12065.78       194.25 o                         
  18   6   5      48638.73      42488.12       557.53 o                         
  20   6   5       3291.46       3161.59       121.46 o                         
  22   6   5       8801.27       9124.52       188.17 o                         
  24   6   5      26470.44      27038.85       435.61 o                         
  26   6   5       1038.98       1196.75       120.87 o                         
  28   6   5        465.66        356.84       165.76 o                         
  30   6   5        247.95        228.84       106.65 o                         
  32   6   5       7403.50       6574.10       171.38 o                         
  34   6   5       1140.95       1209.48       111.45 o                         
  36   6   5        558.16        529.36        87.43 o                         
 -39   7   5       2352.14       1796.03       135.19 o                         
 -37   7   5         42.85         99.78       138.40 o                         
 -35   7   5        178.97        191.13       119.08 o                         
 -33   7   5       1446.57       1409.15       143.87 o                         
 -31   7   5      10915.63       9921.62       204.24 o                         
 -29   7   5       1826.72       1627.04       132.16 o                         
 -27   7   5      11792.95      10350.17       227.86 o                         
 -25   7   5        302.69        600.01       115.64 o                         
 -23   7   5        113.10        266.05       118.34 o                         
 -21   7   5       8978.19       9496.54       225.71 o                         
 -19   7   5       7527.24       7715.30       193.87 o                         
 -17   7   5      71448.79      68675.50      1223.37 o                         
 -15   7   5        816.01       1081.45       143.07 o                         
 -13   7   5      57923.21      52615.13       942.99 o                         
 -11   7   5      16595.93      15630.78       436.95 o                         
  -9   7   5     135599.66     126871.87      1973.21 o                         
  -7   7   5      29626.59      31739.48       857.84 o                         
  -5   7   5      12365.83      11844.81       521.43 o                         
  -3   7   5        801.28       1519.23       241.40 o                         
  -1   7   5     156307.56     163081.02      3591.05 o                         
   1   7   5      82252.59      77405.80      1783.73 o                         
   3   7   5       6452.68       9937.61       387.02 o                         
   5   7   5      22373.70      25322.15       696.54 o                         
   7   7   5        259.05        663.22       143.67 o                         
   9   7   5      46334.97      40592.36       958.05 o                         
  11   7   5      27049.05      26041.58       371.02 o                         
  13   7   5      21490.17      22868.70       296.69 o                         
  15   7   5      59466.02      56524.44       696.95 o                         
  17   7   5      86916.12      84633.79      1612.75 o                         
  19   7   5        583.04        567.51       127.59 o                         
  21   7   5      19175.41      19155.49       428.48 o                         
  23   7   5        768.16        411.56       136.34 o                         
  25   7   5       1902.69       1888.55       259.11 o                         
  27   7   5         35.56          0.49       110.55 o                         
  29   7   5       2292.34       2379.30       122.46 o                         
  31   7   5       1615.05       1316.45       180.25 o                         
  33   7   5         47.44        -54.72       148.06 o                         
  35   7   5        673.79        508.55       131.97 o                         
 -38   8   5        918.66       1168.39       128.75 o                         
 -36   8   5       3086.48       3189.73       193.12 o                         
 -34   8   5        976.09       1179.50       132.78 o                         
 -32   8   5         17.76         29.95       133.76 o                         
 -30   8   5       3651.47       4026.47       160.87 o                         
 -28   8   5       8573.73       8498.15       186.85 o                         
 -26   8   5       9072.15       7927.91       180.25 o                         
 -24   8   5       3182.69       3313.35       127.16 o                         
 -22   8   5      12940.83      13307.03       281.62 o                         
 -20   8   5       7250.94       7554.01       196.74 o                         
 -18   8   5       2419.59       2136.81       160.48 o                         
 -16   8   5        727.37        782.38        88.08 o                         
 -14   8   5      18281.83      18479.95       228.78 o                         
 -12   8   5      38714.30      36291.80       390.20 o                         
 -10   8   5     129386.16     131429.52      1522.80 o                         
  -8   8   5       5376.41       3705.92       434.52 o                         
  -6   8   5       5362.88       7492.53       337.96 o                         
   0   8   5     104214.64     101480.46      2317.16 o                         
   2   8   5       1961.61       4704.23       317.85 o                         
   4   8   5      55169.34      52374.38      1280.00 o                         
   6   8   5        119.06        392.68       150.71 o                         
   8   8   5     121018.09     119917.70      1636.28 o                         
  10   8   5     104811.39      98615.90      1237.46 o                         
  12   8   5     143371.02     145572.80      2229.56 o                         
  14   8   5      37685.02      36650.12       536.11 o                         
  16   8   5      31822.88      30720.14       518.00 o                         
  18   8   5      19399.40      19794.56       484.76 o                         
  20   8   5      60881.81      60130.53      1328.02 o                         
  22   8   5       3312.20       4142.93       192.31 o                         
  24   8   5         18.64          6.44       145.66 o                         
  26   8   5       6443.94       6678.80       331.53 o                         
  28   8   5       8329.71       8349.30       360.49 o                         
  30   8   5       2321.43       1805.69       196.34 o                         
  32   8   5         78.87        -83.69       151.28 o                         
  34   8   5        199.41        109.44       135.19 o                         
 -37   9   5         80.99         51.50       115.87 o                         
 -35   9   5       2337.26       2526.68       183.47 o                         
 -33   9   5       3695.02       3488.75       238.18 o                         
 -31   9   5        861.40       1039.75       142.52 o                         
 -29   9   5       1317.69       1788.92       119.68 o                         
 -27   9   5      17535.94      18358.04       329.35 o                         
 -25   9   5       1045.77       1078.89       133.24 o                         
 -23   9   5       2603.20       2747.86       149.57 o                         
 -21   9   5        129.29        275.26       162.89 o                         
 -19   9   5      56426.45      60109.72      1458.07 o                         
 -17   9   5      45595.04      41804.41       742.55 o                         
 -15   9   5       5802.22       5215.44        99.13 o                         
 -13   9   5        288.63        148.51        59.58 o                         
 -11   9   5       5874.44       6015.45        95.96 o                         
  -9   9   5      16288.87      17505.58       184.00 o                         
  -7   9   5         92.81        105.43        69.27 o                         
  -5   9   5       1792.14       1652.69        67.75 o                         
  -3   9   5     135480.16     134232.19      1817.09 o                         
  -1   9   5      33476.89      35864.06       511.36 o                         
   1   9   5       1654.76       1951.45        88.84 o                         
   3   9   5      12095.09      11356.78       152.59 o                         
   5   9   5      93771.27      95096.16      1206.77 o                         
   7   9   5      20393.07      18496.04       270.14 o                         
   9   9   5       5602.70       5778.90       117.77 o                         
  11   9   5       2748.98       2829.39       108.78 o                         
  13   9   5      91200.84      89848.87      1407.99 o                         
  15   9   5       1494.69       1768.04       150.97 o                         
  17   9   5       2830.80       2650.16       355.67 o                         
  19   9   5       1092.30       1078.06       163.82 o                         
  21   9   5         98.09        177.27       153.61 o                         
  23   9   5       2249.99       2364.57       171.82 o                         
  25   9   5       9015.31       8609.41       258.08 o                         
  27   9   5        376.72        434.52       199.56 o                         
  29   9   5        116.18         86.90       180.25 o                         
  31   9   5        678.36        728.39       127.59 o                         
  33   9   5       5663.85       5346.26       238.18 o                         
 -34  10   5        759.65        457.06       144.84 o                         
 -32  10   5       4079.05       3956.95       170.29 o                         
 -30  10   5         19.15        -92.83       111.74 o                         
 -28  10   5       4388.92       4428.04       163.97 o                         
 -26  10   5        821.60        776.08       124.55 o                         
 -24  10   5       9323.87       9751.62       216.12 o                         
 -22  10   5        143.43        103.43       139.23 o                         
 -20  10   5      12792.83      12683.02       448.30 o                         
 -18  10   5      11146.54      10314.60       196.72 o                         
 -16  10   5      35222.20      35817.25       451.78 o                         
 -14  10   5       2995.30       3039.39        92.06 o                         
 -12  10   5      10432.69       9701.96       141.82 o                         
 -10  10   5      29497.96      27947.15       331.77 o                         
  -8  10   5        224.08        316.90        54.67 o                         
  -6  10   5      27387.71      29206.51       267.43 o                         
  -4  10   5       1426.32       1679.95        60.83 o                         
  -2  10   5       5546.33       6057.23       124.56 o                         
   0  10   5       5669.98       6707.74       143.56 o                         
   2  10   5      28545.51      30356.50       323.78 o                         
   4  10   5     153549.72     157159.42      1591.28 o                         
   6  10   5       2714.76       2018.65        76.62 o                         
   8  10   5       5225.24       6402.01       152.80 o                         
  10  10   5       7280.60       6948.63       141.58 o                         
  12  10   5      19743.00      18793.06       309.55 o                         
  14  10   5      15047.48      14021.52       285.21 o                         
  16  10   5        478.52        349.11       182.84 o                         
  18  10   5       4938.48       4186.47       226.92 o                         
  20  10   5       6213.60       6339.43       237.76 o                         
  22  10   5        294.68        269.29       155.79 o                         
  24  10   5       2614.15       2633.80       141.80 o                         
  26  10   5       7253.25       6725.22       195.49 o                         
  28  10   5        190.90        278.91       132.04 o                         
  30  10   5        141.07        112.49       118.53 o                         
  32  10   5       1201.21       1218.32       180.25 o                         
 -33  11   5       2937.12       2797.05       180.25 o                         
 -31  11   5        766.44        865.83       170.59 o                         
 -29  11   5        188.82        383.44       141.05 o                         
 -27  11   5         79.69        -30.86       154.56 o                         
 -25  11   5       3727.87       3760.67       173.24 o                         
 -23  11   5        615.76        839.29       154.19 o                         
 -21  11   5       1161.45       1096.70       120.24 o                         
 -19  11   5       2880.45       3006.13       105.76 o                         
 -17  11   5        141.82        220.06        94.77 o                         
 -15  11   5       3599.07       4224.21       133.10 o                         
 -13  11   5       4076.18       5074.35       104.26 o                         
 -11  11   5        207.07        149.84        65.08 o                         
  -9  11   5      19440.81      19746.49       234.21 o                         
  -7  11   5      21707.68      20877.60       283.92 o                         
  -5  11   5       4265.37       4709.20        82.08 o                         
  -3  11   5      56302.80      54359.30       566.12 o                         
  -1  11   5       6550.75       6526.28       175.28 o                         
   1  11   5       9118.89       8426.82       166.28 o                         
   3  11   5      14847.43      17472.16       276.53 o                         
   5  11   5       1752.61       1750.95        75.76 o                         
   7  11   5        627.46        885.10        77.30 o                         
   9  11   5       1183.76        993.80        80.87 o                         
  11  11   5      12992.30      13221.38       347.53 o                         
  13  11   5      10797.75       9697.48       224.67 o                         
  15  11   5        293.11        484.01        97.64 o                         
  17  11   5      15012.65      15468.43       522.86 o                         
  19  11   5        295.68        218.00       104.38 o                         
  21  11   5       1989.43       1755.89       100.73 o                         
  23  11   5       1014.89       1155.03       133.46 o                         
  25  11   5        962.11        990.94       153.98 o                         
  27  11   5        126.93        167.16       129.17 o                         
  29  11   5       1234.57       1627.91       132.78 o                         
  31  11   5        225.51        148.52        95.51 o                         
 -30  12   5       2355.94       1944.09       180.25 o                         
 -28  12   5         26.12        -80.47       196.34 o                         
 -26  12   5        894.85        888.90       123.13 o                         
 -24  12   5       4808.13       5362.59       143.22 o                         
 -22  12   5       2517.85       2451.07       111.48 o                         
 -20  12   5      11880.97      10653.53       248.33 o                         
 -18  12   5      12587.94      10642.13       176.09 o                         
 -16  12   5       5021.35       5359.82       121.56 o                         
 -14  12   5        165.98        306.07        72.48 o                         
 -12  12   5      15118.00      14012.31       184.09 o                         
 -10  12   5        131.37        175.69        74.72 o                         
  -8  12   5       4103.37       4303.53       100.87 o                         
  -6  12   5      19206.03      20427.99       234.41 o                         
  -4  12   5       5591.14       5681.23       105.79 o                         
  -2  12   5       1071.93       1209.10        83.20 o                         
   0  12   5        128.42        212.21        88.94 o                         
   2  12   5        515.30        704.39        72.63 o                         
   4  12   5      30708.39      33291.15       361.92 o                         
   6  12   5       6183.21       6132.68       108.06 o                         
   8  12   5       4609.87       4168.51       138.67 o                         
  10  12   5       2580.98       2361.89       111.12 o                         
  12  12   5      12377.23      12450.64       282.29 o                         
  14  12   5       3118.87       2766.20        98.16 o                         
  16  12   5       1124.26       1298.41       103.97 o                         
  18  12   5      19112.74      18739.01       300.97 o                         
  20  12   5        212.39        126.67       100.73 o                         
  22  12   5       1299.06       1155.11       112.65 o                         
  24  12   5        815.74        834.75       117.31 o                         
  26  12   5       4480.52       4458.88       288.07 o                         
  28  12   5        539.32        415.21       144.84 o                         
 -29  13   5          2.11        173.81       157.72 o                         
 -27  13   5         20.19        212.43       186.68 o                         
 -25  13   5       6433.44       6655.49       521.43 o                         
 -23  13   5         51.24        -91.10       106.84 o                         
 -21  13   5       4905.36       5038.89       148.54 o                         
 -19  13   5        116.57        148.12        88.97 o                         
 -17  13   5       4967.42       5008.79       188.25 o                         
 -15  13   5        140.03        114.22        80.35 o                         
 -13  13   5       3931.75       4181.30       105.84 o                         
 -11  13   5       3312.36       3048.69       106.90 o                         
  -9  13   5        985.27       1024.08        96.04 o                         
  -7  13   5       5665.30       6012.03       148.01 o                         
  -5  13   5        873.39       1282.70        81.06 o                         
  -3  13   5       1205.45       1258.91        80.54 o                         
  -1  13   5       2691.97       3482.66       115.20 o                         
   1  13   5      22031.14      20833.33       289.08 o                         
   3  13   5      17774.14      19282.45       241.34 o                         
   5  13   5        818.18        851.36        74.35 o                         
   7  13   5        309.03        540.07        71.35 o                         
   9  13   5      22679.57      23165.11       301.84 o                         
  11  13   5       2434.34       2575.68        87.68 o                         
  13  13   5       7849.69       7950.34       230.13 o                         
  15  13   5      14751.65      13098.27       283.51 o                         
  17  13   5        514.74        401.99       116.12 o                         
  19  13   5       3014.11       2842.35       107.53 o                         
  21  13   5        360.25        178.48        88.34 o                         
  23  13   5       4967.60       4727.36       195.57 o                         
  25  13   5          1.38          0.00       185.08 o                         
 -26  14   5        323.80        498.90       183.47 o                         
 -24  14   5        134.56        308.99       212.43 o                         
 -22  14   5       6873.17       7007.11       360.49 o                         
 -20  14   5       2148.60       1641.71       183.97 o                         
 -18  14   5       2684.12       2434.79       144.99 o                         
 -16  14   5         50.43         66.64        81.61 o                         
 -14  14   5       7866.45       8235.89       201.63 o                         
 -12  14   5       8500.73       7531.73       142.47 o                         
 -10  14   5       2306.78       2181.83       104.47 o                         
  -8  14   5       4609.33       4912.48       123.00 o                         
  -6  14   5      24968.18      25573.62       351.19 o                         
  -4  14   5        137.90        210.56        87.32 o                         
  -2  14   5       8468.05       8992.38       192.43 o                         
   0  14   5       6630.24       7255.45       192.57 o                         
   2  14   5       1481.85       1913.07        96.72 o                         
   4  14   5      14968.23      15800.29       275.83 o                         
   6  14   5       8463.05       9812.44       226.28 o                         
   8  14   5      18541.75      18330.22       422.73 o                         
  10  14   5        128.76         45.33        88.80 o                         
  12  14   5      29332.39      29715.73       404.91 o                         
  14  14   5       5624.40       5893.09       129.04 o                         
  16  14   5      14349.03      13350.92       263.65 o                         
  18  14   5      11158.21      11402.67       284.22 o                         
  20  14   5       5174.36       5254.36       155.86 o                         
  22  14   5         85.83        262.46       135.14 o                         
  24  14   5        176.13        278.58       120.98 o                         
 -23  15   5       4530.80       4242.24       263.93 o                         
 -21  15   5         10.80         77.25       222.09 o                         
 -19  15   5       2744.35       2705.73       185.59 o                         
 -17  15   5       1154.72       1261.50       179.41 o                         
 -15  15   5       2371.76       1929.10       123.40 o                         
 -13  15   5       2538.42       2644.90       121.43 o                         
 -11  15   5        520.80        558.95        85.12 o                         
  -9  15   5         81.37         47.46        80.25 o                         
  -7  15   5        370.45        203.34        75.80 o                         
  -5  15   5       1362.58       1358.22        83.58 o                         
  -3  15   5       3808.48       3840.42       107.64 o                         
  -1  15   5       5711.61       5814.83       216.64 o                         
   1  15   5       8163.30       8441.69       156.91 o                         
   3  15   5       2970.62       2567.68       113.30 o                         
   5  15   5      10500.76      10187.35       181.88 o                         
   7  15   5        128.99         54.93       100.21 o                         
   9  15   5      15408.67      15721.74       295.58 o                         
  11  15   5        226.27        283.39       110.01 o                         
  13  15   5         44.74         51.11       102.14 o                         
  15  15   5       6258.19       6163.25       214.99 o                         
  17  15   5         75.87        105.38       172.20 o                         
  19  15   5        152.06        215.21        97.59 o                         
 -14  16   5       7499.67       9186.16       434.52 o                         
 -12  16   5       4615.04       4195.16       173.80 o                         
 -10  16   5        128.74          4.91        93.36 o                         
  -8  16   5         39.23         61.22        76.12 o                         
  -6  16   5       7716.23       7742.21       153.11 o                         
  -4  16   5        151.21        200.88        92.23 o                         
  -2  16   5      12660.75      13860.12       392.01 o                         
   0  16   5       2339.95       2411.13       114.62 o                         
   2  16   5      19908.81      20401.24       412.39 o                         
   4  16   5       6521.17       6943.78       245.91 o                         
   6  16   5      15157.83      16263.01       339.16 o                         
   8  16   5       2176.43       2523.66       222.33 o                         
  10  16   5       2343.08       2454.14       121.66 o                         
  12  16   5       7308.72       7495.75       211.33 o                         
  14  16   5        352.60        458.51       119.25 o                         
  16  16   5          1.07        137.91       102.41 o                         
 -13  17   5       1900.53       2236.99       270.37 o                         
 -11  17   5       1823.53       1875.80       125.45 o                         
  -9  17   5          3.82         26.92       116.48 o                         
  -7  17   5         92.08         54.80       112.76 o                         
  -5  17   5       3207.36       3299.31       133.07 o                         
  -3  17   5        199.01         70.81       167.37 o                         
  -1  17   5         23.78         93.57       114.51 o                         
   1  17   5        213.02        132.57       120.05 o                         
   3  17   5       8847.20       9464.89       280.58 o                         
   5  17   5        325.31        256.62       104.48 o                         
   7  17   5        663.26        459.20       128.35 o                         
   9  17   5        872.61        686.04       136.79 o                         
 -42   0   6        240.78        131.97       151.28 o                         
 -40   0   6       1365.86        846.52       193.12 o                         
 -38   0   6       1902.47       1631.88       228.53 o                         
 -36   0   6       6354.44       6817.20       354.06 o                         
 -34   0   6        393.63        843.30       254.28 o                         
 -32   0   6       7615.67       9511.25       428.09 o                         
 -30   0   6         29.09         61.16       234.96 o                         
 -28   0   6       6614.02       7129.98       224.69 o                         
 -26   0   6      51333.00      44941.76       850.03 o                         
 -24   0   6       1440.76       1355.11       120.75 o                         
 -22   0   6        691.02       1087.97       101.83 o                         
 -20   0   6      37986.97      43523.23      1477.38 o                         
 -18   0   6     304149.25     268935.06      8191.59 o                         
 -16   0   6      13031.73       9501.60       460.27 o                         
 -14   0   6      86080.18      77876.39      2439.77 o                         
 -12   0   6     142222.03      83489.80      2594.27 o                         
 -10   0   6     467824.06     376426.72     11349.13 o                         
  -8   0   6     477646.06     746560.88     22424.67 o                         
  -6   0   6     544727.38     280017.06      8452.30 o                         
  -4   0   6     241779.59      97452.51      2996.61 o                         
  -2   0   6     118575.98     127350.99      3884.97 o                         
   0   0   6     187248.91     761341.25     22862.41 o                         
   2   0   6     172242.23     220179.25      4746.43 o                         
   4   0   6      74328.45      17924.36       496.31 o                         
   6   0   6    1392631.25    1249918.62     45227.54 o                         
   8   0   6      64437.76      31340.46      1068.61 o                         
  10   0   6     573161.69     671272.31     20226.30 o                         
  12   0   6       5000.88       3878.53       395.90 o                         
  14   0   6    1218690.25    1174583.25     35354.18 o                         
  16   0   6        898.98       2043.87       428.09 o                         
  18   0   6      78772.84      89695.45      2951.55 o                         
  20   0   6       1063.83        833.27       179.79 o                         
  22   0   6     207977.31     204964.44      4422.29 o                         
  24   0   6        946.47        929.35       208.88 o                         
  26   0   6      33980.95      37130.86      1235.98 o                         
  28   0   6      12430.32      12445.58       401.95 o                         
  30   0   6       9206.95      10435.04       415.74 o                         
  32   0   6         26.23        373.37       241.40 o                         
  34   0   6        453.49        476.37       215.65 o                         
  36   0   6        637.27        325.09       183.47 o                         
  38   0   6        387.25        138.40       157.72 o                         
 -41   1   6        459.16        424.87       170.59 o                         
 -39   1   6         59.80        -12.87       141.11 o                         
 -37   1   6       2051.48       2423.68       251.06 o                         
 -35   1   6        424.01        663.05       244.62 o                         
 -33   1   6       7989.26       8140.09       402.34 o                         
 -31   1   6        706.18        756.39       244.62 o                         
 -29   1   6       8420.29       8822.45       395.90 o                         
 -27   1   6       9013.53       9919.34       292.24 o                         
 -25   1   6       8577.47       8316.97       223.94 o                         
 -23   1   6       5492.31       6767.95       188.37 o                         
 -21   1   6      43657.60      39320.19       909.50 o                         
 -19   1   6       7108.70       5436.38       386.24 o                         
 -17   1   6        164.97        299.34       276.81 o                         
 -15   1   6     199213.83     198329.72      6051.15 o                         
 -13   1   6       7222.07       8922.23       408.77 o                         
 -11   1   6       1056.93       1461.29       228.53 o                         
  -9   1   6     214156.44     341748.47     10306.27 o                         
  -7   1   6     231353.94     323527.41      9755.87 o                         
  -5   1   6      69458.88      92801.50      2851.77 o                         
  -3   1   6      15393.74      44788.18      1413.01 o                         
  -1   1   6      54437.46      92315.07      1976.96 o                         
   1   1   6      30587.56      19514.75       386.51 o                         
   3   1   6     289488.69     463003.47      8126.94 o                         
   5   1   6      25974.18      24708.96       639.02 o                         
   7   1   6      29268.55       7287.13       389.46 o                         
   9   1   6      35954.96      33268.46      1136.20 o                         
  11   1   6     224792.09     251808.38      7683.03 o                         
  13   1   6      80456.50      70830.66      2307.81 o                         
  15   1   6      18008.82      16582.73       769.27 o                         
  17   1   6     169135.73     182381.08      5700.31 o                         
  19   1   6      94313.71     101314.43      5457.30 o                         
  21   1   6       4054.45       3849.24       308.99 o                         
  23   1   6      19782.66      19165.84       554.26 o                         
  25   1   6      18792.32      19481.93       573.38 o                         
  27   1   6       1822.15       1874.60       236.25 o                         
  29   1   6        923.60        462.63       218.81 o                         
  31   1   6       2299.43       2356.09       276.81 o                         
  33   1   6       1441.96       1377.60       244.62 o                         
  35   1   6         26.58        106.22       202.78 o                         
  37   1   6       3666.24       3791.63       228.53 o                         
  39   1   6        414.21        302.56       141.62 o                         
 -42   2   6          3.65         19.78        85.49 o                         
 -40   2   6        266.84        239.14       126.30 o                         
 -38   2   6          2.01        111.28       117.65 o                         
 -36   2   6        816.29        608.47       161.55 o                         
 -34   2   6         19.21         75.78       218.87 o                         
 -32   2   6       6639.28       6863.04       258.31 o                         
 -30   2   6       6387.25       6239.67       241.25 o                         
 -28   2   6       1718.56       1603.95       123.43 o                         
 -26   2   6       1423.21       1022.95        84.48 o                         
 -24   2   6      40470.07      42392.59       482.19 o                         
 -22   2   6      65655.02      62007.39       796.67 o                         
 -20   2   6       3769.07       5211.32       291.29 o                         
 -18   2   6      14801.21      13454.38       416.43 o                         
 -16   2   6     112429.53     119834.52      2624.18 o                         
 -14   2   6      72018.61      93200.20      2049.50 o                         
 -12   2   6      45489.63      39475.77       906.97 o                         
 -10   2   6     146919.42     104647.96      2274.82 o                         
  -8   2   6      12330.84      17599.88       440.39 o                         
  -6   2   6     158689.17     131819.27      2839.26 o                         
  -4   2   6     197969.20     191375.38      4102.42 o                         
  -2   2   6      28950.75      90288.80      1968.71 o                         
   0   2   6     251361.92     241935.05      5148.19 o                         
   2   2   6      39634.03      54992.02       773.66 o                         
   4   2   6     871465.50    1034124.19     12481.04 o                         
   6   2   6     345024.88     342369.81      5071.72 o                         
   8   2   6     166053.11     189706.86      3328.11 o                         
  10   2   6     199681.33     219826.08      4748.80 o                         
  12   2   6      57744.81      57948.17      1349.65 o                         
  14   2   6     178681.98     171392.72      3762.16 o                         
  16   2   6       3265.03       3211.57       323.19 o                         
  18   2   6       9975.21      12109.54       326.23 o                         
  20   2   6      30116.90      28930.64       525.90 o                         
  22   2   6       3962.34       3577.74       174.77 o                         
  24   2   6       2401.70       2987.18       168.71 o                         
  26   2   6       4779.40       5786.45       222.87 o                         
  28   2   6      39880.07      42133.55       732.82 o                         
  30   2   6         74.09         36.72       153.69 o                         
  32   2   6        132.90        311.31       170.52 o                         
  34   2   6       3095.21       3193.06       179.80 o                         
  36   2   6        111.60        141.23       129.67 o                         
  38   2   6       1500.56       1383.62       120.56 o                         
 -41   3   6       1040.35       1027.88       111.45 o                         
 -39   3   6         43.47        108.15       133.58 o                         
 -37   3   6          1.31        103.67        99.19 o                         
 -35   3   6       1293.32       1794.31       142.93 o                         
 -33   3   6        577.14        485.74       167.27 o                         
 -31   3   6       1949.55       1907.86       137.74 o                         
 -29   3   6       2796.13       3434.94       131.55 o                         
 -27   3   6       9102.25       8895.73       145.15 o                         
 -25   3   6       9317.26      11768.34       168.27 o                         
 -23   3   6       3132.73       4130.70        92.73 o                         
 -21   3   6        982.00       1601.99        80.35 o                         
 -19   3   6       1637.20       1605.47       213.80 o                         
 -17   3   6      27568.92      24769.36       636.13 o                         
 -15   3   6      93383.16      78459.46      1746.80 o                         
 -13   3   6       4800.21       2929.87       190.03 o                         
 -11   3   6      35732.64      36777.74       845.52 o                         
  -9   3   6     154200.67     144417.45      3110.10 o                         
  -7   3   6       7313.50       4903.84       194.58 o                         
  -5   3   6      81101.69      77010.19      1677.38 o                         
  -3   3   6     154049.08     206410.44      2798.26 o                         
  -1   3   6      64567.43      59933.05      1080.72 o                         
   1   3   6        581.78       1049.78       128.56 o                         
   3   3   6     399106.06     446732.66      5620.84 o                         
   5   3   6      19846.69      24981.11       357.70 o                         
   7   3   6        860.76       1146.30       114.32 o                         
   9   3   6     106716.57     113026.48      2010.54 o                         
  11   3   6      18386.68      17388.38       403.38 o                         
  13   3   6      19649.87      16409.28       514.35 o                         
  15   3   6       8739.58       9505.92       405.04 o                         
  17   3   6      64239.15      61251.87      1481.65 o                         
  19   3   6      23557.66      26303.51       415.76 o                         
  21   3   6       3349.81       3440.88       128.87 o                         
  23   3   6         36.64         69.70       107.12 o                         
  25   3   6         17.85        152.44       139.19 o                         
  27   3   6        108.56        155.96       142.46 o                         
  29   3   6        268.94        461.33       225.75 o                         
  31   3   6        205.86        387.45       299.34 o                         
  33   3   6        790.52        961.93       159.32 o                         
  35   3   6        653.42        651.74       135.41 o                         
  37   3   6       1591.14       1731.05       127.39 o                         
  39   3   6         94.87         61.16       119.09 o                         
 -40   4   6          9.77          2.08       105.67 o                         
 -38   4   6       1393.57       1278.51       101.06 o                         
 -36   4   6       1189.08       1266.25       112.59 o                         
 -34   4   6        224.70        184.62       104.11 o                         
 -32   4   6        401.89        332.20        98.45 o                         
 -30   4   6       3834.52       3943.15       135.91 o                         
 -28   4   6        285.78        345.60       103.08 o                         
 -26   4   6        422.59        380.50        92.22 o                         
 -24   4   6      71682.66      70174.23       776.01 o                         
 -22   4   6      17695.88      15712.96       202.10 o                         
 -20   4   6       4130.16       4766.70       145.92 o                         
 -18   4   6      13995.64      15617.70       462.00 o                         
 -16   4   6     109523.02     115369.88      2535.42 o                         
 -14   4   6         52.23        791.33       174.10 o                         
 -12   4   6     199631.86     172505.77      3718.92 o                         
 -10   4   6      97226.39     126859.72      2742.54 o                         
  -8   4   6       6977.68       8438.86       363.71 o                         
  -6   4   6      44141.39      32120.83       728.31 o                         
  -4   4   6     341996.25     343763.34      4629.80 o                         
  -2   4   6      13349.60      11698.52       211.75 o                         
   0   4   6     174210.86     186536.09      3269.29 o                         
   2   4   6      55617.03      66501.02       931.41 o                         
   4   4   6     202808.50     192540.92      2385.29 o                         
   6   4   6      14731.44      15981.18       283.97 o                         
   8   4   6     353442.25     354011.81      4822.58 o                         
  10   4   6      10729.27      11952.59       456.25 o                         
  12   4   6       1531.32       2413.47       205.81 o                         
  14   4   6      11098.31       9410.66       330.96 o                         
  16   4   6      21946.95      20874.13       724.31 o                         
  18   4   6      20609.96      22427.44       360.61 o                         
  20   4   6      95876.05      93851.59      1316.75 o                         
  22   4   6       1087.90       1192.99       109.35 o                         
  24   4   6      15920.72      14354.56       260.69 o                         
  26   4   6      17435.90      18023.60       386.58 o                         
  28   4   6      13876.30      13564.86       503.52 o                         
  30   4   6      13253.32      13336.29       368.54 o                         
  32   4   6        894.28        788.73       110.45 o                         
  34   4   6       8589.01       7811.49       242.32 o                         
  36   4   6         29.54        -70.09       135.19 o                         
  38   4   6         53.41        106.22        90.95 o                         
 -41   5   6        539.67        727.43       112.65 o                         
 -39   5   6         13.41         41.21        78.14 o                         
 -37   5   6        740.56        710.37        96.49 o                         
 -35   5   6         32.29         85.81       108.42 o                         
 -33   5   6       9993.13      11055.66       306.06 o                         
 -31   5   6       1183.30       1364.13       113.92 o                         
 -29   5   6      11513.84      12559.72       243.28 o                         
 -27   5   6       1453.97       1571.28       102.63 o                         
 -25   5   6      15082.38      16067.44       256.96 o                         
 -23   5   6       3140.18       3027.10        86.17 o                         
 -21   5   6      74359.48      70070.70       764.35 o                         
 -19   5   6       1875.40       2354.33       117.20 o                         
 -17   5   6      22369.89      19357.73       528.02 o                         
 -15   5   6      29954.25      33205.71       798.86 o                         
 -13   5   6     275229.72     288616.31      6183.79 o                         
 -11   5   6       4373.17       4435.40       198.01 o                         
  -9   5   6       4290.77       2170.87       147.89 o                         
  -7   5   6      32471.79      43494.26       967.28 o                         
  -5   5   6      28125.47      26593.88       397.51 o                         
  -3   5   6       2528.27       2049.98        82.52 o                         
  -1   5   6      58375.29      68168.65       966.61 o                         
   1   5   6       1782.17       3146.30       117.41 o                         
   3   5   6      13880.87      19737.54       401.24 o                         
   5   5   6     111604.02      98508.82      1522.14 o                         
   7   5   6       4211.54       5933.63       168.52 o                         
   9   5   6      14701.54      12315.12       257.33 o                         
  11   5   6       7223.03       5455.26       187.64 o                         
  13   5   6      17052.61      21813.76       615.48 o                         
  15   5   6      14523.12      15492.82       321.90 o                         
  17   5   6      67842.72      60848.86       956.01 o                         
  19   5   6      42188.74      45471.38       605.62 o                         
  21   5   6        209.97        387.29       105.05 o                         
  23   5   6       4437.88       4726.30       144.84 o                         
  25   5   6       8295.08       7850.03       183.00 o                         
  27   5   6       3082.71       3175.69       198.91 o                         
  29   5   6        791.90        842.15       155.79 o                         
  31   5   6       1453.19       1392.46       128.68 o                         
  33   5   6       6984.22       6190.95       165.11 o                         
  35   5   6        277.32        404.90        84.17 o                         
  37   5   6       1087.35       1004.23       135.19 o                         
 -40   6   6        295.93        299.34       103.00 o                         
 -38   6   6        389.18        105.64       117.48 o                         
 -36   6   6        493.59        650.69        95.05 o                         
 -34   6   6       3900.98       3797.59       122.42 o                         
 -32   6   6       4314.67       3821.76       145.28 o                         
 -30   6   6        747.11        845.63       109.15 o                         
 -28   6   6       4526.96       4380.71       139.60 o                         
 -26   6   6      36588.01      35925.57       577.29 o                         
 -24   6   6         54.20        160.18        94.00 o                         
 -22   6   6      10054.81      10634.31       225.75 o                         
 -20   6   6      13088.71      12777.74       208.71 o                         
 -18   6   6      85563.68      86134.38      1189.12 o                         
 -16   6   6       3382.26       4520.06       150.23 o                         
 -14   6   6      17063.08      14289.97       402.83 o                         
 -12   6   6     100371.80      94124.34      2060.88 o                         
 -10   6   6     272156.47     279412.44      5968.71 o                         
  -8   6   6      11431.08      10693.23       198.64 o                         
  -6   6   6     244650.31     229005.03      3093.51 o                         
  -4   6   6      38923.03      33057.88       616.41 o                         
  -2   6   6     115069.07     120772.76      1654.52 o                         
   0   6   6       7568.83      10062.10       154.92 o                         
   2   6   6        199.09        541.90        94.86 o                         
   4   6   6     141432.69     140984.84      2166.12 o                         
   6   6   6      30180.46      36901.15       621.16 o                         
   8   6   6     185449.58     179893.30      2485.78 o                         
  10   6   6     120360.20     130332.48      1877.88 o                         
  12   6   6      24775.69      23663.41       417.92 o                         
  14   6   6      67908.16      68705.15       730.99 o                         
  16   6   6       2155.41       1797.22       123.49 o                         
  18   6   6      54447.27      56432.83       718.42 o                         
  20   6   6      31458.29      30947.97       437.14 o                         
  22   6   6      70076.30      67806.76       859.75 o                         
  24   6   6       2495.62       2531.60       156.10 o                         
  26   6   6       2649.27       3140.69       138.12 o                         
  28   6   6       2945.28       3084.26       162.93 o                         
  30   6   6       3596.40       3316.33       134.10 o                         
  32   6   6       4045.41       3830.18       131.70 o                         
  34   6   6       1074.31       1052.27       104.40 o                         
 -39   7   6          8.39         -3.22       109.44 o                         
 -37   7   6       3704.97       3791.63       202.78 o                         
 -35   7   6        305.37        392.68       160.93 o                         
 -33   7   6        475.14        599.61       134.72 o                         
 -31   7   6        421.67        527.72       103.88 o                         
 -29   7   6      12588.44      13701.53       268.20 o                         
 -27   7   6        822.26        564.91       104.43 o                         
 -25   7   6       4426.44       4421.08       157.68 o                         
 -23   7   6        432.87        459.55       117.72 o                         
 -21   7   6        410.88        453.94       112.46 o                         
 -19   7   6       1542.82       1720.07       116.46 o                         
 -17   7   6       3808.02       3437.48       120.64 o                         
 -15   7   6        812.77        692.43       100.03 o                         
 -13   7   6      22828.07      22688.78       359.22 o                         
 -11   7   6      77670.05      73059.94      1393.17 o                         
  -9   7   6     192461.61     179974.22      2796.41 o                         
  -7   7   6      81234.65      73022.59      2375.40 o                         
  -5   7   6       1050.95       1023.55       286.46 o                         
  -3   7   6      34899.62      31626.06       831.71 o                         
  -1   7   6       4547.08       3397.42       354.06 o                         
   1   7   6      19453.02      19127.29       748.35 o                         
   3   7   6        389.58        777.49       214.90 o                         
   5   7   6     136275.53     141965.34      3901.06 o                         
   7   7   6      14630.83      15218.76       972.05 o                         
   9   7   6      35891.11      35074.10       676.81 o                         
  11   7   6        886.30       1027.17        89.43 o                         
  13   7   6      19215.66      18741.88       247.19 o                         
  15   7   6      12804.59      12696.84       220.73 o                         
  17   7   6      39489.81      36079.53       630.67 o                         
  19   7   6      12487.76      14019.38       309.20 o                         
  21   7   6       2656.40       3171.54       168.22 o                         
  23   7   6        391.50        199.95       141.91 o                         
  25   7   6       1764.08       1878.80       156.84 o                         
  27   7   6       1079.12        843.92       113.15 o                         
  29   7   6          5.87         57.94       180.25 o                         
  31   7   6         58.16        -86.90       157.72 o                         
  33   7   6        710.50        585.80       148.06 o                         
  35   7   6        748.06        614.77       125.53 o                         
 -38   8   6        315.02        347.62       119.09 o                         
 -36   8   6         26.68         -9.66       138.40 o                         
 -34   8   6        988.62        847.70       130.36 o                         
 -32   8   6       1058.82       1213.25       142.90 o                         
 -30   8   6        277.22        696.01       130.69 o                         
 -28   8   6        102.91        186.23       107.92 o                         
 -26   8   6       2424.15       2453.92       123.57 o                         
 -24   8   6       4246.29       3639.54       132.54 o                         
 -22   8   6       3525.22       3252.53       124.82 o                         
 -20   8   6       1467.31       1432.64       104.31 o                         
 -18   8   6      39090.92      37198.79       677.82 o                         
 -16   8   6       1006.47       1111.26        93.38 o                         
 -14   8   6      17985.24      17317.46       223.04 o                         
 -12   8   6       5118.01       6549.56        96.06 o                         
 -10   8   6      82526.40      75184.53       741.50 o                         
  -8   8   6      11596.61      12107.01       220.95 o                         
  -6   8   6      16939.70      18272.55       704.89 o                         
  -4   8   6     140305.16     143013.19      4406.40 o                         
  -2   8   6      94187.87      96010.54      3209.04 o                         
   0   8   6     128789.89     126521.23      2849.71 o                         
   2   8   6      17815.10      21241.21       629.67 o                         
   4   8   6     119514.70     117599.40      3049.71 o                         
   6   8   6      69535.74      65572.80      1026.77 o                         
   8   8   6      13347.54      13728.03       228.83 o                         
  10   8   6       9552.04       8889.01       173.92 o                         
  12   8   6       6876.16       7161.07       208.44 o                         
  14   8   6      68511.48      69739.45       979.36 o                         
  16   8   6        140.34        214.04       138.83 o                         
  18   8   6       5432.84       4665.62       203.69 o                         
  20   8   6       1256.71       1290.50       161.55 o                         
  22   8   6       7429.23       7208.92       244.66 o                         
  24   8   6       3946.36       3971.87       276.81 o                         
  26   8   6        300.95        411.99       212.43 o                         
  28   8   6       5874.98       5384.88       283.25 o                         
  30   8   6         70.91        289.68       164.15 o                         
  32   8   6       1425.85       1380.82       160.93 o                         
  34   8   6        460.07        299.34       125.53 o                         
 -37   9   6       1075.92        817.55       125.53 o                         
 -35   9   6         13.90         86.90       138.40 o                         
 -33   9   6       1213.00       1136.70       131.97 o                         
 -31   9   6        998.94       1161.87       143.44 o                         
 -29   9   6      10705.61      11390.65       231.84 o                         
 -27   9   6        489.73        364.02       114.42 o                         
 -25   9   6       9631.67       9729.38       217.01 o                         
 -23   9   6       1528.98       1819.75       126.83 o                         
 -21   9   6        998.39        838.75       174.60 o                         
 -19   9   6         68.38        179.76       429.70 o                         
 -17   9   6       1077.79        883.64       116.11 o                         
 -15   9   6      27539.85      24629.74       321.37 o                         
 -13   9   6      13037.91      13845.74       197.99 o                         
 -11   9   6      10030.46       7939.57       128.10 o                         
  -9   9   6      63158.25      65572.20       617.92 o                         
  -7   9   6     109736.47     105525.26      1213.21 o                         
  -5   9   6       3442.08       4144.40        88.80 o                         
  -3   9   6       2256.89       2292.94        83.98 o                         
  -1   9   6      29518.19      27584.37       327.12 o                         
   1   9   6      76052.41      74258.11       776.19 o                         
   3   9   6        436.86        415.68        70.09 o                         
   5   9   6        788.96        518.88        72.25 o                         
   7   9   6     117550.73     112999.09      1421.96 o                         
   9   9   6      14502.76      13385.19       189.58 o                         
  11   9   6       7588.86       7735.71       193.19 o                         
  13   9   6       2054.70       3398.54       140.88 o                         
  15   9   6      21515.81      21835.71       538.09 o                         
  17   9   6       3427.29       3667.35       194.51 o                         
  19   9   6      22904.62      23082.63       559.87 o                         
  21   9   6       3237.84       2855.66       363.71 o                         
  23   9   6        265.20        439.21       154.72 o                         
  25   9   6        204.53        215.65       212.43 o                         
  27   9   6       1135.03        936.64       202.78 o                         
  29   9   6       1725.02       1541.76       186.68 o                         
  31   9   6       2022.41       1891.12       136.11 o                         
  33   9   6         10.72        154.35       106.94 o                         
 -34  10   6       1229.61       1528.88       157.72 o                         
 -32  10   6       1847.46       2330.34       193.12 o                         
 -30  10   6        649.63        870.81       116.93 o                         
 -28  10   6         48.94         73.51       110.30 o                         
 -26  10   6      15905.53      16375.99       313.75 o                         
 -24  10   6       2170.53       2109.20       157.49 o                         
 -22  10   6       2915.80       2611.73       258.70 o                         
 -20  10   6       6130.38       6303.00       327.18 o                         
 -18  10   6       1466.07       1611.16       122.59 o                         
 -16  10   6      27544.29      26087.44       343.22 o                         
 -14  10   6       1572.79       1221.67        80.58 o                         
 -12  10   6      12779.98      11894.38       169.42 o                         
 -10  10   6       3188.69       3387.01        87.74 o                         
  -8  10   6      17402.58      17062.35       195.89 o                         
  -6  10   6       8657.29       7760.70       120.51 o                         
  -4  10   6      14911.95      15048.38       192.73 o                         
  -2  10   6       7040.99       8526.60       150.20 o                         
   0  10   6      17355.08      17108.25       222.06 o                         
   2  10   6      26487.91      28723.99       321.63 o                         
   4  10   6       2821.68       2735.58        84.22 o                         
   6  10   6       1151.38       1591.59        81.53 o                         
   8  10   6       4100.92       4407.65       104.67 o                         
  10  10   6       2781.36       2305.60        98.51 o                         
  12  10   6       8233.58       7602.92       161.50 o                         
  14  10   6      76213.84      77997.38      1401.17 o                         
  16  10   6       1620.68       2417.24       267.15 o                         
  18  10   6        228.59        255.98       163.68 o                         
  20  10   6       8546.95       8976.04       283.30 o                         
  22  10   6        248.94        285.55       156.84 o                         
  24  10   6       1859.66       1863.44       134.87 o                         
  26  10   6         76.58        350.84       196.34 o                         
  28  10   6       6509.64       6218.02       323.07 o                         
  30  10   6       4097.36       4058.18       175.11 o                         
  32  10   6        174.86        -65.03        95.51 o                         
 -33  11   6        765.54        795.02       144.84 o                         
 -31  11   6       5887.81       5484.66       260.71 o                         
 -29  11   6        978.80       1049.14       114.82 o                         
 -27  11   6       1762.62       1711.11       170.65 o                         
 -25  11   6       9091.79       8922.04       240.13 o                         
 -23  11   6        900.61       1043.57       179.63 o                         
 -21  11   6        297.21        411.21       113.30 o                         
 -19  11   6        367.60        468.63        94.50 o                         
 -17  11   6      15460.13      14894.20       242.38 o                         
 -15  11   6      25662.80      25861.76       342.82 o                         
 -13  11   6       8156.82       8054.89       132.04 o                         
 -11  11   6         37.01        133.66        68.01 o                         
  -9  11   6       2284.67       1874.77        77.54 o                         
  -7  11   6      32037.21      30910.97       364.74 o                         
  -5  11   6        168.73        238.60        66.88 o                         
  -3  11   6        145.38        416.62        78.92 o                         
  -1  11   6      84171.31      88872.29      1756.62 o                         
   1  11   6      86330.26      86195.55      1258.46 o                         
   3  11   6       2619.18       3026.68        82.63 o                         
   5  11   6      17228.14      18959.43       271.72 o                         
   7  11   6      89280.93      90338.59      1069.73 o                         
   9  11   6      65052.11      62099.08      1111.01 o                         
  11  11   6      16789.77      15017.24       388.32 o                         
  13  11   6       9028.90       8990.53       398.22 o                         
  15  11   6      40093.08      42996.50       784.17 o                         
  17  11   6         99.96         57.40       211.54 o                         
  19  11   6        176.13        148.54       110.77 o                         
  21  11   6       8656.39       8024.99       172.92 o                         
  23  11   6       4111.83       4548.99       173.57 o                         
  25  11   6       7910.62       7955.59       323.48 o                         
  27  11   6        107.58        145.26       120.82 o                         
  29  11   6       1099.74       1178.79       119.47 o                         
 -30  12   6        612.31        704.89       170.59 o                         
 -28  12   6        118.65       -173.81       193.12 o                         
 -26  12   6        513.87        630.06       164.15 o                         
 -24  12   6       3456.54       3936.40       130.59 o                         
 -22  12   6       3386.89       3615.98       120.59 o                         
 -20  12   6          5.01         37.42        84.24 o                         
 -18  12   6         20.18         91.32        85.85 o                         
 -16  12   6       4697.69       4918.39       119.04 o                         
 -14  12   6      18726.78      18848.54       232.65 o                         
 -12  12   6       4074.93       3697.18       100.39 o                         
 -10  12   6        573.45        474.58        80.77 o                         
  -8  12   6       2809.76       2638.80       109.64 o                         
  -6  12   6        185.99        134.38        68.92 o                         
  -4  12   6       1247.38       1216.49        83.50 o                         
  -2  12   6       9633.91       9758.38       158.66 o                         
   0  12   6       3370.77       3451.67       118.52 o                         
   2  12   6       9586.21       9860.06       165.27 o                         
   4  12   6       6162.26       7357.52       128.34 o                         
   6  12   6      30295.40      32467.06       400.31 o                         
   8  12   6       5501.79       5310.51       127.27 o                         
  10  12   6      42058.55      40280.72       988.47 o                         
  12  12   6       3616.58       2978.44       105.60 o                         
  14  12   6      41675.01      40192.91       682.30 o                         
  16  12   6       9598.98       9303.79       262.94 o                         
  18  12   6      45071.12      44635.63       702.66 o                         
  20  12   6      13424.68      12483.34       268.53 o                         
  22  12   6      10140.45       9268.73       200.56 o                         
  24  12   6       1317.99       1171.39       118.61 o                         
  26  12   6       4066.17       3970.93       180.25 o                         
  28  12   6       2875.23       2668.30       167.37 o                         
 -29  13   6          2.89        238.18       160.93 o                         
 -27  13   6        117.64        189.90       193.12 o                         
 -25  13   6        995.81       1467.73       238.18 o                         
 -23  13   6      15027.51      12980.28       372.07 o                         
 -21  13   6        699.34        683.92       148.01 o                         
 -19  13   6        338.91        428.63       110.87 o                         
 -17  13   6        356.07        454.35        82.79 o                         
 -15  13   6       4816.21       4801.09       264.35 o                         
 -13  13   6      23125.47      21724.04       344.78 o                         
 -11  13   6       5573.04       5524.85       130.33 o                         
  -9  13   6       3654.10       3586.77       111.06 o                         
  -7  13   6      60784.60      57748.69       788.02 o                         
  -5  13   6       2287.32       2468.20        98.54 o                         
  -3  13   6       1514.77       1406.89        87.09 o                         
  -1  13   6      49768.04      51678.02      1142.47 o                         
   1  13   6      30091.64      29574.21       492.55 o                         
   3  13   6         79.68        190.43        78.31 o                         
   5  13   6       5108.22       4550.81        98.92 o                         
   7  13   6       2746.30       3146.54        98.07 o                         
   9  13   6       3517.87       3450.23       106.63 o                         
  11  13   6      15280.93      15849.20       251.13 o                         
  13  13   6       7126.94       6678.32       260.58 o                         
  15  13   6        444.57        390.49        81.66 o                         
  17  13   6       4655.21       4502.70       152.22 o                         
  19  13   6        627.19        981.76       101.28 o                         
  21  13   6       1281.75        971.87        99.64 o                         
  23  13   6        787.39        965.30       147.10 o                         
  25  13   6        826.58        956.02       133.76 o                         
 -26  14   6       1060.17        984.92       193.12 o                         
 -24  14   6       1342.47        878.70       225.31 o                         
 -22  14   6        103.27         71.94       468.32 o                         
 -20  14   6        850.39       1212.50       139.56 o                         
 -18  14   6       2521.67       2206.38       119.35 o                         
 -16  14   6       1374.92       1306.32        95.87 o                         
 -14  14   6       1162.28       1054.93       101.86 o                         
 -12  14   6       3172.60       3508.10       132.48 o                         
 -10  14   6       1328.35       1224.77        98.40 o                         
  -8  14   6        597.65        343.25        89.10 o                         
  -6  14   6       6718.94       6701.04       135.83 o                         
  -4  14   6        558.31        606.16        87.81 o                         
  -2  14   6       3290.42       3429.88       118.96 o                         
   0  14   6      12833.24      12485.43       220.94 o                         
   2  14   6       7465.08       8531.43       165.23 o                         
   4  14   6       9404.90       8355.55       230.52 o                         
   6  14   6       6714.71       8189.64       163.86 o                         
   8  14   6      29411.40      31074.01       581.97 o                         
  10  14   6       5832.80       5966.24       162.35 o                         
  12  14   6       3100.00       3285.43       108.75 o                         
  14  14   6       7225.09       6608.91       137.66 o                         
  16  14   6        535.27        376.82       112.67 o                         
  18  14   6       3159.41       3147.44       178.39 o                         
  20  14   6        136.91        243.25        93.92 o                         
  22  14   6       2784.28       2505.43       265.54 o                         
 -23  15   6       2164.34       2378.62       231.75 o                         
 -21  15   6       2832.56       2494.49       257.50 o                         
 -19  15   6        703.22        714.96       169.56 o                         
 -17  15   6       2830.65       3028.79       270.37 o                         
 -15  15   6         36.47         66.60       112.14 o                         
 -13  15   6       6601.40       6633.00       177.47 o                         
 -11  15   6       2826.13       2989.11       120.77 o                         
  -9  15   6       2670.87       2559.46        99.17 o                         
  -7  15   6       4850.64       4683.35       118.84 o                         
  -5  15   6       3095.09       3546.79        98.71 o                         
  -3  15   6        136.15        116.90        84.56 o                         
  -1  15   6       3738.74       3659.39       119.22 o                         
   1  15   6       5927.85       5884.44       183.19 o                         
   3  15   6       1410.44       1632.09       117.79 o                         
   5  15   6      15443.99      17691.18       357.80 o                         
   7  15   6       4833.79       4970.77       147.32 o                         
   9  15   6         65.75        -10.19       107.88 o                         
  11  15   6        679.30        769.16       114.77 o                         
  13  15   6      13448.50      14341.38       299.34 o                         
  15  15   6       3445.73       3433.25       169.61 o                         
  17  15   6        352.40        394.98       115.06 o                         
  19  15   6       2294.93       1872.12       366.93 o                         
 -16  16   6         79.56        489.24       215.65 o                         
 -14  16   6        432.79        424.87       276.81 o                         
 -12  16   6       1003.99        711.44       162.54 o                         
 -10  16   6       1011.01       1165.07       105.46 o                         
  -8  16   6       1331.27       1345.07        94.38 o                         
  -6  16   6       4223.53       4657.98       195.11 o                         
  -4  16   6        363.24        348.69       111.11 o                         
  -2  16   6          8.34         47.29       134.05 o                         
   0  16   6       5328.07       5038.57       135.62 o                         
   2  16   6       1193.42       1428.94       135.01 o                         
   4  16   6       2209.64       2778.52       142.90 o                         
   6  16   6        488.55        481.75       117.77 o                         
   8  16   6       2269.54       2043.05       228.53 o                         
  10  16   6       1527.05       1492.53       126.47 o                         
  12  16   6        124.90        143.73        97.42 o                         
  14  16   6        184.22        282.80       117.18 o                         
 -11  17   6       1536.30       1349.43       120.91 o                         
  -9  17   6        311.92        411.09       109.79 o                         
  -7  17   6       5017.33       5185.72       333.14 o                         
  -5  17   6       5560.00       5592.28       199.56 o                         
  -3  17   6       1398.71        975.27       170.59 o                         
  -1  17   6        202.78        306.41       115.81 o                         
   1  17   6       5212.21       6053.82       225.31 o                         
   3  17   6        445.06        626.45       142.82 o                         
   5  17   6       1981.54       2163.93       292.90 o                         
   7  17   6       8346.49       8341.91       199.39 o                         
   9  17   6        620.04        528.61       154.50 o                         
 -41   1   7        609.30        875.82       128.46 o                         
 -39   1   7       1816.83       2136.76       223.70 o                         
 -37   1   7       3285.88       3006.26       260.71 o                         
 -35   1   7       3495.61       3997.62       299.34 o                         
 -33   1   7      11219.40      11963.90       492.46 o                         
 -31   1   7       7213.92       6694.89       354.06 o                         
 -29   1   7       5194.56       4668.88       196.33 o                         
 -27   1   7      15675.07      14781.95       342.92 o                         
 -25   1   7        110.04         76.22       124.86 o                         
 -23   1   7       6082.84       6027.75       179.16 o                         
 -21   1   7      29693.82      26694.80       652.05 o                         
 -19   1   7       2400.00       2278.84       318.65 o                         
 -17   1   7      19668.21      21974.05       827.21 o                         
 -15   1   7      39222.86      35412.11      1194.14 o                         
 -13   1   7     380577.75     357191.78     10795.51 o                         
 -11   1   7      15585.04      13425.19       527.87 o                         
  -9   1   7     149887.06     149350.80      4557.68 o                         
  -7   1   7     145823.83     242406.56      7338.63 o                         
  -5   1   7     961694.44     783669.25     23547.99 o                         
  -3   1   7      10451.07      21481.59       746.74 o                         
  -1   1   7     261414.09     313922.59      5460.96 o                         
   1   1   7       2033.00       3604.56       189.75 o                         
   3   1   7     896483.06    1048343.62     15801.35 o                         
   5   1   7      30052.37      19634.38       542.60 o                         
   7   1   7     143327.02     109379.27      2435.75 o                         
   9   1   7      59044.92      54048.38      1760.63 o                         
  11   1   7       9867.57      12926.29       614.77 o                         
  13   1   7      73395.30      57830.34      1931.22 o                         
  15   1   7      29555.93      32888.66      1229.54 o                         
  17   1   7      11383.57       9791.28       624.43 o                         
  19   1   7      57434.69      60286.21      2114.68 o                         
  21   1   7      30372.12      29488.09       767.07 o                         
  23   1   7      10562.28      12271.11       498.90 o                         
  25   1   7       3113.70       3519.51       320.50 o                         
  27   1   7       3304.34       3346.04       363.06 o                         
  29   1   7       1742.77       1707.66       237.34 o                         
  31   1   7         30.38        283.25       247.84 o                         
  33   1   7         86.41        173.81       222.09 o                         
  35   1   7       1083.37       1303.57       206.00 o                         
  37   1   7         28.11       -144.84       167.37 o                         
  39   1   7       1021.83       1123.33       141.62 o                         
 -42   2   7        998.82        908.89        91.10 o                         
 -40   2   7         97.35        170.15       124.02 o                         
 -38   2   7        745.46        848.31       122.62 o                         
 -36   2   7       3312.42       4084.98       196.86 o                         
 -34   2   7       5806.49       6625.27       250.32 o                         
 -32   2   7       4011.64       4529.15       251.06 o                         
 -30   2   7        995.94       1092.29       163.87 o                         
 -28   2   7      14355.02      15965.47       259.34 o                         
 -26   2   7       1157.67       1372.34        86.49 o                         
 -24   2   7      50816.91      51629.45       581.14 o                         
 -22   2   7        212.40        162.25        73.94 o                         
 -20   2   7      43405.25      38230.10       938.82 o                         
 -18   2   7      33435.65      28945.69       736.27 o                         
 -16   2   7     258396.22     268579.22      5775.26 o                         
 -14   2   7       2385.98       3413.22       215.00 o                         
 -12   2   7      21208.07      13639.80       418.43 o                         
 -10   2   7     176861.39     148796.84      3212.52 o                         
  -8   2   7     710488.94     731889.88     15548.24 o                         
  -6   2   7     214717.70     224094.86      4801.14 o                         
  -4   2   7       7257.83       7669.55       189.02 o                         
  -2   2   7     330023.97     335996.31      7178.39 o                         
   0   2   7     313348.56     295069.81      6559.71 o                         
   2   2   7      23555.56      11642.37       870.66 o                         
   4   2   7      34632.97      27329.00       381.49 o                         
   6   2   7      33802.38      16265.58       282.10 o                         
   8   2   7       9332.90      17358.60       399.07 o                         
  10   2   7     206324.50     228648.64      3970.32 o                         
  12   2   7      62812.51      46860.62      1127.72 o                         
  14   2   7       1065.42        241.40       266.29 o                         
  16   2   7     248192.75     272154.41      5926.60 o                         
  18   2   7      37247.46      39045.82      1040.09 o                         
  20   2   7        605.64        446.64       126.73 o                         
  22   2   7      28310.32      27898.94       519.51 o                         
  24   2   7      31164.43      31515.63       685.66 o                         
  26   2   7       2101.11       2225.55       161.97 o                         
  28   2   7       3172.73       3359.55       180.51 o                         
  30   2   7         25.54        295.54       167.27 o                         
  32   2   7      10612.92      11638.30       336.82 o                         
  34   2   7         41.31        254.45       145.61 o                         
  36   2   7       2267.59       2006.26       143.33 o                         
  38   2   7         47.28        134.80       104.62 o                         
 -41   3   7         59.27        123.56       115.87 o                         
 -39   3   7       1064.47       1093.75       134.22 o                         
 -37   3   7         68.61        208.11        97.08 o                         
 -35   3   7        371.11        415.26       130.00 o                         
 -33   3   7        723.19        749.79       166.15 o                         
 -31   3   7      23119.82      23767.67       577.15 o                         
 -29   3   7      25035.56      25461.11       435.31 o                         
 -27   3   7       1176.54       1129.31        81.30 o                         
 -25   3   7       3087.46       3212.12        90.11 o                         
 -23   3   7      72313.73      71669.73       790.28 o                         
 -21   3   7      90036.49      79074.22       922.35 o                         
 -19   3   7      65093.14      55290.62      1289.33 o                         
 -17   3   7      25566.73      29237.80       732.85 o                         
 -15   3   7     275879.22     252584.86      5431.59 o                         
 -13   3   7      21088.45      26990.66       658.89 o                         
 -11   3   7     518184.28     525988.81     11201.15 o                         
  -9   3   7      60969.63      77412.85      1699.01 o                         
  -7   3   7       7529.42      11727.60       327.71 o                         
  -5   3   7     223325.89     241504.61      3654.43 o                         
  -3   3   7     139122.59     159663.73      2620.32 o                         
  -1   3   7     157366.20     169973.48      3048.92 o                         
   1   3   7     309613.16     263471.28      6277.50 o                         
   3   3   7      56942.40      41973.70       771.66 o                         
   5   3   7       2260.68       1510.66        96.76 o                         
   7   3   7      47486.32      36090.64       623.52 o                         
   9   3   7     227264.14     232470.64      3177.02 o                         
  11   3   7     141454.66     141309.61      1985.60 o                         
  13   3   7      37006.89      37000.03       731.13 o                         
  15   3   7        880.30       1001.73       275.36 o                         
  17   3   7      42968.81      43667.71      1123.17 o                         
  19   3   7      97038.51      91054.38      1267.52 o                         
  21   3   7      42389.64      43100.54       698.94 o                         
  23   3   7       5413.26       4811.55       143.61 o                         
  25   3   7       1496.37       1566.17       188.09 o                         
  27   3   7       8327.01       9061.97       237.97 o                         
  29   3   7         86.40        212.73       147.92 o                         
  31   3   7        747.35       1180.49       166.10 o                         
  33   3   7        322.97        611.45       167.37 o                         
  35   3   7       2583.05       2439.69       151.24 o                         
  37   3   7        103.29        129.18       109.18 o                         
 -40   4   7        120.54         -0.85       107.95 o                         
 -38   4   7        925.09       1384.09       116.09 o                         
 -36   4   7        704.85        761.22       160.93 o                         
 -34   4   7        396.53        508.06       127.54 o                         
 -32   4   7         47.16        -61.70        99.13 o                         
 -30   4   7       9559.97       9417.31       215.39 o                         
 -28   4   7       4080.29       3444.38       126.68 o                         
 -26   4   7         27.66         98.62        75.56 o                         
 -24   4   7      10090.08       9246.38       143.25 o                         
 -22   4   7      22982.76      26175.34       310.20 o                         
 -20   4   7      16728.63      19479.16       278.84 o                         
 -18   4   7      19099.77      21741.27       586.06 o                         
 -16   4   7       1025.48       1984.76       254.28 o                         
 -14   4   7      32208.12      32709.87       782.93 o                         
 -12   4   7      14046.45      15343.83       465.10 o                         
 -10   4   7       2070.55       3898.38       194.58 o                         
  -8   4   7      19830.86      21524.84       521.20 o                         
  -6   4   7      47013.54      58684.79       919.33 o                         
  -4   4   7      80539.91      88209.70      1223.71 o                         
  -2   4   7      10694.77      10136.38       292.67 o                         
   0   4   7      41309.69      44802.92      1059.37 o                         
   2   4   7      30257.54      27737.73       458.44 o                         
   4   4   7       3638.34       1759.93       151.27 o                         
   6   4   7        792.58       1045.44       111.08 o                         
   8   4   7      92772.57      89526.36      1264.97 o                         
  10   4   7       4731.95       3811.69       159.12 o                         
  12   4   7      11954.32      15235.42       482.61 o                         
  14   4   7        412.48       1247.80       212.39 o                         
  16   4   7       3076.57       3914.23       206.35 o                         
  18   4   7       2717.67       2080.36       149.24 o                         
  20   4   7       5077.69       4841.83       139.68 o                         
  22   4   7       2909.06       2931.25       124.85 o                         
  24   4   7       4239.40       4058.11       137.91 o                         
  26   4   7       2950.34       3214.41       131.61 o                         
  28   4   7       7058.19       7306.90       252.86 o                         
  30   4   7       7577.74       7444.64       254.88 o                         
  32   4   7       1797.64       1644.46       115.82 o                         
  34   4   7        268.14        222.42       133.01 o                         
  36   4   7       1073.91        930.85       116.01 o                         
  38   4   7        367.42        333.27        83.05 o                         
 -41   5   7         94.78         80.47       112.65 o                         
 -39   5   7         43.67        162.22        77.14 o                         
 -37   5   7         13.33          3.97        95.77 o                         
 -35   5   7       5162.27       4669.11       152.28 o                         
 -33   5   7       1713.64       2205.33       117.53 o                         
 -31   5   7       1471.17       1239.87       102.43 o                         
 -29   5   7       9457.25       9545.50       184.05 o                         
 -27   5   7      29356.98      31064.11       455.10 o                         
 -25   5   7       1299.23       1070.96        73.83 o                         
 -23   5   7       6043.19       5740.41       102.61 o                         
 -21   5   7      17840.85      16410.46       196.60 o                         
 -19   5   7      13399.01      12632.12       255.73 o                         
 -17   5   7       2939.02       3234.87       223.03 o                         
 -15   5   7      91098.07      98224.41      2170.13 o                         
 -13   5   7      86489.99      81775.36      1809.39 o                         
 -11   5   7     141609.20     146145.22      3159.04 o                         
  -9   5   7      19689.90      13380.28       355.05 o                         
  -7   5   7      38120.08      37701.77       550.12 o                         
  -5   5   7      82071.04     109902.95      1425.05 o                         
  -3   5   7      58531.75      49311.19       701.11 o                         
  -1   5   7     195849.70     226489.77      3422.02 o                         
   1   5   7     135445.56     124603.88      1710.08 o                         
   3   5   7      20479.16      26296.46       452.66 o                         
   5   5   7       4763.39       3353.98       141.84 o                         
   7   5   7     174694.61     169048.47      2326.47 o                         
   9   5   7      46881.14      47607.95       716.80 o                         
  11   5   7      19973.03      19928.12       368.49 o                         
  13   5   7      33584.98      31067.72       694.51 o                         
  15   5   7      91563.48      94506.81      1372.73 o                         
  17   5   7       5189.98       4583.10       127.15 o                         
  19   5   7       5335.43       5267.93       140.60 o                         
  21   5   7        838.69       1087.72       116.54 o                         
  23   5   7      27205.92      28578.55       419.52 o                         
  25   5   7        812.41        697.17       113.46 o                         
  27   5   7       5058.82       5614.64       193.84 o                         
  29   5   7        733.04        847.58       155.59 o                         
  31   5   7        437.61        820.92       116.87 o                         
  33   5   7         22.37         20.63       137.63 o                         
  35   5   7       1060.78       1019.06       115.81 o                         
  37   5   7        460.85        267.15       112.65 o                         
 -40   6   7        139.06        119.09        99.78 o                         
 -38   6   7          2.86         97.97        93.23 o                         
 -36   6   7        606.66        589.42        94.28 o                         
 -34   6   7        525.59        408.00       123.11 o                         
 -32   6   7       1930.74       1973.89       102.36 o                         
 -30   6   7       1864.39       2433.98       154.88 o                         
 -28   6   7       2032.64       2048.41       118.63 o                         
 -26   6   7       1136.69       1453.43       107.18 o                         
 -24   6   7        166.08        191.86        92.40 o                         
 -22   6   7       9056.82       9697.80       144.37 o                         
 -20   6   7      32612.84      31823.67       394.66 o                         
 -18   6   7       5868.71       5152.58       140.57 o                         
 -16   6   7       3361.95       3352.22       139.84 o                         
 -14   6   7     114315.16     123675.90      2700.43 o                         
 -12   6   7       1661.73       1583.53       176.38 o                         
 -10   6   7     204887.58     211835.52      4543.96 o                         
  -8   6   7      22025.50      22523.88       353.89 o                         
  -6   6   7      44873.85      50161.99       715.14 o                         
  -4   6   7        552.96        453.68        93.83 o                         
  -2   6   7      57034.85      66530.19      1053.49 o                         
   0   6   7       6084.61       8728.57       189.44 o                         
   2   6   7     108903.58     110592.90      1706.44 o                         
   4   6   7       7898.91       6009.00       172.94 o                         
   6   6   7       3146.12       3567.83       151.49 o                         
   8   6   7       2934.23       3509.94       179.24 o                         
  10   6   7       7559.17       7186.46       236.52 o                         
  12   6   7        874.71       1051.08        96.62 o                         
  14   6   7       1614.52       1818.74        99.93 o                         
  16   6   7       1875.25       1742.12       109.86 o                         
  18   6   7      14492.72      13173.05       205.47 o                         
  20   6   7      42185.43      41695.23       554.67 o                         
  22   6   7      42007.93      38874.52       534.92 o                         
  24   6   7        417.43        461.12       108.42 o                         
  26   6   7        179.71        155.88       116.01 o                         
  28   6   7        260.62        307.23       111.11 o                         
  30   6   7       6488.55       6377.12       216.07 o                         
  32   6   7       1966.05       1377.39       101.16 o                         
  34   6   7         49.52         64.68        95.27 o                         
 -39   7   7        466.97        337.96       109.44 o                         
 -37   7   7        450.21        598.68       138.40 o                         
 -35   7   7       2972.35       2723.02       196.34 o                         
 -33   7   7       1315.81       1265.85       140.23 o                         
 -31   7   7       2482.31       2382.89       117.55 o                         
 -29   7   7      15799.14      15737.12       306.16 o                         
 -27   7   7      19760.52      18699.30       327.17 o                         
 -25   7   7       2744.07       2592.93       168.64 o                         
 -23   7   7       7940.42       8156.70       210.58 o                         
 -21   7   7      13407.95      13544.77       290.76 o                         
 -19   7   7        222.28        420.35        83.06 o                         
 -17   7   7       3678.88       3594.49       105.67 o                         
 -15   7   7      66627.26      63775.30      1175.16 o                         
 -13   7   7      18903.28      15429.73       255.36 o                         
 -11   7   7        522.41       1207.64       128.90 o                         
  -9   7   7       8053.57      10366.07       266.81 o                         
  -7   7   7        815.00        957.11       291.29 o                         
  -5   7   7      14690.93      16853.10       717.77 o                         
  -3   7   7      30911.00      35445.14      1017.11 o                         
  -1   7   7       5682.87       5827.61       307.83 o                         
   1   7   7      25540.80      33162.56      2043.87 o                         
   3   7   7      45302.93      40484.83      1000.70 o                         
   5   7   7       7914.82      10344.67       324.00 o                         
   7   7   7      24228.63      26321.63       815.94 o                         
   9   7   7     107923.25     101927.18      1410.87 o                         
  11   7   7       6770.20       6029.30       132.89 o                         
  13   7   7      33779.50      37636.62       447.53 o                         
  15   7   7      88096.51      80519.49      1290.04 o                         
  17   7   7       8287.78       7702.11       212.98 o                         
  19   7   7      51277.31      51765.48       873.46 o                         
  21   7   7       7378.59       7399.45       189.60 o                         
  23   7   7       7566.37       7452.21       519.82 o                         
  25   7   7        103.16         43.38       142.90 o                         
  27   7   7      10127.38       9480.97       222.98 o                         
  31   7   7        321.95        531.09       157.72 o                         
  33   7   7        310.87        386.24       138.40 o                         
  35   7   7       1972.25       1361.51       125.53 o                         
 -38   8   7         13.69         96.56       112.65 o                         
 -36   8   7        390.07        524.65       138.40 o                         
 -34   8   7        427.61        453.84       154.50 o                         
 -32   8   7       2944.12       3465.74       170.92 o                         
 -30   8   7       1635.32       1887.80       138.44 o                         
 -28   8   7       4131.53       3694.60       138.77 o                         
 -26   8   7      13615.16      14124.77       309.23 o                         
 -24   8   7      40345.90      41232.58       622.17 o                         
 -22   8   7       1690.25       2315.44       118.30 o                         
 -20   8   7       1281.14       1270.20       104.98 o                         
 -18   8   7       9272.78       8799.88       248.91 o                         
 -16   8   7      22904.39      21382.61       414.93 o                         
 -14   8   7       5232.17       6770.86       114.65 o                         
 -12   8   7      18958.92      17890.75       229.10 o                         
 -10   8   7      86814.64      79589.14       834.63 o                         
  -8   8   7      61698.62      71348.58       900.36 o                         
  -6   8   7      21158.17      23349.04       573.06 o                         
  -4   8   7       2460.07       3641.81       370.15 o                         
  -2   8   7      68418.45      68233.18      2401.15 o                         
   0   8   7       5387.69       4702.52       543.96 o                         
   2   8   7       1540.18       1456.54       105.58 o                         
   4   8   7      94779.68      97032.82      1140.83 o                         
   6   8   7     121502.05     120542.75      1643.37 o                         
   8   8   7      38050.01      35608.26       468.94 o                         
  10   8   7     103013.92      95818.33      1311.08 o                         
  12   8   7      80198.77      79623.24      1243.44 o                         
  14   8   7      14305.08      13336.72       286.78 o                         
  16   8   7      15537.70      16077.11       410.81 o                         
  18   8   7       6413.96       5894.46       225.29 o                         
  20   8   7      19737.82      21469.70       523.47 o                         
  22   8   7         51.96         63.43       151.24 o                         
  24   8   7      30135.45      29805.14       978.48 o                         
  26   8   7       1364.69       1425.88       222.09 o                         
  28   8   7       3660.84       3476.19       234.96 o                         
  30   8   7        231.09        193.12       157.72 o                         
  32   8   7       2687.76       2462.30       180.25 o                         
  34   8   7          3.04         54.72       119.09 o                         
 -37   9   7       1192.90       1239.20       128.75 o                         
 -35   9   7          5.10         51.50       135.19 o                         
 -33   9   7        625.90        579.37       160.93 o                         
 -31   9   7        105.64         24.42       133.69 o                         
 -29   9   7      10211.62      10633.95       243.90 o                         
 -27   9   7       4880.29       4479.08       148.14 o                         
 -25   9   7       1433.84       1690.94       121.09 o                         
 -23   9   7      37798.21      37153.05       570.47 o                         
 -21   9   7      35764.53      34916.12       615.87 o                         
 -19   9   7      20578.62      18769.13       740.30 o                         
 -17   9   7       3400.69       3796.35       127.31 o                         
 -15   9   7      43545.46      43008.47       606.73 o                         
 -13   9   7       8264.36       7921.94       136.14 o                         
 -11   9   7      15808.60      15814.41       189.68 o                         
  -9   9   7       2390.13       2832.41        76.37 o                         
  -7   9   7      91747.73      92328.05      1066.73 o                         
  -5   9   7      62078.53      59917.06       655.95 o                         
  -3   9   7       2099.83       1888.62       100.14 o                         
  -1   9   7      11543.25      11523.15       179.29 o                         
   1   9   7      32699.66      35226.30       437.33 o                         
   3   9   7      74035.53      70861.87       743.31 o                         
   5   9   7      55864.95      56570.14       734.96 o                         
   7   9   7      33419.98      32550.34       380.03 o                         
   9   9   7      85111.36      80486.70      1018.16 o                         
  11   9   7      11594.83       9255.44       160.37 o                         
  13   9   7        564.42        815.32       146.15 o                         
  15   9   7         91.48          5.97       155.89 o                         
  17   9   7      54594.90      54532.61      1216.49 o                         
  19   9   7       2153.21       1556.18       222.09 o                         
  21   9   7       1354.53       1393.80       164.90 o                         
  23   9   7       5486.63       5656.36       221.83 o                         
  25   9   7      10336.75      10975.76       440.96 o                         
  27   9   7       3476.58       2742.33       225.31 o                         
  29   9   7         10.42        157.72       164.15 o                         
  31   9   7       3654.81       3461.77       281.64 o                         
  33   9   7         24.79        113.80        85.06 o                         
 -34  10   7        535.56        669.49       141.62 o                         
 -32  10   7        385.49        292.90       157.72 o                         
 -30  10   7       3810.38       3631.30       142.32 o                         
 -28  10   7       3162.22       3057.95       131.24 o                         
 -26  10   7        656.20        759.07       104.25 o                         
 -24  10   7        749.94        765.27       102.55 o                         
 -22  10   7       1589.27       1407.15       241.33 o                         
 -20  10   7      33694.99      33343.20      1083.09 o                         
 -18  10   7      16827.06      16567.39       292.04 o                         
 -16  10   7        466.55        365.09        93.56 o                         
 -14  10   7         93.10        189.01        78.65 o                         
 -12  10   7     117579.53     113800.11      1246.68 o                         
 -10  10   7       1321.96       1571.25        69.81 o                         
  -8  10   7      13844.65      13558.01       186.79 o                         
  -6  10   7       1961.50       2108.48        73.12 o                         
  -4  10   7      24766.09      22763.02       266.16 o                         
  -2  10   7      79098.82      79450.02      1094.59 o                         
   0  10   7      47925.75      46559.26       604.00 o                         
   2  10   7     115306.67     115689.05      1257.50 o                         
   4  10   7       4696.93       4876.00       105.68 o                         
   6  10   7     109570.41     111752.73      1492.57 o                         
   8  10   7       4961.15       4379.51       153.30 o                         
  10  10   7      30380.54      31007.08       581.26 o                         
  12  10   7       9245.47       8240.47       200.56 o                         
  14  10   7      75919.59      78314.14      2436.55 o                         
  16  10   7      12762.02      13541.06       537.52 o                         
  18  10   7       1311.71       1107.10       170.52 o                         
  20  10   7       1414.42       1541.64       171.28 o                         
  22  10   7       2530.04       2681.85       179.41 o                         
  24  10   7       3426.19       3376.18       149.58 o                         
  26  10   7         75.91        196.34       186.68 o                         
  28  10   7       4463.89       4308.26       164.08 o                         
  30  10   7        866.74        860.92       130.89 o                         
 -33  11   7         72.99        -25.75       131.97 o                         
 -31  11   7         20.54         25.75       151.28 o                         
 -29  11   7       1285.01       1094.96       137.94 o                         
 -27  11   7       1175.24       1068.23       112.59 o                         
 -25  11   7         94.36        378.30       145.26 o                         
 -23  11   7        703.99        641.32       183.68 o                         
 -21  11   7       5113.66       5653.93       256.74 o                         
 -19  11   7        638.15        571.22        97.97 o                         
 -17  11   7       3062.30       3244.36       116.31 o                         
 -15  11   7       5367.75       5489.88       137.45 o                         
 -13  11   7         57.61         29.23        71.48 o                         
 -11  11   7      28066.76      29683.21       346.37 o                         
  -9  11   7      34913.38      33802.32       496.66 o                         
  -7  11   7      27752.87      28455.22       383.21 o                         
  -5  11   7      67625.15      62923.30       694.16 o                         
  -3  11   7       2209.51       2201.30       102.82 o                         
  -1  11   7      29989.75      30072.59       407.18 o                         
   1  11   7      30540.13      32447.12       402.74 o                         
   3  11   7      41959.31      43500.19       519.14 o                         
   5  11   7       1897.18       2417.15       100.06 o                         
   7  11   7       3793.42       3531.89       126.43 o                         
   9  11   7      30518.33      30947.18       865.05 o                         
  11  11   7      13409.29      12601.03       488.58 o                         
  13  11   7       9160.94       8541.27       231.83 o                         
  15  11   7       2901.58       3742.49       275.03 o                         
  17  11   7       1599.38       1416.78       183.77 o                         
  19  11   7        330.67        653.85       105.71 o                         
  21  11   7       1444.60       1499.35        96.05 o                         
  23  11   7        422.53        203.76       125.57 o                         
  25  11   7       1025.43        985.09       150.85 o                         
  27  11   7         69.45        166.68       114.80 o                         
  29  11   7         96.38         15.09        98.83 o                         
 -30  12   7       2119.26       1651.19       186.68 o                         
 -28  12   7        346.86        299.34       145.66 o                         
 -26  12   7       2021.84       2615.12       150.30 o                         
 -24  12   7      10604.70      10421.25       236.73 o                         
 -22  12   7       3576.82       3250.79       120.07 o                         
 -20  12   7       7311.45       6644.90       151.88 o                         
 -18  12   7       4637.87       4307.75       150.35 o                         
 -16  12   7       1349.86       1551.39        98.67 o                         
 -14  12   7      11730.36      11243.23       189.45 o                         
 -12  12   7       7574.99       8165.77       153.17 o                         
 -10  12   7        263.96        291.54        91.06 o                         
  -8  12   7      17003.38      18206.86       294.99 o                         
  -6  12   7       4884.37       5136.45       111.70 o                         
  -4  12   7      30261.51      30739.71       624.85 o                         
  -2  12   7      28328.16      29917.22       600.41 o                         
   0  12   7      14602.60      13331.79       200.57 o                         
   2  12   7       2571.98       2900.72        87.80 o                         
   4  12   7       3596.80       3850.12       100.68 o                         
   6  12   7      11431.74      12758.48       189.91 o                         
   8  12   7       1293.25        950.22       107.17 o                         
  10  12   7       6187.27       6165.35       152.19 o                         
  12  12   7       1009.61        993.79       109.43 o                         
  14  12   7       2365.29       2350.55       124.65 o                         
  16  12   7      15096.38      16250.91       289.61 o                         
  18  12   7        397.01        521.08       152.53 o                         
  20  12   7         62.89          6.95        97.65 o                         
  22  12   7       2534.08       2293.81       147.95 o                         
  24  12   7        197.82        204.23       106.99 o                         
  26  12   7       1539.43       1091.14       154.50 o                         
 -29  13   7         69.14        -12.87       160.93 o                         
 -27  13   7       3104.72       3273.42       244.62 o                         
 -25  13   7         29.99         57.75       153.96 o                         
 -23  13   7        295.62        113.75       140.71 o                         
 -21  13   7         46.01         89.79       150.58 o                         
 -19  13   7        227.44        328.82       101.36 o                         
 -17  13   7       3783.74       3644.75       132.66 o                         
 -15  13   7        579.01        624.11       119.68 o                         
 -13  13   7        244.92        304.50        93.67 o                         
 -11  13   7      10581.31      10270.29       241.75 o                         
  -9  13   7      13518.11      15157.47       232.34 o                         
  -7  13   7       2111.18       2345.40        96.39 o                         
  -5  13   7       9729.59      10778.40       223.44 o                         
  -3  13   7       1747.19       1557.67       101.82 o                         
  -1  13   7      32702.50      32926.71       976.42 o                         
   1  13   7        703.31       1098.32        84.28 o                         
   3  13   7       9763.91      10240.07       198.12 o                         
   5  13   7        907.75        948.65        87.45 o                         
   7  13   7       3901.06       4381.40       137.34 o                         
   9  13   7        416.54        590.01        98.89 o                         
  11  13   7        329.33        343.84        90.83 o                         
  13  13   7       3754.64       3577.00       116.88 o                         
  15  13   7       1042.15        847.48       110.23 o                         
  17  13   7       4041.82       3868.08       132.27 o                         
  19  13   7         74.87         26.50        94.63 o                         
  21  13   7        190.14        131.07        93.48 o                         
  23  13   7       3237.51       3662.35       176.83 o                         
  25  13   7       2905.26       3125.36       209.22 o                         
 -26  14   7       2189.75       2288.49       218.87 o                         
 -24  14   7       1391.17       2101.81       241.40 o                         
 -22  14   7       1805.94       1524.74       135.67 o                         
 -20  14   7        105.86        354.39       138.25 o                         
 -18  14   7       2902.40       2973.33       173.44 o                         
 -16  14   7       3883.86       4211.17       129.58 o                         
 -14  14   7      15256.15      14223.81       270.85 o                         
 -12  14   7       2633.00       2699.69       131.01 o                         
 -10  14   7       7939.78       7925.03       265.74 o                         
  -8  14   7      17345.27      17713.48       265.87 o                         
  -6  14   7       4492.57       4384.56       116.26 o                         
  -4  14   7        210.55        360.18        88.03 o                         
  -2  14   7      10542.63      11661.63       270.74 o                         
   0  14   7       4615.32       5125.08       165.33 o                         
   2  14   7        552.90        742.48       115.90 o                         
   4  14   7          0.89         73.10        93.04 o                         
   6  14   7       4196.20       4654.08       194.75 o                         
   8  14   7        131.32        140.67       109.02 o                         
  10  14   7       3109.96       3086.63       131.77 o                         
  12  14   7       8316.70       7907.52       170.44 o                         
  14  14   7       2360.29       2373.34       119.17 o                         
  16  14   7      13705.54      13008.03       244.78 o                         
  18  14   7       1231.42       1293.78       107.67 o                         
  20  14   7       7651.62       7303.44       180.19 o                         
  22  14   7       5924.47       5756.23       200.95 o                         
 -23  15   7        635.87        737.08       209.22 o                         
 -21  15   7        491.83        434.52       231.75 o                         
 -19  15   7       1985.85       1877.17       181.01 o                         
 -17  15   7        462.26        458.65       157.58 o                         
 -15  15   7       7804.31       7115.92       189.84 o                         
 -13  15   7         20.40        -53.30       103.14 o                         
 -11  15   7        190.63        305.53        98.83 o                         
  -9  15   7         29.21         82.62        83.83 o                         
  -7  15   7        439.38        595.17        99.51 o                         
  -5  15   7         61.31         31.49        94.78 o                         
  -3  15   7         17.15         56.87        96.59 o                         
  -1  15   7       5850.62       6415.36       180.69 o                         
   1  15   7       6209.97       6670.06       195.47 o                         
   3  15   7       4851.71       4892.24       258.44 o                         
   5  15   7         42.66         73.15       105.80 o                         
   7  15   7        669.90        755.05       102.30 o                         
   9  15   7       2703.95       2483.59       136.59 o                         
  11  15   7          0.47        -59.87       118.81 o                         
  13  15   7      14618.67      15057.62       379.96 o                         
  15  15   7         84.17         44.49       127.11 o                         
  17  15   7        269.43        143.38       110.72 o                         
  19  15   7       1173.45       1163.12       308.99 o                         
 -16  16   7        241.39        212.35       165.33 o                         
 -14  16   7       3605.27       3836.69       331.53 o                         
 -12  16   7       2118.47       1528.69       136.60 o                         
 -10  16   7       5707.65       6271.12       163.65 o                         
  -8  16   7       4687.29       4875.82       129.31 o                         
  -6  16   7       6064.07       5655.08       147.40 o                         
  -4  16   7       1729.59       2468.72       131.02 o                         
  -2  16   7        334.19        326.37        98.09 o                         
   0  16   7       9201.28       9627.88       299.74 o                         
   2  16   7        726.32        739.93       106.80 o                         
   4  16   7        219.42        124.10       122.48 o                         
   6  16   7       6167.40       6179.34       182.09 o                         
   8  16   7       3219.30       3429.56       136.41 o                         
  10  16   7       5646.61       5961.82       225.51 o                         
  12  16   7       2797.01       3272.57       152.89 o                         
  14  16   7        505.72        285.73       115.06 o                         
 -11  17   7        268.24        225.59        99.79 o                         
  -9  17   7        755.16        573.23       110.43 o                         
  -7  17   7       3149.31       3139.73       463.49 o                         
  -5  17   7        159.35         84.98        91.52 o                         
  -3  17   7        550.62        600.30       122.65 o                         
  -1  17   7         51.23        -51.02       114.67 o                         
   1  17   7        938.00        817.36       173.81 o                         
   3  17   7        224.41         77.25       151.28 o                         
   5  17   7        951.65        809.97       136.64 o                         
   7  17   7        697.66        582.79        96.78 o                         
 -42   0   8        491.91        405.56       106.97 o                         
 -40   0   8        379.23        410.33       275.20 o                         
 -38   0   8        240.75        228.53       215.65 o                         
 -36   0   8        998.07       1715.57       257.50 o                         
 -34   0   8       5841.39       5729.28       334.74 o                         
 -32   0   8       4285.08       5108.07       315.43 o                         
 -30   0   8      13088.00      13751.23       387.14 o                         
 -28   0   8       3003.53       3077.71       165.68 o                         
 -26   0   8      67946.36      68178.94      1251.54 o                         
 -24   0   8      25320.03      24716.64       495.75 o                         
 -22   0   8      57031.61      53874.38       989.93 o                         
 -20   0   8        256.97       1384.04       299.34 o                         
 -18   0   8      20752.62      16540.89       688.80 o                         
 -16   0   8     327147.69     320205.69      9717.25 o                         
 -14   0   8     153769.06     132076.05      4074.87 o                         
 -12   0   8       2592.43       1573.94       263.93 o                         
 -10   0   8      21467.21      50562.52      1622.22 o                         
  -8   0   8     239275.69     443646.00     13376.91 o                         
  -6   0   8    2627597.75    3218376.00     96467.60 o                         
  -4   0   8     379847.81     525294.69     15813.46 o                         
  -2   0   8      14394.17      47528.47      1084.45 o                         
   0   0   8      59908.82     126710.48      3881.75 o                         
   2   0   8     925520.00    1032818.94     31015.37 o                         
   4   0   8     317085.69     248179.20      5363.18 o                         
   8   0   8     293775.78     256294.28      5551.88 o                         
  10   0   8       5194.96      15049.07       511.86 o                         
  12   0   8      52498.38      57795.32      2624.85 o                         
  14   0   8      31695.10      37636.23      1364.73 o                         
  16   0   8      45840.91      42747.52      1541.76 o                         
  18   0   8     125447.77     131586.81      4229.37 o                         
  20   0   8      24015.87      25673.33      1829.83 o                         
  22   0   8      18678.93      20086.13       687.76 o                         
  24   0   8      37303.90      34022.12       770.85 o                         
  26   0   8      54280.81      56081.60      1691.28 o                         
  28   0   8       2395.86       2086.68       238.36 o                         
  30   0   8       4923.30       4403.56       294.14 o                         
  32   0   8         40.46       -112.65       222.09 o                         
  34   0   8      11044.92       9955.43       405.56 o                         
  36   0   8        196.93        357.28       177.03 o                         
  38   0   8        305.77        305.78       141.62 o                         
 -41   1   8         78.49        145.14       125.53 o                         
 -39   1   8        183.15        100.67       139.96 o                         
 -37   1   8       1172.02       1338.98       238.18 o                         
 -35   1   8         86.94        215.65       238.18 o                         
 -33   1   8       3888.09       4039.47       296.12 o                         
 -31   1   8       4438.65       4296.96       299.34 o                         
 -29   1   8      35730.80      36902.82       729.87 o                         
 -27   1   8       2436.72       2079.38       163.82 o                         
 -25   1   8       3968.96       4105.88       175.53 o                         
 -23   1   8      15293.93      15914.13       343.37 o                         
 -21   1   8      22308.79      18825.14       382.20 o                         
 -19   1   8        150.40        337.96       299.34 o                         
 -17   1   8      12294.43      10303.05       514.99 o                         
 -15   1   8       2172.05        492.46       270.37 o                         
 -13   1   8      79136.77      75916.21      2391.49 o                         
 -11   1   8     112537.65     143244.92      4393.52 o                         
  -9   1   8     745888.50     871465.69     26190.54 o                         
  -7   1   8     432616.19     508145.47     15308.13 o                         
  -5   1   8       8156.20      14728.76       601.90 o                         
  -3   1   8     353904.09     471719.41     10047.24 o                         
  -1   1   8      34316.84      34057.12       653.96 o                         
   1   1   8      28294.12      44831.52       827.18 o                         
   3   1   8      33232.44      28205.01       564.50 o                         
   5   1   8      52425.37      35837.25       881.35 o                         
   7   1   8      22588.81      14874.27       476.93 o                         
   9   1   8        984.37        353.39       260.77 o                         
  11   1   8      10435.41      12965.80       485.50 o                         
  13   1   8        792.26       1789.60       402.34 o                         
  15   1   8       1929.46       1264.95       405.56 o                         
  17   1   8      24412.67      25823.61      1075.05 o                         
  19   1   8        120.99        377.78       368.89 o                         
  21   1   8      62043.19      66449.73      1722.97 o                         
  23   1   8      10353.22      10035.40       596.19 o                         
  25   1   8       2630.28       2865.38       284.32 o                         
  27   1   8       1057.01       1046.17       224.80 o                         
  29   1   8      12195.86      11245.17       536.90 o                         
  31   1   8        748.59        994.58       247.84 o                         
  33   1   8        395.98        492.46       212.43 o                         
  35   1   8        452.37        486.02       189.90 o                         
  37   1   8       3071.82       2964.42       199.56 o                         
 -42   2   8         63.56         20.90        88.51 o                         
 -40   2   8       1224.76       1133.15       233.36 o                         
 -38   2   8       2278.03       2497.83       138.13 o                         
 -36   2   8        483.78        299.61       160.35 o                         
 -34   2   8        501.00        302.49       168.38 o                         
 -32   2   8       1385.45       1339.92       178.57 o                         
 -30   2   8       1503.95       1823.08       116.79 o                         
 -28   2   8         60.19         40.31        98.84 o                         
 -26   2   8       9019.15       9502.28       148.39 o                         
 -24   2   8       9479.60       9941.17       148.17 o                         
 -22   2   8       1651.08       1778.32        83.44 o                         
 -20   2   8       7375.55       8604.92       514.99 o                         
 -18   2   8      92500.06      87577.54      2584.62 o                         
 -16   2   8      41853.89      27234.38       689.61 o                         
 -14   2   8      16048.96      25510.22       641.82 o                         
 -12   2   8      63121.14      56506.79      1279.09 o                         
 -10   2   8      16796.30      18709.88       487.04 o                         
  -8   2   8      76400.35      83791.30      1843.53 o                         
  -6   2   8     173712.28     255396.80      5474.83 o                         
  -4   2   8      36193.37      37150.21      1117.78 o                         
  -2   2   8      18443.98      25376.04       509.82 o                         
   0   2   8     220913.61     232608.58      4978.66 o                         
   2   2   8     476506.12     413983.72      9069.24 o                         
   4   2   8     177842.81     195037.78      2428.12 o                         
   6   2   8      35399.96      43769.93       744.31 o                         
   8   2   8     343725.34     331150.84      4593.26 o                         
  10   2   8     116602.45     107813.66      1729.82 o                         
  12   2   8      91721.93      86036.33      1417.16 o                         
  14   2   8       1377.66       1756.33       230.81 o                         
  16   2   8      71130.56      69509.41      2919.88 o                         
  18   2   8       8543.55       6418.66       430.37 o                         
  20   2   8       5087.30       5348.33       212.56 o                         
  22   2   8       7140.49       6176.86       191.54 o                         
  24   2   8       1038.00       1153.79       145.00 o                         
  26   2   8      23797.23      24145.86       434.56 o                         
  28   2   8        674.62        999.99       158.85 o                         
  30   2   8       2749.54       2954.49       200.25 o                         
  32   2   8       7197.30       7164.59       304.17 o                         
  34   2   8        192.52        263.93       141.62 o                         
  36   2   8       1975.07       1703.19       207.61 o                         
  38   2   8        281.11        525.32       144.84 o                         
 -41   3   8        291.50        262.09       109.18 o                         
 -39   3   8        136.04        290.03       165.76 o                         
 -37   3   8          2.77         22.98        84.87 o                         
 -35   3   8        849.26        917.51       142.63 o                         
 -33   3   8        968.58       1125.26       171.82 o                         
 -31   3   8       6654.34       7175.38       250.14 o                         
 -29   3   8       7307.17       8112.61       141.97 o                         
 -27   3   8       4452.32       4685.03       106.32 o                         
 -25   3   8         70.79        266.00        74.35 o                         
 -23   3   8       3701.34       3710.62        90.31 o                         
 -21   3   8       3094.30       4023.13        86.36 o                         
 -19   3   8      52933.83      56274.38      1313.22 o                         
 -17   3   8       7036.05       7037.92       307.23 o                         
 -15   3   8       9088.05      11589.39       369.84 o                         
 -13   3   8      57311.11      52385.76      1196.02 o                         
 -11   3   8       6534.62       9554.86       311.78 o                         
  -9   3   8      77748.97      61120.39      1365.57 o                         
  -7   3   8       5308.84       6234.13       241.22 o                         
  -5   3   8       1766.45       2870.00       158.36 o                         
  -3   3   8      20761.00      16540.09       500.52 o                         
  -1   3   8     148134.55     142300.36      2502.91 o                         
   1   3   8     117892.62      88304.95      3123.75 o                         
   3   3   8      61534.60      79211.13      1432.10 o                         
   5   3   8     143402.94     141130.88      1904.73 o                         
   7   3   8     208901.89     219886.77      3182.62 o                         
   9   3   8      40081.62      48257.72       815.96 o                         
  11   3   8      74574.23      70465.84      1233.52 o                         
  13   3   8       5070.73       4063.49       246.01 o                         
  15   3   8        310.19        686.79       218.03 o                         
  17   3   8        202.96        702.75       239.36 o                         
  19   3   8      14703.89      13789.94       236.74 o                         
  21   3   8      14059.85      16298.03       359.77 o                         
  23   3   8       6102.51       6306.02       225.03 o                         
  25   3   8       1753.68       2184.65       153.94 o                         
  27   3   8       3499.11       3906.85       265.58 o                         
  29   3   8        289.44        254.39       162.42 o                         
  31   3   8       1110.08       1166.96       210.82 o                         
  33   3   8        677.82        929.18       149.06 o                         
  35   3   8        408.73        214.24       124.02 o                         
  37   3   8         73.02         68.95       102.34 o                         
 -40   4   8       1583.43       1469.48       121.75 o                         
 -38   4   8          9.36        -87.86        87.86 o                         
 -36   4   8        374.87        360.23       123.60 o                         
 -34   4   8        960.59        815.30       100.04 o                         
 -32   4   8      11784.90      11441.22       207.95 o                         
 -30   4   8         84.42        131.25       100.01 o                         
 -28   4   8       1754.07       1840.69        93.64 o                         
 -26   4   8      27883.12      28052.74       339.61 o                         
 -24   4   8         78.75        172.50        70.37 o                         
 -22   4   8        325.40        363.42        65.76 o                         
 -20   4   8       1186.28       1082.11        72.48 o                         
 -18   4   8     132044.19     133268.06      2931.44 o                         
 -16   4   8      16374.79      17770.21       497.26 o                         
 -14   4   8      11416.28       8046.04       295.88 o                         
 -12   4   8     241098.70     216055.97      4648.65 o                         
 -10   4   8      57986.75      61581.54      1374.68 o                         
  -8   4   8     129431.13     143537.86      3101.00 o                         
  -6   4   8        248.77        454.11       103.25 o                         
  -4   4   8      88637.72      96949.92      1348.11 o                         
  -2   4   8      15095.53      16902.37       378.44 o                         
   0   4   8     336199.81     315384.56      6777.82 o                         
   2   4   8        878.35       2348.53       150.91 o                         
   4   4   8     150332.50     122478.88      2095.25 o                         
   6   4   8       1359.34       1591.67       117.01 o                         
   8   4   8      18647.16      24033.62       515.03 o                         
  10   4   8        604.52        964.74       125.45 o                         
  12   4   8      46169.62      43296.31       785.46 o                         
  14   4   8        483.84        363.67       207.61 o                         
  16   4   8      53149.44      55620.22      1595.62 o                         
  18   4   8       1314.25       1703.58       107.05 o                         
  20   4   8      38339.57      35893.89       496.60 o                         
  22   4   8      24889.00      26344.50       394.84 o                         
  24   4   8      35687.28      36536.88       513.30 o                         
  26   4   8        778.17        776.89       123.02 o                         
  28   4   8      11392.90      11574.41       326.61 o                         
  30   4   8        142.53        204.94       152.44 o                         
  32   4   8      13106.56      12149.66       319.61 o                         
  34   4   8        829.41        994.36       130.85 o                         
  36   4   8         84.87        -72.61       105.81 o                         
 -41   5   8        181.75          3.22       115.87 o                         
 -39   5   8         12.16        -76.55        78.08 o                         
 -37   5   8       1501.94       1561.20       101.78 o                         
 -35   5   8        376.13        322.14       102.69 o                         
 -33   5   8        376.48        235.26        88.51 o                         
 -31   5   8        538.68        488.85        89.46 o                         
 -29   5   8      19709.73      19339.80       306.24 o                         
 -27   5   8       6118.96       6094.90       133.19 o                         
 -25   5   8       1237.76       1108.07        72.03 o                         
 -23   5   8       5804.37       6687.05       111.86 o                         
 -21   5   8      14663.64      11694.56       151.83 o                         
 -19   5   8      56064.45      52418.32      1026.26 o                         
 -17   5   8       8010.87       6990.43       202.67 o                         
 -15   5   8      66902.45      64807.64      1468.00 o                         
 -13   5   8      31574.63      32551.22       781.79 o                         
 -11   5   8     147158.88     150993.59      3266.01 o                         
  -9   5   8      67220.80      62567.12      1389.47 o                         
  -7   5   8       3269.32       4375.99       132.98 o                         
  -5   5   8       1471.74       2650.67       118.44 o                         
  -3   5   8        254.50        562.17        93.80 o                         
  -1   5   8       7087.57       7208.71       495.68 o                         
   1   5   8      93940.48      96129.74      1494.38 o                         
   3   5   8     240087.17     236144.95      3571.88 o                         
   5   5   8      29368.65      27223.05       611.12 o                         
   7   5   8      22971.01      20674.09       360.46 o                         
   9   5   8      10984.69      12927.97       317.21 o                         
  11   5   8      91969.19      92686.34      1471.34 o                         
  13   5   8       7441.93       6615.70       266.49 o                         
  15   5   8       1007.51       1282.52       137.86 o                         
  17   5   8      26490.28      28382.59       475.31 o                         
  19   5   8      16924.08      18304.64       290.69 o                         
  21   5   8      51086.33      50669.57       665.54 o                         
  23   5   8       7663.94       7818.35       180.79 o                         
  25   5   8       4082.85       3979.66       164.74 o                         
  27   5   8         94.44        239.17       109.79 o                         
  29   5   8      11798.65      11747.48       498.90 o                         
  31   5   8         28.45        123.58       157.72 o                         
  33   5   8        382.87        581.71       102.62 o                         
  35   5   8        280.77        298.41       102.34 o                         
  37   5   8       4008.90       3540.57       160.93 o                         
 -40   6   8        180.19        363.71        99.78 o                         
 -38   6   8        265.49        178.09       120.70 o                         
 -36   6   8         29.54         97.09        88.91 o                         
 -34   6   8       4910.39       4193.65       142.21 o                         
 -32   6   8         64.40         26.93        90.70 o                         
 -30   6   8       3351.70       2936.41       113.09 o                         
 -28   6   8        529.42        599.71        94.34 o                         
 -26   6   8       2844.37       2585.77       117.42 o                         
 -24   6   8        382.90        429.07        71.47 o                         
 -22   6   8      39616.40      37978.07       435.49 o                         
 -20   6   8       2785.39       2401.29        84.38 o                         
 -18   6   8      14561.80      14423.55       245.03 o                         
 -16   6   8      18095.42      14200.11       236.44 o                         
 -14   6   8     105275.62     111388.51      2443.25 o                         
 -12   6   8     212027.47     227356.12      4885.35 o                         
 -10   6   8      36003.26      42238.19       621.67 o                         
  -8   6   8       4293.63       5494.39       148.56 o                         
  -6   6   8      28952.74      25479.72       375.41 o                         
  -4   6   8     159112.20     151309.12      2314.13 o                         
  -2   6   8      18809.40      14154.12       343.29 o                         
   0   6   8         52.04        295.60       101.00 o                         
   2   6   8      43893.39      54004.88       870.20 o                         
   4   6   8      11079.84       8959.56       215.37 o                         
   6   6   8      17651.73      13461.67       319.55 o                         
   8   6   8      53042.22      52485.21      1621.74 o                         
  10   6   8      72085.44      70368.07      1122.91 o                         
  12   6   8      61708.33      62440.66       763.51 o                         
  14   6   8     119297.09     112010.12      1446.28 o                         
  16   6   8      13105.98      12053.32       210.40 o                         
  18   6   8      89785.60      83739.20       958.53 o                         
  20   6   8      17202.18      16485.62       271.96 o                         
  22   6   8      51453.34      50874.34       676.65 o                         
  24   6   8        103.22        169.45       127.15 o                         
  26   6   8      37614.49      36630.37       627.14 o                         
  28   6   8        388.32        315.43       109.92 o                         
  30   6   8      17033.40      14907.88       375.45 o                         
  32   6   8        822.35        815.42       109.94 o                         
  34   6   8       5615.90       4788.40       186.68 o                         
 -39   7   8        865.65        917.33       112.65 o                         
 -37   7   8         54.84        202.78       128.75 o                         
 -35   7   8        214.97        447.40       151.28 o                         
 -33   7   8       3962.40       3843.65       147.88 o                         
 -31   7   8        160.77        346.64       104.26 o                         
 -29   7   8       3757.48       3600.46       135.26 o                         
 -27   7   8        346.47        130.81       105.01 o                         
 -25   7   8      32144.55      31600.29       677.61 o                         
 -23   7   8         96.59         31.95        98.69 o                         
 -21   7   8        348.08        375.41        92.56 o                         
 -19   7   8       1016.60       1127.28        88.95 o                         
 -17   7   8       9672.66      10876.72       170.30 o                         
 -15   7   8      14501.81      14980.28       313.62 o                         
 -13   7   8      45742.07      39768.32       527.54 o                         
 -11   7   8       3435.21       3292.59       181.29 o                         
  -9   7   8      29623.23      23046.18       485.65 o                         
  -7   7   8      24402.44      24525.17       698.46 o                         
  -5   7   8       7276.30      11319.84       308.41 o                         
  -3   7   8      11815.24      11365.18       319.40 o                         
  -1   7   8      72957.39      77024.14      1417.05 o                         
   1   7   8     306895.59     297456.31      6344.49 o                         
   3   7   8        440.17        217.64       129.29 o                         
   5   7   8      54833.09      55448.07      1041.85 o                         
   7   7   8     112861.73     108103.74      1939.73 o                         
   9   7   8        153.86        310.42        89.61 o                         
  11   7   8         73.29        269.34        94.73 o                         
  13   7   8       2983.88       3017.84       113.82 o                         
  15   7   8       4920.45       4170.08       161.23 o                         
  17   7   8      44142.95      42877.20       739.71 o                         
  19   7   8      10762.71      11927.55       281.20 o                         
  21   7   8       8349.20       8479.08       228.11 o                         
  23   7   8        130.61         97.16       146.68 o                         
  25   7   8      11612.52      11158.63       251.43 o                         
  27   7   8       4932.46       4696.85       162.53 o                         
  31   7   8        391.99        334.74       151.28 o                         
  33   7   8       3116.37       2816.36       177.03 o                         
  35   7   8        264.28        389.46       103.00 o                         
 -38   8   8        584.09        585.80       112.65 o                         
 -36   8   8         13.08         86.90       128.75 o                         
 -34   8   8        399.11        498.90       154.50 o                         
 -32   8   8        379.22        439.92       141.62 o                         
 -30   8   8       1308.98       1708.65       137.05 o                         
 -28   8   8       8880.51       9351.34       208.20 o                         
 -26   8   8       3543.17       2752.26       149.62 o                         
 -24   8   8        708.71        890.68       112.15 o                         
 -22   8   8        402.95        668.11       105.65 o                         
 -20   8   8      11832.38      12147.28       231.20 o                         
 -18   8   8       1122.90        863.99       132.33 o                         
 -16   8   8       1558.06       2051.57       100.76 o                         
 -14   8   8        980.48       1209.47        77.25 o                         
 -12   8   8       8666.02       8125.80       129.72 o                         
 -10   8   8      14256.71      14376.10       174.66 o                         
  -8   8   8      59348.84      53290.46       589.56 o                         
  -6   8   8      65269.43      63278.09       818.09 o                         
  -4   8   8      25981.52      28827.70       504.43 o                         
  -2   8   8      16759.64      17535.86       318.13 o                         
   0   8   8        381.30        424.05        85.51 o                         
   2   8   8      46844.72      44089.61       574.07 o                         
   4   8   8     136483.58     134990.67      1469.93 o                         
   6   8   8      22333.26      17795.40       252.40 o                         
   8   8   8      97495.62      97721.91      1227.61 o                         
  10   8   8       4225.63       4255.98       134.95 o                         
  12   8   8      37218.70      37994.25       855.75 o                         
  14   8   8      15351.10      16600.83       340.06 o                         
  16   8   8       4734.71       4373.96       201.41 o                         
  18   8   8      35405.48      34248.48       788.62 o                         
  20   8   8       4893.66       4622.44       205.89 o                         
  22   8   8         31.41        -75.16       155.59 o                         
  24   8   8       4786.88       4667.11       286.46 o                         
  26   8   8      18248.82      16978.63       598.68 o                         
  30   8   8         77.14        199.56       154.50 o                         
  32   8   8          8.83        -67.59       138.40 o                         
  34   8   8        589.42        656.61       112.65 o                         
 -37   9   8          0.55        138.40       109.44 o                         
 -35   9   8         85.53        218.87       131.97 o                         
 -33   9   8        449.06        331.53       151.28 o                         
 -31   9   8       4829.84       5208.83       167.92 o                         
 -29   9   8         79.13        109.09       108.27 o                         
 -27   9   8       5787.79       5804.03       162.92 o                         
 -25   9   8      15572.30      16134.08       298.87 o                         
 -23   9   8       2858.01       2601.86       130.07 o                         
 -21   9   8      10399.76       9291.08       230.69 o                         
 -19   9   8       3631.31       3805.25       185.45 o                         
 -17   9   8       1512.33       1259.70       105.69 o                         
 -15   9   8      10141.05      11278.35       217.35 o                         
 -13   9   8      83344.68      77377.17       924.63 o                         
 -11   9   8      18687.07      19990.84       232.83 o                         
  -9   9   8      14001.41      15596.94       194.27 o                         
  -7   9   8        497.57        507.86        63.64 o                         
  -5   9   8      49041.53      44953.97       707.61 o                         
  -3   9   8      17054.99      16785.82       294.20 o                         
  -1   9   8      35213.71      32743.43       381.40 o                         
   1   9   8       6646.33       8813.45       152.41 o                         
   3   9   8      35920.06      34674.62       404.51 o                         
   5   9   8      63035.77      64602.62       718.99 o                         
   7   9   8      32901.00      32239.97       441.95 o                         
   9   9   8       1604.60       1631.84        89.61 o                         
  11   9   8        509.09        624.35        93.22 o                         
  13   9   8         73.02        120.13       143.87 o                         
  15   9   8        342.84        229.08       164.90 o                         
  17   9   8      73534.54      71937.92      1584.07 o                         
  19   9   8        578.04        630.13       160.15 o                         
  21   9   8       6398.54       6299.98       235.36 o                         
  23   9   8       6467.23       6010.93       231.85 o                         
  25   9   8       1913.71       2069.62       231.75 o                         
  27   9   8        486.64        444.18       132.01 o                         
  29   9   8         76.28        -12.87       160.93 o                         
  31   9   8        494.80        410.29        98.99 o                         
 -34  10   8         30.24        -67.59       131.97 o                         
 -32  10   8         83.87         93.34       151.28 o                         
 -30  10   8        814.63        908.26       117.51 o                         
 -28  10   8        232.30        136.60       107.05 o                         
 -26  10   8         41.77         60.31        98.96 o                         
 -24  10   8       1143.99       1162.40       115.84 o                         
 -22  10   8      21693.46      22483.48       508.78 o                         
 -20  10   8       2723.50       2421.76       318.65 o                         
 -18  10   8      15458.40      15666.37       282.68 o                         
 -16  10   8       3967.43       4081.64       136.21 o                         
 -14  10   8       6222.29       7014.02       138.73 o                         
 -12  10   8       1687.93       1679.07        77.83 o                         
 -10  10   8       2609.30       2460.52        76.75 o                         
  -8  10   8        336.05        495.92        69.71 o                         
  -6  10   8      16368.56      15260.94       194.18 o                         
  -4  10   8        201.01        288.21        74.24 o                         
  -2  10   8       3459.63       3103.30        98.05 o                         
   0  10   8        584.71        751.94        81.03 o                         
   2  10   8       7842.92       7971.06       208.84 o                         
   4  10   8      24624.85      22673.67       358.01 o                         
   6  10   8      17725.91      14180.34       249.03 o                         
   8  10   8       7085.79       7315.57       168.41 o                         
  10  10   8       1365.34       1473.60        97.04 o                         
  12  10   8      41568.57      46568.36       843.66 o                         
  14  10   8       1878.74       1239.20       267.15 o                         
  16  10   8        658.14        952.73       260.71 o                         
  18  10   8       6792.71       6978.48       255.86 o                         
  20  10   8       1235.47       1432.10       202.78 o                         
  22  10   8       1331.80       1234.36       111.33 o                         
  24  10   8        140.34        -53.77       152.97 o                         
  26  10   8       1053.78        866.41       126.23 o                         
  28  10   8       3581.04       3162.53       142.55 o                         
  30  10   8       1021.01       1037.47        99.08 o                         
 -33  11   8        601.62        421.65       128.75 o                         
 -31  11   8       2479.14       2495.43       137.34 o                         
 -29  11   8         95.08        -22.19       126.82 o                         
 -27  11   8       8093.24       8200.39       241.45 o                         
 -25  11   8       3857.05       3559.10       172.24 o                         
 -23  11   8       3227.98       3268.66       214.35 o                         
 -21  11   8      17455.50      17293.10       358.88 o                         
 -19  11   8      40296.36      42924.79       647.59 o                         
 -17  11   8       8461.12       8351.19       187.85 o                         
 -15  11   8       4463.86       4264.64       182.11 o                         
 -13  11   8      43829.29      42142.49       522.72 o                         
 -11  11   8         85.81        260.81        76.68 o                         
  -9  11   8       7494.78       6697.08       137.59 o                         
  -7  11   8       1329.89       1615.61        84.30 o                         
  -5  11   8      81594.45      81245.83      1186.34 o                         
  -3  11   8      30402.69      30550.59       457.56 o                         
  -1  11   8      43708.56      42524.90       514.57 o                         
   1  11   8       1420.52       1419.33        93.25 o                         
   3  11   8      13510.93      13225.79       215.13 o                         
   5  11   8      22258.66      22089.29       317.47 o                         
   7  11   8        803.15        768.45       113.49 o                         
   9  11   8       3150.86       3074.24       140.05 o                         
  11  11   8      58488.22      62697.32      2708.18 o                         
  13  11   8      12608.89      13585.67       507.22 o                         
  15  11   8       1744.43       2072.89       184.72 o                         
  17  11   8        193.75        326.20       189.40 o                         
  19  11   8       3547.96       3448.01       162.05 o                         
  21  11   8        132.40        264.06        86.57 o                         
  23  11   8       2825.70       3329.95       155.63 o                         
  25  11   8        691.62        963.52       137.82 o                         
  27  11   8       2850.94       2758.35       191.20 o                         
  29  11   8        809.99        458.28        92.57 o                         
 -30  12   8        567.47        543.96       177.03 o                         
 -28  12   8       4407.49       4211.53       312.21 o                         
 -26  12   8         72.60        -24.90       135.30 o                         
 -24  12   8        169.24         84.78       208.37 o                         
 -22  12   8       4294.32       4174.98       147.38 o                         
 -20  12   8        444.56        478.82       102.82 o                         
 -18  12   8       2611.09       2282.82       112.04 o                         
 -16  12   8        126.97        159.38        98.98 o                         
 -14  12   8       2796.60       2822.45       138.16 o                         
 -12  12   8        755.54        718.51        89.00 o                         
 -10  12   8      35982.00      35522.76       532.09 o                         
  -8  12   8       6734.44       6930.00       155.24 o                         
  -6  12   8       8332.27       7242.70       138.68 o                         
  -4  12   8       1734.81       1776.24        95.38 o                         
  -2  12   8      27515.31      26889.23       665.54 o                         
   0  12   8      13149.48      13198.25       354.17 o                         
   2  12   8        331.03        282.23        82.68 o                         
   4  12   8       7692.42       8852.66       193.13 o                         
   6  12   8      24754.41      25182.20       387.65 o                         
   8  12   8      14073.14      15112.79       464.53 o                         
  10  12   8       8383.87       9380.65       367.63 o                         
  12  12   8       6490.16       6337.54       243.55 o                         
  14  12   8       5043.90       4501.27       246.38 o                         
  16  12   8       4528.70       4910.79       256.46 o                         
  18  12   8       5782.59       5340.55       185.79 o                         
  20  12   8       7069.34       6572.04       160.20 o                         
  22  12   8       6657.37       6454.99       244.77 o                         
  24  12   8        988.21        971.44       136.28 o                         
  26  12   8       2803.38       3080.29       299.34 o                         
 -29  13   8         56.09        222.09       167.37 o                         
 -27  13   8       3266.80       3485.85       254.28 o                         
 -25  13   8       5626.88       5300.43       219.20 o                         
 -23  13   8       4184.59       5063.35       241.22 o                         
 -21  13   8       3055.30       3202.63       157.65 o                         
 -19  13   8      13130.87      12386.05       314.28 o                         
 -17  13   8        118.76          5.76       107.02 o                         
 -15  13   8        280.83        568.54       117.10 o                         
 -13  13   8        645.58        597.98        90.81 o                         
 -11  13   8       2031.83       1776.28       109.15 o                         
  -9  13   8      18348.05      16421.38       324.74 o                         
  -7  13   8      14272.34      14455.35       442.84 o                         
  -5  13   8      13020.14      12637.13       282.24 o                         
  -3  13   8      35402.59      36768.11       648.57 o                         
  -1  13   8      11225.59      10781.45       326.02 o                         
   1  13   8       4830.93       5366.47       216.24 o                         
   3  13   8      13731.24      13895.98       274.10 o                         
   5  13   8       8264.90       8729.18       154.78 o                         
   7  13   8        772.67        897.71       108.15 o                         
   9  13   8        593.71        727.53       111.83 o                         
  11  13   8       6801.02       7207.04       224.07 o                         
  13  13   8       3833.32       3846.85       225.35 o                         
  15  13   8      19590.01      18659.58       359.36 o                         
  17  13   8        440.70        447.98       104.02 o                         
  19  13   8       1388.29       1339.31       177.00 o                         
  21  13   8          8.42        -29.50        90.35 o                         
  23  13   8        355.31        295.58       135.14 o                         
  25  13   8        992.26        933.42       160.93 o                         
 -26  14   8        778.63        833.64       199.56 o                         
 -24  14   8        444.81        753.18       234.96 o                         
 -22  14   8       1423.25       1087.11       137.32 o                         
 -20  14   8       1786.61       1628.91       155.76 o                         
 -18  14   8       4831.18       4634.06       195.85 o                         
 -16  14   8       3444.59       3332.31       148.32 o                         
 -14  14   8        428.16        436.60       118.45 o                         
 -12  14   8         19.35        -72.28       101.24 o                         
 -10  14   8        352.21        379.57       107.51 o                         
  -8  14   8       1803.66       1755.89       130.53 o                         
  -6  14   8        584.43        596.39       101.61 o                         
  -4  14   8       2380.81       2085.59       100.24 o                         
  -2  14   8      29383.98      29870.03       454.01 o                         
   0  14   8       2596.13       2484.27       107.13 o                         
   2  14   8      10631.70      10724.64       295.33 o                         
   4  14   8        408.42        626.72       110.86 o                         
   6  14   8       9553.76       9755.24       271.27 o                         
   8  14   8       3153.00       3359.59       124.55 o                         
  10  14   8       5443.72       5344.14       158.84 o                         
  12  14   8      12313.24      12363.34       237.51 o                         
  14  14   8        557.81        658.08       106.01 o                         
  16  14   8          8.11        214.89        95.20 o                         
  18  14   8         28.02        -37.43        99.95 o                         
  20  14   8       2887.28       3185.35       192.97 o                         
  22  14   8         89.69        238.18       164.15 o                         
 -23  15   8        353.14        360.49       209.22 o                         
 -21  15   8        335.64        387.03       156.70 o                         
 -19  15   8       3590.02       3646.77       249.60 o                         
 -17  15   8       1311.40       1272.30       172.93 o                         
 -15  15   8        680.83        559.94       101.64 o                         
 -13  15   8       2556.74       2362.23       176.84 o                         
 -11  15   8        247.26        561.08       127.77 o                         
  -9  15   8       1494.40       1370.77       123.96 o                         
  -7  15   8       2180.65       1948.33       207.67 o                         
  -5  15   8        175.10        450.84       130.55 o                         
  -3  15   8       5070.53       5109.08       293.44 o                         
  -1  15   8        220.18        171.09       127.21 o                         
   1  15   8       5835.85       6364.22       261.56 o                         
   3  15   8      14673.65      16242.76       786.21 o                         
   5  15   8      13985.09      14185.61       274.80 o                         
   7  15   8        107.21        370.49       100.41 o                         
   9  15   8        348.77        366.75       100.23 o                         
  11  15   8      13205.37      14642.55       356.98 o                         
  13  15   8        200.85        119.65       121.72 o                         
  15  15   8        501.82        622.75       127.95 o                         
  17  15   8       4235.47       4034.72       260.71 o                         
 -18  16   8          4.54        357.28       202.78 o                         
 -16  16   8       2760.69       2528.25       190.06 o                         
 -14  16   8        322.18        235.31       307.39 o                         
 -12  16   8         13.14        139.35       137.54 o                         
 -10  16   8        171.85        200.84       105.51 o                         
  -8  16   8       5304.42       5347.21       148.39 o                         
  -6  16   8         21.07        -19.97        95.18 o                         
  -4  16   8         98.04        180.36       124.28 o                         
  -2  16   8       2539.72       2701.93       122.70 o                         
   0  16   8       3632.77       4165.02       129.46 o                         
   2  16   8       1996.96       1909.70       118.07 o                         
   4  16   8       1896.79       2039.96       139.31 o                         
   6  16   8       1541.34       1593.55       123.85 o                         
   8  16   8       1184.50       1541.12       117.74 o                         
  10  16   8        627.43        750.14       175.42 o                         
  12  16   8       1474.52       1358.29       164.15 o                         
  14  16   8         22.13         18.91       110.72 o                         
 -11  17   8         62.29        139.60        99.34 o                         
  -9  17   8       2062.50       2180.24       159.80 o                         
  -7  17   8        847.36        639.58       183.37 o                         
  -5  17   8        363.10        249.75        87.17 o                         
  -3  17   8       2085.99       1797.49       141.62 o                         
  -1  17   8        201.93        303.55        98.02 o                         
   1  17   8       1960.57       1834.10       226.92 o                         
   3  17   8       1423.11       1564.29       170.59 o                         
   5  17   8      13333.60      14545.29       495.68 o                         
   7  17   8        692.42        609.03       115.87 o                         
 -41   1   9          9.76         83.16        97.39 o                         
 -39   1   9        234.53        337.05       138.40 o                         
 -37   1   9       1309.63        962.39       225.31 o                         
 -35   1   9       1236.38       1950.53       257.50 o                         
 -33   1   9        349.24        547.18       231.75 o                         
 -31   1   9      21027.76      20905.47       462.40 o                         
 -29   1   9      15685.53      15383.05       361.61 o                         
 -27   1   9      26069.01      27232.59       553.16 o                         
 -25   1   9      28315.74      30429.06       598.16 o                         
 -23   1   9      48555.54      50761.23       940.63 o                         
 -21   1   9      17490.23      15137.63       369.84 o                         
 -19   1   9      24432.75      23557.65       904.45 o                         
 -17   1   9     260928.55     298469.84      9083.17 o                         
 -15   1   9      62087.03      78561.98      2494.49 o                         
 -13   1   9       2023.30        392.68       273.59 o
[truncated: 809,841 more chars]
