# Supplementary material for: A systematic study of the interplay between guest molecule structure and intermolecular interactions in crystalline sponges
Source: IUCrJ. 2023 Jul 1;10(Pt 4):497–508. doi: 10.1107/S2052252523005146 (PMC10324488; doi:10.1107/S2052252523005146)
Supplement: Supplementary file 14 [file m-10-00497-PBA-12-Methoxy_CrystallineSpongesup14.hkl]

data_PBA-12-Methoxy_CrystallineSponge                                           
_shelx_title ' 2021ncs7247a_rc1_a.res in C2/c'                                  
_shelx_refln_list_code          4                                               
_shelx_F_calc_maximum     2500.03                                               
_exptl_crystal_F_000      6477.93                                               
_reflns_d_resolution_high  0.8300                                               
                                                                                
loop_                                                                           
 _space_group_symop_operation_xyz                                               
 'x, y, z'                                                                      
 '-x, y, -z+1/2'                                                                
 'x+1/2, y+1/2, z'                                                              
 '-x+1/2, y+1/2, -z+1/2'                                                        
 '-x, -y, -z'                                                                   
 'x, -y, z-1/2'                                                                 
 '-x+1/2, -y+1/2, -z'                                                           
 'x+1/2, -y+1/2, z-1/2'                                                         
                                                                                
_cell_length_a    35.3379                                                       
_cell_length_b    14.8649                                                       
_cell_length_c    31.6259                                                       
_cell_angle_alpha  90.000                                                       
_cell_angle_beta  102.979                                                       
_cell_angle_gamma  90.000                                                       
                                                                                
_shelx_F_squared_multiplier     1.000                                           
                                                                                
loop_                                                                           
 _refln_index_h                                                                 
 _refln_index_k                                                                 
 _refln_index_l                                                                 
 _refln_F_squared_calc                                                          
 _refln_F_squared_meas                                                          
 _refln_F_squared_sigma                                                         
 _refln_observed_status                                                         
   4   0   0    1325447.75     696938.50     17154.98 o                         
   6   0   0      35044.95      50654.31      1278.31 o                         
   8   0   0     928256.62     715378.69     17629.58 o                         
  10   0   0       1304.30       5307.24       207.86 o                         
  12   0   0      22514.86      19670.03       557.74 o                         
  14   0   0     105828.52      92977.09      2369.55 o                         
  16   0   0      20219.16      25573.12       737.89 o                         
  18   0   0      10107.71      12043.84       853.94 o                         
  20   0   0      54101.95      57148.07      1099.84 o                         
  22   0   0      25153.68      27681.94       391.47 o                         
  24   0   0      48292.94      45372.89       743.53 o                         
  26   0   0        289.47        626.67        84.45 o                         
  28   0   0       4206.41       4125.23       164.43 o                         
  30   0   0       2956.32       2829.27       159.10 o                         
  32   0   0      13251.12      13792.92       454.40 o                         
  34   0   0         87.67         93.53       176.68 o                         
  36   0   0        482.45        530.03       176.68 o                         
  38   0   0        309.62        381.07       155.89 o                         
  40   0   0         16.50         41.57       135.11 o                         
   1   1   0      35514.29      18878.60       341.71 o                         
   3   1   0     561022.62     217475.44      5362.66 o                         
   7   1   0     183208.59     276883.91      6841.90 o                         
   9   1   0       5409.79       5310.70       200.93 o                         
  11   1   0     193039.67     216650.94      5383.45 o                         
  13   1   0        670.68       2418.05       166.28 o                         
  15   1   0      18609.29      10818.86       370.68 o                         
  17   1   0       7479.85      10124.28       272.92 o                         
  19   1   0        436.46        918.78       169.60 o                         
  21   1   0       4634.08       4228.26        89.42 o                         
  23   1   0       7323.25       6095.34       111.80 o                         
  25   1   0       3237.32       3381.88        96.58 o                         
  27   1   0       1037.39       1327.41        82.95 o                         
  29   1   0       2572.46       2467.55       116.80 o                         
  31   1   0        523.05        274.18       104.56 o                         
  33   1   0       1052.68       1263.62       148.96 o                         
  35   1   0       1839.05       1951.36       139.63 o                         
  37   1   0        476.87        784.73       121.24 o                         
  39   1   0        167.23        224.64       102.80 o                         
  41   1   0        365.35        312.23        84.27 o                         
   0   2   0     585083.12     381380.38      6606.55 o                         
   2   2   0       5551.63       7212.37       103.17 o                         
   4   2   0      31189.26      24159.50       434.80 o                         
   6   2   0     405341.16     454484.94      7917.10 o                         
   8   2   0     583330.62     605669.25     10551.64 o                         
  10   2   0      38112.33      35298.15       652.81 o                         
  12   2   0        419.92        655.62        89.18 o                         
  14   2   0     341532.56     325384.56      5711.23 o                         
  16   2   0        789.96       1738.97        95.92 o                         
  18   2   0      20052.96      18546.61       295.66 o                         
  20   2   0      12930.65      11520.92       224.26 o                         
  22   2   0      15313.51      15733.06       187.98 o                         
  24   2   0      16151.57      17025.83       205.21 o                         
  26   2   0         88.38        353.97        54.99 o                         
  28   2   0       1908.14       1920.65        95.45 o                         
  30   2   0       3307.76       3667.65       132.31 o                         
  32   2   0       9087.28      10827.96       218.56 o                         
  34   2   0         91.33        200.86       122.41 o                         
  36   2   0        325.48         35.64       118.79 o                         
  38   2   0       5852.95       5505.67       172.58 o                         
  40   2   0         18.20        -30.49        91.25 o                         
   1   3   0      25267.05      53823.23       786.59 o                         
   3   3   0     568205.31     663919.81      7266.33 o                         
   5   3   0     155619.42     167742.70      2934.62 o                         
   7   3   0     112939.77     118747.68      1718.66 o                         
   9   3   0      23127.33      20772.22       399.28 o                         
  11   3   0      19735.74      17170.08       347.84 o                         
  13   3   0      30822.78      39731.02       528.29 o                         
  15   3   0        492.06        377.86        77.19 o                         
  17   3   0      20047.72      16699.55       268.45 o                         
  19   3   0       1218.84       2333.75       119.94 o                         
  21   3   0       7686.23       6457.67        90.31 o                         
  23   3   0      11909.54      10475.97       124.31 o                         
  25   3   0       2299.94       2545.60        75.84 o                         
  27   3   0        141.31        351.99        89.87 o                         
  29   3   0       3362.76       3650.32       135.22 o                         
  31   3   0       1597.87       1828.43       141.31 o                         
  33   3   0        275.65        405.32       166.28 o                         
  35   3   0       1299.09       1368.38       176.68 o                         
  37   3   0       2638.11       1856.84       176.68 o                         
  39   3   0         79.56        244.95        96.18 o                         
   0   4   0       3963.15       5435.41       228.64 o                         
   2   4   0     133199.27     174387.34      2504.05 o                         
   4   4   0      11590.92      23002.85       245.52 o                         
   6   4   0     800312.81     711590.06      8761.53 o                         
   8   4   0      26074.04      37835.20       440.98 o                         
  10   4   0      39380.44      39960.03       470.11 o                         
  12   4   0       2182.71       1969.36        73.25 o                         
  14   4   0     183516.16     151914.45      1873.12 o                         
  16   4   0       4941.67       5783.96       154.72 o                         
  18   4   0     194247.81     182348.00      2443.37 o                         
  20   4   0      72061.00      70071.52       692.32 o                         
  22   4   0      10650.17      11594.80       123.88 o                         
  24   4   0      13619.90      13408.97       202.36 o                         
  26   4   0       5361.12       5178.76       127.67 o                         
  28   4   0       9191.13      10001.01       170.58 o                         
  30   4   0      12535.53      12524.83       217.16 o                         
  32   4   0         26.13         19.59       106.54 o                         
  34   4   0        759.58        693.08       140.30 o                         
  36   4   0        234.32        -38.11       145.50 o                         
   1   5   0       6201.31       7055.31       205.77 o                         
   3   5   0      47958.29      62494.27       937.13 o                         
   5   5   0       5340.18       9007.34       142.32 o                         
   7   5   0      96572.31      88754.31      1411.06 o                         
   9   5   0       2617.68       3677.95        76.31 o                         
  11   5   0      69321.22      73207.41       839.46 o                         
  13   5   0      41299.04      44498.74       531.34 o                         
  15   5   0       6338.92       4561.23       148.84 o                         
  17   5   0       2750.65       5027.36       124.86 o                         
  19   5   0       1558.37       2031.15        52.68 o                         
  21   5   0        164.95        328.95        41.35 o                         
  23   5   0       3316.03       3982.71       100.19 o                         
  25   5   0        444.17        598.14        73.83 o                         
  27   5   0       4804.88       4605.06       135.85 o                         
  29   5   0         68.04        326.65       105.51 o                         
  31   5   0        656.72        876.46       152.43 o                         
  33   5   0       1492.05       1306.02       159.36 o                         
  35   5   0       5514.48       5185.99       228.64 o                         
  37   5   0        581.26        921.49       145.50 o                         
  39   5   0        421.49        737.89       121.25 o                         
   0   6   0     373202.50     390719.25      9717.23 o                         
   2   6   0      32506.30      29967.04       608.72 o                         
   4   6   0     218171.83     235277.86      3399.36 o                         
   6   6   0     226458.86     260036.52      3701.41 o                         
   8   6   0     396186.28     416185.66      5938.87 o                         
  10   6   0      20857.75      26762.58       366.14 o                         
  12   6   0       8158.90       9581.25       158.58 o                         
  14   6   0       8415.94      10002.65       162.25 o                         
  16   6   0        239.71        349.42        52.44 o                         
  18   6   0      17077.12      15619.96       173.09 o                         
  20   6   0      42307.45      42622.72       413.09 o                         
  22   6   0       2278.36       2249.61        69.05 o                         
  24   6   0      22400.29      22317.62       362.66 o                         
  26   6   0      15670.17      16595.81       267.29 o                         
  28   6   0      10850.37      11711.99       269.76 o                         
  30   6   0         33.29        135.11       135.11 o                         
  32   6   0       5455.02       5376.52       228.64 o                         
  34   6   0         94.16        394.92       138.57 o                         
  36   6   0       1086.81       1042.74       138.57 o                         
  38   6   0          0.77         23.06        84.07 o                         
   1   7   0      51243.83      52142.96      1009.23 o                         
   3   7   0      63844.50      64269.24      1223.57 o                         
   5   7   0        800.63       1333.33       115.10 o                         
   7   7   0      15071.05      17792.40       547.35 o                         
   9   7   0      43307.08      42737.20       803.46 o                         
  11   7   0       8194.58       9167.56       203.25 o                         
  13   7   0      25051.07      22730.65       247.39 o                         
  15   7   0       8172.06       7311.31       152.60 o                         
  17   7   0      30024.79      31933.54       364.89 o                         
  19   7   0      10911.03      10806.17       155.35 o                         
  21   7   0       5322.48       5041.78       102.73 o                         
  23   7   0      32958.47      34441.63       450.62 o                         
  25   7   0       7026.17       7606.73       341.23 o                         
  27   7   0        897.10       1350.54       137.26 o                         
  29   7   0         66.19         61.58        97.62 o                         
  31   7   0        285.98        158.16       235.57 o                         
  33   7   0         36.96         58.89       131.64 o                         
  35   7   0        325.71        405.24       114.32 o                         
  37   7   0         85.34         33.54        53.78 o                         
   0   8   0     381229.16     341066.12      8553.24 o                         
   2   8   0      44397.27      57440.75      1129.35 o                         
   4   8   0       3916.76       3734.68       221.68 o                         
   8   8   0      38402.52      34753.39       973.46 o                         
  10   8   0     139574.39     147591.45      1530.08 o                         
  12   8   0      12528.18      16187.00       222.74 o                         
  14   8   0      57477.57      61987.30       711.67 o                         
  16   8   0         62.63         48.14        63.73 o                         
  18   8   0      26156.88      21630.48       263.21 o                         
  20   8   0        189.15        409.31        62.24 o                         
  22   8   0      24190.41      27369.73       329.07 o                         
  24   8   0      13179.16      12782.70       238.15 o                         
  26   8   0        794.94       1354.82        99.27 o                         
  28   8   0        966.78        914.55        91.55 o                         
  30   8   0        198.86         92.92       133.37 o                         
  32   8   0       9689.87       9707.95       239.52 o                         
  34   8   0       1094.84       1077.72       141.18 o                         
  36   8   0         17.12        109.76        62.84 o                         
   1   9   0       6960.80       7440.13       134.61 o                         
   3   9   0        558.64        815.04       115.44 o                         
   5   9   0       5281.15       6308.93       126.71 o                         
   7   9   0       1410.83       2216.10        57.07 o                         
   9   9   0      12742.44      15711.15       175.11 o                         
  11   9   0       6625.71       5778.82        92.48 o                         
  13   9   0        361.15        623.13        60.49 o                         
  15   9   0      63307.71      59016.99       647.41 o                         
  17   9   0        549.24        477.00        83.27 o                         
  19   9   0        124.71        279.04        87.98 o                         
  21   9   0       7776.66       7775.56       175.56 o                         
  23   9   0       7586.67       8912.85       186.13 o                         
  25   9   0        693.88        796.25       105.00 o                         
  27   9   0          1.47         -4.93        77.71 o                         
  29   9   0       1032.17       1122.93        87.25 o                         
  31   9   0        258.25        173.88       109.12 o                         
  33   9   0       1045.99        532.73        80.67 o                         
  35   9   0        297.26        313.30        76.57 o                         
   0  10   0      86932.99      89144.29      1017.62 o                         
   2  10   0        653.66        560.64        47.25 o                         
   4  10   0        669.99        969.89        51.13 o                         
   6  10   0       1570.43       1477.71        62.19 o                         
   8  10   0       9340.69       8550.67       114.16 o                         
  10  10   0      54605.33      53921.62       553.42 o                         
  12  10   0       1305.73       1620.67        71.87 o                         
  14  10   0     123586.41     120252.87      1806.72 o                         
  16  10   0      20804.43      21780.13       468.91 o                         
  18  10   0      54724.52      51070.23       679.93 o                         
  20  10   0       5730.45       5838.68       145.70 o                         
  22  10   0       5797.63       7795.93       189.96 o                         
  24  10   0       7598.30       7193.27       189.55 o                         
  26  10   0        799.44        611.16        84.15 o                         
  28  10   0         77.84         10.13        93.26 o                         
  30  10   0        747.56        834.89       187.07 o                         
  32  10   0       2297.56       2227.51       180.14 o                         
  34  10   0        334.73        468.83        73.25 o                         
   1  11   0      38224.96      41844.03       450.29 o                         
   3  11   0        264.68        314.09        43.26 o                         
   5  11   0      13173.18      16026.80       216.98 o                         
   7  11   0      75364.35      77965.26      1192.55 o                         
   9  11   0      10564.00      11755.83       218.70 o                         
  11  11   0      16716.97      18447.14       433.98 o                         
  13  11   0       7978.47      11072.38       276.51 o                         
  15  11   0      74925.23      81895.36      1270.56 o                         
  17  11   0       8396.69       8825.31       204.51 o                         
  19  11   0       2797.53       4187.77       130.53 o                         
  21  11   0      13917.33      13765.01      1458.45 o                         
  23  11   0        449.32        398.39       263.28 o                         
  25  11   0        391.57        426.10       235.57 o                         
  27  11   0         29.84        -51.96       197.46 o                         
  29  11   0       5787.05       4434.24       239.03 o                         
  31  11   0       1934.00       1655.91       155.89 o                         
   0  12   0      45746.28      45704.16       498.87 o                         
   2  12   0        762.96        765.23        59.71 o                         
   4  12   0      94389.12      99593.91      1188.80 o                         
   6  12   0        771.95        879.40        64.59 o                         
   8  12   0      56221.63      64752.61       791.11 o                         
  10  12   0       9358.87       9309.38       148.73 o                         
  12  12   0      56886.98      57074.98       684.59 o                         
  14  12   0      18465.26      17719.99       290.06 o                         
  16  12   0       1798.67       2371.16       158.98 o                         
  18  12   0        677.49        615.51       118.80 o                         
  20  12   0       1273.02       1049.67       259.82 o                         
  22  12   0         29.21        110.86       239.03 o                         
  24  12   0       5954.43       5674.45       311.78 o                         
  26  12   0       1489.96       1181.31       194.00 o                         
  28  12   0       1974.49       2258.69       183.61 o                         
  30  12   0        665.90        706.71       128.18 o                         
   1  13   0      13190.45      13451.77       130.03 o                         
   3  13   0       6917.45       8041.02       116.86 o                         
   5  13   0        156.59        646.94        68.29 o                         
   7  13   0      10553.73      11513.43       231.35 o                         
   9  13   0        487.37        701.01        66.46 o                         
  11  13   0       4268.90       3687.03       108.45 o                         
  13  13   0       4245.63       4118.28       124.83 o                         
  15  13   0       8693.12       8808.10       266.54 o                         
  17  13   0      10109.43      10940.18       287.53 o                         
  19  13   0       6044.90       6692.94       336.03 o                         
  21  13   0       6568.75       6478.15       322.18 o                         
  23  13   0         89.19        -69.29       187.07 o                         
  25  13   0        453.31        578.53       166.28 o                         
  27  13   0         43.14       -124.71       131.64 o                         
   0  14   0      25576.33      25706.47       510.74 o                         
   2  14   0        203.53        437.82        54.16 o                         
   4  14   0      35272.63      37777.07       483.44 o                         
   6  14   0      10937.93      11180.03       198.45 o                         
   8  14   0      16754.42      17955.93       361.60 o                         
  10  14   0      11684.40      11225.21       214.47 o                         
  12  14   0      14156.38      14743.40       333.85 o                         
  14  14   0       1092.45       1198.07       143.53 o                         
  16  14   0         27.14        -49.07       132.14 o                         
  18  14   0       8424.90       8489.42       278.87 o                         
  20  14   0        533.28        606.24       187.07 o                         
  22  14   0        996.79        568.14       159.36 o                         
  24  14   0        307.95        128.18       128.18 o                         
   1  15   0       9532.35      11170.79       187.50 o                         
   3  15   0         34.63        197.78        79.59 o                         
   5  15   0        627.23        547.95        74.48 o                         
   7  15   0         16.66        129.64        79.89 o                         
   9  15   0      18250.22      19793.41       333.03 o                         
  11  15   0       2947.56       4175.71       127.35 o                         
  13  15   0       2391.09       2194.71       101.34 o                         
  15  15   0        808.89        970.96        83.84 o                         
  17  15   0        343.66        185.16       163.76 o                         
  19  15   0        693.07        786.39       148.96 o                         
  21  15   0        867.02        980.38       128.18 o                         
   0  16   0        493.49        555.25       102.80 o                         
   2  16   0       2565.70       2758.09        91.26 o                         
   4  16   0       2703.97       2889.24        90.32 o                         
   6  16   0       5632.43       6551.53       170.80 o                         
   8  16   0         15.45         28.68        96.18 o                         
  10  16   0      12387.99      13305.84       668.60 o                         
  12  16   0        682.86       1010.58        78.05 o                         
  14  16   0         57.51        162.55        93.15 o                         
  16  16   0       1681.86       2112.12       107.39 o                         
  18  16   0       5087.09       5403.83       138.39 o                         
   1  17   0        880.25        850.84        72.54 o                         
   3  17   0       1279.18       1700.55       115.85 o                         
   5  17   0        517.44        676.05        84.27 o                         
   7  17   0        219.87        453.82        81.38 o                         
   9  17   0       3364.84       3007.18       209.59 o                         
  11  17   0       2405.13       1147.26       957.87 o                         
  13  17   0        471.91        578.53       103.93 o                         
 -41   1   1         54.75         -4.69        82.85 o                         
 -39   1   1        111.26        125.36       105.25 o                         
 -37   1   1         18.28        135.11       117.58 o                         
 -35   1   1        806.59       1204.05       132.28 o                         
 -33   1   1        231.28        389.75       116.48 o                         
 -31   1   1       3470.83       4005.23       215.70 o                         
 -29   1   1        455.65        290.98       101.04 o                         
 -27   1   1      17392.73      17770.00       291.10 o                         
 -25   1   1        444.16        652.46        63.79 o                         
 -23   1   1      10327.85      10659.08       212.92 o                         
 -21   1   1       4932.11       4242.14       106.61 o                         
 -19   1   1     267156.19     254434.72      4513.38 o                         
 -17   1   1        199.80       1146.00       133.49 o                         
 -15   1   1       4583.24       9446.63       239.91 o                         
 -13   1   1      15467.42      13028.91       290.21 o                         
 -11   1   1     225920.88     215608.19      5359.20 o                         
  -9   1   1      15877.32      29477.33       775.99 o                         
  -1   1   1     842573.44     348929.97      8594.81 o                         
   1   1   1     213464.84      61993.56       888.68 o                         
   3   1   1      86093.70      51406.05      1281.77 o                         
   5   1   1      11182.61      26647.04       685.92 o                         
   7   1   1     227548.44     375147.47      9259.95 o                         
   9   1   1       2326.18       2594.73       145.50 o                         
  11   1   1       2403.54       1458.45       142.03 o                         
  13   1   1      65814.71      61795.35      1597.02 o                         
  15   1   1       1320.23       1926.12       176.68 o                         
  17   1   1      33673.45      30897.67       876.46 o                         
  19   1   1      12657.79      14169.83       358.71 o                         
  21   1   1       3697.99       3145.16       181.83 o                         
  23   1   1      15259.15      15075.91       254.12 o                         
  25   1   1       2290.62       2605.56        98.77 o                         
  27   1   1        527.28        664.26        78.32 o                         
  29   1   1        175.77        433.70        98.14 o                         
  31   1   1       2858.03       2397.41       128.51 o                         
  33   1   1        106.68        221.71       124.93 o                         
  35   1   1        513.33        486.63       124.86 o                         
  37   1   1        541.45        609.09       117.58 o                         
  39   1   1        273.42        355.78       103.93 o                         
  41   1   1         37.81         51.96        80.73 o                         
 -40   2   1       2560.59       3124.34       187.07 o                         
 -38   2   1        809.80        909.40       117.27 o                         
 -36   2   1        283.06        277.39       118.64 o                         
 -34   2   1        412.97        716.31       129.76 o                         
 -32   2   1        391.92        427.04       110.89 o                         
 -30   2   1      18213.93      18440.01       486.47 o                         
 -28   2   1       9287.80       9089.99       201.89 o                         
 -26   2   1       6336.59       4853.40       106.69 o                         
 -24   2   1       1741.73       1531.74        56.07 o                         
 -22   2   1      37398.31      39437.69       409.15 o                         
 -20   2   1       1026.96       1612.35       116.23 o                         
 -18   2   1      13357.70      12961.45       227.72 o                         
 -16   2   1     199752.16     172186.14      2165.16 o                         
 -14   2   1       2864.55       2875.47        94.20 o                         
 -12   2   1       8306.78       7366.18       134.20 o                         
 -10   2   1        878.02       1489.92        66.60 o                         
  -8   2   1      90365.12     164142.64      2037.85 o                         
  -6   2   1     119960.39      98249.94      1729.42 o                         
  -4   2   1      40175.06      10358.53       165.92 o                         
  -2   2   1      40100.76       7995.22       602.78 o                         
   0   2   1      82179.54      36284.94       531.88 o                         
   2   2   1    1640860.62    1552471.62     19134.80 o                         
   4   2   1      65911.09      46710.39       827.96 o                         
   6   2   1     200715.08     383876.34      6694.75 o                         
   8   2   1      21833.24      18688.10       417.44 o                         
  10   2   1     177818.25     166786.50      2938.29 o                         
  12   2   1        263.48        306.54        90.54 o                         
  14   2   1      49702.95      56293.05      1038.62 o                         
  16   2   1       6598.76       4867.42       420.91 o                         
  18   2   1      11365.91      13183.49       235.88 o                         
  20   2   1      10468.34      10422.52       150.75 o                         
  22   2   1       9639.53       8315.62       119.92 o                         
  24   2   1       3770.83       4546.32        89.52 o                         
  26   2   1        884.94        739.18        61.15 o                         
  28   2   1         35.43         77.93        69.34 o                         
  30   2   1        809.65        491.74        90.89 o                         
  32   2   1       4174.61       4393.71       188.81 o                         
  34   2   1       3284.37       3313.37       154.27 o                         
  36   2   1         50.60        118.57       118.64 o                         
  38   2   1        654.54        961.43       112.36 o                         
  40   2   1       2041.01       2365.40       252.89 o                         
 -41   3   1       1408.39       1330.27       135.11 o                         
 -39   3   1        102.39        -46.61       157.62 o                         
 -37   3   1       2030.20       2139.57       130.90 o                         
 -35   3   1        599.00        827.96       169.75 o                         
 -33   3   1       8246.79       7711.43       301.39 o                         
 -31   3   1       4701.66       5319.87       176.47 o                         
 -29   3   1       6805.12       6793.65       170.15 o                         
 -27   3   1         77.87        131.26        96.51 o                         
 -25   3   1      18999.16      17116.42       256.14 o                         
 -23   3   1       1505.07       1086.45        51.69 o                         
 -21   3   1      23022.74      22129.35       245.64 o                         
 -19   3   1       1307.87        929.92       104.25 o                         
 -17   3   1      48782.75      42492.13       578.96 o                         
 -15   3   1       8018.46       7938.07       154.57 o                         
 -13   3   1     310276.44     283523.47      3521.41 o                         
 -11   3   1     255894.38     309844.62      3836.66 o                         
  -9   3   1      69194.95      78224.40       882.72 o                         
  -7   3   1       3430.52       5638.58        87.57 o                         
  -5   3   1     766294.69     715789.12      7861.87 o                         
  -3   3   1     219767.75     171405.20      3380.24 o                         
  -1   3   1     119066.20     173240.09      2474.09 o                         
   1   3   1        169.90        594.11        60.83 o                         
   5   3   1     493029.56     490508.66      8545.42 o                         
   7   3   1      15249.45      12404.12       248.63 o                         
   9   3   1     180811.03     130306.75      2300.17 o                         
  11   3   1     129323.92     139731.58      2472.87 o                         
  13   3   1     116596.07     144452.72      2565.95 o                         
  15   3   1      32402.62      34198.24       663.83 o                         
  17   3   1      34396.57      33117.19       468.95 o                         
  19   3   1      47287.46      44194.42       613.58 o                         
  21   3   1        247.57        116.97        43.74 o                         
  23   3   1        118.53        204.50        48.47 o                         
  25   3   1       6183.17       6358.91       108.35 o                         
  27   3   1        333.10        549.25        67.35 o                         
  29   3   1       2355.74       2258.77       118.36 o                         
  31   3   1          3.08        206.76       101.81 o                         
  33   3   1        473.67        571.60       166.28 o                         
  35   3   1       1702.43       1787.55       183.61 o                         
  37   3   1       6002.56       5972.37       249.43 o                         
  39   3   1         81.02         90.07       124.71 o                         
 -36   4   1       4895.02       4056.64       207.86 o                         
 -34   4   1       1454.53       1263.55       183.61 o                         
 -32   4   1       1330.55       1357.93       121.24 o                         
 -30   4   1       3907.08       3795.01       125.30 o                         
 -28   4   1       4590.81       4671.47       131.10 o                         
 -26   4   1         70.23         68.08        73.96 o                         
 -24   4   1       3994.04       4007.16        88.94 o                         
 -22   4   1       1588.88       2614.76        52.01 o                         
 -20   4   1       1521.42       1809.56        62.10 o                         
 -18   4   1       4199.88       5377.35       154.59 o                         
 -16   4   1       1929.49       1963.69        88.55 o                         
 -14   4   1      69414.48      65952.17       765.21 o                         
 -12   4   1     163691.72     174146.92      1946.76 o                         
 -10   4   1      37073.37      34349.09       407.56 o                         
  -8   4   1      18723.26      17441.54       216.66 o                         
  -6   4   1     171199.03     170630.89      2110.16 o                         
  -4   4   1       4029.96       9400.79       177.01 o                         
  -2   4   1     199686.95     204425.78      2934.10 o                         
   0   4   1     318690.75     388997.38      6808.65 o                         
   2   4   1      69125.70     100953.54      1122.18 o                         
   4   4   1     311462.00     335229.66      4120.20 o                         
   6   4   1     130696.05     140532.42      2465.52 o                         
   8   4   1      68332.56      72906.91      1299.51 o                         
  10   4   1      48329.33      46924.18       712.84 o                         
  12   4   1      73540.34      68240.41      1237.05 o                         
  14   4   1      60682.48      55681.67       730.52 o                         
  16   4   1     147965.08     132223.80      1679.29 o                         
  18   4   1       2969.09       3643.93       119.87 o                         
  20   4   1      16537.95      14952.69       171.14 o                         
  22   4   1       2490.79       2101.59        57.31 o                         
  24   4   1      13655.28      14910.52       164.86 o                         
  26   4   1        566.99        661.77        75.07 o                         
  28   4   1       2605.71       3178.79       106.17 o                         
  30   4   1        160.15        305.22        86.50 o                         
  32   4   1         60.22         92.15       104.09 o                         
  34   4   1        310.41        466.13       110.23 o                         
  36   4   1        323.80        260.14       105.25 o                         
 -39   5   1        228.25        564.67       121.25 o                         
 -37   5   1        793.20       1039.28       148.96 o                         
 -35   5   1        248.57        273.68       148.96 o                         
 -33   5   1       1006.21       1091.24       159.36 o                         
 -31   5   1        326.63        398.39       142.03 o                         
 -29   5   1        146.31        261.66       108.35 o                         
 -27   5   1        552.75       1057.98        88.89 o                         
 -25   5   1       9216.13       8337.77       151.04 o                         
 -23   5   1       2721.53       3028.89        76.38 o                         
 -21   5   1      22378.77      22808.20       315.56 o                         
 -19   5   1      10485.47      11471.61       137.92 o                         
 -17   5   1      53037.40      54155.02       649.82 o                         
 -15   5   1      33465.87      37900.41       464.13 o                         
 -13   5   1     134328.88     136184.42      1535.22 o                         
 -11   5   1      19981.21      18616.56       240.23 o                         
  -9   5   1      19374.10      14540.55       190.13 o                         
  -7   5   1      91287.84      88574.15      1123.44 o                         
  -5   5   1      27830.46      37603.45       487.28 o                         
  -3   5   1      47367.09      42865.75      1074.77 o                         
  -1   5   1      52713.64      49550.81      2563.55 o                         
   1   5   1     540353.81     534674.06      9353.79 o                         
   3   5   1       5734.59       5696.31       140.51 o                         
   5   5   1        983.18        994.24        65.84 o                         
   7   5   1      25425.38      31265.65       405.74 o                         
   9   5   1      25482.91      22506.83       377.52 o                         
  11   5   1      47686.11      54151.11       633.61 o                         
  13   5   1        985.70       2736.51        86.04 o                         
  15   5   1      53329.22      47586.52       574.22 o                         
  17   5   1        751.36       1169.26        90.22 o                         
  19   5   1       3479.39       4291.91        64.93 o                         
  21   5   1      32839.43      30656.46       288.80 o                         
  23   5   1      13581.23      12449.12       154.24 o                         
  25   5   1       8592.77       9665.55       196.24 o                         
  27   5   1       1468.24       1320.02        80.94 o                         
  29   5   1       1545.96       1961.75        99.07 o                         
  31   5   1          6.02         91.80       100.43 o                         
  33   5   1        497.18        550.82       145.50 o                         
  35   5   1       1126.78       1780.63       166.28 o                         
  37   5   1       1183.51       1538.13       148.96 o                         
  39   5   1        140.51        242.50       117.78 o                         
 -38   6   1         66.95          6.88        88.34 o                         
 -36   6   1        786.72        526.57       131.64 o                         
 -34   6   1        347.89        318.71       138.57 o                         
 -32   6   1        126.72         34.64       138.57 o                         
 -30   6   1       2373.12       1974.62       162.82 o                         
 -28   6   1      11205.29      10719.48       362.20 o                         
 -26   6   1        942.46        950.11        87.86 o                         
 -24   6   1       4411.39       4383.75       121.88 o                         
 -22   6   1        647.11        953.98        87.20 o                         
 -20   6   1       3186.14       3556.09        72.30 o                         
 -18   6   1      50135.51      51049.08       478.11 o                         
 -16   6   1      38919.75      37153.65       383.18 o                         
 -14   6   1        882.00       1493.27        72.33 o                         
 -12   6   1      23547.57      19535.12       236.54 o                         
 -10   6   1      12570.69      13556.28       214.92 o                         
  -8   6   1      10800.60      11874.40       187.07 o                         
  -6   6   1      34063.71      58145.77       868.04 o                         
  -4   6   1      57147.41      58862.12      1090.70 o                         
  -2   6   1       9531.97       7061.80       224.13 o                         
   0   6   1      86294.20      95165.31      2189.41 o                         
   2   6   1       1494.18       1896.22       278.87 o                         
   4   6   1     191234.25     171485.30      2557.89 o                         
   6   6   1       5061.35       5248.70       113.15 o                         
   8   6   1     152379.84     143663.89      1607.13 o                         
  10   6   1      27221.44      35170.81       423.20 o                         
  12   6   1       6015.25       8820.70       144.16 o                         
  14   6   1      30643.63      32124.92       424.46 o                         
  16   6   1      51820.08      52771.07       530.74 o                         
  18   6   1       1059.79        972.08        51.84 o                         
  20   6   1       8831.85       8813.34       120.96 o                         
  22   6   1       7933.89       7842.17       129.80 o                         
  24   6   1        176.41        385.22        71.47 o                         
  26   6   1       1843.44       2196.49       150.71 o                         
  28   6   1        259.89        208.75       111.22 o                         
  30   6   1        242.76        221.71       138.57 o                         
  32   6   1       2247.39       2068.16       166.28 o                         
  34   6   1       1223.14       1655.91       148.96 o                         
  36   6   1        153.66        228.64       124.71 o                         
  38   6   1        270.94        252.89       107.39 o                         
 -37   7   1        455.75        433.07        58.34 o                         
 -35   7   1        624.55        698.79       104.44 o                         
 -33   7   1       2962.34       2584.33       169.75 o                         
 -31   7   1       4705.71       3907.68       194.00 o                         
 -29   7   1       2581.41       2706.21       121.24 o                         
 -27   7   1       3682.81       3106.52       136.96 o                         
 -25   7   1        598.29       1038.29        89.71 o                         
 -23   7   1         47.54        237.48        71.59 o                         
 -21   7   1        378.23        329.08        61.43 o                         
 -19   7   1       9410.47       8841.06       135.28 o                         
 -17   7   1        880.18        636.30        51.41 o                         
 -15   7   1      25900.20      30691.46       388.03 o                         
 -13   7   1      20595.62      22039.33       259.83 o                         
 -11   7   1       6196.32       5932.02       177.48 o                         
  -9   7   1      65080.44      72380.87      1080.92 o                         
  -7   7   1     128771.93     146659.16      3706.75 o                         
  -5   7   1       1593.45       3200.23       156.37 o                         
  -3   7   1      36368.51      34847.50       711.58 o                         
  -1   7   1      15869.71      12815.22       349.89 o                         
   1   7   1      97364.56      85560.11      1589.79 o                         
   3   7   1       2580.18       2504.33       187.38 o                         
   5   7   1     182041.59     185403.09      3312.66 o                         
   7   7   1      19350.50      15592.60       491.92 o                         
   9   7   1      50427.30      46963.58       879.50 o                         
  11   7   1        166.64        323.12        82.85 o                         
  13   7   1     172349.66     182534.42      1727.36 o                         
  15   7   1        525.96        557.67        56.80 o                         
  17   7   1       2172.90       1866.57        60.54 o                         
  19   7   1       3279.54       3039.86        74.33 o                         
  21   7   1       4399.36       4370.16       107.42 o                         
  23   7   1      12284.56      12316.88       288.44 o                         
  25   7   1       5486.75       5122.06       175.56 o                         
  27   7   1       3721.30       4388.16       164.51 o                         
  29   7   1       2732.39       2565.02       126.25 o                         
  31   7   1         95.66        289.27        93.08 o                         
  33   7   1        229.75        142.03       128.18 o                         
  35   7   1       1318.36       1513.88       135.11 o                         
  37   7   1        109.44         67.41        58.92 o                         
 -36   8   1        815.33        853.19        69.49 o                         
 -34   8   1        246.12        245.49        67.46 o                         
 -32   8   1         43.42         10.81       111.73 o                         
 -30   8   1       2718.76       2420.12       143.77 o                         
 -28   8   1         60.71        202.18        82.93 o                         
 -26   8   1       2824.15       2546.41       107.37 o                         
 -24   8   1       2636.92       2354.10       133.56 o                         
 -22   8   1        510.93       1058.50        76.17 o                         
 -20   8   1       4875.75       4651.41        97.02 o                         
 -18   8   1      11981.23      12857.45       190.30 o                         
 -16   8   1      14163.23      15028.21       202.69 o                         
 -14   8   1      12914.33      16428.72       180.67 o                         
 -12   8   1         60.65        290.30        55.25 o                         
 -10   8   1        385.66        425.03        73.71 o                         
  -8   8   1       8031.83       9703.37       370.68 o                         
  -6   8   1     316286.47     308401.69      7773.78 o                         
  -4   8   1     240175.28     256202.12      4579.52 o                         
  -2   8   1      78982.89      59029.91      1236.74 o                         
   0   8   1       4303.95       6240.67       246.18 o                         
   2   8   1     343067.81     358339.88      6353.03 o                         
   4   8   1     320381.94     335116.06      5956.19 o                         
   6   8   1     157894.11     175097.23      4503.53 o                         
   8   8   1      26515.15      33714.11       945.74 o                         
  10   8   1     147123.80     142306.41      1787.39 o                         
  12   8   1      54367.88      50544.26       608.35 o                         
  14   8   1      25753.70      29502.72       347.54 o                         
  16   8   1       3645.90       3305.63       114.24 o                         
  18   8   1      22238.87      28451.09       333.66 o                         
  20   8   1       7059.45       7522.98       142.36 o                         
  22   8   1      18892.34      18200.49       379.02 o                         
  24   8   1        281.02        838.60        98.07 o                         
  26   8   1         72.04         97.42        87.20 o                         
  28   8   1       1543.57       1484.15       110.47 o                         
  30   8   1       1267.42       1081.88       263.28 o                         
  32   8   1         27.85         72.75       121.25 o                         
  34   8   1        152.64        -21.65        95.27 o                         
  36   8   1        321.38        435.65       176.68 o                         
 -35   9   1         66.33        253.32        93.53 o                         
 -33   9   1       1980.21       1696.04       154.16 o                         
 -31   9   1        137.00        159.73        66.05 o                         
 -29   9   1       3906.61       4070.47       185.36 o                         
 -27   9   1       2211.27       2123.83        96.93 o                         
 -25   9   1        577.82        623.98        84.06 o                         
 -23   9   1       2097.80       2651.69       124.94 o                         
 -21   9   1       2359.47       1700.41        99.44 o                         
 -19   9   1      47341.64      50234.16       745.61 o                         
 -17   9   1        963.98       1662.62        82.51 o                         
 -15   9   1      13562.27      13080.77       155.66 o                         
 -13   9   1       3478.04       3347.48        69.85 o                         
 -11   9   1       2590.60       3418.87        81.35 o                         
  -9   9   1       4656.55       4884.78       184.46 o                         
  -7   9   1       3963.58       4849.55        77.86 o                         
  -5   9   1      89095.16      89358.32       984.49 o                         
  -3   9   1      40023.50      34186.59       504.28 o                         
  -1   9   1        506.78        468.01        67.54 o                         
   1   9   1      45124.43      43808.64       814.42 o                         
   3   9   1      47930.63      45558.32       601.05 o                         
   5   9   1       3558.39       5608.92        95.44 o                         
   7   9   1      10751.58      14793.15       184.41 o                         
   9   9   1      38014.99      36320.64       392.64 o                         
  11   9   1      13665.67      15898.54       264.73 o                         
  13   9   1       9324.76      10456.03       185.14 o                         
  15   9   1        159.09        264.48        78.02 o                         
  17   9   1      76451.62      79129.15      1029.44 o                         
  19   9   1      16766.47      16043.51       756.30 o                         
  21   9   1        626.75       1221.47       138.69 o                         
  23   9   1       1048.49       1083.64        93.46 o                         
  25   9   1         18.16        134.89        87.00 o                         
  27   9   1       1159.46       1361.83        90.15 o                         
  29   9   1          1.44         49.90        48.70 o                         
  31   9   1       4816.04       3806.47       181.87 o                         
  33   9   1       1786.13       1549.90       138.57 o                         
  35   9   1          7.59         19.90        70.75 o                         
 -34  10   1        914.76        952.67       128.18 o                         
 -32  10   1       1051.31        765.60       169.75 o                         
 -30  10   1       2840.15       2325.20       270.21 o                         
 -28  10   1         16.91         70.44        99.15 o                         
 -26  10   1       2958.52       2374.70       104.93 o                         
 -24  10   1         75.48         11.29        87.89 o                         
 -22  10   1        208.34        226.67        73.92 o                         
 -20  10   1      13984.86      17844.11       276.27 o                         
 -18  10   1        361.14        185.85        76.60 o                         
 -16  10   1        246.02        652.49        71.29 o                         
 -14  10   1         50.71         48.33        83.61 o                         
 -12  10   1      40954.77      42769.07       667.71 o                         
 -10  10   1      13327.06      14317.51       203.28 o                         
  -8  10   1      56599.70      58304.64       610.62 o                         
  -6  10   1      27604.35      25755.20       286.20 o                         
  -4  10   1     166675.55     166284.67      1587.31 o                         
  -2  10   1         85.63        320.15        46.70 o                         
   0  10   1      26685.01      29405.15       361.51 o                         
   2  10   1     179042.12     182871.00      1985.03 o                         
   4  10   1      27473.87      29833.96       286.50 o                         
   6  10   1       1315.23       1424.43       153.99 o                         
   8  10   1      17840.71      17551.70       207.71 o                         
  10  10   1      33629.96      33271.88       365.41 o                         
  12  10   1       2041.45       2221.16        92.37 o                         
  14  10   1      42279.15      40986.31       686.45 o                         
  16  10   1       2652.37       2673.54       113.74 o                         
  18  10   1      10304.95       7420.16       266.01 o                         
  20  10   1        147.13        254.84        78.64 o                         
  22  10   1       1044.36        960.43       112.00 o                         
  24  10   1       2809.23       2639.87       185.38 o                         
  26  10   1         10.00        122.08        82.76 o                         
  28  10   1          6.50         36.13       116.40 o                         
  30  10   1          3.75         14.14       117.78 o                         
  32  10   1         29.77          6.83        88.18 o                         
  34  10   1       2591.73       2122.17        85.70 o                         
 -31  11   1        993.04       1084.31       152.43 o                         
 -29  11   1        175.72        169.75       176.68 o                         
 -27  11   1          8.10         13.86       197.46 o                         
 -25  11   1       1096.47       1053.13       242.50 o                         
 -23  11   1       4795.33       3808.85       142.46 o                         
 -21  11   1       1162.95       1003.63        82.24 o                         
 -19  11   1      10401.18      12074.89       303.29 o                         
 -17  11   1      16696.51      16171.92       385.52 o                         
 -15  11   1         13.83          4.78       153.15 o                         
 -13  11   1        708.80       1366.15        93.21 o                         
 -11  11   1      52783.40      55168.41       551.59 o                         
  -9  11   1       1366.89       1517.69        75.91 o                         
  -7  11   1       2924.41       2966.15        85.21 o                         
  -5  11   1      21661.71      23754.44       278.93 o                         
  -3  11   1      14149.24      12720.08       150.29 o                         
  -1  11   1       1862.40       2039.72        92.92 o                         
   1  11   1       2045.56       2009.98        46.58 o                         
   3  11   1       7641.74       8186.18       109.71 o                         
   5  11   1       2155.03       3130.82        69.61 o                         
   7  11   1       1454.76       1577.02        63.81 o                         
   9  11   1      22717.92      22984.52       322.86 o                         
  11  11   1       2539.78       3595.08        93.37 o                         
  13  11   1       6384.93       6166.57       151.87 o                         
  15  11   1      30724.05      34545.44       735.72 o                         
  17  11   1       1019.54       1597.66       105.00 o                         
  19  11   1       2855.02       3021.01       181.31 o                         
  21  11   1        888.03       1114.54       153.17 o                         
  23  11   1       1488.19       1331.70       143.74 o                         
  25  11   1        521.72        678.99       228.64 o                         
  27  11   1       1142.49       1070.45       204.39 o                         
  29  11   1        129.19        119.09        97.25 o                         
  31  11   1        678.78        638.57        83.14 o                         
 -30  12   1         10.19         38.11       121.25 o                         
 -28  12   1       1215.57       1080.85       162.82 o                         
 -26  12   1         99.84        183.61       180.14 o                         
 -24  12   1       4726.67       5373.87       193.81 o                         
 -22  12   1       7071.00       7878.89       242.62 o                         
 -20  12   1       1727.04       1477.14       171.13 o                         
 -18  12   1        882.82       1347.36       108.75 o                         
 -16  12   1       1274.71       1206.64       150.96 o                         
 -14  12   1       7579.33       7663.25       219.60 o                         
 -12  12   1      53722.14      56893.34       626.71 o                         
 -10  12   1       1130.96       1026.12        67.22 o                         
  -8  12   1       3245.86       3871.10        86.79 o                         
  -6  12   1       4895.92       4649.95        96.83 o                         
  -4  12   1      28917.52      30379.17       346.34 o                         
  -2  12   1      13441.38      11668.42       148.63 o                         
   0  12   1       4691.06       4319.74        71.25 o                         
   2  12   1      71813.02      77645.85      1069.59 o                         
   4  12   1      13556.94      14717.27       369.60 o                         
   6  12   1       5946.02       6260.58       111.70 o                         
   8  12   1        590.63       1053.23        90.39 o                         
  10  12   1      63899.22      62339.58       822.89 o                         
  12  12   1       8906.88       8435.55       174.84 o                         
  14  12   1        880.88        963.13       119.23 o                         
  16  12   1      10721.39      11050.64       413.98 o                         
  18  12   1       5303.08       5026.63       339.50 o                         
  20  12   1       5311.88       4125.93       329.10 o                         
  22  12   1       1177.33        824.49       256.35 o                         
  24  12   1       5750.75       6436.58       322.18 o                         
  26  12   1       3432.34       4015.07       235.57 o                         
  28  12   1       1859.42       1596.41       100.71 o                         
  30  12   1         58.82        157.07        83.14 o                         
 -27  13   1       1229.92       1066.99       138.57 o                         
 -25  13   1        603.35        711.89       103.97 o                         
 -23  13   1       1323.32       1570.55       130.21 o                         
 -21  13   1        107.37        272.90       135.54 o                         
 -19  13   1        255.45        434.90       142.03 o                         
 -17  13   1        692.00       1068.86       223.44 o                         
 -15  13   1       5851.16       5921.57       157.87 o                         
 -13  13   1        416.04        585.37        89.68 o                         
 -11  13   1       3242.75       2774.53        85.98 o                         
  -9  13   1       8864.56      10751.58       150.04 o                         
  -7  13   1        212.42        278.85        70.15 o                         
  -5  13   1      13795.34      15720.63       229.83 o                         
  -3  13   1        999.27       1224.45        63.48 o                         
  -1  13   1         23.22         46.59        51.35 o                         
   1  13   1       9077.14      10639.08       112.97 o                         
   3  13   1       2958.69       3687.23       111.86 o                         
   5  13   1       3097.55       3054.53        85.41 o                         
   7  13   1       1357.64       1958.52        76.07 o                         
   9  13   1       4323.07       4127.07       125.13 o                         
  11  13   1      25382.56      25532.01       413.17 o                         
  13  13   1        748.32       1137.23       105.57 o                         
  15  13   1       1123.40        918.03       239.03 o                         
  17  13   1        687.43        897.24       249.43 o                         
  19  13   1       1081.63       1035.81       252.89 o                         
  21  13   1       2755.53       3422.68       270.21 o                         
  23  13   1        142.22        211.32       187.07 o                         
  25  13   1         19.56       -159.36       159.36 o                         
  27  13   1         90.02        150.10        75.56 o                         
 -26  14   1       1767.77       1808.34       121.25 o                         
 -24  14   1         97.51         23.64        82.85 o                         
 -22  14   1       1525.57       1593.65       112.36 o                         
 -20  14   1        235.96        329.00       116.89 o                         
 -18  14   1       3884.06       4200.47       170.13 o                         
 -16  14   1         16.02        -51.06       130.90 o                         
 -14  14   1        322.38        497.29        90.32 o                         
 -12  14   1       6731.44       6484.04       170.08 o                         
 -10  14   1       4080.06       4578.70        98.95 o                         
  -8  14   1         76.85         95.40        55.25 o                         
  -6  14   1      10165.12      11678.26       153.50 o                         
  -4  14   1      13356.58      14487.55       225.16 o                         
  -2  14   1       9715.83      11636.94       173.38 o                         
   0  14   1       4595.09       5038.16       101.73 o                         
   2  14   1      70090.12      77841.27      1010.30 o                         
   4  14   1      12551.22      13638.14       203.01 o                         
   6  14   1       8913.37      10091.11       175.39 o                         
   8  14   1        818.54       1069.64        78.95 o                         
  10  14   1      31343.77      34465.86       966.53 o                         
  12  14   1       1501.61       1718.27       232.10 o                         
  14  14   1       2995.62       3682.50       266.75 o                         
  16  14   1      23948.31      22077.69       668.60 o                         
  18  14   1       1631.84       2230.98       235.57 o                         
  20  14   1        958.35        751.74       190.53 o                         
  22  14   1         15.60        -48.50       155.89 o                         
  24  14   1       2283.09       2151.30       159.36 o                         
 -21  15   1          0.18         -7.35        84.87 o                         
 -19  15   1        135.70        255.68        94.29 o                         
 -17  15   1       1712.04       2027.53       206.12 o                         
 -15  15   1       4111.90       4790.38       223.89 o                         
 -13  15   1        734.05        936.60        88.68 o                         
 -11  15   1        131.20         64.84        88.02 o                         
  -9  15   1       5296.43       5027.01       182.18 o                         
  -7  15   1       1413.99       2350.35        93.84 o                         
  -5  15   1       4447.21       4707.66       130.38 o                         
  -3  15   1       1312.04       1904.08        88.35 o                         
  -1  15   1       8027.34       8373.81       155.85 o                         
   1  15   1       6899.66       6761.04       138.08 o                         
   3  15   1       4476.57       5065.41       121.54 o                         
   5  15   1       5902.19       8351.08       179.33 o                         
   7  15   1       2567.83       2848.96       112.39 o                         
   9  15   1        570.86        751.29       100.14 o                         
  11  15   1       4587.97       4234.96       158.09 o                         
  13  15   1        726.77        420.53       107.66 o                         
  15  15   1       1766.70       1611.60       113.43 o                         
  17  15   1         58.06          2.52       188.80 o                         
  19  15   1        479.37        415.71       152.43 o                         
  21  15   1         72.61        103.93       121.25 o                         
 -18  16   1       2281.09       2606.25       180.14 o                         
 -16  16   1       3039.35       4126.52       131.04 o                         
 -14  16   1        998.98       1065.68       128.18 o                         
 -12  16   1        996.50        900.71       106.54 o                         
 -10  16   1        927.19       1232.63        98.73 o                         
  -8  16   1       1469.68       1641.63       105.53 o                         
  -6  16   1       7931.53       7658.82       156.54 o                         
  -4  16   1      28181.50      29016.31       391.43 o                         
  -2  16   1       2016.78       2380.26        86.46 o                         
   0  16   1         20.66         33.37        70.89 o                         
   2  16   1      22649.08      23764.80       405.01 o                         
   4  16   1       5012.10       5076.37       168.02 o                         
   6  16   1       6938.82       7255.10       247.64 o                         
   8  16   1      21210.38      24459.13       472.75 o                         
  10  16   1      12835.48      13100.04       282.86 o                         
  12  16   1       1821.39       1748.88       104.81 o                         
  14  16   1       2083.60       1040.60       968.26 o                         
  16  16   1       5936.65       6041.66       235.57 o                         
  18  16   1        919.73        831.42       117.78 o                         
 -13  17   1        136.82        436.50       110.86 o                         
 -11  17   1         11.00         45.04       114.32 o                         
  -9  17   1        167.47         56.61       152.43 o                         
  -7  17   1        951.81       1025.59        83.85 o                         
  -5  17   1         49.18         19.47        76.90 o                         
  -3  17   1        148.40        218.21        66.65 o                         
  -1  17   1        405.74        325.03        83.29 o                         
   1  17   1        386.21        701.75        72.54 o                         
   3  17   1        441.86        528.20        69.01 o                         
   5  17   1        320.41        177.76        82.03 o                         
   7  17   1        616.11        634.52        84.48 o                         
   9  17   1        909.64       1135.62        82.85 o                         
  11  17   1        469.28         17.32        45.04 o                         
 -40   0   2         27.19         38.11       138.57 o                         
 -38   0   2        812.43       1004.63       173.21 o                         
 -36   0   2        351.07        308.32       169.75 o                         
 -34   0   2        415.29        297.93       173.21 o                         
 -32   0   2        184.54        222.26       233.84 o                         
 -30   0   2        230.10        566.21       142.71 o                         
 -28   0   2      35331.33      35947.39       746.04 o                         
 -26   0   2       1539.63       1724.68       113.60 o                         
 -24   0   2      60302.11      56488.91       926.54 o                         
 -22   0   2      13992.22      15150.64       239.70 o                         
 -20   0   2     295214.47     310486.88      6625.38 o                         
 -18   0   2         47.14        420.38       140.45 o                         
 -16   0   2       6458.62       6936.86       270.21 o                         
 -14   0   2       9179.77       2374.65       123.69 o                         
 -12   0   2     224477.97     194135.05      3422.09 o                         
 -10   0   2     263644.94     337355.88      8348.85 o                         
  -8   0   2      10531.34      16240.42       446.89 o                         
  -6   0   2     642482.44     645002.38     15887.06 o                         
  -2   0   2    6250153.50    1895280.62     32943.41 o                         
   0   0   2      54877.33       4110.16       105.66 o                         
   2   0   2      39344.95      43244.32       766.72 o                         
   4   0   2    1462147.50    1438552.00     35390.81 o                         
   6   0   2      68391.30      67251.55      1690.56 o                         
   8   0   2      27644.33      35505.13       924.96 o                         
  10   0   2     148068.03     143676.44      3592.43 o                         
  12   0   2    1199831.62    1346742.38     33177.15 o                         
  14   0   2      95168.09      94366.26      2407.66 o                         
  16   0   2      11848.35      10950.50       398.39 o                         
  18   0   2      73369.37      82185.95      2144.37 o                         
  20   0   2      42193.46      46006.96       724.49 o                         
  22   0   2       7368.30       6496.12       133.08 o                         
  24   0   2       4600.80       4599.74       119.28 o                         
  26   0   2      15363.62      17754.53       287.72 o                         
  28   0   2       3667.38       3745.71       120.19 o                         
  30   0   2       3123.53       3632.34       165.47 o                         
  32   0   2       5337.44       5717.49       299.66 o                         
  34   0   2       3251.25       4500.06       245.96 o                         
  36   0   2       7088.91       6814.19       287.53 o                         
  38   0   2         56.49        131.64       148.96 o                         
  40   0   2         98.93        100.46       128.18 o                         
 -41   1   2        438.41        713.56        90.24 o                         
 -39   1   2        268.11        222.19       106.54 o                         
 -37   1   2          6.75         75.72       145.50 o                         
 -35   1   2       3058.74       3584.66       159.17 o                         
 -33   1   2        885.99       1559.54       129.02 o                         
 -31   1   2      13185.71      13621.25       278.06 o                         
 -29   1   2        255.52        392.52       102.76 o                         
 -27   1   2       3751.90       4973.28       143.35 o                         
 -25   1   2       1371.97        800.73        75.45 o                         
 -23   1   2      17555.81      19794.67       312.12 o                         
 -21   1   2       5285.68       4103.91       133.32 o                         
 -19   1   2       1637.51       1711.32       170.23 o                         
 -17   1   2      56687.27      56507.63      1060.67 o                         
 -15   1   2       5334.02       9099.11       232.67 o                         
 -13   1   2      10988.20       3272.21       133.49 o                         
 -11   1   2     104217.35     125499.50      3145.54 o                         
  -9   1   2       1057.37       2736.76       148.96 o                         
  -7   1   2      72458.30     117237.27      2916.90 o                         
  -5   1   2      98588.23     258869.80      6391.55 o                         
  -3   1   2      82632.67      31325.01      1429.00 o                         
  -1   1   2      10464.23       2247.47        65.74 o                         
   1   1   2       1983.78       3519.02       316.98 o                         
   3   1   2      57033.29      27486.61       864.33 o                         
   5   1   2      13172.22       1482.70       100.46 o                         
   7   1   2     402757.66     414352.38     10229.94 o                         
   9   1   2        255.32       1642.06       131.64 o                         
  11   1   2      79537.12      69122.24      1766.77 o                         
  13   1   2     113680.28     125863.25      3173.26 o                         
  15   1   2     129244.41     111836.48      2844.15 o                         
  17   1   2        374.86        540.42       197.46 o                         
  19   1   2       4671.01       6602.87       329.10 o                         
  21   1   2       9937.96       9463.83       144.64 o                         
  23   1   2        372.35        431.37        61.79 o                         
  25   1   2       8995.66       9052.72       186.44 o                         
  27   1   2         90.01        268.49        74.35 o                         
  29   1   2       2199.81       2210.11       102.55 o                         
  31   1   2        116.06        220.26       104.04 o                         
  33   1   2       1236.41       1396.85       137.11 o                         
  35   1   2         57.70        188.75       123.69 o                         
  37   1   2        845.98       1109.24       121.24 o                         
  39   1   2        815.12        756.02       102.80 o                         
 -40   2   2        710.35        772.75        99.63 o                         
 -38   2   2       1219.56       1380.49       122.41 o                         
 -36   2   2        186.91        175.55       119.96 o                         
 -34   2   2      10176.17      12346.46       290.27 o                         
 -32   2   2        530.14        468.96       106.86 o                         
 -30   2   2         67.54        120.97       101.67 o                         
 -28   2   2       3132.76       4804.77       131.69 o                         
 -26   2   2      18725.59      18299.95       247.23 o                         
 -24   2   2        119.90        130.46        59.09 o                         
 -22   2   2        120.23        440.71        53.09 o                         
 -20   2   2      29051.33      24387.52       374.53 o                         
 -18   2   2       2562.70       2897.75       115.91 o                         
 -16   2   2     102416.06     114809.07      1458.44 o                         
 -14   2   2     114274.90     120192.24      1516.47 o                         
 -12   2   2     163486.83     147854.66      1849.04 o                         
 -10   2   2     483053.81     484833.44      8457.23 o                         
  -8   2   2     153381.25     142301.56      2502.26 o                         
  -6   2   2     390358.03     407330.94      5795.58 o                         
  -4   2   2        297.42        943.77        42.51 o                         
  -2   2   2     179320.34     353926.91     12805.62 o                         
   0   2   2      75737.88      83040.84      1218.05 o                         
   2   2   2      17462.96      25194.68       320.44 o                         
   4   2   2     195479.06     151761.31      2657.81 o                         
   6   2   2     424823.06     538171.81      9381.96 o                         
   8   2   2      18334.83      26480.59       496.04 o                         
  10   2   2      29961.46      27890.11       529.10 o                         
  12   2   2     352100.94     340368.88      5965.99 o                         
  14   2   2       5685.30       7504.73       206.98 o                         
  16   2   2       1365.90       1375.20       140.84 o                         
  18   2   2     235898.95     225845.98      4009.99 o                         
  20   2   2      19746.24      22177.89       270.94 o                         
  22   2   2      45003.89      38329.49       401.04 o                         
  24   2   2       1408.01       1641.83        68.22 o                         
  26   2   2      27926.31      26501.93       280.10 o                         
  28   2   2        459.99        308.24        60.52 o                         
  30   2   2       4325.80       4725.88       124.44 o                         
  32   2   2        584.40        706.79       107.02 o                         
  34   2   2        147.91        118.27       122.41 o                         
  36   2   2       4410.08       4409.85       165.33 o                         
  38   2   2        113.36        242.17       102.80 o                         
  40   2   2        376.27        115.66        85.32 o                         
 -41   3   2         20.91        197.46       121.25 o                         
 -39   3   2         25.62        -22.98        95.62 o                         
 -37   3   2        391.15        312.36       109.91 o                         
 -35   3   2        219.38        180.14       162.82 o                         
 -33   3   2       1360.37       1749.45       187.07 o                         
 -31   3   2         24.84        140.18       127.47 o                         
 -29   3   2       1372.24       1394.41       135.73 o                         
 -27   3   2       2659.97       2927.32       122.83 o                         
 -25   3   2        387.01        229.25        77.03 o                         
 -23   3   2       4544.90       4688.08       113.80 o                         
 -21   3   2       3149.81       4068.95        82.94 o                         
 -19   3   2        224.61        278.27        84.46 o                         
 -17   3   2      86601.91      92270.42      1341.02 o                         
 -15   3   2      85235.62      84958.97      1173.48 o                         
 -13   3   2     106107.22     112104.66      1428.11 o                         
 -11   3   2      13167.70      14443.55       191.99 o                         
  -9   3   2       2022.44       2919.71        68.81 o                         
  -7   3   2     253271.98     291166.09      4161.50 o                         
  -5   3   2      77762.05      67524.95       902.47 o                         
  -3   3   2      75285.36      57955.17      1768.50 o                         
  -1   3   2     252804.95     330221.00      5718.65 o                         
   1   3   2       6620.32       1168.33        46.80 o                         
   3   3   2     292508.12     384789.84      5450.19 o                         
   5   3   2     325140.25     290501.94      5073.11 o                         
   7   3   2      74293.37      85175.68      1511.40 o                         
   9   3   2      50612.74      53622.34       971.26 o                         
  11   3   2       1686.05       1568.02        97.89 o                         
  13   3   2      63087.84      60362.62      1107.21 o                         
  15   3   2      52474.61      53401.67       999.43 o                         
  17   3   2       5376.27       7627.11       297.93 o                         
  19   3   2       9758.21       7791.55       144.81 o                         
  21   3   2       5730.52       4110.94        79.16 o                         
  23   3   2       5866.33       5345.90        87.80 o                         
  25   3   2       3438.79       2986.06        82.88 o                         
  27   3   2       1606.61       2393.78        96.73 o                         
  29   3   2         44.54         89.42        98.95 o                         
  31   3   2         76.36         84.33       102.00 o                         
  33   3   2        161.86        204.39       162.82 o                         
  35   3   2       3813.69       4534.71       232.10 o                         
  37   3   2        307.69        429.57       152.43 o                         
  39   3   2        861.89        997.70       135.11 o                         
 -36   4   2        203.47        242.50       148.96 o                         
 -34   4   2       5591.55       5549.73       249.43 o                         
 -32   4   2       2365.36       2772.75       126.51 o                         
 -30   4   2       7618.53       7997.45       175.43 o                         
 -28   4   2       1048.96       1267.71        96.62 o                         
 -26   4   2      37227.57      37020.88       435.20 o                         
 -24   4   2       2230.35       2050.66        69.28 o                         
 -22   4   2        324.96        417.68        46.87 o                         
 -20   4   2      10347.60      11151.45       191.42 o                         
 -18   4   2      22410.94      23786.89       319.35 o                         
 -16   4   2     149125.67     156194.97      1759.62 o                         
 -14   4   2     187847.98     181603.80      2031.99 o                         
 -12   4   2      38064.76      31468.95       380.67 o                         
 -10   4   2      30642.38      36739.64       432.71 o                         
  -8   4   2     267696.84     315331.81      3483.03 o                         
  -6   4   2     190012.69     194558.02      2159.90 o                         
  -4   4   2     115672.09      92718.70      3838.39 o                         
  -2   4   2     277682.50     309014.47      3790.27 o                         
   0   4   2       7317.31      11418.83       260.87 o                         
   2   4   2        788.12       2393.62        90.85 o                         
   4   4   2     249779.69     335862.53      4761.45 o                         
   6   4   2     153468.47     162885.72      2859.90 o                         
   8   4   2      37954.64      50403.07       912.47 o                         
  10   4   2     246860.58     230921.73      4056.53 o                         
  12   4   2      45499.99      36277.48       685.87 o                         
  14   4   2      13097.77      10114.40       253.52 o                         
  16   4   2     268553.50     264792.69      3309.66 o                         
  18   4   2     321400.00     312374.44      3905.08 o                         
  20   4   2      31660.34      33928.15       357.32 o                         
  22   4   2      49078.39      46904.94       469.87 o                         
  24   4   2        451.17        833.43        55.76 o                         
  26   4   2      21946.33      21058.60       315.84 o                         
  28   4   2       4227.48       4218.39       115.10 o                         
  30   4   2       3210.47       4208.00       125.75 o                         
  32   4   2       2831.60       2730.37       131.04 o                         
  34   4   2        179.88        175.02       107.70 o                         
  36   4   2        413.86        366.69       169.75 o                         
  38   4   2        689.03        897.24       142.03 o                         
 -39   5   2       1314.45       1721.73       135.11 o                         
 -37   5   2         11.17         55.43       138.57 o                         
 -35   5   2       3849.87       4728.71       221.71 o                         
 -33   5   2        246.81        291.00       152.43 o                         
 -31   5   2       9837.00       9955.99       245.48 o                         
 -29   5   2       1050.98       1180.96       114.97 o                         
 -27   5   2        302.98        303.33        84.12 o                         
 -25   5   2        553.60        401.94        77.42 o                         
 -23   5   2       9689.71       8179.44       173.85 o                         
 -21   5   2      11943.85      12325.16       150.46 o                         
 -19   5   2      18568.84      16768.42       199.74 o                         
 -17   5   2       3225.83       3674.56       109.72 o                         
 -15   5   2        854.17        328.12        72.47 o                         
 -13   5   2        325.19        350.83        64.37 o                         
 -11   5   2     121009.15      99741.51      1033.91 o                         
  -9   5   2      93920.46     109269.80      1379.43 o                         
  -7   5   2     176720.86     175842.20      1963.68 o                         
  -5   5   2      13740.11       9462.78       187.38 o                         
  -3   5   2     633376.31     702832.50     12266.34 o                         
  -1   5   2     211370.28     207197.72      4586.67 o                         
   1   5   2     108625.10     117794.27      1709.08 o                         
   3   5   2      66540.50      55115.64       714.46 o                         
   5   5   2      28538.65      39135.71       593.34 o                         
   7   5   2     255929.11     278623.19      4875.92 o                         
   9   5   2        190.77        591.41        80.39 o                         
  11   5   2     245632.86     262143.53      3773.96 o                         
  13   5   2       2889.39       3043.55        91.66 o                         
  15   5   2     219804.66     204641.55      2297.99 o                         
  17   5   2         47.27        175.75        85.12 o                         
  19   5   2       7115.95       8699.48       118.25 o                         
  21   5   2      20530.77      17782.51       198.81 o                         
  23   5   2       3136.04       3541.61        88.91 o                         
  25   5   2         22.28        149.09        69.18 o                         
  27   5   2         10.57        121.78        74.36 o                         
  29   5   2       1083.61       1173.62        85.53 o                         
  31   5   2        218.43        238.62       101.64 o                         
  33   5   2        370.92        232.10       142.03 o                         
  35   5   2        415.22        370.68       142.03 o                         
  37   5   2       1405.05       1607.41       145.50 o                         
  39   5   2        603.04        670.64       230.37 o                         
 -38   6   2         22.88        -31.46        89.89 o                         
 -36   6   2        596.39        838.35       138.57 o                         
 -34   6   2        387.31        419.17       142.03 o                         
 -32   6   2         19.84         58.89       138.57 o                         
 -30   6   2       1131.39       1560.44       271.94 o                         
 -28   6   2      26514.31      25976.67       805.53 o                         
 -26   6   2       9452.41       8573.73       189.01 o                         
 -24   6   2       3603.54       3786.07        91.53 o                         
 -22   6   2       4585.16       5519.73       132.00 o                         
 -20   6   2      16147.03      12297.91       159.78 o                         
 -18   6   2      17532.12      15288.29       204.37 o                         
 -16   6   2      18965.54      19453.37       242.53 o                         
 -14   6   2      30090.00      32901.59       466.98 o                         
 -12   6   2       6972.47       6636.73       155.67 o                         
 -10   6   2       4312.07       4300.88       114.19 o                         
  -8   6   2        197.13       1237.92        79.84 o                         
  -6   6   2       2496.12       3791.40        79.17 o                         
  -4   6   2     626053.94     616192.31     10774.52 o                         
  -2   6   2     301683.81     309087.91      5450.35 o                         
   0   6   2     455534.91     428490.66      7528.83 o                         
   2   6   2     120531.63     119036.95      2402.46 o                         
   4   6   2     756085.44     733954.38     10491.73 o                         
   6   6   2     500602.72     533819.38      5388.07 o                         
   8   6   2     426248.47     394777.16      4876.37 o                         
  10   6   2       8017.61       9872.53       159.63 o                         
  12   6   2     418044.16     428403.75      4772.25 o                         
  14   6   2      10250.38      10679.59       173.70 o                         
  16   6   2     111378.16     114598.39      1109.39 o                         
  18   6   2       4932.24       5161.88        76.44 o                         
  20   6   2      43071.76      44392.00       402.56 o                         
  22   6   2       6161.82       6419.51       117.36 o                         
  24   6   2        101.38        143.66        79.26 o                         
  26   6   2       2478.14       2173.98       101.38 o                         
  28   6   2        467.55        643.36       152.51 o                         
  30   6   2      10888.77      10392.76       339.50 o                         
  32   6   2       4766.53       4489.67       207.86 o                         
  34   6   2       1281.93       1309.49       145.50 o                         
  36   6   2        620.90        658.21       131.64 o                         
  38   6   2        368.98        554.28       107.39 o                         
 -37   7   2       1282.46       1405.98        96.49 o                         
 -35   7   2         61.18         75.38       101.89 o                         
 -33   7   2         15.98         62.36       135.11 o                         
 -31   7   2        220.38       -110.86       135.11 o                         
 -29   7   2        576.15        568.14       135.11 o                         
 -27   7   2         10.25        138.15        79.43 o                         
 -25   7   2       5075.11       4472.08       145.11 o                         
 -23   7   2      14261.55      13864.55       195.52 o                         
 -21   7   2       2508.94       2931.55        81.75 o                         
 -19   7   2       1680.16       1251.87        62.01 o                         
 -17   7   2       1391.76       1053.85        52.53 o                         
 -15   7   2      61902.74      59628.91       709.98 o                         
 -13   7   2      22593.50      22722.21       388.35 o                         
 -11   7   2      72824.48      87276.80      1307.92 o                         
  -9   7   2      37514.52      39128.24       613.94 o                         
  -7   7   2     161974.22     159167.36      2794.78 o                         
  -5   7   2      20375.57      27457.67       834.89 o                         
  -3   7   2      11662.11      14607.15       363.76 o                         
  -1   7   2      67938.07      61748.64      2258.69 o                         
   1   7   2      49041.86      51038.48       993.31 o                         
   3   7   2     324889.94     327782.62      5807.99 o                         
   5   7   2       7255.01       5165.50       186.19 o                         
   7   7   2       8109.69       8705.62       257.95 o                         
   9   7   2       1291.38       2054.95        81.65 o                         
  11   7   2      38239.87      40118.16       624.26 o                         
  13   7   2      84396.68      89223.39       943.37 o                         
  15   7   2       8964.14       8360.48       127.26 o                         
  17   7   2       1114.23       1194.87        59.24 o                         
  19   7   2       6628.50       6477.06       110.41 o                         
  21   7   2        404.03        542.62        83.78 o                         
  23   7   2        394.50        618.73        96.72 o                         
  25   7   2       4937.50       4777.45       184.18 o                         
  27   7   2        808.35       1073.74       120.97 o                         
  29   7   2        732.26        623.57       138.57 o                         
  31   7   2        230.70        220.30       178.41 o                         
  33   7   2        603.52        391.46       128.18 o                         
  35   7   2       2149.84       2726.37       155.89 o                         
  37   7   2         38.31        247.38       135.11 o                         
 -36   8   2        158.90         58.34        40.14 o                         
 -34   8   2       3035.60       3402.04       134.48 o                         
 -32   8   2        279.04        203.76       111.73 o                         
 -30   8   2       2978.82       2457.50       192.27 o                         
 -28   8   2       4917.37       5033.56       211.32 o                         
 -26   8   2       1002.08       1093.58       145.50 o                         
 -24   8   2       1832.96       2838.56        93.99 o                         
 -22   8   2       1683.70       1828.38       106.01 o                         
 -20   8   2      44620.75      42708.32       664.52 o                         
 -18   8   2        234.15        331.46        54.42 o                         
 -16   8   2       5420.72       7080.97       123.73 o                         
 -14   8   2       8402.68       7376.57       103.22 o                         
 -12   8   2      32934.85      36693.32       389.54 o                         
 -10   8   2      22800.14      21933.95       587.37 o                         
  -8   8   2       9847.06       9556.25       287.53 o                         
  -6   8   2      65713.61      63167.19      1745.98 o                         
  -4   8   2       3404.95       3426.15       294.46 o                         
  -2   8   2     207733.33     192270.33      3578.58 o                         
   0   8   2      74073.13      66050.64      1272.55 o                         
   2   8   2      18417.38      17716.08       447.01 o                         
   4   8   2     543424.25     564205.62     14068.33 o                         
   6   8   2      14285.58      18003.84       413.67 o                         
   8   8   2     120845.12     129328.69      3547.40 o                         
  10   8   2      10904.68      10404.88       178.56 o                         
  12   8   2     215032.33     219215.38      2241.35 o                         
  14   8   2      18684.65      16057.77       269.47 o                         
  16   8   2        292.47        433.81        81.96 o                         
  18   8   2       3125.51       3519.63       101.80 o                         
  20   8   2      36817.70      38320.76       548.82 o                         
  22   8   2      32860.73      32376.12       630.53 o                         
  24   8   2        620.85       1150.33       101.17 o                         
  26   8   2       5806.70       6169.69       167.75 o                         
  28   8   2         69.14        251.12        98.21 o                         
  30   8   2       7800.10       7573.03       192.00 o                         
  32   8   2         26.28         72.75       114.32 o                         
  34   8   2        563.68        222.17       226.91 o                         
  36   8   2       2319.48       1753.26       599.32 o                         
 -35   9   2        163.97        141.56       129.91 o                         
 -33   9   2         74.29        104.29        82.30 o                         
 -31   9   2        168.19         30.89        50.06 o                         
 -29   9   2        719.62        431.80        92.56 o                         
 -27   9   2       2523.87       2634.02       104.85 o                         
 -25   9   2       1343.28       1332.74       107.15 o                         
 -23   9   2       1781.44       2859.67        99.15 o                         
 -21   9   2         49.15        205.16        74.51 o                         
 -19   9   2       1468.00       1874.75       105.95 o                         
 -17   9   2      41605.43      42618.38       469.07 o                         
 -15   9   2       5855.88       5744.70        95.02 o                         
 -13   9   2       5332.48       6986.02        88.89 o                         
 -11   9   2      29097.71      30768.04       302.56 o                         
  -9   9   2       3770.93       3509.71        67.65 o                         
  -7   9   2     120934.02     117438.01      1201.83 o                         
  -5   9   2      17958.53      16617.27       207.34 o                         
  -3   9   2        755.23        542.08        82.60 o                         
  -1   9   2       4339.90       6296.99       153.51 o                         
   1   9   2      38585.32      35372.18       504.09 o                         
   3   9   2      49208.96      42610.70       565.94 o                         
   5   9   2        537.78       1335.81        67.24 o                         
   7   9   2       9507.08       7564.66       123.52 o                         
   9   9   2       6642.49       7625.62       131.60 o                         
  11   9   2      48709.95      48533.42       633.83 o                         
  13   9   2      20623.48      23594.38       366.87 o                         
  15   9   2      34770.62      32172.37       473.49 o                         
  17   9   2       3917.63       4778.44       139.14 o                         
  19   9   2       4299.04       3747.97       131.45 o                         
  21   9   2       2446.94       2814.36       208.70 o                         
  23   9   2       1568.94       1774.32       107.49 o                         
  25   9   2         52.95         74.91        89.12 o                         
  27   9   2       1909.89       1691.16       105.56 o                         
  29   9   2       1086.00        549.98       512.71 o                         
  31   9   2        139.53        256.35       100.46 o                         
  33   9   2        548.76        426.10       114.32 o                         
  35   9   2         33.40        -10.39        83.14 o                         
 -34  10   2       3774.20       3505.82       173.21 o                         
 -32  10   2          5.28         98.85       102.10 o                         
 -30  10   2          4.18         11.51        87.63 o                         
 -28  10   2        186.69        325.96       103.65 o                         
 -26  10   2       5134.64       4412.97       323.91 o                         
 -24  10   2       3880.97       4526.23       136.81 o                         
 -22  10   2         95.77        115.02        71.39 o                         
 -20  10   2      51917.86      56975.87       846.39 o                         
 -18  10   2       3908.76       4978.12       161.78 o                         
 -16  10   2      12662.75      13024.31       181.78 o                         
 -14  10   2       3974.18       3965.35        90.77 o                         
 -12  10   2      57171.29      59610.57       591.52 o                         
 -10  10   2      83065.95      80813.14      1084.20 o                         
  -8  10   2       4545.33       4080.93        82.35 o                         
  -6  10   2      59458.30      59062.03       571.58 o                         
  -4  10   2      28827.96      29695.60       316.91 o                         
  -2  10   2      67783.05      65172.73       646.48 o                         
   0  10   2      48426.98      47515.93       420.17 o                         
   2  10   2       4271.40       4181.50        62.82 o                         
   4  10   2      10546.01      12970.02       152.03 o                         
   6  10   2        323.19        639.36        45.30 o                         
   8  10   2       7511.02       8674.98       200.86 o                         
  10  10   2        502.50        958.90        58.12 o                         
  12  10   2      99920.63     106001.26      1972.75 o                         
  14  10   2      21348.29      19208.88       494.10 o                         
  16  10   2      10477.04       9096.39       248.72 o                         
  18  10   2       6856.56       7051.07       187.78 o                         
  20  10   2        397.61       1057.19       180.89 o                         
  22  10   2      16951.55      18033.72       343.68 o                         
  24  10   2        114.49        148.39       100.50 o                         
  26  10   2      11249.26      11424.68       252.82 o                         
  28  10   2       3739.67       2427.57      1735.59 o                         
  30  10   2        314.83        498.85       128.18 o                         
  32  10   2        145.58        101.80        84.07 o                         
 -33  11   2        449.89        388.00       107.39 o                         
 -31  11   2       3153.50       3156.07       330.84 o                         
 -29  11   2         64.23        122.31       110.47 o                         
 -27  11   2       3724.68       3254.68       160.78 o                         
 -25  11   2       3698.17       3101.95       234.00 o                         
 -23  11   2       6490.03       6918.16       253.11 o                         
 -21  11   2       1034.45       1254.58        85.17 o                         
 -19  11   2         98.03        113.92        78.88 o                         
 -17  11   2      67806.48      70908.95      1126.20 o                         
 -15  11   2       6612.69       4781.80       144.26 o                         
 -13  11   2      13070.59      12835.35       183.82 o                         
 -11  11   2       2828.51       3090.74        81.13 o                         
  -9  11   2      55137.28      61536.87       608.83 o                         
  -7  11   2          0.17        378.55        58.00 o                         
  -5  11   2       3160.01       3262.33        71.07 o                         
  -3  11   2      32124.10      28638.14       311.37 o                         
  -1  11   2      89066.85      95053.50       863.52 o                         
   1  11   2       4053.01       4855.92        88.28 o                         
   3  11   2      22064.90      24470.20       281.01 o                         
   5  11   2       1532.44       1602.51        56.99 o                         
   7  11   2       8132.59       7511.41       117.52 o                         
   9  11   2      34826.23      34160.90       556.00 o                         
  11  11   2      15102.83      14271.94       234.08 o                         
  13  11   2         69.82        585.05       148.51 o                         
  15  11   2        889.29        951.65       150.90 o                         
  17  11   2       7423.69       8353.30       229.79 o                         
  19  11   2      30491.55      32350.60       671.55 o                         
  21  11   2       2094.93       2023.53       127.63 o                         
  23  11   2       1236.67       1711.01       115.54 o                         
  25  11   2         33.15        190.35        89.91 o                         
  27  11   2       2074.61       2096.30       128.18 o                         
  29  11   2         76.53        104.99        93.20 o                         
  31  11   2         98.53         24.92        74.06 o                         
 -30  12   2        116.82         45.90        77.93 o                         
 -28  12   2        596.11        573.30        99.63 o                         
 -26  12   2       5841.96       5956.18       185.73 o                         
 -24  12   2       4286.98       4108.47       177.28 o                         
 -22  12   2        936.38        700.76       154.27 o                         
 -20  12   2       5659.22       5060.31       157.00 o                         
 -18  12   2        161.42        225.11        92.74 o                         
 -16  12   2      38086.52      36001.82       995.66 o                         
 -14  12   2      30641.87      31399.48       455.33 o                         
 -12  12   2      12552.61      12823.15       178.08 o                         
 -10  12   2      20191.43      20796.12       235.65 o                         
  -8  12   2        349.49        361.37        61.56 o                         
  -6  12   2      33423.40      38682.13       418.93 o                         
  -4  12   2        933.56       1233.25        65.07 o                         
  -2  12   2      21705.45      24376.10       254.50 o                         
   0  12   2       5210.36       5685.87        91.21 o                         
   2  12   2      22545.28      23074.00       231.27 o                         
   4  12   2      22468.71      23146.03       251.64 o                         
   6  12   2      32570.04      32562.66       501.18 o                         
   8  12   2      44962.26      52404.91       594.92 o                         
  10  12   2       5983.29       5371.50       142.22 o                         
  12  12   2       6596.43       8109.76       219.74 o                         
  14  12   2       2103.08       2075.03       137.98 o                         
  16  12   2       9149.08       8305.30       328.54 o                         
  18  12   2      11872.12       9114.45       433.03 o                         
  20  12   2         94.70        137.28       132.70 o                         
  22  12   2       3665.00       3203.79       247.69 o                         
  24  12   2        984.42        884.99       199.19 o                         
  26  12   2       2704.66       2141.23       118.92 o                         
  28  12   2       2720.14       2525.22       108.21 o                         
  30  12   2        291.15        325.26        65.74 o                         
 -27  13   2       1268.26       1263.67        91.64 o                         
 -25  13   2        121.98        172.58       100.08 o                         
 -23  13   2        920.19       1165.92       124.86 o                         
 -21  13   2        162.93        299.61       138.39 o                         
 -19  13   2       3991.02       3674.33       179.93 o                         
 -17  13   2      34132.43      36252.84       711.58 o                         
 -15  13   2       8907.16      10131.85       345.14 o                         
 -13  13   2         58.86         91.41        86.20 o                         
 -11  13   2        337.88        416.50        63.10 o                         
  -9  13   2      51622.10      56653.43       567.44 o                         
  -7  13   2       1346.88       1350.73        68.35 o                         
  -5  13   2       2225.76       2725.40        75.49 o                         
  -3  13   2      61878.02      60114.68       631.38 o                         
  -1  13   2       4862.01       4197.75        81.00 o                         
   1  13   2       2264.99       2626.88        62.30 o                         
   3  13   2       4047.16       5028.19        98.12 o                         
   5  13   2        346.47        538.67        60.90 o                         
   7  13   2       8379.12       9739.72       179.51 o                         
   9  13   2      22163.12      22227.74       373.52 o                         
  11  13   2       1834.17       1950.99       121.90 o                         
  13  13   2         42.23        100.83       198.00 o                         
  15  13   2        963.96        987.31       256.35 o                         
  17  13   2      13102.39      10656.04       443.42 o                         
  19  13   2       1366.31        789.85       252.89 o                         
  21  13   2        413.75        281.94       117.51 o                         
  23  13   2        220.39        179.98       100.59 o                         
  25  13   2       1194.35       1505.43        99.77 o                         
  27  13   2         29.44         42.49        71.55 o                         
 -26  14   2        240.77        381.65        66.00 o                         
 -24  14   2       1833.72       1699.53        97.98 o                         
 -22  14   2       2896.55       2993.27       129.83 o                         
 -20  14   2       3084.88       3100.10       146.98 o                         
 -18  14   2        171.09         93.44        68.57 o                         
 -16  14   2       5547.65       5284.78       173.21 o                         
 -14  14   2      23959.29      26422.16       469.02 o                         
 -12  14   2       5788.85       5389.28       117.59 o                         
 -10  14   2       1008.96       1230.15        65.41 o                         
  -8  14   2       5092.06       6217.35        96.59 o                         
  -6  14   2      12137.01      12115.18       166.29 o                         
  -4  14   2        204.49        289.21        58.81 o                         
  -2  14   2      39962.95      38862.02       566.75 o                         
   0  14   2       5327.43       5017.47        93.81 o                         
   2  14   2      30303.66      31117.22       380.23 o                         
   4  14   2       8133.82       6587.12       159.17 o                         
   6  14   2      15118.94      15380.25       279.47 o                         
   8  14   2      11239.84      12306.79       398.39 o                         
  10  14   2       3965.93       4035.85       277.14 o                         
  12  14   2       1616.78       1389.17       232.10 o                         
  14  14   2       2128.45       2359.16       245.96 o                         
  16  14   2       8790.63       9367.34       381.07 o                         
  18  14   2       3944.37       3720.61       259.82 o                         
  20  14   2       3056.02       3086.65       235.57 o                         
  22  14   2       1819.37       1420.40       101.89 o                         
  24  14   2       1802.76       1525.67        87.39 o                         
 -23  15   2        727.64        559.54       535.23 o                         
 -21  15   2        788.94        667.09        84.27 o                         
 -19  15   2       2738.18       2990.18       124.64 o                         
 -17  15   2       1665.77       2059.95       180.14 o                         
 -15  15   2       1544.35       1687.36       119.96 o                         
 -13  15   2        378.37        519.54        78.53 o                         
 -11  15   2      19790.47      21391.93       422.55 o                         
  -9  15   2      14985.63      15185.03       225.39 o                         
  -7  15   2         90.25        250.67        60.12 o                         
  -5  15   2       1742.95       1961.00        70.65 o                         
  -3  15   2       9723.86      10525.19       233.76 o                         
  -1  15   2        971.69       1054.55        65.06 o                         
   1  15   2       1111.88       1141.20        84.88 o                         
   3  15   2      10876.17      11124.01       213.88 o                         
   5  15   2       1545.22       1558.90        89.58 o                         
   7  15   2       2731.54       3435.72       130.84 o                         
   9  15   2        518.84        841.15       154.16 o                         
  11  15   2         76.56         56.03       188.80 o                         
  13  15   2       3021.79       3291.36       146.50 o                         
  15  15   2        164.65        233.90       101.89 o                         
  17  15   2       1386.22       1153.41        97.05 o                         
  19  15   2        172.23        225.18       152.43 o                         
  21  15   2       2238.27       1883.12        90.69 o                         
 -18  16   2        169.29         54.27       133.37 o                         
 -16  16   2         40.36        197.01        90.07 o                         
 -14  16   2       1952.44       2080.70       116.05 o                         
 -12  16   2       5971.01       5130.41      3500.63 o                         
 -10  16   2        408.24        556.04        85.66 o                         
  -8  16   2       4824.76       5335.32       150.93 o                         
  -6  16   2       4540.67       4503.96       116.97 o                         
  -4  16   2       1284.66       1796.15        90.47 o                         
  -2  16   2       1738.61       1757.66        79.77 o                         
   0  16   2        682.64        504.85        71.97 o                         
   2  16   2       6710.44       6841.11       150.41 o                         
   4  16   2       2274.98       1735.53       113.41 o                         
   6  16   2        626.42        647.82       152.43 o                         
   8  16   2       2215.67       1804.88       159.36 o                         
  10  16   2       6084.92       6384.08       181.01 o                         
  12  16   2         63.46         94.25       169.75 o                         
  14  16   2       8676.84       9427.35       245.96 o                         
  16  16   2       1053.55        556.90       642.62 o                         
  18  16   2        344.11        526.57       117.78 o                         
 -13  17   2        215.90        180.14       103.93 o                         
 -11  17   2      10550.79      12384.71       360.28 o                         
  -9  17   2       5825.82       6637.51       232.10 o                         
  -7  17   2        566.28        169.39       342.96 o                         
  -5  17   2        676.10       1039.28       124.71 o                         
  -3  17   2       1459.65       1962.50        97.98 o                         
  -1  17   2       3266.03       3919.81       104.29 o                         
   1  17   2        598.72        781.72        72.33 o                         
   3  17   2        156.00        228.64       128.18 o                         
   5  17   2       5148.89       5778.37       218.25 o                         
   7  17   2       2223.79       3339.54       162.82 o                         
   9  17   2       3237.86       4132.85       166.28 o                         
  11  17   2       1980.55       1558.91        93.53 o                         
 -41   1   3        491.33        538.45        91.64 o                         
 -39   1   3       1218.59       1787.28       126.45 o                         
 -37   1   3       2033.31       1607.13       155.89 o                         
 -35   1   3        482.38        355.03       123.69 o                         
 -33   1   3       5419.10       6567.73       209.01 o                         
 -31   1   3      11062.76      13061.45       272.18 o                         
 -29   1   3        500.46        654.11       112.33 o                         
 -27   1   3       1958.16       2186.66       115.01 o                         
 -25   1   3        585.39        599.68        74.70 o                         
 -23   1   3       3317.02       4373.53       140.39 o                         
 -21   1   3      32388.50      30546.68       679.76 o                         
 -19   1   3        756.73       1309.08       156.72 o                         
 -17   1   3        492.18        415.81       128.59 o                         
 -15   1   3     249698.33     257977.91      4548.90 o                         
 -13   1   3      70984.22      56089.73      1458.45 o                         
 -11   1   3      92207.81      78482.66      1991.95 o                         
  -9   1   3      22953.49      10320.01       315.25 o                         
  -7   1   3     112447.65      56548.86      1007.99 o                         
  -5   1   3      18434.90       3711.93       242.50 o                         
  -3   1   3     671520.38     712077.19     10420.45 o                         
  -1   1   3      43761.09      10974.75       297.93 o                         
   1   1   3     214509.95      86453.94      1844.71 o                         
   3   1   3       7714.32       3557.05        96.74 o                         
   5   1   3     155985.80     106151.88      1871.49 o                         
   7   1   3     377532.56     523057.19     12904.34 o                         
   9   1   3     264448.00     322099.34      7974.71 o                         
  11   1   3      18133.69      25455.33       703.24 o                         
  13   1   3     161711.06     153927.16      3866.11 o                         
  15   1   3      17794.93      16139.96       512.71 o                         
  17   1   3     252587.75     241361.44      6048.59 o                         
  19   1   3       3700.04       4853.42       291.00 o                         
  21   1   3       5553.62       5181.04       126.30 o                         
  23   1   3       3348.98       3476.42        88.80 o                         
  25   1   3        507.64       1144.85        76.93 o                         
  27   1   3       2492.24       2599.81        92.56 o                         
  29   1   3       1159.92       1128.51        83.60 o                         
  31   1   3        173.08        138.34       103.74 o                         
  33   1   3        185.90        120.55       127.31 o                         
  35   1   3         43.06        218.25       122.48 o                         
  37   1   3        317.69        376.06       112.60 o                         
  39   1   3        444.76        746.49       102.88 o                         
 -40   2   3       1158.88       1705.30       107.03 o                         
 -38   2   3         39.01        154.27       109.50 o                         
 -36   2   3       4501.93       5435.05       182.38 o                         
 -34   2   3        324.30        218.97       129.76 o                         
 -32   2   3        632.42        876.84       103.16 o                         
 -30   2   3       6759.12       5410.17       154.21 o                         
 -28   2   3       3403.65       3920.64       129.73 o                         
 -26   2   3       3548.76       4021.70       104.17 o                         
 -24   2   3        683.04       1249.63        82.11 o                         
 -22   2   3       1168.64       1548.60       113.10 o                         
 -20   2   3      22766.77      23733.44       376.17 o                         
 -18   2   3      12983.12       9061.46       180.10 o                         
 -16   2   3       9268.84       8712.23       168.86 o                         
 -14   2   3      93005.47      88959.88      1134.54 o                         
 -12   2   3     197334.48     209241.02      3682.97 o                         
 -10   2   3      11537.81       5070.67       174.50 o                         
  -8   2   3      42782.81      69076.40      1005.38 o                         
  -6   2   3     456381.25     549319.31      7819.01 o                         
  -4   2   3       1532.42       5358.75       128.59 o                         
  -2   2   3      49704.57      68286.98       989.38 o                         
   0   2   3     882268.25     927472.44     16135.50 o                         
   2   2   3      53942.84      90501.52      1126.31 o                         
   4   2   3     532961.19     404492.41      4987.23 o                         
   6   2   3     775648.56     695795.69     12120.61 o                         
   8   2   3      57693.79      73689.71      1317.88 o                         
  10   2   3     160433.23     200141.39      3520.07 o                         
  12   2   3     208697.00     195030.80      3442.91 o                         
  14   2   3     201027.64     181509.84      3216.32 o                         
  16   2   3     132533.28     131253.62      2355.28 o                         
  18   2   3      14469.62      16815.34       390.66 o                         
  20   2   3     148646.41     139575.88      1576.66 o                         
  22   2   3       9175.59       9645.07       134.08 o                         
  24   2   3      10805.61      10606.18       150.37 o                         
  26   2   3        999.68        629.67        62.16 o                         
  28   2   3        302.38        363.53        63.33 o                         
  30   2   3       3516.15       3686.55       116.64 o                         
  32   2   3         98.21        136.44       121.24 o                         
  34   2   3       1157.49        997.87       131.04 o                         
  36   2   3        623.46        823.84       119.96 o                         
  38   2   3         51.85        167.08       101.64 o                         
  40   2   3          4.57          7.98        84.27 o                         
 -41   3   3        118.29        138.57       121.25 o                         
 -39   3   3        492.69        642.88        95.62 o                         
 -37   3   3        847.12       1488.25       120.79 o                         
 -35   3   3       1047.69        753.81       125.99 o                         
 -33   3   3      11117.44      12253.06       405.32 o                         
 -31   3   3       2728.07       2262.47       145.22 o                         
 -29   3   3      11012.84      11274.29       247.71 o                         
 -27   3   3       2784.53       2714.86       144.32 o                         
 -25   3   3      27459.13      27543.16       393.44 o                         
 -23   3   3       3150.10       2061.83        85.02 o                         
 -21   3   3      51742.25      52219.93       644.16 o                         
 -19   3   3      13507.58      11583.84       216.48 o                         
 -17   3   3       2106.91       2052.42        88.16 o                         
 -15   3   3      11189.26      14089.78       223.16 o                         
 -13   3   3     160007.59     166030.42      1857.56 o                         
 -11   3   3       2558.68       1014.73        91.38 o                         
  -9   3   3     414552.03     467295.75      6662.29 o                         
  -7   3   3     493003.69     546430.88     13060.24 o                         
  -5   3   3      30534.84      93096.11      1688.06 o                         
  -3   3   3      55582.64      79166.86      1412.19 o                         
  -1   3   3     801955.81     752889.06      8294.43 o                         
   1   3   3     473829.34     543006.25      8765.44 o                         
   3   3   3      10613.95      16845.58       234.01 o                         
   5   3   3      93558.91     129062.61      2272.00 o                         
   7   3   3      44565.55      39028.41       714.05 o                         
   9   3   3     188197.62     169464.36      2986.06 o                         
  11   3   3      18159.09       9212.17       220.42 o                         
  13   3   3     143764.52     141237.08      2513.28 o                         
  15   3   3      79185.90      78241.25      1431.79 o                         
  17   3   3      63056.50      57083.32      1077.81 o                         
  19   3   3       5340.70       5136.85       104.56 o                         
  21   3   3      10569.19       9750.51       130.77 o                         
  23   3   3      45250.03      42061.12       407.80 o                         
  25   3   3        264.01        415.34        58.27 o                         
  27   3   3        152.60        194.56        63.81 o                         
  29   3   3        208.35        343.57       100.36 o                         
  31   3   3       2381.94       1938.74       140.91 o                         
  33   3   3        999.04        519.64       166.28 o                         
  35   3   3        620.67        512.71       162.82 o                         
  37   3   3        279.13         83.14       145.50 o                         
  39   3   3        651.17        502.32       124.71 o                         
 -36   4   3        131.33         -3.46       145.50 o                         
 -34   4   3        388.63        443.42       159.36 o                         
 -32   4   3       3399.67       4136.40       134.94 o                         
 -30   4   3       4817.48       5369.09       145.54 o                         
 -28   4   3        430.59        445.44        92.65 o                         
 -26   4   3      15128.38      13440.66       203.58 o                         
 -24   4   3       1869.76       1523.33        66.12 o                         
 -22   4   3      23507.69      23262.57       323.42 o                         
 -20   4   3       8642.06       8356.18       169.96 o                         
 -18   4   3      11723.54      13365.71       205.66 o                         
 -16   4   3       1343.27       1708.51       109.06 o                         
 -14   4   3       1268.55       1222.01        75.26 o                         
 -12   4   3      31658.62      26920.71       331.44 o                         
 -10   4   3       3802.49       5461.65        90.39 o                         
  -8   4   3      53287.17      58126.49      1070.47 o                         
  -6   4   3      24715.39      25386.46       406.62 o                         
  -4   4   3      24603.75      34795.07       656.44 o                         
  -2   4   3      18710.89      50218.71       735.01 o                         
   0   4   3     241845.48     250287.75      2321.81 o                         
   2   4   3      56758.57      75872.06      1118.37 o                         
   4   4   3       1283.79       1539.73        97.00 o                         
   6   4   3      16546.73      25464.82       404.43 o                         
   8   4   3       1831.19       3535.61       116.18 o                         
  10   4   3      19424.98      15108.24       353.35 o                         
  12   4   3      46967.96      47325.00       900.71 o                         
  14   4   3     109422.11     109659.84      1973.15 o                         
  16   4   3       5008.88       5227.88       193.47 o                         
  18   4   3        140.40        574.28       108.94 o                         
  20   4   3      10954.03      11153.32       132.61 o                         
  22   4   3       4936.93       5147.49        89.56 o                         
  24   4   3       5455.59       4614.55        83.92 o                         
  26   4   3        307.26        313.84        57.93 o                         
  28   4   3       5784.56       5089.97       122.18 o                         
  30   4   3       1372.87       1333.65        91.08 o                         
  32   4   3         29.88          4.54       106.54 o                         
  34   4   3       2810.86       2424.37       127.38 o                         
  36   4   3         57.21         77.95       100.43 o                         
  38   4   3        639.17        699.78       138.57 o                         
 -39   5   3        677.96        734.42       121.25 o                         
 -37   5   3       2109.76       2407.66       166.28 o                         
 -35   5   3       3292.71       3218.29       194.00 o                         
 -33   5   3        231.09        575.07       155.89 o                         
 -31   5   3        146.59        340.05       138.68 o                         
 -29   5   3       4685.60       4267.65       122.39 o                         
 -27   5   3         68.17        208.05        93.21 o                         
 -25   5   3       1032.90        843.18        70.51 o                         
 -23   5   3      14887.54      17032.51       353.09 o                         
 -21   5   3      52353.66      55483.05       611.12 o                         
 -19   5   3       2371.39       2390.46        66.20 o                         
 -17   5   3       1385.72       1004.55        80.91 o                         
 -15   5   3      84716.37      83904.92       887.27 o                         
 -13   5   3      61440.23      58203.31       765.61 o                         
 -11   5   3      75018.87      74144.36       954.10 o                         
  -9   5   3     175706.97     168690.80      2100.95 o                         
  -7   5   3     243783.73     232358.55      2588.09 o                         
  -5   5   3     128934.71     115082.66      2042.54 o                         
  -3   5   3     273099.50     243510.48      3444.63 o                         
  -1   5   3     162237.98     161195.16      4056.64 o                         
   1   5   3      67201.05      72756.48       957.70 o                         
   3   5   3      94016.54      98459.54      2111.46 o                         
   5   5   3      23639.80      30883.00       481.57 o                         
   7   5   3       2928.72       5140.47       127.50 o                         
   9   5   3      36711.34      37819.38       705.47 o                         
  11   5   3       3486.13       3753.41       147.23 o                         
  13   5   3       8728.80      12481.73       302.93 o                         
  15   5   3      14731.72      13605.33       240.07 o                         
  17   5   3      50797.06      56193.90       618.12 o                         
  19   5   3      21611.13      22400.96       219.11 o                         
  21   5   3        198.15        352.63        49.47 o                         
  23   5   3       6849.61       7279.04       176.01 o                         
  25   5   3        675.07        753.10        58.44 o                         
  27   5   3       3386.77       3625.21       102.73 o                         
  29   5   3       2636.87       2213.22        96.32 o                         
  31   5   3         15.12        -50.04       101.64 o                         
  33   5   3        345.79        491.92       145.50 o                         
  35   5   3        676.71        568.14       142.03 o                         
  37   5   3        680.67        949.21       135.11 o                         
 -38   6   3        803.26        641.99        75.71 o                         
 -36   6   3        550.72        730.96       138.57 o                         
 -34   6   3        181.49        346.43       142.03 o                         
 -32   6   3         30.88        -13.86       142.03 o                         
 -30   6   3       3407.53       4508.45       173.81 o                         
 -28   6   3          5.87         75.77        89.06 o                         
 -26   6   3        752.83        489.32        87.77 o                         
 -24   6   3       5034.44       4152.27       100.45 o                         
 -22   6   3      11352.51      11047.48       163.25 o                         
 -20   6   3       1346.89       1466.69        84.37 o                         
 -18   6   3        224.58        424.48        60.44 o                         
 -16   6   3      25442.71      24083.89       286.82 o                         
 -14   6   3      26357.35      27373.11       398.47 o                         
 -12   6   3     108139.64      96715.58      1238.10 o                         
 -10   6   3       3682.67       5764.07       119.92 o                         
  -8   6   3       4786.58       7131.20       127.97 o                         
  -6   6   3      63641.13      59658.92       574.26 o                         
  -4   6   3      25474.35      22289.00       678.99 o                         
  -2   6   3      63471.57      75191.62      1967.70 o                         
   0   6   3       1748.97       5779.35       203.32 o                         
   2   6   3      48554.38      42561.15       660.75 o                         
   4   6   3       4849.34       5353.09        95.36 o                         
   6   6   3       4606.75       7812.59       208.71 o                         
   8   6   3     105496.27     115651.84      1676.07 o                         
  10   6   3      10675.30       7488.98       136.97 o                         
  12   6   3      12828.92      10503.50       169.48 o                         
  14   6   3        735.82       1212.94        91.16 o                         
  16   6   3      16629.69      18945.91       220.85 o                         
  18   6   3      24403.92      23699.47       239.25 o                         
  20   6   3      70806.03      69024.58       695.66 o                         
  22   6   3        419.68        629.78        57.37 o                         
  24   6   3        739.05        901.47        85.03 o                         
  26   6   3        149.36        248.21        84.01 o                         
  28   6   3       1671.27       1727.75       119.22 o                         
  30   6   3        737.32       1015.03       148.96 o                         
  32   6   3        383.83        228.64       135.11 o                         
  34   6   3        680.43        637.42       138.57 o                         
  36   6   3          1.45         52.95        96.49 o                         
  38   6   3        185.11        213.08        81.38 o                         
 -37   7   3       1895.14       2634.15       111.54 o                         
 -35   7   3         64.83         27.02       103.77 o                         
 -33   7   3       3067.02       3602.82       187.07 o                         
 -31   7   3       2959.28       2584.33       169.75 o                         
 -29   7   3       3608.58       3608.53       237.30 o                         
 -27   7   3        210.76        300.59        99.39 o                         
 -25   7   3       1515.05       1321.96        77.30 o                         
 -23   7   3       9064.87       8656.84       156.40 o                         
 -21   7   3        106.35        337.40        55.87 o                         
 -19   7   3      12471.28      11420.92       177.67 o                         
 -17   7   3        623.55        785.94        57.19 o                         
 -15   7   3     158506.91     165719.75      1876.29 o                         
 -13   7   3       1654.86       1216.35       129.92 o                         
 -11   7   3       5725.29       6691.54       186.50 o                         
  -9   7   3      26144.69      29151.52       471.32 o                         
  -7   7   3     145875.64     152525.98      2247.36 o                         
  -5   7   3      32584.87      28791.41       866.06 o                         
  -3   7   3       1107.20       1538.13       225.18 o                         
  -1   7   3        381.35       1111.70       251.16 o                         
   1   7   3      37057.28      42644.62      1209.02 o                         
   3   7   3       3423.60       1657.82       207.86 o                         
   5   7   3       5177.92       4084.24       166.66 o                         
   7   7   3      23683.53      22431.34       500.07 o                         
   9   7   3        571.57        531.70        91.87 o                         
  11   7   3      44834.59      37526.52       706.68 o                         
  13   7   3      36077.76      41769.78       503.52 o                         
  15   7   3        518.46       1103.01        74.58 o                         
  17   7   3      26589.04      27839.11       358.02 o                         
  19   7   3        153.71        195.05        79.60 o                         
  21   7   3       6560.56       6036.98       184.51 o                         
  23   7   3        203.03        242.99        94.16 o                         
  25   7   3         35.39        153.76       109.25 o                         
  27   7   3       1637.28       1912.71       133.28 o                         
  29   7   3       1613.68       1403.02       152.43 o                         
  31   7   3       1066.42        931.12       103.57 o                         
  33   7   3       1279.65       1586.67       117.27 o                         
  35   7   3        216.41        194.78        94.72 o                         
  37   7   3         47.76         -8.04        40.50 o                         
 -36   8   3       1173.94       1116.74       206.12 o                         
 -34   8   3       1810.28       2567.15       124.31 o                         
 -32   8   3        297.31        520.93       114.36 o                         
 -30   8   3        132.98        174.02       115.31 o                         
 -28   8   3         46.64        139.10       116.77 o                         
 -26   8   3      26526.74      26481.29       556.38 o                         
 -24   8   3       1562.37       2097.72        76.71 o                         
 -22   8   3        219.27        276.02        62.52 o                         
 -20   8   3       7666.92       8271.05       130.49 o                         
 -18   8   3      15269.40      13985.81       301.68 o                         
 -16   8   3       7646.86       7998.98       131.95 o                         
 -14   8   3       1226.96       1033.12        81.84 o                         
 -12   8   3       9113.17       9344.25       205.28 o                         
 -10   8   3       4447.63       3686.30       120.10 o                         
  -8   8   3      10320.42       8400.81       391.46 o                         
  -6   8   3      78853.27      74124.63      2012.73 o                         
  -4   8   3       3883.57       4763.35       315.25 o                         
  -2   8   3      28802.68      28616.38       623.42 o                         
   0   8   3      49905.86      57961.10      1134.13 o                         
   2   8   3       9915.17      10550.74       337.94 o                         
   4   8   3      56602.41      54884.16      1565.84 o                         
   6   8   3     134298.97     136638.97      3467.72 o                         
   8   8   3     229679.88     245713.00      3653.06 o                         
  10   8   3      16783.12      16705.12       550.82 o                         
  12   8   3       2035.09       2373.94       120.45 o                         
  14   8   3      10964.81       9541.50       189.51 o                         
  16   8   3      48073.77      46618.71       761.58 o                         
  18   8   3       1622.13       2876.58       131.01 o                         
  20   8   3       2541.45       3735.29       163.11 o                         
  22   8   3       3567.57       3957.60       427.53 o                         
  24   8   3       6758.53       7262.26       262.67 o                         
  26   8   3        748.79        814.78       104.03 o                         
  28   8   3         62.90        157.91       101.21 o                         
  30   8   3         89.96         83.77        93.15 o                         
  32   8   3       1348.82       1049.67       121.25 o                         
  34   8   3       2328.63       1669.45      1049.67 o                         
  36   8   3         40.34        173.21        83.14 o                         
 -35   9   3        213.04        225.35        56.68 o                         
 -33   9   3        857.10        515.99        84.63 o                         
 -31   9   3       4855.17       4981.34       866.06 o                         
 -29   9   3       8440.19       9337.77       229.52 o                         
 -27   9   3         79.99        354.83        85.49 o                         
 -25   9   3       3629.69       3199.59        91.92 o                         
 -23   9   3       2496.81       3216.30        96.46 o                         
 -21   9   3      16341.56      16442.03       272.31 o                         
 -19   9   3       2441.91       2064.34        89.48 o                         
 -17   9   3        559.46        391.90        69.93 o                         
 -15   9   3      36033.18      42810.15       385.28 o                         
 -13   9   3       2864.48       2189.77        62.07 o                         
 -11   9   3        886.67        629.24        55.14 o                         
  -9   9   3       3766.79       4397.74        79.00 o                         
  -7   9   3     126348.88     127656.59      1215.06 o                         
  -5   9   3      11195.29      12049.66       209.67 o                         
  -3   9   3       2141.47       1626.73       122.97 o                         
  -1   9   3      51026.13      51105.68       814.55 o                         
   1   9   3     187876.80     190936.59      2154.44 o                         
   3   9   3      22973.33      22500.80       322.94 o                         
   5   9   3     109239.77     113198.14      1170.26 o                         
   7   9   3       1785.63       2404.26        73.08 o                         
   9   9   3      27379.91      29747.46       336.96 o                         
  11   9   3      36336.20      33846.88       653.35 o                         
  13   9   3      26332.97      26523.81       601.66 o                         
  15   9   3       1354.39        908.00       111.13 o                         
  17   9   3      11291.71      12185.33       286.32 o                         
  19   9   3       9496.46       9078.63       348.16 o                         
  21   9   3      21570.41      22655.74       550.09 o                         
  23   9   3       1523.29       1590.42       109.49 o                         
  25   9   3        224.33        150.31        93.14 o                         
  27   9   3        956.73       1116.35       107.39 o                         
  29   9   3       1894.14       1652.45       155.89 o                         
  33   9   3        165.94        294.46       103.93 o                         
 -34  10   3        429.23        382.88        82.85 o                         
 -32  10   3       4729.66       4605.45       242.50 o                         
 -30  10   3        559.91        478.15        81.54 o                         
 -28  10   3         55.04        238.67       102.88 o                         
 -26  10   3       1858.77       1715.28       129.23 o                         
 -24  10   3        508.29        528.94        90.35 o                         
 -22  10   3        370.37        186.92        70.28 o                         
 -20  10   3        124.06         41.59        75.23 o                         
 -18  10   3      16273.17      15995.49       209.12 o                         
 -16  10   3        272.16        568.03        60.46 o                         
 -14  10   3        918.31       1127.73        76.69 o                         
 -12  10   3       8136.38       7944.04       144.19 o                         
 -10  10   3      54755.02      61948.52       648.70 o                         
  -8  10   3       2973.50       2611.58        73.99 o                         
  -6  10   3      51239.81      50350.84       580.90 o                         
  -4  10   3       3424.71       3302.88       118.62 o                         
  -2  10   3      56938.41      57008.84       570.18 o                         
   0  10   3     102631.96     105851.77       894.44 o                         
   2  10   3      22237.62      25553.50       233.35 o                         
   4  10   3        602.40        702.35        42.27 o                         
   6  10   3      37582.23      38559.62       343.39 o                         
   8  10   3       2216.00       2093.95        74.01 o                         
  10  10   3        343.81        264.60        59.86 o                         
  12  10   3      48037.09      46417.12       609.76 o                         
  14  10   3      10068.88       8609.31       217.33 o                         
  16  10   3       8116.05       9889.46       192.63 o                         
  18  10   3        971.75       1036.22       131.46 o                         
  20  10   3       3744.33       3866.10       229.24 o                         
  22  10   3      18404.58      19495.00       487.70 o                         
  24  10   3       3765.53       3831.65       143.86 o                         
  26  10   3       1463.07       1167.08       161.09 o                         
  28  10   3        966.24       1122.12        98.64 o                         
  30  10   3        731.60        741.35       128.18 o                         
  32  10   3       4431.92       3821.07       155.89 o                         
 -33  11   3        597.90        525.32        71.98 o                         
 -31  11   3       1217.30       1296.79       107.39 o                         
 -29  11   3       1863.30       2353.07       133.08 o                         
 -27  11   3         64.81        -14.97       129.21 o                         
 -25  11   3       1438.56       1838.62       144.74 o                         
 -23  11   3       7520.60       7601.37       211.78 o                         
 -21  11   3       1767.22       2062.20        95.52 o                         
 -19  11   3        553.80        599.21        79.97 o                         
 -17  11   3        622.00        915.17        85.60 o                         
 -15  11   3        121.64        158.33       100.68 o                         
 -13  11   3      28536.90      28460.40       344.68 o                         
 -11  11   3       3524.79       3463.74        89.26 o                         
  -9  11   3       4407.58       5877.91       106.89 o                         
  -7  11   3      25852.92      23949.03       296.88 o                         
  -5  11   3        548.18        723.54        63.03 o                         
  -3  11   3       3866.83       3497.87        85.03 o                         
  -1  11   3      21892.10      20749.94       215.11 o                         
   1  11   3        215.11        334.41        63.53 o                         
   3  11   3       1186.43       1345.73        51.71 o                         
   5  11   3       2496.81       2997.81        64.11 o                         
   7  11   3      12086.86      10331.19       184.53 o                         
   9  11   3       6532.20       6919.73       131.15 o                         
  11  11   3      10995.07      11667.20       206.51 o                         
  13  11   3      13641.76      13140.11       286.56 o                         
  15  11   3       2686.47       4118.52       129.51 o                         
  17  11   3       4212.28       4203.87       264.97 o                         
  19  11   3       2515.31       2202.79       141.15 o                         
  21  11   3         91.67         67.14       121.31 o                         
  23  11   3        581.54        406.94       116.89 o                         
  25  11   3        334.42        525.30       102.80 o                         
  27  11   3        721.49        800.24       135.11 o                         
  29  11   3        279.28        266.75       107.39 o                         
  31  11   3       1933.75       1565.84       107.39 o                         
 -30  12   3        759.48        910.91        84.48 o                         
 -28  12   3        356.71        797.60       143.77 o                         
 -26  12   3       2907.44       3584.72       153.09 o                         
 -24  12   3       3787.38       3830.79       172.68 o                         
 -22  12   3        892.10        770.44       100.93 o                         
 -20  12   3        179.47        213.13       100.20 o                         
 -18  12   3      10017.14       9523.09       191.24 o                         
 -16  12   3       4491.16       4413.51       176.39 o                         
 -14  12   3       5020.44       3641.68       130.13 o                         
 -12  12   3        148.66        423.73        65.56 o                         
 -10  12   3      33976.12      36272.08       408.87 o                         
  -8  12   3       9146.12       8887.10       136.56 o                         
  -6  12   3       2037.10       2589.03        80.56 o                         
  -4  12   3       1347.82       1108.50        59.87 o                         
  -2  12   3       7946.92       7326.24       130.97 o                         
   0  12   3      32911.88      37713.07       552.85 o                         
   2  12   3      29929.28      30033.40       338.28 o                         
   4  12   3       7026.18       6606.57       171.55 o                         
   6  12   3       7746.57       8793.38       161.12 o                         
   8  12   3      10012.96      10752.33       268.20 o                         
  10  12   3       5090.86       5260.19       156.73 o                         
  12  12   3        813.61        711.25        95.43 o                         
  14  12   3      36954.79      34948.24       752.03 o                         
  16  12   3       5326.01       5168.35       601.05 o                         
  18  12   3         65.41        135.11       159.36 o                         
  20  12   3       4271.19       4680.21       225.18 o                         
  22  12   3       3326.85       3336.08       190.53 o                         
  24  12   3       5708.97       6703.33       245.96 o                         
  26  12   3       1990.72       1919.20       138.57 o                         
  28  12   3       1427.92       1256.51       107.39 o                         
 -29  13   3       2157.38       1679.14      1122.42 o                         
 -27  13   3         22.38        100.10        82.03 o                         
 -25  13   3        173.11        247.69       100.43 o                         
 -23  13   3       2838.52       1895.47       252.89 o                         
 -21  13   3        313.98        227.29       128.59 o                         
 -19  13   3       3710.87       3909.99       131.92 o                         
 -17  13   3       1763.16       2107.27       159.17 o                         
 -15  13   3       2387.67       2461.31       111.76 o                         
 -13  13   3       7042.90       8506.86       151.00 o                         
 -11  13   3        235.16        283.78        64.36 o                         
  -9  13   3        583.17        623.29        69.67 o                         
  -7  13   3       2647.66       2609.27        75.14 o                         
  -5  13   3        250.31        392.13        60.83 o                         
  -3  13   3          5.80         86.73        62.29 o                         
  -1  13   3       1776.65       1647.85        65.49 o                         
   1  13   3      22774.91      24936.38       326.60 o                         
   3  13   3       2957.15       2874.70        86.61 o                         
   5  13   3      31404.92      33799.95       426.55 o                         
   7  13   3        520.64        440.81        71.88 o                         
   9  13   3      19902.55      19812.25       393.53 o                         
  11  13   3      15709.96      15256.57       536.96 o                         
  13  13   3        885.13       1272.92       143.21 o                         
  15  13   3        400.63        557.62       133.20 o                         
  17  13   3       4484.62       4142.96       173.03 o                         
  19  13   3      14080.60      11755.62       632.23 o                         
  21  13   3       3880.78       4078.75       303.12 o                         
  23  13   3        212.69        339.58        94.82 o                         
  25  13   3        759.91        968.12        89.65 o                         
  27  13   3       1663.27       1967.33       126.45 o                         
 -26  14   3          9.87          3.46        41.10 o                         
 -24  14   3       1658.10       2202.10       103.91 o                         
 -22  14   3          2.30        136.38        96.55 o                         
 -20  14   3       1791.67       1538.48       121.09 o                         
 -18  14   3        794.24        623.22       121.09 o                         
 -16  14   3       1234.36       1702.41        74.68 o                         
 -14  14   3       2898.07       2160.63        82.80 o                         
 -12  14   3       7132.85       6731.22       139.01 o                         
 -10  14   3        907.88       1032.27        58.96 o                         
  -8  14   3       5062.37       5085.98        93.02 o                         
  -6  14   3        461.33        408.78        58.56 o                         
  -4  14   3      34311.52      35398.93       493.36 o                         
  -2  14   3      13012.55      12706.39       194.83 o                         
   0  14   3      41957.27      43789.84       548.91 o                         
   2  14   3         20.28         98.43        69.71 o                         
   4  14   3       6279.41       5497.95       119.85 o                         
   6  14   3      29731.28      33076.09       644.39 o                         
   8  14   3      22186.66      24103.99       590.66 o                         
  10  14   3       6742.93       8016.28       360.28 o                         
  12  14   3       2429.14       2452.69       256.35 o                         
  14  14   3      50904.62      52286.70       975.50 o                         
  16  14   3      14028.56      15450.22       340.82 o                         
  18  14   3       9251.52       8507.84       265.02 o                         
  20  14   3       1362.72        911.59       162.82 o                         
  22  14   3       2547.74       2562.95       109.83 o                         
  24  14   3         34.29        168.79        69.03 o                         
 -23  15   3         83.61         33.04        83.14 o                         
 -21  15   3        792.12        227.81       389.73 o                         
 -19  15   3        259.10        419.08        90.24 o                         
 -17  15   3       9049.01       8782.49       213.07 o                         
 -15  15   3       2007.75       1998.24       119.96 o                         
 -13  15   3        544.33        626.17        87.17 o                         
 -11  15   3        352.94        204.87        64.28 o                         
  -9  15   3         54.04        251.79        60.10 o                         
  -7  15   3        830.81        634.08        56.35 o                         
  -5  15   3        168.94        234.61        57.49 o                         
  -3  15   3      17516.74      19153.92       310.51 o                         
  -1  15   3       8479.84       8081.93       226.14 o                         
   1  15   3        404.06        262.46        85.74 o                         
   3  15   3        195.89        285.25        81.57 o                         
   5  15   3       1094.11        965.13       101.12 o                         
   7  15   3       2326.54       2458.59       114.21 o                         
   9  15   3          9.77         84.82       142.03 o                         
  11  15   3      22102.42      23702.32       482.27 o                         
  13  15   3        205.67        421.25       109.53 o                         
  15  15   3        106.70        212.21       128.18 o                         
  17  15   3        297.57        448.04        72.98 o                         
  19  15   3        107.92         24.09        39.18 o                         
  21  15   3          8.44         34.82        67.24 o                         
 -18  16   3        894.59        921.49       114.32 o                         
 -16  16   3        568.27        682.46       121.25 o                         
 -14  16   3         23.91         -3.46       124.71 o                         
 -12  16   3       8696.86       9291.13       304.85 o                         
 -10  16   3       3049.26       2446.19      1545.06 o                         
  -8  16   3       3733.95       3897.21       126.25 o                         
  -6  16   3      18077.04      19616.37       385.67 o                         
  -4  16   3       7845.16       8692.35       205.59 o                         
  -2  16   3        544.03        600.57       128.18 o                         
   0  16   3      18035.76      18767.14       393.27 o                         
   2  16   3         61.77        173.71        99.88 o                         
   4  16   3      12445.56      12085.28       266.70 o                         
   6  16   3      24639.14      25690.90       706.71 o                         
   8  16   3      23470.43      25216.30       689.39 o                         
  10  16   3       2466.59       2708.94       128.10 o                         
  12  16   3        841.08       1170.33       106.53 o                         
  14  16   3       5895.76       5706.58       122.22 o                         
  16  16   3       1285.51       1436.96        83.29 o                         
 -13  17   3         30.97        114.32        97.00 o                         
 -11  17   3       1368.01       1157.06       117.78 o                         
  -9  17   3       4893.59       4933.10       190.53 o                         
  -7  17   3         70.28        -20.79       107.39 o                         
  -5  17   3         85.82        -31.18       110.86 o                         
  -3  17   3       2461.74       2331.44       142.03 o                         
  -1  17   3         82.17         75.27        84.07 o                         
   1  17   3        172.86        301.44       103.93 o                         
   3  17   3       1767.54       1614.34       148.96 o                         
   5  17   3       5724.32       6675.62       242.50 o                         
   7  17   3        325.44        197.46       117.78 o                         
   9  17   3         93.49         51.96       103.93 o                         
  11  17   3       3900.33       3309.72       157.62 o                         
 -42   0   4        719.77        983.85       114.32 o                         
 -40   0   4         48.69        308.32       142.03 o                         
 -38   0   4        184.21         90.07       162.82 o                         
 -36   0   4       3131.74       3346.47       221.71 o                         
 -34   0   4      13376.83      14975.97       474.60 o                         
 -32   0   4         55.10        208.28       150.39 o                         
 -30   0   4      17801.23      19047.66       573.33 o                         
 -28   0   4       4326.00       2814.74       237.30 o                         
 -26   0   4       1502.23       1545.13       115.90 o                         
 -24   0   4      59001.84      56643.91      1123.12 o                         
 -22   0   4     181096.67     179342.39      3075.47 o                         
 -20   0   4       6535.44       5389.02       216.78 o                         
 -18   0   4       1303.05       1438.59       152.97 o                         
 -16   0   4     110535.29      80433.84      1470.98 o                         
 -14   0   4     240265.22     212337.94      5303.77 o                         
 -12   0   4      24521.90      35335.39       942.28 o                         
 -10   0   4     348307.88     469139.56     11587.93 o                         
  -8   0   4     778574.31    1242641.38     30592.82 o                         
  -4   0   4       1607.55       3879.96       152.43 o                         
   0   0   4       9663.42       4923.55       122.48 o                         
   2   0   4    2411312.25    1894216.50     32951.98 o                         
   4   0   4      90199.27      23988.50       450.73 o                         
   6   0   4     234302.16     292012.97      5109.86 o                         
   8   0   4     292166.72     304102.56      7531.29 o                         
  10   0   4     593143.19     611825.25     15107.61 o                         
  12   0   4     135525.81     139394.62      3509.29 o                         
  14   0   4      29646.40      40095.27      1087.78 o                         
  16   0   4     405638.47     424842.16     10555.58 o                         
  18   0   4      98029.05      91511.71      2383.41 o                         
  20   0   4       3377.87       3929.47       145.24 o                         
  22   0   4      36299.37      34134.41       535.25 o                         
  24   0   4      57206.02      56282.45      1297.56 o                         
  26   0   4       3611.08       3298.45       137.88 o                         
  28   0   4        515.75        615.09        89.51 o                         
  30   0   4       1736.66       1383.98       105.10 o                         
  32   0   4        728.99       1039.28       183.61 o                         
  34   0   4      11559.86      11847.75       398.39 o                         
  36   0   4       1243.82       1295.63       180.14 o                         
  38   0   4       2729.01       3204.43       194.00 o                         
  40   0   4        572.37        571.60       131.64 o                         
 -41   1   4        137.41        240.77        87.78 o                         
 -39   1   4        548.12        661.74       185.34 o                         
 -37   1   4        194.17        299.59       117.50 o                         
 -35   1   4       1686.47       1659.75       137.18 o                         
 -33   1   4       4151.53       3237.62       171.63 o                         
 -31   1   4      13785.46      14423.30       298.80 o                         
 -29   1   4        669.90        398.51       109.93 o                         
 -27   1   4       1397.08       1372.81       106.54 o                         
 -25   1   4       3445.78       2394.86       159.47 o                         
 -23   1   4       9503.87      10490.18       379.59 o                         
 -21   1   4       2513.77       1909.87       176.37 o                         
 -19   1   4        748.87       2572.29       168.81 o                         
 -17   1   4      31461.32      34428.30       683.44 o                         
 -15   1   4        595.43        703.24       169.75 o                         
 -13   1   4      93593.16      92661.85      2355.69 o                         
 -11   1   4      23614.39      37233.79       980.38 o                         
  -9   1   4       4928.84       9566.73       245.96 o                         
  -7   1   4     348722.69     356381.59      8785.35 o                         
  -5   1   4      37662.49      29627.87       440.50 o                         
  -3   1   4      37460.57      38079.30       434.61 o                         
  -1   1   4     394979.22     311173.09      7683.71 o                         
   1   1   4      38874.50     115758.38      2038.06 o                         
   3   1   4      24950.99      15036.36       765.60 o                         
   7   1   4     249114.00     315998.81      7818.82 o                         
   9   1   4       1584.00       5005.85       211.32 o                         
  11   1   4      42256.20      41688.82      1101.63 o                         
  13   1   4       3529.92       3734.46       228.64 o                         
  15   1   4      99116.81     117036.33      2982.72 o                         
  17   1   4      20172.80      18294.72       592.39 o                         
  19   1   4     104976.98     100490.47      1719.75 o                         
  21   1   4       1745.24       1733.49        69.82 o                         
  23   1   4       1099.83       1456.37        74.18 o                         
  25   1   4      15775.79      15546.06       225.69 o                         
  27   1   4         12.49        127.09        72.63 o                         
  29   1   4       1391.14       1300.83        91.98 o                         
  31   1   4       6348.69       6289.60       164.64 o                         
  33   1   4        324.19        427.84       129.83 o                         
  35   1   4         29.73         22.61       118.79 o                         
  37   1   4        415.23        315.91       108.99 o                         
  39   1   4         79.60        -60.38        96.55 o                         
 -42   2   4        139.99         71.17        64.70 o                         
 -40   2   4        446.67        395.45        94.69 o                         
 -38   2   4        898.76       1216.55       118.33 o                         
 -36   2   4       1054.71        866.73       124.86 o                         
 -34   2   4        239.36        699.32       132.21 o                         
 -32   2   4        288.16        273.40       100.26 o                         
 -30   2   4       9217.38      10797.93       207.61 o                         
 -28   2   4      15982.88      14064.32       249.32 o                         
 -26   2   4        347.31        663.74        95.10 o                         
 -24   2   4       3898.32       4145.49       117.19 o                         
 -22   2   4      50107.97      45030.80       595.28 o                         
 -20   2   4      20844.84      19291.05       276.42 o                         
 -18   2   4        619.58       1108.96        80.74 o                         
 -16   2   4      72821.95      76098.07       880.89 o                         
 -14   2   4      69456.51      74904.54      1457.62 o                         
 -12   2   4      20712.47      15849.37       307.11 o                         
 -10   2   4      36116.38      30216.66       461.99 o                         
  -8   2   4     398211.12     498509.50     12294.64 o                         
  -6   2   4      18414.66      39267.61       707.93 o                         
  -4   2   4       6719.06      11131.35       215.56 o                         
   0   2   4      88771.05      64922.13      1154.98 o                         
   2   2   4     261937.75     356434.28      4398.74 o                         
   4   2   4     471571.06     435540.69      5373.06 o                         
   6   2   4     260183.44     287393.16      5029.02 o                         
   8   2   4      76506.99      51795.14       941.87 o                         
  10   2   4     193607.08     197719.19      3484.55 o                         
  12   2   4      32786.19      29720.46       576.88 o                         
  14   2   4        687.46        430.93       121.24 o                         
  16   2   4     359403.19     363248.69      6387.32 o                         
  18   2   4       7119.74       6535.27       242.50 o                         
  20   2   4      51316.95      49438.40       584.84 o                         
  22   2   4      40266.33      37871.60       401.83 o                         
  24   2   4      46077.32      44965.20       656.67 o                         
  26   2   4      11023.52      10915.68       157.21 o                         
  28   2   4       6358.12       6511.86       108.83 o                         
  30   2   4      21446.57      17708.10       348.78 o                         
  32   2   4       1066.62       1338.82       133.49 o                         
  34   2   4       5476.48       6182.47       339.50 o                         
  36   2   4         76.43        -19.80       111.44 o                         
  38   2   4        419.78        403.59       102.88 o                         
 -41   3   4        210.54        291.00       124.71 o                         
 -39   3   4        210.20        291.31        93.15 o                         
 -37   3   4         80.73         65.43       107.45 o                         
 -35   3   4        455.32        410.72       122.41 o                         
 -33   3   4       3853.50       4458.49       239.03 o                         
 -31   3   4       1286.05       1248.33       122.83 o                         
 -29   3   4         42.27         78.48       119.53 o                         
 -27   3   4       8394.42       9113.97       210.09 o                         
 -25   3   4       1842.31       1907.11       116.66 o                         
 -23   3   4       4577.92       4427.74       109.01 o                         
 -21   3   4       7792.39       7688.97       155.71 o                         
 -19   3   4      50213.55      48150.43       666.95 o                         
 -17   3   4      27203.83      26663.25       391.87 o                         
 -15   3   4       2033.24       2066.98        82.77 o                         
 -13   3   4      90407.91      93297.91      1367.39 o                         
 -11   3   4      11799.56      18943.11       311.34 o                         
  -9   3   4      18358.38      13902.05       412.25 o                         
  -7   3   4      89242.88      64653.85      1215.70 o                         
  -5   3   4     287975.22     301612.25      3708.46 o                         
  -3   3   4     111786.65     104269.36      1170.91 o                         
  -1   3   4      95292.14      65658.30       742.03 o                         
   1   3   4     180378.20     128423.21      1837.95 o                         
   3   3   4     147369.56     192679.30      2386.44 o                         
   5   3   4      21066.00      20530.96       393.15 o                         
   7   3   4      37326.25      55744.97      1008.01 o                         
   9   3   4       5539.09       8852.11       209.43 o                         
  11   3   4       3966.32       4446.00       149.37 o                         
  13   3   4       1713.99       2237.37       342.96 o                         
  15   3   4      12462.55      13615.17       393.19 o                         
  17   3   4        449.16       1382.22       142.01 o                         
  19   3   4      21575.18      17247.08       226.89 o                         
  21   3   4      50259.45      51507.55       488.43 o                         
  23   3   4       3311.57       3736.51        77.77 o                         
  25   3   4        666.33        970.56        62.86 o                         
  27   3   4        635.29        966.56        69.16 o                         
  29   3   4        196.95        279.28        67.42 o                         
  31   3   4       1561.21        890.31       173.21 o                         
  33   3   4       1072.82       1312.95       180.14 o                         
  35   3   4          5.02        107.39       155.89 o                         
  37   3   4        842.77        630.49       152.43 o                         
  39   3   4         12.62         93.53       114.32 o                         
 -36   4   4       5164.56       5054.35       225.18 o                         
 -34   4   4       1312.25       1226.35       169.75 o                         
 -32   4   4        330.33        227.41       102.36 o                         
 -30   4   4        173.75         19.56        92.20 o                         
 -28   4   4      32461.40      31885.76       513.48 o                         
 -26   4   4        621.75        544.63        76.61 o                         
 -24   4   4        218.97        462.53        76.72 o                         
 -22   4   4      32334.30      30690.24       445.23 o                         
 -20   4   4      32632.17      27015.30       325.94 o                         
 -18   4   4      30505.96      36730.09       522.23 o                         
 -16   4   4      67090.55      72724.10       844.95 o                         
 -14   4   4      38132.20      41100.59       496.36 o                         
 -12   4   4      18252.79      15586.51       240.57 o                         
 -10   4   4     224366.39     242047.80      4276.98 o                         
  -8   4   4     199742.28     186527.77      3294.68 o                         
  -6   4   4      55456.25      64095.37       953.37 o                         
  -4   4   4     716338.94     759367.12      8383.35 o                         
  -2   4   4     352763.03     327305.59      4680.16 o                         
   0   4   4      47737.14      53231.32      1037.85 o                         
   2   4   4       7404.10       4287.90       107.70 o                         
   4   4   4     457618.03     462556.72      6616.21 o                         
   6   4   4      23857.66      20787.75       401.71 o                         
   8   4   4       4959.15       6303.78       165.33 o                         
  10   4   4     118479.16     131413.31      2335.69 o                         
  12   4   4       8922.11       7457.48       205.72 o                         
  14   4   4      22696.03      25587.59       520.50 o                         
  16   4   4      56154.54      47896.61       919.80 o                         
  18   4   4      14806.71      16122.63       242.76 o                         
  20   4   4      78329.20      75086.63       691.73 o                         
  22   4   4      91159.15      85348.59       785.72 o                         
  24   4   4      19828.59      17770.75       224.85 o                         
  26   4   4      11743.39      11440.83       154.39 o                         
  28   4   4       8903.38       8124.51       166.00 o                         
  30   4   4      16242.98      15580.60       270.16 o                         
  32   4   4        965.16       1005.41       115.05 o                         
  34   4   4         65.80         -1.83       106.54 o                         
  36   4   4        241.76        441.15       102.88 o                         
  38   4   4        110.70         27.71       128.18 o                         
 -39   5   4        782.13        772.53       124.71 o                         
 -37   5   4         75.84        110.86       135.11 o                         
 -35   5   4       1622.70       1881.09       173.21 o                         
 -33   5   4       1869.82       1607.41       169.75 o                         
 -31   5   4      11775.50      11579.12       331.02 o                         
 -29   5   4        393.87        295.01        86.37 o                         
 -27   5   4       5837.86       4538.03       127.22 o                         
 -25   5   4       7481.05       6202.72       120.47 o                         
 -23   5   4       3890.50       4420.23       159.57 o                         
 -21   5   4        966.55        812.43        63.48 o                         
 -19   5   4      38209.46      38205.68       438.72 o                         
 -17   5   4      32578.57      30085.25       443.52 o                         
 -15   5   4        818.14       1332.58        92.24 o                         
 -13   5   4       6466.06       3896.83       111.64 o                         
 -11   5   4     146334.38     160468.50      2018.25 o                         
  -9   5   4      44141.05      48123.72       629.44 o                         
  -7   5   4      32791.98      26409.14       448.54 o                         
  -5   5   4     307865.00     278568.25      3085.45 o                         
  -3   5   4      53949.28      76683.24      1122.29 o                         
  -1   5   4     118609.80     106218.34      1532.26 o                         
   1   5   4      87420.51      76466.15      1039.59 o                         
   3   5   4     141469.22     123933.66      3173.26 o                         
   5   5   4      55014.93      70639.03      1244.26 o                         
   7   5   4      33134.89      36774.02       688.11 o                         
   9   5   4      75366.06      79853.80      1437.91 o                         
  11   5   4      90944.75      80687.32      1461.17 o                         
  13   5   4     231841.97     244722.88      3550.39 o                         
  15   5   4      20327.09      16672.12       326.46 o                         
  17   5   4      29141.29      20859.93       267.34 o                         
  19   5   4      25382.30      24610.46       258.35 o                         
  21   5   4      11070.92      10627.80       140.18 o                         
  23   5   4        543.21       1322.34        59.51 o                         
  25   5   4      22399.94      21312.71       224.80 o                         
  27   5   4        355.24        408.12        78.79 o                         
  29   5   4       6197.92       6627.89       181.29 o                         
  31   5   4        886.60        886.38       108.82 o                         
  33   5   4       3744.83       3519.68       194.00 o                         
  35   5   4       2677.47       2570.48       169.75 o                         
  37   5   4        328.73        346.43       128.18 o                         
 -38   6   4        559.93        827.46       105.45 o                         
 -36   6   4        181.22         41.57       128.18 o                         
 -34   6   4       1567.37       1257.52       155.89 o                         
 -32   6   4        666.37        803.71       148.96 o                         
 -30   6   4        130.46        236.93        89.37 o                         
 -28   6   4         11.00        267.61        85.22 o                         
 -26   6   4        924.51        850.56        75.75 o                         
 -24   6   4      39715.97      36583.14       440.74 o                         
 -22   6   4       3747.96       3615.62        98.17 o                         
 -20   6   4       7650.13       7943.57       134.42 o                         
 -18   6   4       9465.46       9018.07       119.45 o                         
 -16   6   4     217590.09     215885.81      2229.39 o                         
 -14   6   4      28520.65      24165.93       356.83 o                         
 -12   6   4       9400.29       9295.79       171.41 o                         
 -10   6   4      63992.35      57761.25       749.41 o                         
  -8   6   4      51986.80      44860.92       532.66 o                         
  -6   6   4      93554.52     101003.95       954.70 o                         
  -4   6   4     303954.00     308611.03      4803.12 o                         
  -2   6   4     387282.72     380905.03      9481.66 o                         
   0   6   4       6672.57      10393.44       606.24 o                         
   2   6   4     199263.03     203005.70      3075.08 o                         
   4   6   4      17907.62      19030.90       412.50 o                         
   6   6   4     453335.38     488842.16      9143.04 o                         
   8   6   4     188130.72     182880.27      2672.89 o                         
  10   6   4    1003293.69     954622.06     16648.69 o                         
  12   6   4      68397.80      73119.74      1337.45 o                         
  14   6   4     109321.56     117043.51      1228.03 o                         
  16   6   4      14988.76      15001.95       205.30 o                         
  18   6   4     153878.75     153222.33      1468.56 o                         
  20   6   4      20619.53      20042.74       225.73 o                         
  22   6   4        767.33       1029.13        60.38 o                         
  24   6   4       5909.18       6578.24       109.07 o                         
  26   6   4       4618.98       4598.85       128.19 o                         
  28   6   4       2368.58       2929.15       141.34 o                         
  30   6   4        630.63        834.89       148.96 o                         
  32   6   4         37.98        -41.57       131.64 o                         
  34   6   4       1809.76       1493.09       145.50 o                         
  36   6   4       1368.56       1362.00       106.53 o                         
 -37   7   4        114.09        269.08        62.29 o                         
 -35   7   4       2910.13       3135.05       133.03 o                         
 -33   7   4       1509.16       1908.80       159.36 o                         
 -31   7   4         43.25        110.86       135.11 o                         
 -29   7   4        167.86         90.91       100.58 o                         
 -27   7   4       9871.22      10053.32       301.31 o                         
 -25   7   4       4522.45       5300.27       166.98 o                         
 -23   7   4       2836.44       2466.95       130.59 o                         
 -21   7   4      25178.56      26067.53       386.43 o                         
 -19   7   4        124.54        307.06        67.89 o                         
 -17   7   4        282.10        450.52        58.14 o                         
 -15   7   4       3306.88       4391.17        82.71 o                         
 -13   7   4      25447.88      25640.22       344.82 o                         
 -11   7   4     122698.97     126527.85      1856.20 o                         
  -9   7   4       3197.59       3915.77        93.52 o                         
  -7   7   4      55204.39      58345.98       909.23 o                         
  -5   7   4       2380.35       2208.93       159.76 o                         
  -3   7   4       4541.39       6401.94       325.64 o                         
  -1   7   4      46504.38      55010.30      1063.09 o                         
   1   7   4      95109.72      90830.97      1692.65 o                         
   3   7   4       5230.04       6124.80       367.21 o                         
   5   7   4     115251.50     123299.03      2670.94 o                         
   7   7   4     118056.24     102843.07      1513.51 o                         
   9   7   4      46831.97      41029.92      1093.17 o                         
  11   7   4      66131.56      66791.50      1174.53 o                         
  13   7   4       3836.17       4299.20       108.47 o                         
  15   7   4      60358.53      65492.13       869.63 o                         
  17   7   4       4293.24       4236.57        98.53 o                         
  19   7   4       5237.51       5874.93       145.45 o                         
  21   7   4      17145.11      17596.94       326.72 o                         
  23   7   4       5133.76       6506.05       181.25 o                         
  25   7   4        263.01        364.76       112.27 o                         
  27   7   4        126.12        191.30       120.86 o                         
  29   7   4       3512.93       3973.50       197.46 o                         
  31   7   4         74.69        194.84        99.63 o                         
  33   7   4        360.24        161.13       101.21 o                         
  35   7   4        242.32        482.65       129.91 o                         
 -36   8   4          4.41        -40.12        45.40 o                         
 -34   8   4        426.71        319.02        71.54 o                         
 -32   8   4       3317.84       4044.15       149.27 o                         
 -30   8   4       9129.45       9786.81       252.14 o                         
 -28   8   4         29.43         65.57        96.01 o                         
 -26   8   4       1157.13       1167.20        87.59 o                         
 -24   8   4         57.68         82.85        70.72 o                         
 -22   8   4      14203.99      13672.40       207.76 o                         
 -20   8   4         41.40        166.81        59.00 o                         
 -18   8   4      10048.07      11666.12       140.19 o                         
 -16   8   4      28935.78      27660.93       340.84 o                         
 -14   8   4         90.25        400.23        66.58 o                         
 -12   8   4       1780.58       1394.44        72.75 o                         
 -10   8   4       2527.33       2347.48       186.94 o                         
  -8   8   4     209467.69     216585.11      5487.38 o                         
  -6   8   4      34959.04      38080.11       786.14 o                         
  -4   8   4      78953.39      83377.64      2227.51 o                         
  -2   8   4     163111.34     162140.91      4164.03 o                         
   0   8   4     120962.32     112939.14      4099.95 o                         
   2   8   4     594616.19     599329.69     14941.32 o                         
   4   8   4      10912.26      13874.33       575.07 o                         
   6   8   4     112920.02     102597.33      2764.47 o                         
   8   8   4      14028.14      14753.44       192.55 o                         
  10   8   4     131746.84     122701.97      3467.53 o                         
  12   8   4       7551.03       7703.88       306.01 o                         
  14   8   4       3130.04       2871.53       180.37 o                         
  16   8   4      35763.25      33304.20       559.07 o                         
  18   8   4       7768.16       7629.68       220.01 o                         
  20   8   4       5624.79       5491.46       173.40 o                         
  22   8   4       1174.39       1660.26       175.76 o                         
  24   8   4      17349.46      17749.65       361.19 o                         
  26   8   4       4437.98       4416.44       156.37 o                         
  28   8   4        970.08       1360.86       105.28 o                         
  30   8   4        520.74        588.85        85.68 o                         
  32   8   4       2615.71       1682.02       351.62 o                         
  34   8   4       6556.77       6149.05       252.89 o                         
 -35   9   4         55.96        102.76        59.33 o                         
 -33   9   4        225.25        137.76        90.07 o                         
 -31   9   4       3582.29       2184.13       204.39 o                         
 -29   9   4        567.35        698.15        91.88 o                         
 -27   9   4       7983.44       8244.08       220.42 o                         
 -25   9   4        344.22        256.67        63.49 o                         
 -23   9   4       1635.25       1470.26        69.38 o                         
 -21   9   4       1043.61       1442.22        61.26 o                         
 -19   9   4       4595.54       5088.73        99.37 o                         
 -17   9   4        805.70       1111.41        72.83 o                         
 -15   9   4        820.99       1079.53        57.56 o                         
 -13   9   4      47010.12      48110.11       451.16 o                         
 -11   9   4       1183.52       1364.55        58.82 o                         
  -9   9   4      35739.70      33342.30       399.41 o                         
  -7   9   4      66163.82      61863.26       574.60 o                         
  -5   9   4      51484.21      60597.26       591.00 o                         
  -3   9   4       5615.17       5241.16        93.21 o                         
  -1   9   4      19573.89      16783.87       236.35 o                         
   1   9   4      70805.34      72522.06       837.25 o                         
   3   9   4      23097.84      28127.20       352.22 o                         
   5   9   4        148.83        321.56        62.05 o                         
   7   9   4      41464.31      37807.80       360.95 o                         
   9   9   4      79924.84      79554.97      1189.32 o                         
  11   9   4       1211.45       1354.90        67.49 o                         
  13   9   4      45628.30      39833.51       787.54 o                         
  15   9   4      23969.32      23694.42       791.03 o                         
  17   9   4        833.44        888.50       159.50 o                         
  19   9   4       7844.78       8349.18       313.38 o                         
  21   9   4        245.60        478.75       154.40 o                         
  23   9   4          7.47        132.04       141.20 o                         
  25   9   4          5.56         99.25        85.38 o                         
  27   9   4          0.49         94.19        75.04 o                         
  29   9   4        163.18         39.16       113.12 o                         
  31   9   4        444.98        395.35        96.77 o                         
  33   9   4       2410.80       2064.22        97.25 o                         
 -34  10   4       1174.05       1319.85       162.82 o                         
 -32  10   4       1120.27       1712.82       162.14 o                         
 -30  10   4       5609.50       6451.40       189.74 o                         
 -28  10   4       2347.00       1996.55       239.03 o                         
 -26  10   4       3002.96       2663.94       142.67 o                         
 -24  10   4      10657.37      10454.40       267.65 o                         
 -22  10   4      22236.60      21823.23       325.00 o                         
 -20  10   4       2658.28       2709.34       133.40 o                         
 -18  10   4         46.62        179.01        77.82 o                         
 -16  10   4       2100.72       2444.34        79.20 o                         
 -14  10   4      19440.27      19437.05       219.31 o                         
 -12  10   4      32305.43      35439.74       540.83 o                         
 -10  10   4       5430.49       5881.69        95.59 o                         
  -8  10   4      82780.20      86371.07       777.96 o                         
  -6  10   4       7742.61       8162.38       122.01 o                         
  -4  10   4       4180.74       4417.80        86.33 o                         
  -2  10   4        911.77       1081.46        52.87 o                         
   0  10   4      40825.53      41679.47       366.69 o                         
   2  10   4      70240.23      67457.98       577.81 o                         
   4  10   4      33586.65      37056.78       351.11 o                         
   6  10   4        217.84        330.12        41.36 o                         
   8  10   4      11603.45      10769.87       155.80 o                         
  10  10   4        788.64       1160.15        67.29 o                         
  12  10   4       3759.81       4485.17       108.80 o                         
  14  10   4         15.86        173.82       112.67 o                         
  16  10   4      52082.48      49991.09       812.64 o                         
  18  10   4      28747.43      31068.56       929.76 o                         
  20  10   4       6398.35       5459.25       180.55 o                         
  22  10   4       6360.32       6199.70       246.09 o                         
  24  10   4      15907.88      15495.41       363.75 o                         
  26  10   4      12817.42      14526.07       407.05 o                         
  28  10   4        553.83        641.13        96.74 o                         
  30  10   4       1417.94       1624.73       131.64 o                         
  32  10   4        144.49         83.14        86.61 o                         
 -33  11   4         72.47         76.63        83.14 o                         
 -31  11   4        115.05        318.71        90.64 o                         
 -29  11   4       5561.28       6011.52       469.41 o                         
 -27  11   4       8364.85       9476.21       339.50 o                         
 -25  11   4       1090.08       1243.63       102.07 o                         
 -23  11   4       1122.88        638.74        80.45 o                         
 -21  11   4       4202.22       4980.66       116.62 o                         
 -19  11   4      16569.52      16671.32       359.38 o                         
 -17  11   4       6445.80       6311.23       130.96 o                         
 -15  11   4       4658.68       6397.53       131.40 o                         
 -13  11   4      23812.44      23729.13       316.80 o                         
 -11  11   4       3661.64       3402.72        87.79 o                         
  -9  11   4       2962.14       2564.71        77.75 o                         
  -7  11   4       7651.21       8829.02       132.67 o                         
  -5  11   4      81350.45      85914.02       902.23 o                         
  -3  11   4       1238.29       1786.62        63.76 o                         
  -1  11   4      14834.91      14245.46       143.48 o                         
   1  11   4      29560.44      29947.24       273.06 o                         
   3  11   4      90851.43      91229.69       824.14 o                         
   5  11   4       4039.92       4585.49        72.66 o                         
   7  11   4        471.65        640.19        51.45 o                         
   9  11   4       3998.08       5637.70       141.10 o                         
  11  11   4     100226.59     101731.70      1731.04 o                         
  13  11   4      23901.19      25007.34       576.21 o                         
  15  11   4       1205.92       1261.11       104.09 o                         
  17  11   4       4784.72       4778.30       197.51 o                         
  19  11   4       1592.79       1627.70       132.04 o                         
  21  11   4      10353.58      10225.38       259.43 o                         
  23  11   4       6791.59       8406.71       330.84 o                         
  25  11   4         48.23         32.72       100.58 o                         
  27  11   4        106.39        -67.87        88.34 o                         
  29  11   4       1402.10       1545.06       117.78 o                         
  31  11   4       2362.28       2691.72       117.78 o                         
 -30  12   4         42.87         97.67       128.18 o                         
 -28  12   4        377.20        352.83        96.74 o                         
 -26  12   4       1188.13       1599.18       213.05 o                         
 -24  12   4        819.61       1144.03       134.66 o                         
 -22  12   4       5718.04       6616.67       163.13 o                         
 -20  12   4       3010.17       2324.97       115.90 o                         
 -18  12   4       9084.49      10798.80       268.01 o                         
 -16  12   4       9582.96       9997.75       239.52 o                         
 -14  12   4      17120.73      17032.99       246.90 o                         
 -12  12   4      28358.74      26094.80       307.87 o                         
 -10  12   4       1056.29       1426.11        74.17 o                         
  -8  12   4       8685.96       7949.13       127.14 o                         
  -6  12   4        299.65        602.29        59.81 o                         
  -4  12   4       2325.36       2114.46        68.10 o                         
  -2  12   4       7522.38       8383.32       126.07 o                         
   0  12   4       5965.20       5481.27        81.22 o                         
   2  12   4      14402.17      14650.94       179.44 o                         
   4  12   4         33.71        180.46        49.94 o                         
   6  12   4       7957.69       7309.20       105.89 o                         
   8  12   4      24343.88      25857.89       338.77 o                         
  10  12   4       2799.29       3131.70       108.15 o                         
  12  12   4       3370.36       4396.81       154.27 o                         
  14  12   4      23691.52      24365.77      1555.45 o                         
  16  12   4      31291.49      33899.61       658.49 o                         
  18  12   4      11278.45      13334.25       309.68 o                         
  20  12   4      16871.88      17068.38       498.85 o                         
  22  12   4        205.96        117.78       131.64 o                         
  24  12   4       1889.81       1988.48       148.96 o                         
  26  12   4        593.98        315.25       110.86 o                         
  28  12   4       1937.77       1985.02       114.32 o                         
 -29  13   4         46.60         27.62        35.29 o                         
 -27  13   4        555.29       1102.91       204.39 o                         
 -25  13   4        746.05        704.21        99.19 o                         
 -23  13   4         65.75        111.71       108.99 o                         
 -21  13   4       2079.23       2107.29       102.96 o                         
 -19  13   4      17299.33      18043.27       310.91 o                         
 -17  13   4       2542.55       2507.41       153.09 o                         
 -15  13   4       1891.35       1803.99       104.88 o                         
 -13  13   4       5009.15       4906.25       115.24 o                         
 -11  13   4      39136.01      37095.94       383.60 o                         
  -9  13   4       4687.15       4636.04        88.90 o                         
  -7  13   4        131.65        353.71        60.41 o                         
  -5  13   4      83204.39      81760.23       846.86 o                         
  -3  13   4      11119.70      11793.81       155.43 o                         
  -1  13   4       6394.64       7245.31       131.75 o                         
   1  13   4      28488.99      29425.05       433.52 o                         
   3  13   4      10325.38       9509.09       154.96 o                         
   5  13   4       2008.28       2529.29        86.70 o                         
   7  13   4       9880.84       9824.80       186.15 o                         
   9  13   4       3615.09       4160.50       149.01 o                         
  11  13   4       4887.54       5730.64       217.83 o                         
  13  13   4      11658.31      11494.39       370.68 o                         
  15  13   4       3938.78       3429.61       197.46 o                         
  17  13   4        938.89        900.71       148.96 o                         
  19  13   4        140.20        242.50       131.64 o                         
  21  13   4        199.57        304.85       124.71 o                         
  23  13   4        330.70        294.46       110.86 o                         
  25  13   4         51.12        190.53        93.53 o                         
  27  13   4         76.28         65.82        76.21 o                         
 -26  14   4       1831.31       1791.02       117.78 o                         
 -24  14   4       7147.45       5900.51      3573.38 o                         
 -22  14   4       1511.72        853.23        96.55 o                         
 -20  14   4        484.22        390.89       103.91 o                         
 -18  14   4       5196.65       5778.74       249.43 o                         
 -16  14   4       4238.02       4559.58       147.94 o                         
 -14  14   4       1245.69       1136.17        70.15 o                         
 -12  14   4        878.83        953.13        70.39 o                         
 -10  14   4        894.09        835.60        61.58 o                         
  -8  14   4       5100.84       4949.44        99.15 o                         
  -6  14   4        257.43        382.84        59.01 o                         
  -4  14   4      48106.04      49112.82       570.92 o                         
  -2  14   4      10046.74      10627.68       170.17 o                         
   0  14   4       2186.37       2030.85        84.50 o                         
   2  14   4       7006.77       5526.80       130.90 o                         
   4  14   4         33.50         62.70        70.81 o                         
   6  14   4       8545.55       8767.83       219.23 o                         
   8  14   4      17464.72      16509.91       345.39 o                         
  10  14   4      21601.37      21287.84       599.32 o                         
  12  14   4       6165.34       6412.33       252.89 o                         
  14  14   4       1405.82       1150.13       152.43 o                         
  16  14   4       3804.00       3952.71       194.00 o                         
  18  14   4       6534.18       6336.12       228.64 o                         
  20  14   4       6265.33       6682.54       228.64 o                         
  22  14   4        326.93        337.91        78.79 o                         
  24  14   4       1103.11        823.41       157.62 o                         
 -23  15   4       1281.48       1416.88       110.86 o                         
 -21  15   4        342.16        264.02       304.85 o                         
 -19  15   4       2175.10       1657.18       916.29 o                         
 -17  15   4        217.86        384.69        92.70 o                         
 -15  15   4       1122.44       1468.08       109.91 o                         
 -13  15   4       4373.00       5052.18       120.66 o                         
 -11  15   4      19982.82      20896.84       430.52 o                         
  -9  15   4        540.93        569.73        59.48 o                         
  -7  15   4       7071.44       6611.10       111.18 o                         
  -5  15   4       5106.34       5153.34       108.28 o                         
  -3  15   4       2872.58       3792.32        89.32 o                         
  -1  15   4        921.47       1053.67        79.83 o                         
   1  15   4      10826.82      10169.96       189.75 o                         
   3  15   4       6471.08       6846.57       178.37 o                         
   5  15   4       2652.97       2774.25        97.88 o                         
   7  15   4       1734.17       2116.91        99.00 o                         
   9  15   4       1796.67       1915.57       106.88 o                         
  11  15   4        730.60        762.19       114.32 o                         
  13  15   4        349.48        428.53       103.32 o                         
  15  15   4        479.11       1144.23       187.07 o                         
  17  15   4        781.12        957.57        94.20 o                         
  19  15   4        587.78        704.30        76.90 o                         
  21  15   4         32.04        109.42        62.15 o                         
 -18  16   4       1505.38       1049.67       110.86 o                         
 -16  16   4       2634.47       1888.02       131.64 o                         
 -14  16   4       1125.38        893.78       128.18 o                         
 -12  16   4        632.93        994.24       131.64 o                         
 -10  16   4       2822.72       1564.48      1271.38 o                         
  -8  16   4       7000.27       6946.10       168.17 o                         
  -6  16   4        103.30        111.96        74.42 o                         
  -4  16   4      12082.92      12692.52       268.02 o                         
  -2  16   4        885.50        968.69        94.09 o                         
   0  16   4       4372.86       5345.34       214.78 o                         
   2  16   4       4845.09       4038.42       181.87 o                         
   4  16   4        223.79         73.06        94.89 o                         
   6  16   4        964.51        998.46        99.88 o                         
   8  16   4       3516.57       2949.29       131.18 o                         
  10  16   4       1980.87       1662.82        86.71 o                         
  12  16   4       2944.14       2300.90       100.58 o                         
  14  16   4        241.56        404.85        62.73 o                         
  16  16   4        177.63        124.02        69.18 o                         
 -13  17   4       3026.62       2965.40       135.11 o                         
 -11  17   4       3467.17       3523.15       155.89 o                         
  -9  17   4          7.67         38.11       100.46 o                         
  -7  17   4       2350.69       2767.94       142.03 o                         
  -5  17   4       4631.40       5341.88       197.46 o                         
  -3  17   4       2463.47       2331.44       138.57 o                         
  -1  17   4       3376.32       3758.71       166.28 o                         
   1  17   4        156.68        297.93        81.57 o                         
   3  17   4      14229.91      15357.03       446.89 o                         
   5  17   4       5098.32       5027.35       310.05 o                         
   7  17   4        445.17        756.27        77.35 o                         
   9  17   4         98.51        111.23        65.74 o                         
  11  17   4        196.32        439.46        62.14 o                         
 -41   1   5        601.48        606.32       117.78 o                         
 -39   1   5        609.37        553.28       107.45 o                         
 -37   1   5       2978.38       3109.03       150.64 o                         
 -35   1   5        148.39        555.48       127.31 o                         
 -33   1   5      17000.02      20486.28       472.52 o                         
 -31   1   5        236.18        254.67       106.93 o                         
 -29   1   5      16389.63      17709.15       302.77 o                         
 -27   1   5       3434.16       4042.75       131.65 o                         
 -25   1   5       7927.98       7780.71       419.17 o                         
 -23   1   5       6079.41       5817.66       302.66 o                         
 -21   1   5        756.28        711.94        95.34 o                         
 -19   1   5        775.14       1108.13       190.15 o                         
 -17   1   5     138293.23     139025.05      2513.55 o                         
 -15   1   5       9402.09       3900.59       135.17 o                         
 -13   1   5      29631.95      42481.99       821.03 o                         
 -11   1   5     159816.42     161932.98      2853.70 o                         
  -9   1   5      66828.48     166374.23      4115.53 o                         
  -7   1   5      64871.12     190134.75      2718.73 o                         
  -3   1   5     204864.33     111132.77      1975.57 o                         
  -1   1   5      49799.04     100352.48      2511.58 o                         
   1   1   5       3908.16       4943.48       139.56 o                         
   3   1   5      28514.73      17097.00       335.59 o                         
   5   1   5     486338.16     443890.44      7752.97 o                         
   7   1   5     166299.09     159401.59      2814.59 o                         
   9   1   5      43691.71      26459.96       724.03 o                         
  11   1   5     131278.00     137960.42      3471.18 o                         
  13   1   5      44277.75      46760.49      1250.60 o                         
  15   1   5      61277.22      66430.52      1749.45 o                         
  17   1   5       4428.04       7507.04       342.96 o                         
  19   1   5      13986.79      13567.05       202.32 o                         
  21   1   5       8734.42       9790.78       162.15 o                         
  23   1   5       4631.04       4853.24       144.82 o                         
  25   1   5        549.99        577.84        75.30 o                         
  27   1   5       5079.64       4723.06       113.85 o                         
  29   1   5       1013.32        989.50        85.62 o                         
  31   1   5       1534.97       1522.94       100.56 o                         
  33   1   5       3373.72       2924.04       152.97 o                         
  35   1   5       1284.00       1649.54       132.28 o                         
  37   1   5         44.30        145.34       106.54 o                         
  39   1   5          2.31        -28.58        92.99 o                         
 -42   2   5         47.53         35.28        46.14 o                         
 -40   2   5       1067.77       1345.78       100.58 o                         
 -38   2   5       1018.86       1039.39       117.27 o                         
 -36   2   5        656.22       1039.56       125.99 o                         
 -34   2   5       3223.35       2875.20       153.09 o                         
 -32   2   5       5987.21       6681.42       216.90 o                         
 -30   2   5      11047.96      10646.73       192.85 o                         
 -28   2   5       3186.83       2846.82       112.02 o                         
 -26   2   5      50725.85      50151.39       813.94 o                         
 -24   2   5       2685.61       3437.76       168.60 o                         
 -22   2   5      43788.14      41755.37       554.12 o                         
 -20   2   5      58465.06      55023.59       955.53 o                         
 -18   2   5      85295.59      89775.27      1040.41 o                         
 -16   2   5      32314.53      32328.61       515.80 o                         
 -14   2   5       1001.92        613.41        80.45 o                         
 -12   2   5      46111.77      43706.32       660.61 o                         
 -10   2   5      29732.18      25110.22       486.57 o                         
  -8   2   5      14545.54      18467.93       495.39 o                         
  -6   2   5     210157.03     217253.86      3100.80 o                         
  -4   2   5      54778.84      79371.23      1001.13 o                         
  -2   2   5       1568.39       1695.41        73.00 o                         
   0   2   5      80691.02     119246.59      2104.20 o                         
   2   2   5     378844.69     463421.25      5708.22 o                         
   4   2   5    1351423.25    1423146.12     17513.96 o                         
   6   2   5     307175.88     353704.00      4374.92 o                         
   8   2   5      70476.24      56864.26      1041.01 o                         
  10   2   5      37803.03      41812.40       782.64 o                         
  12   2   5     175279.36     182484.66      3232.24 o                         
  14   2   5      13467.22      15829.38       359.99 o                         
  16   2   5      10935.43      12796.32       320.87 o                         
  18   2   5       1697.50       2103.54       160.32 o                         
  20   2   5       8922.77       7770.08       160.72 o                         
  22   2   5      31109.47      28047.09       354.77 o                         
  24   2   5      64433.08      57186.13       588.48 o                         
  26   2   5        770.88        910.95        68.56 o                         
  28   2   5       6832.89       7149.61       115.65 o                         
  30   2   5      18177.23      18291.86       288.39 o                         
  32   2   5         14.51        113.76       121.24 o                         
  34   2   5         70.57         43.30       120.03 o                         
  36   2   5       1126.46       1171.42       117.58 o                         
  38   2   5       1093.40       1145.82       107.70 o                         
 -41   3   5         52.07         -6.93       121.25 o                         
 -39   3   5         95.77        316.10        92.39 o                         
 -37   3   5        109.13        114.81       103.05 o                         
 -35   3   5        989.12       1279.13       143.77 o                         
 -33   3   5         86.67         78.26       131.88 o                         
 -31   3   5       7221.12       6328.12       192.11 o                         
 -29   3   5      20901.47      22538.24       382.76 o                         
 -27   3   5      25939.29      25036.75       397.77 o                         
 -25   3   5       3560.79       4252.12       140.38 o                         
 -23   3   5      51549.71      46280.07       564.96 o                         
 -21   3   5      42054.37      43681.89       745.86 o                         
 -19   3   5      42404.45      47934.54       736.03 o                         
 -17   3   5       2018.69       2703.31        96.45 o                         
 -15   3   5     171498.97     154668.17      2248.76 o                         
 -13   3   5      27338.51      37209.55       987.31 o                         
 -11   3   5      15683.53      15997.92       460.75 o                         
  -9   3   5     329889.31     307483.66      7614.43 o                         
  -7   3   5        662.84       1367.48        75.73 o                         
  -5   3   5      85621.61     125346.20      2244.44 o                         
  -3   3   5     930908.56    1117173.88     11238.54 o                         
  -1   3   5      60146.80      53801.39       790.58 o                         
   1   3   5     574028.94     547625.81      9547.30 o                         
   3   3   5     530505.00     602065.19      7421.30 o                         
   5   3   5     638846.81     674328.94      8315.07 o                         
   7   3   5      58816.25      54623.84       993.31 o                         
   9   3   5      51214.12      40592.74       758.15 o                         
  11   3   5       1069.42       2039.61       123.69 o                         
  13   3   5      55315.32      69853.17      1283.58 o                         
  15   3   5      86295.64      79137.57      1456.28 o                         
  17   3   5      57059.69      54750.63      1045.97 o                         
  19   3   5      38112.80      38577.25       530.88 o                         
  21   3   5      13450.61      12827.01       167.21 o                         
  23   3   5       5795.01       6019.79       131.49 o                         
  25   3   5       2827.17       2163.28        70.60 o                         
  27   3   5      14238.51      13110.79       205.39 o                         
  29   3   5        100.18        199.19        69.31 o                         
  31   3   5       7558.99       7399.65       294.46 o                         
  33   3   5       1506.16       1648.98       183.61 o                         
  35   3   5        613.81        689.39       162.82 o                         
  37   3   5         88.63        121.25       142.03 o                         
  39   3   5         19.51         58.89       110.86 o                         
 -36   4   5        840.75       1243.67       152.43 o                         
 -34   4   5       1054.89        748.28       162.82 o                         
 -32   4   5          7.92        196.81       123.62 o                         
 -30   4   5        426.69        379.34        80.90 o                         
 -28   4   5        624.14        879.56        84.40 o                         
 -26   4   5       6112.68       4984.43       133.84 o                         
 -24   4   5       5063.53       5071.39       159.35 o                         
 -22   4   5       6879.29       7532.45       175.21 o                         
 -20   4   5      12027.01      13615.75       234.96 o                         
 -18   4   5      22055.38      19868.01       449.46 o                         
 -16   4   5      32531.89      32407.94       644.03 o                         
 -14   4   5       2333.05       2364.49       118.64 o                         
 -12   4   5       1504.23       3783.55       158.14 o                         
 -10   4   5      28719.72      26637.94       530.95 o                         
  -8   4   5      70494.30      62192.35       901.66 o                         
  -6   4   5     209873.91     195934.69      2820.78 o                         
  -4   4   5       1188.38       1400.23        59.54 o                         
  -2   4   5      94884.20      95954.42      1076.67 o                         
   0   4   5       6802.77      14771.36       244.52 o                         
   2   4   5     317590.22     310094.66      4442.08 o                         
   4   4   5       1021.04       1038.59        66.50 o                         
   6   4   5      44697.53      45518.31       835.30 o                         
   8   4   5      49793.33      42632.52       791.21 o                         
  10   4   5     133395.97     128682.44      2291.60 o                         
  12   4   5      13478.07      12563.74       292.72 o                         
  14   4   5      48984.22      53250.52      1001.88 o                         
  16   4   5      40171.94      35224.32       704.23 o                         
  18   4   5      10791.97      10738.61       162.76 o                         
  20   4   5      40096.89      37840.12       414.71 o                         
  22   4   5        338.81        279.07        55.77 o                         
  24   4   5       9309.58       9931.41       139.96 o                         
  26   4   5      15805.01      15816.20       187.96 o                         
  28   4   5       2704.53       2973.51        78.75 o                         
  30   4   5        730.58        718.25       155.89 o                         
  32   4   5        474.65        378.88       112.60 o                         
  34   4   5        468.87        683.18       108.99 o                         
  36   4   5        129.03        101.70        99.19 o                         
  38   4   5         58.15         45.04       121.25 o                         
 -39   5   5        154.96         13.86       114.32 o                         
 -37   5   5       1144.23       1143.20       148.96 o                         
 -35   5   5       1183.21       1558.91       166.28 o                         
 -33   5   5       2726.90       2601.65       183.61 o                         
 -31   5   5       1357.11       1902.66       106.62 o                         
 -29   5   5       1476.16       1317.45        96.26 o                         
 -27   5   5      10342.34      10229.40       189.00 o                         
 -25   5   5       8834.75       8901.42       197.29 o                         
 -23   5   5      35784.83      35426.83       704.91 o                         
 -21   5   5       6774.89       7809.09       137.13 o                         
 -19   5   5      10009.19       8329.42       137.67 o                         
 -17   5   5       3692.69       4870.67       137.13 o                         
 -15   5   5      16647.57      17722.70       352.52 o                         
 -13   5   5     132525.80     121379.47      1541.87 o                         
 -11   5   5       3890.73       5161.49       204.39 o                         
  -9   5   5     426972.00     438262.78      7685.60 o                         
  -7   5   5      53904.89      55368.16       842.00 o                         
  -5   5   5      15800.35      22455.06       346.45 o                         
  -3   5   5      43097.96      47175.05       614.02 o                         
  -1   5   5     210523.11     186355.70      2657.18 o                         
   1   5   5      54761.46      55686.74       714.13 o                         
   3   5   5     189102.58     185441.47      4697.53 o                         
   5   5   5       6195.53       5529.69       143.97 o                         
   7   5   5     113518.72     105278.34      1563.31 o                         
   9   5   5      26788.37      36989.41       662.65 o                         
  11   5   5      30563.03      36617.87       701.78 o                         
  13   5   5      14935.25      12683.01       365.48 o                         
  15   5   5      13006.91      13317.75       323.32 o                         
  17   5   5      26177.87      25365.56       407.02 o                         
  19   5   5       4375.23       4406.82       105.92 o                         
  21   5   5        598.97        802.18        64.01 o                         
  23   5   5      16278.02      18031.99       260.32 o                         
  25   5   5       6862.64       7653.13       111.80 o                         
  27   5   5       3196.48       3211.77        78.72 o                         
  29   5   5        172.71        270.67        97.54 o                         
  31   5   5       1729.12       1939.03       123.69 o                         
  33   5   5        191.99        370.68       145.50 o                         
  35   5   5        624.49       1008.10       145.50 o                         
  37   5   5        126.04        136.68        93.15 o                         
 -38   6   5         93.07         97.83        89.89 o                         
 -36   6   5         57.91        173.21       128.18 o                         
 -34   6   5       1563.16       1815.27       162.82 o                         
 -32   6   5        302.27        290.33       101.64 o                         
 -30   6   5        102.28        127.50        89.73 o                         
 -28   6   5       3389.71       2768.25       109.32 o                         
 -26   6   5      15185.81      16587.20       369.29 o                         
 -24   6   5       1776.48       2345.00        78.17 o                         
 -22   6   5        318.77        386.10        71.76 o                         
 -20   6   5       1526.59       1052.67        66.47 o                         
 -18   6   5      65051.89      61304.12       609.74 o                         
 -16   6   5       2400.51       3023.55        95.50 o                         
 -14   6   5      35518.82      39541.04       544.41 o                         
 -12   6   5      26916.88      27015.54       384.29 o                         
 -10   6   5      35877.08      40116.86       539.17 o                         
  -8   6   5      35470.56      37994.60       416.16 o                         
  -6   6   5      57952.51      66996.21      1111.05 o                         
  -4   6   5        568.85       1076.50        55.17 o                         
  -2   6   5      67645.22      65973.82       959.28 o                         
   0   6   5      50515.20      44255.84      1233.27 o                         
   2   6   5       2920.78       4301.10       160.44 o                         
   4   6   5     115988.94     130664.70      3388.04 o                         
   6   6   5     162151.84     159856.64      2416.62 o                         
   8   6   5       1111.93       1437.91       133.15 o                         
  10   6   5      10459.74      12722.87       297.44 o                         
  12   6   5      17231.38      16594.98       366.06 o                         
  14   6   5      16103.63      12454.23       214.94 o                         
  16   6   5      11490.93      12850.32       186.64 o                         
  18   6   5      32096.29      30250.72       333.86 o                         
  20   6   5       2362.79       2767.66        70.75 o                         
  22   6   5      13979.12      13295.79       166.36 o                         
  24   6   5      18354.29      20928.31       265.71 o                         
  26   6   5        880.06        910.99       105.02 o                         
  28   6   5        598.34       1302.56       155.89 o                         
  30   6   5        672.00        973.46       148.96 o                         
  32   6   5       6912.46       6980.47       256.35 o                         
  34   6   5       1331.24        895.64       107.32 o                         
  36   6   5         24.01         34.37        91.55 o                         
 -39   7   5        212.50        199.34        46.98 o                         
 -37   7   5       1057.97       1178.10       114.25 o                         
 -35   7   5        305.20        310.91        81.86 o                         
 -33   7   5       4132.33       4891.53       214.78 o                         
 -31   7   5       2313.87       1907.14       119.73 o                         
 -29   7   5       3590.09       3259.35       142.03 o                         
 -27   7   5      12969.10      12344.88       240.85 o                         
 -25   7   5       1980.79       1759.99        84.83 o                         
 -23   7   5        179.50        121.52        63.09 o                         
 -21   7   5       2578.25       3567.96       103.76 o                         
 -19   7   5       1517.43       1218.42        67.26 o                         
 -17   7   5      27791.92      29303.03       313.55 o                         
 -15   7   5         10.57        219.28        50.27 o                         
 -13   7   5      45667.13      48213.24       481.27 o                         
 -11   7   5      40202.67      35854.05       576.86 o                         
  -9   7   5      87212.56      74477.37       956.14 o                         
  -7   7   5      17829.71      19146.51       834.88 o                         
  -5   7   5      12003.71       9463.68       274.06 o                         
  -3   7   5       1560.63       2449.23       245.96 o                         
  -1   7   5     181377.55     172734.59      4406.53 o                         
   1   7   5      94336.75      87472.39      2324.51 o                         
   3   7   5        930.53       1794.48       287.53 o                         
   5   7   5      13136.05      24381.43       525.02 o                         
   7   7   5       3798.93       4721.78       367.21 o                         
   9   7   5      27769.99      23865.48      1148.40 o                         
  11   7   5      46198.80      46276.66      1500.02 o                         
  13   7   5      21001.96      18895.07       315.36 o                         
  15   7   5      98554.98      95365.20      1109.25 o                         
  17   7   5      68053.58      70998.21       953.54 o                         
  19   7   5       4659.79       4184.51       127.13 o                         
  21   7   5       8028.87       9278.53       161.40 o                         
  23   7   5       4747.94       4610.65       181.71 o                         
  25   7   5       1248.73       1104.30       161.49 o                         
  27   7   5        387.62        384.53       135.11 o                         
  29   7   5       1258.56       1513.88       152.43 o                         
  31   7   5       1627.66       2021.54       145.79 o                         
  33   7   5         61.62         38.10        54.42 o                         
  35   7   5        588.83        715.18       152.43 o                         
 -36   8   5         20.48        -28.13        97.27 o                         
 -34   8   5        615.50        700.24        72.51 o                         
 -32   8   5       1655.77       1737.47       187.36 o                         
 -30   8   5       3017.77       3621.68       215.20 o                         
 -28   8   5         52.05        260.86        98.79 o                         
 -26   8   5       2557.61       3213.96       106.01 o                         
 -24   8   5       5677.26       6087.17       143.99 o                         
 -22   8   5      21477.66      19759.02       305.60 o                         
 -20   8   5        659.47        705.09        67.98 o                         
 -18   8   5        934.71       1105.54        83.53 o                         
 -16   8   5       1939.72       2330.89        72.02 o                         
 -14   8   5      43754.27      43074.54       559.45 o                         
 -12   8   5      32180.06      30860.24       322.63 o                         
 -10   8   5      92809.11     102331.12      1301.52 o                         
  -8   8   5        923.19        433.54        95.70 o                         
  -6   8   5       3308.38       4933.18       218.98 o                         
  -4   8   5       1163.93        827.96       235.57 o                         
  -2   8   5       2076.89       3793.36       304.85 o                         
   0   8   5     118798.52     116835.29      2164.17 o                         
   2   8   5       1084.12       1780.63       297.93 o                         
   4   8   5      29383.28      28528.12       945.74 o                         
   6   8   5       1810.15       2472.17       175.11 o                         
   8   8   5     156585.38     151884.19      1765.57 o                         
  10   8   5      70229.52      63689.96      1574.57 o                         
  12   8   5     155911.92     146081.47     13304.46 o                         
  14   8   5      12431.69      13459.59       396.66 o                         
  16   8   5      38911.96      41444.98       868.95 o                         
  18   8   5       2924.72       3178.27       119.27 o                         
  20   8   5      61325.58      64625.38      1027.04 o                         
  22   8   5        306.60        797.61       101.61 o                         
  24   8   5        402.53        345.05        97.94 o                         
  26   8   5        378.68        286.96        96.94 o                         
  28   8   5       5754.13       6312.24       183.95 o                         
  30   8   5        723.95        827.76        89.05 o                         
  32   8   5        516.15         58.89        42.82 o                         
  34   8   5         21.00         51.96        86.61 o                         
 -35   9   5        830.38        388.63        89.67 o                         
 -33   9   5        129.49         57.43        79.72 o                         
 -31   9   5          0.28        137.45        70.91 o                         
 -29   9   5        306.07        162.78        83.70 o                         
 -27   9   5       9862.66      10301.15       595.03 o                         
 -25   9   5        939.54       1066.64        72.30 o                         
 -23   9   5        314.47        565.37        64.58 o                         
 -21   9   5       4815.27       3646.03       106.57 o                         
 -19   9   5      49504.99      48558.86       599.81 o                         
 -17   9   5      54476.55      53066.66       600.99 o                         
 -15   9   5       2349.90       1808.21        64.24 o                         
 -13   9   5         35.55        220.92        61.57 o                         
 -11   9   5       1478.38       2479.94        62.49 o                         
  -9   9   5      10011.55      13076.00       158.88 o                         
  -7   9   5        795.94        850.54        50.93 o                         
  -5   9   5        483.56        433.14        47.97 o                         
  -3   9   5     124624.82     126123.30      1199.37 o                         
  -1   9   5      15560.52      18162.62       267.89 o                         
   1   9   5       5214.06       5891.87       120.97 o                         
   3   9   5       7089.06       6803.65        96.97 o                         
   5   9   5     114893.33     110223.60      1057.19 o                         
   7   9   5      21819.19      19005.27       229.01 o                         
   9   9   5       7571.38       6577.22       118.07 o                         
  11   9   5       2234.34       3092.95        82.25 o                         
  13   9   5      86456.67      78522.12      1456.27 o                         
  15   9   5        332.16        602.19       156.79 o                         
  17   9   5       1370.52       1358.68       163.10 o                         
  19   9   5       1507.29       1514.59       172.83 o                         
  21   9   5        387.43        118.22       155.19 o                         
  23   9   5       4345.82       3954.26       230.63 o                         
  25   9   5       2039.94       2707.62       125.26 o                         
  27   9   5          0.33         47.52        74.54 o                         
  29   9   5       1821.88       1650.43       132.14 o                         
  31   9   5       1547.26       1578.57       109.12 o                         
  33   9   5       1295.37       1329.60        83.87 o                         
 -34  10   5        320.88        203.64        64.09 o                         
 -32  10   5        773.31        714.64        72.91 o                         
 -30  10   5        659.19        366.42        80.01 o                         
 -28  10   5       6080.49       5801.10       550.82 o                         
 -26  10   5       1412.69       1576.38       112.65 o                         
 -24  10   5       2126.83       1792.10       106.32 o                         
 -22  10   5       1788.00       1485.14        85.86 o                         
 -20  10   5      12986.65      13213.36       291.01 o                         
 -18  10   5      12349.63      12588.28       195.68 o                         
 -16  10   5      15033.93      18402.42       255.08 o                         
 -14  10   5        501.39        444.20        59.80 o                         
 -12  10   5       7766.34       7513.34       124.33 o                         
 -10  10   5      40161.97      37635.24       350.28 o                         
  -8  10   5        230.64        420.15        50.42 o                         
  -6  10   5      30914.13      30173.40       279.46 o                         
  -4  10   5        333.80        587.21        47.40 o                         
  -2  10   5       6951.65       9039.60       102.73 o                         
   0  10   5      13980.12      13296.75       128.58 o                         
   2  10   5      30816.80      31247.04       268.30 o                         
   4  10   5     116577.38     120635.93      1080.49 o                         
   6  10   5        863.99        826.86        49.39 o                         
   8  10   5       5091.65       6578.56       130.51 o                         
  10  10   5       9078.95       9002.12       200.63 o                         
  12  10   5      15519.64      13217.35       214.84 o                         
  14  10   5      10546.09       9434.40       342.42 o                         
  16  10   5         70.66         44.11       110.00 o                         
  18  10   5       3273.08       3162.61       135.79 o                         
  20  10   5       5037.32       4415.84       145.24 o                         
  22  10   5       3078.21       2515.53       126.00 o                         
  24  10   5        866.92        726.41       104.61 o                         
  26  10   5      10282.60      10197.76       241.18 o                         
  28  10   5         71.37        154.82        80.94 o                         
  30  10   5       1247.74       1132.59        92.89 o                         
  32  10   5        427.12        423.65        68.57 o                         
 -33  11   5       1822.29        947.24       685.92 o                         
 -31  11   5       1158.90        980.69        93.08 o                         
 -29  11   5        321.19        261.98        66.90 o                         
 -27  11   5        427.59        616.98       101.98 o                         
 -25  11   5        732.18        672.92        74.76 o                         
 -23  11   5         65.90        188.99        76.20 o                         
 -21  11   5       1055.59        803.27        78.91 o                         
 -19  11   5       4174.56       4668.70       144.51 o                         
 -17  11   5        103.01        266.47        72.54 o                         
 -15  11   5        414.53        841.57        74.26 o                         
 -13  11   5       2467.71       2752.88        99.56 o                         
 -11  11   5        235.68        225.55        63.37 o                         
  -9  11   5      21164.71      22387.78       245.36 o                         
  -7  11   5      24405.05      22873.35       231.44 o                         
  -5  11   5       3687.16       4859.43        79.85 o                         
  -3  11   5      70851.09      64534.54       593.46 o                         
  -1  11   5       6181.76       6220.30        77.08 o                         
   1  11   5       2181.22       2015.45        48.64 o                         
   3  11   5      10472.08      10941.15       120.08 o                         
   5  11   5       6339.58       5298.49        98.85 o                         
   7  11   5       1936.71       2462.06        61.54 o                         
   9  11   5        280.10        343.71        60.32 o                         
  11  11   5      17494.19      18286.87       333.61 o                         
  13  11   5      17555.10      18908.30       350.56 o                         
  15  11   5        808.82       1202.51        98.31 o                         
  17  11   5      18552.38      17421.98       558.46 o                         
  19  11   5        510.30        684.86        88.77 o                         
  21  11   5       1474.04       1660.19       116.13 o                         
  23  11   5       1095.56       1085.40       102.70 o                         
  25  11   5       1003.25       1268.87        95.98 o                         
  27  11   5       1369.26       1478.82        83.46 o                         
  29  11   5       1607.17       1443.26        89.65 o                         
  31  11   5        131.82        162.21        58.22 o                         
 -30  12   5         22.06         77.37        46.48 o                         
 -28  12   5        801.94        596.84        93.08 o                         
 -26  12   5        500.18        454.38       109.12 o                         
 -24  12   5       1477.59       1869.20       135.94 o                         
 -22  12   5       6430.98       7158.08       165.88 o                         
 -20  12   5      13742.34      14079.26       400.23 o                         
 -18  12   5       8536.53       8701.69       192.38 o                         
 -16  12   5       3275.94       4854.79       140.30 o                         
 -14  12   5         83.41        -13.76        84.79 o                         
 -12  12   5      14525.74      15596.35       204.35 o                         
 -10  12   5        642.59        791.26        68.76 o                         
  -8  12   5       3096.91       2813.76        68.70 o                         
  -6  12   5      32011.07      32186.75       364.90 o                         
  -4  12   5       5379.89       5677.79        88.08 o                         
  -2  12   5       2369.30       2690.55        69.26 o                         
   0  12   5        312.46        680.94        58.61 o                         
   2  12   5       2803.35       2485.03        65.40 o                         
   4  12   5      30366.93      33731.23       418.82 o                         
   6  12   5       7492.72       7762.99       124.56 o                         
   8  12   5       2938.92       3635.70       116.56 o                         
  10  12   5       7008.79       6617.66       149.32 o                         
  12  12   5      15095.63      15090.32       386.66 o                         
  14  12   5       1093.61       1260.84       135.58 o                         
  16  12   5        101.83        141.61        93.99 o                         
  18  12   5      13737.99      12272.41       542.16 o                         
  20  12   5        319.59        594.67       129.91 o                         
  22  12   5       2160.04       2009.27       148.96 o                         
  24  12   5        162.02        200.93       110.86 o                         
  26  12   5       5718.51       5393.84       194.00 o                         
  28  12   5       1124.50       1264.45        97.00 o                         
 -29  13   5         80.13        187.07        90.07 o                         
 -27  13   5         16.17         43.65        44.20 o                         
 -25  13   5      11900.11      10919.48       436.50 o                         
 -23  13   5         37.23         92.20       101.64 o                         
 -21  13   5       3109.36       3945.08       147.23 o                         
 -19  13   5         19.37         86.20        89.21 o                         
 -17  13   5       2072.92       1897.13        85.91 o                         
 -15  13   5         28.18         74.76        66.23 o                         
 -13  13   5       2865.52       3716.93        81.80 o                         
 -11  13   5        730.03        738.16        61.78 o                         
  -9  13   5       4707.06       4733.48        95.86 o                         
  -7  13   5       5024.03       4835.33        96.93 o                         
  -5  13   5        575.99        606.49        58.83 o                         
  -3  13   5        649.29        716.91        56.47 o                         
  -1  13   5        310.14        490.02        65.35 o                         
   1  13   5      11684.40      11723.26       164.57 o                         
   3  13   5      17220.04      18768.42       271.03 o                         
   5  13   5        209.03        379.96       116.07 o                         
   7  13   5        352.89        382.92        65.31 o                         
   9  13   5      15892.08      16304.88       499.02 o                         
  11  13   5       3492.71       3212.25       265.02 o                         
  13  13   5       7532.93       6915.45       611.44 o                         
  15  13   5      14305.82      12907.81       398.39 o                         
  17  13   5       1007.90        616.64       138.57 o                         
  19  13   5       5721.52       4884.60       207.86 o                         
  21  13   5         83.91         45.04       110.86 o                         
  23  13   5       7620.01       7340.75       239.03 o                         
  25  13   5         17.64         86.61        86.61 o                         
 -26  14   5        140.47         79.68        93.53 o                         
 -24  14   5        242.06         79.52        53.70 o                         
 -22  14   5       4460.78       3177.43      1392.63 o                         
 -20  14   5       2745.84       2679.80       119.73 o                         
 -18  14   5        326.22        647.56       103.91 o                         
 -16  14   5         58.68         84.92        77.92 o                         
 -14  14   5       8486.17       7702.71       152.01 o                         
 -12  14   5      12784.46      12810.81       234.88 o                         
 -10  14   5       5529.02       4507.85       123.17 o                         
  -8  14   5       4971.79       5281.31        95.54 o                         
  -6  14   5      25673.27      23915.59       293.86 o                         
  -4  14   5        641.15       1021.45        63.80 o                         
  -2  14   5       3160.76       3014.98        74.48 o                         
   0  14   5       6360.61       6733.13       112.88 o                         
   2  14   5       1108.77       1159.48        76.92 o                         
   4  14   5      22972.55      24285.42       475.20 o                         
   6  14   5       6151.97       5806.84       168.97 o                         
   8  14   5      18250.44      19328.62       388.26 o                         
  10  14   5       1712.33       1548.52       152.43 o                         
  12  14   5      37102.39      37465.90       983.85 o                         
  14  14   5       7987.52       6647.90       245.96 o                         
  16  14   5      26655.80      25358.33       682.46 o                         
  18  14   5       6976.82       7222.97       242.50 o                         
  20  14   5       7190.61       8251.85       256.35 o                         
  22  14   5          2.67         55.43        86.61 o                         
  24  14   5        485.00        575.07        76.21 o                         
 -23  15   5       4854.14       4991.99       176.68 o                         
 -21  15   5        708.74        911.10       114.32 o                         
 -19  15   5       2073.12       1116.44       933.62 o                         
 -17  15   5        667.49        314.63       455.55 o                         
 -15  15   5        454.87        396.46        69.75 o                         
 -13  15   5       3741.23       2810.75        95.34 o                         
 -11  15   5        367.10        438.38        56.89 o                         
  -9  15   5         14.82         70.83        54.46 o                         
  -7  15   5        141.54        259.59        57.09 o                         
  -5  15   5        330.67        376.87        57.46 o                         
  -3  15   5       6465.20       6237.56       130.16 o                         
  -1  15   5       3492.57       3359.04        79.99 o                         
   1  15   5       7904.49       9406.70       177.92 o                         
   3  15   5       2230.29       1961.99       152.16 o                         
   5  15   5      11985.82      12248.14       224.46 o                         
   7  15   5        413.24        482.46       105.10 o                         
   9  15   5      20852.47      20740.48       571.60 o                         
  11  15   5         68.17         20.79       117.78 o                         
  13  15   5        177.45        360.28       110.86 o                         
  15  15   5       4080.86       3807.21       162.82 o                         
  17  15   5         93.91        242.50        93.53 o                         
  19  15   5        254.88        342.32       128.18 o                         
 -18  16   5        477.96        536.96        97.00 o                         
 -16  16   5         22.39        100.46       100.46 o                         
 -14  16   5       7025.48       7617.89       252.89 o                         
 -12  16   5       5040.28       5241.42       204.39 o                         
 -10  16   5         55.38        103.93       121.25 o                         
  -8  16   5        141.19        -15.52        42.22 o                         
  -6  16   5       6429.73       6665.36       166.09 o                         
  -4  16   5        171.14         67.70        42.96 o                         
  -2  16   5      10997.55      12194.48       258.35 o                         
   0  16   5       4139.13       3928.73       128.45 o                         
   2  16   5      18016.79      17840.35       352.72 o                         
   4  16   5       9024.95       8393.49       202.41 o                         
   6  16   5      16612.84      17534.24      1051.40 o                         
   8  16   5       5111.10       4675.05       148.96 o                         
  10  16   5       2315.17       2417.05       104.03 o                         
  12  16   5       8196.73       7913.57       259.82 o                         
  14  16   5        202.11        133.47        59.69 o                         
  16  16   5        757.41        540.30        53.54 o                         
 -13  17   5       2419.31       2057.77       114.32 o                         
 -11  17   5        579.10        623.57        97.00 o                         
  -9  17   5          5.14        -58.89        97.00 o                         
  -7  17   5         18.57         41.57        97.00 o                         
  -5  17   5       2156.88       1957.30       128.18 o                         
  -3  17   5        366.21        289.05        68.46 o                         
  -1  17   5         54.31        115.58        67.06 o                         
   1  17   5       1180.93        935.35       103.93 o                         
   3  17   5       7411.70       8051.67       646.08 o                         
   5  17   5        155.95        178.93        73.69 o                         
   7  17   5        167.24        159.64        74.48 o                         
   9  17   5       2535.13       2890.67        94.89 o                         
 -42   0   6        433.52        644.35       110.86 o                         
 -40   0   6        365.40        176.68       138.57 o                         
 -38   0   6         64.41         48.50       162.82 o                         
 -36   0   6       4664.36       5899.62       273.68 o                         
 -34   0   6      19699.03      23314.43       675.53 o                         
 -32   0   6       1044.50       1232.04       151.73 o                         
 -30   0   6      16461.86      19133.36       396.76 o                         
 -28   0   6       3750.27       3167.61       157.40 o                         
 -26   0   6       8738.57       7063.61       426.10 o                         
 -24   0   6      13696.90      14830.67       878.19 o                         
 -22   0   6       3412.19       3704.74       173.96 o                         
 -20   0   6      58460.99      62876.29      1217.68 o                         
 -18   0   6     264394.50     267046.94      4711.55 o                         
 -16   0   6       2739.67       2573.45       110.57 o                         
 -14   0   6      38000.39      54312.56      1361.45 o                         
 -12   0   6      18093.53       6270.30       173.21 o                         
 -10   0   6     524091.12     423740.53     10489.76 o                         
  -8   0   6     260684.20     450886.44     11147.97 o                         
  -6   0   6     411773.00     208870.22      5189.45 o                         
  -4   0   6     370430.97     223955.11      3925.43 o                         
  -2   0   6     115703.37      73909.85      1867.23 o                         
   2   0   6     158374.11     230209.52      4039.39 o                         
   4   0   6     109464.09      44840.30       823.06 o                         
   6   0   6    1474905.12    1477826.38     25736.69 o                         
   8   0   6      35219.65      23962.24       668.60 o                         
  10   0   6     581915.56     643308.38     15897.46 o                         
  12   0   6      33909.14      35321.53       973.46 o                         
  14   0   6    1292450.38    1297314.38     31999.31 o                         
  16   0   6      20332.15      26913.79       803.71 o                         
  18   0   6     149905.81     139139.45      3039.88 o                         
  20   0   6      17823.38      16702.19       286.68 o                         
  22   0   6     198813.50     199167.67      2883.38 o                         
  24   0   6      10540.43      11473.53       212.01 o                         
  26   0   6      44612.35      45750.11       801.53 o                         
  28   0   6       6177.96       5987.37       151.75 o                         
  30   0   6       4184.01       3222.39       181.69 o                         
  32   0   6         53.67         93.53       173.21 o                         
  34   0   6         20.11        -17.32       166.28 o                         
  36   0   6        842.38       1167.45       166.28 o                         
  38   0   6       2248.79       2130.52       173.21 o                         
 -41   1   6        233.81        376.83        85.32 o                         
 -39   1   6        733.92        939.86       109.91 o                         
 -37   1   6         19.30         22.77       117.50 o                         
 -35   1   6        900.37        759.28       132.21 o                         
 -33   1   6       1119.47        553.53       113.87 o                         
 -31   1   6       4925.18       5958.17       221.33 o                         
 -29   1   6       4495.09       4200.55       132.24 o                         
 -27   1   6      40838.96      39934.32       874.07 o                         
 -25   1   6       5508.01       4389.21       356.82 o                         
 -23   1   6       5513.12       4604.92       198.10 o                         
 -21   1   6      33286.87      30904.60       931.88 o                         
 -19   1   6       4827.28       6816.70       167.71 o                         
 -17   1   6        856.34       1355.70       100.92 o                         
 -15   1   6     100864.66     112082.45      2799.12 o                         
 -13   1   6      18110.88      22067.29       578.53 o                         
 -11   1   6        358.71        440.86        60.84 o                         
  -9   1   6     154129.62     218340.20      3124.05 o                         
  -7   1   6     312729.78     390915.06      5556.88 o                         
  -5   1   6     131776.27     159647.36      2105.09 o                         
  -3   1   6      11758.61      39362.89       907.63 o                         
  -1   1   6      59476.22      60794.18      1548.52 o                         
   1   1   6      16528.56      15178.78      1028.88 o                         
   3   1   6     325376.28     549397.12      9587.72 o                         
   5   1   6      42040.41      71746.23      1289.71 o                         
   7   1   6      46008.11      31577.24      1068.72 o                         
   9   1   6      58432.52      58819.55      1524.27 o                         
  11   1   6     198201.38     200483.25      5016.24 o                         
  13   1   6      86900.82      82071.62      2123.59 o                         
  15   1   6      15875.76      15717.32       530.03 o                         
  17   1   6     199343.97     206829.77      5220.63 o                         
  19   1   6      48045.60      51120.76       664.16 o                         
  21   1   6      18995.58      19023.06       275.49 o                         
  23   1   6       5897.13       6055.38       156.97 o                         
  25   1   6      22620.44      21516.88       294.65 o                         
  27   1   6       1833.74       2046.25       122.52 o                         
  29   1   6       1588.74       1071.65        89.54 o                         
  31   1   6        322.75        216.28        96.62 o                         
  33   1   6       1686.60       1191.18       129.83 o                         
  35   1   6        468.02        713.47       118.79 o                         
  37   1   6       2764.99       2861.86       188.80 o                         
  39   1   6         24.55          8.66        95.53 o                         
 -42   2   6         14.62         44.22        46.27 o                         
 -40   2   6        121.30        157.60        88.18 o                         
 -38   2   6         36.74         17.99       136.84 o                         
 -36   2   6        691.80        722.20       123.54 o                         
 -34   2   6        341.32        334.52       125.99 o                         
 -32   2   6       4836.70       5670.56       149.25 o                         
 -30   2   6        511.81        833.05        99.55 o                         
 -28   2   6       1492.16       1609.70        95.20 o                         
 -26   2   6        549.37       1164.28       115.24 o                         
 -24   2   6      55862.73      57313.80       797.67 o                         
 -22   2   6      17646.06      15418.66       261.01 o                         
 -20   2   6       1788.52       1455.00       102.07 o                         
 -18   2   6      49508.61      49211.55      1261.16 o                         
 -16   2   6     108212.15     114711.82      2882.26 o                         
 -14   2   6      42745.19      52798.68      1351.06 o                         
 -12   2   6      30636.55      28503.30       549.19 o                         
 -10   2   6     190498.34     139052.75      2000.62 o                         
  -8   2   6       5698.39      12357.82       211.99 o                         
  -6   2   6     147727.97     113805.19      1959.10 o                         
  -4   2   6     238156.56     262241.91      3405.32 o                         
  -2   2   6      30877.55      67039.43      1415.06 o                         
   0   2   6     280201.72     240526.23      4218.21 o                         
   2   2   6      38904.09      47471.86       611.86 o                         
   4   2   6     968229.06    1138431.50     14018.97 o                         
   6   2   6     434625.25     460409.53      5689.60 o                         
   8   2   6     170459.89     191517.05      3379.22 o                         
  10   2   6     156335.59     171314.25      3036.27 o                         
  12   2   6      67918.87      56643.95      1222.88 o                         
  14   2   6     162205.61     141897.36      2542.68 o                         
  16   2   6       1097.20       1687.51       151.64 o                         
  18   2   6      17556.04      17702.56       348.61 o                         
  20   2   6      31802.97      29949.15       371.60 o                         
  22   2   6       9840.99      10281.10       161.64 o                         
  24   2   6      10235.20       9256.76       150.94 o                         
  26   2   6         94.77        143.62        66.01 o                         
  28   2   6      57382.31      50830.60       518.38 o                         
  30   2   6       1018.98        637.19        77.83 o                         
  32   2   6       3515.96       3898.46       161.62 o                         
  34   2   6        176.65         87.12       116.34 o                         
  36   2   6       1064.52       1431.27       120.03 o                         
  38   2   6       1186.24       1177.03       107.78 o                         
 -41   3   6        378.02        264.34        95.27 o                         
 -39   3   6         36.40         88.79       152.43 o                         
 -37   3   6          8.79        -29.73       104.57 o                         
 -35   3   6         22.65         47.62       116.18 o                         
 -33   3   6        384.80        405.40       109.03 o                         
 -31   3   6       3609.92       4408.40       168.32 o                         
 -29   3   6        338.76        334.35        91.16 o                         
 -27   3   6       9807.76      10104.09       229.45 o                         
 -25   3   6       6726.44       8422.75       172.72 o                         
 -23   3   6       2165.99       2904.49       144.43 o                         
 -21   3   6       1734.12       2457.54       103.85 o                         
 -19   3   6       1315.46       1598.46        99.89 o                         
 -17   3   6      12089.30       8658.26       234.25 o                         
 -15   3   6      69013.21      65436.28      1683.63 o                         
 -13   3   6        616.16        814.10       117.78 o                         
 -11   3   6      45566.30      41842.07       771.61 o                         
  -9   3   6      96739.37     105914.26      1876.39 o                         
  -7   3   6       4768.75       4766.00       144.34 o                         
  -5   3   6      49489.43      55051.32      1070.45 o                         
  -3   3   6     111514.88     122151.88      1251.85 o                         
  -1   3   6      65374.41      66925.60       983.25 o                         
   1   3   6      10219.11      18593.64       362.52 o                         
   3   3   6     427683.72     437640.81      5396.87 o                         
   5   3   6      54899.98      76978.47       976.48 o                         
   7   3   6       4290.74       6658.97       204.39 o                         
   9   3   6     114061.88     127667.84      2273.22 o                         
  11   3   6      17150.54      14369.99       324.56 o                         
  13   3   6      11391.93       6418.15       206.89 o                         
  15   3   6       2370.62       4615.44       184.84 o                         
  17   3   6      60178.14      56852.04      1086.38 o                         
  19   3   6      20613.32      22805.39       262.24 o                         
  21   3   6       5270.81       5724.98        99.21 o                         
  23   3   6       2437.82       2208.95        68.20 o                         
  25   3   6        249.05        315.97        58.28 o                         
  27   3   6         53.51        130.42        65.56 o                         
  29   3   6        447.53        621.07        72.94 o                         
  31   3   6        327.71        578.53       173.21 o                         
  33   3   6        251.59        401.85       166.28 o                         
  35   3   6         26.54        -17.32       155.89 o                         
  37   3   6       1126.19        983.85       152.43 o                         
 -40   4   6         17.49          0.00        83.14 o                         
 -36   4   6       1958.92       2078.55       159.36 o                         
 -34   4   6        560.64       1101.63       162.82 o                         
 -32   4   6       3753.07       3352.58       148.46 o                         
 -30   4   6        222.81        549.71        84.77 o                         
 -28   4   6       6847.31       7005.51       157.20 o                         
 -26   4   6         15.76        -17.25        95.44 o                         
 -24   4   6      95439.34      91907.41      1644.91 o                         
 -22   4   6        487.18        606.28        98.80 o                         
 -20   4   6       2660.72       2138.63       105.45 o                         
 -18   4   6        339.32        446.26       100.88 o                         
 -16   4   6     134762.41     141131.22      2064.74 o                         
 -14   4   6       9922.56       7161.63       217.16 o                         
 -12   4   6     159797.75     142908.84      2081.94 o                         
 -10   4   6     127882.59     145321.19      2113.95 o                         
  -8   4   6        686.34        989.02        95.00 o                         
  -6   4   6      13280.89       8651.27       228.24 o                         
  -4   4   6     414725.62     391231.47      4830.46 o                         
  -2   4   6      19415.86      16057.33       192.46 o                         
   0   4   6     232486.06     228534.23      3268.70 o                         
   2   4   6     104183.83     113043.00      1648.35 o                         
   4   4   6     238220.94     237743.17      2943.74 o                         
   6   4   6      29370.39      31745.27       605.04 o                         
   8   4   6     419526.44     432054.16      7561.90 o                         
  10   4   6      11719.45      15373.55       335.57 o                         
  12   4   6       3365.09       7794.59       862.60 o                         
  14   4   6       4726.55       3413.87       164.07 o                         
  16   4   6      32824.81      29567.97       609.93 o                         
  18   4   6      24474.36      27190.86       305.47 o                         
  20   4   6      77894.05      73562.28       774.13 o                         
  22   4   6       6003.90       7329.36       110.64 o                         
  24   4   6      37822.38      33313.89       406.23 o                         
  26   4   6       4126.88       4275.17        86.52 o                         
  28   4   6      18857.88      17036.58       274.15 o                         
  30   4   6       4327.31       4329.57       223.44 o                         
  32   4   6       5423.42       5272.07       171.42 o                         
  34   4   6       2506.59       2618.12       132.21 o                         
  36   4   6       1284.96       1075.82       117.78 o                         
  38   4   6         44.96         46.91        88.08 o                         
 -39   5   6        112.66        159.47        71.55 o                         
 -37   5   6         33.71         -3.46       128.18 o                         
 -35   5   6        969.64       1073.92       155.89 o                         
 -33   5   6       2887.78       2677.72       310.05 o                         
 -31   5   6        217.19        374.69        91.89 o                         
 -29   5   6       5876.19       6396.42       151.73 o                         
 -27   5   6      14438.03      14663.16       243.64 o                         
 -25   5   6       7047.86       6374.02       162.84 o                         
 -23   5   6       4390.17       5312.75       119.70 o                         
 -21   5   6      50974.65      52559.19       586.27 o                         
 -19   5   6       9416.99       8124.86       199.48 o                         
 -17   5   6      18555.99      17155.04       248.56 o                         
 -15   5   6       1952.33       3135.84        97.61 o                         
 -13   5   6     193695.80     203017.09      2947.96 o                         
 -11   5   6      14381.31      16256.21       285.56 o                         
  -9   5   6      15654.96      10034.63       214.44 o                         
  -7   5   6      40979.27      52008.69       609.62 o                         
  -5   5   6      21889.57      20087.39       284.99 o                         
  -3   5   6      13444.22       6822.49       125.58 o                         
  -1   5   6      58316.56      67192.03       910.34 o                         
   1   5   6        213.46        850.98        79.49 o                         
   3   5   6      21248.54      31719.39       500.27 o                         
   5   5   6      88846.55      83941.20      1488.12 o                         
   7   5   6       9009.53       9721.46       236.30 o                         
   9   5   6      13776.56      13231.89       299.89 o                         
  11   5   6       3891.42       3972.57       157.87 o                         
  13   5   6       1605.04       3273.40       155.19 o                         
  15   5   6       9583.75       8132.55       242.36 o                         
  17   5   6      82653.14      78209.37       895.17 o                         
  19   5   6      26612.61      31680.49       389.10 o                         
  21   5   6       5314.88       5016.10        85.99 o                         
  23   5   6        121.55        308.33        57.45 o                         
  25   5   6      13949.23      12224.69       150.66 o                         
  27   5   6        392.35        412.97        62.55 o                         
  29   5   6       3660.25       3811.10       148.06 o                         
  31   5   6        289.56        245.13       106.37 o                         
  33   5   6       6533.91       6509.33       252.89 o                         
  35   5   6        195.50         48.50       128.18 o                         
  37   5   6        491.12        462.42        91.25 o                         
 -40   6   6        212.75        492.56       213.05 o                         
 -38   6   6        485.61        858.86        94.04 o                         
 -36   6   6         99.66         58.89       128.18 o                         
 -34   6   6        192.08        318.71       138.57 o                         
 -32   6   6       1745.35       1233.10       174.94 o                         
 -30   6   6       1242.50       1060.91       101.51 o                         
 -28   6   6        980.59       1324.19        98.94 o                         
 -26   6   6       6158.05       6518.22       124.65 o                         
 -24   6   6        170.73         92.41        77.87 o                         
 -22   6   6       5344.28       4454.79       118.79 o                         
 -20   6   6      18128.71      18859.51       277.58 o                         
 -18   6   6      66215.72      62972.12       626.30 o                         
 -16   6   6        537.43        500.06        58.62 o                         
 -14   6   6      33021.62      29475.15       429.65 o                         
 -12   6   6     232338.42     219698.69      2747.46 o                         
 -10   6   6     310394.72     300421.81      5310.71 o                         
  -8   6   6      10029.72      10749.93       166.69 o                         
  -6   6   6     236134.70     228861.62      3042.86 o                         
  -4   6   6      71190.85      64204.25       830.46 o                         
  -2   6   6     112800.14      95910.31      1397.99 o                         
   0   6   6      10566.53      11901.93       207.61 o                         
   2   6   6       1942.36        867.75        65.89 o                         
   4   6   6     121892.00     115383.88      3027.76 o                         
   6   6   6      31689.23      31115.18       528.12 o                         
   8   6   6     245529.64     256134.09      4458.26 o                         
  10   6   6     209476.61     214916.08      3157.34 o                         
  12   6   6       5863.23       6542.88       202.92 o                         
  14   6   6      99102.12      93583.02      1714.70 o                         
  16   6   6       6100.31       6519.29       120.66 o                         
  18   6   6      94741.36      95975.68       954.72 o                         
  20   6   6       3171.41       3393.41        77.85 o                         
  22   6   6      84766.96      77374.17       734.14 o                         
  24   6   6        154.86        206.12        62.54 o                         
  26   6   6       5012.07       5082.70       216.53 o                         
  28   6   6         88.26        200.93       138.57 o                         
  30   6   6       1753.35       2168.62       166.28 o                         
  32   6   6       2058.49       1912.27       159.36 o                         
  34   6   6       2352.76       2379.90       171.48 o                         
  36   6   6         26.85        121.11        88.78 o                         
 -39   7   6        243.44         -5.43       136.84 o                         
 -37   7   6        576.70        633.28        92.43 o                         
 -35   7   6       1825.24       1665.14       132.55 o                         
 -33   7   6         12.07         97.00       135.11 o                         
 -31   7   6       2250.31       1930.58       199.19 o                         
 -29   7   6       1573.56       1556.19       188.80 o                         
 -27   7   6         14.09        -81.11        81.11 o                         
 -25   7   6        536.82        827.68        77.07 o                         
 -23   7   6       2527.97       1802.28        89.96 o                         
 -21   7   6        161.47        246.41        74.32 o                         
 -19   7   6        509.07        896.42        65.56 o                         
 -17   7   6      16721.12      13886.39       170.59 o                         
 -15   7   6       7278.43       6872.47       226.93 o                         
 -13   7   6       5793.91       8778.28       116.42 o                         
 -11   7   6      58925.01      54016.24       714.34 o                         
  -9   7   6     208559.17     192096.14      3090.82 o                         
  -7   7   6      82957.70      73842.23      1286.43 o                         
  -5   7   6       6231.35       3091.22       171.42 o                         
  -3   7   6      22777.19      17782.68       418.54 o                         
  -1   7   6       3127.43       1770.23       259.82 o                         
   1   7   6      15122.37      13074.09       526.57 o                         
   3   7   6       3453.33       4309.53       349.89 o                         
   5   7   6     169662.92     179701.94      7363.27 o                         
   7   7   6       3440.20       3640.93       381.07 o                         
   9   7   6      24791.27      24614.48      1598.75 o                         
  11   7   6       1607.31       1934.79       120.49 o                         
  13   7   6      35629.41      34753.31       796.78 o                         
  15   7   6       9898.87       9833.07       196.74 o                         
  17   7   6       9366.62       9250.05       338.01 o                         
  19   7   6       3805.41       4416.11       139.01 o                         
  21   7   6       8717.21       7606.42       143.66 o                         
  23   7   6        210.45        168.96       120.76 o                         
  25   7   6       8570.21      10558.54       295.06 o                         
  27   7   6        148.58        429.57       142.03 o                         
  29   7   6        134.12        152.43       135.11 o                         
  31   7   6        348.08        436.95        89.41 o                         
  33   7   6       1488.28       1502.91       106.53 o                         
  35   7   6         86.47        162.82       135.11 o                         
 -38   8   6        188.72         81.15        33.84 o                         
 -36   8   6         71.69         75.73        53.06 o                         
 -34   8   6        483.11        812.41       106.55 o                         
 -32   8   6       1026.14        914.93       112.59 o                         
 -30   8   6        149.94        170.74        78.82 o                         
 -28   8   6       1912.90       1249.38       107.61 o                         
 -26   8   6       6600.95       7529.19       272.50 o                         
 -24   8   6        429.23        377.06        78.84 o                         
 -22   8   6         51.77         53.13        68.51 o                         
 -20   8   6        425.99        479.52        82.32 o                         
 -18   8   6      56183.46      51619.34       942.66 o                         
 -16   8   6          5.00        148.29        50.93 o                         
 -14   8   6       9234.92       9820.51       143.11 o                         
 -12   8   6        569.77        997.84        48.73 o                         
 -10   8   6      81112.41      79566.09      1020.36 o                         
  -8   8   6      10263.67      10269.14       251.01 o                         
  -6   8   6      30074.98      27411.58       602.47 o                         
  -4   8   6     190855.98     180750.27      4633.44 o                         
  -2   8   6      65602.07      65557.53      1804.88 o                         
   0   8   6     138358.45     140783.80      3675.57 o                         
   2   8   6      10112.90      12263.46       540.42 o                         
   4   8   6     141906.81     147099.11      3869.57 o                         
   6   8   6      81856.01      75704.46      1328.56 o                         
   8   8   6      18884.79      18051.85       253.56 o                         
  10   8   6      20052.39      20415.24       323.51 o                         
  12   8   6       2701.21       2879.34       562.94 o                         
  14   8   6      85061.34      68588.75      1801.41 o                         
  16   8   6        801.45        836.85       232.10 o                         
  18   8   6         18.65        224.98        96.71 o                         
  20   8   6        377.61        592.43       100.49 o                         
  22   8   6      14653.18      14081.80       287.63 o                         
  24   8   6       5390.17       4861.35       314.13 o                         
  26   8   6        943.33       1102.29       105.88 o                         
  28   8   6       9740.84      10459.78       277.14 o                         
  30   8   6        540.21        496.32        83.48 o                         
  32   8   6       4520.18          7.40        44.87 o                         
  34   8   6         26.52        112.24        69.18 o                         
 -35   9   6        158.32        163.15        60.82 o                         
 -33   9   6        583.41        391.04        78.68 o                         
 -31   9   6        462.90        743.87        76.59 o                         
 -29   9   6       8338.78       8670.82       213.92 o                         
 -27   9   6       1185.90       1126.24        71.04 o                         
 -25   9   6      10109.27       8534.15       198.33 o                         
 -23   9   6       1559.89       1984.76        78.90 o                         
 -21   9   6        886.40       1478.73        77.76 o                         
 -19   9   6        486.60        567.33        70.56 o                         
 -17   9   6        283.63        328.79        60.89 o                         
 -15   9   6      15554.36      15196.76       191.16 o                         
 -13   9   6      13434.43      15401.92       233.86 o                         
 -11   9   6      19195.65      18059.76       261.14 o                         
  -9   9   6      81665.52      83953.41       991.03 o                         
  -7   9   6      72145.23      75586.27       648.07 o                         
  -5   9   6       3436.52       5044.86        74.44 o                         
  -3   9   6       2365.38       2771.97        79.10 o                         
  -1   9   6      15671.91      15182.65       172.79 o                         
   1   9   6      59547.70      59720.10       547.71 o                         
   3   9   6        754.83       1143.75        84.39 o                         
   5   9   6       3474.84       2670.55       138.92 o                         
   7   9   6      71998.76      71634.98       760.52 o                         
   9   9   6      18461.26      18078.10       273.86 o                         
  11   9   6      14189.05      13542.58       271.00 o                         
  13   9   6       6491.45       5418.21       154.87 o                         
  15   9   6       7476.36       6090.37       382.80 o                         
  17   9   6      13987.69      11818.28       425.00 o                         
  19   9   6      16691.78      14758.80       387.98 o                         
  21   9   6        546.00        808.26       158.66 o                         
  23   9   6        124.64        345.45       147.51 o                         
  25   9   6        301.27        345.00        85.98 o                         
  27   9   6       1474.97       1733.35       150.52 o                         
  29   9   6       1475.47       1162.02        88.16 o                         
  31   9   6       2532.31       2188.39        94.82 o                         
  33   9   6        125.82        180.99        64.53 o                         
 -34  10   6        279.58        169.75        76.75 o                         
 -32  10   6       3352.81       4304.56       140.30 o                         
 -30  10   6         49.54         80.80        74.62 o                         
 -28  10   6       2573.74       2540.55       368.94 o                         
 -26  10   6       3036.99       3126.22       109.59 o                         
 -24  10   6       5403.91       4936.41       150.64 o                         
 -22  10   6        564.46        773.65        81.12 o                         
 -20  10   6      14117.61      14428.87       241.71 o                         
 -18  10   6      11070.19      10309.11       192.47 o                         
 -16  10   6      22433.04      20182.88       350.15 o                         
 -14  10   6        811.02        967.48        64.05 o                         
 -12  10   6      11525.25      10113.96       158.11 o                         
 -10  10   6      11117.15      12750.29       136.37 o                         
  -8  10   6      32694.21      31917.18       307.76 o                         
  -6  10   6       8631.42       6965.37       106.06 o                         
  -4  10   6      35431.15      33078.29       280.92 o                         
  -2  10   6       9276.35      10033.73       111.12 o                         
   0  10   6      31046.46      29296.28       252.99 o                         
   2  10   6      34582.92      35976.59       321.91 o                         
   4  10   6      13366.69      12596.68       178.66 o                         
   6  10   6       2861.98       2905.03       121.71 o                         
   8  10   6       2935.90       2620.68       102.71 o                         
  10  10   6       8786.85       6766.26       144.64 o                         
  12  10   6      10538.99      11431.41       384.34 o                         
  14  10   6      80780.48      79207.98      1567.23 o                         
  16  10   6       9497.15       8214.90       191.64 o                         
  18  10   6        738.92        919.48       135.01 o                         
  20  10   6      14878.60      13017.45       274.51 o                         
  22  10   6        194.74        290.25       100.45 o                         
  24  10   6       6354.30       6034.70       182.91 o                         
  26  10   6        201.19        373.39        89.75 o                         
  28  10   6      13098.74      13015.73       271.08 o                         
  30  10   6       4510.72       4302.60       194.00 o                         
  32  10   6       1443.84       1102.07       112.59 o                         
 -33  11   6        277.49        381.07        93.53 o                         
 -31  11   6        714.89        344.37       441.69 o                         
 -29  11   6        184.94        310.02        66.68 o                         
 -27  11   6         40.52        195.49        77.15 o                         
 -25  11   6       7319.40       8084.94       235.83 o                         
 -23  11   6       2348.26       1622.23        89.50 o                         
 -21  11   6         11.57         75.20        72.11 o                         
 -19  11   6       2766.68       2289.18        87.23 o                         
 -17  11   6      15408.15      15409.18       324.96 o                         
 -15  11   6      35586.56      34517.43       449.92 o                         
 -13  11   6       3661.63       2862.17        81.42 o                         
 -11  11   6        197.51        272.03        56.69 o                         
  -9  11   6        355.10        463.23        57.54 o                         
  -7  11   6      15130.27      15555.92       167.40 o                         
  -5  11   6        396.76        459.65        50.43 o                         
  -3  11   6        823.61       1120.92        57.28 o                         
  -1  11   6      90217.80      92682.12       787.31 o                         
   1  11   6      53505.11      61625.55       568.53 o                         
   3  11   6       2490.75       2101.69        59.46 o                         
   5  11   6      14311.98      16872.17       252.02 o                         
   7  11   6      88330.88      92441.19       905.19 o                         
   9  11   6      57766.15      57130.18       990.13 o                         
  11  11   6       9457.63       8413.78       255.75 o                         
  13  11   6       6405.67       7275.19       167.51 o                         
  15  11   6      24322.94      25975.54      1288.56 o                         
  17  11   6        116.98        411.61        90.56 o                         
  19  11   6       1284.87        878.67        92.19 o                         
  21  11   6      10788.33      10289.88       204.55 o                         
  23  11   6        371.24        706.89        95.49 o                         
  25  11   6       6647.21       7561.38       189.67 o                         
  27  11   6        222.08        121.99        69.16 o                         
  29  11   6       2709.38       2461.82        94.72 o                         
 -30  12   6         76.47         17.32       100.46 o                         
 -28  12   6        532.72        353.35       128.18 o                         
 -26  12   6       2914.32       2412.09       199.19 o                         
 -24  12   6       1957.53       2323.34       148.33 o                         
 -22  12   6       1438.29       1830.49       100.95 o                         
 -20  12   6        669.36        590.04        96.26 o                         
 -18  12   6       1304.58       1501.26       104.91 o                         
 -16  12   6        109.93        282.82        95.08 o                         
 -14  12   6      20599.25      21994.94       296.05 o                         
 -12  12   6       7339.76       5899.12        96.07 o                         
 -10  12   6       6276.57       6247.44        93.29 o                         
  -8  12   6      18490.15      16172.53       181.65 o                         
  -6  12   6        171.12        266.82        50.89 o                         
  -4  12   6       7164.36       6286.96        89.55 o                         
  -2  12   6       3606.66       4046.52        76.43 o                         
   0  12   6       7658.58       8070.37       109.82 o                         
   2  12   6       7193.97       7636.35       104.48 o                         
   4  12   6       3028.48       3285.75       126.97 o                         
   6  12   6      45623.41      48495.21       495.40 o                         
   8  12   6       8390.78       8331.81       134.65 o                         
  10  12   6      40849.44      41154.28       679.93 o                         
  12  12   6      10552.72      10440.91       317.01 o                         
  14  12   6      55347.34      53644.70      1106.57 o                         
  16  12   6      12816.18      12747.62       296.51 o                         
  18  12   6      53486.96      50888.00      1006.34 o                         
  20  12   6       9499.71       7981.00       185.50 o                         
  22  12   6      11932.32      12193.39       280.60 o                         
  24  12   6        520.89        621.28        90.21 o                         
  26  12   6       5222.66       5699.45       149.75 o                         
  28  12   6       2326.16       2064.81        80.62 o                         
 -29  13   6        405.69        394.92        90.07 o                         
 -27  13   6        269.75        266.75       103.93 o                         
 -25  13   6       1291.74        711.91       611.44 o                         
 -23  13   6      11769.82      10880.04       661.67 o                         
 -21  13   6        157.23        117.91        79.32 o                         
 -19  13   6        136.20        326.12        83.54 o                         
 -17  13   6        347.41        427.74       111.44 o                         
 -15  13   6       4830.95       5895.71       120.54 o                         
 -13  13   6       7097.42       7896.29       118.60 o                         
 -11  13   6       1659.44       2235.60        65.58 o                         
  -9  13   6       1378.93       1678.52        61.37 o                         
  -7  13   6      57265.11      59008.58       574.76 o                         
  -5  13   6         52.22         66.52        53.90 o                         
  -3  13   6       1303.04       1576.78        65.28 o                         
  -1  13   6      61413.21      65178.62       718.17 o                         
   1  13   6      25717.54      27329.72       293.38 o                         
   3  13   6        105.56        240.98        63.42 o                         
   5  13   6       2624.45       2988.14        83.26 o                         
   7  13   6       4301.06       4550.15        97.37 o                         
   9  13   6        927.14        844.04        92.94 o                         
  11  13   6      18791.45      18810.83       414.27 o                         
  13  13   6       3267.63       3322.75       163.43 o                         
  15  13   6       1050.40       1073.51       142.03 o                         
  17  13   6       3607.49       3584.53       242.50 o                         
  19  13   6        184.26        322.18       102.82 o                         
  21  13   6        961.30       1010.95        95.98 o                         
  23  13   6       1084.79       1088.65        88.44 o                         
  25  13   6        412.42        323.79        71.02 o                         
 -26  14   6        863.28        935.35       100.46 o                         
 -24  14   6       1989.31       1617.81       124.71 o                         
 -22  14   6       1021.83        392.19       403.59 o                         
 -20  14   6         66.56         35.34        60.02 o                         
 -18  14   6        639.84        746.07        94.69 o                         
 -16  14   6        558.89        694.81        79.38 o                         
 -14  14   6       4889.46       5671.10       112.71 o                         
 -12  14   6       5619.26       5962.85       136.59 o                         
 -10  14   6       3935.68       3269.26        79.63 o                         
  -8  14   6        425.45        398.60        51.59 o                         
  -6  14   6       8238.84       8789.79       128.07 o                         
  -4  14   6       1848.31       2144.33        67.84 o                         
  -2  14   6       2915.64       2791.72        72.41 o                         
   0  14   6      20974.63      20741.71       238.99 o                         
   2  14   6      10583.34      10991.55       203.95 o                         
   4  14   6      10071.57       9317.06       221.60 o                         
   6  14   6       9373.76       8874.53       213.07 o                         
   8  14   6      38555.54      39700.34      1039.28 o                         
  10  14   6      12457.18      11740.35       360.28 o                         
  12  14   6       2603.93       2882.26       166.28 o                         
  14  14   6      10184.20      10292.30       322.18 o                         
  16  14   6       1200.87        973.46       124.71 o                         
  18  14   6       5821.47       5573.98       200.93 o                         
  20  14   6        899.82        973.46       103.93 o                         
  22  14   6       4670.99       4444.64       155.89 o                         
 -23  15   6       2983.79       2220.59       114.32 o                         
 -21  15   6       1027.54        540.42       103.93 o                         
 -19  15   6       1123.95       1725.20       135.11 o                         
 -17  15   6        752.84        619.02        82.85 o                         
 -15  15   6         41.20         25.53        46.24 o                         
 -13  15   6       2234.36       2262.74        87.51 o                         
 -11  15   6       3327.75       3915.07       138.57 o                         
  -9  15   6       3576.56       3823.30        81.00 o                         
  -7  15   6       4615.74       5028.81        88.76 o                         
  -5  15   6        427.39        785.04        54.37 o                         
  -3  15   6         55.96         67.14        49.99 o                         
  -1  15   6       6242.57       5933.03       186.51 o                         
   1  15   6       7883.53       8915.27       242.50 o                         
   3  15   6       1248.25       1376.70        80.45 o                         
   5  15   6      14986.04      14704.93       240.77 o                         
   7  15   6       3086.56       2944.62       162.82 o                         
   9  15   6        278.25        342.96       117.78 o                         
  11  15   6        980.31       1212.49       121.25 o                         
  13  15   6      12912.07      12582.17       363.75 o                         
  15  15   6       2966.86       3135.15       142.03 o                         
  17  15   6        522.15        523.10        90.07 o                         
  19  15   6        677.86        980.38        86.61 o                         
 -18  16   6        586.36        284.07        90.07 o                         
 -16  16   6        127.12        -20.79        97.00 o                         
 -14  16   6       2006.62       1780.63       124.71 o                         
 -12  16   6         44.62        100.46       110.86 o                         
 -10  16   6       2062.02       1820.44       202.66 o                         
  -8  16   6       1061.77       1401.31        83.21 o                         
  -6  16   6       7608.17       6249.28       124.71 o                         
  -4  16   6       1392.66       1563.66        79.62 o                         
  -2  16   6         11.16          7.00        41.78 o                         
   0  16   6       9817.27      10482.60       332.57 o                         
   2  16   6        390.14        349.71        80.73 o                         
   4  16   6       4803.01       5421.56       200.93 o                         
   6  16   6       1342.16       1238.15        99.33 o                         
   8  16   6       5420.01       6466.06       165.54 o                         
  10  16   6        179.39        231.95        77.53 o                         
  12  16   6        737.27        630.46        76.90 o                         
  14  16   6        552.03        331.21        63.99 o                         
 -11  17   6       4066.67       3512.75       142.03 o                         
  -9  17   6       1546.63       1576.24       107.39 o                         
  -7  17   6       4569.03       3876.50       152.43 o                         
  -5  17   6       3319.60       3388.04       145.50 o                         
  -3  17   6       1060.16        784.41        82.02 o                         
  -1  17   6        243.69        270.43        64.88 o                         
   1  17   6       5405.27       5009.31       176.68 o                         
   3  17   6        162.31        162.82        86.61 o                         
   5  17   6       2987.96       2945.24       101.52 o                         
   7  17   6       7631.49       7411.48       384.53 o                         
   9  17   6       1091.53       1252.06        70.47 o                         
 -41   1   7         52.76         61.29        78.91 o                         
 -39   1   7       1528.59       1580.34       188.80 o                         
 -37   1   7       3159.86       4411.42       165.23 o                         
 -35   1   7        143.71         49.87       127.31 o                         
 -33   1   7         49.83        146.74       103.89 o                         
 -31   1   7          4.95        121.84       103.56 o                         
 -29   1   7      12114.30      13031.55       227.86 o                         
 -27   1   7       3425.23       2914.46       209.41 o                         
 -25   1   7       4572.43       4708.24       188.51 o                         
 -23   1   7      11980.88      12871.42       285.88 o                         
 -21   1   7      41640.16      41061.79      1188.24 o                         
 -17   1   7      11110.62      13683.80       381.07 o                         
 -15   1   7      17803.09      16104.58       336.28 o                         
 -13   1   7     273293.47     264980.09      3804.66 o                         
 -11   1   7       1211.32       1634.68        88.90 o                         
  -9   1   7     126244.50      93532.67      1362.47 o                         
  -7   1   7      84171.83     124818.80      2214.42 o                         
  -5   1   7     784709.00     734709.81     12844.46 o                         
  -3   1   7       1726.73       3453.85       213.05 o                         
  -1   1   7     211875.23     228529.86      5677.91 o                         
   1   1   7         19.57        480.44       102.80 o                         
   3   1   7     742831.19     831288.31     14494.26 o                         
   5   1   7      72154.82      60725.30      1105.99 o                         
   7   1   7     181412.73     156801.84      2779.07 o                         
   9   1   7      76354.80      73979.12      1905.34 o                         
  11   1   7       2167.65       3599.36       239.03 o                         
  13   1   7      52335.89      41255.79      1132.81 o                         
  15   1   7      21063.59      25722.08       769.06 o                         
  17   1   7      26983.11      27077.40       533.14 o                         
  19   1   7     103745.59     102807.20      1300.46 o                         
  21   1   7       8262.45       7668.53       185.51 o                         
  23   1   7      32073.55      32825.62       451.16 o                         
  25   1   7       1441.28       2039.22        86.80 o                         
  27   1   7       4983.96       5915.43       137.95 o                         
  29   1   7        742.53       1030.32        92.81 o                         
  31   1   7        462.92        786.91       116.07 o                         
  33   1   7         30.82         24.18       161.09 o                         
  35   1   7        726.55        726.69       117.58 o                         
  37   1   7         30.23        145.54       107.70 o                         
 -42   2   7        209.15        221.89        52.22 o                         
 -40   2   7        297.29        437.82        91.80 o                         
 -38   2   7        386.11        312.99       104.57 o                         
 -36   2   7         68.85         87.01       116.18 o                         
 -34   2   7       3606.06       4082.58       166.36 o                         
 -32   2   7        686.13        972.83       103.11 o                         
 -30   2   7        431.77        661.29        93.60 o                         
 -28   2   7        287.57        539.46       106.25 o                         
 -26   2   7       8159.53       8144.13       196.92 o                         
 -24   2   7       6386.53       6275.78       149.00 o                         
 -22   2   7       9285.58       8324.70       164.87 o                         
 -20   2   7      12865.42       9789.59       193.77 o                         
 -18   2   7      66935.54      68769.14      1560.65 o                         
 -16   2   7     200608.36     217427.98      3823.36 o                         
 -14   2   7      26834.75      32082.85       655.58 o                         
 -12   2   7       7105.92       3361.62       102.74 o                         
 -10   2   7      95941.22      82191.84      1502.18 o                         
  -8   2   7     668579.88     656274.88      9303.05 o                         
  -6   2   7     149286.22     128487.85      1805.71 o                         
  -4   2   7       9568.77       8798.25       136.71 o                         
  -2   2   7     265479.25     264437.03      4637.09 o                         
   0   2   7     319586.28     301441.72      5280.11 o                         
   2   2   7      14345.46      17148.18       249.39 o                         
   4   2   7      13335.71      11745.63       186.62 o                         
   6   2   7      29526.83      20029.23       331.51 o                         
   8   2   7      27764.20      43203.95       662.02 o                         
  10   2   7     180585.08     184222.70      3264.09 o                         
  12   2   7      45151.10      35444.14       694.46 o                         
  14   2   7       2750.61       4459.37       186.17 o                         
  16   2   7     250384.27     246780.48      4381.10 o                         
  18   2   7      14102.91      15146.93       205.24 o                         
  20   2   7        302.00        212.97        59.72 o                         
  22   2   7      62843.95      58082.77       686.00 o                         
  24   2   7      16859.66      15970.34       238.20 o                         
  26   2   7       3776.87       4482.11       101.40 o                         
  28   2   7       1529.66       1526.16        81.98 o                         
  30   2   7       1942.24       1728.13        82.29 o                         
  32   2   7       2799.44       2583.63       145.61 o                         
  34   2   7        456.01        498.95       115.05 o                         
  36   2   7        350.47        459.54       112.68 o                         
  38   2   7          6.28         60.38        96.74 o                         
 -41   3   7        157.80        122.80        66.59 o                         
 -39   3   7        197.71        669.84       207.86 o                         
 -37   3   7         38.18         23.51       102.10 o                         
 -35   3   7       1347.51       1472.31       125.71 o                         
 -33   3   7        162.59        149.21       102.63 o                         
 -31   3   7       8807.57       8365.83       257.77 o                         
 -29   3   7       2224.09       2343.91       121.80 o                         
 -27   3   7       3722.12       3043.20       123.04 o                         
 -25   3   7       8395.35       8450.19       201.66 o                         
 -23   3   7      76725.73      64649.78       717.29 o                         
 -21   3   7       8806.98       5592.89       158.47 o                         
 -19   3   7      62003.91      53499.30       846.04 o                         
 -17   3   7       1567.91       1525.69       123.63 o                         
 -15   3   7     255480.73     245471.25      4325.94 o                         
 -13   3   7        941.13       1262.45       100.46 o                         
 -11   3   7     420907.72     437089.34      7634.17 o                         
  -9   3   7     111665.22     129433.24      2285.47 o                         
  -7   3   7      18144.24      22915.54       437.25 o                         
  -5   3   7     181354.56     184755.88      2299.40 o                         
  -3   3   7     122454.69     122590.31      1875.47 o                         
  -1   3   7      82286.30     105282.84      1870.27 o                         
   1   3   7     262253.09     236120.53      4144.72 o                         
   3   3   7      57629.18      61424.34       788.09 o                         
   5   3   7       2126.51       1621.31        77.32 o                         
   7   3   7      42113.86      29637.19       405.31 o                         
   9   3   7     179069.88     194619.58      3441.68 o                         
  11   3   7     188162.95     183758.86      3261.64 o                         
  13   3   7      33913.95      36994.25       726.30 o                         
  15   3   7       7184.86       8227.71       247.41 o                         
  17   3   7      25178.38      27142.36       333.58 o                         
  19   3   7      99321.73      93553.98       976.25 o                         
  21   3   7      26403.47      27103.47       310.11 o                         
  23   3   7      12886.24      13733.93       165.35 o                         
  25   3   7       1344.32       1786.15        67.96 o                         
  27   3   7       5990.50       4991.02       105.76 o                         
  29   3   7       5450.68       4863.24       168.58 o                         
  31   3   7        312.45        419.17       169.75 o                         
  33   3   7       2544.95       2220.59       190.53 o                         
  35   3   7       1764.35       1465.38       169.75 o                         
  37   3   7       1416.56       1409.95       152.43 o                         
 -40   4   7         46.60         27.71        86.61 o                         
 -36   4   7        209.42        408.78       128.18 o                         
 -34   4   7        615.10        495.39       148.96 o                         
 -32   4   7         71.10        291.36        94.19 o                         
 -30   4   7      12445.24      10373.96       312.91 o                         
 -28   4   7        109.45        230.36        86.69 o                         
 -26   4   7       5192.18       4687.70       144.83 o                         
 -24   4   7       2258.50       2226.15       102.25 o                         
 -22   4   7      45835.62      45280.04       634.71 o                         
 -20   4   7       5406.08       4920.97       121.36 o                         
 -18   4   7         86.47        254.75        83.00 o                         
 -16   4   7       4505.90       6124.72       310.05 o                         
 -14   4   7      54692.95      55386.46      1022.70 o                         
 -12   4   7       9466.04       8208.49       177.45 o                         
 -10   4   7      24057.61      21944.94       360.06 o                         
  -8   4   7      20307.89      18129.46       403.94 o                         
  -6   4   7      44137.08      54717.48       635.43 o                         
  -4   4   7     103274.36     120951.62      1519.05 o                         
  -2   4   7       1221.55        812.52        63.49 o                         
   0   4   7      41513.20      39618.66       606.61 o                         
   2   4   7      29431.01      31094.45       584.19 o                         
   4   4   7       8258.38       6253.68       215.73 o                         
   6   4   7       2493.60       2047.54        97.13 o                         
   8   4   7     102251.52     104932.02      1882.50 o                         
  10   4   7       3868.03       3121.58       146.91 o                         
  12   4   7      27589.24      25492.24       522.95 o                         
  14   4   7        360.02        775.45       128.45 o                         
  16   4   7       2146.02       3153.68       154.04 o                         
  18   4   7      12121.17      11251.80       147.01 o                         
  20   4   7       5809.48       5635.32        97.63 o                         
  22   4   7       9992.73       8949.61       122.94 o                         
  24   4   7       3345.90       3281.64        78.61 o                         
  26   4   7       8751.82       9093.56       220.87 o                         
  28   4   7       1665.21       1431.83        68.52 o                         
  30   4   7      12738.04      11891.63       276.77 o                         
  32   4   7        294.95        136.89       113.73 o                         
  34   4   7        426.26        396.26       107.45 o                         
  36   4   7         24.24         74.48        95.53 o                         
 -39   5   7         57.52        106.70        71.55 o                         
 -37   5   7        378.16        512.71       135.11 o                         
 -35   5   7       1435.31       1506.95       162.82 o                         
 -33   5   7       5347.54       5427.00       493.66 o                         
 -31   5   7       1454.17       2452.91       172.94 o                         
 -29   5   7      12639.32      12197.21       232.23 o                         
 -27   5   7      11693.67       9165.61       339.01 o                         
 -25   5   7       1160.73       1194.47        90.01 o                         
 -23   5   7      10784.20      12536.12       212.26 o                         
 -21   5   7      22781.69      23023.35       289.50 o                         
 -19   5   7       6449.79       7289.74       115.41 o                         
 -17   5   7        272.99        394.04        86.69 o                         
 -15   5   7      44789.36      44703.98       874.80 o                         
 -13   5   7     100028.45     100545.17      1830.80 o                         
 -11   5   7      98740.40     104467.04      1894.56 o                         
  -9   5   7      31980.23      26724.47       526.24 o                         
  -7   5   7      70638.39      75734.84       870.88 o                         
  -5   5   7      58912.19      62281.77       802.67 o                         
  -3   5   7      28608.74      25703.01       356.95 o                         
  -1   5   7     207090.52     227763.42      2537.60 o                         
   1   5   7     110589.02     117550.56      1880.93 o                         
   3   5   7      20308.93      27779.15       691.77 o                         
   5   5   7       1829.85       1614.38       108.22 o                         
   7   5   7     219783.02     209974.95      3711.13 o                         
   9   5   7      26308.64      21710.26       451.91 o                         
  11   5   7      28418.96      28207.93       568.29 o                         
  13   5   7      38364.13      41115.39       800.97 o                         
  15   5   7     103593.27     105162.30      1921.70 o                         
  17   5   7       1425.37       1480.09        63.73 o                         
  19   5   7        602.22        523.87        54.82 o                         
  21   5   7       5625.45       6000.91        95.98 o                         
  23   5   7      30344.55      29977.28       436.53 o                         
  25   5   7        108.25        142.26        58.28 o                         
  27   5   7      10493.39      11546.23       218.02 o                         
  29   5   7        875.41        719.83       111.28 o                         
  31   5   7        356.99        528.01       111.28 o                         
  33   5   7         11.66        121.25       142.03 o                         
  35   5   7       1737.23       1810.77       115.41 o                         
  37   5   7        248.95        215.28        55.07 o                         
 -40   6   7         14.92         -4.65        43.06 o                         
 -38   6   7         46.03         33.92        87.27 o                         
 -36   6   7        364.86        405.32       128.18 o                         
 -34   6   7        952.72       1098.86       187.07 o                         
 -32   6   7        255.84        290.45       107.45 o                         
 -30   6   7        784.84        936.62       103.61 o                         
 -28   6   7         84.17        338.93        72.13 o                         
 -26   6   7          9.61        106.08        80.59 o                         
 -24   6   7       1079.25       1101.68        85.15 o                         
 -22   6   7      18791.66      20087.54       265.60 o                         
 -20   6   7      18359.93      20178.98       237.06 o                         
 -18   6   7        934.36       1347.03        64.12 o                         
 -16   6   7       7935.53       6463.36       137.37 o                         
 -14   6   7     109261.64     111554.99      1429.19 o                         
 -12   6   7       1333.14       1442.82       158.94 o                         
 -10   6   7     182161.17     188238.84      2732.65 o                         
  -8   6   7      53758.78      62161.71       945.83 o                         
  -6   6   7      25964.79      26372.11       370.71 o                         
  -4   6   7        400.52        791.41        67.97 o                         
  -2   6   7      62876.25      65905.22       855.36 o                         
   0   6   7      10418.02      13810.59       225.45 o                         
   2   6   7      74020.38      69937.06      1099.46 o                         
   4   6   7      14997.84      11577.53       516.17 o                         
   6   6   7       1147.57       1236.74       294.46 o                         
   8   6   7       9781.27      12574.15       300.82 o                         
  10   6   7       9723.47       7551.93       201.74 o                         
  12   6   7        895.79        972.56       123.78 o                         
  14   6   7       3805.75       3365.35       167.46 o                         
  16   6   7       2850.68       2480.84       120.95 o                         
  18   6   7      22082.14      22595.94       275.78 o                         
  20   6   7      36549.28      37033.03       376.28 o                         
  22   6   7      29971.29      26222.95       284.74 o                         
  24   6   7        106.60        228.29        63.41 o                         
  26   6   7       1515.20       1694.86        79.25 o                         
  28   6   7         70.52        294.46       142.03 o                         
  30   6   7       6174.79       5612.09       232.10 o                         
  32   6   7        659.39        689.39       138.57 o                         
  34   6   7         66.32          4.09        74.16 o                         
  36   6   7         62.85        132.78        85.32 o                         
 -39   7   7        261.68         73.00        67.71 o                         
 -37   7   7        930.80       1043.45        99.45 o                         
 -35   7   7       1653.63       1685.14       156.42 o                         
 -33   7   7        534.68        782.88        73.51 o                         
 -31   7   7        610.12        501.02       113.89 o                         
 -29   7   7      19002.18      19410.22      2005.80 o                         
 -27   7   7      14387.14      13317.73       328.69 o                         
 -25   7   7       9426.87       9753.15       184.57 o                         
 -23   7   7       5106.55       5025.77       218.63 o                         
 -21   7   7      20207.49      21601.03       298.08 o                         
 -19   7   7       1097.18       1026.97        74.64 o                         
 -17   7   7       3223.30       2706.13        74.00 o                         
 -15   7   7      38824.96      38430.64       451.45 o                         
 -13   7   7       7960.38       8645.07       109.82 o                         
 -11   7   7       4777.84       4637.32       114.86 o                         
  -9   7   7      19019.80      19785.88       360.02 o                         
  -7   7   7      12389.58       9954.97       206.44 o                         
  -5   7   7      10454.76      11845.87       314.59 o                         
  -3   7   7      36722.70      41456.88      1912.27 o                         
  -1   7   7       1719.44       4340.71       311.78 o                         
   1   7   7      20223.24      25261.33       834.89 o                         
   3   7   7      28866.38      29326.98      2087.21 o                         
   5   7   7       4183.59       7143.29       450.35 o                         
   7   7   7      23143.70      23262.46       859.13 o                         
   9   7   7      79908.77      77084.92      1390.12 o                         
  11   7   7       4461.71       4100.02       299.28 o                         
  13   7   7      44716.05      51658.94      1396.09 o                         
  15   7   7     101624.06     100857.73      1494.76 o                         
  17   7   7       5763.64       6643.58       186.01 o                         
  19   7   7      58088.41      58648.71       818.09 o                         
  21   7   7       1554.22       1427.42        84.02 o                         
  23   7   7      15886.51      15874.49       296.06 o                         
  25   7   7        761.29        461.43       128.66 o                         
  27   7   7      18405.85      16805.09       488.46 o                         
  29   7   7          0.60         12.52       126.45 o                         
  31   7   7       1343.79       1500.00        97.31 o                         
  33   7   7       1291.59       1172.19        91.15 o                         
  35   7   7       2649.00       1862.76      1325.08 o                         
 -38   8   7        214.78        332.73        50.60 o                         
 -36   8   7        216.30        358.41        53.45 o                         
 -34   8   7        625.01        584.05        69.30 o                         
 -32   8   7          3.47         39.68        74.74 o                         
 -30   8   7       5632.56       6084.09       460.02 o                         
 -28   8   7       9153.94       9323.18       380.98 o                         
 -26   8   7      12560.50      12962.91       432.03 o                         
 -24   8   7      11793.52      12063.99       479.54 o                         
 -22   8   7       6955.69       7811.48       226.97 o                         
 -20   8   7        242.34        395.42        65.46 o                         
 -18   8   7      24172.67      23772.17       527.70 o                         
 -16   8   7      12681.83      12161.26       273.17 o                         
 -14   8   7        926.54       1893.40        63.10 o                         
 -12   8   7       3619.75       4553.09        79.52 o                         
 -10   8   7     147265.19     135793.56      1518.51 o                         
  -8   8   7      67247.18      64859.02       851.91 o                         
  -6   8   7      23476.66      22758.16      1248.86 o                         
  -4   8   7        135.84        449.04       145.37 o                         
  -2   8   7      58893.59      55029.66      1555.45 o                         
   0   8   7       7853.46       6349.98       405.32 o                         
   2   8   7       1248.58        918.03       291.00 o                         
   4   8   7     102191.73     108170.01      1612.73 o                         
   6   8   7      85173.80      86554.13       914.84 o                         
   8   8   7      27446.19      26315.25       389.65 o                         
  10   8   7     130666.30     123221.81      2205.85 o                         
  12   8   7     110824.44     100697.46      5854.59 o                         
  14   8   7      15250.73      12277.31       439.96 o                         
  16   8   7      16289.67      13493.27       478.07 o                         
  18   8   7      13852.86      14187.22       336.15 o                         
  20   8   7      26037.48      28540.57       766.24 o                         
  22   8   7       5613.03       4882.58       184.06 o                         
  24   8   7      28840.73      27026.82       790.70 o                         
  26   8   7       5329.47       5042.84       254.50 o                         
  28   8   7       3142.91       3679.53       190.14 o                         
  30   8   7       2457.62       2436.50       190.53 o                         
  32   8   7       2211.12       2339.38        96.77 o                         
  34   8   7         22.71         31.18       117.78 o                         
 -35   9   7         11.69         40.90        39.17 o                         
 -33   9   7       1068.65       1248.33       221.71 o                         
 -31   9   7         31.08         56.61        70.54 o                         
 -29   9   7       2360.64       2302.32       143.01 o                         
 -27   9   7        873.98       1215.98       110.86 o                         
 -25   9   7        354.42        354.36        67.99 o                         
 -23   9   7      38306.32      39717.27       539.18 o                         
 -21   9   7       6384.08       8412.61       213.68 o                         
 -19   9   7      21123.06      18217.46       259.66 o                         
 -17   9   7       1273.10       1678.08        71.14 o                         
 -15   9   7      72977.75      66232.06       863.17 o                         
 -13   9   7      27251.21      27956.87       490.99 o                         
 -11   9   7      20458.18      19725.81       269.60 o                         
  -9   9   7       1893.31       2775.93        57.19 o                         
  -7   9   7      94880.88      91703.50       748.68 o                         
  -5   9   7      47869.88      50337.88       549.61 o                         
  -3   9   7       2394.63       2439.23       125.69 o                         
  -1   9   7      15870.21      14695.54       168.85 o                         
   1   9   7      38392.54      37568.38       383.86 o                         
   3   9   7      66044.31      64584.47       619.29 o                         
   5   9   7      41871.87      43238.03       440.09 o                         
   7   9   7      39354.10      41279.89       808.04 o                         
   9   9   7     102015.09      97917.88      1639.85 o                         
  11   9   7      12404.82      12490.84       276.28 o                         
  13   9   7        524.37        637.26        96.07 o                         
  15   9   7       5017.27       4235.04       363.75 o                         
  17   9   7      57294.66      53866.50      1539.86 o                         
  19   9   7        232.70        301.95       159.36 o                         
  21   9   7        249.18        577.21       204.64 o                         
  23   9   7       6575.73       6732.66       242.99 o                         
  25   9   7       2622.22       3058.39       181.89 o                         
  27   9   7       2757.62       3328.62       142.77 o                         
  29   9   7        924.09        588.70        91.50 o                         
  31   9   7       2225.78       2557.18       148.96 o                         
  33   9   7        641.22        810.64       121.25 o                         
 -34  10   7        132.94        127.42        52.45 o                         
 -32  10   7         23.31          2.15        51.69 o                         
 -30  10   7       1190.81       1050.51       110.85 o                         
 -28  10   7        924.17        803.99       190.53 o                         
 -26  10   7        152.01        141.48        71.54 o                         
 -24  10   7       3761.07       3012.97       111.90 o                         
 -22  10   7       4388.62       4033.00       113.71 o                         
 -20  10   7      14366.98      12806.50       255.01 o                         
 -18  10   7       1860.68       2098.28       104.30 o                         
 -16  10   7       4765.45       3348.95       146.92 o                         
 -14  10   7       2585.19       1815.34        65.48 o                         
 -12  10   7      92666.34      94914.50      1358.30 o                         
 -10  10   7        609.91        955.69        56.93 o                         
  -8  10   7      13341.06      11584.22       124.42 o                         
  -6  10   7        141.32        183.06        39.13 o                         
  -4  10   7      14676.84      14327.35       137.18 o                         
  -2  10   7      89410.61      85978.39       781.31 o                         
   0  10   7      40328.41      38700.48       368.08 o                         
   2  10   7      91531.41      88246.01       800.63 o                         
   4  10   7       1890.30       1606.97        60.17 o                         
   6  10   7     103094.23     105342.41      1152.96 o                         
   8  10   7       2225.58       1910.50        95.13 o                         
  10  10   7      29282.27      27162.77       403.68 o                         
  12  10   7       7632.71       6914.07       168.06 o                         
  14  10   7      61362.72      56033.25      2743.69 o                         
  16  10   7       9267.27       6987.41       191.89 o                         
  18  10   7        170.76        247.90       102.14 o                         
  20  10   7        753.21        922.96       100.94 o                         
  22  10   7        670.93        546.87        98.36 o                         
  24  10   7       5385.70       4339.98       133.52 o                         
  26  10   7        693.20        691.16        87.56 o                         
  28  10   7        883.94        964.56        79.44 o                         
  30  10   7        982.92        968.90        95.27 o                         
 -33  11   7         57.92        100.46        86.61 o                         
 -31  11   7        178.42        122.74        58.22 o                         
 -29  11   7       2432.44       2033.97       148.96 o                         
 -27  11   7       3837.92       3638.01       185.34 o                         
 -25  11   7         25.66         41.22        66.92 o                         
 -23  11   7       2943.00       3619.02       113.17 o                         
 -21  11   7       4198.61       4037.33       142.88 o                         
 -19  11   7       1169.59       1152.97        83.04 o                         
 -17  11   7       1234.60       1911.56        97.43 o                         
 -15  11   7       9057.41      10058.44       200.52 o                         
 -13  11   7        212.16        240.24        67.07 o                         
 -11  11   7      17270.79      17932.59       216.36 o                         
  -9  11   7      20399.00      19624.28       198.47 o                         
  -7  11   7      36840.41      38723.86       385.64 o                         
  -5  11   7      63628.50      61474.11       566.05 o                         
  -3  11   7        310.05        584.27        48.10 o                         
  -1  11   7      15961.90      15016.13       154.28 o                         
   1  11   7      36791.66      37234.54       363.93 o                         
   3  11   7      48626.42      46116.77       437.20 o                         
   5  11   7       2409.10       2829.66        72.54 o                         
   7  11   7       4413.65       4552.15       140.48 o                         
   9  11   7      54384.13      54870.46       822.66 o                         
  11  11   7      10577.80      10581.83       243.49 o                         
  13  11   7       8728.84       9627.31       239.88 o                         
  15  11   7       4814.04       4492.90       133.81 o                         
  17  11   7        223.21        368.58       102.70 o                         
  19  11   7        586.99        371.66        87.67 o                         
  21  11   7       3535.62       3645.76       110.31 o                         
  23  11   7        274.62        196.11        85.25 o                         
  25  11   7         26.40        -12.90        78.22 o                         
  27  11   7        230.80        203.68        67.05 o                         
  29  11   7        576.12        662.34        66.59 o                         
 -30  12   7       3186.29       3000.04       142.03 o                         
 -28  12   7         42.87        110.86       114.32 o                         
 -26  12   7        250.13        538.47       122.98 o                         
 -24  12   7      10606.02      10991.42       203.13 o                         
 -22  12   7       3700.58       3892.62       166.28 o                         
 -20  12   7       6557.78       7207.28       164.57 o                         
 -18  12   7         66.29        115.64        90.25 o                         
 -16  12   7       4333.34       4149.72       124.06 o                         
 -14  12   7      12766.79      11667.53       179.70 o                         
 -12  12   7       9719.62      10306.75       126.68 o                         
 -10  12   7       1091.64       1095.56        59.21 o                         
  -8  12   7      24337.73      24846.55       259.70 o                         
  -6  12   7       2221.75       2135.56        64.37 o                         
  -4  12   7      32452.77      30668.25       300.58 o                         
  -2  12   7      34746.34      36070.05       373.40 o                         
   0  12   7      16798.62      16395.73       178.81 o                         
   2  12   7       4384.96       4646.11        80.43 o                         
   4  12   7       6157.40       5929.41       100.67 o                         
   6  12   7      19774.47      20622.17       257.14 o                         
   8  12   7       1774.27       1734.73        75.36 o                         
  10  12   7       8663.73       8586.28       220.14 o                         
  12  12   7       5195.88       5336.48       132.47 o                         
  14  12   7       3186.62       3883.87       171.52 o                         
  16  12   7      11124.71      10314.39       264.39 o                         
  18  12   7       1161.57       1010.29        89.50 o                         
  20  12   7         45.38         10.00        86.42 o                         
  22  12   7        490.01        526.34        84.23 o                         
  24  12   7        390.66        319.68        79.72 o                         
  26  12   7       1506.95       1319.96       117.78 o                         
  28  12   7        234.40        271.33        64.09 o                         
 -29  13   7        870.27        845.28        90.07 o                         
 -27  13   7       1791.49       2064.70       128.18 o                         
 -25  13   7        364.53        394.92       117.78 o                         
 -23  13   7        419.60        362.02        87.78 o                         
 -21  13   7       3811.35       2997.65        99.89 o                         
 -19  13   7         92.27        141.51        80.36 o                         
 -17  13   7       2009.97       1904.43       118.64 o                         
 -15  13   7         80.22        192.49        86.23 o                         
 -13  13   7         53.52        143.14        53.70 o                         
 -11  13   7      10102.56      10261.22       127.93 o                         
  -9  13   7      11056.63      13036.24       153.22 o                         
  -7  13   7       1906.12       1991.83        64.13 o                         
  -5  13   7      11817.89      12086.39       144.78 o                         
  -3  13   7       1859.72       2073.42        68.65 o                         
  -1  13   7      22348.28      25007.42       272.84 o                         
   1  13   7       1355.17       1282.28        61.33 o                         
   3  13   7      12310.81      13021.88       200.00 o                         
   5  13   7       1026.70       1379.71        70.75 o                         
   7  13   7       1727.76       1938.20        77.00 o                         
   9  13   7        363.96        624.50        70.00 o                         
  11  13   7        970.28        721.62        93.45 o                         
  13  13   7       2718.14       2204.70       166.28 o                         
  15  13   7       3203.86       3158.69       110.40 o                         
  17  13   7        741.76        989.79       108.59 o                         
  19  13   7         51.82        120.86        98.73 o                         
  21  13   7       2809.17       2183.60       117.78 o                         
  23  13   7       4401.88       4566.64       127.35 o                         
  25  13   7        472.95        597.84        61.38 o                         
 -26  14   7       2608.06       2719.44       124.71 o                         
 -24  14   7         85.63        -90.07       100.46 o                         
 -22  14   7        929.09        623.57       117.78 o                         
 -20  14   7          3.63         99.75        83.18 o                         
 -18  14   7       4216.45       2344.55      1470.58 o                         
 -16  14   7       3058.63       3861.71       107.67 o                         
 -14  14   7       9414.13      10404.97       168.65 o                         
 -12  14   7       2663.45       2656.88        69.20 o                         
 -10  14   7       7230.79       7147.38       118.43 o                         
  -8  14   7      21995.91      23128.40       361.39 o                         
  -6  14   7        572.97        764.47        58.22 o                         
  -4  14   7        966.00        967.79        59.58 o                         
  -2  14   7      14138.56      13415.13       168.30 o                         
   0  14   7       6274.27       6341.90       104.30 o                         
   2  14   7       2009.30       2142.40       107.32 o                         
   4  14   7         72.15         84.21        67.02 o                         
   6  14   7       4683.86       4949.15       157.01 o                         
   8  14   7        530.66        506.52       107.51 o                         
  10  14   7       3319.73       2756.46       154.16 o                         
  12  14   7       5201.49       6142.03       576.80 o                         
  14  14   7      10962.17       9936.75       233.65 o                         
  16  14   7      13669.58      14002.01       296.93 o                         
  18  14   7       5081.28       4126.11       133.37 o                         
  20  14   7       7960.97       7964.88       181.01 o                         
  22  14   7        827.13        615.08        63.99 o                         
 -23  15   7       1018.84       1080.85        90.07 o                         
 -21  15   7        638.67        571.60        97.00 o                         
 -19  15   7       2645.46       3131.68       152.43 o                         
 -17  15   7       1338.28       1142.29       112.59 o                         
 -15  15   7       6241.44       6789.68       521.37 o                         
 -13  15   7         12.16         99.34        79.36 o                         
 -11  15   7       1367.60       1902.84       107.19 o                         
  -9  15   7        291.07        163.35        62.20 o                         
  -7  15   7       1520.47       1513.69        57.13 o                         
  -5  15   7         35.92         66.89        49.95 o                         
  -3  15   7       1137.02       1017.02        60.07 o                         
  -1  15   7       4994.98       5220.55       120.83 o                         
   1  15   7       6652.86       6784.27       159.37 o                         
   3  15   7       8013.60       7420.75       235.01 o                         
   5  15   7         64.12         94.82        64.08 o                         
   7  15   7        792.95        643.90        96.52 o                         
   9  15   7       2624.67       2288.15       114.70 o                         
  11  15   7        471.49        753.42        93.37 o                         
  13  15   7      15120.45      14885.63       307.22 o                         
  15  15   7         14.88         62.51        77.95 o                         
  17  15   7        147.28        238.93        67.14 o                         
  19  15   7        296.30        121.93        56.60 o                         
 -18  16   7        168.52        315.25        83.14 o                         
 -16  16   7        196.67        121.25        93.53 o                         
 -14  16   7       4466.06       4209.07       166.28 o                         
 -12  16   7        461.15        412.46        70.91 o                         
 -10  16   7       7316.41       7933.92       474.60 o                         
  -8  16   7       5475.26       6057.40       242.50 o                         
  -6  16   7       5789.96       5921.44       180.21 o                         
  -4  16   7       1053.55       1763.90       101.00 o                         
  -2  16   7        703.69        698.46        72.32 o                         
   0  16   7      10530.28      10476.62       230.22 o                         
   2  16   7       2487.96       2231.27        95.44 o                         
   4  16   7        286.73        346.43       103.93 o                         
   6  16   7       9564.85       8310.74       256.35 o                         
   8  16   7       3194.37       2933.78       110.87 o                         
  10  16   7       7724.85       7443.35       405.32 o                         
  12  16   7       3907.25       4587.02       124.85 o                         
  14  16   7         43.51         -6.59        58.22 o                         
 -11  17   7        429.96        398.39        79.68 o                         
  -9  17   7        721.43        633.96        86.61 o                         
  -7  17   7       1671.12       1856.84       107.39 o                         
  -5  17   7        295.62        245.96        83.14 o                         
  -3  17   7       1712.07       1577.78       155.89 o                         
  -1  17   7        523.83        433.81        71.29 o                         
   1  17   7        932.34        859.13        93.53 o                         
   3  17   7       1314.65       1160.52        93.53 o                         
   5  17   7        349.05        333.03        67.67 o                         
   7  17   7        730.45        501.75        65.03 o                         
 -42   0   8         74.37        111.80        49.84 o                         
 -40   0   8        463.87        384.53       128.18 o                         
 -38   0   8        925.40       1202.10       169.75 o                         
 -36   0   8       3936.60       4919.24       252.89 o                         
 -34   0   8        250.28        471.14       183.61 o                         
 -32   0   8       2754.89       2881.15       179.90 o                         
 -30   0   8       1725.37       3414.50       168.67 o                         
 -28   0   8         74.70        339.59       221.19 o                         
 -26   0   8      11971.27       8934.78       391.82 o                         
 -24   0   8      24652.02      25567.89       751.61 o                         
 -22   0   8       9481.40      10105.36       357.61 o                         
 -20   0   8       3067.39       2979.26       284.07 o                         
 -18   0   8       4965.18       4337.25       297.93 o                         
 -16   0   8     260208.38     247836.12      6218.33 o                         
 -14   0   8     139444.34     133758.28      3398.43 o                         
 -12   0   8      12328.34      11816.57       401.85 o                         
 -10   0   8      22256.08      44481.01      1177.85 o                         
  -8   0   8     388862.12     567160.62     14012.90 o                         
  -6   0   8    3244606.00    3457370.75     60133.93 o                         
  -4   0   8     276752.06     367169.28     16765.25 o                         
  -2   0   8       2820.94       5501.23       235.57 o                         
   0   0   8      64969.69      83090.11      2113.19 o                         
   2   0   8    1013425.56    1185247.25     20646.43 o                         
   4   0   8     265528.88     231930.08      6994.33 o                         
   8   0   8     357642.88     339284.06      5962.32 o                         
  10   0   8       1432.47       1929.59       204.39 o                         
  12   0   8      86030.97      91057.90      2352.23 o                         
  14   0   8      18989.06      20023.38       633.96 o                         
  16   0   8     123274.41     136297.58      3495.43 o                         
  18   0   8     174392.38     164961.38      2394.82 o                         
  20   0   8      57794.15      56478.98       855.04 o                         
  22   0   8      23771.27      22818.98       384.96 o                         
  24   0   8      80672.73      76475.69      1145.86 o                         
  26   0   8      41687.90      39270.92       735.53 o                         
  28   0   8       2861.15       2583.74       123.01 o                         
  30   0   8       8025.88       7077.65       244.23 o                         
  32   0   8       1567.09       1294.56       118.84 o                         
  34   0   8       5459.74       5570.52       249.43 o                         
  36   0   8          7.19         90.07       148.96 o                         
  38   0   8         41.89        135.11       142.03 o                         
 -41   1   8         79.08        140.25        41.97 o                         
 -39   1   8         26.19         36.18        99.00 o                         
 -37   1   8         36.40         58.38       116.18 o                         
 -35   1   8       1646.09       1808.49       140.71 o                         
 -33   1   8        109.34         69.75       100.27 o                         
 -31   1   8        252.09        307.07       104.80 o                         
 -29   1   8      21332.11      22215.36       490.56 o                         
 -27   1   8       2279.16       1988.54       191.53 o                         
 -25   1   8       4183.22       3515.02       161.63 o                         
 -23   1   8        678.83       1180.13       126.21 o                         
 -21   1   8      20736.33      18594.98       376.66 o                         
 -19   1   8      16397.58      18610.17       485.00 o                         
 -17   1   8      37514.21      32995.62       680.87 o                         
 -15   1   8       4231.77       6139.78       224.28 o                         
 -13   1   8     118795.56     103715.59      1497.46 o                         
 -11   1   8      76703.88      94461.30      1703.66 o                         
  -9   1   8     844279.69     839075.19     14621.64 o                         
  -7   1   8     236950.39     277292.16      4869.79 o                         
  -5   1   8       1254.97       1309.34       129.75 o                         
  -3   1   8     273040.38     387356.78     12783.10 o                         
  -1   1   8      60397.49      69402.85      1777.16 o                         
   1   1   8      22786.31      34264.93       924.96 o                         
   3   1   8      26225.81      20483.70       418.88 o                         
   5   1   8      38377.36      34841.21       666.29 o                         
   7   1   8       3542.75       1944.96       194.00 o                         
   9   1   8       2311.63       1268.64       128.59 o                         
  11   1   8      12463.61      11567.14       419.17 o                         
  13   1   8      13663.61      12027.89       439.96 o                         
  15   1   8       1060.52       1250.60       211.32 o                         
  17   1   8      32205.11      34675.97       460.61 o                         
  19   1   8       5212.38       5755.78       132.01 o                         
  21   1   8      87285.56      88007.00      1122.46 o                         
  23   1   8       1007.52        970.79        79.54 o                         
  25   1   8       8445.15       8237.89       149.64 o                         
  27   1   8        865.04        967.95        88.33 o                         
  29   1   8      17366.44      16697.68       251.23 o                         
  31   1   8       1484.11       1165.30       100.83 o                         
  33   1   8        549.69        661.60       118.79 o                         
  35   1   8       3512.48       3690.39       204.39 o                         
  37   1   8       1267.83       1377.22       117.58 o                         
 -42   2   8        311.16        183.03        45.18 o                         
 -40   2   8        182.21        258.19        84.07 o                         
 -38   2   8        857.49        885.36       107.03 o                         
 -36   2   8         17.35        152.10       114.82 o                         
 -34   2   8        601.37        636.62       125.71 o                         
 -32   2   8       2921.91       3383.21       118.71 o                         
 -30   2   8        255.59        268.37        91.44 o                         
 -28   2   8       2316.35       2375.03       123.88 o                         
 -26   2   8       2991.29       2472.28       143.20 o                         
 -24   2   8        665.09        433.93        98.20 o                         
 -22   2   8       1355.74       1230.41        91.15 o                         
 -20   2   8      43064.61      44678.55       902.26 o                         
 -18   2   8      42867.04      44918.49       989.87 o                         
 -16   2   8       3332.27       1906.15        97.81 o                         
 -14   2   8      29168.84      35291.24       593.41 o                         
 -12   2   8     136434.67     119371.80      1729.13 o                         
 -10   2   8       3970.07       3918.70       104.05 o                         
  -8   2   8      46543.24      49897.72       870.10 o                         
  -6   2   8     308507.72     330009.25      6080.96 o                         
  -4   2   8      32787.84      27479.34       666.53 o                         
  -2   2   8      21574.52      28020.41       630.49 o                         
   0   2   8     218821.05     194918.36      3435.56 o                         
   2   2   8     567168.06     499696.12      6173.30 o                         
   4   2   8     198006.53     225582.81      2810.37 o                         
   6   2   8      34416.89      43710.84       579.39 o                         
   8   2   8     356329.06     358239.06      4446.37 o                         
  10   2   8     136173.78     154008.91      2745.99 o                         
  12   2   8      92339.63      87252.44      1595.91 o                         
  14   2   8       8391.03       8193.51       247.37 o                         
  16   2   8      78069.64      80933.95      1716.54 o                         
  18   2   8      10169.36       7968.40       131.01 o                         
  20   2   8       6002.70       5936.10       111.66 o                         
  22   2   8       9836.32       8884.67       201.51 o                         
  24   2   8        800.25        647.01        70.41 o                         
  26   2   8      35296.77      34796.41       408.76 o                         
  28   2   8        452.34        468.63        75.53 o                         
  30   2   8        188.06        282.46        78.74 o                         
  32   2   8       6447.28       5869.24       200.93 o                         
  34   2   8        386.45        679.12       116.34 o                         
  36   2   8       4347.80       4405.16       154.32 o                         
  38   2   8        145.29        181.55        92.99 o                         
 -41   3   8        206.74        192.90        66.00 o                         
 -39   3   8         62.41         96.76        85.66 o                         
 -37   3   8        909.62        883.22       106.03 o                         
 -35   3   8        243.64        718.83       117.27 o                         
 -33   3   8        142.09        183.43       107.79 o                         
 -31   3   8       4238.46       4448.43       169.34 o                         
 -29   3   8       4300.99       4872.50       146.74 o                         
 -27   3   8       4564.58       4140.17       132.93 o                         
 -25   3   8        171.22        383.06       117.96 o                         
 -23   3   8       2016.46       1260.56        98.22 o                         
 -21   3   8       1920.84       2624.19       119.34 o                         
 -19   3   8      25706.63      26887.35       461.22 o                         
 -17   3   8      17026.17      20512.48       432.94 o                         
 -15   3   8       6076.88       5470.76       147.35 o                         
 -13   3   8      48904.95      52096.34       951.48 o                         
 -11   3   8      10391.45      13687.98       286.32 o                         
  -9   3   8     104688.88      76693.28      1371.77 o                         
  -7   3   8       8216.94      10169.00       219.23 o                         
  -5   3   8        408.55       1253.33       262.86 o                         
  -3   3   8      27300.06      17768.60       332.87 o                         
  -1   3   8     167718.52     143849.78      2546.35 o                         
   1   3   8     128136.76     108751.62      1940.08 o                         
   3   3   8      54213.64      64433.71       830.55 o                         
   5   3   8     144206.38     145829.20      1829.12 o                         
   7   3   8     146853.48     156106.98      1961.20 o                         
   9   3   8      57811.88      68668.32      1261.54 o                         
  11   3   8      70294.80      75443.97      1387.70 o                         
  13   3   8        980.58       2750.59       247.69 o                         
  15   3   8       1465.82       2008.54       249.43 o                         
  17   3   8       1147.10       1754.33        81.76 o                         
  19   3   8      18932.22      19232.95       229.39 o                         
  21   3   8      27425.56      30220.08       343.50 o                         
  23   3   8       7849.87       7318.59       119.21 o                         
  25   3   8        349.63        569.53        60.50 o                         
  27   3   8       1910.89       1413.57        69.66 o                         
  29   3   8        906.92        910.20        81.94 o                         
  31   3   8       2410.27       1869.02        98.38 o                         
  33   3   8        151.26        124.71       166.28 o                         
  35   3   8         58.15        117.78       152.43 o                         
 -40   4   8        468.16        554.28        93.53 o                         
 -36   4   8         99.42        135.11       124.71 o                         
 -34   4   8        835.55        467.67       145.50 o                         
 -32   4   8      11212.69      10507.95       370.76 o                         
 -30   4   8        294.42        146.52        92.79 o                         
 -28   4   8         39.32        203.24       103.38 o                         
 -26   4   8      11523.13      12697.62       273.10 o                         
 -24   4   8       9606.95      10425.45       224.82 o                         
 -22   4   8        661.31        941.86        95.04 o                         
 -20   4   8      34248.68      29994.13       390.73 o                         
 -18   4   8      86655.76      88330.56      1609.25 o                         
 -16   4   8      61030.32      61348.09      1131.64 o                         
 -14   4   8      17786.52      18070.81       375.96 o                         
 -12   4   8     366524.75     347333.69      6086.02 o                         
 -10   4   8      27487.74      30066.52       476.37 o                         
  -8   4   8     103100.72     106775.53      2123.72 o                         
  -6   4   8        421.84        640.37        67.91 o                         
  -4   4   8      77691.67      72202.69       831.28 o                         
  -2   4   8      23114.79      25829.91       339.11 o                         
   0   4   8     367440.91     358251.88      6943.08 o                         
   2   4   8       4157.62       5893.53       165.23 o                         
   4   4   8     119454.32     118276.90      1491.35 o                         
   6   4   8       2116.17       2488.81        99.50 o                         
   8   4   8      30784.81      34083.74       662.59 o                         
  10   4   8      19231.22      13669.64       319.61 o                         
  12   4   8      97459.47      75007.59      1385.23 o                         
  14   4   8         39.28       1818.21       168.02 o                         
  16   4   8      44944.98      48168.27       569.73 o                         
  18   4   8         15.02        460.78        88.32 o                         
  20   4   8      32719.73      35788.39       399.51 o                         
  22   4   8      37778.36      33820.00       381.67 o                         
  24   4   8      31102.90      28030.57       319.48 o                         
  26   4   8       4096.78       3741.29        88.45 o                         
  28   4   8      17470.27      17648.34       218.17 o                         
  30   4   8       1949.94       1755.71        82.28 o                         
  32   4   8      14270.02      13215.19       295.11 o                         
  34   4   8        473.65        338.70       106.03 o                         
  36   4   8       2386.60       2612.05       162.82 o                         
 -39   5   8         93.50        199.68        62.98 o                         
 -37   5   8        143.73         90.74        80.73 o                         
 -35   5   8        257.44         83.14       135.11 o                         
 -33   5   8        618.18        555.42       111.28 o                         
 -31   5   8        990.17       1041.87       111.08 o                         
 -29   5   8       7646.62       7951.17       219.81 o                         
 -27   5   8        438.75        577.21       127.34 o                         
 -25   5   8       4351.34       4573.72       167.01 o                         
 -23   5   8       3641.59       3847.95       120.22 o                         
 -21   5   8      27881.95      26571.52       332.42 o                         
 -19   5   8       7628.37       7686.62       177.22 o                         
 -17   5   8      25554.42      23137.59       356.29 o                         
 -15   5   8       7922.09       8525.08       253.03 o                         
 -13   5   8      51455.11      46474.10       895.74 o                         
 -11   5   8      72817.09      79981.55      1777.16 o                         
  -9   5   8      72015.07      76213.84       955.12 o                         
  -7   5   8        183.35        192.29        67.12 o                         
  -5   5   8       5120.57       5139.05       143.05 o                         
  -3   5   8        629.61        939.91        64.91 o                         
  -1   5   8        378.55       1009.76       120.72 o                         
   1   5   8      63626.30      63858.29      1053.74 o                         
   3   5   8     214165.25     232898.34      4038.16 o                         
   5   5   8      28157.19      27388.54       442.64 o                         
   7   5   8      55486.35      49166.17       927.11 o                         
   9   5   8      16204.79      23388.26       486.13 o                         
  11   5   8      66097.16      56390.53      1061.88 o                         
  13   5   8      11855.54      11591.34       300.01 o                         
  15   5   8        390.03        524.83        50.28 o                         
  17   5   8      54135.24      50226.87       537.00 o                         
  19   5   8       5805.74       6630.52       107.25 o                         
  21   5   8      51143.80      51147.86       638.46 o                         
  23   5   8       2721.36       2516.49       106.75 o                         
  25   5   8       5780.59       5469.43       106.99 o                         
  27   5   8       2330.89       2208.32        76.79 o                         
  29   5   8      10424.01       9665.09       237.46 o                         
  31   5   8       2553.44       2874.00       134.46 o                         
  33   5   8        206.62        342.96       142.03 o                         
  35   5   8       2518.44       2248.65       117.27 o                         
 -40   6   8        124.70        138.57        93.53 o                         
 -38   6   8        191.47        633.08       213.05 o                         
 -36   6   8        368.34        498.85       124.71 o                         
 -34   6   8        267.82        405.39        99.00 o                         
 -32   6   8         44.71         19.27       108.00 o                         
 -30   6   8       2184.49       2176.95       125.90 o                         
 -28   6   8       5781.25       5597.74       136.25 o                         
 -26   6   8       2094.77       2478.75       103.21 o                         
 -24   6   8       1414.98       1277.00        98.38 o                         
 -22   6   8       6734.99       6232.79       143.85 o                         
 -20   6   8        519.88        835.03        71.95 o                         
 -18   6   8       3562.24       3768.02       107.42 o                         
 -16   6   8       2713.03       2732.48        78.13 o                         
 -14   6   8      91095.08      91347.95      1691.06 o                         
 -12   6   8     137364.59     145429.56      2622.15 o                         
 -10   6   8       9593.79      13926.33       263.03 o                         
  -8   6   8       2911.89       3749.63       120.88 o                         
  -6   6   8      47981.59      40455.22       931.54 o                         
  -4   6   8     120463.15     116727.88      2000.55 o                         
  -2   6   8      66805.16      59882.83       904.38 o                         
   0   6   8       6159.71       8253.62       145.68 o                         
   2   6   8      63376.12      72673.58      1067.68 o                         
   4   6   8       9379.17       7697.57       433.03 o                         
   6   6   8       8403.61       8868.49       498.85 o                         
   8   6   8      66594.34      75896.31      1369.27 o                         
  10   6   8      62817.81      59903.38      1112.04 o                         
  12   6   8     114479.90     110759.18      2676.57 o                         
  14   6   8     132093.41     125899.79      1854.13 o                         
  16   6   8      29518.12      24387.02       349.29 o                         
  18   6   8      70557.21      65080.15       915.35 o                         
  20   6   8      55762.79      55971.67       547.39 o                         
  22   6   8      48916.02      47672.28       530.69 o                         
  24   6   8       4968.37       4421.66       119.52 o                         
  26   6   8      26281.50      26325.66       352.09 o                         
  28   6   8       4080.57       4389.21       211.32 o                         
  30   6   8      11403.54      11861.60       370.68 o                         
  32   6   8         79.25         63.57       103.21 o                         
  34   6   8       3400.18       2754.25       156.00 o                         
  36   6   8         71.19         -3.13        75.82 o                         
 -39   7   8         93.10        114.32        90.07 o                         
 -37   7   8         25.10        -29.76        46.51 o                         
 -35   7   8         34.90         25.06        66.99 o                         
 -33   7   8       1206.52        911.78        96.20 o                         
 -31   7   8       2945.61       3366.13       181.00 o                         
 -29   7   8       4325.01       5528.15       160.10 o                         
 -27   7   8       6329.81       5955.05       157.51 o                         
 -25   7   8      15957.61      15237.69       303.24 o                         
 -23   7   8       2139.76       1932.21        97.99 o                         
 -21   7   8        297.67        665.50        78.63 o                         
 -19   7   8       1269.90       1355.94        68.93 o                         
 -17   7   8      11881.21      11051.47       179.97 o                         
 -15   7   8       8581.63       7873.41       118.67 o                         
 -13   7   8      17442.48      15568.74       149.94 o                         
 -11   7   8        546.41        416.68        75.02 o                         
  -9   7   8      11015.09      11440.18       269.52 o                         
  -7   7   8      36205.86      34810.37       837.31 o                         
  -5   7   8      28801.52      24632.78       413.49 o                         
  -3   7   8       6219.51       6938.90       360.28 o                         
  -1   7   8      44124.48      48589.61      1385.70 o                         
   1   7   8     327170.47     341885.56     17113.41 o                         
   3   7   8       1603.55       1030.34       150.60 o                         
   5   7   8      53570.46      56242.15      1652.45 o                         
   7   7   8      79451.72      77197.42      2199.80 o                         
   9   7   8         91.68        168.92       315.25 o                         
  11   7   8       2395.03       2694.04       134.27 o                         
  13   7   8       1123.27       1768.13       285.29 o                         
  15   7   8       1346.50       1625.47       136.84 o                         
  17   7   8      50780.13      49993.86      1086.05 o                         
  19   7   8      10001.81      11711.44       209.71 o                         
  21   7   8       2456.01       2821.13        97.73 o                         
  23   7   8       5414.27       5034.22       146.43 o                         
  25   7   8      12786.11      12909.16       478.07 o                         
  27   7   8       1239.60       1259.02       123.62 o                         
  29   7   8       1762.59       1556.92       118.92 o                         
  31   7   8        157.58        117.32        85.14 o                         
  33   7   8       1901.59       2111.67       100.00 o                         
  35   7   8          4.29          3.91        47.05 o                         
 -38   8   8        146.32        107.66        51.38 o                         
 -36   8   8         86.51         52.78        53.70 o                         
 -34   8   8        313.53        196.98        63.43 o                         
 -32   8   8        397.70        534.53        69.29 o                         
 -30   8   8       1180.53       1076.43        82.39 o                         
 -28   8   8       5619.69       5984.55       354.21 o                         
 -26   8   8        552.82        593.85        71.52 o                         
 -24   8   8       3974.18       4132.68       105.30 o                         
 -22   8   8        499.78        502.19        77.98 o                         
 -20   8   8      13627.36      13474.60       281.32 o                         
 -18   8   8         75.12        209.71        63.82 o                         
 -16   8   8       1115.48        773.67        72.19 o                         
 -14   8   8      15128.42      13879.60       270.09 o                         
 -12   8   8      13457.79      11069.34       136.31 o                         
 -10   8   8       2985.08       2689.93        63.89 o                         
  -8   8   8      70631.32      71998.72      1063.05 o                         
  -6   8   8     103024.30      91368.20      1592.71 o                         
  -4   8   8      37278.09      36738.41      1098.17 o                         
  -2   8   8       7972.33       9495.52       460.75 o                         
   0   8   8       3997.88       3097.04       325.64 o                         
   2   8   8      52669.30      47649.78       756.41 o                         
   4   8   8     125265.19     116957.00      1742.65 o                         
   6   8   8       9695.00       8593.12       144.01 o                         
   8   8   8     132384.92     126527.49      2547.52 o                         
  10   8   8       5993.11       5351.13       150.30 o                         
  12   8   8      48800.27      45618.46      2939.42 o                         
  14   8   8      13496.67      11923.96       426.10 o                         
  16   8   8       8914.82       8168.71       360.28 o                         
  18   8   8      26135.62      24197.92       761.85 o                         
  20   8   8       6876.64       6317.44       178.89 o                         
  22   8   8        895.65        757.79       127.59 o                         
  24   8   8       5657.16       6122.64       386.26 o                         
  26   8   8      24231.90      22848.05       387.40 o                         
  28   8   8         95.95        167.83        86.11 o                         
  30   8   8       1072.42       1012.94        78.22 o                         
  32   8   8         58.10         86.42        59.30 o                         
  34   8   8       2384.45       1818.73       131.64 o                         
 -35   9   8         99.05        113.90        58.92 o                         
 -33   9   8        229.84         27.04        45.01 o                         
 -31   9   8        500.04        572.49        84.31 o                         
 -29   9   8        348.86        287.70        70.38 o                         
 -27   9   8       5671.58       6094.42       323.14 o                         
 -25   9   8      12518.78      14938.53       251.01 o                         
 -23   9   8         74.56        117.71        66.80 o                         
 -21   9   8       8950.04       8707.80       302.17 o                         
 -19   9   8       2008.05       2050.68        82.07 o                         
 -17   9   8        316.35        683.21        67.40 o                         
 -15   9   8      10788.71      11078.39       231.29 o                         
 -13   9   8      61445.73      56245.24       669.61 o                         
 -11   9   8      20463.61      20910.99       216.68 o                         
  -9   9   8       5938.76       7470.07        95.56 o                         
  -7   9   8       3066.03       2473.67        70.56 o                         
  -5   9   8      16179.51      14174.66       209.60 o                         
  -3   9   8       7371.16       7430.42        94.05 o                         
  -1   9   8      26799.15      24049.39       255.67 o                         
   1   9   8      19797.56      18545.62       207.50 o                         
   3   9   8      24355.64      23256.66       252.93 o                         
   5   9   8      45391.97      46842.57       515.31 o                         
   7   9   8      39236.47      31915.43       407.98 o                         
   9   9   8        564.93        524.75        79.23 o                         
  11   9   8        100.04        170.70        89.43 o                         
  13   9   8        106.54        242.93        95.45 o                         
  15   9   8        740.45        842.79       108.96 o                         
  17   9   8      59210.09      57650.77      1962.50 o                         
  19   9   8       1048.41       1226.26       174.72 o                         
  21   9   8       8186.21       6802.50       251.91 o                         
  23   9   8       2084.07       2027.53       114.04 o                         
  25   9   8       2600.40       3352.54       121.98 o                         
  27   9   8        591.41        849.27        86.88 o                         
  29   9   8        340.20        367.66        72.00 o                         
  31   9   8        114.16        195.99        55.50 o                         
 -34  10   8        225.11        248.77        53.83 o                         
 -32  10   8        656.26        521.95       114.32 o                         
 -30  10   8       1077.24        954.89       101.54 o                         
 -28  10   8       1048.85       1661.47        72.90 o                         
 -26  10   8        286.05        242.74        69.87 o                         
 -24  10   8       7243.23       6948.84       428.02 o                         
 -22  10   8      18569.59      18395.98       413.35 o                         
 -20  10   8      13753.30      12872.72       275.25 o                         
 -18  10   8       6907.47       9164.61       128.90 o                         
 -16  10   8        562.02        445.75        59.92 o                         
 -14  10   8        249.74        783.47        60.85 o                         
 -12  10   8      11393.48       9463.98       201.57 o                         
 -10  10   8       3197.68       3478.46        81.70 o                         
  -8  10   8       8636.56       8110.13       108.06 o                         
  -6  10   8      33330.20      31389.54       321.77 o                         
  -4  10   8        315.45        578.75        58.85 o                         
  -2  10   8       5845.32       5421.80       113.42 o                         
   0  10   8       1269.84       1578.61        60.38 o                         
   2  10   8      16007.79      16563.33       185.67 o                         
   4  10   8      46388.03      42300.08       448.05 o                         
   6  10   8      20024.66      17487.58       422.17 o                         
   8  10   8      11586.86      12007.46       598.53 o                         
  10  10   8        557.07        750.14        99.33 o                         
  12  10   8      44667.00      46848.25      1121.64 o                         
  14  10   8       1921.09       1970.88       116.22 o                         
  16  10   8       3187.80       3875.65       156.37 o                         
  18  10   8       8724.31       9498.32       299.20 o                         
  20  10   8       1918.90       1781.03       118.50 o                         
  22  10   8        226.85        595.15        92.99 o                         
  24  10   8        162.67        178.06        83.02 o                         
  26  10   8       4497.31       3659.87       127.98 o                         
  28  10   8       6807.82       5724.58       127.44 o                         
  30  10   8         37.95         26.56        81.41 o                         
 -33  11   8        195.85        207.86        86.61 o                         
 -31  11   8       3331.55       2978.53       301.39 o                         
 -29  11   8        158.93        237.59       105.67 o                         
 -27  11   8       2951.43       3119.43        97.35 o                         
 -25  11   8       5013.08       5694.20       142.81 o                         
 -23  11   8       5726.97       5601.65       176.68 o                         
 -21  11   8      24479.02      24893.59       387.99 o                         
 -19  11   8      10261.28      13895.97       202.24 o                         
 -17  11   8       7091.31       8350.07       146.66 o                         
 -15  11   8         50.87        420.72        74.63 o                         
 -13  11   8      57057.42      55417.23       892.89 o                         
 -11  11   8       3938.84       3253.06        78.64 o                         
  -9  11   8       2360.83       1950.12        50.34 o                         
  -7  11   8       2799.43       2334.27        57.80 o                         
  -5  11   8      69769.38      68681.73       627.59 o                         
  -3  11   8      23374.79      26605.69       248.25 o                         
  -1  11   8      24235.27      26015.57       260.65 o                         
   1  11   8       1310.88       1197.05        62.85 o                         
   3  11   8       9842.68      10443.26       131.07 o                         
   5  11   8      11822.31      11076.92       230.43 o                         
   7  11   8        262.75        405.73        69.29 o                         
   9  11   8       1947.72       1544.82        79.94 o                         
  11  11   8      66765.66      64355.22      1231.87 o                         
  13  11   8      10113.76       9421.44       287.13 o                         
  15  11   8        280.38        345.87        99.81 o                         
  17  11   8        828.98        736.94       102.12 o                         
  19  11   8       2318.18       2475.83       136.10 o                         
  21  11   8        189.87        180.60        77.93 o                         
  23  11   8       4334.95       3684.62       145.84 o                         
  25  11   8       1287.46       1464.18        81.93 o                         
  27  11   8         85.54        281.47        62.61 o                         
  29  11   8         44.89         58.89       107.39 o                         
 -30  12   8         15.62         72.75        93.53 o                         
 -28  12   8       3154.55       3398.43       162.82 o                         
 -26  12   8        681.81        255.41       280.60 o                         
 -24  12   8         11.45        -37.01        71.38 o                         
 -22  12   8         97.72        276.28        80.42 o                         
 -20  12   8        105.21         71.28        82.56 o                         
 -18  12   8       3745.33       3029.74       111.25 o                         
 -16  12   8        291.24        308.56       106.37 o                         
 -14  12   8       4080.13       3815.61       119.51 o                         
 -12  12   8       1044.29       1526.57        59.02 o                         
 -10  12   8      51471.11      49327.72       485.14 o                         
  -8  12   8       6721.73       5505.75        83.38 o                         
  -6  12   8      23184.34      22286.52       236.42 o                         
  -4  12   8       2661.80       2462.30        65.32 o                         
  -2  12   8      22112.19      20228.13       227.24 o                         
   0  12   8      14431.14      14027.54       158.74 o                         
   2  12   8        995.61       1244.11        57.40 o                         
   4  12   8      16036.75      16049.12       229.67 o                         
   6  12   8      19702.04      19082.63       292.32 o                         
   8  12   8      18815.49      17695.87       250.79 o                         
  10  12   8       6905.23       7529.84       165.79 o                         
  12  12   8       9610.57       9527.48       269.44 o                         
  14  12   8       2482.64       2037.20       101.89 o                         
  16  12   8      14573.28      14571.61       308.42 o                         
  18  12   8      11423.03      10235.49       214.25 o                         
  20  12   8      15374.54      13721.08       252.32 o                         
  22  12   8       8651.85       8441.37       172.18 o                         
  24  12   8        232.88        284.07        73.44 o                         
  26  12   8       2912.35       3369.03       102.29 o                         
 -29  13   8        169.24        183.61        79.68 o                         
 -27  13   8       6710.11       6027.80       204.39 o                         
 -25  13   8       1974.29       1590.09       128.18 o                         
 -23  13   8       1895.27       2108.01       176.68 o                         
 -21  13   8       3393.57       3798.71       379.34 o                         
 -19  13   8      11944.78      12520.55       336.03 o                         
 -17  13   8         22.09         63.29        89.06 o                         
 -15  13   8        163.49        297.86        79.82 o                         
 -13  13   8        854.31       1237.91        84.19 o                         
 -11  13   8        800.62        627.58        51.20 o                         
  -9  13   8       6487.63       7074.31       107.18 o                         
  -7  13   8      16098.43      14256.07       163.69 o                         
  -5  13   8      14575.77      15004.31       171.90 o                         
  -3  13   8      45389.30      45813.57       606.39 o                         
  -1  13   8       3297.72       4531.68       122.66 o                         
   1  13   8       1940.13       2120.21        66.21 o                         
   3  13   8      11075.12       9297.19       152.73 o                         
   5  13   8       7173.18       6766.83       156.30 o                         
   7  13   8       1497.31       1424.82        70.28 o                         
   9  13   8       1666.06       1446.70        79.41 o                         
  11  13   8       5742.44       5744.57       179.64 o                         
  13  13   8       1258.55       1316.36       114.30 o                         
  15  13   8      16251.44      15416.03       559.48 o                         
  17  13   8         34.81         18.42        91.77 o                         
  19  13   8       2571.37       2218.29       104.35 o                         
  21  13   8        965.14       1258.64       117.78 o                         
  23  13   8         63.48        155.71       129.91 o                         
  25  13   8       1259.44        561.35       595.85 o                         
 -26  14   8        844.14        564.67        83.14 o                         
 -24  14   8       1101.32       1087.78       107.39 o                         
 -22  14   8       1729.12       2169.05       164.55 o                         
 -20  14   8         78.86         42.61        82.03 o                         
 -18  14   8       5558.57       5002.38       207.86 o                         
 -16  14   8       4547.78       4109.16       242.50 o                         
 -14  14   8        896.95       1060.21        67.67 o                         
 -12  14   8       1216.83       1148.44        63.85 o                         
 -10  14   8       1005.60       1455.78        57.29 o                         
  -8  14   8       3609.01       3134.84        72.51 o                         
  -6  14   8       2239.56       2416.66        67.97 o                         
  -4  14   8        598.53        587.59        56.89 o                         
  -2  14   8      37527.84      39566.35       425.50 o                         
   0  14   8       4316.98       4128.72        92.55 o                         
   2  14   8      11486.40      12329.34       254.51 o                         
   4  14   8       1098.86       1046.17        71.82 o                         
   6  14   8       8869.36       8585.30       176.42 o                         
   8  14   8       7415.20       6867.74       303.12 o                         
  10  14   8       5251.37       4461.86       148.58 o                         
  12  14   8      14722.03      14048.45       533.49 o                         
  14  14   8       2334.77       2938.55       148.96 o                         
  16  14   8        210.40        153.55        79.72 o                         
  18  14   8        268.13        276.51        73.94 o                         
  20  14   8       5161.94       4558.44       197.46 o                         
  22  14   8        448.13        402.37        56.12 o                         
 -21  15   8        398.00        346.43        90.07 o                         
 -19  15   8       3666.12       3246.01       145.50 o                         
 -17  15   8        454.34        704.38        77.13 o                         
 -15  15   8       1775.89       1976.07        95.44 o                         
 -13  15   8       1384.87       1443.71        91.84 o                         
 -11  15   8         24.15         -2.40        69.01 o                         
  -9  15   8        475.02        517.24        64.64 o                         
  -7  15   8       5733.30       5617.68       110.38 o                         
  -5  15   8         87.32        185.17        56.20 o                         
  -3  15   8       7731.15       8351.05       127.39 o                         
  -1  15   8        133.04        215.46        86.75 o                         
   1  15   8       4985.37       5285.89       112.73 o                         
   3  15   8      13272.85      13826.68       379.02 o                         
   5  15   8      10759.22      11636.91       315.88 o                         
   7  15   8        244.97        352.89        90.75 o                         
   9  15   8        479.56        585.29        90.21 o                         
  11  15   8      10724.13      10002.27       230.37 o                         
  13  15   8        132.67         97.30       107.39 o                         
  15  15   8        453.95        386.83        70.81 o                         
  17  15   8       4204.77       4370.18       126.45 o                         
 -18  16   8          4.85         10.39        72.75 o                         
 -16  16   8       5722.83       4520.85       159.36 o                         
 -14  16   8         39.63         19.99        63.55 o                         
 -12  16   8        421.53        373.82        79.68 o                         
 -10  16   8         68.23         69.29        68.59 o                         
  -8  16   8       3702.98       2977.22        78.77 o                         
  -6  16   8         55.30         60.93        37.66 o                         
  -4  16   8        200.38        156.56        55.68 o                         
  -2  16   8       7287.12       8208.24       277.01 o                         
   0  16   8       1865.66       1560.95        72.56 o                         
   2  16   8       5251.64       5517.64       417.44 o                         
   4  16   8       2780.55       3166.33       142.03 o                         
   6  16   8       2630.01       2528.91       124.71 o                         
   8  16   8         57.15         29.55        74.87 o                         
  10  16   8        832.61        780.07        68.43 o                         
  12  16   8       2373.57       2531.57        79.44 o                         
  14  16   8         78.26        118.46        48.19 o                         
 -11  17   8        130.80         76.21        72.75 o                         
  -9  17   8       2454.31       2684.80       117.78 o                         
  -7  17   8         76.95         72.75        76.21 o                         
  -5  17   8         15.54         51.96        76.21 o                         
  -3  17   8       1757.66       1444.08       148.96 o                         
  -1  17   8        152.08        236.07        98.73 o                         
   1  17   8       2167.58       2041.78       129.91 o                         
   3  17   8       1882.59       2085.48       103.93 o                         
   5  17   8      10627.59      10268.05       284.07 o                         
   7  17   8       1011.78        800.09        62.38 o                         
 -41   1   9         54.61         86.87        39.72 o                         
 -39   1   9        144.24         97.77        92.99 o                         
 -37   1   9         20.15        -30.87       110.15 o                         
 -35   1   9         76.54         32.76       123.54 o                         
 -33   1   9       1025.30       1867.83       110.86 o                         
 -31   1   9       6927.19       6667.25       250.32 o                         
 -29   1   9       2398.58       2221.84       196.00 o                         
 -27   1   9      23773.66      20595.65       426.33 o                         
 -25   1   9      48259.61      48160.89       727.03 o                         
 -23   1   9      39146.38      39569.75       753.53 o                         
 -21   1   9        598.87        227.73       112.83 o                         
 -19   1   9      16300.12      20773.92       491.92 o                         
 -17   1   9     301101.19     314959.69      5629.41 o                         
 -15   1   9      19468.09      30333.47       620.80 o                         
 -13   1   9       4660.68       2391.80       616.64 o                         
 -11   1   9      32277.88      22917.20       468.98 o                         
  -9   1   9       6325.86       5684.51       175.91 o                         
  -7   1   9      28542.95      44061.84      1174.38 o                         
  -5   1   9      24029.25      16166.18      1025.42 o                         
  -3   1   9     393183.47     460514.09     18341.49 o                         
  -1   1   9      49387.52      75593.47      1936.52 o                         
   1   1   9      67873.68      52764.04      1382.24 o                         
   3   1   9      27741.43      34068.45       660.16 o                         
   5   1   9     245947.78     265815.78      4682.40 o                         
   7   1   9     229486.88     250062.88      4412.95 o                         
   9   1   9       4374.28      10816.32       330.84 o                         
  11   1   9        208.42        187.07       187.07 o                         
  13   1   9      37320.09      31583.60       911.10 o                         
  15   1   9      15711.36      20750.88       665.14 o                         
  17   1   9      19337.79      20326.83       335.81 o                         
  19   1   9      16209.30      15399.20       232.38 o                         
  21   1   9      30093.29      28475.55       395.03 o                         
  23   1   9      76390.74      73985.69       958.03 o                         
  25   1   9        132.16         73.97        80.02 o                         
  27   1   9       2912.85       2536.44       104.61 o                         
  29   1   9       4932.24       4614.48       133.09 o                         
  31   1   9       7883.54       7086.80       162.74 o                         
  33   1   9        512.81        616.73       116.34 o                         
  35   1   9       1171.32        857.40       116.34 o                         
  37   1   9       1255.30       1248.77       113.89 o                         
 -42   2   9        140.66        176.15        43.10 o                         
 -40   2   9         12.25         12.20        58.71 o                         
 -38   2   9         83.90        -15.48        98.10 o                         
 -36   2   9       1192.90       1622.15       214.78 o                         
 -34   2   9        541.65        607.53       119.73 o                         
 -32   2   9       2524.32       2248.67       134.10 o                         
 -30   2   9      18339.28      19279.62       612.72 o                         
 -28   2   9       3967.32       5608.46       271.05 o                         
 -26   2   9        335.82        450.87       109.77 o                         
 -24   2   9      14582.17      13978.42       218.91 o                         
 -22   2   9      20551.97      21479.14       309.45 o
[truncated: 795,099 more chars]
